# Supplementary material for: Promoter-enhancer interactions identified from Hi-C data using probabilistic models and hierarchical topological domains
Source: Nat Commun. 2017 Dec 21;8:2237. doi: 10.1038/s41467-017-02386-3 (PMC5740158; doi:10.1038/s41467-017-02386-3)
Supplement: Supplementary file 4 — Supplementary Data 1 [file 41467_2017_2386_MOESM4_ESM.zip › hES.enh_1e-10.bed]

chr1	-280000	-240000	HYDIN2:-320Kb:0:0:20:1.5e+02
chr1	-280000	-240000	OR4F5:-320Kb:0:0:20:1.5e+02
chr1	-120000	-80000	OR4F29:-480Kb:0:0:20:1.5e+02
chr1	720000	760000	MIR200A:-360Kb:3.2e-11:6.3e-13:3.1:87
chr1	720000	760000	MIR200B:-360Kb:3.2e-11:6.3e-13:3.1:87
chr1	720000	760000	MIR429:-360Kb:3.2e-11:6.3e-13:3.1:87
chr1	720000	760000	TTLL10:-360Kb:3.2e-11:6.3e-13:3.1:87
chr1	1560000	1600000	SLC35E2B:-40Kb:0:0:90:3.2e+02
chr1	1600000	1640000	MMP23A:40Kb:0:0:90:3.2e+02
chr1	1600000	1640000	MMP23B:40Kb:0:0:90:3.2e+02
chr1	6360000	6400000	CHD5:120Kb:1e-13:2e-15:24:90
chr1	6360000	6400000	GPR153:40Kb:0:0:60:1.6e+02
chr1	6360000	6400000	RNF207:120Kb:1e-13:2e-15:24:90
chr1	6360000	6400000	RPL22:120Kb:1e-13:2e-15:24:90
chr1	9600000	9640000	TMEM201:-40Kb:0:0:68:1.6e+02
chr1	11040000	11080000	MTOR-AS1:-160Kb:7.1e-12:1.6e-13:33:1.1e+02
chr1	11200000	11240000	C1orf127:160Kb:3.8e-12:8.1e-14:33:1.1e+02
chr1	11200000	11240000	TARDBP:160Kb:3.8e-12:8.1e-14:33:1.1e+02
chr1	12760000	12800000	PRAMEF1:-80Kb:4.2e-12:9.3e-14:47:1.1e+02
chr1	12840000	12880000	AADACL3:80Kb:6.5e-13:1.3e-14:47:1.1e+02
chr1	16760000	16800000	CROCCP3:-40Kb:1.1e-11:5.1e-13:67:2.1e+02
chr1	16760000	16800000	MST1P2:-200Kb:0:0:29:2.3e+02
chr1	16800000	16840000	MST1P2:-160Kb:0:0:39:3.9e+02
chr1	16800000	16840000	NECAP2:40Kb:1.1e-11:4.5e-13:67:2.1e+02
chr1	16800000	16840000	SPATA21:40Kb:1.1e-11:4.5e-13:67:2.1e+02
chr1	16960000	17000000	CROCCP3:160Kb:0:0:39:3.9e+02
chr1	16960000	17000000	NECAP2:200Kb:0:0:29:2.3e+02
chr1	16960000	17000000	SPATA21:200Kb:0:0:29:2.3e+02
chr1	19320000	19360000	IFFO2:40Kb:0:0:68:1.7e+02
chr1	19360000	19400000	IFFO2:80Kb:0:0:48:1.4e+02
chr1	24040000	24080000	LOC100506963:-40Kb:0:0:67:1.4e+02
chr1	24040000	24080000	LYPLA2:-40Kb:0:0:67:1.4e+02
chr1	24040000	24080000	PITHD1:-40Kb:0:0:67:1.4e+02
chr1	24080000	24120000	TCEB3:40Kb:0:0:67:1.4e+02
chr1	25440000	25480000	C1orf63:-120Kb:0:0:40:1.3e+02
chr1	25440000	25480000	RHD:-120Kb:0:0:40:1.3e+02
chr1	37800000	37840000	LOC728431:-120Kb:4.1e-14:8.9e-16:44:92
chr1	37800000	37840000	ZC3H12A:-120Kb:4.1e-14:8.9e-16:44:92
chr1	43920000	43960000	HYI:40Kb:6.6e-13:1.4e-14:78:1.5e+02
chr1	60120000	60160000	MIR4711:-40Kb:0:0:36:68
chr1	93840000	93880000	LOC100129046:-200Kb:4.4e-11:1e-12:25:70
chr1	109600000	109640000	SARS:-120Kb:7.9e-14:1.7e-15:37:97
chr1	109720000	109760000	TAF13:120Kb:7.2e-14:1.4e-15:37:97
chr1	109720000	109760000	TMEM167B:120Kb:7.2e-14:1.4e-15:37:97
chr1	143680000	143720000	PPIAL4G:-80Kb:0:0:24:2e+02
chr1	143720000	143760000	LOC100130000:40Kb:0:0:69:2.8e+02
chr1	143720000	143760000	PPIAL4G:-40Kb:0:0:69:2.6e+02
chr1	143760000	143800000	LOC100130000:80Kb:0:0:24:2e+02
chr1	147560000	147600000	FLJ39739:-360Kb:0:0:8.6:2.5e+02
chr1	147560000	147600000	NBPF11:-40Kb:0:0:31:2.7e+02
chr1	147560000	147600000	PPIAL4B:-360Kb:0:0:8.6:2.5e+02
chr1	147600000	147640000	NBPF24:40Kb:0:0:31:2.7e+02
chr1	147920000	147960000	NBPF24:360Kb:0:0:8.6:2.5e+02
chr1	147960000	148000000	NBPF24:400Kb:0:0:8.1:2.6e+02
chr1	156200000	156240000	RHBG:-120Kb:0:0:34:85
chr1	156240000	156280000	RHBG:-80Kb:4.5e-12:1.9e-13:40:79
chr1	156320000	156360000	BGLAP:120Kb:1.6e-14:3.3e-16:34:85
chr1	156320000	156360000	PAQR6:120Kb:1.6e-14:3.3e-16:34:85
chr1	156320000	156360000	PMF1-BGLAP:120Kb:1.6e-14:3.3e-16:34:85
chr1	159680000	159720000	IGSF9:-200Kb:0:0:8.1:2.1e+02
chr1	159680000	159720000	TAGLN2:-200Kb:0:0:8.1:2.1e+02
chr1	159880000	159920000	CRP:200Kb:0:0:8.1:2.1e+02
chr1	160840000	160880000	ARHGAP30:-160Kb:1.7e-15:1.1e-16:0:55
chr1	160840000	160880000	F11R:-120Kb:5.4e-11:3.4e-12:0:46
chr1	160840000	160880000	ITLN2:-80Kb:0:0:0:56
chr1	160840000	160880000	TSTD1:-160Kb:1.7e-15:1.1e-16:0:55
chr1	160840000	160880000	USF1:-160Kb:1.7e-15:1.1e-16:0:55
chr1	160880000	160920000	ITLN2:-40Kb:1.6e-14:1e-15:0:54
chr1	160920000	160960000	ARHGAP30:-80Kb:0:0:0:56
chr1	160920000	160960000	F11R:-40Kb:2.1e-12:8.7e-14:0:50
chr1	160920000	160960000	ITLN1:80Kb:1e-14:2.2e-16:0:56
chr1	160920000	160960000	TSTD1:-80Kb:0:0:0:56
chr1	160920000	160960000	USF1:-80Kb:0:0:0:56
chr1	160960000	161000000	ARHGAP30:-40Kb:0:0:0:72
chr1	160960000	161000000	ITLN2:40Kb:1e-12:8.7e-14:0:50
chr1	160960000	161000000	TSTD1:-40Kb:0:0:0:72
chr1	160960000	161000000	USF1:-40Kb:0:0:0:72
chr1	161000000	161040000	F11R:40Kb:0:0:0:72
chr1	161000000	161040000	ITLN1:160Kb:1.8e-14:7.8e-16:0:55
chr1	161000000	161040000	ITLN2:80Kb:0:0:0:56
chr1	179360000	179400000	SOAT1:120Kb:3.9e-12:8.1e-14:32:72
chr1	180800000	180840000	MR1:-200Kb:0:0:25:75
chr1	186720000	186760000	PLA2G4A:-40Kb:1.9e-14:4.4e-16:33:51
chr1	198720000	198760000	ATP6V1G3:240Kb:8.5e-12:1.8e-13:24:64
chr1	229560000	229600000	TAF5L:-200Kb:0:0:24:71
chr1	229560000	229600000	URB2:-200Kb:0:0:24:71
chr1	229760000	229800000	ACTA1:200Kb:0:0:24:71
chr1	245080000	245120000	EFCAB2:-40Kb:1.5e-11:3.1e-13:52:92
chr10	3120000	3160000	PITRM1-AS1:-40Kb:0:0:45:89
chr10	5000000	5040000	AKR1C3:-80Kb:1.1e-13:2.2e-15:41:1.1e+02
chr10	5080000	5120000	AKR1C1:80Kb:6.7e-14:1.6e-15:41:1.1e+02
chr10	27480000	27520000	ACBD5:-40Kb:2.7e-13:5.6e-15:51:91
chr10	27480000	27520000	LRRC37A6P:-40Kb:2.7e-13:5.6e-15:51:91
chr10	27480000	27520000	MASTL:40Kb:0:0:51:1.1e+02
chr10	27480000	27520000	YME1L1:40Kb:0:0:51:1.1e+02
chr10	30840000	30880000	MAP3K8:120Kb:1.6e-12:3.4e-14:29:69
chr10	50560000	50600000	DRGX:-40Kb:3.4e-12:1.7e-13:11:69
chr10	50760000	50800000	AGAP7:-720Kb:0:0:0.94:1.1e+02
chr10	50760000	50800000	CHAT:-40Kb:0:0:11:88
chr10	50760000	50800000	DRGX:160Kb:7.8e-14:1.9e-15:3.3:66
chr10	50760000	50800000	SLC18A3:-40Kb:0:0:11:88
chr10	65040000	65080000	MIR1296:-80Kb:1.2e-12:6.1e-14:36:74
chr10	65080000	65120000	MIR1296:-40Kb:0:0:49:1e+02
chr10	65360000	65400000	REEP3:80Kb:5.3e-15:1.1e-16:24:66
chr10	65400000	65440000	REEP3:120Kb:4.7e-11:2e-12:20:55
chr10	74960000	75000000	TTC18:-120Kb:3.5e-11:7.4e-13:39:80
chr10	80840000	80880000	ZMIZ1:40Kb:2.8e-11:1.3e-12:9.5:56
chr10	80840000	80880000	ZMIZ1-AS1:40Kb:2.8e-11:1.3e-12:9.5:56
chr10	80880000	80920000	ZMIZ1:80Kb:2.4e-12:5.3e-14:6.8:56
chr10	80880000	80920000	ZMIZ1-AS1:80Kb:2.4e-12:5.3e-14:6.8:56
chr10	81920000	81960000	PLAC9:40Kb:0:0:9.5:85
chr10	85880000	85920000	C10orf99:-40Kb:2.2e-13:4.6e-15:54:91
chr10	85880000	85920000	CDHR1:-40Kb:2.2e-13:4.6e-15:54:91
chr10	85920000	85960000	GHITM:40Kb:1.7e-13:3.4e-15:54:91
chr10	88800000	88840000	MMRN2:120Kb:1.9e-11:3.9e-13:20:94
chr10	88800000	88840000	SNCG:120Kb:1.9e-11:3.9e-13:20:94
chr10	91160000	91200000	SLC16A12:-120Kb:5.3e-14:1.1e-15:29:69
chr10	91200000	91240000	SLC16A12:-80Kb:6.4e-12:2.7e-13:35:71
chr10	91280000	91320000	IFIT5:120Kb:3.2e-14:6.7e-16:29:69
chr10	97080000	97120000	PDLIM1:40Kb:9.8e-13:2e-14:53:99
chr10	112040000	112080000	SMC3:-280Kb:0:0:15:66
chr10	112320000	112360000	SMNDC1:280Kb:0:0:15:66
chr10	116040000	116080000	AFAP1L2:-120Kb:0:0:31:71
chr10	116280000	116320000	ABLIM1:-160Kb:4.4e-14:1e-15:28:65
chr10	118520000	118560000	KIAA1598:-360Kb:3.7e-13:8.3e-15:14:57
chr10	118520000	118560000	VAX1:-360Kb:3.7e-13:8.3e-15:14:57
chr11	-280000	-240000	LOC100133161:-400Kb:0:0:56:2.2e+02
chr11	-240000	-200000	BET1L:-440Kb:0:0:56:2.2e+02
chr11	-240000	-200000	LOC653486:-400Kb:0:0:56:2.2e+02
chr11	-240000	-200000	ODF3:-400Kb:0:0:56:2.2e+02
chr11	-240000	-200000	PSMD13:-440Kb:0:0:56:2.2e+02
chr11	-240000	-200000	RIC8A:-440Kb:0:0:56:2.2e+02
chr11	-240000	-200000	SIRT3:-440Kb:0:0:56:2.2e+02
chr11	-200000	-160000	NLRP6:-440Kb:0:0:56:2.2e+02
chr11	16920000	16960000	PLEKHA7:-80Kb:0:0:40:1.1e+02
chr11	27440000	27480000	CCDC34:80Kb:2.9e-13:5.9e-15:30:62
chr11	59120000	59160000	OR5A2:-40Kb:1.1e-11:2.2e-13:45:81
chr11	59160000	59200000	OR5AN1:40Kb:1.4e-11:2.9e-13:45:81
chr11	66200000	66240000	CTSF:-120Kb:0:0:35:1e+02
chr11	66320000	66360000	MRPL11:120Kb:0:0:35:1e+02
chr11	66320000	66360000	PELI3:120Kb:0:0:35:1e+02
chr11	67480000	67520000	DOC2GP:120Kb:0:0:33:1.1e+02
chr11	67480000	67520000	NDUFV1:120Kb:0:0:33:1.1e+02
chr11	67480000	67520000	NUDT8:120Kb:0:0:33:1.1e+02
chr11	71080000	71120000	NADSYN1:-80Kb:0:0:45:1.8e+02
chr12	7040000	7080000	LPCAT3:-80Kb:9.1e-12:1.9e-13:45:1.1e+02
chr12	7120000	7160000	C12orf57:80Kb:2.6e-11:5.4e-13:45:1.1e+02
chr12	7120000	7160000	EMG1:80Kb:2.6e-11:5.4e-13:45:1.1e+02
chr12	7120000	7160000	MIR141:80Kb:2.6e-11:5.4e-13:45:1.1e+02
chr12	7120000	7160000	MIR200C:80Kb:2.6e-11:5.4e-13:45:1.1e+02
chr12	7120000	7160000	PHB2:80Kb:2.6e-11:5.4e-13:45:1.1e+02
chr12	7120000	7160000	PTPN6:80Kb:2.6e-11:5.4e-13:45:1.1e+02
chr12	7120000	7160000	SCARNA12:80Kb:2.6e-11:5.4e-13:45:1.1e+02
chr12	8440000	8480000	POU5F1P3:160Kb:0:0:26:1.2e+02
chr12	22440000	22480000	CMAS:280Kb:1.1e-12:2.4e-14:17:54
chr12	51560000	51600000	SMAGP:-80Kb:0:0:41:1.2e+02
chr12	51640000	51680000	TFCP2:80Kb:0:0:41:1.2e+02
chr12	54600000	54640000	FLJ12825:160Kb:2.1e-12:4.3e-14:24:79
chr12	54600000	54640000	LOC100240735:160Kb:2.1e-12:4.3e-14:24:79
chr12	56480000	56520000	SMARCC2:-80Kb:0:0:24:82
chr12	56560000	56600000	PA2G4:80Kb:5.4e-15:1.1e-16:24:82
chr12	56560000	56600000	RPL41:80Kb:5.4e-15:1.1e-16:24:82
chr12	56560000	56600000	ZC3H10:80Kb:5.4e-15:1.1e-16:24:82
chr12	123880000	123920000	RILPL2:-40Kb:1.4e-11:3.1e-13:59:1.2e+02
chr12	123880000	123920000	SNRNP35:-40Kb:1.4e-11:3.1e-13:59:1.2e+02
chr13	20640000	20680000	ZMYM5:240Kb:6.5e-12:1.4e-13:15:54
chr13	51680000	51720000	FAM124A:-80Kb:0:0:30:1.1e+02
chr13	113720000	113760000	MCF2L:120Kb:0:0:15:1.4e+02
chr13	113720000	113760000	MCF2L-AS1:120Kb:0:0:15:1.4e+02
chr14	20880000	20920000	APEX1:-40Kb:0:0:67:1.4e+02
chr14	20880000	20920000	OSGEP:-40Kb:0:0:67:1.4e+02
chr14	20880000	20920000	PNP:-40Kb:0:0:67:1.4e+02
chr14	20880000	20920000	TMEM55B:-40Kb:0:0:67:1.4e+02
chr14	20920000	20960000	KLHL33:40Kb:0:0:67:1.4e+02
chr14	20920000	20960000	TEP1:40Kb:0:0:67:1.4e+02
chr14	24040000	24080000	DHRS2:-40Kb:7e-14:1.4e-15:0:57
chr14	24080000	24120000	JPH4:40Kb:1.2e-13:2.6e-15:0:57
chr14	24120000	24160000	DHRS2:40Kb:2.6e-11:1.1e-12:0:50
chr14	38680000	38720000	SSTR1:40Kb:0:0:50:86
chr14	52680000	52720000	PTGDR:-40Kb:1.6e-12:3.3e-14:48:83
chr14	52800000	52840000	PTGER2:40Kb:0:0:48:88
chr14	61640000	61680000	SLC38A6:200Kb:3.6e-12:7.6e-14:16:54
chr14	61640000	61680000	TRMT5:200Kb:3.6e-12:7.6e-14:16:54
chr14	70160000	70200000	SLC10A1:-80Kb:1.7e-12:3.7e-14:35:71
chr14	101560000	101600000	MEG9:40Kb:0:0:76:1.8e+02
chr14	101560000	101600000	MIR1185-1:80Kb:0:0:53:1.3e+02
chr14	101560000	101600000	MIR1185-2:80Kb:0:0:53:1.3e+02
chr14	101560000	101600000	MIR1193:80Kb:0:0:53:1.3e+02
chr14	101560000	101600000	MIR1197:80Kb:0:0:53:1.3e+02
chr14	101560000	101600000	MIR134:40Kb:0:0:76:1.8e+02
chr14	101560000	101600000	MIR154:40Kb:0:0:76:1.8e+02
chr14	101560000	101600000	MIR299:80Kb:0:0:53:1.3e+02
chr14	101560000	101600000	MIR300:80Kb:0:0:53:1.3e+02
chr14	101560000	101600000	MIR323A:80Kb:0:0:53:1.3e+02
chr14	101560000	101600000	MIR323B:40Kb:0:0:76:1.8e+02
chr14	101560000	101600000	MIR329-1:80Kb:0:0:53:1.3e+02
chr14	101560000	101600000	MIR329-2:80Kb:0:0:53:1.3e+02
chr14	101560000	101600000	MIR369:40Kb:0:0:76:1.8e+02
chr14	101560000	101600000	MIR376A1:80Kb:0:0:53:1.3e+02
chr14	101560000	101600000	MIR376A2:80Kb:0:0:53:1.3e+02
chr14	101560000	101600000	MIR376B:80Kb:0:0:53:1.3e+02
chr14	101560000	101600000	MIR376C:80Kb:0:0:53:1.3e+02
chr14	101560000	101600000	MIR377:40Kb:0:0:76:1.8e+02
chr14	101560000	101600000	MIR379:80Kb:0:0:53:1.3e+02
chr14	101560000	101600000	MIR380:80Kb:0:0:53:1.3e+02
chr14	101560000	101600000	MIR381:80Kb:0:0:53:1.3e+02
chr14	101560000	101600000	MIR382:40Kb:0:0:76:1.8e+02
chr14	101560000	101600000	MIR409:40Kb:0:0:76:1.8e+02
chr14	101560000	101600000	MIR410:40Kb:0:0:76:1.8e+02
chr14	101560000	101600000	MIR411:80Kb:0:0:53:1.3e+02
chr14	101560000	101600000	MIR412:40Kb:0:0:76:1.8e+02
chr14	101560000	101600000	MIR485:40Kb:0:0:76:1.8e+02
chr14	101560000	101600000	MIR487A:80Kb:0:0:53:1.3e+02
chr14	101560000	101600000	MIR487B:80Kb:0:0:53:1.3e+02
chr14	101560000	101600000	MIR494:80Kb:0:0:53:1.3e+02
chr14	101560000	101600000	MIR495:80Kb:0:0:53:1.3e+02
chr14	101560000	101600000	MIR496:40Kb:0:0:76:1.8e+02
chr14	101560000	101600000	MIR539:80Kb:0:0:53:1.3e+02
chr14	101560000	101600000	MIR541:40Kb:0:0:76:1.8e+02
chr14	101560000	101600000	MIR543:80Kb:0:0:53:1.3e+02
chr14	101560000	101600000	MIR654:80Kb:0:0:53:1.3e+02
chr14	101560000	101600000	MIR655:80Kb:0:0:53:1.3e+02
chr14	101560000	101600000	MIR656:40Kb:0:0:76:1.8e+02
chr14	101560000	101600000	MIR668:40Kb:0:0:76:1.8e+02
chr14	101560000	101600000	MIR758:80Kb:0:0:53:1.3e+02
chr14	101560000	101600000	MIR889:80Kb:0:0:53:1.3e+02
chr15	20800000	20840000	HERC2P3:120Kb:0:0:10:1.8e+02
chr15	24680000	24720000	PWRN1:-120Kb:9.1e-14:1.9e-15:28:78
chr15	26040000	26080000	ATP10A:-40Kb:0:0:0:69
chr15	26040000	26080000	MIR4715:-40Kb:0:0:0:69
chr15	26080000	26120000	LOC100128714:-40Kb:1.2e-12:2.6e-14:0:57
chr15	26120000	26160000	ATP10A:40Kb:3.9e-14:1.7e-15:0:57
chr15	26120000	26160000	MIR4715:40Kb:3.9e-14:1.7e-15:0:57
chr15	27120000	27160000	GABRA5:40Kb:5.8e-12:1.2e-13:6.4:67
chr15	55400000	55440000	RAB27A:-160Kb:0:0:27:81
chr15	57240000	57280000	LOC283663:-320Kb:5.9e-12:1.3e-13:18:63
chr15	89200000	89240000	MIR1179:80Kb:1.9e-13:3.8e-15:49:1.1e+02
chr15	89200000	89240000	MIR3529:80Kb:1.9e-13:3.8e-15:49:1.1e+02
chr15	89200000	89240000	MIR7-2:80Kb:1.9e-13:3.8e-15:49:1.1e+02
chr16	2200000	2240000	FLYWCH2:-720Kb:0:0:4.4:2.5e+02
chr16	2800000	2840000	FLYWCH2:-120Kb:0:0:36:2e+02
chr16	2840000	2880000	FLYWCH2:-80Kb:9.9e-11:9e-12:39:1.6e+02
chr16	2920000	2960000	FLYWCH1:-40Kb:0:0:13:2.2e+02
chr16	2920000	2960000	PRSS33:120Kb:0:0:36:2e+02
chr16	2920000	2960000	SNORD60:720Kb:0:0:4.4:2.5e+02
chr16	2920000	2960000	SRRM2:120Kb:0:0:36:2e+02
chr16	2920000	2960000	SRRM2-AS1:120Kb:0:0:36:2e+02
chr16	2920000	2960000	TCEB2:120Kb:0:0:36:2e+02
chr16	2920000	2960000	TRAF7:720Kb:0:0:4.4:2.5e+02
chr16	2960000	3000000	FLYWCH2:40Kb:0:0:13:2.2e+02
chr16	4760000	4800000	ROGDI:-80Kb:1e-12:2.2e-14:44:1e+02
chr16	4840000	4880000	ANKS3:80Kb:2.1e-12:4.2e-14:44:1e+02
chr16	4840000	4880000	C16orf71:80Kb:2.1e-12:4.2e-14:44:1e+02
chr16	9000000	9040000	CARHSP1:40Kb:1.9e-12:3.8e-14:63:1.1e+02
chr16	9000000	9040000	PMM2:120Kb:0:0:43:1.1e+02
chr16	9000000	9040000	TMEM186:120Kb:0:0:43:1.1e+02
chr16	14920000	14960000	MIR3179-1:-40Kb:7.3e-12:5.2e-13:18:91
chr16	14960000	15000000	MIR3180-1:-40Kb:0:0:18:1.1e+02
chr16	14960000	15000000	NOMO1:40Kb:4.4e-11:9.7e-13:18:91
chr16	14960000	15000000	NPIP:-40Kb:0:0:18:1.1e+02
chr16	14960000	15000000	PDXDC1:-80Kb:0:0:12:1e+02
chr16	15000000	15040000	MIR3179-1:40Kb:0:0:18:1.1e+02
chr16	15040000	15080000	MIR3179-1:80Kb:0:0:12:1e+02
chr16	21440000	21480000	IGSF6:-200Kb:2.9e-11:6.2e-13:11:95
chr16	21640000	21680000	LOC100190986:200Kb:2.8e-13:6e-15:11:95
chr16	29320000	29360000	ZG16:-440Kb:7.3e-14:1.4e-15:1.1:1.1e+02
chr16	33280000	33320000	RNU6-76:-280Kb:0:0:4.6:1.3e+02
chr16	33560000	33600000	LOC390705:280Kb:2.1e-14:5.6e-16:4.6:1.3e+02
chr16	48040000	48080000	SIAH1:-360Kb:2.4e-11:4.8e-13:16:55
chr16	50400000	50440000	NKD1:-160Kb:7.5e-13:1.6e-14:27:57
chr16	50520000	50560000	BRD7:120Kb:4.4e-11:1.8e-12:30:57
chr16	50560000	50600000	BRD7:160Kb:2.3e-13:4.8e-15:27:57
chr16	68960000	69000000	SNTB2:-240Kb:9.7e-13:2e-14:16:1.1e+02
chr16	86440000	86480000	LOC732275:80Kb:0:0:36:1.1e+02
chr17	2520000	2560000	METTL16:120Kb:4.6e-14:1e-15:34:1e+02
chr17	2760000	2800000	RAP1GAP2:80Kb:1.6e-11:3.1e-13:41:1e+02
chr17	3640000	3680000	EMC6:80Kb:0:0:39:1.1e+02
chr17	3640000	3680000	P2RX5:80Kb:0:0:39:1.1e+02
chr17	3640000	3680000	P2RX5-TAX1BP3:80Kb:0:0:39:1.1e+02
chr17	3640000	3680000	TAX1BP3:80Kb:0:0:39:1.1e+02
chr17	15760000	15800000	MEIS3P1:80Kb:2.2e-11:4.5e-13:33:98
chr17	18200000	18240000	SHMT1:-40Kb:0:0:35:4.8e+02
chr17	18240000	18280000	SMCR8:40Kb:0:0:35:4.8e+02
chr17	18240000	18280000	TOP3A:40Kb:0:0:35:4.8e+02
chr17	19320000	19360000	MIR1180:80Kb:0:0:39:1.2e+02
chr17	20360000	20400000	CDRT15L2:-120Kb:1.1e-13:2.6e-15:25:98
chr17	20480000	20520000	LGALS9B:120Kb:6.1e-14:1.2e-15:25:98
chr17	38240000	38280000	RAPGEFL1:-80Kb:8.8e-12:1.9e-13:43:1.2e+02
chr17	38320000	38360000	MSL1:80Kb:8.2e-12:1.6e-13:43:1.2e+02
chr17	38320000	38360000	NR1D1:80Kb:8.2e-12:1.6e-13:43:1.2e+02
chr17	38680000	38720000	IGFBP4:120Kb:0:0:37:1.4e+02
chr17	38680000	38720000	TOP2A:120Kb:0:0:37:1.4e+02
chr17	39000000	39040000	KRT23:-80Kb:0:0:48:1.4e+02
chr17	39080000	39120000	KRT12:80Kb:0:0:48:1.4e+02
chr17	40880000	40920000	CNTD1:-40Kb:0:0:58:2.5e+02
chr17	40880000	40920000	COA3:-40Kb:0:0:58:2.5e+02
chr17	40880000	40920000	VPS25:-40Kb:0:0:58:2.5e+02
chr17	40880000	40920000	WNK4:-40Kb:0:0:58:2.5e+02
chr17	40920000	40960000	EZH1:40Kb:0:0:58:2.5e+02
chr17	40920000	40960000	RAMP2:40Kb:0:0:58:2.5e+02
chr17	40920000	40960000	RAMP2-AS1:40Kb:0:0:58:2.5e+02
chr17	54720000	54760000	COIL:-280Kb:0:0:18:1.6e+02
chr17	55280000	55320000	MSI2:-40Kb:1.1e-12:2.2e-14:65:1.3e+02
chr17	67600000	67640000	KCNJ16:-440Kb:7.6e-11:1.9e-12:13:52
chr18	280000	320000	COLEC12:-200Kb:7.8e-13:2.3e-14:39:94
chr18	360000	400000	C18orf56:-280Kb:8.5e-15:2.2e-16:39:94
chr18	360000	400000	TYMS:-280Kb:8.5e-15:2.2e-16:39:94
chr18	11600000	11640000	CHMP1B:-240Kb:0:0:28:1.8e+02
chr18	14400000	14440000	ANKRD20A5P:240Kb:0:0:4.5:1.1e+02
chr18	27880000	27920000	MIR302F:40Kb:1.1e-11:2.4e-13:46:79
chr18	33240000	33280000	GALNT1:40Kb:1.2e-11:2.4e-13:46:95
chr18	72520000	72560000	LOC400657:280Kb:7.1e-12:1.6e-13:13:47
chr19	38160000	38200000	LOC644554:-120Kb:0:0:28:95
chr19	38280000	38320000	ZNF781:120Kb:0:0:28:95
chr19	53680000	53720000	BIRC8:-80Kb:5.7e-12:1.2e-13:57:2.2e+02
chr19	53680000	53720000	FAM90A27P:-80Kb:5.7e-12:1.2e-13:57:2.2e+02
chr19	53680000	53720000	VN1R2:-80Kb:5.7e-12:1.2e-13:57:2.2e+02
chr19	53680000	53720000	VN1R4:-80Kb:5.7e-12:1.2e-13:57:2.2e+02
chr19	53760000	53800000	ZNF665:80Kb:6.5e-12:1.3e-13:57:2.2e+02
chr19	53760000	53800000	ZNF818P:80Kb:6.5e-12:1.3e-13:57:2.2e+02
chr2	6920000	6960000	CMPK2:-80Kb:9.6e-12:5.9e-13:0:36
chr2	6920000	6960000	RSAD2:-80Kb:9.6e-12:5.9e-13:0:36
chr2	6960000	7000000	CMPK2:-40Kb:0:0:0:54
chr2	6960000	7000000	RNF144A:-80Kb:5.4e-15:2.2e-16:0:42
chr2	6960000	7000000	RNF144A-AS1:-80Kb:5.4e-15:2.2e-16:0:42
chr2	6960000	7000000	RSAD2:-40Kb:0:0:0:54
chr2	7000000	7040000	RNF144A:-40Kb:0:0:0:48
chr2	7000000	7040000	RNF144A-AS1:-40Kb:0:0:0:48
chr2	7040000	7080000	CMPK2:40Kb:0:0:0:48
chr2	7040000	7080000	RSAD2:40Kb:0:0:0:48
chr2	16160000	16200000	MYCN:80Kb:9.3e-13:1.9e-14:38:77
chr2	16160000	16200000	MYCNOS:80Kb:9.3e-13:1.9e-14:38:77
chr2	66480000	66520000	MEIS1:-160Kb:0:0:20:65
chr2	66480000	66520000	MEIS1-AS3:-160Kb:0:0:20:65
chr2	66520000	66560000	MEIS1:-120Kb:0:0:26:73
chr2	66520000	66560000	MEIS1-AS3:-120Kb:0:0:26:73
chr2	74520000	74560000	SLC4A5:-40Kb:6.4e-11:2.8e-12:0:63
chr2	74560000	74600000	C2orf81:-80Kb:5.3e-11:2.1e-12:0:63
chr2	74560000	74600000	DCTN1:-40Kb:8.9e-11:3.6e-12:0:62
chr2	74560000	74600000	DCTN1-AS1:-40Kb:8.9e-11:3.6e-12:0:62
chr2	74560000	74600000	RTKN:-80Kb:5.3e-11:2.1e-12:0:63
chr2	74560000	74600000	WDR54:-80Kb:5.3e-11:2.1e-12:0:63
chr2	74600000	74640000	C2orf81:-40Kb:1.1e-14:2.2e-16:0:74
chr2	74600000	74640000	RTKN:-40Kb:1.1e-14:2.2e-16:0:74
chr2	74600000	74640000	SLC4A5:40Kb:6.4e-11:3.9e-12:0:62
chr2	74600000	74640000	WDR54:-40Kb:1.1e-14:2.2e-16:0:74
chr2	74640000	74680000	DCTN1:40Kb:5.5e-15:1.1e-16:0:74
chr2	74640000	74680000	DCTN1-AS1:40Kb:5.5e-15:1.1e-16:0:74
chr2	74640000	74680000	SLC4A5:80Kb:6.4e-11:2e-12:0:63
chr2	95880000	95920000	ZNF2:80Kb:3.9e-14:7.8e-16:27:1.3e+02
chr2	95880000	95920000	ZNF514:80Kb:3.9e-14:7.8e-16:27:1.3e+02
chr2	97160000	97200000	MIR3127:-280Kb:3e-13:1.3e-14:10:1.4e+02
chr2	97200000	97240000	MIR3127:-240Kb:0:0:12:2.1e+02
chr2	97440000	97480000	ARID5A:240Kb:0:0:12:2.1e+02
chr2	97440000	97480000	NEURL3:280Kb:1.4e-12:2.7e-14:10:1.4e+02
chr2	128320000	128360000	GPR17:-80Kb:5.8e-11:1.2e-12:39:83
chr2	128320000	128360000	LIMS2:-80Kb:5.8e-11:1.2e-12:39:83
chr2	130600000	130640000	CCDC74B:-280Kb:0:0:3.4:1.2e+02
chr2	130600000	130640000	CCDC74B-AS1:-280Kb:0:0:3.4:1.2e+02
chr2	130600000	130640000	POTEF:-280Kb:0:0:3.4:1.2e+02
chr2	160680000	160720000	LY75:-40Kb:2e-12:4.6e-14:37:69
chr2	160680000	160720000	LY75-CD302:-80Kb:7.2e-14:1.6e-15:28:62
chr2	208280000	208320000	FZD5:-320Kb:2.6e-12:1.3e-13:16:59
chr2	208320000	208360000	FZD5:-280Kb:0:0:20:84
chr20	2600000	2640000	EBF4:-40Kb:1.1e-13:2.1e-15:59:1.1e+02
chr20	2600000	2640000	IDH3B:-40Kb:1.1e-13:2.1e-15:59:1.1e+02
chr20	2640000	2680000	MIR1292:40Kb:1e-13:2.1e-15:59:1.1e+02
chr20	2640000	2680000	NOP56:40Kb:1e-13:2.1e-15:59:1.1e+02
chr20	2640000	2680000	SNORA51:40Kb:1e-13:2.1e-15:59:1.1e+02
chr20	2640000	2680000	SNORD110:40Kb:1e-13:2.1e-15:59:1.1e+02
chr20	2640000	2680000	SNORD56:40Kb:1e-13:2.1e-15:59:1.1e+02
chr20	2640000	2680000	SNORD57:40Kb:1e-13:2.1e-15:59:1.1e+02
chr20	23360000	23400000	CST9L:-160Kb:0:0:23:88
chr20	25920000	25960000	FAM182A:-80Kb:1.2e-13:2.6e-15:19:1.1e+02
chr20	29640000	29680000	FRG1B:40Kb:1.1e-14:2.2e-16:55:1.1e+02
chr20	29640000	29680000	MLLT10P1:40Kb:1.1e-14:2.2e-16:55:1.1e+02
chr20	42840000	42880000	FITM2:-80Kb:9.2e-12:1.9e-13:44:99
chr20	42920000	42960000	GDAP1L1:80Kb:2.7e-12:5.5e-14:44:99
chr20	45440000	45480000	SLC13A3:160Kb:2e-11:3.8e-13:34:83
chr20	45440000	45480000	SLC2A10:120Kb:3.3e-14:6.7e-16:38:93
chr20	45440000	45480000	TP53RK:160Kb:2e-11:3.8e-13:34:83
chr21	29240000	29280000	MIR5009:-40Kb:3e-11:1.3e-12:0:32
chr21	29320000	29360000	MIR5009:40Kb:0:0:0:51
chr21	39800000	39840000	ERG:-200Kb:6.9e-14:1.4e-15:19:58
chr21	44440000	44480000	U2AF1:-80Kb:5.1e-11:2.4e-12:45:1.2e+02
chr21	44640000	44680000	U2AF1:120Kb:0:0:38:1.6e+02
chr21	44680000	44720000	U2AF1:160Kb:7.2e-11:5e-12:27:1e+02
chr21	46320000	46360000	ADARB1:-160Kb:1.5e-11:4.9e-13:48:1.3e+02
chr21	46320000	46360000	SSR4P1:-160Kb:1.5e-11:4.9e-13:48:1.3e+02
chr22	20480000	20520000	RIMBP3:40Kb:1.1e-12:2.4e-14:21:86
chr22	21920000	21960000	PI4KAP2:80Kb:0:0:41:1.1e+02
chr22	21920000	21960000	TMEM191C:120Kb:0:0:34:99
chr22	25360000	25400000	SGSM1:160Kb:2.3e-13:4.9e-15:21:64
chr22	37880000	37920000	CDC42EP1:-40Kb:2.2e-14:4.4e-16:58:1.3e+02
chr22	37920000	37960000	CARD10:40Kb:2.7e-14:5.6e-16:58:1.3e+02
chr22	37920000	37960000	MFNG:40Kb:2.7e-14:5.6e-16:58:1.3e+02
chr3	9840000	9880000	CIDEC:-80Kb:2.3e-12:4.8e-14:46:1e+02
chr3	9840000	9880000	IL17RC:-80Kb:2.3e-12:4.8e-14:46:1e+02
chr3	9840000	9880000	IL17RE:-80Kb:2.3e-12:4.8e-14:46:1e+02
chr3	9840000	9880000	JAGN1:-80Kb:2.3e-12:4.8e-14:46:1e+02
chr3	9920000	9960000	ARPC4-TTLL3:80Kb:2.6e-12:5.1e-14:46:1e+02
chr3	9920000	9960000	TTLL3:80Kb:2.6e-12:5.1e-14:46:1e+02
chr3	15120000	15160000	CAPN7:-120Kb:3.6e-13:7.1e-15:32:1e+02
chr3	15120000	15160000	COL6A4P1:-120Kb:3.6e-13:7.1e-15:32:1e+02
chr3	15160000	15200000	ZFYVE20:40Kb:0:0:56:1.6e+02
chr3	15240000	15280000	ZFYVE20:120Kb:7.4e-13:3.7e-14:32:1e+02
chr3	15440000	15480000	ZFYVE20:320Kb:1.2e-12:8.9e-14:17:87
chr3	42240000	42280000	LYZL4:-200Kb:1.6e-11:3.3e-13:24:83
chr3	50120000	50160000	GNAT1:-80Kb:1.6e-11:3.3e-13:50:1.1e+02
chr3	50120000	50160000	SEMA3F:-40Kb:0:0:80:1.8e+02
chr3	50160000	50200000	LUST:40Kb:0:0:80:1.8e+02
chr3	50160000	50200000	RBM5:40Kb:0:0:80:1.8e+02
chr3	50200000	50240000	LUST:80Kb:5.6e-11:2.6e-12:50:1.1e+02
chr3	50200000	50240000	RBM5:80Kb:5.6e-11:2.6e-12:50:1.1e+02
chr3	58520000	58560000	FAM107A:-40Kb:0:0:39:1.1e+02
chr3	58560000	58600000	ACOX2:40Kb:0:0:39:1.1e+02
chr3	69280000	69320000	FRMD4B:-120Kb:0:0:27:78
chr3	108600000	108640000	RETNLB:160Kb:1.7e-11:3.7e-13:20:46
chr3	124880000	124920000	MIR5092:40Kb:2.5e-13:5e-15:47:85
chr3	125960000	126000000	CCDC37:-120Kb:3.6e-11:7.2e-13:31:82
chr3	137560000	137600000	SOX14:80Kb:3.6e-12:9.3e-14:34:78
chr3	148600000	148640000	CPA3:40Kb:7.7e-11:1.7e-12:39:64
chr3	159960000	160000000	C3orf80:40Kb:9.6e-15:2.2e-16:41:75
chr3	191400000	191440000	PYDC2:240Kb:1.8e-11:4.6e-13:20:50
chr3	197360000	197400000	LOC220729:40Kb:0:0:64:1.6e+02
chr4	25200000	25240000	ZCCHC4:-80Kb:1.2e-12:2.5e-14:44:97
chr4	25280000	25320000	PI4K2B:80Kb:1e-12:2.2e-14:44:97
chr4	49280000	49320000	OCIAD2:400Kb:0:0:0:1e+02
chr4	57200000	57240000	ARL9:-160Kb:0:0:31:80
chr4	57200000	57240000	THEGL:-160Kb:0:0:31:80
chr4	57240000	57280000	ARL9:-120Kb:0:0:36:90
chr4	57240000	57280000	THEGL:-120Kb:0:0:36:90
chr4	57360000	57400000	AASDH:120Kb:0:0:36:90
chr4	68440000	68480000	TMPRSS11D:-280Kb:7.3e-13:1.9e-14:5.8:53
chr4	68520000	68560000	TMPRSS11D:-200Kb:1.4e-11:7.5e-13:6.6:51
chr4	88040000	88080000	HSD17B13:-200Kb:2e-11:4.1e-13:20:59
chr4	88040000	88080000	KLHL8:-80Kb:2.9e-11:6.2e-13:32:70
chr4	89320000	89360000	PPM1K:120Kb:2e-11:4.6e-13:32:87
chr4	106280000	106320000	GSTCD:-320Kb:0:0:9.9:38
chr4	106280000	106320000	INTS12:-320Kb:0:0:9.9:38
chr4	165920000	165960000	TMEM192:-80Kb:0:0:32:97
chr4	166000000	166040000	TRIM60:80Kb:0:0:32:97
chr4	171160000	171200000	MFAP3L:240Kb:4.2e-13:8.8e-15:21:57
chr5	440000	480000	CEP72:-160Kb:0:0:53:1.6e+02
chr5	480000	520000	TPPP:-200Kb:0:0:53:1.6e+02
chr5	720000	760000	ZDHHC11:-120Kb:0:0:8:1.2e+02
chr5	760000	800000	BRD9:-120Kb:0:0:8:1.2e+02
chr5	760000	800000	TRIP13:-120Kb:0:0:8:1.2e+02
chr5	6640000	6680000	MIR4278:-160Kb:1.2e-11:2.5e-13:20:51
chr5	34160000	34200000	C1QTNF3-AMACR:40Kb:3.3e-14:6.7e-16:47:1.1e+02
chr5	43200000	43240000	NIM1:40Kb:2e-13:4e-15:53:82
chr5	68600000	68640000	MARVELD2:-80Kb:1.5e-11:3.7e-13:7.1:63
chr5	68680000	68720000	CCDC125:80Kb:1.9e-11:4.7e-13:7.1:63
chr5	68800000	68840000	OCLN:40Kb:5.8e-12:1.4e-13:17:74
chr5	70680000	70720000	NAIP:360Kb:0:0:0.83:40
chr5	70760000	70800000	NAIP:440Kb:0:0:1:49
chr5	79440000	79480000	LOC644936:-120Kb:9.8e-11:2.1e-12:33:72
chr5	112720000	112760000	YTHDC2:-120Kb:5.2e-12:1.1e-13:30:66
chr5	125880000	125920000	GRAMD3:200Kb:0:0:22:64
chr5	140760000	140800000	PCDHGC3:-80Kb:1.5e-12:3.4e-14:43:94
chr5	140760000	140800000	PCDHGC4:-80Kb:1.5e-12:3.4e-14:43:94
chr5	140760000	140800000	PCDHGC5:-80Kb:1.5e-12:3.4e-14:43:94
chr5	140840000	140880000	PCDHGA10:80Kb:1.2e-12:2.4e-14:43:94
chr5	140840000	140880000	PCDHGA7:80Kb:1.2e-12:2.4e-14:43:94
chr5	140840000	140880000	PCDHGA8:80Kb:1.2e-12:2.4e-14:43:94
chr5	140840000	140880000	PCDHGA9:80Kb:1.2e-12:2.4e-14:43:94
chr5	140840000	140880000	PCDHGB4:80Kb:1.2e-12:2.4e-14:43:94
chr5	140840000	140880000	PCDHGB5:80Kb:1.2e-12:2.4e-14:43:94
chr5	140840000	140880000	PCDHGB6:80Kb:1.2e-12:2.4e-14:43:94
chr5	140840000	140880000	PCDHGB7:80Kb:1.2e-12:2.4e-14:43:94
chr5	153840000	153880000	MIR3141:-120Kb:1e-14:2.2e-16:33:89
chr5	153960000	154000000	FLJ38109:160Kb:1.6e-14:3.3e-16:29:75
chr5	153960000	154000000	HAND1:120Kb:0:0:33:89
chr5	153960000	154000000	SAP30L:160Kb:1.6e-14:3.3e-16:29:75
chr5	169440000	169480000	FOXI1:-80Kb:2.5e-12:5.1e-14:36:73
chr5	169520000	169560000	MIR378E:80Kb:6.5e-13:1.4e-14:36:73
chr5	171240000	171280000	FBXW11:-160Kb:4.6e-15:1.1e-16:34:87
chr5	175480000	175520000	LOC643201:-120Kb:2.8e-12:1.3e-13:22:1.1e+02
chr5	175600000	175640000	FAM153B:120Kb:5.8e-12:1.2e-13:22:1.1e+02
chr5	175600000	175640000	SIMC1:-40Kb:0:0:54:2.3e+02
chr5	175640000	175680000	LOC643201:40Kb:0:0:54:2.3e+02
chr5	177040000	177080000	FAM193B:80Kb:0:0:17:1.1e+02
chr5	177160000	177200000	LOC728554:-120Kb:0:0:14:1.2e+02
chr5	177160000	177200000	MXD3:440Kb:0:0:6.1:1e+02
chr5	177160000	177200000	PRELID1:440Kb:0:0:6.1:1e+02
chr5	177160000	177200000	RAB24:440Kb:0:0:6.1:1e+02
chr5	179000000	179040000	RUFY1:40Kb:4e-14:7.8e-16:0:77
chr6	35400000	35440000	TEAD3:-40Kb:0:0:68:1.6e+02
chr6	35440000	35480000	FANCE:40Kb:0:0:68:1.6e+02
chr6	35440000	35480000	RPL10A:40Kb:0:0:68:1.6e+02
chr6	35480000	35520000	FANCE:80Kb:3.1e-14:1.3e-15:45:1.1e+02
chr6	35480000	35520000	RPL10A:80Kb:3.1e-14:1.3e-15:45:1.1e+02
chr6	50840000	50880000	TFAP2B:80Kb:3.9e-13:1.6e-14:27:53
chr6	50880000	50920000	TFAP2B:120Kb:0:0:21:65
chr6	74240000	74280000	SLC17A5:-120Kb:0:0:0:77
chr6	74280000	74320000	SLC17A5:-80Kb:0:0:0:72
chr6	74320000	74360000	SLC17A5:-40Kb:0:0:0:73
chr6	76040000	76080000	SENP6:-240Kb:0:0:18:58
chr6	76120000	76160000	SENP6:-160Kb:1.2e-12:5.3e-14:27:58
chr6	90440000	90480000	CASP8AP2:-80Kb:5.4e-15:1.1e-16:44:1e+02
chr6	90440000	90480000	MDN1:-80Kb:5.4e-15:1.1e-16:44:1e+02
chr6	99680000	99720000	FAXC:-80Kb:0:0:30:65
chr6	119280000	119320000	FAM184A:-160Kb:1.4e-13:6.1e-15:20:52
chr6	119320000	119360000	FAM184A:-120Kb:5e-15:1.1e-16:23:57
chr6	119360000	119400000	FAM184A:-80Kb:2.9e-11:2e-12:28:57
chr7	5880000	5920000	RSPH10B:-80Kb:0:0:40:2e+02
chr7	6800000	6840000	RSPH10B:840Kb:0:0:4.7:1.8e+02
chr7	26840000	26880000	HOTAIRM1:-280Kb:0:0:19:68
chr7	26840000	26880000	HOXA1:-280Kb:0:0:19:68
chr7	26840000	26880000	HOXA2:-280Kb:0:0:19:68
chr7	32600000	32640000	DPY19L1P1:-120Kb:0:0:35:1.3e+02
chr7	32760000	32800000	FKBP9:-200Kb:0:0:24:87
chr7	32760000	32800000	RP9P:-200Kb:0:0:24:87
chr7	32960000	33000000	LOC401321:200Kb:0:0:24:87
chr7	32960000	33000000	MIR550A2:200Kb:0:0:24:87
chr7	32960000	33000000	MIR550B2:200Kb:0:0:24:87
chr7	32960000	33000000	ZNRF2P1:200Kb:0:0:24:87
chr7	53120000	53160000	POM121L12:40Kb:3.9e-11:9.3e-13:32:50
chr7	64560000	64600000	ZNF107:440Kb:0:0:8.9:94
chr7	65920000	65960000	LOC493754:-120Kb:1.7e-13:3.3e-15:33:99
chr7	66320000	66360000	GTF2IRD1P1:40Kb:2.8e-13:5.6e-15:56:1.2e+02
chr7	72520000	72560000	GTF2IP1:-40Kb:1.8e-11:3.7e-13:57:1.3e+02
chr7	72520000	72560000	LOC100093631:-40Kb:1.8e-11:3.7e-13:57:1.3e+02
chr7	72920000	72960000	MLXIPL:-80Kb:8.4e-11:1.7e-12:46:1.1e+02
chr7	76520000	76560000	UPK3B:400Kb:0:0:9.4:1.5e+02
chr7	86760000	86800000	TMEM243:-80Kb:2.4e-12:4.8e-14:31:61
chr7	86840000	86880000	DMTF1:80Kb:1.9e-12:4.2e-14:31:61
chr7	97280000	97320000	TAC1:-80Kb:6.7e-13:3.7e-14:36:1.1e+02
chr7	97440000	97480000	TAC1:80Kb:0:0:36:1.5e+02
chr7	102120000	102160000	SPDYE2:-40Kb:2e-14:4.4e-16:38:1.1e+02
chr7	102120000	102160000	SPDYE2L:-40Kb:2e-14:4.4e-16:38:1.1e+02
chr7	134960000	135000000	STRA8:80Kb:0:0:36:1.2e+02
chr7	134960000	135000000	WDR91:80Kb:0:0:36:1.2e+02
chr7	143040000	143080000	TAS2R41:-120Kb:0:0:15:1.1e+02
chr7	143160000	143200000	FAM131B:120Kb:0:0:15:1.1e+02
chr7	143160000	143200000	ZYX:120Kb:0:0:15:1.1e+02
chr7	149440000	149480000	ATP6V0E2:-120Kb:4.6e-14:1e-15:27:1e+02
chr7	149440000	149480000	ATP6V0E2-AS1:-120Kb:4.6e-14:1e-15:27:1e+02
chr7	149560000	149600000	SSPO:120Kb:4.9e-14:1e-15:27:1e+02
chr7	149560000	149600000	ZNF467:120Kb:4.9e-14:1e-15:27:1e+02
chr8	10480000	10520000	MIR1322:-200Kb:5.1e-12:1.1e-13:21:61
chr8	10480000	10520000	PINX1:-200Kb:5.1e-12:1.1e-13:21:61
chr8	10680000	10720000	RP1L1:200Kb:1.1e-12:2.4e-14:21:61
chr8	12440000	12480000	LOC729732:-80Kb:0:0:32:1.2e+02
chr8	12480000	12520000	MIR3926-1:-80Kb:0:0:32:1.6e+02
chr8	12480000	12520000	MIR3926-2:-80Kb:0:0:32:1.6e+02
chr8	33520000	33560000	DUSP26:80Kb:1.1e-11:2.2e-13:0:34
chr8	55200000	55240000	LYPLA1:200Kb:2.1e-11:4.4e-13:25:61
chr8	81280000	81320000	MIR5708:160Kb:1.5e-14:3.3e-16:28:64
chr8	124200000	124240000	ZHX1:-80Kb:1.2e-13:2.7e-15:35:73
chr8	124280000	124320000	LOC100131726:80Kb:1.2e-13:2.6e-15:35:73
chr8	124280000	124320000	MIR4663:80Kb:1.2e-13:2.6e-15:35:73
chr8	135840000	135880000	MIR30B:40Kb:0:0:0:48
chr8	135840000	135880000	MIR30D:40Kb:0:0:0:48
chr8	135880000	135920000	MIR30B:80Kb:6.2e-11:2.5e-12:0:37
chr8	135880000	135920000	MIR30D:80Kb:6.2e-11:2.5e-12:0:37
chr8	145240000	145280000	CYHR1:-440Kb:0:0:30:3.7e+02
chr8	145240000	145280000	FOXH1:-440Kb:0:0:30:3.7e+02
chr8	145240000	145280000	KIFC2:-440Kb:0:0:30:3.7e+02
chr8	145240000	145280000	MROH1:40Kb:0:0:48:2e+02
chr8	145240000	145280000	SLC39A4:-400Kb:0:0:30:3.7e+02
chr8	145240000	145280000	TONSL:-400Kb:0:0:30:3.7e+02
chr8	145240000	145280000	VPS28:-400Kb:0:0:30:3.7e+02
chr9	760000	800000	DMRT3:-200Kb:1.4e-13:7.1e-15:26:70
chr9	800000	840000	DMRT3:-160Kb:0:0:30:84
chr9	6560000	6600000	GLDC:-80Kb:4.4e-12:9.3e-14:34:67
chr9	19440000	19480000	RRAGA:400Kb:7.9e-12:1.7e-13:9.2:51
chr9	19440000	19480000	SCARNA8:400Kb:7.9e-12:1.7e-13:9.2:51
chr9	38560000	38600000	LOC100289137:40Kb:0:0:13:1.1e+02
chr9	43560000	43600000	SPATA31A6:-40Kb:0:0:4.8:5e+02
chr9	69080000	69120000	CBWD6:-160Kb:0:0:0.97:80
chr9	71200000	71240000	PIP5K1B:-120Kb:0:0:27:85
chr9	85680000	85720000	RASEF:40Kb:4.4e-11:9.5e-13:43:79
chr9	103240000	103280000	MURC:-80Kb:0:0:31:79
chr9	113280000	113320000	SVEP1:-40Kb:0:0:0:53
chr9	127120000	127160000	NEK6:120Kb:5.1e-15:1.1e-16:30:95
chr9	128400000	128440000	MAPKAP1:-40Kb:0:0:0:65
chr9	128400000	128440000	PBX3:-80Kb:3.2e-14:6.7e-16:0:60
chr9	130400000	130440000	STXBP1:40Kb:4.9e-14:1.1e-15:65:1.3e+02
chr9	134280000	134320000	POMT1:-80Kb:4.4e-11:8.8e-13:45:92
chr9	134280000	134320000	SNORD62A:-80Kb:4.4e-11:8.8e-13:45:92
chr9	134280000	134320000	SNORD62B:-80Kb:4.4e-11:8.8e-13:45:92
chr9	134360000	134400000	PRRC2B:80Kb:3.1e-11:6.7e-13:45:92
chr9	138400000	138440000	LOC100130954:-40Kb:4.1e-14:8.9e-16:53:1.1e+02
chr9	138400000	138440000	PAEP:-40Kb:4.1e-14:8.9e-16:53:1.1e+02
chr9	138440000	138480000	LCN1:40Kb:1.6e-14:3.3e-16:53:1.1e+02
chr9	138440000	138480000	OBP2A:40Kb:1.6e-14:3.3e-16:53:1.1e+02
chrX	2880000	2920000	ARSF:-40Kb:0:0:37:1e+02
chrX	2880000	2920000	ARSH:-40Kb:0:0:37:1e+02
chrX	2920000	2960000	ARSE:40Kb:0:0:37:1e+02
chrX	3400000	3440000	ARSF:480Kb:5.9e-11:3e-12:6.8:33
chrX	3400000	3440000	ARSH:480Kb:5.9e-11:3e-12:6.8:33
chrX	21960000	22000000	SMS:40Kb:6.7e-12:1.5e-13:20:36
chrX	48120000	48160000	SSX5:80Kb:0:0:20:71
chrX	48120000	48160000	ZNF630:200Kb:2.6e-12:5.2e-14:15:55
chrX	48400000	48440000	PQBP1:-320Kb:2.2e-11:4.7e-13:4.1:43
chrX	48400000	48440000	TIMM17B:-320Kb:2.2e-11:4.7e-13:4.1:43
chrX	48720000	48760000	RBM3:320Kb:6.9e-11:1.4e-12:4.1:43
chrX	52560000	52600000	XAGE5:-280Kb:0:0:3.9:1.7e+02
chrX	114840000	114880000	PLS3:80Kb:0:0:18:47
chrX	134160000	134200000	LINC00087:-40Kb:0:0:20:1e+02
chrX	134200000	134240000	FAM127A:40Kb:0:0:20:1e+02
chrX	134200000	134240000	FAM127B:40Kb:0:0:20:1e+02
chrX	149720000	149760000	MTMR1:-120Kb:2.1e-11:4.2e-13:17:49
chrX	149840000	149880000	MTM1:120Kb:6.8e-11:1.4e-12:17:49
chrX	150400000	150440000	VMA21:-160Kb:4.5e-11:1.1e-12:15:47
chrX	151600000	151640000	CSAG1:-280Kb:3e-12:6.4e-14:3.9:34
chrX	151600000	151640000	CSAG4:-280Kb:3e-12:6.4e-14:3.9:34
chrX	151600000	151640000	MAGEA12:-280Kb:3e-12:6.4e-14:3.9:34
chrX	151600000	151640000	MAGEA2:-280Kb:3e-12:6.4e-14:3.9:34
chrX	151600000	151640000	MAGEA2B:-280Kb:3e-12:6.4e-14:3.9:34
chrX	151880000	151920000	GABRA3:280Kb:5.2e-13:1.1e-14:3.9:34
chrX	152480000	152520000	ZNF275:-80Kb:5.4e-14:1.1e-15:16:54
chrX	152560000	152600000	MAGEA1:80Kb:4.5e-14:8.9e-16:16:54
chrX	153440000	153480000	FAM3A:-280Kb:0:0:6.8:55
chrX	153720000	153760000	OPN1MW2:280Kb:0:0:6.8:55
