# Supplementary material for: Promoter-enhancer interactions identified from Hi-C data using probabilistic models and hierarchical topological domains
Source: Nat Commun. 2017 Dec 21;8:2237. doi: 10.1038/s41467-017-02386-3 (PMC5740158; doi:10.1038/s41467-017-02386-3)
Supplement: Supplementary file 4 — Supplementary Data 1 [file 41467_2017_2386_MOESM4_ESM.zip › hES.enh_1e-2.bed]

chr1	-280000	-240000	HYDIN2:-320Kb:0:0:20:1.5e+02
chr1	-280000	-240000	OR4F5:-320Kb:0:0:20:1.5e+02
chr1	-120000	-80000	OR4F29:-480Kb:0:0:20:1.5e+02
chr1	120000	160000	OR4F29:-240Kb:2.1e-06:1.3e-07:24:82
chr1	720000	760000	MIR200A:-360Kb:3.2e-11:6.3e-13:3.1:87
chr1	720000	760000	MIR200B:-360Kb:3.2e-11:6.3e-13:3.1:87
chr1	720000	760000	MIR429:-360Kb:3.2e-11:6.3e-13:3.1:87
chr1	720000	760000	TTLL10:-360Kb:3.2e-11:6.3e-13:3.1:87
chr1	1040000	1080000	B3GALT6:-120Kb:1.8e-06:4e-08:21:85
chr1	1040000	1080000	FAM132A:-120Kb:1.8e-06:4e-08:21:85
chr1	1040000	1080000	SDF4:-120Kb:1.8e-06:4e-08:21:85
chr1	1160000	1200000	C1orf159:120Kb:1.6e-06:3e-08:21:85
chr1	1160000	1200000	LOC254099:120Kb:1.6e-06:3e-08:21:85
chr1	1360000	1400000	ATAD3B:-40Kb:0.00064:1.3e-05:0:51
chr1	1400000	1440000	ATAD3C:40Kb:0.00065:1.3e-05:0:51
chr1	1400000	1440000	TMEM88B:40Kb:0.00065:1.3e-05:0:51
chr1	1400000	1440000	VWA1:40Kb:0.00065:1.3e-05:0:51
chr1	1440000	1480000	MMP23A:-120Kb:0.002:7.9e-05:24:68
chr1	1440000	1480000	MMP23B:-120Kb:0.002:7.9e-05:24:68
chr1	1560000	1600000	ATAD3A:120Kb:0.0072:0.00014:24:68
chr1	1560000	1600000	SLC35E2B:-40Kb:0:0:90:3.2e+02
chr1	1560000	1600000	TMEM240:120Kb:0.0072:0.00014:24:68
chr1	1600000	1640000	MMP23A:40Kb:0:0:90:3.2e+02
chr1	1600000	1640000	MMP23B:40Kb:0:0:90:3.2e+02
chr1	3600000	3640000	TP73:40Kb:2.4e-09:4.7e-11:39:93
chr1	3600000	3640000	WRAP73:40Kb:2.4e-09:4.7e-11:39:93
chr1	3720000	3760000	CEP104:-40Kb:8.9e-09:1.8e-10:42:85
chr1	3720000	3760000	DFFB:-40Kb:8.9e-09:1.8e-10:42:85
chr1	3800000	3840000	LOC728716:-200Kb:0.0056:0.00023:28:51
chr1	3880000	3920000	C1orf174:80Kb:0.00041:9.8e-06:34:63
chr1	3880000	3920000	LOC100133612:80Kb:0.00041:9.8e-06:34:63
chr1	4000000	4040000	C1orf174:200Kb:0.0074:0.00036:28:51
chr1	4000000	4040000	LOC100133612:200Kb:0.0074:0.00036:28:51
chr1	4280000	4320000	LOC728716:280Kb:7e-07:1.4e-08:22:58
chr1	6360000	6400000	CHD5:120Kb:1e-13:2e-15:24:90
chr1	6360000	6400000	GPR153:40Kb:0:0:60:1.6e+02
chr1	6360000	6400000	HES3:80Kb:5.1e-06:1e-07:33:77
chr1	6360000	6400000	ICMT:80Kb:5.1e-06:1e-07:33:77
chr1	6360000	6400000	RNF207:120Kb:1e-13:2e-15:24:90
chr1	6360000	6400000	RPL22:120Kb:1e-13:2e-15:24:90
chr1	8280000	8320000	PARK7:280Kb:1.1e-08:2.3e-10:23:86
chr1	8280000	8320000	TNFRSF9:280Kb:1.1e-08:2.3e-10:23:86
chr1	9600000	9640000	TMEM201:-40Kb:0:0:68:1.6e+02
chr1	11040000	11080000	EXOSC10:-80Kb:8e-05:1.7e-06:46:93
chr1	11040000	11080000	MASP2:-40Kb:3.2e-06:1.3e-07:66:1.2e+02
chr1	11040000	11080000	MTOR-AS1:-160Kb:7.1e-12:1.6e-13:33:1.1e+02
chr1	11040000	11080000	SRM:-80Kb:8e-05:1.7e-06:46:93
chr1	11080000	11120000	C1orf127:40Kb:3.4e-06:1.4e-07:66:1.2e+02
chr1	11080000	11120000	MTOR-AS1:-120Kb:2e-09:9e-11:38:1e+02
chr1	11080000	11120000	TARDBP:40Kb:3.4e-06:1.4e-07:66:1.2e+02
chr1	11120000	11160000	C1orf127:80Kb:3e-05:1.9e-06:46:93
chr1	11120000	11160000	MTOR-AS1:-80Kb:0.0012:0.00011:46:84
chr1	11120000	11160000	TARDBP:80Kb:3e-05:1.9e-06:46:93
chr1	11160000	11200000	C1orf127:120Kb:0.00019:1.7e-05:38:80
chr1	11160000	11200000	EXOSC10:40Kb:0.0013:5.7e-05:66:1e+02
chr1	11160000	11200000	MASP2:80Kb:1.7e-05:1.1e-06:46:94
chr1	11160000	11200000	MTOR-AS1:-40Kb:0.00012:7.7e-06:66:1.1e+02
chr1	11160000	11200000	SRM:40Kb:0.0013:5.7e-05:66:1e+02
chr1	11160000	11200000	TARDBP:120Kb:0.00019:1.7e-05:38:80
chr1	11200000	11240000	C1orf127:160Kb:3.8e-12:8.1e-14:33:1.1e+02
chr1	11200000	11240000	EXOSC10:80Kb:0.0013:8.2e-05:46:84
chr1	11200000	11240000	MASP2:120Kb:2.3e-09:4.7e-11:38:1e+02
chr1	11200000	11240000	SRM:80Kb:0.0013:8.2e-05:46:84
chr1	11200000	11240000	TARDBP:160Kb:3.8e-12:8.1e-14:33:1.1e+02
chr1	11560000	11600000	MTOR-AS1:360Kb:0.0057:0.00063:16:49
chr1	11920000	11960000	TNFRSF1B:-280Kb:0.0052:0.00033:12:43
chr1	12080000	12120000	TNFRSF1B:-120Kb:0.00036:7.7e-06:30:70
chr1	12120000	12160000	TNFRSF1B:-80Kb:0.00052:2.2e-05:36:74
chr1	12200000	12240000	TNFRSF8:80Kb:0.002:3.8e-05:36:74
chr1	12760000	12800000	PRAMEF1:-80Kb:4.2e-12:9.3e-14:47:1.1e+02
chr1	12800000	12840000	PRAMEF5:-280Kb:0.0048:0.0002:4.8:40
chr1	12840000	12880000	AADACL3:80Kb:6.5e-13:1.3e-14:47:1.1e+02
chr1	12840000	12880000	PRAMEF5:-240Kb:9.9e-06:2.1e-07:5.5:55
chr1	13040000	13080000	MFN2:1000Kb:0.0016:3.2e-05:1.6:42
chr1	13040000	13080000	MIIP:1000Kb:0.0016:3.2e-05:1.6:42
chr1	13080000	13120000	C1orf158:280Kb:0.0019:3.8e-05:4.8:40
chr1	13080000	13120000	PRAMEF12:280Kb:0.0019:3.8e-05:4.8:40
chr1	13080000	13120000	PRAMEF1:240Kb:4.3e-07:1.9e-08:5.5:55
chr1	13720000	13760000	LRRC38:-120Kb:0.0023:0.00034:7.7:33
chr1	13720000	13760000	PRAMEF14:80Kb:0.0046:0.00022:12:41
chr1	13720000	13760000	PRAMEF15:80Kb:0.0046:0.00022:12:41
chr1	13720000	13760000	PRAMEF17:40Kb:7.8e-06:1.9e-07:28:69
chr1	13720000	13760000	PRAMEF18:40Kb:7.8e-06:1.9e-07:28:69
chr1	13720000	13760000	PRAMEF1:880Kb:0.0061:0.00051:1.7:31
chr1	13720000	13760000	PRAMEF19:40Kb:7.8e-06:1.9e-07:28:69
chr1	13760000	13800000	LRRC38:-80Kb:0.00016:2e-05:12:43
chr1	13760000	13800000	PRAMEF14:120Kb:0.0046:0.00022:7.7:36
chr1	13760000	13800000	PRAMEF15:120Kb:0.0046:0.00022:7.7:36
chr1	13760000	13800000	PRAMEF17:80Kb:0.0016:7.7e-05:12:43
chr1	13760000	13800000	PRAMEF18:80Kb:0.0016:7.7e-05:12:43
chr1	13760000	13800000	PRAMEF19:80Kb:0.0016:7.7e-05:12:43
chr1	13800000	13840000	LRRC38:-40Kb:0.0067:0.0012:28:50
chr1	13800000	13840000	PRAMEF1:960Kb:0.0061:0.00054:1.6:31
chr1	13800000	13840000	PRDM2:-200Kb:0.0047:0.00057:4.2:28
chr1	13840000	13880000	PDPN:-40Kb:5.4e-05:1.3e-06:28:62
chr1	13840000	13880000	PRDM2:-160Kb:7.5e-08:1.8e-09:5.5:48
chr1	13880000	13920000	LRRC38:40Kb:2.8e-05:2.8e-06:28:62
chr1	13880000	13920000	PRDM2:-120Kb:0.00086:8.4e-05:7.7:35
chr1	13920000	13960000	LRRC38:80Kb:2.8e-05:2e-06:12:46
chr1	13920000	13960000	PRDM2:-80Kb:5.8e-05:4.2e-06:12:44
chr1	13960000	14000000	LRRC38:120Kb:1.1e-07:4.7e-09:7.7:50
chr1	13960000	14000000	PDPN:80Kb:0.0027:0.00019:12:38
chr1	14000000	14040000	LRRC38:160Kb:1.1e-07:5.5e-09:5.5:48
chr1	14000000	14040000	PDPN:120Kb:0.0016:7.4e-05:7.7:35
chr1	14040000	14080000	PRDM2:40Kb:7.3e-07:3.6e-08:28:67
chr1	14080000	14120000	PRDM2:80Kb:0.0057:0.00083:12:35
chr1	15720000	15760000	DDI2:-200Kb:0.00021:4.1e-06:23:77
chr1	15920000	15960000	EFHD2:200Kb:4.9e-08:9.9e-10:23:77
chr1	16720000	16760000	CROCCP3:-80Kb:9.1e-05:7.5e-06:56:1.4e+02
chr1	16760000	16800000	CROCCP2:-160Kb:0.00017:6.9e-06:39:1.3e+02
chr1	16760000	16800000	CROCCP3:-40Kb:1.1e-11:5.1e-13:67:2.1e+02
chr1	16760000	16800000	ESPNP:-280Kb:0.0006:2.6e-05:12:98
chr1	16760000	16800000	MST1P2:-200Kb:0:0:29:2.3e+02
chr1	16760000	16800000	NBPF1:-160Kb:0.00017:6.9e-06:39:1.3e+02
chr1	16800000	16840000	CROCCP2:-120Kb:0.00049:3.1e-05:51:1.4e+02
chr1	16800000	16840000	MST1P2:-160Kb:0:0:39:3.9e+02
chr1	16800000	16840000	NBPF1:-120Kb:0.00049:3.1e-05:51:1.4e+02
chr1	16800000	16840000	NECAP2:40Kb:1.1e-11:4.5e-13:67:2.1e+02
chr1	16800000	16840000	SPATA21:40Kb:1.1e-11:4.5e-13:67:2.1e+02
chr1	16880000	16920000	CROCCP2:-40Kb:0.0042:0.00035:67:1.4e+02
chr1	16880000	16920000	CROCCP3:80Kb:0.0014:0.00016:56:1.3e+02
chr1	16880000	16920000	MST1P2:-80Kb:0.00015:1.6e-05:56:1.5e+02
chr1	16880000	16920000	NBPF1:-40Kb:0.0042:0.00035:67:1.4e+02
chr1	16880000	16920000	NECAP2:120Kb:0.00028:3e-05:51:1.3e+02
chr1	16880000	16920000	SPATA21:120Kb:0.00028:3e-05:51:1.3e+02
chr1	16920000	16960000	CROCCP3:120Kb:9.1e-05:8.5e-06:51:1.4e+02
chr1	16920000	16960000	MST1P2:-40Kb:1.7e-09:1.2e-10:67:2e+02
chr1	16920000	16960000	NECAP2:160Kb:2.3e-05:1.4e-06:39:1.3e+02
chr1	16920000	16960000	SPATA21:160Kb:2.3e-05:1.4e-06:39:1.3e+02
chr1	16960000	17000000	CROCCP2:40Kb:5.7e-09:1.2e-10:67:2e+02
chr1	16960000	17000000	CROCCP3:160Kb:0:0:39:3.9e+02
chr1	16960000	17000000	ESPNP:-80Kb:5.3e-08:1.1e-09:87:2.1e+02
chr1	16960000	17000000	NBPF1:40Kb:5.7e-09:1.2e-10:67:2e+02
chr1	16960000	17000000	NECAP2:200Kb:0:0:29:2.3e+02
chr1	16960000	17000000	SPATA21:200Kb:0:0:29:2.3e+02
chr1	17040000	17080000	MST1P2:80Kb:1.7e-08:1.5e-09:87:2.1e+02
chr1	17040000	17080000	NECAP2:280Kb:9.3e-05:8e-06:12:98
chr1	17040000	17080000	SPATA21:280Kb:9.3e-05:8e-06:12:98
chr1	17120000	17160000	ESPNP:80Kb:0.0022:0.00014:0:77
chr1	19320000	19360000	IFFO2:40Kb:0:0:68:1.7e+02
chr1	19360000	19400000	IFFO2:80Kb:0:0:48:1.4e+02
chr1	19400000	19440000	IFFO2:120Kb:0.0087:0.00053:38:73
chr1	20760000	20800000	CAMK2N1:-40Kb:0.0048:9.6e-05:62:94
chr1	20760000	20800000	MUL1:-40Kb:0.0048:9.6e-05:62:94
chr1	21360000	21400000	PINK1:440Kb:0.00084:1.8e-05:10:53
chr1	22160000	22200000	USP48:80Kb:7e-05:1.5e-06:46:93
chr1	23120000	23160000	EPHA8:240Kb:0.00055:1.1e-05:18:52
chr1	23160000	23200000	MIR3115:-200Kb:4.6e-10:9.6e-12:23:71
chr1	23280000	23320000	MIR3115:-80Kb:3.1e-06:1.3e-07:44:81
chr1	23360000	23400000	MIR4253:200Kb:1.4e-07:2.9e-09:23:71
chr1	23480000	23520000	HTR1D:-40Kb:7.5e-06:3.1e-07:69:1.1e+02
chr1	23520000	23560000	LUZP1:40Kb:1.4e-05:2.8e-07:69:1.1e+02
chr1	23600000	23640000	HTR1D:80Kb:3.1e-06:6.4e-08:47:86
chr1	23720000	23760000	E2F2:-120Kb:0.0063:0.00014:38:70
chr1	23800000	23840000	TCEA3:80Kb:0.0058:0.00023:47:74
chr1	23840000	23880000	C1orf213:160Kb:0.0089:0.00018:31:58
chr1	23840000	23880000	TCEA3:120Kb:0.00049:9.8e-06:38:70
chr1	23840000	23880000	ZNF436:160Kb:0.0089:0.00018:31:58
chr1	23880000	23920000	MDS2:-40Kb:0.00012:2.6e-06:69:1.1e+02
chr1	23920000	23960000	ID3:40Kb:0.00016:3.1e-06:69:1.1e+02
chr1	24040000	24080000	LOC100506963:-40Kb:0:0:67:1.4e+02
chr1	24040000	24080000	LYPLA2:-40Kb:0:0:67:1.4e+02
chr1	24040000	24080000	PITHD1:-40Kb:0:0:67:1.4e+02
chr1	24080000	24120000	TCEB3:40Kb:0:0:67:1.4e+02
chr1	24560000	24600000	MYOM3:160Kb:9.5e-05:2e-06:31:72
chr1	25440000	25480000	C1orf63:-120Kb:0:0:40:1.3e+02
chr1	25440000	25480000	RHD:-120Kb:0:0:40:1.3e+02
chr1	26120000	26160000	AUNIP:-40Kb:0.0046:9.1e-05:67:1e+02
chr1	26120000	26160000	PAQR7:-40Kb:0.0046:9.1e-05:67:1e+02
chr1	26160000	26200000	LOC646471:40Kb:0.0046:8.9e-05:67:1e+02
chr1	26160000	26200000	MTFR1L:40Kb:0.0046:8.9e-05:67:1e+02
chr1	26160000	26200000	SEPN1:40Kb:0.0046:8.9e-05:67:1e+02
chr1	26800000	26840000	MIR1976:-80Kb:0.00063:1.3e-05:45:83
chr1	27560000	27600000	CD164L2:-120Kb:0.0037:7.3e-05:40:75
chr1	27560000	27600000	FCN3:-120Kb:0.0037:7.3e-05:40:75
chr1	27560000	27600000	GPR3:-120Kb:0.0037:7.3e-05:40:75
chr1	27560000	27600000	MAP3K6:-120Kb:0.0037:7.3e-05:40:75
chr1	27560000	27600000	WASF2:-240Kb:0.00095:1.9e-05:24:62
chr1	27600000	27640000	CD164L2:-80Kb:0.0038:0.00015:47:81
chr1	27600000	27640000	FCN3:-80Kb:0.0038:0.00015:47:81
chr1	27600000	27640000	GPR3:-80Kb:0.0038:0.00015:47:81
chr1	27600000	27640000	MAP3K6:-80Kb:0.0038:0.00015:47:81
chr1	27680000	27720000	WDTC1:120Kb:0.00064:6.3e-05:40:75
chr1	27720000	27760000	WDTC1:160Kb:0.00064:5.4e-05:35:70
chr1	27760000	27800000	WDTC1:200Kb:0.00064:4.8e-05:30:66
chr1	27800000	27840000	WDTC1:240Kb:0.00058:1.4e-05:24:62
chr1	27840000	27880000	WDTC1:280Kb:0.002:0.00025:20:52
chr1	28040000	28080000	SCARNA1:-120Kb:0.00013:2.8e-06:34:80
chr1	28040000	28080000	THEMIS2:-120Kb:0.00013:2.8e-06:34:80
chr1	28080000	28120000	FAM76A:40Kb:0.0068:0.00028:83:1.2e+02
chr1	28160000	28200000	FAM76A:120Kb:0.00014:2.8e-06:34:80
chr1	28960000	29000000	YTHDF2:-80Kb:1.5e-06:2.9e-08:51:1e+02
chr1	29040000	29080000	GMEB1:80Kb:2.1e-05:4.2e-07:51:1e+02
chr1	29040000	29080000	RNU11:80Kb:2.1e-05:4.2e-07:51:1e+02
chr1	29040000	29080000	TAF12:80Kb:2.1e-05:4.2e-07:51:1e+02
chr1	29080000	29120000	EPB41:-120Kb:0.0019:3.9e-05:45:81
chr1	31000000	31040000	MATN1:-160Kb:0.00055:1.1e-05:26:55
chr1	31000000	31040000	MATN1-AS1:-160Kb:0.00055:1.1e-05:26:55
chr1	31280000	31320000	SDC3:-80Kb:0.0069:0.00014:43:69
chr1	31680000	31720000	SNRNP40:-80Kb:6.4e-05:1.3e-06:48:96
chr1	31680000	31720000	ZCCHC17:-80Kb:6.4e-05:1.3e-06:48:96
chr1	31760000	31800000	NKAIN1:80Kb:7.8e-05:1.5e-06:48:96
chr1	32040000	32080000	COL16A1:-120Kb:0.0034:6.6e-05:38:81
chr1	32160000	32200000	TINAGL1:120Kb:0.00055:1.2e-05:38:81
chr1	32200000	32240000	TINAGL1:160Kb:0.0019:8.1e-05:26:65
chr1	33120000	33160000	S100PBP:-160Kb:8.1e-10:1.7e-11:28:1e+02
chr1	33120000	33160000	YARS:-160Kb:8.1e-10:1.7e-11:28:1e+02
chr1	36080000	36120000	AGO4:-160Kb:0.0086:0.00054:22:43
chr1	36120000	36160000	AGO4:-120Kb:0.004:0.00017:41:65
chr1	36160000	36200000	AGO4:-80Kb:0.0022:4.7e-05:49:75
chr1	36240000	36280000	C1orf216:80Kb:0.0019:3.9e-05:49:75
chr1	36320000	36360000	ADPRHL2:-200Kb:0.0035:0.00021:25:48
chr1	36320000	36360000	TEKT2:-200Kb:0.0035:0.00021:25:48
chr1	36360000	36400000	ADPRHL2:-160Kb:0.0035:0.00018:33:56
chr1	36360000	36400000	TEKT2:-160Kb:0.0035:0.00018:33:56
chr1	36440000	36480000	ADPRHL2:-80Kb:8.8e-08:1.8e-09:45:83
chr1	36440000	36480000	TEKT2:-80Kb:8.8e-08:1.8e-09:45:83
chr1	36640000	36680000	MAP7D1:40Kb:0.0016:3.2e-05:61:87
chr1	36640000	36680000	TRAPPC3:40Kb:0.0016:3.2e-05:61:87
chr1	37760000	37800000	LOC728431:-160Kb:5.9e-06:2.6e-07:29:59
chr1	37760000	37800000	ZC3H12A:-160Kb:5.9e-06:2.6e-07:29:59
chr1	37800000	37840000	LOC728431:-120Kb:4.1e-14:8.9e-16:44:92
chr1	37800000	37840000	ZC3H12A:-120Kb:4.1e-14:8.9e-16:44:92
chr1	37840000	37880000	LOC728431:-80Kb:7.8e-06:5.1e-07:50:79
chr1	37840000	37880000	ZC3H12A:-80Kb:7.8e-06:5.1e-07:50:79
chr1	38200000	38240000	C1orf122:-40Kb:5.5e-06:1.3e-07:37:71
chr1	38200000	38240000	MANEAL:-40Kb:5.5e-06:1.3e-07:37:71
chr1	38200000	38240000	YRDC:-40Kb:5.5e-06:1.3e-07:37:71
chr1	38240000	38280000	EPHA10:40Kb:5.1e-06:1.1e-07:37:71
chr1	38720000	38760000	C1orf122:480Kb:0.00013:6e-06:18:47
chr1	38720000	38760000	MANEAL:480Kb:0.00013:6e-06:18:47
chr1	38720000	38760000	YRDC:480Kb:0.00013:6e-06:18:47
chr1	38800000	38840000	C1orf122:560Kb:0.0068:0.00047:17:39
chr1	38800000	38840000	MANEAL:560Kb:0.0068:0.00047:17:39
chr1	38800000	38840000	YRDC:560Kb:0.0068:0.00047:17:39
chr1	39040000	39080000	C1orf122:800Kb:0.0068:0.00062:4.1:26
chr1	39040000	39080000	MANEAL:800Kb:0.0068:0.00062:4.1:26
chr1	39040000	39080000	YRDC:800Kb:0.0068:0.00062:4.1:26
chr1	40160000	40200000	HEYL:80Kb:0.00018:3.6e-06:49:88
chr1	40280000	40320000	PPT1:-280Kb:0.0011:4.7e-05:11:44
chr1	40360000	40400000	PPT1:-200Kb:0.00097:2.1e-05:29:63
chr1	40560000	40600000	MYCL1:200Kb:0.0012:2.3e-05:29:63
chr1	41480000	41520000	SCMH1:-200Kb:0.00025:5e-06:20:45
chr1	41680000	41720000	SLFNL1:200Kb:0.00046:9.4e-06:20:45
chr1	41680000	41720000	SLFNL1-AS1:200Kb:0.00046:9.4e-06:20:45
chr1	41720000	41760000	SLFNL1:240Kb:0.0067:0.00028:17:37
chr1	41720000	41760000	SLFNL1-AS1:240Kb:0.0067:0.00028:17:37
chr1	41880000	41920000	EDN2:-40Kb:0.00041:8.2e-06:51:73
chr1	43120000	43160000	CCDC23:-160Kb:0.00069:1.4e-05:31:71
chr1	43120000	43160000	ERMAP:-160Kb:0.00069:1.4e-05:31:71
chr1	43120000	43160000	ZNF691:-160Kb:0.00069:1.4e-05:31:71
chr1	43280000	43320000	PPIH:160Kb:3.3e-05:6.6e-07:31:71
chr1	43280000	43320000	YBX1:160Kb:3.3e-05:6.6e-07:31:71
chr1	43400000	43440000	C1orf210:-320Kb:0.0059:0.00012:17:52
chr1	43400000	43440000	TMEM125:-320Kb:0.0059:0.00012:17:52
chr1	43720000	43760000	SLC2A1:320Kb:0.0056:0.00011:17:52
chr1	43720000	43760000	SLC2A1-AS1:320Kb:0.0056:0.00011:17:52
chr1	43920000	43960000	HYI:40Kb:6.6e-13:1.4e-14:78:1.5e+02
chr1	44000000	44040000	KDM4A-AS1:-160Kb:0.00052:1e-05:36:91
chr1	44000000	44040000	ST3GAL3:-160Kb:0.00052:1e-05:36:91
chr1	45520000	45560000	BEST4:280Kb:9e-06:2e-07:22:86
chr1	45520000	45560000	BTBD19:280Kb:9e-06:2e-07:22:86
chr1	45520000	45560000	PLK3:280Kb:9e-06:2e-07:22:86
chr1	45520000	45560000	RPS8:280Kb:9e-06:2e-07:22:86
chr1	45520000	45560000	SNORD38A:280Kb:9e-06:2e-07:22:86
chr1	45520000	45560000	SNORD38B:280Kb:9e-06:2e-07:22:86
chr1	45520000	45560000	SNORD46:280Kb:9e-06:2e-07:22:86
chr1	45520000	45560000	SNORD55:280Kb:9e-06:2e-07:22:86
chr1	45520000	45560000	TCTEX1D4:280Kb:9e-06:2e-07:22:86
chr1	45960000	46000000	MAST2:-280Kb:0.00054:2.3e-05:21:58
chr1	46240000	46280000	CCDC163P:280Kb:0.0016:3.3e-05:21:58
chr1	46240000	46280000	MMACHC:280Kb:0.0016:3.3e-05:21:58
chr1	46240000	46280000	PRDX1:280Kb:0.0016:3.3e-05:21:58
chr1	46320000	46360000	MAST2:80Kb:0.0069:0.00071:44:72
chr1	46360000	46400000	MAST2:120Kb:0.0045:0.0003:39:69
chr1	46400000	46440000	MAST2:160Kb:6.5e-05:1.4e-06:32:74
chr1	46440000	46480000	MAST2:200Kb:0.0069:0.00076:27:55
chr1	46480000	46520000	PIK3R3:-80Kb:2.3e-09:4.7e-11:0:67
chr1	46520000	46560000	PIK3R3:-40Kb:2.9e-09:1.2e-10:0:65
chr1	46600000	46640000	PIK3R3:40Kb:2.1e-06:1.3e-07:0:53
chr1	47400000	47440000	CYP4X1:-80Kb:2.6e-05:5.1e-07:43:90
chr1	47480000	47520000	CYP4A11:80Kb:6.9e-05:1.4e-06:43:90
chr1	48800000	48840000	SPATA6:-120Kb:2.9e-08:6.1e-10:25:49
chr1	49040000	49080000	SPATA6:120Kb:0.0098:0.00042:25:38
chr1	49320000	49360000	BEND5:80Kb:7.1e-06:3e-07:26:44
chr1	50120000	50160000	BEND5:880Kb:6.6e-06:1.4e-07:8.7:27
chr1	50520000	50560000	AGBL4:40Kb:4.4e-08:9.4e-10:36:62
chr1	50520000	50560000	ELAVL4:40Kb:4.4e-08:9.4e-10:36:62
chr1	50560000	50600000	AGBL4:80Kb:0.00017:7.4e-06:26:45
chr1	50560000	50600000	ELAVL4:80Kb:0.00017:7.4e-06:26:45
chr1	55160000	55200000	C1orf177:-80Kb:9.7e-08:1.9e-09:39:79
chr1	55160000	55200000	TTC22:-80Kb:9.7e-08:1.9e-09:39:79
chr1	55240000	55280000	TTC4:80Kb:1.1e-07:2.1e-09:39:79
chr1	57160000	57200000	PRKAA2:80Kb:0.0065:0.00013:30:44
chr1	58440000	58480000	DAB1:-240Kb:0.0043:9.4e-05:19:33
chr1	59000000	59040000	TACSTD2:-40Kb:0.0025:0.00011:38:53
chr1	59040000	59080000	OMA1:40Kb:0.0034:8.1e-05:38:53
chr1	59120000	59160000	MYSM1:-40Kb:0.0041:0.00017:38:53
chr1	59120000	59160000	TACSTD2:80Kb:7.5e-06:1.6e-07:31:51
chr1	59160000	59200000	JUN:-80Kb:4.1e-07:8.4e-09:31:54
chr1	59160000	59200000	LOC100131060:-80Kb:4.1e-07:8.4e-09:31:54
chr1	59240000	59280000	MYSM1:80Kb:4.4e-07:9.3e-09:31:54
chr1	60120000	60160000	MIR4711:-40Kb:0:0:36:68
chr1	60200000	60240000	CYP2J2:-160Kb:0.00013:2.7e-06:17:31
chr1	62280000	62320000	INADL:80Kb:0.0017:3.3e-05:35:55
chr1	62360000	62400000	L1TD1:-280Kb:0.00095:2.1e-05:16:37
chr1	67200000	67240000	MIER1:-160Kb:9.2e-07:4e-08:23:48
chr1	67200000	67240000	WDR78:-160Kb:9.2e-07:4e-08:23:48
chr1	67240000	67280000	MIER1:-120Kb:2e-06:1.3e-07:28:52
chr1	67240000	67280000	WDR78:-120Kb:2e-06:1.3e-07:28:52
chr1	67280000	67320000	MIER1:-80Kb:2.5e-08:5.3e-10:33:62
chr1	67280000	67320000	WDR78:-80Kb:2.5e-08:5.3e-10:33:62
chr1	67320000	67360000	INSL5:80Kb:0.0064:0.00027:33:49
chr1	67320000	67360000	MIER1:-40Kb:0.0026:0.00022:44:60
chr1	67320000	67360000	TCTEX1D1:120Kb:0.0059:0.00025:28:44
chr1	67320000	67360000	WDR78:-40Kb:0.0026:0.00022:44:60
chr1	67360000	67400000	INSL5:120Kb:3.7e-06:7.9e-08:28:52
chr1	67360000	67400000	TCTEX1D1:160Kb:1.8e-06:3.8e-08:23:48
chr1	67720000	67760000	SLC35D1:200Kb:0.00098:2e-05:24:43
chr1	67960000	68000000	IL12RB2:200Kb:8.4e-06:1.9e-07:24:50
chr1	70400000	70440000	PIN1P1:40Kb:0.00072:1.5e-05:39:56
chr1	70520000	70560000	LRRC40:-120Kb:0.0081:0.00053:32:46
chr1	70520000	70560000	SRSF11:-120Kb:0.0081:0.00053:32:46
chr1	70600000	70640000	LRRC40:-40Kb:3.3e-05:7.2e-07:42:61
chr1	70600000	70640000	SRSF11:-40Kb:3.3e-05:7.2e-07:42:61
chr1	70680000	70720000	LRRC40:40Kb:0.008:0.00035:42:55
chr1	70680000	70720000	SRSF11:40Kb:0.008:0.00035:42:55
chr1	70760000	70800000	ANKRD13C:-40Kb:0.0026:5.2e-05:41:57
chr1	70760000	70800000	HHLA3:-40Kb:0.0026:5.2e-05:41:57
chr1	76760000	76800000	ASB17:400Kb:0.0054:0.00012:14:31
chr1	79200000	79240000	IFI44:120Kb:5.1e-05:1.2e-06:21:40
chr1	79200000	79240000	IFI44L:120Kb:5.1e-05:1.2e-06:21:40
chr1	79360000	79400000	IFI44:280Kb:0.0026:0.00012:15:30
chr1	79360000	79400000	IFI44L:280Kb:0.0026:0.00012:15:30
chr1	79400000	79440000	IFI44:320Kb:0.0045:0.00032:14:28
chr1	79400000	79440000	IFI44L:320Kb:0.0045:0.00032:14:28
chr1	84680000	84720000	GNG5:-280Kb:0.0023:0.00022:16:34
chr1	84840000	84880000	GNG5:-120Kb:2.2e-09:5e-11:24:56
chr1	84880000	84920000	GNG5:-80Kb:4.2e-09:1.9e-10:29:60
chr1	84920000	84960000	GNG5:-40Kb:0.0022:0.00015:40:58
chr1	84960000	85000000	DNASE2B:120Kb:2.1e-09:4.5e-11:24:56
chr1	84960000	85000000	RPF1:40Kb:0.0073:0.00014:40:58
chr1	84960000	85000000	UOX:120Kb:2.1e-09:4.5e-11:24:56
chr1	85160000	85200000	MCOLN3:-320Kb:2.3e-05:1e-06:16:38
chr1	85320000	85360000	MCOLN2:-120Kb:0.004:8.3e-05:32:50
chr1	85320000	85360000	MCOLN3:-160Kb:3.1e-06:7e-08:23:48
chr1	85360000	85400000	MCOLN3:-120Kb:3.8e-05:2.5e-06:32:54
chr1	85440000	85480000	LPAR3:120Kb:0.0022:9.2e-05:32:50
chr1	85480000	85520000	LPAR3:160Kb:3.8e-06:7.9e-08:23:48
chr1	85520000	85560000	BCL10:-200Kb:0.004:8.1e-05:19:40
chr1	85520000	85560000	C1orf52:-200Kb:0.004:8.1e-05:19:40
chr1	85520000	85560000	LOC646626:-200Kb:0.004:8.1e-05:19:40
chr1	85720000	85760000	WDR63:200Kb:0.00041:9.4e-06:19:40
chr1	85800000	85840000	WDR63:280Kb:0.0053:0.00042:16:32
chr1	85840000	85880000	WDR63:320Kb:0.00063:2.9e-05:15:34
chr1	85920000	85960000	WDR63:400Kb:0.0053:0.00048:14:29
chr1	91400000	91440000	ZNF644:-80Kb:2.6e-05:5.3e-07:34:60
chr1	91760000	91800000	CDC7:-200Kb:0.0065:0.0002:24:43
chr1	92040000	92080000	CDC7:80Kb:0.0065:0.00028:38:56
chr1	92240000	92280000	EPHX4:-240Kb:5.1e-05:1.1e-06:20:47
chr1	93840000	93880000	LOC100129046:-200Kb:4.4e-11:1e-12:25:70
chr1	93880000	93920000	LOC100129046:-160Kb:3.5e-06:2.5e-07:29:61
chr1	93920000	93960000	LOC100129046:-120Kb:0.00091:0.00011:29:53
chr1	93960000	94000000	LOC100129046:-80Kb:4.6e-08:2.2e-09:36:74
chr1	94000000	94040000	LOC100129046:-40Kb:0.00091:8.9e-05:51:75
chr1	94040000	94080000	FNBP1L:160Kb:2.1e-05:4.2e-07:29:61
chr1	94240000	94280000	ABCA4:-320Kb:0.00061:2.5e-05:17:44
chr1	94280000	94320000	ABCA4:-280Kb:0.00044:8.8e-06:19:48
chr1	94440000	94480000	BCAR3:160Kb:0.00015:1.3e-05:33:60
chr1	94440000	94480000	DNTTIP2:120Kb:0.0043:8.8e-05:34:59
chr1	94440000	94480000	MIR760:160Kb:0.00015:1.3e-05:33:60
chr1	94480000	94520000	BCAR3:200Kb:1.6e-07:6.7e-09:26:63
chr1	94480000	94520000	MIR760:200Kb:1.6e-07:6.7e-09:26:63
chr1	94520000	94560000	BCAR3:240Kb:3.3e-08:7.2e-10:22:62
chr1	94520000	94560000	MIR760:240Kb:3.3e-08:7.2e-10:22:62
chr1	94560000	94600000	BCAR3:280Kb:0.00011:7e-06:19:48
chr1	94560000	94600000	MIR760:280Kb:0.00011:7e-06:19:48
chr1	94720000	94760000	F3:-280Kb:0.00035:1.6e-05:18:42
chr1	94760000	94800000	F3:-240Kb:7.9e-07:1.8e-08:22:54
chr1	95080000	95120000	SLC44A3:-200Kb:0.0011:2.3e-05:27:48
chr1	98320000	98360000	LOC729987:-320Kb:0.0016:3.5e-05:12:25
chr1	100000000	100040000	AGL:-280Kb:2e-06:9.2e-08:18:39
chr1	100040000	100080000	AGL:-240Kb:1.6e-06:3.7e-08:19:41
chr1	100080000	100120000	AGL:-200Kb:0.00019:1.3e-05:21:39
chr1	100280000	100320000	PALMD:200Kb:0.00051:1e-05:21:39
chr1	100720000	100760000	LOC100128787:-360Kb:0.0064:0.00027:11:25
chr1	100840000	100880000	LOC100128787:-240Kb:0.0031:6.6e-05:22:37
chr1	101040000	101080000	DBT:360Kb:0.0033:7.4e-05:11:27
chr1	101040000	101080000	GPR88:40Kb:0.0005:9.7e-06:44:62
chr1	101040000	101080000	LOC100128787:-40Kb:0.0095:0.00061:44:57
chr1	101120000	101160000	DPH5:-360Kb:0.0059:0.00025:6.9:19
chr1	101360000	101400000	DPH5:-120Kb:0.0015:3.2e-05:25:39
chr1	101400000	101440000	EXTL2:40Kb:8.2e-06:1.8e-07:37:55
chr1	101400000	101440000	SLC30A7:40Kb:8.2e-06:1.8e-07:37:55
chr1	101440000	101480000	EXTL2:80Kb:8.2e-06:3.5e-07:29:47
chr1	101440000	101480000	SLC30A7:80Kb:8.2e-06:3.5e-07:29:47
chr1	101480000	101520000	EXTL2:120Kb:0.00047:4e-05:25:39
chr1	101480000	101520000	SLC30A7:120Kb:0.00047:4e-05:25:39
chr1	101520000	101560000	EXTL2:160Kb:6.7e-05:4.4e-06:21:37
chr1	101520000	101560000	SLC30A7:160Kb:6.7e-05:4.4e-06:21:37
chr1	103920000	103960000	ACTG1P4:-160Kb:0.0087:0.00018:0.52:18
chr1	103920000	103960000	AMY2B:-160Kb:0.0087:0.00018:0.52:18
chr1	103960000	104000000	AMY1C:-240Kb:0.0064:0.00013:0.44:18
chr1	103960000	104000000	AMY2A:-160Kb:8.4e-09:1.7e-10:0.52:31
chr1	108840000	108880000	NBPF6:-120Kb:0.0082:0.00018:16:44
chr1	109160000	109200000	FNDC7:-80Kb:0.0023:4.6e-05:30:60
chr1	109600000	109640000	SARS:-120Kb:7.9e-14:1.7e-15:37:97
chr1	109640000	109680000	SARS:-80Kb:1.6e-09:6.9e-11:44:92
chr1	109720000	109760000	C1orf194:80Kb:4.3e-09:8.5e-11:44:92
chr1	109720000	109760000	KIAA1324:80Kb:4.3e-09:8.5e-11:44:92
chr1	109720000	109760000	SCARNA2:80Kb:4.3e-09:8.5e-11:44:92
chr1	109720000	109760000	TAF13:120Kb:7.2e-14:1.4e-15:37:97
chr1	109720000	109760000	TMEM167B:120Kb:7.2e-14:1.4e-15:37:97
chr1	109960000	110000000	GNAI3:-120Kb:1.8e-05:3.8e-07:37:72
chr1	109960000	110000000	GPR61:-120Kb:1.8e-05:3.8e-07:37:72
chr1	110000000	110040000	GNAI3:-80Kb:0.00076:3.2e-05:42:70
chr1	110000000	110040000	GPR61:-80Kb:0.00076:3.2e-05:42:70
chr1	110080000	110120000	ATXN7L2:80Kb:0.003:5.8e-05:42:70
chr1	110080000	110120000	CYB561D1:80Kb:0.003:5.8e-05:42:70
chr1	110080000	110120000	PSMA5:120Kb:5.2e-05:1e-06:37:72
chr1	110080000	110120000	SYPL2:80Kb:0.003:5.8e-05:42:70
chr1	110240000	110280000	EPS8L3:-40Kb:0.0021:4.3e-05:52:79
chr1	110240000	110280000	GSTM3:-40Kb:0.0021:4.3e-05:52:79
chr1	110280000	110320000	GSTM5:40Kb:0.0021:4.2e-05:52:79
chr1	110520000	110560000	UBL4B:-120Kb:1.8e-06:3.6e-08:33:76
chr1	110640000	110680000	AHCYL1:120Kb:2.8e-06:5.9e-08:33:76
chr1	110760000	110800000	AHCYL1:240Kb:0.0024:9.9e-05:22:51
chr1	111080000	111120000	PROK1:120Kb:0.006:0.00012:30:58
chr1	113400000	113440000	AKR7A2P1:-40Kb:0.0022:4.5e-05:47:75
chr1	113400000	113440000	FAM19A3:160Kb:0.0045:9.1e-05:34:59
chr1	113400000	113440000	PPM1J:160Kb:0.0045:9.1e-05:34:59
chr1	113400000	113440000	RHOC:160Kb:0.0045:9.1e-05:34:59
chr1	114320000	114360000	AP4B1:-120Kb:2.1e-08:4.3e-10:32:70
chr1	114320000	114360000	BCL2L15:-80Kb:0.00025:1e-05:39:65
chr1	114320000	114360000	DCLRE1B:-120Kb:2.1e-08:4.3e-10:32:70
chr1	114320000	114360000	HIPK1:-120Kb:2.1e-08:4.3e-10:32:70
chr1	114320000	114360000	PTPN22:-80Kb:0.00025:1e-05:39:65
chr1	114360000	114400000	AP4B1:-80Kb:2e-06:8.3e-08:39:71
chr1	114360000	114400000	BCL2L15:-40Kb:6.2e-06:1.2e-07:54:85
chr1	114360000	114400000	DCLRE1B:-80Kb:2e-06:8.3e-08:39:71
chr1	114360000	114400000	HIPK1:-80Kb:2e-06:8.3e-08:39:71
chr1	114360000	114400000	PTPN22:-40Kb:6.2e-06:1.2e-07:54:85
chr1	114400000	114440000	AP4B1-AS1:40Kb:2.8e-06:1.2e-07:54:85
chr1	114400000	114440000	RSBN1:80Kb:0.00022:1e-05:39:65
chr1	114440000	114480000	AP4B1-AS1:80Kb:2.4e-06:4.8e-08:39:71
chr1	114440000	114480000	RSBN1:120Kb:1e-08:2.4e-10:32:70
chr1	114600000	114640000	RSBN1:280Kb:0.0046:0.00033:19:39
chr1	116800000	116840000	SLC22A15:320Kb:0.0007:1.5e-05:14:43
chr1	117400000	117440000	MIR942:-200Kb:7.1e-07:3e-08:17:45
chr1	117400000	117440000	TTF2:-200Kb:7.1e-07:3e-08:17:45
chr1	117440000	117480000	MIR942:-160Kb:7.1e-07:2.9e-08:26:55
chr1	117440000	117480000	TTF2:-160Kb:7.1e-07:2.9e-08:26:55
chr1	117480000	117520000	MIR942:-120Kb:7.1e-06:6e-07:29:55
chr1	117480000	117520000	TTF2:-120Kb:7.1e-06:6e-07:29:55
chr1	117520000	117560000	MIR942:-80Kb:3.5e-06:2.2e-07:35:61
chr1	117520000	117560000	TTF2:-80Kb:3.5e-06:2.2e-07:35:61
chr1	117600000	117640000	CD101:80Kb:2.1e-05:4.1e-07:35:61
chr1	117600000	117640000	PTGFRN:160Kb:1.8e-05:3.5e-07:26:55
chr1	119600000	119640000	WARS2:-80Kb:0.0022:4.5e-05:31:61
chr1	119720000	119760000	HAO2:-160Kb:0.00032:1.5e-05:0.5:33
chr1	119760000	119800000	HAO2:-120Kb:0.0017:0.00015:0.59:29
chr1	119760000	119800000	HSD3B2:-160Kb:0.0023:0.00011:0.5:29
chr1	119800000	119840000	HAO2:-80Kb:1.9e-07:4.3e-09:0.73:45
chr1	119840000	119880000	HAO2:-40Kb:0.00059:4.1e-05:1.1:32
chr1	119840000	119880000	HSD3B2:-80Kb:0.0077:0.00057:0.73:26
chr1	119960000	120000000	HSD3B1:-80Kb:0.00095:3.9e-05:23:55
chr1	120000000	120040000	HSD3B1:-40Kb:4e-08:8.1e-10:30:78
chr1	120000000	120040000	HSD3B2:80Kb:0.00063:1.6e-05:23:55
chr1	120080000	120120000	HSD3B2:160Kb:0.0078:0.00077:17:42
chr1	120240000	120280000	HMGCS2:-40Kb:0.0038:0.00018:30:64
chr1	120280000	120320000	PHGDH:40Kb:0.0043:0.00018:30:64
chr1	120400000	120440000	HMGCS2:120Kb:0.0038:0.00024:19:53
chr1	120480000	120520000	HMGCS2:200Kb:8.1e-06:1.7e-07:16:65
chr1	120480000	120520000	PHGDH:240Kb:1.4e-06:2.9e-08:13:65
chr1	120960000	121000000	HIST2H2BA:80Kb:0.00062:2.6e-05:13:47
chr1	121000000	121040000	HIST2H2BA:120Kb:0.00057:1.2e-05:11:47
chr1	121040000	121080000	HIST2H2BA:160Kb:0.0071:0.00044:5:33
chr1	143240000	143280000	LOC100130000:-440Kb:0.00032:3.8e-05:1.7:79
chr1	143240000	143280000	PPIAL4G:-520Kb:9.5e-06:1.8e-06:1.3:91
chr1	143520000	143560000	LOC100130000:-160Kb:0.00031:2.9e-05:8.1:87
chr1	143520000	143560000	PPIAL4G:-240Kb:6.8e-10:4.7e-11:4.3:1.3e+02
chr1	143560000	143600000	LOC100130000:-120Kb:0.0019:0.00031:13:80
chr1	143560000	143600000	PPIAL4G:-200Kb:4.3e-07:5e-08:5.7:1.1e+02
chr1	143600000	143640000	LOC100130000:-80Kb:0.00098:0.00014:24:95
chr1	143600000	143640000	PPIAL4G:-160Kb:8.8e-07:1.2e-07:8.1:1.1e+02
chr1	143640000	143680000	PPIAL4G:-120Kb:4.3e-07:4.9e-08:13:1.2e+02
chr1	143680000	143720000	PPIAL4G:-80Kb:0:0:24:2e+02
chr1	143720000	143760000	LOC100130000:40Kb:0:0:69:2.8e+02
chr1	143720000	143760000	PPIAL4G:-40Kb:0:0:69:2.6e+02
chr1	143760000	143800000	LOC100130000:80Kb:0:0:24:2e+02
chr1	143800000	143840000	LOC100130000:120Kb:3.3e-05:2.3e-06:13:1e+02
chr1	143800000	143840000	PPIAL4G:40Kb:4.2e-06:6.9e-07:69:1.6e+02
chr1	145000000	145040000	PDE4DIP:-40Kb:0.0029:0.00013:14:44
chr1	145000000	145040000	SEC22B:-80Kb:9.5e-05:2.1e-06:9.3:45
chr1	145040000	145080000	SEC22B:-40Kb:0.0046:0.0002:14:42
chr1	145080000	145120000	PDE4DIP:40Kb:0.004:0.00026:14:42
chr1	145120000	145160000	PDE4DIP:80Kb:0.0014:3.2e-05:9.3:41
chr1	145120000	145160000	SEC22B:40Kb:0.0077:0.00051:14:40
chr1	145440000	145480000	ANKRD35:-80Kb:0.00088:1.8e-05:30:63
chr1	145440000	145480000	GNRHR2:-40Kb:0.0066:0.00013:40:69
chr1	145440000	145480000	ITGA10:-80Kb:0.00088:1.8e-05:30:63
chr1	145440000	145480000	PEX11B:-40Kb:0.0066:0.00013:40:69
chr1	145440000	145480000	RBM8A:-40Kb:0.0066:0.00013:40:69
chr1	145480000	145520000	ANKRD34A:40Kb:0.0033:0.00013:40:69
chr1	145480000	145520000	LIX1L:40Kb:0.0033:0.00013:40:69
chr1	145480000	145520000	POLR3GL:40Kb:0.0033:0.00013:40:69
chr1	145520000	145560000	ANKRD34A:80Kb:0.00091:1.9e-05:30:63
chr1	145520000	145560000	LIX1L:80Kb:0.00091:1.9e-05:30:63
chr1	145520000	145560000	POLR3GL:80Kb:0.00091:1.9e-05:30:63
chr1	145560000	145600000	GPR89A:-240Kb:0.0021:0.00014:14:44
chr1	145640000	145680000	GPR89A:-160Kb:2.6e-06:1.1e-07:27:69
chr1	145760000	145800000	CD160:80Kb:1.5e-05:3e-07:30:70
chr1	145760000	145800000	GPR89A:-40Kb:5.2e-07:1.1e-08:40:85
chr1	145760000	145800000	PDZK1:40Kb:0.00041:8.2e-06:40:74
chr1	145800000	145840000	NUDT17:240Kb:0.0068:0.00014:14:44
chr1	145800000	145840000	PIAS3:240Kb:0.0068:0.00014:14:44
chr1	147560000	147600000	FLJ39739:-360Kb:0:0:8.6:2.5e+02
chr1	147560000	147600000	NBPF11:-40Kb:0:0:31:2.7e+02
chr1	147560000	147600000	PPIAL4B:-360Kb:0:0:8.6:2.5e+02
chr1	147600000	147640000	NBPF24:40Kb:0:0:31:2.7e+02
chr1	147880000	147920000	PDZK1P1:400Kb:2.8e-06:5.9e-08:0.61:79
chr1	147920000	147960000	NBPF24:360Kb:0:0:8.6:2.5e+02
chr1	147960000	148000000	NBPF24:400Kb:0:0:8.1:2.6e+02
chr1	149320000	149360000	FCGR1C:-40Kb:1.8e-05:3.7e-07:70:1.2e+02
chr1	151160000	151200000	POGZ:-240Kb:1.5e-06:3.4e-08:19:59
chr1	151200000	151240000	POGZ:-200Kb:0.00027:1.2e-05:22:53
chr1	151240000	151280000	POGZ:-160Kb:0.003:0.00027:26:52
chr1	151360000	151400000	POGZ:-40Kb:0.0015:9.8e-05:43:71
chr1	151400000	151440000	PIP5K1A:240Kb:0.00015:3e-06:19:59
chr1	151400000	151440000	PSMB4:40Kb:0.0054:0.00011:43:71
chr1	151400000	151440000	PSMD4:200Kb:0.0093:0.00019:22:53
chr1	151400000	151440000	VPS72:240Kb:0.00015:3e-06:19:59
chr1	151880000	151920000	S100A11:-120Kb:4.4e-05:8.7e-07:26:76
chr1	152000000	152040000	THEM4:120Kb:3.6e-05:7.3e-07:26:76
chr1	152400000	152440000	CRCT1:-80Kb:0.0041:8.4e-05:46:87
chr1	152400000	152440000	LCE5A:-80Kb:0.0041:8.4e-05:46:87
chr1	155520000	155560000	POU5F1P4:120Kb:0.0088:0.00035:35:65
chr1	155720000	155760000	POU5F1P4:320Kb:0.004:8e-05:16:50
chr1	156160000	156200000	RHBG:-160Kb:0.0078:0.00049:26:44
chr1	156200000	156240000	RHBG:-120Kb:0:0:34:85
chr1	156240000	156280000	CCT3:-40Kb:4.7e-09:9.5e-11:52:92
chr1	156240000	156280000	RHBG:-80Kb:4.5e-12:1.9e-13:40:79
chr1	156240000	156280000	TSACC:-40Kb:4.7e-09:9.5e-11:52:92
chr1	156280000	156320000	BGLAP:80Kb:0.01:0.00042:40:60
chr1	156280000	156320000	C1orf85:40Kb:4.3e-09:1.1e-10:52:92
chr1	156280000	156320000	PAQR6:80Kb:0.01:0.00042:40:60
chr1	156280000	156320000	PMF1-BGLAP:80Kb:0.01:0.00042:40:60
chr1	156280000	156320000	SMG5:40Kb:4.3e-09:1.1e-10:52:92
chr1	156280000	156320000	TMEM79:40Kb:4.3e-09:1.1e-10:52:92
chr1	156280000	156320000	VHLL:40Kb:4.3e-09:1.1e-10:52:92
chr1	156320000	156360000	BGLAP:120Kb:1.6e-14:3.3e-16:34:85
chr1	156320000	156360000	C1orf85:80Kb:4.3e-09:1.7e-10:40:79
chr1	156320000	156360000	PAQR6:120Kb:1.6e-14:3.3e-16:34:85
chr1	156320000	156360000	PMF1-BGLAP:120Kb:1.6e-14:3.3e-16:34:85
chr1	156320000	156360000	SMG5:80Kb:4.3e-09:1.7e-10:40:79
chr1	156320000	156360000	TMEM79:80Kb:4.3e-09:1.7e-10:40:79
chr1	156320000	156360000	VHLL:80Kb:4.3e-09:1.7e-10:40:79
chr1	158360000	158400000	OR10R2:-80Kb:0.0061:0.00012:42:83
chr1	158440000	158480000	OR10K2:80Kb:0.0059:0.00012:42:83
chr1	158440000	158480000	OR10T2:80Kb:0.0059:0.00012:42:83
chr1	159400000	159440000	C1orf204:-400Kb:5.6e-05:1.2e-06:3:45
chr1	159400000	159440000	VSIG8:-400Kb:5.6e-05:1.2e-06:3:45
chr1	159680000	159720000	IGSF9:-200Kb:0:0:8.1:2.1e+02
chr1	159680000	159720000	TAGLN2:-200Kb:0:0:8.1:2.1e+02
chr1	159720000	159760000	CCDC19:-120Kb:0.00012:2.5e-06:14:55
chr1	159720000	159760000	IGSF9:-160Kb:1.4e-05:5.8e-07:10:54
chr1	159720000	159760000	TAGLN2:-160Kb:1.4e-05:5.8e-07:10:54
chr1	159760000	159800000	LOC100505633:-160Kb:6.6e-05:1.3e-06:10:54
chr1	159760000	159800000	SLAMF9:-160Kb:6.6e-05:1.3e-06:10:54
chr1	159800000	159840000	OR10J1:400Kb:0.0045:8.8e-05:3:45
chr1	159840000	159880000	DUSP23:120Kb:5.2e-05:2.2e-06:14:55
chr1	159880000	159920000	CRP:200Kb:0:0:8.1:2.1e+02
chr1	159880000	159920000	DUSP23:160Kb:2.1e-05:4.3e-07:10:54
chr1	159920000	159960000	FCRL6:160Kb:2.8e-05:5.6e-07:10:54
chr1	159920000	159960000	SLAMF8:160Kb:2.8e-05:5.6e-07:10:54
chr1	159960000	160000000	CCDC19:120Kb:0.0035:0.00014:14:46
chr1	159960000	160000000	CRP:280Kb:0.0024:0.00011:5.8:39
chr1	160280000	160320000	SLAMF1:-320Kb:0.0056:0.00011:17:53
chr1	160600000	160640000	COPA:320Kb:0.0096:0.0002:17:53
chr1	160600000	160640000	NCSTN:320Kb:0.0096:0.0002:17:53
chr1	160600000	160640000	SUMO1P3:320Kb:0.0096:0.0002:17:53
chr1	160840000	160880000	ARHGAP30:-160Kb:1.7e-15:1.1e-16:0:55
chr1	160840000	160880000	F11R:-120Kb:5.4e-11:3.4e-12:0:46
chr1	160840000	160880000	ITLN2:-80Kb:0:0:0:56
chr1	160840000	160880000	TSTD1:-160Kb:1.7e-15:1.1e-16:0:55
chr1	160840000	160880000	USF1:-160Kb:1.7e-15:1.1e-16:0:55
chr1	160880000	160920000	ARHGAP30:-120Kb:1.9e-07:1.6e-08:0:37
chr1	160880000	160920000	F11R:-80Kb:2.8e-07:2.3e-08:0:37
chr1	160880000	160920000	ITLN1:40Kb:9.3e-08:8e-09:0:39
chr1	160880000	160920000	ITLN2:-40Kb:1.6e-14:1e-15:0:54
chr1	160880000	160920000	TSTD1:-120Kb:1.9e-07:1.6e-08:0:37
chr1	160880000	160920000	USF1:-120Kb:1.9e-07:1.6e-08:0:37
chr1	160920000	160960000	ARHGAP30:-80Kb:0:0:0:56
chr1	160920000	160960000	F11R:-40Kb:2.1e-12:8.7e-14:0:50
chr1	160920000	160960000	ITLN1:80Kb:1e-14:2.2e-16:0:56
chr1	160920000	160960000	TSTD1:-80Kb:0:0:0:56
chr1	160920000	160960000	USF1:-80Kb:0:0:0:56
chr1	160960000	161000000	ARHGAP30:-40Kb:0:0:0:72
chr1	160960000	161000000	ITLN1:120Kb:1.8e-10:1.2e-11:0:46
chr1	160960000	161000000	ITLN2:40Kb:1e-12:8.7e-14:0:50
chr1	160960000	161000000	TSTD1:-40Kb:0:0:0:72
chr1	160960000	161000000	USF1:-40Kb:0:0:0:72
chr1	161000000	161040000	F11R:40Kb:0:0:0:72
chr1	161000000	161040000	ITLN1:160Kb:1.8e-14:7.8e-16:0:55
chr1	161000000	161040000	ITLN2:80Kb:0:0:0:56
chr1	163200000	163240000	NUF2:-80Kb:0.0013:2.7e-05:29:50
chr1	163200000	163240000	RGS5:-80Kb:0.0013:2.7e-05:29:50
chr1	165680000	165720000	TMCO1:-40Kb:0.00052:1e-05:52:91
chr1	165680000	165720000	UCK2:-80Kb:0.0018:3.5e-05:39:75
chr1	166040000	166080000	FAM78B:-80Kb:6.3e-05:1.3e-06:40:82
chr1	166040000	166080000	MIR921:-80Kb:6.3e-05:1.3e-06:40:82
chr1	167280000	167320000	TADA1:440Kb:0.0011:2.4e-05:13:34
chr1	168040000	168080000	TIPRL:-80Kb:0.0056:0.00025:14:27
chr1	168880000	168920000	TIPRL:760Kb:0.0056:0.0002:11:24
chr1	169280000	169320000	SLC19A2:-160Kb:6e-05:1.4e-06:27:52
chr1	169600000	169640000	SELP:40Kb:0.0032:6.5e-05:51:71
chr1	170200000	170240000	KIFAP3:160Kb:6e-08:1.3e-09:27:61
chr1	171040000	171080000	PRRC2C:-400Kb:0.0011:2.2e-05:17:34
chr1	171360000	171400000	FMO3:320Kb:0.0025:0.00016:18:34
chr1	171360000	171400000	MIR1295A:320Kb:0.0025:0.00016:18:34
chr1	171360000	171400000	MIR1295B:320Kb:0.0025:0.00016:18:34
chr1	171400000	171440000	FMO3:360Kb:0.001:3.7e-05:17:35
chr1	171400000	171440000	MIR1295A:360Kb:0.001:3.7e-05:17:35
chr1	171400000	171440000	MIR1295B:360Kb:0.001:3.7e-05:17:35
chr1	171440000	171480000	FMO3:400Kb:0.001:4.3e-05:17:34
chr1	171440000	171480000	MIR1295A:400Kb:0.001:4.3e-05:17:34
chr1	171440000	171480000	MIR1295B:400Kb:0.001:4.3e-05:17:34
chr1	172040000	172080000	VAMP4:360Kb:0.0067:0.00013:14:29
chr1	172960000	173000000	SUCO:480Kb:0.00068:1.4e-05:9:37
chr1	173080000	173120000	TNFSF18:80Kb:9.1e-05:5.9e-06:34:64
chr1	173200000	173240000	TNFSF18:200Kb:2.6e-08:5.7e-10:19:60
chr1	173240000	173280000	TNFSF18:240Kb:8.7e-05:3.7e-06:15:45
chr1	176200000	176240000	RFWD2:40Kb:6e-07:2.9e-08:13:38
chr1	176240000	176280000	RFWD2:80Kb:2.9e-07:7.1e-09:7.7:34
chr1	177600000	177640000	LOC730102:-400Kb:0.001:4.1e-05:13:33
chr1	177920000	177960000	LOC730102:-80Kb:5e-08:1e-09:35:64
chr1	177920000	177960000	RASAL2:-120Kb:4.6e-09:1e-10:29:61
chr1	177920000	177960000	RASAL2-AS1:-120Kb:4.6e-09:1e-10:29:61
chr1	177960000	178000000	RASAL2:-80Kb:0.0038:0.00017:35:52
chr1	177960000	178000000	RASAL2-AS1:-80Kb:0.0038:0.00017:35:52
chr1	178000000	178040000	SEC16B:80Kb:2.8e-08:1.2e-09:35:64
chr1	178040000	178080000	SEC16B:120Kb:5.9e-09:1.2e-10:29:61
chr1	178400000	178440000	MIR4424:-240Kb:0.00011:2.2e-06:18:44
chr1	179160000	179200000	SOAT1:-80Kb:0.0054:0.00022:39:58
chr1	179360000	179400000	SOAT1:120Kb:3.9e-12:8.1e-14:32:72
chr1	179400000	179440000	SOAT1:160Kb:0.0072:0.00045:27:45
chr1	180280000	180320000	XPR1:-320Kb:0.0008:3.3e-05:18:39
chr1	180320000	180360000	XPR1:-280Kb:1.9e-07:3.9e-09:20:50
chr1	180680000	180720000	MR1:-320Kb:2.5e-05:2.9e-06:18:42
chr1	180800000	180840000	MR1:-200Kb:0:0:25:75
chr1	180800000	180840000	STX6:-160Kb:0.008:0.00019:29:48
chr1	180840000	180880000	MR1:-160Kb:5.5e-07:2.5e-08:29:58
chr1	180840000	180880000	STX6:-120Kb:0.008:0.00033:32:51
chr1	180880000	180920000	MR1:-120Kb:2.5e-05:2.6e-06:32:57
chr1	180920000	180960000	MR1:-80Kb:3.3e-06:2.3e-07:39:65
chr1	181000000	181040000	KIAA1614:120Kb:0.00016:3.4e-06:32:57
chr1	182440000	182480000	SHCBP1L:-480Kb:2.1e-05:4.6e-07:11:32
chr1	182480000	182520000	DHX9:-320Kb:9.3e-05:2.1e-06:17:38
chr1	182640000	182680000	DHX9:-160Kb:0.0013:5.7e-05:26:43
chr1	182800000	182840000	RGS8:160Kb:0.0026:5.1e-05:26:43
chr1	183040000	183080000	LAMC2:-80Kb:0.0032:6.3e-05:34:50
chr1	183800000	183840000	NCF2:240Kb:0.003:6.8e-05:22:38
chr1	186600000	186640000	PLA2G4A:-160Kb:0.001:7.4e-05:17:25
chr1	186720000	186760000	PLA2G4A:-40Kb:1.9e-14:4.4e-16:33:51
chr1	186800000	186840000	PLA2G4A:40Kb:1.5e-05:6.9e-07:33:44
chr1	187080000	187120000	PLA2G4A:320Kb:0.0061:0.00057:10:17
chr1	198200000	198240000	ATP6V1G3:-280Kb:0.0083:0.00047:21:39
chr1	198360000	198400000	ATP6V1G3:-120Kb:0.0083:0.00053:28:47
chr1	198720000	198760000	ATP6V1G3:240Kb:8.5e-12:1.8e-13:24:64
chr1	199080000	199120000	MIR181A1:280Kb:0.0073:0.00015:19:40
chr1	199080000	199120000	MIR181B1:280Kb:0.0073:0.00015:19:40
chr1	201320000	201360000	CSRP1:-120Kb:0.00055:1.1e-05:34:70
chr1	201320000	201360000	PHLDA3:-80Kb:0.0041:8.1e-05:37:69
chr1	201720000	201760000	SHISA4:-120Kb:4.7e-05:9.4e-07:43:91
chr1	202000000	202040000	ELF3:40Kb:0.00012:2.3e-06:59:1e+02
chr1	202200000	202240000	PPP1R12B:-80Kb:8.1e-06:1.6e-07:51:1e+02
chr1	202200000	202240000	UBE2T:-80Kb:8.1e-06:1.6e-07:51:1e+02
chr1	202320000	202360000	ARL8A:240Kb:0.0035:0.00015:26:60
chr1	202320000	202360000	GPR37L1:240Kb:0.0035:0.00015:26:60
chr1	202320000	202360000	PTPN7:200Kb:2e-05:8.5e-07:32:78
chr1	202320000	202360000	PTPRVP:200Kb:2e-05:8.5e-07:32:78
chr1	202360000	202400000	ARL8A:280Kb:9.5e-05:2e-06:21:66
chr1	202360000	202400000	GPR37L1:280Kb:9.5e-05:2e-06:21:66
chr1	202360000	202400000	PTPN7:240Kb:1.1e-06:2.3e-08:26:78
chr1	202360000	202400000	PTPRVP:240Kb:1.1e-06:2.3e-08:26:78
chr1	202720000	202760000	SYT2:80Kb:0.0034:6.7e-05:51:86
chr1	203600000	203640000	LAX1:-120Kb:0.0058:0.00012:42:84
chr1	204000000	204040000	ETNK2:-120Kb:0.0066:0.00015:13:52
chr1	204000000	204040000	REN:-120Kb:0.0066:0.00015:13:52
chr1	204040000	204080000	ETNK2:-80Kb:0.0076:0.00034:17:53
chr1	204040000	204080000	REN:-80Kb:0.0076:0.00034:17:53
chr1	204120000	204160000	LINC00303:120Kb:0.0076:0.00016:13:52
chr1	204320000	204360000	PIK3C2B:-120Kb:0.0024:0.0001:13:53
chr1	204360000	204400000	MDM4:-120Kb:4.9e-05:2.2e-06:13:62
chr1	204360000	204400000	PIK3C2B:-80Kb:0.0098:0.00063:17:51
chr1	204400000	204440000	LINC00628:80Kb:0.0025:6.9e-05:17:58
chr1	204400000	204440000	MDM4:-80Kb:7.4e-10:1.7e-11:17:87
chr1	204400000	204440000	PIK3C2B:-40Kb:1.2e-05:2.5e-07:27:80
chr1	204400000	204440000	PLEKHA6:80Kb:0.0025:6.9e-05:17:58
chr1	204440000	204480000	LINC00628:120Kb:0.0025:0.00011:13:53
chr1	204440000	204480000	PLEKHA6:120Kb:0.0025:0.00011:13:53
chr1	204480000	204520000	PPP1R15B:120Kb:0.00011:2.3e-06:13:62
chr1	204680000	204720000	LINC00628:360Kb:0.0055:0.00036:1.7:38
chr1	204680000	204720000	PLEKHA6:360Kb:0.0055:0.00036:1.7:38
chr1	205160000	205200000	SLC41A1:-600Kb:1.4e-05:2.9e-07:5.6:40
chr1	205640000	205680000	SLC41A1:-120Kb:0.0047:0.00019:31:55
chr1	205760000	205800000	DSTYK:600Kb:3.5e-05:7.7e-07:5.6:40
chr1	205760000	205800000	TMCC2:600Kb:3.5e-05:7.7e-07:5.6:40
chr1	205800000	205840000	SLC26A9:-80Kb:5.1e-05:1e-06:36:68
chr1	205840000	205880000	LOC284581:40Kb:0.003:0.00018:46:71
chr1	205840000	205880000	PM20D1:40Kb:0.003:0.00018:46:71
chr1	205880000	205920000	LOC284581:80Kb:5.2e-05:1.1e-06:36:68
chr1	205880000	205920000	PM20D1:80Kb:5.2e-05:1.1e-06:36:68
chr1	205920000	205960000	LOC284581:120Kb:0.0021:8.8e-05:31:57
chr1	205920000	205960000	PM20D1:120Kb:0.0021:8.8e-05:31:57
chr1	207800000	207840000	CD46:-120Kb:3.3e-06:6.3e-08:27:65
chr1	207800000	207840000	LOC148696:-160Kb:0.0043:8.4e-05:21:48
chr1	207800000	207840000	MIR29B2:-160Kb:0.0043:8.4e-05:21:48
chr1	207800000	207840000	MIR29C:-160Kb:0.0043:8.4e-05:21:48
chr1	207920000	207960000	CR1L:120Kb:4.1e-06:8.2e-08:27:65
chr1	207960000	208000000	CR1L:160Kb:0.0026:0.0001:21:48
chr1	212440000	212480000	TMEM206:-120Kb:5.7e-05:2.5e-06:27:50
chr1	212480000	212520000	TMEM206:-80Kb:2.1e-05:4.8e-07:39:63
chr1	212560000	212600000	PPP2R5A:120Kb:0.00015:3e-06:27:50
chr1	212760000	212800000	NENF:160Kb:0.0064:0.00042:26:43
chr1	212800000	212840000	NENF:200Kb:0.0008:1.7e-05:25:46
chr1	212840000	212880000	NENF:240Kb:0.0064:0.00032:25:42
chr1	214520000	214560000	CENPF:-240Kb:0.00023:4.6e-06:17:32
chr1	218240000	218280000	LINC00210:200Kb:0.0028:5.9e-05:15:37
chr1	220320000	220360000	MARK1:-360Kb:1.5e-07:3.8e-09:15:45
chr1	220520000	220560000	MARK1:-160Kb:0.0033:0.00016:23:41
chr1	223720000	223760000	TP53BP2:-280Kb:2.4e-05:5.1e-07:21:53
chr1	223800000	223840000	TP53BP2:-200Kb:0.0082:0.00053:25:46
chr1	223920000	223960000	TP53BP2:-80Kb:0.0049:0.00021:41:63
chr1	224360000	224400000	CNIH4:-160Kb:0.0015:3.2e-05:30:57
chr1	224360000	224400000	MIR320B2:-80Kb:6.9e-08:1.5e-09:46:86
chr1	224440000	224480000	CNIH4:-80Kb:0.0096:0.00039:46:69
chr1	224440000	224480000	DEGS1:80Kb:5.9e-08:1.2e-09:46:86
chr1	224520000	224560000	DEGS1:160Kb:0.00066:2.8e-05:30:57
chr1	224520000	224560000	MIR320B2:80Kb:0.0087:0.00038:46:69
chr1	224840000	224880000	DNAH14:-240Kb:0.0013:6.9e-05:20:47
chr1	224880000	224920000	DNAH14:-200Kb:5.4e-05:1.1e-06:22:55
chr1	224920000	224960000	DNAH14:-160Kb:0.0013:7.9e-05:25:51
chr1	224960000	225000000	CNIH3:160Kb:9.9e-06:2e-07:28:62
chr1	227640000	227680000	CDC42BPA:160Kb:0.0063:0.00013:36:59
chr1	228680000	228720000	HIST3H2A:40Kb:2.2e-05:4.3e-07:42:64
chr1	228680000	228720000	HIST3H2BB:40Kb:2.2e-05:4.3e-07:42:64
chr1	228680000	228720000	MIR4666A:40Kb:2.2e-05:4.3e-07:42:64
chr1	228680000	228720000	RNF187:40Kb:2.2e-05:4.3e-07:42:64
chr1	228720000	228760000	TRIM11:160Kb:0.00045:9.2e-06:21:41
chr1	228760000	228800000	TRIM11:200Kb:0.0086:0.00035:18:34
chr1	229520000	229560000	TAF5L:-240Kb:4.2e-09:1.8e-10:22:50
chr1	229520000	229560000	URB2:-240Kb:4.2e-09:1.8e-10:22:50
chr1	229560000	229600000	TAF5L:-200Kb:0:0:24:71
chr1	229560000	229600000	URB2:-200Kb:0:0:24:71
chr1	229600000	229640000	TAF5L:-160Kb:0.00068:4.5e-05:27:44
chr1	229600000	229640000	URB2:-160Kb:0.00068:4.5e-05:27:44
chr1	229720000	229760000	ACTA1:160Kb:0.0085:0.00057:27:41
chr1	229760000	229800000	ACTA1:200Kb:0:0:24:71
chr1	229800000	229840000	ACTA1:240Kb:1.5e-07:6.4e-09:22:48
chr1	230840000	230880000	FAM89A:-320Kb:1.2e-08:2.5e-10:14:46
chr1	231040000	231080000	AGT:200Kb:0.0036:0.00016:22:40
chr1	231040000	231080000	FAM89A:-120Kb:0.00043:1.9e-05:28:48
chr1	231120000	231160000	AGT:280Kb:0.0096:0.00064:16:33
chr1	231160000	231200000	AGT:320Kb:3.3e-08:7.2e-10:14:46
chr1	233280000	233320000	MAP10:360Kb:0.003:6.2e-05:23:46
chr1	233280000	233320000	NTPCR:200Kb:0.0049:9.8e-05:28:51
chr1	233560000	233600000	KIAA1804:120Kb:0.001:2.1e-05:34:60
chr1	234360000	234400000	LOC100506795:-280Kb:0.00015:3.3e-06:22:45
chr1	234560000	234600000	LOC100506795:-80Kb:0.0087:0.00039:36:53
chr1	235000000	235040000	LOC100506810:160Kb:2.1e-05:4.2e-07:23:47
chr1	235840000	235880000	LYST:-160Kb:0.00075:6.3e-05:0:23
chr1	235840000	235880000	MIR1537:-160Kb:0.00075:6.3e-05:0:23
chr1	235880000	235920000	LYST:-120Kb:6.5e-07:4.1e-08:0:33
chr1	235880000	235920000	MIR1537:-120Kb:6.5e-07:4.1e-08:0:33
chr1	235920000	235960000	LYST:-80Kb:5e-08:2.1e-09:0:36
chr1	235920000	235960000	MIR1537:-80Kb:5e-08:2.1e-09:0:36
chr1	235960000	236000000	LYST:-40Kb:1.3e-09:2.7e-11:0:40
chr1	235960000	236000000	MIR1537:-40Kb:1.3e-09:2.7e-11:0:40
chr1	241320000	241360000	RGS7:-200Kb:1e-07:2.1e-09:14:53
chr1	241480000	241520000	RGS7:-40Kb:0.00012:5.1e-06:16:46
chr1	245080000	245120000	EFCAB2:-40Kb:1.5e-11:3.1e-13:52:92
chr10	1240000	1280000	LINC00200:40Kb:0.0026:5.2e-05:45:64
chr10	1640000	1680000	ADARB2-AS1:80Kb:0.00078:1.8e-05:32:50
chr10	3120000	3160000	PITRM1-AS1:-40Kb:0:0:45:89
chr10	3240000	3280000	KLF6:-560Kb:4.7e-05:9.8e-07:11:29
chr10	5000000	5040000	AKR1C3:-80Kb:1.1e-13:2.2e-15:41:1.1e+02
chr10	5000000	5040000	AKR1C4:-200Kb:2.2e-08:4.4e-10:29:83
chr10	5000000	5040000	AKR1CL1:-200Kb:2.2e-08:4.4e-10:29:83
chr10	5080000	5120000	AKR1C1:80Kb:6.7e-14:1.6e-15:41:1.1e+02
chr10	5200000	5240000	AKR1C1:200Kb:7.5e-09:3.5e-10:29:83
chr10	5320000	5360000	AKR1C1:320Kb:0.00042:2.9e-05:19:53
chr10	5400000	5440000	AKR1C1:400Kb:0.0054:0.0005:15:43
chr10	5640000	5680000	CALML3:80Kb:4.1e-06:8e-08:41:91
chr10	5640000	5680000	NET1:200Kb:0.0083:0.00016:29:61
chr10	5640000	5680000	TUBAL3:200Kb:0.0083:0.00016:29:61
chr10	7600000	7640000	ITIH5:-80Kb:6.7e-10:1.3e-11:37:74
chr10	7600000	7640000	TAF3:-240Kb:0.0075:0.00015:15:35
chr10	7920000	7960000	GATA3:-160Kb:6.9e-06:1.5e-07:20:48
chr10	7920000	7960000	GATA3-AS1:-160Kb:6.9e-06:1.5e-07:20:48
chr10	7960000	8000000	GATA3:-120Kb:0.0031:0.0002:23:42
chr10	7960000	8000000	GATA3-AS1:-120Kb:0.0031:0.0002:23:42
chr10	8040000	8080000	GATA3:-40Kb:0.0013:5.6e-05:40:61
chr10	8040000	8080000	GATA3-AS1:-40Kb:0.0013:5.6e-05:40:61
chr10	13240000	13280000	SEPHS1:-120Kb:0.0063:0.00025:43:72
chr10	13280000	13320000	SEPHS1:-80Kb:0.0024:4.8e-05:45:78
chr10	13280000	13320000	UCMA:40Kb:0.0073:0.00045:55:85
chr10	13360000	13400000	UCMA:120Kb:0.0073:0.00042:43:72
chr10	13400000	13440000	UCMA:160Kb:0.005:0.0001:31:65
chr10	13440000	13480000	PRPF18:-160Kb:8.8e-05:1.8e-06:31:70
chr10	15080000	15120000	PPIAP30:-80Kb:0.00051:1.1e-05:37:69
chr10	15160000	15200000	OLAH:80Kb:0.00052:1e-05:37:69
chr10	16920000	16960000	CUBN:-240Kb:0.0056:0.00012:9.8:37
chr10	17360000	17400000	ST8SIA6:-120Kb:0.0018:3.8e-05:16:48
chr10	17600000	17640000	PTPLA:-40Kb:0.00083:1.7e-05:37:71
chr10	18520000	18560000	SLC39A12:280Kb:0.0002:4.2e-06:8.7:41
chr10	21600000	21640000	MLLT10:-200Kb:6.8e-08:1.4e-09:24:66
chr10	21600000	21640000	SKIDA1:-200Kb:6.8e-08:1.4e-09:24:66
chr10	21640000	21680000	MLLT10:-160Kb:0.0079:0.00033:26:50
chr10	21640000	21680000	SKIDA1:-160Kb:0.0079:0.00033:26:50
chr10	23480000	23520000	C10orf67:-120Kb:1.4e-05:6.1e-07:27:51
chr10	23520000	23560000	C10orf67:-80Kb:2.3e-06:5e-08:32:58
chr10	23600000	23640000	PTF1A:120Kb:2.8e-05:5.7e-07:27:51
chr10	26080000	26120000	MYO3A:-120Kb:0.0069:0.00029:27:45
chr10	26560000	26600000	MYO3A:360Kb:7.2e-05:1.5e-06:15:40
chr10	26920000	26960000	PDSS1:-40Kb:0.0051:0.0001:51:74
chr10	26960000	27000000	LINC00202-2:40Kb:0.0052:0.0001:51:74
chr10	27040000	27080000	LINC00202-1:-160Kb:1.2e-09:2.6e-11:23:56
chr10	27480000	27520000	ACBD5:-40Kb:2.7e-13:5.6e-15:51:91
chr10	27480000	27520000	LRRC37A6P:-40Kb:2.7e-13:5.6e-15:51:91
chr10	27480000	27520000	MASTL:40Kb:0:0:51:1.1e+02
chr10	27480000	27520000	YME1L1:40Kb:0:0:51:1.1e+02
chr10	28680000	28720000	MPP7:120Kb:0.00095:1.9e-05:25:47
chr10	29240000	29280000	BAMBI:280Kb:0.0061:0.0003:20:39
chr10	29600000	29640000	BAMBI:640Kb:0.0061:0.00016:10:30
chr10	29600000	29640000	LYZL1:40Kb:0.00033:7.2e-06:49:73
chr10	30320000	30360000	MTPAP:-280Kb:0.00018:3.5e-06:17:41
chr10	30560000	30600000	KIAA1462:240Kb:1.2e-08:2.7e-10:22:54
chr10	30600000	30640000	KIAA1462:280Kb:8.7e-05:3.8e-06:17:41
chr10	30720000	30760000	LYZL2:-160Kb:1.2e-07:2.4e-09:25:55
chr10	30840000	30880000	MAP3K8:120Kb:1.6e-12:3.4e-14:29:69
chr10	30880000	30920000	MAP3K8:160Kb:1.6e-07:7e-09:25:55
chr10	32160000	32200000	KIF5B:-160Kb:0.0012:5.4e-05:23:42
chr10	32240000	32280000	ARHGAP12:40Kb:0.0084:0.00016:44:61
chr10	32240000	32280000	KIF5B:-80Kb:0.0039:0.00025:32:49
chr10	32480000	32520000	KIF5B:160Kb:0.0011:2.5e-05:23:43
chr10	32560000	32600000	EPC1:-80Kb:0.0038:7.6e-05:30:51
chr10	33320000	33360000	ITGB1:80Kb:0.00063:1.2e-05:30:53
chr10	35440000	35480000	CCNY:-80Kb:0.0034:6.8e-05:38:64
chr10	38720000	38760000	LOC100129055:280Kb:0.0074:0.00015:11:46
chr10	39000000	39040000	ZNF37A:640Kb:7.1e-08:1.4e-09:6.1:66
chr10	39080000	39120000	ACTR3BP5:120Kb:0.0084:0.00017:19:53
chr10	43120000	43160000	BMS1:-120Kb:0.00014:2.9e-06:23:81
chr10	43240000	43280000	ZNF33B:120Kb:0.00013:2.6e-06:23:81
chr10	46080000	46120000	PPYR1:-1000Kb:0.0005:2.4e-05:1:54
chr10	46400000	46440000	AGAP9:-760Kb:0.0034:0.00041:1.3:44
chr10	46400000	46440000	ANXA8L1:-760Kb:0.0034:0.00041:1.3:44
chr10	46400000	46440000	FAM25C:-760Kb:0.0034:0.00041:1.3:44
chr10	46440000	46480000	PPYR1:-640Kb:0.0095:0.0016:1.6:40
chr10	46480000	46520000	AGAP9:-680Kb:0.0034:0.00048:1.5:44
chr10	46480000	46520000	ANXA8:-640Kb:0.0096:0.0011:1.6:40
chr10	46480000	46520000	ANXA8L1:-680Kb:0.0034:0.00048:1.5:44
chr10	46480000	46520000	FAM25C:-680Kb:0.0034:0.00048:1.5:44
chr10	46480000	46520000	HNRNPA1P33:-640Kb:0.0096:0.0011:1.6:40
chr10	46480000	46520000	LINC00842:-640Kb:0.0096:0.0011:1.6:40
chr10	46480000	46520000	PPYR1:-600Kb:0.0082:0.0012:1.7:41
chr10	46520000	46560000	AGAP9:-640Kb:0.0018:0.00013:1.6:48
chr10	46520000	46560000	ANXA8:-600Kb:0.0051:0.00034:1.7:45
chr10	46520000	46560000	ANXA8L1:-640Kb:0.0018:0.00013:1.6:48
chr10	46520000	46560000	FAM25C:-640Kb:0.0018:0.00013:1.6:48
chr10	46520000	46560000	HNRNPA1P33:-600Kb:0.0051:0.00034:1.7:45
chr10	46520000	46560000	LINC00842:-600Kb:0.0051:0.00034:1.7:45
chr10	46520000	46560000	PPYR1:-560Kb:0.0038:0.00045:1.8:45
chr10	46560000	46600000	AGAP9:-600Kb:1e-07:2.4e-09:1.7:77
chr10	46560000	46600000	ANXA8:-560Kb:0.0017:3.9e-05:1.8:52
chr10	46560000	46600000	ANXA8L1:-600Kb:1e-07:2.4e-09:1.7:77
chr10	46560000	46600000	FAM25C:-600Kb:1e-07:2.4e-09:1.7:77
chr10	46560000	46600000	HNRNPA1P33:-560Kb:0.0017:3.9e-05:1.8:52
chr10	46560000	46600000	LINC00842:-560Kb:0.0017:3.9e-05:1.8:52
chr10	46560000	46600000	PPYR1:-520Kb:0.00067:4.8e-05:1.9:53
chr10	47000000	47040000	MARCH8:920Kb:0.0053:0.00034:1.1:45
chr10	47040000	47080000	ANXA8:-80Kb:0.0096:0.00089:11:51
chr10	47040000	47080000	HNRNPA1P33:-80Kb:0.0096:0.00089:11:51
chr10	47040000	47080000	LINC00842:-80Kb:0.0096:0.00089:11:51
chr10	47040000	47080000	MARCH8:960Kb:0.0019:8.2e-05:1.1:49
chr10	47040000	47080000	PPYR1:-40Kb:0.0038:0.00043:21:64
chr10	47080000	47120000	AGAP9:-80Kb:3.7e-07:1.8e-08:11:82
chr10	47080000	47120000	ANXA8L1:-80Kb:3.7e-07:1.8e-08:11:82
chr10	47080000	47120000	FAM25C:-80Kb:3.7e-07:1.8e-08:11:82
chr10	47080000	47120000	MARCH8:1000Kb:0.00086:1.8e-05:1:54
chr10	47120000	47160000	AGAP9:-40Kb:0.0034:0.00038:21:64
chr10	47120000	47160000	ANXA8L1:-40Kb:0.0034:0.00038:21:64
chr10	47120000	47160000	FAM25C:-40Kb:0.0034:0.00038:21:64
chr10	47160000	47200000	ANXA8:40Kb:0.0051:0.00034:21:64
chr10	47160000	47200000	HNRNPA1P33:40Kb:0.0051:0.00034:21:64
chr10	47160000	47200000	LINC00842:40Kb:0.0051:0.00034:21:64
chr10	47160000	47200000	PPYR1:80Kb:1.1e-06:2.6e-08:11:82
chr10	48040000	48080000	BMS1P6:-120Kb:5.4e-06:4.9e-07:7.5:35
chr10	48040000	48080000	CTSL1P2:-80Kb:0.00032:2.2e-05:11:34
chr10	48080000	48120000	BMS1P6:-80Kb:5.2e-05:5.8e-06:11:36
chr10	48120000	48160000	BMS1P6:-40Kb:4.2e-06:2.8e-07:21:49
chr10	48160000	48200000	CTSL1P2:40Kb:8.6e-06:2e-07:21:49
chr10	48200000	48240000	BMS1P6:40Kb:0.0019:0.00026:21:40
chr10	48200000	48240000	CTSL1P2:80Kb:0.0027:0.00031:11:30
chr10	48240000	48280000	BMS1P6:80Kb:2.1e-09:4.7e-11:11:48
chr10	48240000	48280000	CTSL1P2:120Kb:0.0001:4.5e-06:7.5:32
chr10	48280000	48320000	BMS1P6:120Kb:3.3e-08:1.5e-09:7.5:41
chr10	48280000	48320000	CTSL1P2:160Kb:0.00093:8.4e-05:5.8:27
chr10	50440000	50480000	DRGX:-160Kb:0.00023:3.3e-05:3.3:36
chr10	50480000	50520000	DRGX:-120Kb:1.6e-07:1.2e-08:4.3:49
chr10	50520000	50560000	C10orf71:40Kb:0.00077:5.4e-05:11:43
chr10	50520000	50560000	DRGX:-80Kb:0.00015:1.8e-05:6:40
chr10	50560000	50600000	AGAP7:-920Kb:0.0001:4.3e-06:0.76:35
chr10	50560000	50600000	C10orf71:80Kb:7.5e-09:1.7e-10:6:57
chr10	50560000	50600000	CHAT:-240Kb:5.9e-05:3.7e-06:2.4:39
chr10	50560000	50600000	DRGX:-40Kb:3.4e-12:1.7e-13:11:69
chr10	50560000	50600000	SLC18A3:-240Kb:5.9e-05:3.7e-06:2.4:39
chr10	50600000	50640000	C10orf71:120Kb:3.7e-07:1.7e-08:4.3:49
chr10	50640000	50680000	CHAT:-160Kb:1.5e-10:6.3e-12:3.3:58
chr10	50640000	50680000	DRGX:40Kb:4.4e-06:4.2e-07:11:51
chr10	50640000	50680000	SLC18A3:-160Kb:1.5e-10:6.3e-12:3.3:58
chr10	50680000	50720000	CHAT:-120Kb:0.00085:7.2e-05:4.3:35
chr10	50680000	50720000	DRGX:80Kb:0.00079:0.00013:6:36
chr10	50680000	50720000	SLC18A3:-120Kb:0.00085:7.2e-05:4.3:35
chr10	50760000	50800000	AGAP7:-720Kb:0:0:0.94:1.1e+02
chr10	50760000	50800000	CHAT:-40Kb:0:0:11:88
chr10	50760000	50800000	DRGX:160Kb:7.8e-14:1.9e-15:3.3:66
chr10	50760000	50800000	SLC18A3:-40Kb:0:0:11:88
chr10	51160000	51200000	AGAP8:-80Kb:0.0011:2.2e-05:6:39
chr10	51440000	51480000	AGAP7:-40Kb:0.00033:2.1e-05:11:42
chr10	61200000	61240000	FAM13C:80Kb:1.8e-08:3.9e-10:35:65
chr10	61200000	61240000	SLC16A9:-240Kb:0.00043:9.9e-06:17:40
chr10	61440000	61480000	FAM13C:320Kb:0.003:0.00013:12:30
chr10	61520000	61560000	CCDC6:-120Kb:0.0001:2.1e-06:26:51
chr10	61560000	61600000	CCDC6:-80Kb:0.0024:0.0001:31:51
chr10	64040000	64080000	ZNF365:-80Kb:0.001:2e-05:31:52
chr10	64240000	64280000	RTKN2:240Kb:4e-05:9e-07:20:39
chr10	64560000	64600000	MIR1296:-560Kb:4.5e-09:3.4e-10:3.4:36
chr10	64600000	64640000	MIR1296:-520Kb:0.00028:2.9e-05:15:36
chr10	65000000	65040000	ADO:440Kb:0.002:0.00028:4.3:23
chr10	65000000	65040000	EGR2:440Kb:0.002:0.00028:4.3:23
chr10	65000000	65040000	MIR1296:-120Kb:0.0023:0.00029:30:48
chr10	65040000	65080000	ADO:480Kb:2.4e-05:1.7e-06:3.9:29
chr10	65040000	65080000	EGR2:480Kb:2.4e-05:1.7e-06:3.9:29
chr10	65040000	65080000	MIR1296:-80Kb:1.2e-12:6.1e-14:36:74
chr10	65080000	65120000	ADO:520Kb:2.4e-05:1.5e-06:3.6:29
chr10	65080000	65120000	EGR2:520Kb:2.4e-05:1.5e-06:3.6:29
chr10	65080000	65120000	MIR1296:-40Kb:0:0:49:1e+02
chr10	65120000	65160000	ADO:560Kb:5.8e-08:1.4e-09:3.4:36
chr10	65120000	65160000	EGR2:560Kb:5.8e-08:1.4e-09:3.4:36
chr10	65160000	65200000	ADO:600Kb:0.00014:1.3e-05:3.1:26
chr10	65160000	65200000	EGR2:600Kb:0.00014:1.3e-05:3.1:26
chr10	65200000	65240000	ADO:640Kb:0.0064:0.0011:2.9:20
chr10	65200000	65240000	EGR2:640Kb:0.0064:0.0011:2.9:20
chr10	65240000	65280000	ADO:680Kb:0.00086:0.0001:2.8:23
chr10	65240000	65280000	EGR2:680Kb:0.00086:0.0001:2.8:23
chr10	65360000	65400000	REEP3:80Kb:5.3e-15:1.1e-16:24:66
chr10	65400000	65440000	REEP3:120Kb:4.7e-11:2e-12:20:55
chr10	70200000	70240000	TET1:-120Kb:0.0021:4.2e-05:37:87
chr10	70320000	70360000	DNA2:120Kb:0.0023:4.6e-05:37:87
chr10	70840000	70880000	SUPV3L1:-80Kb:0.0021:4.1e-05:42:82
chr10	70920000	70960000	SRGN:80Kb:0.0027:5.4e-05:42:82
chr10	73520000	73560000	CHST3:-200Kb:0.0073:0.00055:25:51
chr10	73560000	73600000	CHST3:-160Kb:0.0073:0.00064:28:54
chr10	73640000	73680000	C10orf54:120Kb:0.00023:4.7e-06:32:68
chr10	73640000	73680000	CHST3:-80Kb:2.8e-07:1.2e-08:40:85
chr10	73680000	73720000	CHST3:-40Kb:2.8e-07:9e-09:57:1e+02
chr10	73840000	73880000	DNAJB12:-240Kb:0.00082:1.7e-05:25:58
chr10	74080000	74120000	SPOCK2:240Kb:0.00054:1.2e-05:25:58
chr10	74960000	75000000	DNAJC9:-40Kb:0.0016:6.5e-05:54:76
chr10	74960000	75000000	DNAJC9-AS1:-40Kb:0.0016:6.5e-05:54:76
chr10	74960000	75000000	MRPS16:-40Kb:0.0016:6.5e-05:54:76
chr10	74960000	75000000	TTC18:-120Kb:3.5e-11:7.4e-13:39:80
chr10	75040000	75080000	DNAJC9:40Kb:0.0005:1e-05:54:79
chr10	75040000	75080000	DNAJC9-AS1:40Kb:0.0005:1e-05:54:79
chr10	75040000	75080000	ECD:120Kb:0.0023:9.1e-05:39:61
chr10	75040000	75080000	FAM149B1:120Kb:0.0023:9.1e-05:39:61
chr10	75040000	75080000	MRPS16:40Kb:0.0005:1e-05:54:79
chr10	75120000	75160000	ANXA7:-40Kb:4.8e-07:9.4e-09:54:88
chr10	75120000	75160000	ECD:200Kb:5.6e-05:1.1e-06:24:52
chr10	75120000	75160000	FAM149B1:200Kb:5.6e-05:1.1e-06:24:52
chr10	75120000	75160000	MSS51:-40Kb:4.8e-07:9.4e-09:54:88
chr10	75280000	75320000	BMS1P4:-200Kb:0.0017:7.2e-05:12:37
chr10	75280000	75320000	CHCHD1:-240Kb:0.0012:2.5e-05:9.8:37
chr10	75280000	75320000	FUT11:-240Kb:0.0012:2.5e-05:9.8:37
chr10	75280000	75320000	GLUD1P3:-200Kb:0.0017:7.2e-05:12:37
chr10	75280000	75320000	SEC24C:-200Kb:0.0017:7.2e-05:12:37
chr10	75280000	75320000	ZSWIM8:-240Kb:0.0012:2.5e-05:9.8:37
chr10	75320000	75360000	BMS1P4:-160Kb:0.00029:6.3e-06:15:44
chr10	75320000	75360000	GLUD1P3:-160Kb:0.00029:6.3e-06:15:44
chr10	75320000	75360000	SEC24C:-160Kb:0.00029:6.3e-06:15:44
chr10	75360000	75400000	USP54:40Kb:0.0018:7.8e-05:55:79
chr10	75480000	75520000	USP54:160Kb:0.0001:2.2e-06:15:44
chr10	76160000	76200000	C10orf55:480Kb:0.0048:9.9e-05:15:41
chr10	76680000	76720000	DUPD1:-120Kb:4.4e-06:1e-07:26:54
chr10	76840000	76880000	ZNF503:-320Kb:0.0052:0.00011:17:35
chr10	76840000	76880000	ZNF503-AS2:-320Kb:0.0052:0.00011:17:35
chr10	77000000	77040000	DUSP13:160Kb:7.4e-05:1.7e-06:23:48
chr10	77000000	77040000	SAMD8:160Kb:7.4e-05:1.7e-06:23:48
chr10	77160000	77200000	DUSP13:320Kb:0.0096:0.00043:17:35
chr10	77160000	77200000	SAMD8:320Kb:0.0096:0.00043:17:35
chr10	80720000	80760000	ZMIZ1:-80Kb:5.8e-08:3.9e-09:16:54
chr10	80720000	80760000	ZMIZ1-AS1:-80Kb:5.8e-08:3.9e-09:16:54
chr10	80840000	80880000	ZMIZ1:40Kb:2.8e-11:1.3e-12:9.5:56
chr10	80840000	80880000	ZMIZ1-AS1:40Kb:2.8e-11:1.3e-12:9.5:56
chr10	80880000	80920000	ZMIZ1:80Kb:2.4e-12:5.3e-14:6.8:56
chr10	80880000	80920000	ZMIZ1-AS1:80Kb:2.4e-12:5.3e-14:6.8:56
chr10	80920000	80960000	PLAC9:-960Kb:9.5e-06:1.2e-06:2.1:41
chr10	81560000	81600000	SFTPD:-120Kb:7.6e-05:5e-06:5.6:46
chr10	81600000	81640000	SFTPD:-80Kb:0.0006:5.4e-05:6.8:42
chr10	81640000	81680000	SFTPD:-40Kb:7.6e-05:5.2e-06:9.5:49
chr10	81680000	81720000	LOC100288974:40Kb:0.00022:4.7e-06:9.5:49
chr10	81680000	81720000	LOC642361:120Kb:0.00019:3.8e-06:5.6:46
chr10	81680000	81720000	MBL1P:40Kb:0.00022:4.7e-06:9.5:49
chr10	81720000	81760000	SFTPD:40Kb:8.3e-08:1.9e-09:9.5:63
chr10	81760000	81800000	PLAC9:-120Kb:0.005:0.00073:5.6:32
chr10	81760000	81800000	SFTPD:80Kb:0.00074:8.3e-05:6.8:41
chr10	81800000	81840000	PLAC9:-80Kb:9.9e-08:7.2e-09:6.8:53
chr10	81840000	81880000	PLAC9:-40Kb:4.8e-07:4.6e-08:9.5:53
chr10	81840000	81880000	TMEM254:40Kb:3.1e-08:7.4e-10:9.5:62
chr10	81840000	81880000	TMEM254-AS1:40Kb:3.1e-08:7.4e-10:9.5:62
chr10	81880000	81920000	ANXA11:-80Kb:1e-08:2.1e-10:6.8:55
chr10	81880000	81920000	LINC00857:-80Kb:1e-08:2.1e-10:6.8:55
chr10	81880000	81920000	TMEM254:80Kb:1.2e-06:5.6e-08:6.8:53
chr10	81880000	81920000	TMEM254-AS1:80Kb:1.2e-06:5.6e-08:6.8:53
chr10	81920000	81960000	ANXA11:-40Kb:2.6e-06:1.1e-07:9.5:49
chr10	81920000	81960000	LINC00857:-40Kb:2.6e-06:1.1e-07:9.5:49
chr10	81920000	81960000	PLAC9:40Kb:0:0:9.5:85
chr10	81920000	81960000	TMEM254:120Kb:0.00018:1.3e-05:5.6:42
chr10	81920000	81960000	TMEM254-AS1:120Kb:0.00018:1.3e-05:5.6:42
chr10	81960000	82000000	PLAC9:80Kb:5e-08:2.4e-09:6.8:55
chr10	85880000	85920000	C10orf99:-40Kb:2.2e-13:4.6e-15:54:91
chr10	85880000	85920000	CDHR1:-40Kb:2.2e-13:4.6e-15:54:91
chr10	85880000	85920000	LRIT2:-80Kb:0.00064:1.4e-05:36:56
chr10	85920000	85960000	GHITM:40Kb:1.7e-13:3.4e-15:54:91
chr10	85960000	86000000	GHITM:80Kb:0.00032:1.3e-05:36:56
chr10	86000000	86040000	CCSER2:-80Kb:0.0012:4.6e-05:36:55
chr10	86080000	86120000	LINC00858:80Kb:0.00096:4.5e-05:36:55
chr10	86080000	86120000	LRIT1:80Kb:0.00096:4.5e-05:36:55
chr10	86080000	86120000	RGR:80Kb:0.00096:4.5e-05:36:55
chr10	86200000	86240000	LINC00858:200Kb:0.0095:0.0011:18:33
chr10	86200000	86240000	LRIT1:200Kb:0.0095:0.0011:18:33
chr10	86200000	86240000	RGR:200Kb:0.0095:0.0011:18:33
chr10	86240000	86280000	LINC00858:240Kb:0.001:7.1e-05:14:33
chr10	86240000	86280000	LRIT1:240Kb:0.001:7.1e-05:14:33
chr10	86240000	86280000	LRIT2:280Kb:0.0026:0.00011:12:30
chr10	86240000	86280000	RGR:240Kb:0.001:7.1e-05:14:33
chr10	86280000	86320000	CCSER2:200Kb:0.00032:6.5e-06:16:37
chr10	86280000	86320000	LINC00858:280Kb:3.3e-10:7.6e-12:11:43
chr10	86280000	86320000	LRIT1:280Kb:3.3e-10:7.6e-12:11:43
chr10	86280000	86320000	LRIT2:320Kb:0.0096:0.00085:9.5:25
chr10	86280000	86320000	RGR:280Kb:3.3e-10:7.6e-12:11:43
chr10	86320000	86360000	LINC00858:320Kb:0.0088:0.00082:9.5:25
chr10	86320000	86360000	LRIT1:320Kb:0.0088:0.00082:9.5:25
chr10	86320000	86360000	LRIT2:360Kb:0.0055:0.00036:8.3:25
chr10	86320000	86360000	RGR:320Kb:0.0088:0.00082:9.5:25
chr10	88800000	88840000	MMRN2:120Kb:1.9e-11:3.9e-13:20:94
chr10	88800000	88840000	SNCG:120Kb:1.9e-11:3.9e-13:20:94
chr10	88880000	88920000	FAM25A:120Kb:0.0045:9.1e-05:20:58
chr10	88920000	88960000	LDB3:520Kb:0.00039:8.1e-06:4.6:48
chr10	88920000	88960000	LOC728218:-240Kb:3.7e-10:7.9e-12:10:74
chr10	88920000	88960000	OPN4:520Kb:0.00039:8.1e-06:4.6:48
chr10	89240000	89280000	LOC728218:80Kb:0.0082:0.00035:21:53
chr10	90640000	90680000	LIPM:80Kb:0.001:2.1e-05:35:56
chr10	91000000	91040000	IFIT1:-120Kb:2.5e-06:5.1e-08:29:55
chr10	91000000	91040000	IFIT1B:-120Kb:2.5e-06:5.1e-08:29:55
chr10	91000000	91040000	IFIT2:-40Kb:0.0033:0.00014:49:67
chr10	91000000	91040000	IFIT3:-80Kb:1.7e-05:3.5e-07:35:60
chr10	91040000	91080000	IFIT3:-40Kb:0.00018:7.3e-06:49:70
chr10	91040000	91080000	LIPA:40Kb:0.0019:0.00013:49:67
chr10	91080000	91120000	IFIT2:40Kb:0.00036:7.5e-06:49:70
chr10	91080000	91120000	LIPA:80Kb:7.2e-06:3.3e-07:35:60
chr10	91120000	91160000	LIPA:120Kb:2.1e-06:5e-08:29:55
chr10	91160000	91200000	MIR107:-160Kb:0.00015:3e-06:25:48
chr10	91160000	91200000	SLC16A12:-120Kb:5.3e-14:1.1e-15:29:69
chr10	91200000	91240000	SLC16A12:-80Kb:6.4e-12:2.7e-13:35:71
chr10	91280000	91320000	IFIT5:120Kb:3.2e-14:6.7e-16:29:69
chr10	91280000	91320000	LIPA:280Kb:0.0061:0.00056:15:31
chr10	91320000	91360000	IFIT5:160Kb:4.1e-05:1.7e-06:25:48
chr10	95080000	95120000	CYP26A1:280Kb:0.0042:8.4e-05:21:57
chr10	95080000	95120000	CYP26C1:280Kb:0.0042:8.4e-05:21:57
chr10	96960000	97000000	C10orf129:40Kb:6.6e-06:1.3e-07:53:84
chr10	97080000	97120000	PDLIM1:40Kb:9.8e-13:2e-14:53:99
chr10	97120000	97160000	SORBS1:-200Kb:8.2e-05:1.7e-06:31:68
chr10	97560000	97600000	ENTPD1:120Kb:0.0094:0.00039:31:57
chr10	97560000	97600000	TCTN3:120Kb:0.0094:0.00039:31:57
chr10	97600000	97640000	ENTPD1:160Kb:0.0024:4.9e-05:28:58
chr10	97600000	97640000	TCTN3:160Kb:0.0024:4.9e-05:28:58
chr10	101160000	101200000	NKX2-3:-120Kb:0.00089:1.8e-05:30:56
chr10	101280000	101320000	GOT1:120Kb:0.00032:1.4e-05:30:56
chr10	101320000	101360000	GOT1:160Kb:0.00032:1.4e-05:23:49
chr10	101760000	101800000	DNMBP-AS1:80Kb:0.00019:3.8e-06:46:76
chr10	104960000	105000000	NT5C2:40Kb:1.5e-05:3e-07:70:1.1e+02
chr10	105160000	105200000	PDCD11:40Kb:0.0028:5.6e-05:70:1.2e+02
chr10	105160000	105200000	TAF5:40Kb:0.0028:5.6e-05:70:1.2e+02
chr10	105160000	105200000	USMG5:40Kb:0.0028:5.6e-05:70:1.2e+02
chr10	111880000	111920000	MXI1:-80Kb:7.1e-05:1.4e-06:37:64
chr10	112040000	112080000	SMC3:-280Kb:0:0:15:66
chr10	112280000	112320000	SMNDC1:240Kb:2.1e-08:8.9e-10:18:53
chr10	112320000	112360000	SMNDC1:280Kb:0:0:15:66
chr10	112360000	112400000	SMNDC1:320Kb:0.0061:0.00039:13:32
chr10	113880000	113920000	TECTB:-160Kb:3.1e-05:1.3e-06:21:49
chr10	113920000	113960000	TECTB:-120Kb:3.1e-05:1.1e-06:24:53
chr10	113960000	114000000	TECTB:-80Kb:0.0016:0.0001:29:52
chr10	114040000	114080000	GPAM:120Kb:4.2e-05:8.3e-07:24:53
chr10	114160000	114200000	GUCY2GP:80Kb:0.00081:1.6e-05:38:64
chr10	115840000	115880000	MIR4483:320Kb:0.0014:3e-05:14:33
chr10	116040000	116080000	AFAP1L2:-120Kb:0:0:31:71
chr10	116200000	116240000	ABLIM1:-240Kb:0.00098:4.5e-05:20:38
chr10	116280000	116320000	ABLIM1:-160Kb:4.4e-14:1e-15:28:65
chr10	116600000	116640000	ATRNL1:-240Kb:0.0011:2.2e-05:20:39
chr10	117520000	117560000	GFRA1:-480Kb:0.0035:0.00018:10:28
chr10	117840000	117880000	GFRA1:-160Kb:0.0035:0.00012:20:38
chr10	118400000	118440000	HSPA12A:-80Kb:0.00034:7.1e-06:34:59
chr10	118480000	118520000	C10orf82:80Kb:0.00036:7.7e-06:34:59
chr10	118520000	118560000	KCNK18:-400Kb:1.7e-06:3.6e-08:12:43
chr10	118520000	118560000	KIAA1598:-360Kb:3.7e-13:8.3e-15:14:57
chr10	118520000	118560000	MIR3663:-400Kb:1.7e-06:3.6e-08:12:43
chr10	118520000	118560000	PNLIPRP2:160Kb:0.0023:4.6e-05:24:47
chr10	118520000	118560000	VAX1:-360Kb:3.7e-13:8.3e-15:14:57
chr10	118560000	118600000	KIAA1598:-320Kb:0.00023:1e-05:15:39
chr10	118560000	118600000	VAX1:-320Kb:0.00023:1e-05:15:39
chr10	118800000	118840000	HSPA12A:320Kb:0.0095:0.0004:15:35
chr10	120880000	120920000	TIAL1:-440Kb:0.0094:0.00019:11:32
chr10	121000000	121040000	GRK5:40Kb:0.0051:0.00057:59:82
chr10	121040000	121080000	GRK5:80Kb:0.00035:7.9e-06:43:74
chr10	121080000	121120000	GRK5:120Kb:0.005:0.00034:36:60
chr10	121120000	121160000	GRK5:160Kb:0.0051:0.00046:31:55
chr10	121160000	121200000	GRK5:200Kb:0.00059:2.6e-05:28:57
chr10	121440000	121480000	BAG3:40Kb:0.00051:2.1e-05:59:82
chr10	121560000	121600000	BAG3:160Kb:2.3e-05:4.6e-07:31:59
chr10	121560000	121600000	INPP5F:80Kb:3.9e-05:8e-07:43:70
chr10	124000000	124040000	MIR3941:-160Kb:0.0072:0.00044:26:47
chr10	124040000	124080000	MIR3941:-120Kb:1.9e-10:3.9e-12:30:73
chr10	124080000	124120000	MIR3941:-80Kb:1.1e-05:4.6e-07:36:67
chr10	126960000	127000000	CTBP2:120Kb:0.00015:2.9e-06:27:54
chr10	127400000	127440000	BCCIP:-80Kb:0.00068:1.3e-05:35:57
chr10	127400000	127440000	MIR4484:-80Kb:0.00068:1.3e-05:35:57
chr10	127400000	127440000	UROS:-80Kb:0.00068:1.3e-05:35:57
chr10	127480000	127520000	C10orf137:80Kb:0.00064:1.3e-05:35:57
chr10	127480000	127520000	FLJ37035:80Kb:0.00064:1.3e-05:35:57
chr10	128600000	128640000	NPS:-720Kb:6e-07:1.2e-08:6.1:28
chr10	129400000	129440000	FOXI2:-120Kb:0.0036:7.3e-05:27:42
chr10	129560000	129600000	CLRN3:-120Kb:1.1e-09:2.2e-11:27:51
chr10	129560000	129600000	PTPRE:-120Kb:1.1e-09:2.2e-11:27:51
chr10	130400000	130440000	MKI67:480Kb:3.2e-05:7.4e-07:11:29
chr10	132000000	132040000	GLRX3:80Kb:1.5e-07:3e-09:32:56
chr10	133640000	133680000	FLJ46300:40Kb:1.4e-10:2.9e-12:0:42
chr10	133680000	133720000	FLJ46300:80Kb:1e-07:4.1e-09:0:35
chr10	133720000	133760000	BNIP3:-40Kb:0.0011:2.1e-05:45:71
chr10	133760000	133800000	PPP2R2D:40Kb:0.00046:1.1e-05:45:71
chr11	-280000	-240000	LOC100133161:-400Kb:0:0:56:2.2e+02
chr11	-240000	-200000	BET1L:-440Kb:0:0:56:2.2e+02
chr11	-240000	-200000	LOC653486:-400Kb:0:0:56:2.2e+02
chr11	-240000	-200000	ODF3:-400Kb:0:0:56:2.2e+02
chr11	-240000	-200000	PSMD13:-440Kb:0:0:56:2.2e+02
chr11	-240000	-200000	RIC8A:-440Kb:0:0:56:2.2e+02
chr11	-240000	-200000	SIRT3:-440Kb:0:0:56:2.2e+02
chr11	-200000	-160000	NLRP6:-440Kb:0:0:56:2.2e+02
chr11	2920000	2960000	NAP1L4:-80Kb:0.0038:0.00016:33:65
chr11	3000000	3040000	CARS:-40Kb:0.00015:6.2e-06:54:93
chr11	3000000	3040000	PHLDA2:80Kb:0.0085:0.00018:33:65
chr11	3000000	3040000	SLC22A18:80Kb:0.0085:0.00018:33:65
chr11	3000000	3040000	SLC22A18AS:80Kb:0.0085:0.00018:33:65
chr11	3040000	3080000	LOC650368:-360Kb:7.4e-06:3e-07:1.8:48
chr11	3040000	3080000	NAP1L4:40Kb:0.0002:4.2e-06:54:93
chr11	3040000	3080000	OR7E12P:-360Kb:7.4e-06:3e-07:1.8:48
chr11	3040000	3080000	ZNF195:-360Kb:7.4e-06:3e-07:1.8:48
chr11	3400000	3440000	CARS:360Kb:8.2e-06:1.7e-07:1.8:48
chr11	3520000	3560000	LOC650368:120Kb:1e-08:2.1e-10:36:94
chr11	3520000	3560000	OR7E12P:120Kb:1e-08:2.1e-10:36:94
chr11	3520000	3560000	ZNF195:120Kb:1e-08:2.1e-10:36:94
chr11	3640000	3680000	CHRNA10:-40Kb:0.00017:6.8e-06:50:89
chr11	3680000	3720000	ART1:40Kb:0.0002:8.1e-06:50:89
chr11	3680000	3720000	ART5:40Kb:0.0002:8.1e-06:50:89
chr11	3680000	3720000	TRPC2:40Kb:0.0002:8.1e-06:50:89
chr11	3720000	3760000	ART1:80Kb:9.8e-07:2e-08:41:90
chr11	3720000	3760000	ART5:80Kb:9.8e-07:2e-08:41:90
chr11	3720000	3760000	CHRNA10:40Kb:4.8e-05:9.6e-07:50:92
chr11	3720000	3760000	TRPC2:80Kb:9.8e-07:2e-08:41:90
chr11	4040000	4080000	NUP98:240Kb:0.00029:5.7e-06:16:55
chr11	4040000	4080000	PGAP2:240Kb:0.00029:5.7e-06:16:55
chr11	4160000	4200000	OR52K1:-320Kb:0.00021:4.3e-06:12:39
chr11	4360000	4400000	OR52K2:-80Kb:0.00095:2e-05:24:51
chr11	4440000	4480000	OR52B4:80Kb:0.0041:8.2e-05:24:51
chr11	5160000	5200000	HBB:-80Kb:0.0092:0.00018:31:50
chr11	5160000	5200000	HBBP1:-80Kb:0.0092:0.00018:31:50
chr11	5160000	5200000	HBD:-80Kb:0.0092:0.00018:31:50
chr11	5160000	5200000	HBG1:-80Kb:0.0092:0.00018:31:50
chr11	5160000	5200000	HBG2:-80Kb:0.0092:0.00018:31:50
chr11	5960000	6000000	PRKCDBP:-360Kb:0.0029:0.00012:10:36
chr11	6200000	6240000	PRKCDBP:-120Kb:0.0029:9.8e-05:32:58
chr11	6320000	6360000	C11orf42:120Kb:0.0045:9.3e-05:32:58
chr11	6320000	6360000	OR52W1:120Kb:0.0045:9.3e-05:32:58
chr11	6320000	6360000	OR56A3:360Kb:0.0075:0.00016:10:36
chr11	6320000	6360000	OR56A5:360Kb:0.0075:0.00016:10:36
chr11	7880000	7920000	LOC283299:-40Kb:1.1e-08:2.3e-10:44:79
chr11	7880000	7920000	OR10A6:-40Kb:1.1e-08:2.3e-10:44:79
chr11	7960000	8000000	TUB:-80Kb:2e-05:7.8e-07:29:57
chr11	8000000	8040000	TUB:-40Kb:1.8e-05:3.5e-07:44:73
chr11	8040000	8080000	EIF3F:40Kb:1.8e-05:3.6e-07:44:73
chr11	8040000	8080000	NLRP10:80Kb:1.4e-05:3e-07:29:57
chr11	8040000	8080000	OR10A3:80Kb:1.4e-05:3e-07:29:57
chr11	8080000	8120000	EIF3F:80Kb:0.0029:0.00011:29:50
chr11	9240000	9280000	TMEM41B:-80Kb:0.0021:4.4e-05:45:73
chr11	9720000	9760000	WEE1:160Kb:0.0027:5.7e-05:28:56
chr11	10360000	10400000	MRVI1:-320Kb:0.0028:6.1e-05:19:37
chr11	12880000	12920000	MICALCL:600Kb:0.0056:0.00012:9.4:41
chr11	14240000	14280000	RRAS2:-120Kb:4.4e-05:2.7e-06:31:54
chr11	14280000	14320000	RRAS2:-80Kb:2.7e-06:5.4e-08:37:64
chr11	14320000	14360000	RRAS2:-40Kb:1.4e-05:5.8e-07:50:74
chr11	16760000	16800000	OR7E14P:-280Kb:4.4e-05:9.3e-07:14:49
chr11	16760000	16800000	PLEKHA7:-240Kb:0.00013:8.2e-06:18:49
chr11	16800000	16840000	PLEKHA7:-200Kb:0.0011:9.4e-05:23:50
chr11	16880000	16920000	PLEKHA7:-120Kb:2.9e-05:1.2e-06:32:66
chr11	16920000	16960000	PLEKHA7:-80Kb:0:0:40:1.1e+02
chr11	17000000	17040000	C11orf58:240Kb:8.7e-05:3.7e-06:18:49
chr11	17040000	17080000	C11orf58:280Kb:1.6e-05:3.3e-07:14:49
chr11	17680000	17720000	USH1C:120Kb:9.5e-05:1.9e-06:38:73
chr11	17920000	17960000	KCNC1:200Kb:0.0065:0.00013:26:52
chr11	17920000	17960000	MYOD1:200Kb:0.0065:0.00013:26:52
chr11	18080000	18120000	MRGPRX4:-80Kb:0.0055:0.00011:38:63
chr11	26680000	26720000	BBOX1:-360Kb:0.0019:0.00013:13:29
chr11	26720000	26760000	BBOX1:-320Kb:0.0019:8.6e-05:15:31
chr11	27040000	27080000	SLC5A12:320Kb:0.0025:0.00016:15:31
chr11	27080000	27120000	SLC5A12:360Kb:0.0021:9.3e-05:13:30
chr11	27120000	27160000	BBOX1:80Kb:1.3e-05:2.9e-07:30:52
chr11	27120000	27160000	SLC5A12:400Kb:3.6e-07:8.1e-09:11:37
chr11	27440000	27480000	CCDC34:80Kb:2.9e-13:5.9e-15:30:62
chr11	31720000	31760000	DCDC1:360Kb:0.0074:0.00049:14:28
chr11	31720000	31760000	DNAJC24:360Kb:0.0074:0.00049:14:28
chr11	31840000	31880000	DKFZp686K1684:40Kb:8.7e-05:1.8e-06:40:65
chr11	31840000	31880000	PAX6:40Kb:8.7e-05:1.8e-06:40:65
chr11	31880000	31920000	DKFZp686K1684:80Kb:0.0022:8.9e-05:30:49
chr11	31880000	31920000	PAX6:80Kb:0.0022:8.9e-05:30:49
chr11	31920000	31960000	DCDC1:560Kb:7.9e-05:1.7e-06:11:31
chr11	31920000	31960000	DKFZp686K1684:120Kb:0.0086:0.00053:25:42
chr11	31920000	31960000	DNAJC24:560Kb:7.9e-05:1.7e-06:11:31
chr11	31920000	31960000	PAX6:120Kb:0.0086:0.00053:25:42
chr11	31960000	32000000	DCDC1:600Kb:0.0049:0.00022:10:25
chr11	31960000	32000000	DNAJC24:600Kb:0.0049:0.00022:10:25
chr11	44000000	44040000	ALKBH3:120Kb:0.00052:1.1e-05:26:55
chr11	44000000	44040000	SEC14L1P1:120Kb:0.00052:1.1e-05:26:55
chr11	46480000	46520000	CHRM4:80Kb:0.0016:3e-05:43:80
chr11	46480000	46520000	MDK:80Kb:0.0016:3e-05:43:80
chr11	46640000	46680000	AMBRA1:40Kb:0.0003:5.9e-06:68:1.1e+02
chr11	46640000	46680000	ARHGAP1:-80Kb:2.3e-05:4.7e-07:45:92
chr11	46640000	46680000	ATG13:40Kb:0.0003:5.9e-06:68:1.1e+02
chr11	46640000	46680000	F2:-80Kb:2.3e-05:4.7e-07:45:92
chr11	46640000	46680000	HARBI1:40Kb:0.0003:5.9e-06:68:1.1e+02
chr11	46640000	46680000	MIR5582:-120Kb:0.00087:2.4e-05:35:75
chr11	46640000	46680000	SNORD67:-120Kb:0.00087:2.4e-05:35:75
chr11	46640000	46680000	ZNF408:-80Kb:2.3e-05:4.7e-07:45:92
chr11	46720000	46760000	MIR5582:-40Kb:0.00087:3.7e-05:68:1.1e+02
chr11	46720000	46760000	SNORD67:-40Kb:0.00087:3.7e-05:68:1.1e+02
chr11	46760000	46800000	ARHGAP1:40Kb:0.00078:3.2e-05:68:1.1e+02
chr11	46760000	46800000	F2:40Kb:0.00078:3.2e-05:68:1.1e+02
chr11	46760000	46800000	ZNF408:40Kb:0.00078:3.2e-05:68:1.1e+02
chr11	47120000	47160000	CKAP5:280Kb:1.3e-05:2.8e-07:20:65
chr11	47120000	47160000	LRP4-AS1:280Kb:1.3e-05:2.8e-07:20:65
chr11	47680000	47720000	AGBL2:-40Kb:8.2e-05:4.1e-06:60:93
chr11	47720000	47760000	FNBP4:-40Kb:3.2e-10:6.4e-12:60:1.1e+02
chr11	47760000	47800000	AGBL2:40Kb:9.3e-10:1.9e-11:60:1.1e+02
chr11	47800000	47840000	AGBL2:80Kb:8.2e-05:5.1e-06:44:77
chr11	49280000	49320000	FOLH1:80Kb:0.0015:6.5e-05:18:34
chr11	49320000	49360000	FOLH1:120Kb:0.0015:9.9e-05:15:31
chr11	49480000	49520000	FOLH1:280Kb:0.0015:9.8e-05:10:26
chr11	51280000	51320000	OR4A5:-120Kb:3e-05:6.1e-07:8.9:19
chr11	55480000	55520000	OR5D16:-120Kb:0.00043:8.8e-06:25:43
chr11	56600000	56640000	OR5M1:240Kb:0.00049:1.1e-05:21:43
chr11	56640000	56680000	OR5AK2:-80Kb:4.5e-09:9.2e-11:30:62
chr11	56640000	56680000	OR5AK4P:-160Kb:9e-06:1.8e-07:17:43
chr11	56640000	56680000	OR5M1:280Kb:0.00067:2.9e-05:18:39
chr11	56680000	56720000	OR5AK2:-40Kb:2e-05:8e-07:40:64
chr11	56880000	56920000	LRRC55:-40Kb:0.00013:2.7e-06:56:79
chr11	59120000	59160000	OR5A2:-40Kb:1.1e-11:2.2e-13:45:81
chr11	59160000	59200000	OR5AN1:40Kb:1.4e-11:2.9e-13:45:81
chr11	59760000	59800000	MS4A7:-360Kb:0.00013:6.1e-06:13:36
chr11	59800000	59840000	MS4A7:-320Kb:9.6e-05:2.2e-06:15:39
chr11	59840000	59880000	MS4A7:-280Kb:0.0031:0.00028:17:36
chr11	59880000	59920000	MS4A7:-240Kb:0.00061:4.2e-05:21:42
chr11	60120000	60160000	MS4A3:320Kb:0.00014:2.8e-06:15:39
chr11	60120000	60160000	PLAC1L:320Kb:0.00014:2.8e-06:15:39
chr11	60880000	60920000	CD5:40Kb:1.2e-07:2.5e-09:62:1.1e+02
chr11	60960000	61000000	CPSF7:-200Kb:0.0058:0.00036:19:49
chr11	60960000	61000000	SDHAF2:-200Kb:0.0058:0.00036:19:49
chr11	61000000	61040000	CPSF7:-160Kb:0.0058:0.00032:23:53
chr11	61000000	61040000	SDHAF2:-160Kb:0.0058:0.00032:23:53
chr11	61160000	61200000	LRRC10B:-80Kb:0.0035:6.9e-05:47:80
chr11	61160000	61200000	MIR4488:-80Kb:0.0035:6.9e-05:47:80
chr11	61160000	61200000	PGA5:160Kb:0.0098:0.0002:23:53
chr11	61160000	61200000	PPP1R32:-80Kb:0.0035:6.9e-05:47:80
chr11	61240000	61280000	CPSF7:80Kb:0.0032:6.6e-05:47:80
chr11	61240000	61280000	SDHAF2:80Kb:0.0032:6.6e-05:47:80
chr11	61360000	61400000	FADS3:-280Kb:0.0036:7.7e-05:17:52
chr11	61480000	61520000	FADS1:-80Kb:0.0022:4.2e-05:53:89
chr11	61480000	61520000	FADS2:-80Kb:0.0022:4.2e-05:53:89
chr11	61480000	61520000	FEN1:-80Kb:0.0022:4.2e-05:53:89
chr11	61480000	61520000	MIR1908:-80Kb:0.0022:4.2e-05:53:89
chr11	61480000	61520000	MIR611:-80Kb:0.0022:4.2e-05:53:89
chr11	61600000	61640000	RPLP0P2:240Kb:0.0015:5.3e-05:21:56
chr11	61640000	61680000	RPLP0P2:280Kb:0.0015:5.8e-05:17:52
chr11	61840000	61880000	FTH1:120Kb:7.4e-06:1.5e-07:48:96
chr11	61920000	61960000	SCGB1D4:-120Kb:1.3e-06:2.7e-08:43:91
chr11	62040000	62080000	SCGB1D1:120Kb:2.2e-06:4.6e-08:43:91
chr11	62240000	62280000	AHNAK:-40Kb:6.5e-05:1.3e-06:72:1.1e+02
chr11	62920000	62960000	SLC22A24:40Kb:1.5e-05:3e-07:62:1e+02
chr11	63080000	63120000	SLC22A10:40Kb:2.3e-05:4.6e-07:62:99
chr11	63360000	63400000	ATL3:-40Kb:0.0026:5.2e-05:43:74
chr11	63400000	63440000	PLA2G16:40Kb:0.0043:8.5e-05:43:74
chr11	64480000	64520000	PYGM:-40Kb:3.1e-06:6.5e-08:40:85
chr11	64480000	64520000	SF1:-40Kb:3.1e-06:6.5e-08:40:85
chr11	64520000	64560000	NRXN2:40Kb:2.2e-06:4.6e-08:40:85
chr11	64520000	64560000	RASGRP2:40Kb:2.2e-06:4.6e-08:40:85
chr11	64560000	64600000	CDC42BPG:-40Kb:0.00024:4.8e-06:40:77
chr11	64600000	64640000	MAP4K2:40Kb:0.00022:4.6e-06:40:77
chr11	64600000	64640000	MEN1:40Kb:0.00022:4.6e-06:40:77
chr11	64640000	64680000	ARL2:-120Kb:0.0026:0.00017:44:75
chr11	64640000	64680000	ARL2-SNX15:-120Kb:0.0026:0.00017:44:75
chr11	64640000	64680000	ATG2A:-40Kb:0.001:2.4e-05:61:96
chr11	64640000	64680000	BATF2:-120Kb:0.0026:0.00017:44:75
chr11	64640000	64680000	GPHA2:-40Kb:0.001:2.4e-05:61:96
chr11	64640000	64680000	PPP2R5B:-40Kb:0.001:2.4e-05:61:96
chr11	64640000	64680000	SNX15:-120Kb:0.0026:0.00017:44:75
chr11	64680000	64720000	ARL2:-80Kb:0.0012:5.2e-05:50:83
chr11	64680000	64720000	ARL2-SNX15:-80Kb:0.0012:5.2e-05:50:83
chr11	64680000	64720000	BATF2:-80Kb:0.0012:5.2e-05:50:83
chr11	64680000	64720000	EHD1:40Kb:0.0011:2.2e-05:61:96
chr11	64680000	64720000	MIR192:40Kb:0.0011:2.2e-05:61:96
chr11	64680000	64720000	MIR194-2:40Kb:0.0011:2.2e-05:61:96
chr11	64680000	64720000	SNX15:-80Kb:0.0012:5.2e-05:50:83
chr11	64760000	64800000	ATG2A:80Kb:0.001:4.1e-05:50:83
chr11	64760000	64800000	CDCA5:-80Kb:0.0013:2.7e-05:50:84
chr11	64760000	64800000	EHD1:120Kb:0.0033:0.00013:44:75
chr11	64760000	64800000	GPHA2:80Kb:0.001:4.1e-05:50:83
chr11	64760000	64800000	LOC100130348:-80Kb:0.0013:2.7e-05:50:84
chr11	64760000	64800000	MIR192:120Kb:0.0033:0.00013:44:75
chr11	64760000	64800000	MIR194-2:120Kb:0.0033:0.00013:44:75
chr11	64760000	64800000	PPP2R5B:80Kb:0.001:4.1e-05:50:83
chr11	64760000	64800000	TM7SF2:-80Kb:0.0013:2.7e-05:50:84
chr11	64760000	64800000	VPS51:-80Kb:0.0013:2.7e-05:50:84
chr11	64760000	64800000	ZFPL1:-80Kb:0.0013:2.7e-05:50:84
chr11	64840000	64880000	ARL2:80Kb:0.0012:3.4e-05:50:84
chr11	64840000	64880000	ARL2-SNX15:80Kb:0.0012:3.4e-05:50:84
chr11	64840000	64880000	BATF2:80Kb:0.0012:3.4e-05:50:84
chr11	64840000	64880000	SNX15:80Kb:0.0012:3.4e-05:50:84
chr11	64920000	64960000	POLA2:-80Kb:5.1e-07:1e-08:50:97
chr11	65000000	65040000	CAPN1:80Kb:8.2e-07:1.6e-08:50:97
chr11	65000000	65040000	SPDYC:80Kb:8.2e-07:1.6e-08:50:97
chr11	65240000	65280000	EHBP1L1:-80Kb:0.00015:2.9e-06:44:81
chr11	65240000	65280000	FAM89B:-80Kb:0.00015:2.9e-06:44:81
chr11	65240000	65280000	LOC254100:-80Kb:0.00015:2.9e-06:44:81
chr11	65240000	65280000	LTBP3:-80Kb:0.00015:2.9e-06:44:81
chr11	65240000	65280000	SSSCA1:-80Kb:0.00015:2.9e-06:44:81
chr11	65320000	65360000	MALAT1:80Kb:0.00034:7.1e-06:44:81
chr11	66000000	66040000	NPAS4:-160Kb:0.0066:0.00013:30:58
chr11	66200000	66240000	CTSF:-120Kb:0:0:35:1e+02
chr11	66240000	66280000	CTSF:-80Kb:1.2e-05:5e-07:44:81
chr11	66320000	66360000	BBS1:80Kb:4.7e-05:9.4e-07:44:81
chr11	66320000	66360000	DPP3:80Kb:4.7e-05:9.4e-07:44:81
chr11	66320000	66360000	MRPL11:120Kb:0:0:35:1e+02
chr11	66320000	66360000	PELI3:120Kb:0:0:35:1e+02
chr11	66600000	66640000	C11orf86:-120Kb:0.0059:0.00014:35:64
chr11	66600000	66640000	PC:-120Kb:0.0059:0.00014:35:64
chr11	66640000	66680000	C11orf86:-80Kb:0.0059:0.00024:44:72
chr11	66640000	66680000	PC:-80Kb:0.0059:0.00024:44:72
chr11	66720000	66760000	LRFN4:120Kb:0.0061:0.00013:35:64
chr11	66720000	66760000	RCE1:120Kb:0.0061:0.00013:35:64
chr11	66840000	66880000	ADRBK1:-160Kb:0.0019:0.00017:21:49
chr11	66840000	66880000	KDM2A:-40Kb:1e-06:2e-08:47:91
chr11	67000000	67040000	AIP:-240Kb:5.4e-05:1.1e-06:13:49
chr11	67000000	67040000	CABP4:-200Kb:0.00052:2.2e-05:16:48
chr11	67000000	67040000	CDK2AP2:-240Kb:5.4e-05:1.1e-06:13:49
chr11	67000000	67040000	CORO1B:-200Kb:0.00052:2.2e-05:16:48
chr11	67000000	67040000	GPR152:-200Kb:0.00052:2.2e-05:16:48
chr11	67000000	67040000	PITPNM1:-240Kb:5.4e-05:1.1e-06:13:49
chr11	67000000	67040000	PTPRCAP:-200Kb:0.00052:2.2e-05:16:48
chr11	67000000	67040000	TMEM134:-200Kb:0.00052:2.2e-05:16:48
chr11	67080000	67120000	ADRBK1:80Kb:0.007:0.00081:37:63
chr11	67160000	67200000	CABP4:-40Kb:2.4e-07:5.2e-09:47:91
chr11	67160000	67200000	CORO1B:-40Kb:2.4e-07:5.2e-09:47:91
chr11	67160000	67200000	GPR152:-40Kb:2.4e-07:5.2e-09:47:91
chr11	67160000	67200000	PTPRCAP:-40Kb:2.4e-07:5.2e-09:47:91
chr11	67160000	67200000	TMEM134:-40Kb:2.4e-07:5.2e-09:47:91
chr11	67200000	67240000	ADRBK1:200Kb:0.00054:3.8e-05:16:48
chr11	67200000	67240000	CARNS1:40Kb:3.1e-07:6.1e-09:47:91
chr11	67200000	67240000	PPP1CA:40Kb:3.1e-07:6.1e-09:47:91
chr11	67200000	67240000	RPS6KB2:40Kb:3.1e-07:6.1e-09:47:91
chr11	67200000	67240000	TBC1D10C:40Kb:3.1e-07:6.1e-09:47:91
chr11	67240000	67280000	ADRBK1:240Kb:0.00014:3.2e-06:13:49
chr11	67320000	67360000	ACY3:-80Kb:0.00093:2e-05:37:70
chr11	67320000	67360000	TBX10:-80Kb:0.00093:2e-05:37:70
chr11	67400000	67440000	GSTP1:80Kb:0.00071:1.5e-05:37:70
chr11	67480000	67520000	ADRBK1:480Kb:0.00054:2.5e-05:6.3:39
chr11	67480000	67520000	DOC2GP:120Kb:0:0:33:1.1e+02
chr11	67480000	67520000	NDUFV1:120Kb:0:0:33:1.1e+02
chr11	67480000	67520000	NUDT8:120Kb:0:0:33:1.1e+02
chr11	67720000	67760000	GSTP1:400Kb:0.0011:4.7e-05:4.3:34
chr11	68120000	68160000	PPP6R3:-80Kb:0.0015:3e-05:44:73
chr11	68280000	68320000	PPP6R3:80Kb:0.0076:0.00031:44:69
chr11	69160000	69200000	CPT1A:560Kb:0.0061:0.00013:13:39
chr11	69200000	69240000	CCND1:-240Kb:0.0016:0.00014:12:39
chr11	69440000	69480000	FGF3:-160Kb:3.3e-06:6.6e-08:31:70
chr11	69560000	69600000	CCND1:120Kb:0.0076:0.00083:35:58
chr11	69600000	69640000	CCND1:160Kb:2.6e-06:5.7e-08:31:70
chr11	69640000	69680000	CCND1:200Kb:0.00075:5e-05:23:52
chr11	69680000	69720000	CCND1:240Kb:0.00075:3.8e-05:18:48
chr11	71080000	71120000	KRTAP5-10:-160Kb:1.1e-06:2.2e-08:19:85
chr11	71080000	71120000	KRTAP5-8:-160Kb:1.1e-06:2.2e-08:19:85
chr11	71080000	71120000	KRTAP5-9:-160Kb:1.1e-06:2.2e-08:19:85
chr11	71080000	71120000	NADSYN1:-80Kb:0:0:45:1.8e+02
chr11	71080000	71120000	SHANK2:160Kb:0.0032:6.3e-05:21:66
chr11	71600000	71640000	ANAPC15:-200Kb:0.0009:1.9e-05:27:77
chr11	71600000	71640000	LAMTOR1:-200Kb:0.0009:1.9e-05:27:77
chr11	71600000	71640000	LRTOMT:-160Kb:0.00037:7.8e-06:31:84
chr11	71600000	71640000	MIR3165:-160Kb:0.00037:7.8e-06:31:84
chr11	71600000	71640000	NUMA1:-160Kb:0.00037:7.8e-06:31:84
chr11	71760000	71800000	LOC100133315:160Kb:0.00024:4.9e-06:31:84
chr11	71760000	71800000	RNF121:160Kb:0.00024:4.9e-06:31:84
chr11	71800000	71840000	LOC100133315:200Kb:0.00028:1.2e-05:27:77
chr11	71800000	71840000	RNF121:200Kb:0.00028:1.2e-05:27:77
chr11	71840000	71880000	FOLR2:-80Kb:0.0039:7.7e-05:42:87
chr11	71840000	71880000	INPPL1:-80Kb:0.0039:7.7e-05:42:87
chr11	71840000	71880000	PHOX2A:-80Kb:0.0039:7.7e-05:42:87
chr11	71920000	71960000	FOLR3:80Kb:0.004:8.4e-05:42:87
chr11	73120000	73160000	FAM168A:-160Kb:9.9e-05:8.4e-06:41:83
chr11	73120000	73160000	PLEKHB1:-200Kb:2.4e-05:5.1e-07:32:80
chr11	73160000	73200000	FAM168A:-120Kb:9.2e-05:5.9e-06:47:89
chr11	73200000	73240000	FAM168A:-80Kb:1.2e-06:2.5e-08:55:1.1e+02
chr11	73200000	73240000	PLEKHB1:-120Kb:3.1e-05:1.3e-06:47:92
chr11	73240000	73280000	FAM168A:-40Kb:1.4e-05:5.7e-07:74:1.2e+02
chr11	73240000	73280000	PLEKHB1:-80Kb:0.0042:0.00027:55:89
chr11	74760000	74800000	NEU3:80Kb:1.4e-05:2.8e-07:45:73
chr11	74800000	74840000	TPBGL:-120Kb:0.0018:3.6e-05:38:61
chr11	74840000	74880000	TPBGL:-80Kb:0.0054:0.00022:45:65
chr11	74920000	74960000	OR2AT4:120Kb:0.0018:3.8e-05:38:61
chr11	76920000	76960000	CAPN5:160Kb:0.0032:6.4e-05:28:66
chr11	79520000	79560000	MIR5579:400Kb:0.0067:0.00015:11:21
chr11	79520000	79560000	TENM4:400Kb:0.0067:0.00015:11:21
chr11	82720000	82760000	ANKRD42:-160Kb:0.0065:0.00014:22:39
chr11	82880000	82920000	SNORA70E:160Kb:0.0039:8.7e-05:22:39
chr11	85600000	85640000	DLG2:280Kb:0.0039:0.00016:17:32
chr11	85600000	85640000	TMEM126A:280Kb:0.0039:0.00016:17:32
chr11	85600000	85640000	TMEM126B:280Kb:0.0039:0.00016:17:32
chr11	85640000	85680000	DLG2:320Kb:1.5e-06:3.2e-08:16:39
chr11	85640000	85680000	TMEM126A:320Kb:1.5e-06:3.2e-08:16:39
chr11	85640000	85680000	TMEM126B:320Kb:1.5e-06:3.2e-08:16:39
chr11	86320000	86360000	FZD4:-320Kb:3.2e-09:6.9e-11:14:42
chr11	86320000	86360000	LOC100506368:-320Kb:3.2e-09:6.9e-11:14:42
chr11	86320000	86360000	TMEM135:-400Kb:1.5e-05:3.5e-07:8.1:30
chr11	86360000	86400000	FZD4:-280Kb:8e-07:3.4e-08:16:39
chr11	86360000	86400000	LOC100506368:-280Kb:8e-07:3.4e-08:16:39
chr11	86360000	86400000	PRSS23:-120Kb:0.00048:9.6e-06:27:46
chr11	86400000	86440000	ME3:40Kb:0.00031:2e-05:45:64
chr11	86480000	86520000	ME3:120Kb:0.00031:2.1e-05:27:46
chr11	86600000	86640000	ME3:240Kb:0.006:0.00054:19:34
chr11	86640000	86680000	ME3:280Kb:5.6e-06:1.2e-07:16:39
chr11	86800000	86840000	TMEM135:80Kb:2.1e-05:1e-06:27:48
chr11	89640000	89680000	UBTFL1:-160Kb:0.0027:5.7e-05:18:39
chr11	89800000	89840000	TRIM49D1P:160Kb:0.0053:0.00012:18:39
chr11	89800000	89840000	TRIM49D2P:160Kb:0.0053:0.00012:18:39
chr11	95440000	95480000	CEP57:-80Kb:4.4e-06:9.4e-08:32:55
chr11	95440000	95480000	FAM76B:-80Kb:4.4e-06:9.4e-08:32:55
chr11	101840000	101880000	ANGPTL5:80Kb:1.5e-08:3.1e-10:34:63
chr11	101840000	101880000	KIAA1377:80Kb:1.5e-08:3.1e-10:34:63
chr11	102280000	102320000	BIRC2:80Kb:0.0094:0.00019:31:48
chr11	102680000	102720000	DCUN1D5:-280Kb:2e-09:4.8e-11:16:42
chr11	102680000	102720000	DYNC2H1:-280Kb:2e-09:4.8e-11:16:42
chr11	102880000	102920000	DCUN1D5:-80Kb:0.0017:0.00012:27:42
chr11	102880000	102920000	DYNC2H1:-80Kb:0.0017:0.00012:27:42
chr11	102920000	102960000	DCUN1D5:-40Kb:1e-07:4.8e-09:37:60
chr11	102920000	102960000	DYNC2H1:-40Kb:1e-07:4.8e-09:37:60
chr11	102960000	103000000	MMP3:280Kb:4.7e-08:9.5e-10:16:42
chr11	104080000	104120000	PDGFD:80Kb:5.1e-07:1.1e-08:25:42
chr11	105200000	105240000	CARD16:320Kb:0.009:0.00018:14:26
chr11	105200000	105240000	CASP1:320Kb:0.009:0.00018:14:26
chr11	105200000	105240000	CASP5:320Kb:0.009:0.00018:14:26
chr11	107520000	107560000	SLN:-40Kb:0.0091:0.00018:52:72
chr11	108000000	108040000	RAB39A:240Kb:0.0091:0.00018:19:37
chr11	108000000	108040000	SLC35F2:280Kb:0.00051:1e-05:16:38
chr11	110920000	110960000	C11orf92:-240Kb:0.0078:0.00052:20:36
chr11	110920000	110960000	C11orf93:-240Kb:0.0078:0.00052:20:36
chr11	110920000	110960000	MIR4491:-280Kb:0.005:0.00044:16:33
chr11	110960000	111000000	C11orf53:-160Kb:0.00011:5.2e-06:36:58
chr11	110960000	111000000	C11orf92:-200Kb:1.9e-05:4.2e-07:26:51
chr11	110960000	111000000	C11orf93:-200Kb:1.9e-05:4.2e-07:26:51
chr11	110960000	111000000	MIR4491:-240Kb:2.7e-07:6e-09:20:49
chr11	111040000	111080000	C11orf53:-80Kb:0.0026:0.00024:40:57
chr11	111080000	111120000	C11orf53:-40Kb:0.00031:2.2e-05:55:76
chr11	111080000	111120000	C11orf92:-80Kb:0.0078:0.00043:40:57
chr11	111080000	111120000	C11orf93:-80Kb:0.0078:0.00043:40:57
chr11	111080000	111120000	MIR4491:-120Kb:7.6e-06:3.3e-07:33:58
chr11	111120000	111160000	MIR4491:-80Kb:1.7e-05:1.2e-06:40:64
chr11	111200000	111240000	C11orf53:80Kb:4.5e-05:1e-06:40:64
chr11	111800000	111840000	C11orf57:-120Kb:0.0055:0.00011:27:47
chr11	111800000	111840000	PIH1D2:-120Kb:0.0055:0.00011:27:47
chr11	111800000	111840000	SDHD:-120Kb:0.0055:0.00011:27:47
chr11	111800000	111840000	TIMM8B:-120Kb:0.0055:0.00011:27:47
chr11	111960000	112000000	C11orf34:-160Kb:0.00032:6.4e-06:24:46
chr11	114080000	114120000	CLDN25:440Kb:0.0021:9.4e-05:9.5:28
chr11	114080000	114120000	ZW10:440Kb:0.0021:9.4e-05:9.5:28
chr11	114120000	114160000	CLDN25:480Kb:5e-06:1.1e-07:9.6:35
chr11	114120000	114160000	ZW10:480Kb:5e-06:1.1e-07:9.6:35
chr11	116600000	116640000	APOA5:-40Kb:3.7e-08:7.3e-10:61:1e+02
chr11	116600000	116640000	BUD13:-40Kb:3.7e-08:7.3e-10:61:1e+02
chr11	116600000	116640000	ZNF259:-40Kb:3.7e-08:7.3e-10:61:1e+02
chr11	116800000	116840000	BACE1:-360Kb:0.0021:4.2e-05:17:46
chr11	116800000	116840000	BACE1-AS:-360Kb:0.0021:4.2e-05:17:46
chr11	116800000	116840000	CEP164:-360Kb:0.0021:4.2e-05:17:46
chr11	117520000	117560000	IL10RA:-320Kb:0.0075:0.00048:16:43
chr11	117720000	117760000	IL10RA:-120Kb:1.3e-05:2.8e-07:43:83
chr11	117760000	117800000	IL10RA:-80Kb:4.6e-05:2e-06:51:88
chr11	117840000	117880000	FXYD6:120Kb:1.8e-05:3.7e-07:43:83
chr11	117880000	117920000	FXYD6:160Kb:0.0016:6.7e-05:34:65
chr11	118040000	118080000	LOC100131626:-240Kb:0.0022:4.5e-05:17:47
chr11	118040000	118080000	MLL:-240Kb:0.0022:4.5e-05:17:47
chr11	118160000	118200000	CD3D:-40Kb:2.9e-05:5.8e-07:60:97
chr11	118160000	118200000	CD3G:-40Kb:2.9e-05:5.8e-07:60:97
chr11	118160000	118200000	UBE4A:-40Kb:2.9e-05:5.8e-07:60:97
chr11	118200000	118240000	CD3E:40Kb:3.3e-05:7.1e-07:60:97
chr11	118280000	118320000	SCN2B:240Kb:0.0028:6e-05:17:47
chr11	118680000	118720000	ARCN1:240Kb:1.4e-06:2.9e-08:17:58
chr11	118680000	118720000	PHLDB1:240Kb:1.4e-06:2.9e-08:17:58
chr11	118760000	118800000	UPK2:-40Kb:0.0024:4.8e-05:49:76
chr11	118800000	118840000	BCL9L:40Kb:0.0029:5.7e-05:49:76
chr11	118800000	118840000	MIR4492:40Kb:0.0029:5.7e-05:49:76
chr11	120680000	120720000	TECTA:-280Kb:0.00043:9.3e-06:19:49
chr11	122120000	122160000	MIR100:120Kb:2.1e-06:4.2e-08:36:69
chr11	122120000	122160000	MIR100HG:80Kb:6.4e-05:1.3e-06:43:72
chr11	122120000	122160000	MIRLET7A2:120Kb:2.1e-06:4.2e-08:36:69
chr11	122440000	122480000	BSX:-400Kb:0.0088:0.00018:9.7:30
chr11	123000000	123040000	CLMP:-40Kb:0.0016:3.2e-05:47:72
chr11	123760000	123800000	VWA5A:-200Kb:1.1e-05:2.1e-07:23:52
chr11	123880000	123920000	OR4D5:80Kb:0.0077:0.00032:34:53
chr11	123880000	123920000	OR6T1:80Kb:0.0077:0.00032:34:53
chr11	123920000	123960000	OR4D5:120Kb:0.00057:1.2e-05:28:52
chr11	123920000	123960000	OR6T1:120Kb:0.00057:1.2e-05:28:52
chr11	123920000	123960000	OR8D4:160Kb:2.9e-07:6.2e-09:24:56
chr11	123960000	124000000	OR8D4:200Kb:2.6e-06:1.1e-07:23:52
chr11	124800000	124840000	PANX3:320Kb:0.0085:0.00017:15:38
chr11	124800000	124840000	TBRG1:320Kb:0.0085:0.00017:15:38
chr11	125040000	125080000	TMEM218:80Kb:0.0084:0.00021:43:68
chr11	125240000	125280000	TMEM218:280Kb:0.0084:0.00035:17:41
chr11	125280000	125320000	ACRV1:-240Kb:5.7e-09:1.2e-10:19:58
chr11	125280000	125320000	CHEK1:-200Kb:0.0013:8.3e-05:23:46
chr11	125320000	125360000	ACRV1:-200Kb:0.0008:3.3e-05:23:47
chr11	125360000	125400000	CHEK1:-120Kb:2.5e-07:5.3e-09:36:71
chr11	125440000	125480000	CHEK1:-40Kb:0.00099:4.1e-05:57:81
chr11	125480000	125520000	FEZ1:120Kb:7.2e-07:1.5e-08:36:71
chr11	125480000	125520000	STT3A:40Kb:0.003:6e-05:57:81
chr11	125560000	125600000	FEZ1:200Kb:0.0018:7.4e-05:23:47
chr11	125680000	125720000	DDX25:-80Kb:2.6e-09:5.2e-11:39:77
chr11	125680000	125720000	PUS3:-80Kb:2.6e-09:5.2e-11:39:77
chr11	125720000	125760000	DDX25:-40Kb:0.007:0.00028:48:68
chr11	125720000	125760000	PUS3:-40Kb:0.007:0.00028:48:68
chr11	125760000	125800000	PATE4:80Kb:3e-09:6.2e-11:39:77
chr11	128960000	129000000	KCNJ1:240Kb:0.0018:0.00012:20:40
chr11	129000000	129040000	KCNJ1:280Kb:0.0094:0.0011:18:35
chr11	129040000	129080000	KCNJ1:320Kb:0.0094:0.00092:16:33
chr11	129080000	129120000	KCNJ1:360Kb:3.2e-06:7.3e-08:14:43
chr11	129120000	129160000	KCNJ1:400Kb:0.0005:2.3e-05:13:35
chr11	129480000	129520000	BARX2:240Kb:0.00012:2.4e-06:24:53
chr11	129920000	129960000	ST14:-80Kb:0.00043:1.8e-05:42:67
chr11	130000000	130040000	APLP2:80Kb:0.00069:1.5e-05:42:67
chr11	130200000	130240000	APLP2:280Kb:0.0014:6.2e-05:20:44
chr11	130200000	130240000	ST14:200Kb:0.00017:3.5e-06:29:57
chr11	131080000	131120000	NTM:-160Kb:9.9e-05:2.1e-06:24:44
chr11	133480000	133520000	OPCML:80Kb:9.3e-09:1.9e-10:36:69
chr11	133520000	133560000	SPATA19:-160Kb:3.5e-05:8.3e-07:48:75
chr12	-560000	-520000	ZNF84:-600Kb:7e-05:3.3e-06:34:76
chr12	-520000	-480000	LOC100288778:-600Kb:3.9e-05:1.8e-06:34:76
chr12	-520000	-480000	ZNF26:-600Kb:3.9e-05:1.8e-06:34:76
chr12	280000	320000	NINJ2:-480Kb:0.0077:0.00018:16:43
chr12	1440000	1480000	ERC1:360Kb:0.0073:0.00061:16:38
chr12	1480000	1520000	ERC1:400Kb:0.0073:0.0005:14:37
chr12	1520000	1560000	ERC1:440Kb:0.00052:1.1e-05:13:41
chr12	1560000	1600000	ERC1:480Kb:0.0073:0.00065:11:33
chr12	1640000	1680000	MIR3649:-120Kb:5.6e-10:1.2e-11:33:81
chr12	1880000	1920000	MIR3649:120Kb:0.00093:3.8e-05:33:61
chr12	2800000	2840000	FKBP4:-80Kb:0.001:4.2e-05:40:74
chr12	2800000	2840000	ITFG2:-120Kb:0.0095:0.00038:39:68
chr12	2800000	2840000	LOC100507424:-120Kb:0.0095:0.00038:39:68
chr12	2800000	2840000	LOC283440:-80Kb:0.001:4.2e-05:40:74
chr12	2800000	2840000	NRIP2:-120Kb:0.0095:0.00038:39:68
chr12	2840000	2880000	FKBP4:-40Kb:7e-05:1.4e-06:66:1.1e+02
chr12	2840000	2880000	ITFG2:-80Kb:7.8e-10:1.6e-11:40:98
chr12	2840000	2880000	LOC100507424:-80Kb:7.8e-10:1.6e-11:40:98
chr12	2840000	2880000	LOC283440:-40Kb:7e-05:1.4e-06:66:1.1e+02
chr12	2840000	2880000	NRIP2:-80Kb:7.8e-10:1.6e-11:40:98
chr12	2880000	2920000	CACNA1C-AS1:80Kb:9.6e-05:2e-06:40:74
chr12	2920000	2960000	CACNA1C-AS1:120Kb:0.00086:3.5e-05:39:68
chr12	6120000	6160000	ANO2:80Kb:2.9e-05:1.2e-06:44:75
chr12	6160000	6200000	ANO2:120Kb:2.7e-06:5.8e-08:36:72
chr12	6480000	6520000	CD27-AS1:-80Kb:0.00083:3.4e-05:42:75
chr12	6480000	6520000	TAPBPL:-80Kb:0.00083:3.4e-05:42:75
chr12	6480000	6520000	VAMP1:-80Kb:0.00083:3.4e-05:42:75
chr12	6520000	6560000	CD27-AS1:-40Kb:0.00028:5.7e-06:74:1.1e+02
chr12	6520000	6560000	COPS7A:-280Kb:0.00062:1.3e-05:16:52
chr12	6520000	6560000	PIANP:-280Kb:0.00062:1.3e-05:16:52
chr12	6520000	6560000	TAPBPL:-40Kb:0.00028:5.7e-06:74:1.1e+02
chr12	6520000	6560000	VAMP1:-40Kb:0.00028:5.7e-06:74:1.1e+02
chr12	6560000	6600000	CD27:40Kb:0.00013:5.4e-06:74:1.1e+02
chr12	6560000	6600000	LTBR:80Kb:0.0016:3.1e-05:42:75
chr12	6560000	6600000	SCNN1A:80Kb:0.0016:3.1e-05:42:75
chr12	6640000	6680000	CD27:120Kb:0.0044:0.00027:31:59
chr12	6800000	6840000	CD27:280Kb:0.00013:3.6e-06:16:52
chr12	6920000	6960000	CDCA3:-40Kb:8.6e-06:1.8e-07:62:1.1e+02
chr12	6920000	6960000	DSTNP2:-40Kb:8.6e-06:1.8e-07:62:1.1e+02
chr12	6920000	6960000	LPCAT3:-200Kb:3e-06:1.9e-07:29:76
chr12	6920000	6960000	RPL13P5:-40Kb:8.6e-06:1.8e-07:62:1.1e+02
chr12	6920000	6960000	SPSB2:-40Kb:8.6e-06:1.8e-07:62:1.1e+02
chr12	6920000	6960000	TPI1:-40Kb:8.6e-06:1.8e-07:62:1.1e+02
chr12	6920000	6960000	USP5:-40Kb:8.6e-06:1.8e-07:62:1.1e+02
chr12	6960000	7000000	GNB3:40Kb:2.9e-06:1.1e-07:62:1.1e+02
chr12	6960000	7000000	GPR162:40Kb:2.9e-06:1.1e-07:62:1.1e+02
chr12	6960000	7000000	LEPREL2:40Kb:2.9e-06:1.1e-07:62:1.1e+02
chr12	6960000	7000000	LPCAT3:-160Kb:0.00064:5.4e-05:32:68
chr12	7000000	7040000	LPCAT3:-120Kb:4.1e-07:1.7e-08:37:88
chr12	7040000	7080000	LPCAT3:-80Kb:9.1e-12:1.9e-13:45:1.1e+02
chr12	7120000	7160000	ATN1:120Kb:1.1e-06:2.3e-08:37:88
chr12	7120000	7160000	C12orf57:80Kb:2.6e-11:5.4e-13:45:1.1e+02
chr12	7120000	7160000	CDCA3:160Kb:0.0013:5.3e-05:32:68
chr12	7120000	7160000	DSTNP2:160Kb:0.0013:5.3e-05:32:68
chr12	7120000	7160000	EMG1:80Kb:2.6e-11:5.4e-13:45:1.1e+02
chr12	7120000	7160000	ENO2:120Kb:1.1e-06:2.3e-08:37:88
chr12	7120000	7160000	GNB3:200Kb:2.9e-06:1.2e-07:29:76
chr12	7120000	7160000	GPR162:200Kb:2.9e-06:1.2e-07:29:76
chr12	7120000	7160000	LEPREL2:200Kb:2.9e-06:1.2e-07:29:76
chr12	7120000	7160000	LRRC23:120Kb:1.1e-06:2.3e-08:37:88
chr12	7120000	7160000	MIR141:80Kb:2.6e-11:5.4e-13:45:1.1e+02
chr12	7120000	7160000	MIR200C:80Kb:2.6e-11:5.4e-13:45:1.1e+02
chr12	7120000	7160000	PHB2:80Kb:2.6e-11:5.4e-13:45:1.1e+02
chr12	7120000	7160000	PTPN6:80Kb:2.6e-11:5.4e-13:45:1.1e+02
chr12	7120000	7160000	RPL13P5:160Kb:0.0013:5.3e-05:32:68
chr12	7120000	7160000	SCARNA12:80Kb:2.6e-11:5.4e-13:45:1.1e+02
chr12	7120000	7160000	SPSB2:160Kb:0.0013:5.3e-05:32:68
chr12	7120000	7160000	TPI1:160Kb:0.0013:5.3e-05:32:68
chr12	7120000	7160000	USP5:160Kb:0.0013:5.3e-05:32:68
chr12	7720000	7760000	APOBEC1:-80Kb:0.0025:9.9e-05:45:86
chr12	7720000	7760000	DPPA3:-120Kb:3e-06:6.2e-08:37:97
chr12	7720000	7760000	GDF3:-120Kb:3e-06:6.2e-08:37:97
chr12	7760000	7800000	APOBEC1:-40Kb:0.0025:5e-05:62:1.1e+02
chr12	7880000	7920000	NANOG:-40Kb:0.00023:4.9e-06:62:1.1e+02
chr12	7880000	7920000	SLC2A14:-120Kb:0.0027:5.4e-05:37:80
chr12	7920000	7960000	CLEC4C:40Kb:0.00011:4.4e-06:62:1.1e+02
chr12	7920000	7960000	NANOGNB:40Kb:0.00011:4.4e-06:62:1.1e+02
chr12	7960000	8000000	CLEC4C:80Kb:3.8e-06:7.9e-08:45:1e+02
chr12	7960000	8000000	NANOGNB:80Kb:3.8e-06:7.9e-08:45:1e+02
chr12	8000000	8040000	CLEC4C:120Kb:0.0012:7.5e-05:37:80
chr12	8000000	8040000	NANOGNB:120Kb:0.0012:7.5e-05:37:80
chr12	8200000	8240000	FAM66C:-120Kb:0.0064:0.00013:42:80
chr12	8200000	8240000	ZNF705A:-120Kb:0.0064:0.00013:42:80
chr12	8320000	8360000	C3AR1:120Kb:0.0031:0.00012:42:80
chr12	8320000	8360000	NECAP1:120Kb:0.0031:0.00012:42:80
chr12	8400000	8440000	C3AR1:200Kb:2.7e-08:5.4e-10:20:84
chr12	8400000	8440000	NECAP1:200Kb:2.7e-08:5.4e-10:20:84
chr12	8440000	8480000	POU5F1P3:160Kb:0:0:26:1.2e+02
chr12	8720000	8760000	RIMKLB:-120Kb:3.1e-05:6.4e-07:29:83
chr12	9440000	9480000	A2MP1:80Kb:6.2e-06:1.3e-07:26:70
chr12	9440000	9480000	LOC100499405:80Kb:6.2e-06:1.3e-07:26:70
chr12	9440000	9480000	MIR1244-3:80Kb:6.2e-06:1.3e-07:26:70
chr12	9440000	9480000	PZP:80Kb:6.2e-06:1.3e-07:26:70
chr12	9840000	9880000	CLEC12B:-320Kb:0.0057:0.00052:11:32
chr12	9840000	9880000	CLEC9A:-320Kb:0.0057:0.00052:11:32
chr12	9960000	10000000	CLEC12B:-200Kb:0.00098:4.5e-05:17:43
chr12	9960000	10000000	CLEC9A:-200Kb:0.00098:4.5e-05:17:43
chr12	10040000	10080000	CLEC12B:-120Kb:1.1e-06:2.5e-08:22:57
chr12	10040000	10080000	CLEC9A:-120Kb:1.1e-06:2.5e-08:22:57
chr12	10080000	10120000	CLEC12B:-80Kb:0.0011:7.3e-05:26:51
chr12	10080000	10120000	CLEC9A:-80Kb:0.0011:7.3e-05:26:51
chr12	10160000	10200000	CLEC12A:80Kb:0.0053:0.00011:26:51
chr12	10160000	10200000	CLEC2A:80Kb:0.0053:0.00011:26:51
chr12	10160000	10200000	KLRF1:200Kb:0.0055:0.00012:17:43
chr12	11240000	11280000	PRB2:-280Kb:1.2e-09:2.6e-11:17:63
chr12	11280000	11320000	PRB2:-240Kb:8.7e-05:3.7e-06:18:49
chr12	11520000	11560000	TAS2R30:240Kb:6.4e-05:1.3e-06:18:49
chr12	11520000	11560000	TAS2R43:280Kb:1.8e-10:3.7e-12:17:63
chr12	12360000	12400000	BCL2L14:160Kb:0.0074:0.00014:28:54
chr12	12640000	12680000	LRP6:240Kb:0.0087:0.00037:24:49
chr12	12720000	12760000	LRP6:320Kb:0.00089:1.9e-05:18:48
chr12	12840000	12880000	GSG1:-400Kb:0.0038:0.00049:6.4:25
chr12	12920000	12960000	GSG1:-320Kb:4.8e-07:2.2e-08:21:52
chr12	12960000	13000000	GSG1:-280Kb:4.8e-07:2.5e-08:22:53
chr12	13000000	13040000	GSG1:-240Kb:0.00021:1.6e-05:24:48
chr12	13120000	13160000	GSG1:-120Kb:0.00063:6.5e-05:34:56
chr12	13240000	13280000	DDX47:280Kb:1.4e-06:2.9e-08:22:53
chr12	13240000	13280000	HEBP1:120Kb:0.002:4e-05:34:56
chr12	13240000	13280000	HTR7P1:120Kb:0.002:4e-05:34:56
chr12	13240000	13280000	LOC100506314:120Kb:0.002:4e-05:34:56
chr12	13240000	13280000	RPL13AP20:240Kb:0.00084:1.7e-05:24:48
chr12	14280000	14320000	ATF7IP:-200Kb:0.0092:0.00019:22:40
chr12	14880000	14920000	ART4:-80Kb:0.0041:8.1e-05:32:53
chr12	14880000	14920000	C12orf69:-80Kb:0.0041:8.1e-05:32:53
chr12	14880000	14920000	MGP:-120Kb:2.4e-05:4.9e-07:26:54
chr12	16200000	16240000	SLC15A5:-200Kb:1.5e-05:3e-07:20:38
chr12	17880000	17920000	MIR3974:80Kb:5.1e-05:1.1e-06:24:39
chr12	17960000	18000000	MIR3974:160Kb:0.0003:1.2e-05:18:32
chr12	22000000	22040000	GYS2:280Kb:0.0005:1.1e-05:17:38
chr12	22120000	22160000	ST8SIA1:-360Kb:3.3e-09:6.7e-11:13:45
chr12	22360000	22400000	CMAS:200Kb:0.0021:9.2e-05:23:42
chr12	22440000	22480000	CMAS:280Kb:1.1e-12:2.4e-14:17:54
chr12	27080000	27120000	C12orf71:-120Kb:0.00082:1.6e-05:29:48
chr12	27080000	27120000	MED21:-80Kb:0.0052:0.00011:35:52
chr12	27080000	27120000	TM7SF3:-80Kb:0.0052:0.00011:35:52
chr12	27160000	27200000	ASUN:80Kb:0.0032:0.00013:35:52
chr12	27160000	27200000	FGFR1OP2:80Kb:0.0032:0.00013:35:52
chr12	27200000	27240000	ASUN:120Kb:0.0013:2.7e-05:29:48
chr12	27200000	27240000	FGFR1OP2:120Kb:0.0013:2.7e-05:29:48
chr12	27680000	27720000	ARNTL2:200Kb:0.00012:2.5e-06:22:44
chr12	29120000	29160000	FAR2:-160Kb:1.5e-06:3.2e-08:17:35
chr12	29160000	29200000	FAR2:-120Kb:0.00041:1.7e-05:22:36
chr12	29920000	29960000	OVCH1:280Kb:0.0023:4.9e-05:15:28
chr12	31000000	31040000	CAPRIN2:120Kb:9e-05:1.9e-06:27:62
chr12	31000000	31040000	LOC100287314:80Kb:0.00031:6.2e-06:32:66
chr12	31480000	31520000	FAM60A:40Kb:7.1e-09:1.5e-10:54:1.1e+02
chr12	31480000	31520000	FLJ13224:40Kb:7.1e-09:1.5e-10:54:1.1e+02
chr12	31640000	31680000	FAM60A:200Kb:7.1e-09:2.9e-10:25:76
chr12	31640000	31680000	FLJ13224:200Kb:7.1e-09:2.9e-10:25:76
chr12	34080000	34120000	ALG10:-80Kb:8.8e-05:4.2e-06:6.5:31
chr12	34120000	34160000	ALG10:-40Kb:2.5e-06:6e-08:8:37
chr12	38760000	38800000	ALG10B:80Kb:1.1e-07:2.2e-09:27:47
chr12	39560000	39600000	CPNE8:280Kb:5.3e-09:1.2e-10:12:31
chr12	39600000	39640000	CPNE8:320Kb:3e-07:1.4e-08:8.1:25
chr12	43840000	43880000	ADAMTS20:-80Kb:0.0075:0.00015:30:44
chr12	46680000	46720000	SLC38A2:-80Kb:0.0011:4.8e-05:42:70
chr12	46800000	46840000	SLC38A2:40Kb:0.0001:2.2e-06:60:93
chr12	47280000	47320000	SLC38A4:80Kb:3.9e-05:7.8e-07:42:85
chr12	47520000	47560000	MIR4698:-40Kb:1e-07:2e-09:75:1.2e+02
chr12	47520000	47560000	PCED1B:-80Kb:3.7e-09:7.4e-11:40:92
chr12	47520000	47560000	PCED1B-AS1:-80Kb:3.7e-09:7.4e-11:40:92
chr12	48000000	48040000	SLC48A1:-160Kb:0.0037:0.00015:29:60
chr12	48040000	48080000	SLC48A1:-120Kb:6.1e-05:1.2e-06:37:77
chr12	50080000	50120000	COX14:-400Kb:0.0046:0.0001:15:46
chr12	50080000	50120000	GPD1:-400Kb:0.0046:0.0001:15:46
chr12	50200000	50240000	CERS5:-360Kb:0.00092:1.9e-05:16:52
chr12	51520000	51560000	METTL7A:240Kb:0.002:4e-05:21:50
chr12	51560000	51600000	DAZAP2:-40Kb:7.5e-06:1.5e-07:63:1e+02
chr12	51560000	51600000	POU6F1:-40Kb:7.5e-06:1.5e-07:63:1e+02
chr12	51560000	51600000	SMAGP:-80Kb:0:0:41:1.2e+02
chr12	51600000	51640000	TFCP2:40Kb:2.7e-06:1.1e-07:63:1e+02
chr12	51640000	51680000	TFCP2:80Kb:0:0:41:1.2e+02
chr12	51680000	51720000	TFCP2:120Kb:0.0042:0.00026:14:40
chr12	51800000	51840000	CELA1:80Kb:0.00017:3.4e-06:49:83
chr12	51800000	51840000	GALNT6:40Kb:1e-05:2.1e-07:68:1.1e+02
chr12	51800000	51840000	SLC4A8:40Kb:1e-05:2.1e-07:68:1.1e+02
chr12	52400000	52440000	KRT7:-200Kb:0.0042:0.00018:26:54
chr12	52400000	52440000	LINC00592:-200Kb:0.0042:0.00018:26:54
chr12	52400000	52440000	LOC283403:-200Kb:0.0042:0.00018:26:54
chr12	52440000	52480000	KRT7:-160Kb:0.0004:8.4e-06:32:66
chr12	52440000	52480000	LINC00592:-160Kb:0.0004:8.4e-06:32:66
chr12	52440000	52480000	LOC283403:-160Kb:0.0004:8.4e-06:32:66
chr12	52600000	52640000	C12orf44:160Kb:0.00073:1.5e-05:32:66
chr12	52880000	52920000	KRT73:-120Kb:2.2e-05:4.4e-07:38:75
chr12	52960000	53000000	KRT73:-40Kb:0.0011:4.4e-05:69:98
chr12	53000000	53040000	KRT5:120Kb:2.8e-05:5.9e-07:38:75
chr12	53000000	53040000	KRT6A:120Kb:2.8e-05:5.9e-07:38:75
chr12	53000000	53040000	KRT72:40Kb:0.0023:4.5e-05:69:98
chr12	53000000	53040000	KRT74:40Kb:0.0023:4.5e-05:69:98
chr12	53400000	53440000	ESPL1:-240Kb:1.3e-06:2.6e-08:20:59
chr12	53400000	53440000	ITGB7:-200Kb:6.7e-08:1.4e-09:25:67
chr12	53400000	53440000	MFSD5:-240Kb:1.3e-06:2.6e-08:20:59
chr12	53400000	53440000	RARG:-200Kb:6.7e-08:1.4e-09:25:67
chr12	53600000	53640000	EIF4B:200Kb:4.7e-08:1e-09:25:67
chr12	53640000	53680000	EIF4B:240Kb:4.4e-07:1.9e-08:20:59
chr12	54280000	54320000	PCBP2:440Kb:0.0018:3.5e-05:20:52
chr12	54400000	54440000	FLJ12825:-40Kb:4.4e-05:2.8e-06:61:94
chr12	54400000	54440000	LOC100240735:-40Kb:4.4e-05:2.8e-06:61:94
chr12	54440000	54480000	COPZ1:-240Kb:0.00013:2.6e-06:14:49
chr12	54440000	54480000	HOXC4:40Kb:0.00026:5.3e-06:61:94
chr12	54440000	54480000	HOXC5:40Kb:0.00026:5.3e-06:61:94
chr12	54440000	54480000	HOXC6:40Kb:0.00026:5.3e-06:61:94
chr12	54440000	54480000	HOXC8:40Kb:0.00026:5.3e-06:61:94
chr12	54440000	54480000	MIR615:40Kb:0.00026:5.3e-06:61:94
chr12	54440000	54480000	NFE2:-240Kb:0.00013:2.6e-06:14:49
chr12	54480000	54520000	SMUG1:-80Kb:0.0017:3.3e-05:42:71
chr12	54560000	54600000	LOC100240734:80Kb:0.0016:3.4e-05:42:71
chr12	54560000	54600000	LOC400043:80Kb:0.0016:3.4e-05:42:71
chr12	54600000	54640000	FLJ12825:160Kb:2.1e-12:4.3e-14:24:79
chr12	54600000	54640000	LOC100240735:160Kb:2.1e-12:4.3e-14:24:79
chr12	54640000	54680000	COPZ1:-40Kb:0.00085:3.4e-05:61:92
chr12	54640000	54680000	GPR84:-80Kb:0.0032:6.6e-05:42:72
chr12	54640000	54680000	MIR148B:-80Kb:0.0032:6.6e-05:42:72
chr12	54640000	54680000	NFE2:-40Kb:0.00085:3.4e-05:61:92
chr12	54680000	54720000	CBX5:40Kb:0.001:2.9e-05:61:92
chr12	54680000	54720000	FLJ12825:240Kb:2.1e-05:8.7e-07:14:49
chr12	54680000	54720000	HNRNPA1:40Kb:0.001:2.9e-05:61:92
chr12	54680000	54720000	HNRNPA1P10:40Kb:0.001:2.9e-05:61:92
chr12	54680000	54720000	LOC100240735:240Kb:2.1e-05:8.7e-07:14:49
chr12	54720000	54760000	CBX5:80Kb:0.001:4.2e-05:42:72
chr12	54720000	54760000	HNRNPA1:80Kb:0.001:4.2e-05:42:72
chr12	54720000	54760000	HNRNPA1P10:80Kb:0.001:4.2e-05:42:72
chr12	54840000	54880000	PDE1B:-80Kb:1.8e-07:3.6e-09:57:1e+02
chr12	54920000	54960000	GTSF1:80Kb:3.5e-08:6.9e-10:57:1e+02
chr12	55160000	55200000	MUCL1:-80Kb:1e-10:2.1e-12:57:1.2e+02
chr12	55200000	55240000	MUCL1:-40Kb:4.9e-06:2e-07:84:1.3e+02
chr12	55400000	55440000	OR6C74:-240Kb:0.00056:2.3e-05:21:58
chr12	55440000	55480000	OR6C74:-200Kb:0.0064:0.0004:25:55
chr12	55480000	55520000	OR6C74:-160Kb:0.00011:2.3e-06:30:71
chr12	55640000	55680000	NEUROD4:240Kb:0.0016:3.3e-05:21:58
chr12	55680000	55720000	OR6C3:-40Kb:0.0016:3.2e-05:65:1e+02
chr12	55680000	55720000	OR6C75:-40Kb:0.0016:3.2e-05:65:1e+02
chr12	55720000	55760000	OR6C1:40Kb:0.0016:3.3e-05:65:1e+02
chr12	55720000	55760000	OR6C6:40Kb:0.0016:3.3e-05:65:1e+02
chr12	55800000	55840000	OR6C2:-40Kb:5.6e-05:1.1e-06:65:1e+02
chr12	55800000	55840000	OR6C70:-40Kb:5.6e-05:1.1e-06:65:1e+02
chr12	55840000	55880000	OR6C76:40Kb:5.6e-05:1.1e-06:65:1e+02
chr12	55960000	56000000	BLOC1S1:-120Kb:0.00091:3.7e-05:25:58
chr12	55960000	56000000	ITGA7:-120Kb:0.00091:3.7e-05:25:58
chr12	55960000	56000000	METTL7B:-80Kb:4.4e-06:8.9e-08:36:79
chr12	55960000	56000000	RDH5:-120Kb:0.00091:3.7e-05:25:58
chr12	56000000	56040000	BLOC1S1:-80Kb:0.00058:1.2e-05:36:70
chr12	56000000	56040000	CD63:-120Kb:0.0076:0.00015:25:55
chr12	56000000	56040000	GDF11:-120Kb:0.0076:0.00015:25:55
chr12	56000000	56040000	ITGA7:-80Kb:0.00058:1.2e-05:36:70
chr12	56000000	56040000	RDH5:-80Kb:0.00058:1.2e-05:36:70
chr12	56040000	56080000	OR2AP1:80Kb:5.1e-06:1e-07:36:79
chr12	56080000	56120000	OR10P1:80Kb:0.00067:1.4e-05:36:70
chr12	56080000	56120000	OR2AP1:120Kb:0.0011:4.4e-05:25:58
chr12	56120000	56160000	OR10P1:120Kb:0.0043:0.00017:25:55
chr12	56240000	56280000	IKZF4:-160Kb:0.00016:6.5e-06:20:52
chr12	56240000	56280000	RPS26:-160Kb:0.00016:6.5e-06:20:52
chr12	56280000	56320000	IKZF4:-120Kb:7.8e-08:1.6e-09:30:73
chr12	56280000	56320000	RPS26:-120Kb:7.8e-08:1.6e-09:30:73
chr12	56320000	56360000	IKZF4:-80Kb:0.0037:0.00023:24:50
chr12	56320000	56360000	RPS26:-80Kb:0.0037:0.00023:24:50
chr12	56480000	56520000	NABP2:-120Kb:0.0047:0.00011:30:55
chr12	56480000	56520000	RNF41:-120Kb:0.0047:0.00011:30:55
chr12	56480000	56520000	SLC39A5:-120Kb:0.0047:0.00011:30:55
chr12	56480000	56520000	SMARCC2:-80Kb:0:0:24:82
chr12	56560000	56600000	PA2G4:80Kb:5.4e-15:1.1e-16:24:82
chr12	56560000	56600000	RPL41:80Kb:5.4e-15:1.1e-16:24:82
chr12	56560000	56600000	ZC3H10:80Kb:5.4e-15:1.1e-16:24:82
chr12	56600000	56640000	PA2G4:120Kb:0.0043:0.00018:30:55
chr12	56600000	56640000	RPL41:120Kb:0.0043:0.00018:30:55
chr12	56600000	56640000	ZC3H10:120Kb:0.0043:0.00018:30:55
chr12	57000000	57040000	INHBC:-800Kb:0.00021:7.8e-06:7.7:22
chr12	57200000	57240000	INHBC:-600Kb:0.00021:1.1e-05:9.3:24
chr12	57480000	57520000	INHBC:-320Kb:0.0019:0.00016:14:26
chr12	57760000	57800000	INHBC:-40Kb:0.0019:0.0002:38:50
chr12	58120000	58160000	CYP27B1:-40Kb:0.0044:0.00016:33:44
chr12	58120000	58160000	METTL1:-40Kb:0.0044:0.00016:33:44
chr12	58120000	58160000	METTL21B:-40Kb:0.0044:0.00016:33:44
chr12	58120000	58160000	TSFM:-40Kb:0.0044:0.00016:33:44
chr12	58160000	58200000	AGAP2:40Kb:0.0081:0.00018:33:44
chr12	58160000	58200000	CDK4:40Kb:0.0081:0.00018:33:44
chr12	58160000	58200000	CTDSP2:-80Kb:0.0043:8.9e-05:24:35
chr12	58160000	58200000	LOC100130776:40Kb:0.0081:0.00018:33:44
chr12	58160000	58200000	MARCH9:40Kb:0.0081:0.00018:33:44
chr12	58160000	58200000	TSPAN31:40Kb:0.0081:0.00018:33:44
chr12	58240000	58280000	CYP27B1:80Kb:0.0044:0.00019:24:35
chr12	58240000	58280000	METTL1:80Kb:0.0044:0.00019:24:35
chr12	58240000	58280000	METTL21B:80Kb:0.0044:0.00019:24:35
chr12	58240000	58280000	TSFM:80Kb:0.0044:0.00019:24:35
chr12	58280000	58320000	AGAP2:160Kb:0.0099:0.00045:18:28
chr12	58280000	58320000	CDK4:160Kb:0.0099:0.00045:18:28
chr12	58280000	58320000	LOC100130776:160Kb:0.0099:0.00045:18:28
chr12	58280000	58320000	MARCH9:160Kb:0.0099:0.00045:18:28
chr12	58280000	58320000	TSPAN31:160Kb:0.0099:0.00045:18:28
chr12	62280000	62320000	C12orf61:-680Kb:0.0092:0.00018:12:49
chr12	62280000	62320000	MIRLET7I:-680Kb:0.0092:0.00018:12:49
chr12	68240000	68280000	DYRK2:200Kb:0.0066:0.00013:27:49
chr12	68520000	68560000	LOC100507250:-560Kb:0.00049:1e-05:13:34
chr12	68520000	68560000	NUP107:-560Kb:0.00049:1e-05:13:34
chr12	69040000	69080000	MDM2:-160Kb:0.0046:0.0001:22:40
chr12	69080000	69120000	IFNG:560Kb:0.0049:0.00011:13:34
chr12	69080000	69120000	LOC100130075:-80Kb:0.0039:8.8e-05:29:47
chr12	69160000	69200000	LOC100507250:80Kb:0.0036:0.00015:29:47
chr12	69160000	69200000	NUP107:80Kb:0.0036:0.00015:29:47
chr12	70440000	70480000	CNOT2:-160Kb:0.00073:2.6e-05:20:33
chr12	70520000	70560000	CNOT2:-80Kb:0.00073:3e-05:33:45
chr12	70680000	70720000	PTPRB:-320Kb:0.0091:0.00044:9.9:21
chr12	70920000	70960000	KCNMB4:160Kb:0.0033:6.8e-05:20:32
chr12	71480000	71520000	PTPRB:480Kb:6.3e-05:1.5e-06:10:25
chr12	74200000	74240000	LOC100507377:-480Kb:0.00039:2e-05:8:42
chr12	74240000	74280000	LOC100507377:-440Kb:0.0012:0.00012:8.1:38
chr12	74280000	74320000	LOC100507377:-400Kb:0.00099:7.6e-05:8.2:39
chr12	74600000	74640000	LOC100507377:-80Kb:0.00039:1.1e-05:26:61
chr12	74640000	74680000	LOC100507377:-40Kb:0.0053:0.00067:38:65
chr12	76960000	77000000	OSBPL8:40Kb:0.0052:0.00021:35:48
chr12	77000000	77040000	OSBPL8:80Kb:0.0026:5.2e-05:25:39
chr12	77080000	77120000	E2F7:-360Kb:0.00023:5.5e-06:11:29
chr12	82360000	82400000	CCDC59:-360Kb:0.0036:7.7e-05:12:24
chr12	82360000	82400000	METTL25:-360Kb:0.0036:7.7e-05:12:24
chr12	85800000	85840000	ALX1:160Kb:0.00084:1.7e-05:17:28
chr12	90200000	90240000	POC1B-GALNT4:320Kb:0.004:0.00016:6.6:19
chr12	90240000	90280000	LOC338758:160Kb:0.0046:9.3e-05:23:36
chr12	90240000	90280000	POC1B-GALNT4:360Kb:2.8e-05:5.7e-07:6.1:23
chr12	91400000	91440000	CCER1:80Kb:0.00074:1.6e-05:25:41
chr12	91400000	91440000	EPYC:40Kb:0.0071:0.00014:33:47
chr12	91520000	91560000	LUM:40Kb:0.0023:5e-05:33:48
chr12	91560000	91600000	LUM:80Kb:0.0055:0.00024:25:39
chr12	92560000	92600000	BTG1:40Kb:0.0038:7.3e-05:50:69
chr12	92960000	93000000	CLLU1:160Kb:0.001:2.1e-05:29:51
chr12	92960000	93000000	CLLU1OS:160Kb:0.001:2.1e-05:29:51
chr12	93160000	93200000	C12orf74:80Kb:0.002:0.0001:39:57
chr12	93240000	93280000	C12orf74:160Kb:0.002:7e-05:29:48
chr12	93400000	93440000	C12orf74:320Kb:0.0094:0.00084:18:34
chr12	93440000	93480000	C12orf74:360Kb:0.002:0.00013:17:35
chr12	93800000	93840000	MRPL42:-40Kb:0.0046:0.00019:52:71
chr12	93880000	93920000	MRPL42:40Kb:2.9e-06:6e-08:52:80
chr12	94080000	94120000	CRADD:40Kb:0.004:8.8e-05:56:77
chr12	94720000	94760000	PLXNC1:200Kb:7.7e-06:1.6e-07:25:51
chr12	94800000	94840000	PLXNC1:280Kb:0.0015:6.5e-05:12:31
chr12	94960000	95000000	TMCC3:-80Kb:0.00011:2.3e-06:34:56
chr12	95120000	95160000	MIR5700:200Kb:0.0046:0.00018:21:38
chr12	95400000	95440000	MIR5700:480Kb:0.0046:0.00017:13:31
chr12	95880000	95920000	AMDHD1:-440Kb:0.0076:0.00035:12:27
chr12	95880000	95920000	CCDC38:-440Kb:0.0076:0.00035:12:27
chr12	95880000	95920000	HAL:-480Kb:0.00094:1.9e-05:11:29
chr12	96200000	96240000	AMDHD1:-120Kb:0.0031:7.2e-05:25:42
chr12	96200000	96240000	CCDC38:-120Kb:0.0031:7.2e-05:25:42
chr12	97080000	97120000	NEDD1:-200Kb:7.9e-05:3.7e-06:21:41
chr12	97120000	97160000	NEDD1:-160Kb:6.2e-06:1.4e-07:23:46
chr12	97160000	97200000	NEDD1:-120Kb:0.0075:0.00052:25:40
chr12	97600000	97640000	MIR1251:-280Kb:0.0086:0.00036:14:29
chr12	97640000	97680000	MIR1251:-240Kb:7.6e-08:1.6e-09:17:44
chr12	97640000	97680000	RMST:-200Kb:0.0023:4.9e-05:21:39
chr12	100680000	100720000	SLC17A8:-40Kb:0.00058:1.2e-05:45:64
chr12	101720000	101760000	ARL1:-80Kb:0.002:4.4e-05:25:42
chr12	101840000	101880000	CCDC53:-600Kb:0.00065:2.9e-05:13:33
chr12	102240000	102280000	CCDC53:-200Kb:0.00065:2.8e-05:21:40
chr12	102280000	102320000	DRAM1:40Kb:0.0081:0.00035:41:57
chr12	102400000	102440000	SPIC:560Kb:0.00023:1e-05:14:32
chr12	102440000	102480000	DRAM1:200Kb:0.0012:2.7e-05:21:40
chr12	102440000	102480000	SPIC:600Kb:0.0002:4.5e-06:13:33
chr12	102760000	102800000	IGF1:-80Kb:0.0062:0.00013:29:48
chr12	103600000	103640000	PAH:320Kb:0.0005:1.2e-05:16:39
chr12	104160000	104200000	NT5DC3:-40Kb:0.0041:0.00016:49:67
chr12	104280000	104320000	NT5DC3:80Kb:0.0041:8.6e-05:34:53
chr12	105040000	105080000	TXNRD1:440Kb:2.2e-05:4.5e-07:14:37
chr12	106960000	107000000	MTERFD3:-400Kb:0.0019:0.00015:14:40
chr12	107080000	107120000	MTERFD3:-280Kb:0.0019:4.9e-05:20:48
chr12	107200000	107240000	MTERFD3:-160Kb:0.0019:9.8e-05:30:57
chr12	107360000	107400000	RFX4:400Kb:0.0028:7.2e-05:14:40
chr12	107400000	107440000	RFX4:440Kb:0.0028:0.00012:13:38
chr12	107640000	107680000	BTBD11:-40Kb:0.0023:4.6e-05:45:73
chr12	107840000	107880000	CRY1:360Kb:0.00032:6.5e-06:13:44
chr12	108160000	108200000	LOC728739:-120Kb:0.00037:1.6e-05:34:68
chr12	108200000	108240000	LOC728739:-80Kb:0.00028:6.1e-06:41:77
chr12	108280000	108320000	ASCL4:120Kb:0.00064:1.3e-05:34:68
chr12	109160000	109200000	CORO1C:40Kb:6.7e-06:1.4e-07:65:1.1e+02
chr12	110960000	111000000	PPTC7:-40Kb:0.0004:7.9e-06:70:1.2e+02
chr12	112200000	112240000	MAPKAPK5:-80Kb:0.0016:3.2e-05:40:72
chr12	112200000	112240000	MAPKAPK5-AS1:-80Kb:0.0016:3.2e-05:40:72
chr12	112240000	112280000	ADAM1A:-80Kb:0.00035:7.6e-06:40:73
chr12	112280000	112320000	ALDH2:80Kb:0.0015:3.1e-05:40:72
chr12	112400000	112440000	NAA25:-120Kb:7.2e-06:1.5e-07:33:64
chr12	112680000	112720000	ADAM1A:360Kb:0.0068:0.00029:15:42
chr12	112880000	112920000	DTX1:-600Kb:0.00085:3.8e-05:6.7:26
chr12	112920000	112960000	DTX1:-560Kb:2.5e-05:5.5e-07:7.2:31
chr12	113680000	113720000	C12orf52:80Kb:0.0011:2.5e-05:33:52
chr12	113680000	113720000	CCDC42B:120Kb:3.5e-08:9.1e-10:27:56
chr12	113680000	113720000	DDX54:80Kb:0.0011:2.5e-05:33:52
chr12	113680000	113720000	RASAL1:120Kb:3.5e-08:9.1e-10:27:56
chr12	113960000	114000000	CCDC42B:400Kb:0.00045:3.5e-05:15:35
chr12	113960000	114000000	RASAL1:400Kb:0.00045:3.5e-05:15:35
chr12	114080000	114120000	CCDC42B:520Kb:1.9e-05:9.7e-07:14:37
chr12	114080000	114120000	RASAL1:520Kb:1.9e-05:9.7e-07:14:37
chr12	114720000	114760000	TBX5:-120Kb:7.6e-05:2.7e-06:15:38
chr12	114720000	114760000	TBX5-AS1:-120Kb:7.6e-05:2.7e-06:15:38
chr12	114760000	114800000	TBX5:-80Kb:7.6e-05:3.3e-06:23:45
chr12	114760000	114800000	TBX5-AS1:-80Kb:7.6e-05:3.3e-06:23:45
chr12	115600000	115640000	TBX5:760Kb:0.0067:0.00044:6.8:23
chr12	115600000	115640000	TBX5-AS1:760Kb:0.0067:0.00044:6.8:23
chr12	117080000	117120000	C12orf49:-80Kb:0.0019:4e-05:40:66
chr12	117080000	117120000	HRK:-200Kb:7.6e-07:1.6e-08:27:62
chr12	117080000	117120000	RNFT2:-80Kb:0.0019:4e-05:40:66
chr12	117200000	117240000	C12orf49:40Kb:0.0075:0.00048:55:77
chr12	117200000	117240000	RNFT2:40Kb:0.0075:0.00048:55:77
chr12	117240000	117280000	C12orf49:80Kb:0.0075:0.00048:40:62
chr12	117240000	117280000	RNFT2:80Kb:0.0075:0.00048:40:62
chr12	120600000	120640000	MSI1:-200Kb:1.3e-05:2.8e-07:25:85
chr12	120600000	120640000	PXN:-80Kb:0.0026:0.0001:33:75
chr12	120640000	120680000	GCN1L1:40Kb:0.0013:6.1e-05:43:86
chr12	120640000	120680000	PXN:-40Kb:0.0026:5.7e-05:43:87
chr12	120640000	120680000	PXN-AS1:40Kb:0.0013:6.1e-05:43:86
chr12	120640000	120680000	RPLP0:40Kb:0.0013:6.1e-05:43:86
chr12	120680000	120720000	GCN1L1:80Kb:0.0015:0.0001:33:75
chr12	120680000	120720000	PXN-AS1:80Kb:0.0015:0.0001:33:75
chr12	120680000	120720000	RPLP0:80Kb:0.0015:0.0001:33:75
chr12	120800000	120840000	GCN1L1:200Kb:3.2e-06:7.4e-08:25:85
chr12	120800000	120840000	PXN-AS1:200Kb:3.2e-06:7.4e-08:25:85
chr12	120800000	120840000	RPLP0:200Kb:3.2e-06:7.4e-08:25:85
chr12	120920000	120960000	POP5:-80Kb:0.0048:0.00021:33:78
chr12	120960000	121000000	ACADS:-200Kb:3.6e-07:7.6e-09:25:98
chr12	121000000	121040000	ACADS:-160Kb:4.5e-07:1.9e-08:25:96
chr12	121000000	121040000	LOC100506668:80Kb:0.0084:0.00018:33:78
chr12	121160000	121200000	COQ5:200Kb:3.6e-07:7.1e-09:25:98
chr12	121160000	121200000	POP5:160Kb:1e-06:2.2e-08:25:96
chr12	121160000	121200000	RNF10:200Kb:3.6e-07:7.1e-09:25:98
chr12	121200000	121240000	COQ5:240Kb:0.0023:9.3e-05:14:63
chr12	121200000	121240000	RNF10:240Kb:0.0023:9.3e-05:14:63
chr12	121560000	121600000	P2RX4:-80Kb:0.00045:1.8e-05:54:1e+02
chr12	121640000	121680000	ANAPC5:-120Kb:0.00052:2.3e-05:45:92
chr12	121640000	121680000	P2RX7:80Kb:0.0012:2.6e-05:54:1e+02
chr12	121640000	121680000	RNF34:-160Kb:0.0077:0.00017:40:81
chr12	121680000	121720000	ANAPC5:-80Kb:8.3e-06:1.8e-07:54:1.1e+02
chr12	121760000	121800000	P2RX4:120Kb:0.00045:1.9e-05:45:92
chr12	121800000	121840000	P2RX4:160Kb:0.0026:0.00016:40:81
chr12	121920000	121960000	KDM2B:-80Kb:0.0028:5.7e-05:43:83
[truncated: 5,549 more rows]
