# Supplementary material for: Promoter-enhancer interactions identified from Hi-C data using probabilistic models and hierarchical topological domains
Source: Nat Commun. 2017 Dec 21;8:2237. doi: 10.1038/s41467-017-02386-3 (PMC5740158; doi:10.1038/s41467-017-02386-3)
Supplement: Supplementary file 4 — Supplementary Data 1 [file 41467_2017_2386_MOESM4_ESM.zip › hES.enh_1e-4.bed]

chr1	-280000	-240000	HYDIN2:-320Kb:0:0:20:1.5e+02
chr1	-280000	-240000	OR4F5:-320Kb:0:0:20:1.5e+02
chr1	-120000	-80000	OR4F29:-480Kb:0:0:20:1.5e+02
chr1	120000	160000	OR4F29:-240Kb:2.1e-06:1.3e-07:24:82
chr1	720000	760000	MIR200A:-360Kb:3.2e-11:6.3e-13:3.1:87
chr1	720000	760000	MIR200B:-360Kb:3.2e-11:6.3e-13:3.1:87
chr1	720000	760000	MIR429:-360Kb:3.2e-11:6.3e-13:3.1:87
chr1	720000	760000	TTLL10:-360Kb:3.2e-11:6.3e-13:3.1:87
chr1	1040000	1080000	B3GALT6:-120Kb:1.8e-06:4e-08:21:85
chr1	1040000	1080000	FAM132A:-120Kb:1.8e-06:4e-08:21:85
chr1	1040000	1080000	SDF4:-120Kb:1.8e-06:4e-08:21:85
chr1	1160000	1200000	C1orf159:120Kb:1.6e-06:3e-08:21:85
chr1	1160000	1200000	LOC254099:120Kb:1.6e-06:3e-08:21:85
chr1	1560000	1600000	SLC35E2B:-40Kb:0:0:90:3.2e+02
chr1	1600000	1640000	MMP23A:40Kb:0:0:90:3.2e+02
chr1	1600000	1640000	MMP23B:40Kb:0:0:90:3.2e+02
chr1	3600000	3640000	TP73:40Kb:2.4e-09:4.7e-11:39:93
chr1	3600000	3640000	WRAP73:40Kb:2.4e-09:4.7e-11:39:93
chr1	3720000	3760000	CEP104:-40Kb:8.9e-09:1.8e-10:42:85
chr1	3720000	3760000	DFFB:-40Kb:8.9e-09:1.8e-10:42:85
chr1	4280000	4320000	LOC728716:280Kb:7e-07:1.4e-08:22:58
chr1	6360000	6400000	CHD5:120Kb:1e-13:2e-15:24:90
chr1	6360000	6400000	GPR153:40Kb:0:0:60:1.6e+02
chr1	6360000	6400000	HES3:80Kb:5.1e-06:1e-07:33:77
chr1	6360000	6400000	ICMT:80Kb:5.1e-06:1e-07:33:77
chr1	6360000	6400000	RNF207:120Kb:1e-13:2e-15:24:90
chr1	6360000	6400000	RPL22:120Kb:1e-13:2e-15:24:90
chr1	8280000	8320000	PARK7:280Kb:1.1e-08:2.3e-10:23:86
chr1	8280000	8320000	TNFRSF9:280Kb:1.1e-08:2.3e-10:23:86
chr1	9600000	9640000	TMEM201:-40Kb:0:0:68:1.6e+02
chr1	11040000	11080000	EXOSC10:-80Kb:8e-05:1.7e-06:46:93
chr1	11040000	11080000	MASP2:-40Kb:3.2e-06:1.3e-07:66:1.2e+02
chr1	11040000	11080000	MTOR-AS1:-160Kb:7.1e-12:1.6e-13:33:1.1e+02
chr1	11040000	11080000	SRM:-80Kb:8e-05:1.7e-06:46:93
chr1	11080000	11120000	C1orf127:40Kb:3.4e-06:1.4e-07:66:1.2e+02
chr1	11080000	11120000	MTOR-AS1:-120Kb:2e-09:9e-11:38:1e+02
chr1	11080000	11120000	TARDBP:40Kb:3.4e-06:1.4e-07:66:1.2e+02
chr1	11120000	11160000	C1orf127:80Kb:3e-05:1.9e-06:46:93
chr1	11120000	11160000	TARDBP:80Kb:3e-05:1.9e-06:46:93
chr1	11160000	11200000	MASP2:80Kb:1.7e-05:1.1e-06:46:94
chr1	11200000	11240000	C1orf127:160Kb:3.8e-12:8.1e-14:33:1.1e+02
chr1	11200000	11240000	MASP2:120Kb:2.3e-09:4.7e-11:38:1e+02
chr1	11200000	11240000	TARDBP:160Kb:3.8e-12:8.1e-14:33:1.1e+02
chr1	12760000	12800000	PRAMEF1:-80Kb:4.2e-12:9.3e-14:47:1.1e+02
chr1	12840000	12880000	AADACL3:80Kb:6.5e-13:1.3e-14:47:1.1e+02
chr1	12840000	12880000	PRAMEF5:-240Kb:9.9e-06:2.1e-07:5.5:55
chr1	13080000	13120000	PRAMEF1:240Kb:4.3e-07:1.9e-08:5.5:55
chr1	13720000	13760000	PRAMEF17:40Kb:7.8e-06:1.9e-07:28:69
chr1	13720000	13760000	PRAMEF18:40Kb:7.8e-06:1.9e-07:28:69
chr1	13720000	13760000	PRAMEF19:40Kb:7.8e-06:1.9e-07:28:69
chr1	13840000	13880000	PDPN:-40Kb:5.4e-05:1.3e-06:28:62
chr1	13840000	13880000	PRDM2:-160Kb:7.5e-08:1.8e-09:5.5:48
chr1	13880000	13920000	LRRC38:40Kb:2.8e-05:2.8e-06:28:62
chr1	13920000	13960000	LRRC38:80Kb:2.8e-05:2e-06:12:46
chr1	13920000	13960000	PRDM2:-80Kb:5.8e-05:4.2e-06:12:44
chr1	13960000	14000000	LRRC38:120Kb:1.1e-07:4.7e-09:7.7:50
chr1	14000000	14040000	LRRC38:160Kb:1.1e-07:5.5e-09:5.5:48
chr1	14040000	14080000	PRDM2:40Kb:7.3e-07:3.6e-08:28:67
chr1	15920000	15960000	EFHD2:200Kb:4.9e-08:9.9e-10:23:77
chr1	16720000	16760000	CROCCP3:-80Kb:9.1e-05:7.5e-06:56:1.4e+02
chr1	16760000	16800000	CROCCP3:-40Kb:1.1e-11:5.1e-13:67:2.1e+02
chr1	16760000	16800000	MST1P2:-200Kb:0:0:29:2.3e+02
chr1	16800000	16840000	MST1P2:-160Kb:0:0:39:3.9e+02
chr1	16800000	16840000	NECAP2:40Kb:1.1e-11:4.5e-13:67:2.1e+02
chr1	16800000	16840000	SPATA21:40Kb:1.1e-11:4.5e-13:67:2.1e+02
chr1	16920000	16960000	CROCCP3:120Kb:9.1e-05:8.5e-06:51:1.4e+02
chr1	16920000	16960000	MST1P2:-40Kb:1.7e-09:1.2e-10:67:2e+02
chr1	16920000	16960000	NECAP2:160Kb:2.3e-05:1.4e-06:39:1.3e+02
chr1	16920000	16960000	SPATA21:160Kb:2.3e-05:1.4e-06:39:1.3e+02
chr1	16960000	17000000	CROCCP2:40Kb:5.7e-09:1.2e-10:67:2e+02
chr1	16960000	17000000	CROCCP3:160Kb:0:0:39:3.9e+02
chr1	16960000	17000000	ESPNP:-80Kb:5.3e-08:1.1e-09:87:2.1e+02
chr1	16960000	17000000	NBPF1:40Kb:5.7e-09:1.2e-10:67:2e+02
chr1	16960000	17000000	NECAP2:200Kb:0:0:29:2.3e+02
chr1	16960000	17000000	SPATA21:200Kb:0:0:29:2.3e+02
chr1	17040000	17080000	MST1P2:80Kb:1.7e-08:1.5e-09:87:2.1e+02
chr1	17040000	17080000	NECAP2:280Kb:9.3e-05:8e-06:12:98
chr1	17040000	17080000	SPATA21:280Kb:9.3e-05:8e-06:12:98
chr1	19320000	19360000	IFFO2:40Kb:0:0:68:1.7e+02
chr1	19360000	19400000	IFFO2:80Kb:0:0:48:1.4e+02
chr1	22160000	22200000	USP48:80Kb:7e-05:1.5e-06:46:93
chr1	23160000	23200000	MIR3115:-200Kb:4.6e-10:9.6e-12:23:71
chr1	23280000	23320000	MIR3115:-80Kb:3.1e-06:1.3e-07:44:81
chr1	23360000	23400000	MIR4253:200Kb:1.4e-07:2.9e-09:23:71
chr1	23480000	23520000	HTR1D:-40Kb:7.5e-06:3.1e-07:69:1.1e+02
chr1	23520000	23560000	LUZP1:40Kb:1.4e-05:2.8e-07:69:1.1e+02
chr1	23600000	23640000	HTR1D:80Kb:3.1e-06:6.4e-08:47:86
chr1	24040000	24080000	LOC100506963:-40Kb:0:0:67:1.4e+02
chr1	24040000	24080000	LYPLA2:-40Kb:0:0:67:1.4e+02
chr1	24040000	24080000	PITHD1:-40Kb:0:0:67:1.4e+02
chr1	24080000	24120000	TCEB3:40Kb:0:0:67:1.4e+02
chr1	24560000	24600000	MYOM3:160Kb:9.5e-05:2e-06:31:72
chr1	25440000	25480000	C1orf63:-120Kb:0:0:40:1.3e+02
chr1	25440000	25480000	RHD:-120Kb:0:0:40:1.3e+02
chr1	28960000	29000000	YTHDF2:-80Kb:1.5e-06:2.9e-08:51:1e+02
chr1	29040000	29080000	GMEB1:80Kb:2.1e-05:4.2e-07:51:1e+02
chr1	29040000	29080000	RNU11:80Kb:2.1e-05:4.2e-07:51:1e+02
chr1	29040000	29080000	TAF12:80Kb:2.1e-05:4.2e-07:51:1e+02
chr1	31680000	31720000	SNRNP40:-80Kb:6.4e-05:1.3e-06:48:96
chr1	31680000	31720000	ZCCHC17:-80Kb:6.4e-05:1.3e-06:48:96
chr1	31760000	31800000	NKAIN1:80Kb:7.8e-05:1.5e-06:48:96
chr1	33120000	33160000	S100PBP:-160Kb:8.1e-10:1.7e-11:28:1e+02
chr1	33120000	33160000	YARS:-160Kb:8.1e-10:1.7e-11:28:1e+02
chr1	36440000	36480000	ADPRHL2:-80Kb:8.8e-08:1.8e-09:45:83
chr1	36440000	36480000	TEKT2:-80Kb:8.8e-08:1.8e-09:45:83
chr1	37760000	37800000	LOC728431:-160Kb:5.9e-06:2.6e-07:29:59
chr1	37760000	37800000	ZC3H12A:-160Kb:5.9e-06:2.6e-07:29:59
chr1	37800000	37840000	LOC728431:-120Kb:4.1e-14:8.9e-16:44:92
chr1	37800000	37840000	ZC3H12A:-120Kb:4.1e-14:8.9e-16:44:92
chr1	37840000	37880000	LOC728431:-80Kb:7.8e-06:5.1e-07:50:79
chr1	37840000	37880000	ZC3H12A:-80Kb:7.8e-06:5.1e-07:50:79
chr1	38200000	38240000	C1orf122:-40Kb:5.5e-06:1.3e-07:37:71
chr1	38200000	38240000	MANEAL:-40Kb:5.5e-06:1.3e-07:37:71
chr1	38200000	38240000	YRDC:-40Kb:5.5e-06:1.3e-07:37:71
chr1	38240000	38280000	EPHA10:40Kb:5.1e-06:1.1e-07:37:71
chr1	43280000	43320000	PPIH:160Kb:3.3e-05:6.6e-07:31:71
chr1	43280000	43320000	YBX1:160Kb:3.3e-05:6.6e-07:31:71
chr1	43920000	43960000	HYI:40Kb:6.6e-13:1.4e-14:78:1.5e+02
chr1	45520000	45560000	BEST4:280Kb:9e-06:2e-07:22:86
chr1	45520000	45560000	BTBD19:280Kb:9e-06:2e-07:22:86
chr1	45520000	45560000	PLK3:280Kb:9e-06:2e-07:22:86
chr1	45520000	45560000	RPS8:280Kb:9e-06:2e-07:22:86
chr1	45520000	45560000	SNORD38A:280Kb:9e-06:2e-07:22:86
chr1	45520000	45560000	SNORD38B:280Kb:9e-06:2e-07:22:86
chr1	45520000	45560000	SNORD46:280Kb:9e-06:2e-07:22:86
chr1	45520000	45560000	SNORD55:280Kb:9e-06:2e-07:22:86
chr1	45520000	45560000	TCTEX1D4:280Kb:9e-06:2e-07:22:86
chr1	46400000	46440000	MAST2:160Kb:6.5e-05:1.4e-06:32:74
chr1	46480000	46520000	PIK3R3:-80Kb:2.3e-09:4.7e-11:0:67
chr1	46520000	46560000	PIK3R3:-40Kb:2.9e-09:1.2e-10:0:65
chr1	46600000	46640000	PIK3R3:40Kb:2.1e-06:1.3e-07:0:53
chr1	47400000	47440000	CYP4X1:-80Kb:2.6e-05:5.1e-07:43:90
chr1	47480000	47520000	CYP4A11:80Kb:6.9e-05:1.4e-06:43:90
chr1	48800000	48840000	SPATA6:-120Kb:2.9e-08:6.1e-10:25:49
chr1	49320000	49360000	BEND5:80Kb:7.1e-06:3e-07:26:44
chr1	50120000	50160000	BEND5:880Kb:6.6e-06:1.4e-07:8.7:27
chr1	50520000	50560000	AGBL4:40Kb:4.4e-08:9.4e-10:36:62
chr1	50520000	50560000	ELAVL4:40Kb:4.4e-08:9.4e-10:36:62
chr1	55160000	55200000	C1orf177:-80Kb:9.7e-08:1.9e-09:39:79
chr1	55160000	55200000	TTC22:-80Kb:9.7e-08:1.9e-09:39:79
chr1	55240000	55280000	TTC4:80Kb:1.1e-07:2.1e-09:39:79
chr1	59120000	59160000	TACSTD2:80Kb:7.5e-06:1.6e-07:31:51
chr1	59160000	59200000	JUN:-80Kb:4.1e-07:8.4e-09:31:54
chr1	59160000	59200000	LOC100131060:-80Kb:4.1e-07:8.4e-09:31:54
chr1	59240000	59280000	MYSM1:80Kb:4.4e-07:9.3e-09:31:54
chr1	60120000	60160000	MIR4711:-40Kb:0:0:36:68
chr1	67200000	67240000	MIER1:-160Kb:9.2e-07:4e-08:23:48
chr1	67200000	67240000	WDR78:-160Kb:9.2e-07:4e-08:23:48
chr1	67240000	67280000	MIER1:-120Kb:2e-06:1.3e-07:28:52
chr1	67240000	67280000	WDR78:-120Kb:2e-06:1.3e-07:28:52
chr1	67280000	67320000	MIER1:-80Kb:2.5e-08:5.3e-10:33:62
chr1	67280000	67320000	WDR78:-80Kb:2.5e-08:5.3e-10:33:62
chr1	67360000	67400000	INSL5:120Kb:3.7e-06:7.9e-08:28:52
chr1	67360000	67400000	TCTEX1D1:160Kb:1.8e-06:3.8e-08:23:48
chr1	67960000	68000000	IL12RB2:200Kb:8.4e-06:1.9e-07:24:50
chr1	70600000	70640000	LRRC40:-40Kb:3.3e-05:7.2e-07:42:61
chr1	70600000	70640000	SRSF11:-40Kb:3.3e-05:7.2e-07:42:61
chr1	79200000	79240000	IFI44:120Kb:5.1e-05:1.2e-06:21:40
chr1	79200000	79240000	IFI44L:120Kb:5.1e-05:1.2e-06:21:40
chr1	84840000	84880000	GNG5:-120Kb:2.2e-09:5e-11:24:56
chr1	84880000	84920000	GNG5:-80Kb:4.2e-09:1.9e-10:29:60
chr1	84960000	85000000	DNASE2B:120Kb:2.1e-09:4.5e-11:24:56
chr1	84960000	85000000	UOX:120Kb:2.1e-09:4.5e-11:24:56
chr1	85160000	85200000	MCOLN3:-320Kb:2.3e-05:1e-06:16:38
chr1	85320000	85360000	MCOLN3:-160Kb:3.1e-06:7e-08:23:48
chr1	85360000	85400000	MCOLN3:-120Kb:3.8e-05:2.5e-06:32:54
chr1	85480000	85520000	LPAR3:160Kb:3.8e-06:7.9e-08:23:48
chr1	91400000	91440000	ZNF644:-80Kb:2.6e-05:5.3e-07:34:60
chr1	92240000	92280000	EPHX4:-240Kb:5.1e-05:1.1e-06:20:47
chr1	93840000	93880000	LOC100129046:-200Kb:4.4e-11:1e-12:25:70
chr1	93880000	93920000	LOC100129046:-160Kb:3.5e-06:2.5e-07:29:61
chr1	93960000	94000000	LOC100129046:-80Kb:4.6e-08:2.2e-09:36:74
chr1	94040000	94080000	FNBP1L:160Kb:2.1e-05:4.2e-07:29:61
chr1	94480000	94520000	BCAR3:200Kb:1.6e-07:6.7e-09:26:63
chr1	94480000	94520000	MIR760:200Kb:1.6e-07:6.7e-09:26:63
chr1	94520000	94560000	BCAR3:240Kb:3.3e-08:7.2e-10:22:62
chr1	94520000	94560000	MIR760:240Kb:3.3e-08:7.2e-10:22:62
chr1	94760000	94800000	F3:-240Kb:7.9e-07:1.8e-08:22:54
chr1	100000000	100040000	AGL:-280Kb:2e-06:9.2e-08:18:39
chr1	100040000	100080000	AGL:-240Kb:1.6e-06:3.7e-08:19:41
chr1	101400000	101440000	EXTL2:40Kb:8.2e-06:1.8e-07:37:55
chr1	101400000	101440000	SLC30A7:40Kb:8.2e-06:1.8e-07:37:55
chr1	101440000	101480000	EXTL2:80Kb:8.2e-06:3.5e-07:29:47
chr1	101440000	101480000	SLC30A7:80Kb:8.2e-06:3.5e-07:29:47
chr1	101520000	101560000	EXTL2:160Kb:6.7e-05:4.4e-06:21:37
chr1	101520000	101560000	SLC30A7:160Kb:6.7e-05:4.4e-06:21:37
chr1	103960000	104000000	AMY2A:-160Kb:8.4e-09:1.7e-10:0.52:31
chr1	109600000	109640000	SARS:-120Kb:7.9e-14:1.7e-15:37:97
chr1	109640000	109680000	SARS:-80Kb:1.6e-09:6.9e-11:44:92
chr1	109720000	109760000	C1orf194:80Kb:4.3e-09:8.5e-11:44:92
chr1	109720000	109760000	KIAA1324:80Kb:4.3e-09:8.5e-11:44:92
chr1	109720000	109760000	SCARNA2:80Kb:4.3e-09:8.5e-11:44:92
chr1	109720000	109760000	TAF13:120Kb:7.2e-14:1.4e-15:37:97
chr1	109720000	109760000	TMEM167B:120Kb:7.2e-14:1.4e-15:37:97
chr1	109960000	110000000	GNAI3:-120Kb:1.8e-05:3.8e-07:37:72
chr1	109960000	110000000	GPR61:-120Kb:1.8e-05:3.8e-07:37:72
chr1	110080000	110120000	PSMA5:120Kb:5.2e-05:1e-06:37:72
chr1	110520000	110560000	UBL4B:-120Kb:1.8e-06:3.6e-08:33:76
chr1	110640000	110680000	AHCYL1:120Kb:2.8e-06:5.9e-08:33:76
chr1	114320000	114360000	AP4B1:-120Kb:2.1e-08:4.3e-10:32:70
chr1	114320000	114360000	DCLRE1B:-120Kb:2.1e-08:4.3e-10:32:70
chr1	114320000	114360000	HIPK1:-120Kb:2.1e-08:4.3e-10:32:70
chr1	114360000	114400000	AP4B1:-80Kb:2e-06:8.3e-08:39:71
chr1	114360000	114400000	BCL2L15:-40Kb:6.2e-06:1.2e-07:54:85
chr1	114360000	114400000	DCLRE1B:-80Kb:2e-06:8.3e-08:39:71
chr1	114360000	114400000	HIPK1:-80Kb:2e-06:8.3e-08:39:71
chr1	114360000	114400000	PTPN22:-40Kb:6.2e-06:1.2e-07:54:85
chr1	114400000	114440000	AP4B1-AS1:40Kb:2.8e-06:1.2e-07:54:85
chr1	114440000	114480000	AP4B1-AS1:80Kb:2.4e-06:4.8e-08:39:71
chr1	114440000	114480000	RSBN1:120Kb:1e-08:2.4e-10:32:70
chr1	117400000	117440000	MIR942:-200Kb:7.1e-07:3e-08:17:45
chr1	117400000	117440000	TTF2:-200Kb:7.1e-07:3e-08:17:45
chr1	117440000	117480000	MIR942:-160Kb:7.1e-07:2.9e-08:26:55
chr1	117440000	117480000	TTF2:-160Kb:7.1e-07:2.9e-08:26:55
chr1	117480000	117520000	MIR942:-120Kb:7.1e-06:6e-07:29:55
chr1	117480000	117520000	TTF2:-120Kb:7.1e-06:6e-07:29:55
chr1	117520000	117560000	MIR942:-80Kb:3.5e-06:2.2e-07:35:61
chr1	117520000	117560000	TTF2:-80Kb:3.5e-06:2.2e-07:35:61
chr1	117600000	117640000	CD101:80Kb:2.1e-05:4.1e-07:35:61
chr1	117600000	117640000	PTGFRN:160Kb:1.8e-05:3.5e-07:26:55
chr1	119800000	119840000	HAO2:-80Kb:1.9e-07:4.3e-09:0.73:45
chr1	120000000	120040000	HSD3B1:-40Kb:4e-08:8.1e-10:30:78
chr1	120480000	120520000	HMGCS2:200Kb:8.1e-06:1.7e-07:16:65
chr1	120480000	120520000	PHGDH:240Kb:1.4e-06:2.9e-08:13:65
chr1	143240000	143280000	PPIAL4G:-520Kb:9.5e-06:1.8e-06:1.3:91
chr1	143520000	143560000	PPIAL4G:-240Kb:6.8e-10:4.7e-11:4.3:1.3e+02
chr1	143560000	143600000	PPIAL4G:-200Kb:4.3e-07:5e-08:5.7:1.1e+02
chr1	143600000	143640000	PPIAL4G:-160Kb:8.8e-07:1.2e-07:8.1:1.1e+02
chr1	143640000	143680000	PPIAL4G:-120Kb:4.3e-07:4.9e-08:13:1.2e+02
chr1	143680000	143720000	PPIAL4G:-80Kb:0:0:24:2e+02
chr1	143720000	143760000	LOC100130000:40Kb:0:0:69:2.8e+02
chr1	143720000	143760000	PPIAL4G:-40Kb:0:0:69:2.6e+02
chr1	143760000	143800000	LOC100130000:80Kb:0:0:24:2e+02
chr1	143800000	143840000	LOC100130000:120Kb:3.3e-05:2.3e-06:13:1e+02
chr1	143800000	143840000	PPIAL4G:40Kb:4.2e-06:6.9e-07:69:1.6e+02
chr1	145000000	145040000	SEC22B:-80Kb:9.5e-05:2.1e-06:9.3:45
chr1	145640000	145680000	GPR89A:-160Kb:2.6e-06:1.1e-07:27:69
chr1	145760000	145800000	CD160:80Kb:1.5e-05:3e-07:30:70
chr1	145760000	145800000	GPR89A:-40Kb:5.2e-07:1.1e-08:40:85
chr1	147560000	147600000	FLJ39739:-360Kb:0:0:8.6:2.5e+02
chr1	147560000	147600000	NBPF11:-40Kb:0:0:31:2.7e+02
chr1	147560000	147600000	PPIAL4B:-360Kb:0:0:8.6:2.5e+02
chr1	147600000	147640000	NBPF24:40Kb:0:0:31:2.7e+02
chr1	147880000	147920000	PDZK1P1:400Kb:2.8e-06:5.9e-08:0.61:79
chr1	147920000	147960000	NBPF24:360Kb:0:0:8.6:2.5e+02
chr1	147960000	148000000	NBPF24:400Kb:0:0:8.1:2.6e+02
chr1	149320000	149360000	FCGR1C:-40Kb:1.8e-05:3.7e-07:70:1.2e+02
chr1	151160000	151200000	POGZ:-240Kb:1.5e-06:3.4e-08:19:59
chr1	151880000	151920000	S100A11:-120Kb:4.4e-05:8.7e-07:26:76
chr1	152000000	152040000	THEM4:120Kb:3.6e-05:7.3e-07:26:76
chr1	156200000	156240000	RHBG:-120Kb:0:0:34:85
chr1	156240000	156280000	CCT3:-40Kb:4.7e-09:9.5e-11:52:92
chr1	156240000	156280000	RHBG:-80Kb:4.5e-12:1.9e-13:40:79
chr1	156240000	156280000	TSACC:-40Kb:4.7e-09:9.5e-11:52:92
chr1	156280000	156320000	C1orf85:40Kb:4.3e-09:1.1e-10:52:92
chr1	156280000	156320000	SMG5:40Kb:4.3e-09:1.1e-10:52:92
chr1	156280000	156320000	TMEM79:40Kb:4.3e-09:1.1e-10:52:92
chr1	156280000	156320000	VHLL:40Kb:4.3e-09:1.1e-10:52:92
chr1	156320000	156360000	BGLAP:120Kb:1.6e-14:3.3e-16:34:85
chr1	156320000	156360000	C1orf85:80Kb:4.3e-09:1.7e-10:40:79
chr1	156320000	156360000	PAQR6:120Kb:1.6e-14:3.3e-16:34:85
chr1	156320000	156360000	PMF1-BGLAP:120Kb:1.6e-14:3.3e-16:34:85
chr1	156320000	156360000	SMG5:80Kb:4.3e-09:1.7e-10:40:79
chr1	156320000	156360000	TMEM79:80Kb:4.3e-09:1.7e-10:40:79
chr1	156320000	156360000	VHLL:80Kb:4.3e-09:1.7e-10:40:79
chr1	159400000	159440000	C1orf204:-400Kb:5.6e-05:1.2e-06:3:45
chr1	159400000	159440000	VSIG8:-400Kb:5.6e-05:1.2e-06:3:45
chr1	159680000	159720000	IGSF9:-200Kb:0:0:8.1:2.1e+02
chr1	159680000	159720000	TAGLN2:-200Kb:0:0:8.1:2.1e+02
chr1	159720000	159760000	IGSF9:-160Kb:1.4e-05:5.8e-07:10:54
chr1	159720000	159760000	TAGLN2:-160Kb:1.4e-05:5.8e-07:10:54
chr1	159760000	159800000	LOC100505633:-160Kb:6.6e-05:1.3e-06:10:54
chr1	159760000	159800000	SLAMF9:-160Kb:6.6e-05:1.3e-06:10:54
chr1	159840000	159880000	DUSP23:120Kb:5.2e-05:2.2e-06:14:55
chr1	159880000	159920000	CRP:200Kb:0:0:8.1:2.1e+02
chr1	159880000	159920000	DUSP23:160Kb:2.1e-05:4.3e-07:10:54
chr1	159920000	159960000	FCRL6:160Kb:2.8e-05:5.6e-07:10:54
chr1	159920000	159960000	SLAMF8:160Kb:2.8e-05:5.6e-07:10:54
chr1	160840000	160880000	ARHGAP30:-160Kb:1.7e-15:1.1e-16:0:55
chr1	160840000	160880000	F11R:-120Kb:5.4e-11:3.4e-12:0:46
chr1	160840000	160880000	ITLN2:-80Kb:0:0:0:56
chr1	160840000	160880000	TSTD1:-160Kb:1.7e-15:1.1e-16:0:55
chr1	160840000	160880000	USF1:-160Kb:1.7e-15:1.1e-16:0:55
chr1	160880000	160920000	ARHGAP30:-120Kb:1.9e-07:1.6e-08:0:37
chr1	160880000	160920000	F11R:-80Kb:2.8e-07:2.3e-08:0:37
chr1	160880000	160920000	ITLN1:40Kb:9.3e-08:8e-09:0:39
chr1	160880000	160920000	ITLN2:-40Kb:1.6e-14:1e-15:0:54
chr1	160880000	160920000	TSTD1:-120Kb:1.9e-07:1.6e-08:0:37
chr1	160880000	160920000	USF1:-120Kb:1.9e-07:1.6e-08:0:37
chr1	160920000	160960000	ARHGAP30:-80Kb:0:0:0:56
chr1	160920000	160960000	F11R:-40Kb:2.1e-12:8.7e-14:0:50
chr1	160920000	160960000	ITLN1:80Kb:1e-14:2.2e-16:0:56
chr1	160920000	160960000	TSTD1:-80Kb:0:0:0:56
chr1	160920000	160960000	USF1:-80Kb:0:0:0:56
chr1	160960000	161000000	ARHGAP30:-40Kb:0:0:0:72
chr1	160960000	161000000	ITLN1:120Kb:1.8e-10:1.2e-11:0:46
chr1	160960000	161000000	ITLN2:40Kb:1e-12:8.7e-14:0:50
chr1	160960000	161000000	TSTD1:-40Kb:0:0:0:72
chr1	160960000	161000000	USF1:-40Kb:0:0:0:72
chr1	161000000	161040000	F11R:40Kb:0:0:0:72
chr1	161000000	161040000	ITLN1:160Kb:1.8e-14:7.8e-16:0:55
chr1	161000000	161040000	ITLN2:80Kb:0:0:0:56
chr1	166040000	166080000	FAM78B:-80Kb:6.3e-05:1.3e-06:40:82
chr1	166040000	166080000	MIR921:-80Kb:6.3e-05:1.3e-06:40:82
chr1	169280000	169320000	SLC19A2:-160Kb:6e-05:1.4e-06:27:52
chr1	170200000	170240000	KIFAP3:160Kb:6e-08:1.3e-09:27:61
chr1	173080000	173120000	TNFSF18:80Kb:9.1e-05:5.9e-06:34:64
chr1	173200000	173240000	TNFSF18:200Kb:2.6e-08:5.7e-10:19:60
chr1	173240000	173280000	TNFSF18:240Kb:8.7e-05:3.7e-06:15:45
chr1	176200000	176240000	RFWD2:40Kb:6e-07:2.9e-08:13:38
chr1	176240000	176280000	RFWD2:80Kb:2.9e-07:7.1e-09:7.7:34
chr1	177920000	177960000	LOC730102:-80Kb:5e-08:1e-09:35:64
chr1	177920000	177960000	RASAL2:-120Kb:4.6e-09:1e-10:29:61
chr1	177920000	177960000	RASAL2-AS1:-120Kb:4.6e-09:1e-10:29:61
chr1	178000000	178040000	SEC16B:80Kb:2.8e-08:1.2e-09:35:64
chr1	178040000	178080000	SEC16B:120Kb:5.9e-09:1.2e-10:29:61
chr1	179360000	179400000	SOAT1:120Kb:3.9e-12:8.1e-14:32:72
chr1	180320000	180360000	XPR1:-280Kb:1.9e-07:3.9e-09:20:50
chr1	180680000	180720000	MR1:-320Kb:2.5e-05:2.9e-06:18:42
chr1	180800000	180840000	MR1:-200Kb:0:0:25:75
chr1	180840000	180880000	MR1:-160Kb:5.5e-07:2.5e-08:29:58
chr1	180880000	180920000	MR1:-120Kb:2.5e-05:2.6e-06:32:57
chr1	180920000	180960000	MR1:-80Kb:3.3e-06:2.3e-07:39:65
chr1	182440000	182480000	SHCBP1L:-480Kb:2.1e-05:4.6e-07:11:32
chr1	182480000	182520000	DHX9:-320Kb:9.3e-05:2.1e-06:17:38
chr1	186720000	186760000	PLA2G4A:-40Kb:1.9e-14:4.4e-16:33:51
chr1	186800000	186840000	PLA2G4A:40Kb:1.5e-05:6.9e-07:33:44
chr1	198720000	198760000	ATP6V1G3:240Kb:8.5e-12:1.8e-13:24:64
chr1	201720000	201760000	SHISA4:-120Kb:4.7e-05:9.4e-07:43:91
chr1	202200000	202240000	PPP1R12B:-80Kb:8.1e-06:1.6e-07:51:1e+02
chr1	202200000	202240000	UBE2T:-80Kb:8.1e-06:1.6e-07:51:1e+02
chr1	202320000	202360000	PTPN7:200Kb:2e-05:8.5e-07:32:78
chr1	202320000	202360000	PTPRVP:200Kb:2e-05:8.5e-07:32:78
chr1	202360000	202400000	ARL8A:280Kb:9.5e-05:2e-06:21:66
chr1	202360000	202400000	GPR37L1:280Kb:9.5e-05:2e-06:21:66
chr1	202360000	202400000	PTPN7:240Kb:1.1e-06:2.3e-08:26:78
chr1	202360000	202400000	PTPRVP:240Kb:1.1e-06:2.3e-08:26:78
chr1	204360000	204400000	MDM4:-120Kb:4.9e-05:2.2e-06:13:62
chr1	204400000	204440000	MDM4:-80Kb:7.4e-10:1.7e-11:17:87
chr1	204400000	204440000	PIK3C2B:-40Kb:1.2e-05:2.5e-07:27:80
chr1	205160000	205200000	SLC41A1:-600Kb:1.4e-05:2.9e-07:5.6:40
chr1	205760000	205800000	DSTYK:600Kb:3.5e-05:7.7e-07:5.6:40
chr1	205760000	205800000	TMCC2:600Kb:3.5e-05:7.7e-07:5.6:40
chr1	205800000	205840000	SLC26A9:-80Kb:5.1e-05:1e-06:36:68
chr1	205880000	205920000	LOC284581:80Kb:5.2e-05:1.1e-06:36:68
chr1	205880000	205920000	PM20D1:80Kb:5.2e-05:1.1e-06:36:68
chr1	207800000	207840000	CD46:-120Kb:3.3e-06:6.3e-08:27:65
chr1	207920000	207960000	CR1L:120Kb:4.1e-06:8.2e-08:27:65
chr1	212440000	212480000	TMEM206:-120Kb:5.7e-05:2.5e-06:27:50
chr1	212480000	212520000	TMEM206:-80Kb:2.1e-05:4.8e-07:39:63
chr1	220320000	220360000	MARK1:-360Kb:1.5e-07:3.8e-09:15:45
chr1	223720000	223760000	TP53BP2:-280Kb:2.4e-05:5.1e-07:21:53
chr1	224360000	224400000	MIR320B2:-80Kb:6.9e-08:1.5e-09:46:86
chr1	224440000	224480000	DEGS1:80Kb:5.9e-08:1.2e-09:46:86
chr1	224880000	224920000	DNAH14:-200Kb:5.4e-05:1.1e-06:22:55
chr1	224960000	225000000	CNIH3:160Kb:9.9e-06:2e-07:28:62
chr1	228680000	228720000	HIST3H2A:40Kb:2.2e-05:4.3e-07:42:64
chr1	228680000	228720000	HIST3H2BB:40Kb:2.2e-05:4.3e-07:42:64
chr1	228680000	228720000	MIR4666A:40Kb:2.2e-05:4.3e-07:42:64
chr1	228680000	228720000	RNF187:40Kb:2.2e-05:4.3e-07:42:64
chr1	229520000	229560000	TAF5L:-240Kb:4.2e-09:1.8e-10:22:50
chr1	229520000	229560000	URB2:-240Kb:4.2e-09:1.8e-10:22:50
chr1	229560000	229600000	TAF5L:-200Kb:0:0:24:71
chr1	229560000	229600000	URB2:-200Kb:0:0:24:71
chr1	229760000	229800000	ACTA1:200Kb:0:0:24:71
chr1	229800000	229840000	ACTA1:240Kb:1.5e-07:6.4e-09:22:48
chr1	230840000	230880000	FAM89A:-320Kb:1.2e-08:2.5e-10:14:46
chr1	231160000	231200000	AGT:320Kb:3.3e-08:7.2e-10:14:46
chr1	235000000	235040000	LOC100506810:160Kb:2.1e-05:4.2e-07:23:47
chr1	235880000	235920000	LYST:-120Kb:6.5e-07:4.1e-08:0:33
chr1	235880000	235920000	MIR1537:-120Kb:6.5e-07:4.1e-08:0:33
chr1	235920000	235960000	LYST:-80Kb:5e-08:2.1e-09:0:36
chr1	235920000	235960000	MIR1537:-80Kb:5e-08:2.1e-09:0:36
chr1	235960000	236000000	LYST:-40Kb:1.3e-09:2.7e-11:0:40
chr1	235960000	236000000	MIR1537:-40Kb:1.3e-09:2.7e-11:0:40
chr1	241320000	241360000	RGS7:-200Kb:1e-07:2.1e-09:14:53
chr1	245080000	245120000	EFCAB2:-40Kb:1.5e-11:3.1e-13:52:92
chr10	3120000	3160000	PITRM1-AS1:-40Kb:0:0:45:89
chr10	3240000	3280000	KLF6:-560Kb:4.7e-05:9.8e-07:11:29
chr10	5000000	5040000	AKR1C3:-80Kb:1.1e-13:2.2e-15:41:1.1e+02
chr10	5000000	5040000	AKR1C4:-200Kb:2.2e-08:4.4e-10:29:83
chr10	5000000	5040000	AKR1CL1:-200Kb:2.2e-08:4.4e-10:29:83
chr10	5080000	5120000	AKR1C1:80Kb:6.7e-14:1.6e-15:41:1.1e+02
chr10	5200000	5240000	AKR1C1:200Kb:7.5e-09:3.5e-10:29:83
chr10	5640000	5680000	CALML3:80Kb:4.1e-06:8e-08:41:91
chr10	7600000	7640000	ITIH5:-80Kb:6.7e-10:1.3e-11:37:74
chr10	7920000	7960000	GATA3:-160Kb:6.9e-06:1.5e-07:20:48
chr10	7920000	7960000	GATA3-AS1:-160Kb:6.9e-06:1.5e-07:20:48
chr10	13440000	13480000	PRPF18:-160Kb:8.8e-05:1.8e-06:31:70
chr10	21600000	21640000	MLLT10:-200Kb:6.8e-08:1.4e-09:24:66
chr10	21600000	21640000	SKIDA1:-200Kb:6.8e-08:1.4e-09:24:66
chr10	23480000	23520000	C10orf67:-120Kb:1.4e-05:6.1e-07:27:51
chr10	23520000	23560000	C10orf67:-80Kb:2.3e-06:5e-08:32:58
chr10	23600000	23640000	PTF1A:120Kb:2.8e-05:5.7e-07:27:51
chr10	26560000	26600000	MYO3A:360Kb:7.2e-05:1.5e-06:15:40
chr10	27040000	27080000	LINC00202-1:-160Kb:1.2e-09:2.6e-11:23:56
chr10	27480000	27520000	ACBD5:-40Kb:2.7e-13:5.6e-15:51:91
chr10	27480000	27520000	LRRC37A6P:-40Kb:2.7e-13:5.6e-15:51:91
chr10	27480000	27520000	MASTL:40Kb:0:0:51:1.1e+02
chr10	27480000	27520000	YME1L1:40Kb:0:0:51:1.1e+02
chr10	30560000	30600000	KIAA1462:240Kb:1.2e-08:2.7e-10:22:54
chr10	30600000	30640000	KIAA1462:280Kb:8.7e-05:3.8e-06:17:41
chr10	30720000	30760000	LYZL2:-160Kb:1.2e-07:2.4e-09:25:55
chr10	30840000	30880000	MAP3K8:120Kb:1.6e-12:3.4e-14:29:69
chr10	30880000	30920000	MAP3K8:160Kb:1.6e-07:7e-09:25:55
chr10	39000000	39040000	ZNF37A:640Kb:7.1e-08:1.4e-09:6.1:66
chr10	46560000	46600000	AGAP9:-600Kb:1e-07:2.4e-09:1.7:77
chr10	46560000	46600000	ANXA8L1:-600Kb:1e-07:2.4e-09:1.7:77
chr10	46560000	46600000	FAM25C:-600Kb:1e-07:2.4e-09:1.7:77
chr10	47080000	47120000	AGAP9:-80Kb:3.7e-07:1.8e-08:11:82
chr10	47080000	47120000	ANXA8L1:-80Kb:3.7e-07:1.8e-08:11:82
chr10	47080000	47120000	FAM25C:-80Kb:3.7e-07:1.8e-08:11:82
chr10	47160000	47200000	PPYR1:80Kb:1.1e-06:2.6e-08:11:82
chr10	48040000	48080000	BMS1P6:-120Kb:5.4e-06:4.9e-07:7.5:35
chr10	48080000	48120000	BMS1P6:-80Kb:5.2e-05:5.8e-06:11:36
chr10	48120000	48160000	BMS1P6:-40Kb:4.2e-06:2.8e-07:21:49
chr10	48160000	48200000	CTSL1P2:40Kb:8.6e-06:2e-07:21:49
chr10	48240000	48280000	BMS1P6:80Kb:2.1e-09:4.7e-11:11:48
chr10	48280000	48320000	BMS1P6:120Kb:3.3e-08:1.5e-09:7.5:41
chr10	50480000	50520000	DRGX:-120Kb:1.6e-07:1.2e-08:4.3:49
chr10	50560000	50600000	C10orf71:80Kb:7.5e-09:1.7e-10:6:57
chr10	50560000	50600000	CHAT:-240Kb:5.9e-05:3.7e-06:2.4:39
chr10	50560000	50600000	DRGX:-40Kb:3.4e-12:1.7e-13:11:69
chr10	50560000	50600000	SLC18A3:-240Kb:5.9e-05:3.7e-06:2.4:39
chr10	50600000	50640000	C10orf71:120Kb:3.7e-07:1.7e-08:4.3:49
chr10	50640000	50680000	CHAT:-160Kb:1.5e-10:6.3e-12:3.3:58
chr10	50640000	50680000	DRGX:40Kb:4.4e-06:4.2e-07:11:51
chr10	50640000	50680000	SLC18A3:-160Kb:1.5e-10:6.3e-12:3.3:58
chr10	50760000	50800000	AGAP7:-720Kb:0:0:0.94:1.1e+02
chr10	50760000	50800000	CHAT:-40Kb:0:0:11:88
chr10	50760000	50800000	DRGX:160Kb:7.8e-14:1.9e-15:3.3:66
chr10	50760000	50800000	SLC18A3:-40Kb:0:0:11:88
chr10	61200000	61240000	FAM13C:80Kb:1.8e-08:3.9e-10:35:65
chr10	64240000	64280000	RTKN2:240Kb:4e-05:9e-07:20:39
chr10	64560000	64600000	MIR1296:-560Kb:4.5e-09:3.4e-10:3.4:36
chr10	65040000	65080000	ADO:480Kb:2.4e-05:1.7e-06:3.9:29
chr10	65040000	65080000	EGR2:480Kb:2.4e-05:1.7e-06:3.9:29
chr10	65040000	65080000	MIR1296:-80Kb:1.2e-12:6.1e-14:36:74
chr10	65080000	65120000	ADO:520Kb:2.4e-05:1.5e-06:3.6:29
chr10	65080000	65120000	EGR2:520Kb:2.4e-05:1.5e-06:3.6:29
chr10	65080000	65120000	MIR1296:-40Kb:0:0:49:1e+02
chr10	65120000	65160000	ADO:560Kb:5.8e-08:1.4e-09:3.4:36
chr10	65120000	65160000	EGR2:560Kb:5.8e-08:1.4e-09:3.4:36
chr10	65360000	65400000	REEP3:80Kb:5.3e-15:1.1e-16:24:66
chr10	65400000	65440000	REEP3:120Kb:4.7e-11:2e-12:20:55
chr10	73640000	73680000	CHST3:-80Kb:2.8e-07:1.2e-08:40:85
chr10	73680000	73720000	CHST3:-40Kb:2.8e-07:9e-09:57:1e+02
chr10	74960000	75000000	TTC18:-120Kb:3.5e-11:7.4e-13:39:80
chr10	75120000	75160000	ANXA7:-40Kb:4.8e-07:9.4e-09:54:88
chr10	75120000	75160000	ECD:200Kb:5.6e-05:1.1e-06:24:52
chr10	75120000	75160000	FAM149B1:200Kb:5.6e-05:1.1e-06:24:52
chr10	75120000	75160000	MSS51:-40Kb:4.8e-07:9.4e-09:54:88
chr10	76680000	76720000	DUPD1:-120Kb:4.4e-06:1e-07:26:54
chr10	77000000	77040000	DUSP13:160Kb:7.4e-05:1.7e-06:23:48
chr10	77000000	77040000	SAMD8:160Kb:7.4e-05:1.7e-06:23:48
chr10	80720000	80760000	ZMIZ1:-80Kb:5.8e-08:3.9e-09:16:54
chr10	80720000	80760000	ZMIZ1-AS1:-80Kb:5.8e-08:3.9e-09:16:54
chr10	80840000	80880000	ZMIZ1:40Kb:2.8e-11:1.3e-12:9.5:56
chr10	80840000	80880000	ZMIZ1-AS1:40Kb:2.8e-11:1.3e-12:9.5:56
chr10	80880000	80920000	ZMIZ1:80Kb:2.4e-12:5.3e-14:6.8:56
chr10	80880000	80920000	ZMIZ1-AS1:80Kb:2.4e-12:5.3e-14:6.8:56
chr10	80920000	80960000	PLAC9:-960Kb:9.5e-06:1.2e-06:2.1:41
chr10	81560000	81600000	SFTPD:-120Kb:7.6e-05:5e-06:5.6:46
chr10	81640000	81680000	SFTPD:-40Kb:7.6e-05:5.2e-06:9.5:49
chr10	81720000	81760000	SFTPD:40Kb:8.3e-08:1.9e-09:9.5:63
chr10	81800000	81840000	PLAC9:-80Kb:9.9e-08:7.2e-09:6.8:53
chr10	81840000	81880000	PLAC9:-40Kb:4.8e-07:4.6e-08:9.5:53
chr10	81840000	81880000	TMEM254:40Kb:3.1e-08:7.4e-10:9.5:62
chr10	81840000	81880000	TMEM254-AS1:40Kb:3.1e-08:7.4e-10:9.5:62
chr10	81880000	81920000	ANXA11:-80Kb:1e-08:2.1e-10:6.8:55
chr10	81880000	81920000	LINC00857:-80Kb:1e-08:2.1e-10:6.8:55
chr10	81880000	81920000	TMEM254:80Kb:1.2e-06:5.6e-08:6.8:53
chr10	81880000	81920000	TMEM254-AS1:80Kb:1.2e-06:5.6e-08:6.8:53
chr10	81920000	81960000	ANXA11:-40Kb:2.6e-06:1.1e-07:9.5:49
chr10	81920000	81960000	LINC00857:-40Kb:2.6e-06:1.1e-07:9.5:49
chr10	81920000	81960000	PLAC9:40Kb:0:0:9.5:85
chr10	81960000	82000000	PLAC9:80Kb:5e-08:2.4e-09:6.8:55
chr10	85880000	85920000	C10orf99:-40Kb:2.2e-13:4.6e-15:54:91
chr10	85880000	85920000	CDHR1:-40Kb:2.2e-13:4.6e-15:54:91
chr10	85920000	85960000	GHITM:40Kb:1.7e-13:3.4e-15:54:91
chr10	86280000	86320000	LINC00858:280Kb:3.3e-10:7.6e-12:11:43
chr10	86280000	86320000	LRIT1:280Kb:3.3e-10:7.6e-12:11:43
chr10	86280000	86320000	RGR:280Kb:3.3e-10:7.6e-12:11:43
chr10	88800000	88840000	MMRN2:120Kb:1.9e-11:3.9e-13:20:94
chr10	88800000	88840000	SNCG:120Kb:1.9e-11:3.9e-13:20:94
chr10	88920000	88960000	LOC728218:-240Kb:3.7e-10:7.9e-12:10:74
chr10	91000000	91040000	IFIT1:-120Kb:2.5e-06:5.1e-08:29:55
chr10	91000000	91040000	IFIT1B:-120Kb:2.5e-06:5.1e-08:29:55
chr10	91000000	91040000	IFIT3:-80Kb:1.7e-05:3.5e-07:35:60
chr10	91080000	91120000	LIPA:80Kb:7.2e-06:3.3e-07:35:60
chr10	91120000	91160000	LIPA:120Kb:2.1e-06:5e-08:29:55
chr10	91160000	91200000	SLC16A12:-120Kb:5.3e-14:1.1e-15:29:69
chr10	91200000	91240000	SLC16A12:-80Kb:6.4e-12:2.7e-13:35:71
chr10	91280000	91320000	IFIT5:120Kb:3.2e-14:6.7e-16:29:69
chr10	91320000	91360000	IFIT5:160Kb:4.1e-05:1.7e-06:25:48
chr10	96960000	97000000	C10orf129:40Kb:6.6e-06:1.3e-07:53:84
chr10	97080000	97120000	PDLIM1:40Kb:9.8e-13:2e-14:53:99
chr10	97120000	97160000	SORBS1:-200Kb:8.2e-05:1.7e-06:31:68
chr10	104960000	105000000	NT5C2:40Kb:1.5e-05:3e-07:70:1.1e+02
chr10	111880000	111920000	MXI1:-80Kb:7.1e-05:1.4e-06:37:64
chr10	112040000	112080000	SMC3:-280Kb:0:0:15:66
chr10	112280000	112320000	SMNDC1:240Kb:2.1e-08:8.9e-10:18:53
chr10	112320000	112360000	SMNDC1:280Kb:0:0:15:66
chr10	113880000	113920000	TECTB:-160Kb:3.1e-05:1.3e-06:21:49
chr10	113920000	113960000	TECTB:-120Kb:3.1e-05:1.1e-06:24:53
chr10	114040000	114080000	GPAM:120Kb:4.2e-05:8.3e-07:24:53
chr10	116040000	116080000	AFAP1L2:-120Kb:0:0:31:71
chr10	116280000	116320000	ABLIM1:-160Kb:4.4e-14:1e-15:28:65
chr10	118520000	118560000	KCNK18:-400Kb:1.7e-06:3.6e-08:12:43
chr10	118520000	118560000	KIAA1598:-360Kb:3.7e-13:8.3e-15:14:57
chr10	118520000	118560000	MIR3663:-400Kb:1.7e-06:3.6e-08:12:43
chr10	118520000	118560000	VAX1:-360Kb:3.7e-13:8.3e-15:14:57
chr10	121560000	121600000	BAG3:160Kb:2.3e-05:4.6e-07:31:59
chr10	121560000	121600000	INPP5F:80Kb:3.9e-05:8e-07:43:70
chr10	124040000	124080000	MIR3941:-120Kb:1.9e-10:3.9e-12:30:73
chr10	124080000	124120000	MIR3941:-80Kb:1.1e-05:4.6e-07:36:67
chr10	128600000	128640000	NPS:-720Kb:6e-07:1.2e-08:6.1:28
chr10	129560000	129600000	CLRN3:-120Kb:1.1e-09:2.2e-11:27:51
chr10	129560000	129600000	PTPRE:-120Kb:1.1e-09:2.2e-11:27:51
chr10	130400000	130440000	MKI67:480Kb:3.2e-05:7.4e-07:11:29
chr10	132000000	132040000	GLRX3:80Kb:1.5e-07:3e-09:32:56
chr10	133640000	133680000	FLJ46300:40Kb:1.4e-10:2.9e-12:0:42
chr10	133680000	133720000	FLJ46300:80Kb:1e-07:4.1e-09:0:35
chr11	-280000	-240000	LOC100133161:-400Kb:0:0:56:2.2e+02
chr11	-240000	-200000	BET1L:-440Kb:0:0:56:2.2e+02
chr11	-240000	-200000	LOC653486:-400Kb:0:0:56:2.2e+02
chr11	-240000	-200000	ODF3:-400Kb:0:0:56:2.2e+02
chr11	-240000	-200000	PSMD13:-440Kb:0:0:56:2.2e+02
chr11	-240000	-200000	RIC8A:-440Kb:0:0:56:2.2e+02
chr11	-240000	-200000	SIRT3:-440Kb:0:0:56:2.2e+02
chr11	-200000	-160000	NLRP6:-440Kb:0:0:56:2.2e+02
chr11	3040000	3080000	LOC650368:-360Kb:7.4e-06:3e-07:1.8:48
chr11	3040000	3080000	OR7E12P:-360Kb:7.4e-06:3e-07:1.8:48
chr11	3040000	3080000	ZNF195:-360Kb:7.4e-06:3e-07:1.8:48
chr11	3400000	3440000	CARS:360Kb:8.2e-06:1.7e-07:1.8:48
chr11	3520000	3560000	LOC650368:120Kb:1e-08:2.1e-10:36:94
chr11	3520000	3560000	OR7E12P:120Kb:1e-08:2.1e-10:36:94
chr11	3520000	3560000	ZNF195:120Kb:1e-08:2.1e-10:36:94
chr11	3720000	3760000	ART1:80Kb:9.8e-07:2e-08:41:90
chr11	3720000	3760000	ART5:80Kb:9.8e-07:2e-08:41:90
chr11	3720000	3760000	CHRNA10:40Kb:4.8e-05:9.6e-07:50:92
chr11	3720000	3760000	TRPC2:80Kb:9.8e-07:2e-08:41:90
chr11	7880000	7920000	LOC283299:-40Kb:1.1e-08:2.3e-10:44:79
chr11	7880000	7920000	OR10A6:-40Kb:1.1e-08:2.3e-10:44:79
chr11	7960000	8000000	TUB:-80Kb:2e-05:7.8e-07:29:57
chr11	8000000	8040000	TUB:-40Kb:1.8e-05:3.5e-07:44:73
chr11	8040000	8080000	EIF3F:40Kb:1.8e-05:3.6e-07:44:73
chr11	8040000	8080000	NLRP10:80Kb:1.4e-05:3e-07:29:57
chr11	8040000	8080000	OR10A3:80Kb:1.4e-05:3e-07:29:57
chr11	14240000	14280000	RRAS2:-120Kb:4.4e-05:2.7e-06:31:54
chr11	14280000	14320000	RRAS2:-80Kb:2.7e-06:5.4e-08:37:64
chr11	14320000	14360000	RRAS2:-40Kb:1.4e-05:5.8e-07:50:74
chr11	16760000	16800000	OR7E14P:-280Kb:4.4e-05:9.3e-07:14:49
chr11	16880000	16920000	PLEKHA7:-120Kb:2.9e-05:1.2e-06:32:66
chr11	16920000	16960000	PLEKHA7:-80Kb:0:0:40:1.1e+02
chr11	17000000	17040000	C11orf58:240Kb:8.7e-05:3.7e-06:18:49
chr11	17040000	17080000	C11orf58:280Kb:1.6e-05:3.3e-07:14:49
chr11	17680000	17720000	USH1C:120Kb:9.5e-05:1.9e-06:38:73
chr11	27120000	27160000	BBOX1:80Kb:1.3e-05:2.9e-07:30:52
chr11	27120000	27160000	SLC5A12:400Kb:3.6e-07:8.1e-09:11:37
chr11	27440000	27480000	CCDC34:80Kb:2.9e-13:5.9e-15:30:62
chr11	31840000	31880000	DKFZp686K1684:40Kb:8.7e-05:1.8e-06:40:65
chr11	31840000	31880000	PAX6:40Kb:8.7e-05:1.8e-06:40:65
chr11	31920000	31960000	DCDC1:560Kb:7.9e-05:1.7e-06:11:31
chr11	31920000	31960000	DNAJC24:560Kb:7.9e-05:1.7e-06:11:31
chr11	46640000	46680000	ARHGAP1:-80Kb:2.3e-05:4.7e-07:45:92
chr11	46640000	46680000	F2:-80Kb:2.3e-05:4.7e-07:45:92
chr11	46640000	46680000	ZNF408:-80Kb:2.3e-05:4.7e-07:45:92
chr11	47120000	47160000	CKAP5:280Kb:1.3e-05:2.8e-07:20:65
chr11	47120000	47160000	LRP4-AS1:280Kb:1.3e-05:2.8e-07:20:65
chr11	47680000	47720000	AGBL2:-40Kb:8.2e-05:4.1e-06:60:93
chr11	47720000	47760000	FNBP4:-40Kb:3.2e-10:6.4e-12:60:1.1e+02
chr11	47760000	47800000	AGBL2:40Kb:9.3e-10:1.9e-11:60:1.1e+02
chr11	47800000	47840000	AGBL2:80Kb:8.2e-05:5.1e-06:44:77
chr11	51280000	51320000	OR4A5:-120Kb:3e-05:6.1e-07:8.9:19
chr11	56640000	56680000	OR5AK2:-80Kb:4.5e-09:9.2e-11:30:62
chr11	56640000	56680000	OR5AK4P:-160Kb:9e-06:1.8e-07:17:43
chr11	56680000	56720000	OR5AK2:-40Kb:2e-05:8e-07:40:64
chr11	59120000	59160000	OR5A2:-40Kb:1.1e-11:2.2e-13:45:81
chr11	59160000	59200000	OR5AN1:40Kb:1.4e-11:2.9e-13:45:81
chr11	59800000	59840000	MS4A7:-320Kb:9.6e-05:2.2e-06:15:39
chr11	60880000	60920000	CD5:40Kb:1.2e-07:2.5e-09:62:1.1e+02
chr11	61840000	61880000	FTH1:120Kb:7.4e-06:1.5e-07:48:96
chr11	61920000	61960000	SCGB1D4:-120Kb:1.3e-06:2.7e-08:43:91
chr11	62040000	62080000	SCGB1D1:120Kb:2.2e-06:4.6e-08:43:91
chr11	62240000	62280000	AHNAK:-40Kb:6.5e-05:1.3e-06:72:1.1e+02
chr11	62920000	62960000	SLC22A24:40Kb:1.5e-05:3e-07:62:1e+02
chr11	63080000	63120000	SLC22A10:40Kb:2.3e-05:4.6e-07:62:99
chr11	64480000	64520000	PYGM:-40Kb:3.1e-06:6.5e-08:40:85
chr11	64480000	64520000	SF1:-40Kb:3.1e-06:6.5e-08:40:85
chr11	64520000	64560000	NRXN2:40Kb:2.2e-06:4.6e-08:40:85
chr11	64520000	64560000	RASGRP2:40Kb:2.2e-06:4.6e-08:40:85
chr11	64920000	64960000	POLA2:-80Kb:5.1e-07:1e-08:50:97
chr11	65000000	65040000	CAPN1:80Kb:8.2e-07:1.6e-08:50:97
chr11	65000000	65040000	SPDYC:80Kb:8.2e-07:1.6e-08:50:97
chr11	66200000	66240000	CTSF:-120Kb:0:0:35:1e+02
chr11	66240000	66280000	CTSF:-80Kb:1.2e-05:5e-07:44:81
chr11	66320000	66360000	BBS1:80Kb:4.7e-05:9.4e-07:44:81
chr11	66320000	66360000	DPP3:80Kb:4.7e-05:9.4e-07:44:81
chr11	66320000	66360000	MRPL11:120Kb:0:0:35:1e+02
chr11	66320000	66360000	PELI3:120Kb:0:0:35:1e+02
chr11	66840000	66880000	KDM2A:-40Kb:1e-06:2e-08:47:91
chr11	67000000	67040000	AIP:-240Kb:5.4e-05:1.1e-06:13:49
chr11	67000000	67040000	CDK2AP2:-240Kb:5.4e-05:1.1e-06:13:49
chr11	67000000	67040000	PITPNM1:-240Kb:5.4e-05:1.1e-06:13:49
chr11	67160000	67200000	CABP4:-40Kb:2.4e-07:5.2e-09:47:91
chr11	67160000	67200000	CORO1B:-40Kb:2.4e-07:5.2e-09:47:91
chr11	67160000	67200000	GPR152:-40Kb:2.4e-07:5.2e-09:47:91
chr11	67160000	67200000	PTPRCAP:-40Kb:2.4e-07:5.2e-09:47:91
chr11	67160000	67200000	TMEM134:-40Kb:2.4e-07:5.2e-09:47:91
chr11	67200000	67240000	CARNS1:40Kb:3.1e-07:6.1e-09:47:91
chr11	67200000	67240000	PPP1CA:40Kb:3.1e-07:6.1e-09:47:91
chr11	67200000	67240000	RPS6KB2:40Kb:3.1e-07:6.1e-09:47:91
chr11	67200000	67240000	TBC1D10C:40Kb:3.1e-07:6.1e-09:47:91
chr11	67480000	67520000	DOC2GP:120Kb:0:0:33:1.1e+02
chr11	67480000	67520000	NDUFV1:120Kb:0:0:33:1.1e+02
chr11	67480000	67520000	NUDT8:120Kb:0:0:33:1.1e+02
chr11	69440000	69480000	FGF3:-160Kb:3.3e-06:6.6e-08:31:70
chr11	69600000	69640000	CCND1:160Kb:2.6e-06:5.7e-08:31:70
chr11	71080000	71120000	KRTAP5-10:-160Kb:1.1e-06:2.2e-08:19:85
chr11	71080000	71120000	KRTAP5-8:-160Kb:1.1e-06:2.2e-08:19:85
chr11	71080000	71120000	KRTAP5-9:-160Kb:1.1e-06:2.2e-08:19:85
chr11	71080000	71120000	NADSYN1:-80Kb:0:0:45:1.8e+02
chr11	73120000	73160000	FAM168A:-160Kb:9.9e-05:8.4e-06:41:83
chr11	73120000	73160000	PLEKHB1:-200Kb:2.4e-05:5.1e-07:32:80
chr11	73160000	73200000	FAM168A:-120Kb:9.2e-05:5.9e-06:47:89
chr11	73200000	73240000	FAM168A:-80Kb:1.2e-06:2.5e-08:55:1.1e+02
chr11	73200000	73240000	PLEKHB1:-120Kb:3.1e-05:1.3e-06:47:92
chr11	73240000	73280000	FAM168A:-40Kb:1.4e-05:5.7e-07:74:1.2e+02
chr11	74760000	74800000	NEU3:80Kb:1.4e-05:2.8e-07:45:73
chr11	85640000	85680000	DLG2:320Kb:1.5e-06:3.2e-08:16:39
chr11	85640000	85680000	TMEM126A:320Kb:1.5e-06:3.2e-08:16:39
chr11	85640000	85680000	TMEM126B:320Kb:1.5e-06:3.2e-08:16:39
chr11	86320000	86360000	FZD4:-320Kb:3.2e-09:6.9e-11:14:42
chr11	86320000	86360000	LOC100506368:-320Kb:3.2e-09:6.9e-11:14:42
chr11	86320000	86360000	TMEM135:-400Kb:1.5e-05:3.5e-07:8.1:30
chr11	86360000	86400000	FZD4:-280Kb:8e-07:3.4e-08:16:39
chr11	86360000	86400000	LOC100506368:-280Kb:8e-07:3.4e-08:16:39
chr11	86640000	86680000	ME3:280Kb:5.6e-06:1.2e-07:16:39
chr11	86800000	86840000	TMEM135:80Kb:2.1e-05:1e-06:27:48
chr11	95440000	95480000	CEP57:-80Kb:4.4e-06:9.4e-08:32:55
chr11	95440000	95480000	FAM76B:-80Kb:4.4e-06:9.4e-08:32:55
chr11	101840000	101880000	ANGPTL5:80Kb:1.5e-08:3.1e-10:34:63
chr11	101840000	101880000	KIAA1377:80Kb:1.5e-08:3.1e-10:34:63
chr11	102680000	102720000	DCUN1D5:-280Kb:2e-09:4.8e-11:16:42
chr11	102680000	102720000	DYNC2H1:-280Kb:2e-09:4.8e-11:16:42
chr11	102920000	102960000	DCUN1D5:-40Kb:1e-07:4.8e-09:37:60
chr11	102920000	102960000	DYNC2H1:-40Kb:1e-07:4.8e-09:37:60
chr11	102960000	103000000	MMP3:280Kb:4.7e-08:9.5e-10:16:42
chr11	104080000	104120000	PDGFD:80Kb:5.1e-07:1.1e-08:25:42
chr11	110960000	111000000	C11orf92:-200Kb:1.9e-05:4.2e-07:26:51
chr11	110960000	111000000	C11orf93:-200Kb:1.9e-05:4.2e-07:26:51
chr11	110960000	111000000	MIR4491:-240Kb:2.7e-07:6e-09:20:49
chr11	111080000	111120000	MIR4491:-120Kb:7.6e-06:3.3e-07:33:58
chr11	111120000	111160000	MIR4491:-80Kb:1.7e-05:1.2e-06:40:64
chr11	111200000	111240000	C11orf53:80Kb:4.5e-05:1e-06:40:64
chr11	114120000	114160000	CLDN25:480Kb:5e-06:1.1e-07:9.6:35
chr11	114120000	114160000	ZW10:480Kb:5e-06:1.1e-07:9.6:35
chr11	116600000	116640000	APOA5:-40Kb:3.7e-08:7.3e-10:61:1e+02
chr11	116600000	116640000	BUD13:-40Kb:3.7e-08:7.3e-10:61:1e+02
chr11	116600000	116640000	ZNF259:-40Kb:3.7e-08:7.3e-10:61:1e+02
chr11	117720000	117760000	IL10RA:-120Kb:1.3e-05:2.8e-07:43:83
chr11	117760000	117800000	IL10RA:-80Kb:4.6e-05:2e-06:51:88
chr11	117840000	117880000	FXYD6:120Kb:1.8e-05:3.7e-07:43:83
chr11	118160000	118200000	CD3D:-40Kb:2.9e-05:5.8e-07:60:97
chr11	118160000	118200000	CD3G:-40Kb:2.9e-05:5.8e-07:60:97
chr11	118160000	118200000	UBE4A:-40Kb:2.9e-05:5.8e-07:60:97
chr11	118200000	118240000	CD3E:40Kb:3.3e-05:7.1e-07:60:97
chr11	118680000	118720000	ARCN1:240Kb:1.4e-06:2.9e-08:17:58
chr11	118680000	118720000	PHLDB1:240Kb:1.4e-06:2.9e-08:17:58
chr11	122120000	122160000	MIR100:120Kb:2.1e-06:4.2e-08:36:69
chr11	122120000	122160000	MIR100HG:80Kb:6.4e-05:1.3e-06:43:72
chr11	122120000	122160000	MIRLET7A2:120Kb:2.1e-06:4.2e-08:36:69
chr11	123760000	123800000	VWA5A:-200Kb:1.1e-05:2.1e-07:23:52
chr11	123920000	123960000	OR8D4:160Kb:2.9e-07:6.2e-09:24:56
chr11	123960000	124000000	OR8D4:200Kb:2.6e-06:1.1e-07:23:52
chr11	125280000	125320000	ACRV1:-240Kb:5.7e-09:1.2e-10:19:58
chr11	125360000	125400000	CHEK1:-120Kb:2.5e-07:5.3e-09:36:71
chr11	125480000	125520000	FEZ1:120Kb:7.2e-07:1.5e-08:36:71
chr11	125680000	125720000	DDX25:-80Kb:2.6e-09:5.2e-11:39:77
chr11	125680000	125720000	PUS3:-80Kb:2.6e-09:5.2e-11:39:77
chr11	125760000	125800000	PATE4:80Kb:3e-09:6.2e-11:39:77
chr11	129080000	129120000	KCNJ1:360Kb:3.2e-06:7.3e-08:14:43
chr11	131080000	131120000	NTM:-160Kb:9.9e-05:2.1e-06:24:44
chr11	133480000	133520000	OPCML:80Kb:9.3e-09:1.9e-10:36:69
chr11	133520000	133560000	SPATA19:-160Kb:3.5e-05:8.3e-07:48:75
chr12	-560000	-520000	ZNF84:-600Kb:7e-05:3.3e-06:34:76
chr12	-520000	-480000	LOC100288778:-600Kb:3.9e-05:1.8e-06:34:76
chr12	-520000	-480000	ZNF26:-600Kb:3.9e-05:1.8e-06:34:76
chr12	1640000	1680000	MIR3649:-120Kb:5.6e-10:1.2e-11:33:81
chr12	2840000	2880000	FKBP4:-40Kb:7e-05:1.4e-06:66:1.1e+02
chr12	2840000	2880000	ITFG2:-80Kb:7.8e-10:1.6e-11:40:98
chr12	2840000	2880000	LOC100507424:-80Kb:7.8e-10:1.6e-11:40:98
chr12	2840000	2880000	LOC283440:-40Kb:7e-05:1.4e-06:66:1.1e+02
chr12	2840000	2880000	NRIP2:-80Kb:7.8e-10:1.6e-11:40:98
chr12	2880000	2920000	CACNA1C-AS1:80Kb:9.6e-05:2e-06:40:74
chr12	6120000	6160000	ANO2:80Kb:2.9e-05:1.2e-06:44:75
chr12	6160000	6200000	ANO2:120Kb:2.7e-06:5.8e-08:36:72
chr12	6920000	6960000	CDCA3:-40Kb:8.6e-06:1.8e-07:62:1.1e+02
chr12	6920000	6960000	DSTNP2:-40Kb:8.6e-06:1.8e-07:62:1.1e+02
chr12	6920000	6960000	LPCAT3:-200Kb:3e-06:1.9e-07:29:76
chr12	6920000	6960000	RPL13P5:-40Kb:8.6e-06:1.8e-07:62:1.1e+02
chr12	6920000	6960000	SPSB2:-40Kb:8.6e-06:1.8e-07:62:1.1e+02
chr12	6920000	6960000	TPI1:-40Kb:8.6e-06:1.8e-07:62:1.1e+02
chr12	6920000	6960000	USP5:-40Kb:8.6e-06:1.8e-07:62:1.1e+02
chr12	6960000	7000000	GNB3:40Kb:2.9e-06:1.1e-07:62:1.1e+02
chr12	6960000	7000000	GPR162:40Kb:2.9e-06:1.1e-07:62:1.1e+02
chr12	6960000	7000000	LEPREL2:40Kb:2.9e-06:1.1e-07:62:1.1e+02
chr12	7000000	7040000	LPCAT3:-120Kb:4.1e-07:1.7e-08:37:88
chr12	7040000	7080000	LPCAT3:-80Kb:9.1e-12:1.9e-13:45:1.1e+02
chr12	7120000	7160000	ATN1:120Kb:1.1e-06:2.3e-08:37:88
chr12	7120000	7160000	C12orf57:80Kb:2.6e-11:5.4e-13:45:1.1e+02
chr12	7120000	7160000	EMG1:80Kb:2.6e-11:5.4e-13:45:1.1e+02
chr12	7120000	7160000	ENO2:120Kb:1.1e-06:2.3e-08:37:88
chr12	7120000	7160000	GNB3:200Kb:2.9e-06:1.2e-07:29:76
chr12	7120000	7160000	GPR162:200Kb:2.9e-06:1.2e-07:29:76
chr12	7120000	7160000	LEPREL2:200Kb:2.9e-06:1.2e-07:29:76
chr12	7120000	7160000	LRRC23:120Kb:1.1e-06:2.3e-08:37:88
chr12	7120000	7160000	MIR141:80Kb:2.6e-11:5.4e-13:45:1.1e+02
chr12	7120000	7160000	MIR200C:80Kb:2.6e-11:5.4e-13:45:1.1e+02
chr12	7120000	7160000	PHB2:80Kb:2.6e-11:5.4e-13:45:1.1e+02
chr12	7120000	7160000	PTPN6:80Kb:2.6e-11:5.4e-13:45:1.1e+02
chr12	7120000	7160000	SCARNA12:80Kb:2.6e-11:5.4e-13:45:1.1e+02
chr12	7720000	7760000	DPPA3:-120Kb:3e-06:6.2e-08:37:97
chr12	7720000	7760000	GDF3:-120Kb:3e-06:6.2e-08:37:97
chr12	7960000	8000000	CLEC4C:80Kb:3.8e-06:7.9e-08:45:1e+02
chr12	7960000	8000000	NANOGNB:80Kb:3.8e-06:7.9e-08:45:1e+02
chr12	8400000	8440000	C3AR1:200Kb:2.7e-08:5.4e-10:20:84
chr12	8400000	8440000	NECAP1:200Kb:2.7e-08:5.4e-10:20:84
chr12	8440000	8480000	POU5F1P3:160Kb:0:0:26:1.2e+02
chr12	8720000	8760000	RIMKLB:-120Kb:3.1e-05:6.4e-07:29:83
chr12	9440000	9480000	A2MP1:80Kb:6.2e-06:1.3e-07:26:70
chr12	9440000	9480000	LOC100499405:80Kb:6.2e-06:1.3e-07:26:70
chr12	9440000	9480000	MIR1244-3:80Kb:6.2e-06:1.3e-07:26:70
chr12	9440000	9480000	PZP:80Kb:6.2e-06:1.3e-07:26:70
chr12	10040000	10080000	CLEC12B:-120Kb:1.1e-06:2.5e-08:22:57
chr12	10040000	10080000	CLEC9A:-120Kb:1.1e-06:2.5e-08:22:57
chr12	11240000	11280000	PRB2:-280Kb:1.2e-09:2.6e-11:17:63
chr12	11280000	11320000	PRB2:-240Kb:8.7e-05:3.7e-06:18:49
chr12	11520000	11560000	TAS2R30:240Kb:6.4e-05:1.3e-06:18:49
chr12	11520000	11560000	TAS2R43:280Kb:1.8e-10:3.7e-12:17:63
chr12	12920000	12960000	GSG1:-320Kb:4.8e-07:2.2e-08:21:52
chr12	12960000	13000000	GSG1:-280Kb:4.8e-07:2.5e-08:22:53
chr12	13240000	13280000	DDX47:280Kb:1.4e-06:2.9e-08:22:53
chr12	14880000	14920000	MGP:-120Kb:2.4e-05:4.9e-07:26:54
chr12	16200000	16240000	SLC15A5:-200Kb:1.5e-05:3e-07:20:38
chr12	17880000	17920000	MIR3974:80Kb:5.1e-05:1.1e-06:24:39
chr12	22120000	22160000	ST8SIA1:-360Kb:3.3e-09:6.7e-11:13:45
chr12	22440000	22480000	CMAS:280Kb:1.1e-12:2.4e-14:17:54
chr12	29120000	29160000	FAR2:-160Kb:1.5e-06:3.2e-08:17:35
chr12	31000000	31040000	CAPRIN2:120Kb:9e-05:1.9e-06:27:62
chr12	31480000	31520000	FAM60A:40Kb:7.1e-09:1.5e-10:54:1.1e+02
chr12	31480000	31520000	FLJ13224:40Kb:7.1e-09:1.5e-10:54:1.1e+02
chr12	31640000	31680000	FAM60A:200Kb:7.1e-09:2.9e-10:25:76
chr12	31640000	31680000	FLJ13224:200Kb:7.1e-09:2.9e-10:25:76
chr12	34080000	34120000	ALG10:-80Kb:8.8e-05:4.2e-06:6.5:31
chr12	34120000	34160000	ALG10:-40Kb:2.5e-06:6e-08:8:37
chr12	38760000	38800000	ALG10B:80Kb:1.1e-07:2.2e-09:27:47
chr12	39560000	39600000	CPNE8:280Kb:5.3e-09:1.2e-10:12:31
chr12	39600000	39640000	CPNE8:320Kb:3e-07:1.4e-08:8.1:25
chr12	47280000	47320000	SLC38A4:80Kb:3.9e-05:7.8e-07:42:85
chr12	47520000	47560000	MIR4698:-40Kb:1e-07:2e-09:75:1.2e+02
chr12	47520000	47560000	PCED1B:-80Kb:3.7e-09:7.4e-11:40:92
chr12	47520000	47560000	PCED1B-AS1:-80Kb:3.7e-09:7.4e-11:40:92
chr12	48040000	48080000	SLC48A1:-120Kb:6.1e-05:1.2e-06:37:77
chr12	51560000	51600000	DAZAP2:-40Kb:7.5e-06:1.5e-07:63:1e+02
chr12	51560000	51600000	POU6F1:-40Kb:7.5e-06:1.5e-07:63:1e+02
chr12	51560000	51600000	SMAGP:-80Kb:0:0:41:1.2e+02
chr12	51600000	51640000	TFCP2:40Kb:2.7e-06:1.1e-07:63:1e+02
chr12	51640000	51680000	TFCP2:80Kb:0:0:41:1.2e+02
chr12	51800000	51840000	GALNT6:40Kb:1e-05:2.1e-07:68:1.1e+02
chr12	51800000	51840000	SLC4A8:40Kb:1e-05:2.1e-07:68:1.1e+02
chr12	52880000	52920000	KRT73:-120Kb:2.2e-05:4.4e-07:38:75
chr12	53000000	53040000	KRT5:120Kb:2.8e-05:5.9e-07:38:75
chr12	53000000	53040000	KRT6A:120Kb:2.8e-05:5.9e-07:38:75
chr12	53400000	53440000	ESPL1:-240Kb:1.3e-06:2.6e-08:20:59
chr12	53400000	53440000	ITGB7:-200Kb:6.7e-08:1.4e-09:25:67
chr12	53400000	53440000	MFSD5:-240Kb:1.3e-06:2.6e-08:20:59
chr12	53400000	53440000	RARG:-200Kb:6.7e-08:1.4e-09:25:67
chr12	53600000	53640000	EIF4B:200Kb:4.7e-08:1e-09:25:67
chr12	53640000	53680000	EIF4B:240Kb:4.4e-07:1.9e-08:20:59
chr12	54400000	54440000	FLJ12825:-40Kb:4.4e-05:2.8e-06:61:94
chr12	54400000	54440000	LOC100240735:-40Kb:4.4e-05:2.8e-06:61:94
chr12	54600000	54640000	FLJ12825:160Kb:2.1e-12:4.3e-14:24:79
chr12	54600000	54640000	LOC100240735:160Kb:2.1e-12:4.3e-14:24:79
chr12	54680000	54720000	FLJ12825:240Kb:2.1e-05:8.7e-07:14:49
chr12	54680000	54720000	LOC100240735:240Kb:2.1e-05:8.7e-07:14:49
chr12	54840000	54880000	PDE1B:-80Kb:1.8e-07:3.6e-09:57:1e+02
chr12	54920000	54960000	GTSF1:80Kb:3.5e-08:6.9e-10:57:1e+02
chr12	55160000	55200000	MUCL1:-80Kb:1e-10:2.1e-12:57:1.2e+02
chr12	55200000	55240000	MUCL1:-40Kb:4.9e-06:2e-07:84:1.3e+02
chr12	55800000	55840000	OR6C2:-40Kb:5.6e-05:1.1e-06:65:1e+02
chr12	55800000	55840000	OR6C70:-40Kb:5.6e-05:1.1e-06:65:1e+02
chr12	55840000	55880000	OR6C76:40Kb:5.6e-05:1.1e-06:65:1e+02
chr12	55960000	56000000	METTL7B:-80Kb:4.4e-06:8.9e-08:36:79
chr12	56040000	56080000	OR2AP1:80Kb:5.1e-06:1e-07:36:79
chr12	56280000	56320000	IKZF4:-120Kb:7.8e-08:1.6e-09:30:73
chr12	56280000	56320000	RPS26:-120Kb:7.8e-08:1.6e-09:30:73
chr12	56480000	56520000	SMARCC2:-80Kb:0:0:24:82
chr12	56560000	56600000	PA2G4:80Kb:5.4e-15:1.1e-16:24:82
chr12	56560000	56600000	RPL41:80Kb:5.4e-15:1.1e-16:24:82
chr12	56560000	56600000	ZC3H10:80Kb:5.4e-15:1.1e-16:24:82
chr12	71480000	71520000	PTPRB:480Kb:6.3e-05:1.5e-06:10:25
chr12	90240000	90280000	POC1B-GALNT4:360Kb:2.8e-05:5.7e-07:6.1:23
chr12	93880000	93920000	MRPL42:40Kb:2.9e-06:6e-08:52:80
chr12	94720000	94760000	PLXNC1:200Kb:7.7e-06:1.6e-07:25:51
chr12	97080000	97120000	NEDD1:-200Kb:7.9e-05:3.7e-06:21:41
chr12	97120000	97160000	NEDD1:-160Kb:6.2e-06:1.4e-07:23:46
chr12	97640000	97680000	MIR1251:-240Kb:7.6e-08:1.6e-09:17:44
chr12	105040000	105080000	TXNRD1:440Kb:2.2e-05:4.5e-07:14:37
chr12	109160000	109200000	CORO1C:40Kb:6.7e-06:1.4e-07:65:1.1e+02
chr12	112400000	112440000	NAA25:-120Kb:7.2e-06:1.5e-07:33:64
chr12	112920000	112960000	DTX1:-560Kb:2.5e-05:5.5e-07:7.2:31
chr12	113680000	113720000	CCDC42B:120Kb:3.5e-08:9.1e-10:27:56
chr12	113680000	113720000	RASAL1:120Kb:3.5e-08:9.1e-10:27:56
chr12	114080000	114120000	CCDC42B:520Kb:1.9e-05:9.7e-07:14:37
chr12	114080000	114120000	RASAL1:520Kb:1.9e-05:9.7e-07:14:37
chr12	114720000	114760000	TBX5:-120Kb:7.6e-05:2.7e-06:15:38
chr12	114720000	114760000	TBX5-AS1:-120Kb:7.6e-05:2.7e-06:15:38
chr12	114760000	114800000	TBX5:-80Kb:7.6e-05:3.3e-06:23:45
chr12	114760000	114800000	TBX5-AS1:-80Kb:7.6e-05:3.3e-06:23:45
chr12	117080000	117120000	HRK:-200Kb:7.6e-07:1.6e-08:27:62
chr12	120600000	120640000	MSI1:-200Kb:1.3e-05:2.8e-07:25:85
chr12	120800000	120840000	GCN1L1:200Kb:3.2e-06:7.4e-08:25:85
chr12	120800000	120840000	PXN-AS1:200Kb:3.2e-06:7.4e-08:25:85
chr12	120800000	120840000	RPLP0:200Kb:3.2e-06:7.4e-08:25:85
chr12	120960000	121000000	ACADS:-200Kb:3.6e-07:7.6e-09:25:98
chr12	121000000	121040000	ACADS:-160Kb:4.5e-07:1.9e-08:25:96
chr12	121160000	121200000	COQ5:200Kb:3.6e-07:7.1e-09:25:98
chr12	121160000	121200000	POP5:160Kb:1e-06:2.2e-08:25:96
chr12	121160000	121200000	RNF10:200Kb:3.6e-07:7.1e-09:25:98
chr12	121680000	121720000	ANAPC5:-80Kb:8.3e-06:1.8e-07:54:1.1e+02
chr12	123080000	123120000	CCDC62:-160Kb:2.7e-05:5.6e-07:28:72
chr12	123080000	123120000	VPS37B:-280Kb:3.5e-06:7.1e-08:19:66
chr12	123800000	123840000	RILPL2:-120Kb:9e-05:6e-06:32:68
chr12	123800000	123840000	SNRNP35:-120Kb:9e-05:6e-06:32:68
chr12	123880000	123920000	RILPL2:-40Kb:1.4e-11:3.1e-13:59:1.2e+02
chr12	123880000	123920000	SNRNP35:-40Kb:1.4e-11:3.1e-13:59:1.2e+02
chr12	123920000	123960000	TCTN2:-200Kb:7.5e-07:1.6e-08:16:57
chr12	124120000	124160000	RILPL2:200Kb:6.2e-06:2.7e-07:16:57
chr12	124120000	124160000	SNRNP35:200Kb:6.2e-06:2.7e-07:16:57
chr12	126720000	126760000	LOC400084:280Kb:1.8e-06:3.6e-08:17:42
chr12	131440000	131480000	LOC116437:-200Kb:5.4e-07:1.3e-08:37:1e+02
chr12	131440000	131480000	RAN:120Kb:8.2e-08:1.7e-09:29:92
chr12	131440000	131480000	STX2:120Kb:8.2e-08:1.7e-09:29:92
chr13	20640000	20680000	ZMYM5:240Kb:6.5e-12:1.4e-13:15:54
chr13	20840000	20880000	GJB6:40Kb:7.9e-06:1.6e-07:50:74
chr13	24200000	24240000	C1QTNF9B:-240Kb:4.7e-07:1e-08:19:52
chr13	24200000	24240000	C1QTNF9B-AS1:-240Kb:4.7e-07:1e-08:19:52
chr13	24200000	24240000	MIPEP:-240Kb:4.7e-07:1e-08:19:52
chr13	25360000	25400000	RNF17:40Kb:6.5e-05:1.4e-06:46:70
chr13	26440000	26480000	CDK8:-360Kb:2.8e-08:6.3e-10:14:50
chr13	29200000	29240000	MTUS2:-360Kb:5.5e-06:2.3e-07:13:35
chr13	29240000	29280000	MTUS2:-320Kb:5.5e-06:2.5e-07:15:37
chr13	29560000	29600000	POMP:360Kb:4.4e-05:9.7e-07:13:35
chr13	29920000	29960000	MTUS2-AS1:-120Kb:2.1e-06:4.2e-08:30:52
chr13	30240000	30280000	SLC7A1:80Kb:1.4e-08:3e-10:35:61
chr13	31000000	31040000	ALOX5AP:-280Kb:1.3e-07:2.8e-09:10:32
chr13	31200000	31240000	KATNAL1:320Kb:1.6e-08:3.6e-10:16:42
chr13	37680000	37720000	SUPT20H:80Kb:9.4e-07:2e-08:27:44
chr13	42400000	42440000	DGKH:-200Kb:3.4e-06:7.6e-08:21:42
chr13	45920000	45960000	FAM194B:-240Kb:4.8e-09:2e-10:16:44
chr13	45960000	46000000	FAM194B:-200Kb:1.1e-08:6.7e-10:20:48
chr13	46000000	46040000	FAM194B:-160Kb:4.7e-09:1e-10:28:57
chr13	46040000	46080000	FAM194B:-120Kb:5.1e-05:4.3e-06:29:50
chr13	46160000	46200000	COG3:160Kb:1.3e-08:2.7e-10:28:57
chr13	46160000	46200000	SLC25A30:200Kb:5.5e-08:1.1e-09:20:48
chr13	46200000	46240000	SLC25A30:240Kb:8.2e-06:3.5e-07:16:39
chr13	50520000	50560000	CTAGE10P:80Kb:9.4e-07:1.9e-08:31:60
chr13	51680000	51720000	FAM124A:-80Kb:0:0:30:1.1e+02
chr13	70480000	70520000	ATXN8OS:-200Kb:7.2e-07:2e-08:17:32
chr13	70480000	70520000	KLHL1:-200Kb:7.2e-07:2e-08:17:32
chr13	70600000	70640000	ATXN8OS:-80Kb:6e-06:3.3e-07:24:38
chr13	70600000	70640000	KLHL1:-80Kb:6e-06:3.3e-07:24:38
chr13	72680000	72720000	DACH1:240Kb:4.2e-06:8.7e-08:18:34
chr13	74040000	74080000	KLF12:-640Kb:2.3e-05:1.8e-06:8.1:22
chr13	74200000	74240000	KLF12:-480Kb:2e-05:1.1e-06:9.6:24
chr13	74240000	74280000	KLF12:-440Kb:3.9e-05:4.2e-06:10:24
chr13	74360000	74400000	KLF12:-320Kb:8.5e-05:1.2e-05:12:25
chr13	74440000	74480000	KLF12:-240Kb:1.8e-09:4.9e-11:15:35
chr13	77240000	77280000	CLN5:-320Kb:8.2e-06:1.7e-07:15:38
chr13	77400000	77440000	KCTD12:-40Kb:2.3e-06:4.8e-08:43:67
chr13	97880000	97920000	RAP2A:-200Kb:3.2e-07:6.4e-09:26:61
chr13	98800000	98840000	IPO5:200Kb:8.7e-05:1.9e-06:25:50
chr13	99120000	99160000	SLC15A1:-280Kb:3.2e-07:6.9e-09:20:53
chr13	99120000	99160000	STK24:-80Kb:7.6e-06:1.6e-07:40:70
chr13	102040000	102080000	ITGBL1:-40Kb:4.8e-09:1e-10:41:67
chr13	102080000	102120000	NALCN:40Kb:4.1e-09:8.9e-11:41:67
chr13	102280000	102320000	NALCN:240Kb:9.7e-08:4.2e-09:18:41
chr13	103360000	103400000	CCDC168:-40Kb:2.8e-05:6.3e-07:34:48
chr13	103360000	103400000	TEX30:-40Kb:2.8e-05:6.3e-07:34:48
chr13	104040000	104080000	METTL21EP:520Kb:6.4e-06:1.5e-07:9.5:24
chr13	109680000	109720000	MYO16-AS1:-120Kb:3.2e-08:6.6e-10:32:60
chr13	112120000	112160000	TEX29:160Kb:1.8e-05:4.1e-07:13:68
chr13	113280000	113320000	MCF2L:-320Kb:1.1e-06:1e-07:35:1.1e+02
chr13	113280000	113320000	MCF2L-AS1:-320Kb:1.1e-06:1e-07:35:1.1e+02
chr13	113360000	113400000	GRK1:-960Kb:6.3e-07:3.5e-08:15:1.4e+02
chr13	113640000	113680000	MCF2L:40Kb:8.7e-09:5.6e-10:17:1.1e+02
chr13	113640000	113680000	MCF2L-AS1:40Kb:8.7e-09:5.6e-10:17:1.1e+02
chr13	113720000	113760000	MCF2L:120Kb:0:0:15:1.4e+02
chr13	113720000	113760000	MCF2L-AS1:120Kb:0:0:15:1.4e+02
chr14	20880000	20920000	APEX1:-40Kb:0:0:67:1.4e+02
chr14	20880000	20920000	OSGEP:-40Kb:0:0:67:1.4e+02
chr14	20880000	20920000	PNP:-40Kb:0:0:67:1.4e+02
chr14	20880000	20920000	TMEM55B:-40Kb:0:0:67:1.4e+02
chr14	20920000	20960000	KLHL33:40Kb:0:0:67:1.4e+02
chr14	20920000	20960000	TEP1:40Kb:0:0:67:1.4e+02
chr14	23200000	23240000	PSMB11:-280Kb:6.6e-05:1.4e-06:19:57
chr14	23200000	23240000	PSMB5:-280Kb:6.6e-05:1.4e-06:19:57
chr14	23880000	23920000	THTPA:-80Kb:1.1e-05:2.2e-07:32:69
chr14	23960000	24000000	MIR208B:80Kb:6.6e-06:1.3e-07:32:69
chr14	23960000	24000000	MYH7:80Kb:6.6e-06:1.3e-07:32:69
chr14	24000000	24040000	JPH4:-40Kb:3.7e-07:2.4e-08:0:40
chr14	24040000	24080000	AP1G2:40Kb:1.9e-06:4e-08:0:40
chr14	24040000	24080000	DHRS2:-40Kb:7e-14:1.4e-15:0:57
chr14	24040000	24080000	ZFHX2:40Kb:1.9e-06:4e-08:0:40
chr14	24080000	24120000	JPH4:40Kb:1.2e-13:2.6e-15:0:57
chr14	24120000	24160000	DHRS2:40Kb:2.6e-11:1.1e-12:0:50
chr14	24120000	24160000	JPH4:80Kb:2.1e-07:9.1e-09:0:41
chr14	24160000	24200000	DHRS2:80Kb:6.6e-06:4.1e-07:0:35
chr14	24160000	24200000	JPH4:120Kb:3.9e-06:3.3e-07:0:36
chr14	38600000	38640000	SSTR1:-40Kb:3.7e-05:1.6e-06:50:70
chr14	38680000	38720000	SSTR1:40Kb:0:0:50:86
chr14	50840000	50880000	NIN:-440Kb:5.2e-06:1.4e-07:15:46
chr14	51280000	51320000	CDKL1:440Kb:5.7e-06:1.1e-07:15:46
chr14	52680000	52720000	PTGDR:-40Kb:1.6e-12:3.3e-14:48:83
chr14	52800000	52840000	PTGER2:40Kb:0:0:48:88
chr14	58960000	59000000	ACTR10:320Kb:5.8e-09:1.2e-10:17:54
chr14	61320000	61360000	SIX6:360Kb:5.3e-05:1.2e-06:18:45
chr14	61640000	61680000	SLC38A6:200Kb:3.6e-12:7.6e-14:16:54
chr14	61640000	61680000	TRMT5:200Kb:3.6e-12:7.6e-14:16:54
chr14	63680000	63720000	GPHB5:-80Kb:2.6e-05:5.7e-07:39:70
chr14	65320000	65360000	AKAP5:400Kb:7.3e-05:1.6e-06:15:43
chr14	67040000	67080000	GPHN:80Kb:9.1e-05:1.9e-06:47:73
chr14	69120000	69160000	ZFP36L1:-120Kb:3.1e-07:6.4e-09:33:69
chr14	70160000	70200000	SLC10A1:-80Kb:1.7e-12:3.7e-14:35:71
chr14	70680000	70720000	COX16:-120Kb:6e-06:1.2e-07:28:50
chr14	70680000	70720000	SYNJ2BP:-120Kb:6e-06:1.2e-07:28:50
chr14	70720000	70760000	ADAM21P1:40Kb:2.8e-08:1.4e-09:46:72
chr14	70760000	70800000	ADAM21P1:80Kb:7.9e-09:2e-10:34:61
chr14	70800000	70840000	ADAM21P1:120Kb:1.3e-06:9.5e-08:28:50
chr14	92680000	92720000	FBLN5:280Kb:2.3e-06:5.4e-08:16:46
chr14	93080000	93120000	SLC24A4:320Kb:1.3e-05:2.7e-07:17:44
chr14	93400000	93440000	LGMN:200Kb:3.1e-05:6.9e-07:25:55
chr14	95080000	95120000	DICER1:-520Kb:3e-06:6.5e-08:13:48
chr14	95080000	95120000	DICER1-AS1:-520Kb:3e-06:6.5e-08:13:48
chr14	95080000	95120000	MIR3173:-520Kb:3e-06:6.5e-08:13:48
chr14	95600000	95640000	SERPINA13P:520Kb:6e-05:1.4e-06:13:48
chr14	101560000	101600000	MEG9:40Kb:0:0:76:1.8e+02
chr14	101560000	101600000	MIR1185-1:80Kb:0:0:53:1.3e+02
chr14	101560000	101600000	MIR1185-2:80Kb:0:0:53:1.3e+02
chr14	101560000	101600000	MIR1193:80Kb:0:0:53:1.3e+02
chr14	101560000	101600000	MIR1197:80Kb:0:0:53:1.3e+02
chr14	101560000	101600000	MIR134:40Kb:0:0:76:1.8e+02
chr14	101560000	101600000	MIR154:40Kb:0:0:76:1.8e+02
chr14	101560000	101600000	MIR299:80Kb:0:0:53:1.3e+02
chr14	101560000	101600000	MIR300:80Kb:0:0:53:1.3e+02
chr14	101560000	101600000	MIR323A:80Kb:0:0:53:1.3e+02
chr14	101560000	101600000	MIR323B:40Kb:0:0:76:1.8e+02
chr14	101560000	101600000	MIR329-1:80Kb:0:0:53:1.3e+02
chr14	101560000	101600000	MIR329-2:80Kb:0:0:53:1.3e+02
chr14	101560000	101600000	MIR369:40Kb:0:0:76:1.8e+02
chr14	101560000	101600000	MIR376A1:80Kb:0:0:53:1.3e+02
chr14	101560000	101600000	MIR376A2:80Kb:0:0:53:1.3e+02
chr14	101560000	101600000	MIR376B:80Kb:0:0:53:1.3e+02
chr14	101560000	101600000	MIR376C:80Kb:0:0:53:1.3e+02
chr14	101560000	101600000	MIR377:40Kb:0:0:76:1.8e+02
chr14	101560000	101600000	MIR379:80Kb:0:0:53:1.3e+02
chr14	101560000	101600000	MIR380:80Kb:0:0:53:1.3e+02
chr14	101560000	101600000	MIR381:80Kb:0:0:53:1.3e+02
chr14	101560000	101600000	MIR382:40Kb:0:0:76:1.8e+02
chr14	101560000	101600000	MIR409:40Kb:0:0:76:1.8e+02
chr14	101560000	101600000	MIR410:40Kb:0:0:76:1.8e+02
chr14	101560000	101600000	MIR411:80Kb:0:0:53:1.3e+02
chr14	101560000	101600000	MIR412:40Kb:0:0:76:1.8e+02
chr14	101560000	101600000	MIR485:40Kb:0:0:76:1.8e+02
chr14	101560000	101600000	MIR487A:80Kb:0:0:53:1.3e+02
chr14	101560000	101600000	MIR487B:80Kb:0:0:53:1.3e+02
chr14	101560000	101600000	MIR494:80Kb:0:0:53:1.3e+02
chr14	101560000	101600000	MIR495:80Kb:0:0:53:1.3e+02
chr14	101560000	101600000	MIR496:40Kb:0:0:76:1.8e+02
chr14	101560000	101600000	MIR539:80Kb:0:0:53:1.3e+02
chr14	101560000	101600000	MIR541:40Kb:0:0:76:1.8e+02
chr14	101560000	101600000	MIR543:80Kb:0:0:53:1.3e+02
chr14	101560000	101600000	MIR654:80Kb:0:0:53:1.3e+02
chr14	101560000	101600000	MIR655:80Kb:0:0:53:1.3e+02
chr14	101560000	101600000	MIR656:40Kb:0:0:76:1.8e+02
chr14	101560000	101600000	MIR668:40Kb:0:0:76:1.8e+02
chr14	101560000	101600000	MIR758:80Kb:0:0:53:1.3e+02
chr14	101560000	101600000	MIR889:80Kb:0:0:53:1.3e+02
chr14	105080000	105120000	ADSSL1:-80Kb:4e-05:8.4e-07:24:59
chr14	105240000	105280000	LINC00638:-40Kb:6.6e-08:1.3e-09:30:75
chr14	105280000	105320000	AKT1:40Kb:5.5e-08:1.1e-09:30:75
chr14	105280000	105320000	ZBTB42:40Kb:5.5e-08:1.1e-09:30:75
chr14	106080000	106120000	AKT1:840Kb:1.4e-05:5.9e-07:10:46
chr14	106080000	106120000	ZBTB42:840Kb:1.4e-05:5.9e-07:10:46
chr14	106360000	106400000	ELK2AP:240Kb:4.6e-07:1.5e-08:11:69
chr15	20400000	20440000	CHEK2P2:-80Kb:5.1e-05:4.4e-06:17:62
chr15	20400000	20440000	GOLGA6L6:-320Kb:1.1e-09:2.9e-11:3.4:71
chr15	20440000	20480000	GOLGA6L6:-280Kb:2.1e-06:1.4e-07:3.9:57
chr15	20520000	20560000	GOLGA6L6:-200Kb:6.1e-05:5.3e-06:5.8:51
chr15	20640000	20680000	CHEK2P2:160Kb:2.4e-05:1e-06:7.5:56
chr15	20640000	20680000	GOLGA6L6:-80Kb:1.1e-09:4.6e-11:17:83
chr15	20760000	20800000	CHEK2P2:280Kb:5.1e-05:4.2e-06:3.9:49
chr15	20800000	20840000	CHEK2P2:320Kb:2.4e-06:5.2e-08:3.4:58
chr15	20800000	20840000	HERC2P3:120Kb:0:0:10:1.8e+02
chr15	22960000	23000000	MIR4509-1:320Kb:1.8e-08:4.1e-10:9.2:40
chr15	23320000	23360000	GOLGA8EP:-80Kb:2.3e-06:4.9e-08:35:60
chr15	23480000	23520000	GOLGA8EP:80Kb:3.5e-06:1.5e-07:35:59
chr15	23640000	23680000	GOLGA8S:80Kb:3.2e-06:6.7e-08:34:59
chr15	23640000	23680000	LOC440243:80Kb:3.2e-06:6.7e-08:34:59
chr15	24680000	24720000	PWRN1:-120Kb:9.1e-14:1.9e-15:28:78
chr15	26040000	26080000	ATP10A:-40Kb:0:0:0:69
chr15	26040000	26080000	LOC100128714:-80Kb:1.6e-08:9.9e-10:0:46
chr15	26040000	26080000	MIR4715:-40Kb:0:0:0:69
chr15	26080000	26120000	LOC100128714:-40Kb:1.2e-12:2.6e-14:0:57
chr15	26120000	26160000	ATP10A:40Kb:3.9e-14:1.7e-15:0:57
chr15	26120000	26160000	MIR4715:40Kb:3.9e-14:1.7e-15:0:57
chr15	26160000	26200000	LOC100128714:40Kb:2.9e-10:1.2e-11:0:51
chr15	26800000	26840000	GABRA5:-280Kb:2.1e-10:1.3e-11:1.6:56
chr15	26840000	26880000	GABRA5:-240Kb:1.9e-10:7.9e-12:1.8:57
chr15	27040000	27080000	GABRA5:-40Kb:4.1e-07:3.5e-08:6.4:51
chr15	27120000	27160000	GABRA5:40Kb:5.8e-12:1.2e-13:6.4:67
chr15	35000000	35040000	ACTC1:-80Kb:7.9e-06:1.6e-07:29:49
chr15	35040000	35080000	ACTC1:-40Kb:9.1e-06:3.7e-07:41:59
chr15	35080000	35120000	GJD2:40Kb:1.2e-05:2.6e-07:41:59
chr15	39880000	39920000	THBS1:40Kb:3.2e-08:6.7e-10:58:1e+02
chr15	49360000	49400000	COPS2:-80Kb:1.2e-05:2.5e-07:37:65
chr15	49360000	49400000	GALK2:-80Kb:1.2e-05:2.5e-07:37:65
chr15	49360000	49400000	MIR4716:-80Kb:1.2e-05:2.5e-07:37:65
chr15	49360000	49400000	NDUFAF4P1:-80Kb:1.2e-05:2.5e-07:37:65
chr15	55400000	55440000	PIGB:-200Kb:7e-10:1.4e-11:21:57
chr15	55400000	55440000	RAB27A:-160Kb:0:0:27:81
chr15	55440000	55480000	RAB27A:-120Kb:5.2e-10:2.1e-11:30:66
chr15	55440000	55480000	RSL24D1:-40Kb:4.3e-05:8.8e-07:49:75
chr15	57200000	57240000	LOC283663:-360Kb:5.5e-08:2.4e-09:17:53
chr15	57240000	57280000	LOC283663:-320Kb:5.9e-12:1.3e-13:18:63
chr15	57560000	57600000	LOC145783:360Kb:2.6e-10:5.9e-12:17:53
chr15	57560000	57600000	TCF12:360Kb:2.6e-10:5.9e-12:17:53
chr15	58640000	58680000	HSP90AB4P:-320Kb:1.9e-05:4.3e-07:19:43
chr15	59760000	59800000	GCNT3:-120Kb:9.6e-06:2.1e-07:28:55
chr15	63240000	63280000	TPM1:-80Kb:5.5e-10:1.1e-11:47:92
chr15	63360000	63400000	RPS27L:-80Kb:1.7e-10:3.4e-12:46:93
chr15	63480000	63520000	APH1B:-80Kb:1e-06:2.2e-08:46:84
chr15	63560000	63600000	RAB8B:80Kb:9.3e-07:1.9e-08:46:84
chr15	64520000	64560000	PPIB:80Kb:6.9e-06:2.8e-07:45:73
chr15	64520000	64560000	SNX22:80Kb:6.9e-06:2.8e-07:45:73
chr15	64560000	64600000	PPIB:120Kb:3.6e-06:7.1e-08:39:68
chr15	64560000	64600000	SNX22:120Kb:3.6e-06:7.1e-08:39:68
chr15	65000000	65040000	KBTBD13:-360Kb:1.8e-05:3.8e-07:16:50
chr15	65000000	65040000	RASL12:-360Kb:1.8e-05:3.8e-07:16:50
chr15	65000000	65040000	UBAP1L:-360Kb:1.8e-05:3.8e-07:16:50
chr15	66680000	66720000	MAP2K1:40Kb:7.3e-05:1.5e-06:54:82
chr15	66680000	66720000	TIPIN:40Kb:7.3e-05:1.5e-06:54:82
chr15	66800000	66840000	SMAD6:-160Kb:3e-05:6.4e-07:30:57
chr15	67120000	67160000	SMAD3:-200Kb:2e-08:4.1e-10:27:55
chr15	71600000	71640000	CT62:200Kb:2.3e-05:4.6e-07:27:60
chr15	71600000	71640000	THSD4:200Kb:2.3e-05:4.6e-07:27:60
chr15	72040000	72080000	NR2E3:-40Kb:5.3e-05:1.1e-06:42:79
chr15	76080000	76120000	FBXO22:-80Kb:2e-05:3.8e-07:47:94
chr15	79320000	79360000	MORF4L1:160Kb:2.5e-05:4.9e-07:26:64
chr15	80200000	80240000	BCL2A1:-40Kb:5.6e-10:1.2e-11:0:52
chr15	80240000	80280000	C15orf37:40Kb:3.1e-10:6.4e-12:0:52
chr15	80240000	80280000	ST20:40Kb:3.1e-10:6.4e-12:0:52
chr15	80240000	80280000	ST20-MTHFS:40Kb:3.1e-10:6.4e-12:0:52
chr15	80280000	80320000	BCL2A1:40Kb:8.3e-08:3.4e-09:0:45
chr15	80280000	80320000	C15orf37:80Kb:4e-06:1.6e-07:0:39
chr15	80280000	80320000	ST20:80Kb:4e-06:1.6e-07:0:39
chr15	80280000	80320000	ST20-MTHFS:80Kb:4e-06:1.6e-07:0:39
chr15	80280000	80320000	ZFAND6:-40Kb:5.3e-06:1.1e-07:0:41
chr15	80360000	80400000	MTHFS:200Kb:1.8e-07:3.7e-09:19:63
chr15	81320000	81360000	C15orf26:-80Kb:2.5e-06:5.7e-08:20:65
chr15	81440000	81480000	C15orf26:40Kb:1.5e-05:6.9e-07:30:71
chr15	82840000	82880000	GOLGA6L9:120Kb:8.2e-05:1.6e-06:24:63
chr15	82840000	82880000	LOC440297:120Kb:8.2e-05:1.6e-06:24:63
chr15	83280000	83320000	AP3B2:-80Kb:1.5e-08:3e-10:33:87
chr15	83280000	83320000	LOC338963:-80Kb:1.5e-08:3e-10:33:87
chr15	83360000	83400000	CPEB1:80Kb:1.6e-08:3.1e-10:33:87
chr15	83360000	83400000	LOC283692:80Kb:1.6e-08:3.1e-10:33:87
chr15	89200000	89240000	MIR1179:80Kb:1.9e-13:3.8e-15:49:1.1e+02
chr15	89200000	89240000	MIR3529:80Kb:1.9e-13:3.8e-15:49:1.1e+02
chr15	89200000	89240000	MIR7-2:80Kb:1.9e-13:3.8e-15:49:1.1e+02
chr15	89360000	89400000	ABHD2:-240Kb:5.4e-08:1.1e-09:16:67
chr15	91400000	91440000	SV2B:-240Kb:3.1e-06:7.1e-08:21:53
chr15	91640000	91680000	FES:240Kb:3.2e-05:6.4e-07:21:53
chr15	91640000	91680000	FURIN:240Kb:3.2e-05:6.4e-07:21:53
chr15	92960000	93000000	ST8SIA2:40Kb:4.9e-10:1e-11:39:66
chr16	1840000	1880000	LINC00254:-80Kb:2.6e-05:5.5e-07:7.5:89
chr16	1840000	1880000	MEIOB:-80Kb:2.6e-05:5.5e-07:7.5:89
chr16	1880000	1920000	FAHD1:40Kb:2.1e-10:4.3e-12:13:1.1e+02
chr16	1880000	1920000	HAGH:40Kb:2.1e-10:4.3e-12:13:1.1e+02
chr16	1880000	1920000	IGFALS:40Kb:2.1e-10:4.3e-12:13:1.1e+02
chr16	1920000	1960000	FAHD1:80Kb:3.1e-08:1.3e-09:7.5:89
chr16	1920000	1960000	HAGH:80Kb:3.1e-08:1.3e-09:7.5:89
chr16	1920000	1960000	IGFALS:80Kb:3.1e-08:1.3e-09:7.5:89
chr16	2200000	2240000	FLYWCH2:-720Kb:0:0:4.4:2.5e+02
chr16	2280000	2320000	FLYWCH2:-640Kb:7.9e-07:8.9e-08:5.1:97
chr16	2440000	2480000	NTN3:-80Kb:1.9e-05:1.2e-06:40:1.3e+02
chr16	2440000	2480000	TBC1D24:-80Kb:1.9e-05:1.2e-06:40:1.3e+02
chr16	2520000	2560000	AMDHD2:-40Kb:1.9e-05:3.8e-07:67:1.6e+02
chr16	2520000	2560000	ATP6V0C:-40Kb:1.9e-05:3.8e-07:67:1.6e+02
chr16	2520000	2560000	CCNF:80Kb:5.9e-05:1.2e-06:40:1.3e+02
chr16	2520000	2560000	CEMP1:-40Kb:1.9e-05:3.8e-07:67:1.6e+02
chr16	2520000	2560000	MIR3178:-40Kb:1.9e-05:3.8e-07:67:1.6e+02
chr16	2520000	2560000	PDPK1:-40Kb:1.9e-05:3.8e-07:67:1.6e+02
chr16	2560000	2600000	NTN3:40Kb:8.5e-06:3.7e-07:67:1.6e+02
chr16	2560000	2600000	TBC1D24:40Kb:8.5e-06:3.7e-07:67:1.6e+02
chr16	2600000	2640000	NTN3:80Kb:7.3e-07:1.6e-08:58:1.6e+02
chr16	2600000	2640000	TBC1D24:80Kb:7.3e-07:1.6e-08:58:1.6e+02
chr16	2800000	2840000	FLYWCH2:-120Kb:0:0:36:2e+02
chr16	2840000	2880000	FLYWCH2:-80Kb:9.9e-11:9e-12:39:1.6e+02
chr16	2920000	2960000	DNASE1L2:640Kb:9.7e-06:1.9e-07:5.1:97
chr16	2920000	2960000	ECI1:640Kb:9.7e-06:1.9e-07:5.1:97
chr16	2920000	2960000	FLYWCH1:-40Kb:0:0:13:2.2e+02
chr16	2920000	2960000	PRSS21:80Kb:3.6e-09:6.9e-11:39:1.6e+02
chr16	2920000	2960000	PRSS33:120Kb:0:0:36:2e+02
chr16	2920000	2960000	PRSS41:80Kb:3.6e-09:6.9e-11:39:1.6e+02
chr16	2920000	2960000	RNPS1:640Kb:9.7e-06:1.9e-07:5.1:97
chr16	2920000	2960000	SNORD60:720Kb:0:0:4.4:2.5e+02
chr16	2920000	2960000	SRRM2:120Kb:0:0:36:2e+02
chr16	2920000	2960000	SRRM2-AS1:120Kb:0:0:36:2e+02
chr16	2920000	2960000	TCEB2:120Kb:0:0:36:2e+02
chr16	2920000	2960000	TRAF7:720Kb:0:0:4.4:2.5e+02
chr16	2960000	3000000	FLYWCH2:40Kb:0:0:13:2.2e+02
chr16	3040000	3080000	CCDC64B:-40Kb:3.9e-05:7.7e-07:0:74
chr16	3040000	3080000	IL32:-40Kb:3.9e-05:7.7e-07:0:74
chr16	3040000	3080000	LOC100128770:-40Kb:3.9e-05:7.7e-07:0:74
chr16	3040000	3080000	MMP25:-40Kb:3.9e-05:7.7e-07:0:74
chr16	4680000	4720000	NUDT16L1:-40Kb:2.9e-05:5.8e-07:60:98
chr16	4760000	4800000	ROGDI:-80Kb:1e-12:2.2e-14:44:1e+02
chr16	4800000	4840000	ROGDI:-40Kb:2.5e-07:1.1e-08:60:1e+02
chr16	4840000	4880000	ANKS3:80Kb:2.1e-12:4.2e-14:44:1e+02
chr16	4840000	4880000	C16orf71:80Kb:2.1e-12:4.2e-14:44:1e+02
chr16	4840000	4880000	LOC440335:40Kb:4.5e-07:1.1e-08:60:1e+02
chr16	4840000	4880000	SEPT12:40Kb:4.5e-07:1.1e-08:60:1e+02
chr16	4840000	4880000	ZNF500:40Kb:4.5e-07:1.1e-08:60:1e+02
chr16	8560000	8600000	TMEM114:-40Kb:7.1e-09:1.4e-10:63:1.1e+02
chr16	9000000	9040000	CARHSP1:40Kb:1.9e-12:3.8e-14:63:1.1e+02
chr16	9000000	9040000	PMM2:120Kb:0:0:43:1.1e+02
chr16	9000000	9040000	TMEM186:120Kb:0:0:43:1.1e+02
chr16	9000000	9040000	USP7:-40Kb:8.1e-06:1.6e-07:63:99
chr16	11280000	11320000	SOCS1:-40Kb:1e-07:2.2e-09:69:1.2e+02
chr16	14920000	14960000	MIR3179-1:-40Kb:7.3e-12:5.2e-13:18:91
chr16	14920000	14960000	PDXDC1:-120Kb:3.8e-07:1.5e-08:5.3:62
chr16	14960000	15000000	MIR3180-1:-40Kb:0:0:18:1.1e+02
chr16	14960000	15000000	MIR3180-4:-280Kb:2.4e-05:5.2e-07:1.8:55
chr16	14960000	15000000	NOMO1:40Kb:4.4e-11:9.7e-13:18:91
chr16	14960000	15000000	NPIP:-40Kb:0:0:18:1.1e+02
chr16	14960000	15000000	PDXDC1:-80Kb:0:0:12:1e+02
chr16	15000000	15040000	MIR3179-1:40Kb:0:0:18:1.1e+02
chr16	15040000	15080000	MIR3179-1:80Kb:0:0:12:1e+02
chr16	15040000	15080000	NOMO1:120Kb:5.7e-07:2.5e-08:5.3:62
chr16	15240000	15280000	MIR3179-1:280Kb:1.2e-06:1.1e-07:1.8:55
chr16	15360000	15400000	C16orf45:-160Kb:5.9e-05:1.2e-06:28:79
chr16	19480000	19520000	C16orf62:-80Kb:1.9e-05:4e-07:43:91
chr16	20720000	20760000	CRYM:-560Kb:8.8e-05:3.9e-06:5.3:53
chr16	20720000	20760000	CRYM-AS1:-560Kb:8.8e-05:3.9e-06:5.3:53
chr16	20720000	20760000	LOC100190986:-720Kb:1.9e-08:8.1e-10:0.98:66
chr16	21000000	21040000	THUMPD1:280Kb:2.9e-05:1.9e-06:13:57
chr16	21080000	21120000	CRYM:-200Kb:2.1e-07:4.6e-09:21:82
chr16	21080000	21120000	CRYM-AS1:-200Kb:2.1e-07:4.6e-09:21:82
chr16	21120000	21160000	DNAH3:-40Kb:7e-05:1.4e-06:45:93
chr16	21120000	21160000	TMEM159:-40Kb:7e-05:1.4e-06:45:93
chr16	21280000	21320000	THUMPD1:560Kb:4e-06:1.7e-07:5.3:53
chr16	21440000	21480000	IGSF6:-200Kb:2.9e-11:6.2e-13:11:95
chr16	21440000	21480000	THUMPD1:720Kb:1.2e-10:2.5e-12:0.98:66
chr16	21640000	21680000	LOC100190986:200Kb:2.8e-13:6e-15:11:95
chr16	22440000	22480000	LOC100132247:-80Kb:6.2e-08:1.3e-09:33:91
chr16	22440000	22480000	LOC653786:-80Kb:6.2e-08:1.3e-09:33:91
chr16	22480000	22520000	IGSF6:840Kb:7.1e-06:3e-07:2.3:61
chr16	22520000	22560000	RRN3P3:80Kb:9.6e-07:2e-08:33:91
chr16	22520000	22560000	SMG1P1:80Kb:9.6e-07:2e-08:33:91
chr16	28240000	28280000	XPO6:40Kb:1.8e-05:3.7e-07:18:68
chr16	28720000	28760000	MIR4721:-120Kb:6.7e-05:1.4e-06:16:78
chr16	28720000	28760000	SH2B1:-120Kb:6.7e-05:1.4e-06:16:78
chr16	28720000	28760000	TUFM:-120Kb:6.7e-05:1.4e-06:16:78
chr16	29320000	29360000	ATXN2L:520Kb:7.1e-08:1.4e-09:0.94:78
chr16	29320000	29360000	ZG16:-440Kb:7.3e-14:1.4e-15:1.1:1.1e+02
chr16	29520000	29560000	CD19:600Kb:4.6e-05:9.2e-07:0.85:64
chr16	29520000	29560000	RABEP2:600Kb:4.6e-05:9.2e-07:0.85:64
chr16	29640000	29680000	QPRT:-40Kb:3.7e-08:7.4e-10:46:1.3e+02
chr16	29680000	29720000	SPN:40Kb:4e-08:7.9e-10:46:1.3e+02
chr16	30360000	30400000	ZNF747:-160Kb:7.8e-06:1.7e-07:17:67
chr16	30360000	30400000	ZNF768:-160Kb:7.8e-06:1.7e-07:17:67
chr16	30400000	30440000	ITGAL:-80Kb:6.8e-06:1.5e-07:24:74
chr16	30400000	30440000	MIR4518:-80Kb:6.8e-06:1.5e-07:24:74
chr16	30480000	30520000	ZNF771:80Kb:5.7e-06:1.2e-07:24:74
chr16	30520000	30560000	CD2BP2:160Kb:1e-05:2.1e-07:17:67
chr16	30520000	30560000	MYLPF:160Kb:1e-05:2.1e-07:17:67
chr16	30520000	30560000	SEPT1:160Kb:1e-05:2.1e-07:17:67
chr16	30520000	30560000	TBC1D10B:160Kb:1e-05:2.1e-07:17:67
chr16	30520000	30560000	ZNF48:160Kb:1e-05:2.1e-07:17:67
chr16	33280000	33320000	RNU6-76:-280Kb:0:0:4.6:1.3e+02
chr16	33320000	33360000	LOC390705:40Kb:4.7e-09:2.4e-10:11:1.1e+02
chr16	33560000	33600000	LOC390705:280Kb:2.1e-14:5.6e-16:4.6:1.3e+02
chr16	45720000	45760000	ORC6:-1000Kb:3.5e-05:7.9e-07:12:32
chr16	45720000	45760000	VPS35:-1000Kb:3.5e-05:7.9e-07:12:32
chr16	46680000	46720000	SHCBP1:40Kb:2.9e-06:6.4e-08:35:58
chr16	46960000	47000000	DNAJA2:-40Kb:8.2e-05:3.4e-06:47:66
chr16	47080000	47120000	DNAJA2:80Kb:5.1e-05:1.1e-06:33:53
chr16	48040000	48080000	SIAH1:-360Kb:2.4e-11:4.8e-13:16:55
chr16	50360000	50400000	NKD1:-200Kb:2.8e-07:1.2e-08:24:47
chr16	50400000	50440000	NKD1:-160Kb:7.5e-13:1.6e-14:27:57
chr16	50520000	50560000	BRD7:120Kb:4.4e-11:1.8e-12:30:57
chr16	50560000	50600000	BRD7:160Kb:2.3e-13:4.8e-15:27:57
chr16	56360000	56400000	AMFR:-80Kb:4.9e-06:9.9e-08:42:89
chr16	56520000	56560000	MT1A:-120Kb:2.7e-09:1.2e-10:36:92
chr16	56520000	56560000	MT1DP:-120Kb:2.7e-09:1.2e-10:36:92
chr16	56520000	56560000	MT1E:-120Kb:2.7e-09:1.2e-10:36:92
chr16	56520000	56560000	MT1JP:-120Kb:2.7e-09:1.2e-10:36:92
chr16	56520000	56560000	MT1L:-120Kb:2.7e-09:1.2e-10:36:92
chr16	56520000	56560000	MT1M:-120Kb:2.7e-09:1.2e-10:36:92
chr16	56520000	56560000	MT2A:-120Kb:2.7e-09:1.2e-10:36:92
chr16	56640000	56680000	BBS2:120Kb:6.4e-09:1.2e-10:36:92
chr16	56640000	56680000	MT1B:-40Kb:1.1e-10:2.1e-12:56:1.2e+02
chr16	56640000	56680000	MT1F:-40Kb:1.1e-10:2.1e-12:56:1.2e+02
chr16	56640000	56680000	MT1G:-40Kb:1.1e-10:2.1e-12:56:1.2e+02
chr16	56640000	56680000	MT1H:-40Kb:1.1e-10:2.1e-12:56:1.2e+02
chr16	56640000	56680000	MT1IP:-40Kb:1.1e-10:2.1e-12:56:1.2e+02
chr16	56640000	56680000	MT1X:-40Kb:1.1e-10:2.1e-12:56:1.2e+02
chr16	56680000	56720000	MT1A:40Kb:1e-10:2.3e-12:56:1.2e+02
chr16	56680000	56720000	MT1DP:40Kb:1e-10:2.3e-12:56:1.2e+02
chr16	56680000	56720000	MT1E:40Kb:1e-10:2.3e-12:56:1.2e+02
chr16	56680000	56720000	MT1JP:40Kb:1e-10:2.3e-12:56:1.2e+02
chr16	56680000	56720000	MT1L:40Kb:1e-10:2.3e-12:56:1.2e+02
chr16	56680000	56720000	MT1M:40Kb:1e-10:2.3e-12:56:1.2e+02
chr16	56680000	56720000	MT2A:40Kb:1e-10:2.3e-12:56:1.2e+02
chr16	57080000	57120000	ARL2BP:-160Kb:3.3e-05:7e-07:32:71
chr16	58720000	58760000	GOT2:-40Kb:2.3e-05:4.9e-07:33:46
chr16	67560000	67600000	ACD:-120Kb:1.8e-06:3.7e-08:40:96
chr16	67560000	67600000	C16orf86:-120Kb:1.8e-06:3.7e-08:40:96
chr16	67560000	67600000	ENKD1:-120Kb:1.8e-06:3.7e-08:40:96
chr16	67560000	67600000	PARD6A:-120Kb:1.8e-06:3.7e-08:40:96
chr16	67560000	67600000	RLTPR:-80Kb:2.2e-07:4.7e-09:50:1.1e+02
chr16	67640000	67680000	CTCF:80Kb:3.6e-08:7.7e-10:50:1.1e+02
chr16	67640000	67680000	FAM65A:80Kb:3.6e-08:7.7e-10:50:1.1e+02
chr16	67680000	67720000	CTCF:120Kb:1.2e-07:5.2e-09:40:96
chr16	67680000	67720000	FAM65A:120Kb:1.2e-07:5.2e-09:40:96
chr16	67760000	67800000	RANBP10:-80Kb:4.3e-06:8.7e-08:50:1.1e+02
chr16	67760000	67800000	THAP11:-80Kb:4.3e-06:8.7e-08:50:1.1e+02
chr16	67760000	67800000	TSNAXIP1:-80Kb:4.3e-06:8.7e-08:50:1.1e+02
chr16	68720000	68760000	TANGO6:-120Kb:1.2e-06:2.4e-08:8.7:78
chr16	68960000	69000000	SNTB2:-240Kb:9.7e-13:2e-14:16:1.1e+02
chr16	69520000	69560000	CYB5B:80Kb:8.4e-06:1.7e-07:51:1.1e+02
chr16	71640000	71680000	SNORD71:-120Kb:1.3e-06:3.3e-08:28:53
chr16	71680000	71720000	SNORD71:-80Kb:1.3e-06:5.8e-08:34:59
chr16	71720000	71760000	MARVELD3:80Kb:9.8e-05:4.2e-06:34:55
chr16	71760000	71800000	MARVELD3:120Kb:1.7e-06:3.6e-08:28:53
chr16	78000000	78040000	CLEC3A:-40Kb:7.8e-05:1.6e-06:41:57
chr16	80600000	80640000	CDYL2:-200Kb:1.4e-05:2.9e-07:22:46
chr16	84120000	84160000	NECAB2:120Kb:5.6e-05:1.1e-06:26:57
chr16	86440000	86480000	LOC732275:80Kb:0:0:36:1.1e+02
chr16	88360000	88400000	APRT:-480Kb:4.5e-05:2e-06:53:1.2e+02
chr16	88360000	88400000	CDT1:-480Kb:4.5e-05:2e-06:53:1.2e+02
chr16	88360000	88400000	PIEZO1:-480Kb:4.5e-05:2e-06:53:1.2e+02
chr17	1480000	1520000	SERPINF1:-160Kb:1.7e-06:1.1e-07:31:74
chr17	1480000	1520000	SERPINF2:-160Kb:1.7e-06:1.1e-07:31:74
chr17	1520000	1560000	SERPINF1:-120Kb:2.6e-09:5.6e-11:37:90
chr17	1520000	1560000	SERPINF2:-120Kb:2.6e-09:5.6e-11:37:90
chr17	1640000	1680000	RILP:120Kb:2.6e-09:5.5e-11:37:90
chr17	1640000	1680000	RPA1:-80Kb:5.5e-07:1.3e-08:47:92
chr17	1640000	1680000	SCARF1:120Kb:2.6e-09:5.5e-11:37:90
chr17	1640000	1680000	SLC43A2:120Kb:2.6e-09:5.5e-11:37:90
chr17	1640000	1680000	SMYD4:-80Kb:5.5e-07:1.3e-08:47:92
chr17	1720000	1760000	SERPINF1:80Kb:4.4e-07:1.9e-08:47:92
chr17	1720000	1760000	SERPINF2:80Kb:4.4e-07:1.9e-08:47:92
chr17	2520000	2560000	METTL16:120Kb:4.6e-14:1e-15:34:1e+02
chr17	2760000	2800000	RAP1GAP2:80Kb:1.6e-11:3.1e-13:41:1e+02
chr17	3520000	3560000	EMC6:-40Kb:3.9e-07:1.7e-08:58:1e+02
chr17	3520000	3560000	P2RX5:-40Kb:3.9e-07:1.7e-08:58:1e+02
chr17	3520000	3560000	P2RX5-TAX1BP3:-40Kb:3.9e-07:1.7e-08:58:1e+02
chr17	3520000	3560000	TAX1BP3:-40Kb:3.9e-07:1.7e-08:58:1e+02
chr17	3560000	3600000	CTNS:40Kb:1.3e-06:2.5e-08:58:1e+02
chr17	3560000	3600000	SHPK:40Kb:1.3e-06:2.5e-08:58:1e+02
chr17	3640000	3680000	EMC6:80Kb:0:0:39:1.1e+02
chr17	3640000	3680000	P2RX5:80Kb:0:0:39:1.1e+02
chr17	3640000	3680000	P2RX5-TAX1BP3:80Kb:0:0:39:1.1e+02
chr17	3640000	3680000	TAX1BP3:80Kb:0:0:39:1.1e+02
chr17	4040000	4080000	UBE2G1:-200Kb:2.5e-07:5.9e-09:25:72
chr17	4200000	4240000	UBE2G1:-40Kb:5.4e-07:2.6e-08:62:1.1e+02
chr17	4240000	4280000	CYB5D2:200Kb:2.1e-07:4.4e-09:25:72
chr17	4240000	4280000	ZZEF1:200Kb:2.1e-07:4.4e-09:25:72
chr17	6880000	6920000	ASGR2:-120Kb:1e-05:4.2e-07:35:76
chr17	6880000	6920000	CLEC10A:-80Kb:6.6e-07:2.6e-08:43:89
chr17	6960000	7000000	ALOX12:80Kb:1.3e-06:2.7e-08:43:89
chr17	6960000	7000000	ASGR2:-40Kb:2.7e-07:5.6e-09:64:1.1e+02
chr17	6960000	7000000	C17orf49:80Kb:1.3e-06:2.7e-08:43:89
chr17	6960000	7000000	LOC100506713:80Kb:1.3e-06:2.7e-08:43:89
chr17	6960000	7000000	RNASEK:80Kb:1.3e-06:2.7e-08:43:89
chr17	6960000	7000000	RNASEK-C17orf49:80Kb:1.3e-06:2.7e-08:43:89
chr17	7000000	7040000	ALOX12:120Kb:1e-05:4.1e-07:35:76
chr17	7000000	7040000	C17orf49:120Kb:1e-05:4.1e-07:35:76
chr17	7000000	7040000	CLEC10A:40Kb:2.6e-07:5.3e-09:64:1.1e+02
chr17	7000000	7040000	LOC100506713:120Kb:1e-05:4.1e-07:35:76
chr17	7000000	7040000	RNASEK:120Kb:1e-05:4.1e-07:35:76
chr17	7000000	7040000	RNASEK-C17orf49:120Kb:1e-05:4.1e-07:35:76
chr17	8360000	8400000	NDEL1:40Kb:2.5e-07:5e-09:59:1.1e+02
chr17	10160000	10200000	MYH2:-280Kb:3.5e-08:7.7e-10:19:61
chr17	10640000	10680000	MYH3:80Kb:6.4e-05:1.3e-06:36:65
chr17	12080000	12120000	MYOCD:-480Kb:3.3e-05:7.3e-07:13:34
chr17	15080000	15120000	TEKT3:-160Kb:2.7e-05:5.9e-07:24:64
chr17	15400000	15440000	CDRT15P2:-240Kb:6.9e-05:3e-06:19:60
chr17	15520000	15560000	TRIM16:-40Kb:8.6e-06:3.6e-07:46:89
chr17	15560000	15600000	CDRT1:40Kb:1.2e-05:2.4e-07:46:89
chr17	15560000	15600000	TBC1D26:-40Kb:1.8e-05:3.6e-07:46:89
chr17	15560000	15600000	ZNF286A:-40Kb:1.8e-05:3.6e-07:46:89
chr17	15600000	15640000	TRIM16:40Kb:8.6e-06:2.4e-07:46:89
chr17	15640000	15680000	ADORA2B:-200Kb:5.4e-06:1.1e-07:22:70
chr17	15760000	15800000	MEIS3P1:80Kb:2.2e-11:4.5e-13:33:98
chr17	15800000	15840000	MEIS3P1:120Kb:2e-07:8.2e-09:28:79
chr17	15840000	15880000	CDRT15P2:200Kb:1.8e-06:3.8e-08:22:70
chr17	17320000	17360000	NT5M:120Kb:2.9e-08:5.9e-10:31:90
chr17	17960000	18000000	SHMT1:-280Kb:1.5e-07:6.2e-09:4.2:92
chr17	18200000	18240000	SHMT1:-40Kb:0:0:35:4.8e+02
chr17	18240000	18280000	DRG2:280Kb:1.2e-06:2.5e-08:4.2:92
chr17	18240000	18280000	SMCR8:40Kb:0:0:35:4.8e+02
chr17	18240000	18280000	TOP3A:40Kb:0:0:35:4.8e+02
chr17	19320000	19360000	MIR1180:80Kb:0:0:39:1.2e+02
chr17	20160000	20200000	AKAP10:280Kb:1.1e-07:2.3e-09:18:75
chr17	20160000	20200000	SPECC1:280Kb:1.1e-07:2.3e-09:18:75
chr17	20360000	20400000	CDRT15L2:-120Kb:1.1e-13:2.6e-15:25:98
chr17	20480000	20520000	LGALS9B:120Kb:6.1e-14:1.2e-15:25:98
chr17	20520000	20560000	CDRT15L2:40Kb:6.5e-06:2.9e-07:46:93
chr17	21160000	21200000	KCNJ12:-80Kb:1.1e-07:2.7e-09:32:79
chr17	21160000	21200000	KCNJ18:-120Kb:3.5e-06:7.5e-08:25:68
chr17	21240000	21280000	MAP2K3:80Kb:5.4e-07:2.9e-08:32:79
chr17	21280000	21320000	MAP2K3:120Kb:9.6e-06:7.8e-07:25:68
chr17	21480000	21520000	MAP2K3:320Kb:3.9e-08:1e-09:12:65
chr17	26760000	26800000	FOXN1:-80Kb:3.9e-08:7.7e-10:44:1e+02
chr17	26760000	26800000	UNC119:-80Kb:3.9e-08:7.7e-10:44:1e+02
chr17	26880000	26920000	ERAL1:-280Kb:1.9e-06:3.9e-08:22:66
chr17	26880000	26920000	FAM222B:-280Kb:1.9e-06:3.9e-08:22:66
chr17	26880000	26920000	MIR144:-280Kb:1.9e-06:3.9e-08:22:66
chr17	26880000	26920000	MIR451A:-280Kb:1.9e-06:3.9e-08:22:66
chr17	26880000	26920000	MIR451B:-280Kb:1.9e-06:3.9e-08:22:66
chr17	26880000	26920000	MIR4732:-280Kb:1.9e-06:3.9e-08:22:66
chr17	27360000	27400000	MYO18A:-120Kb:3.4e-06:6.8e-08:29:80
chr17	27480000	27520000	PIPOX:120Kb:4e-06:8e-08:29:80
chr17	33600000	33640000	RFFL:200Kb:4.3e-05:9.2e-07:18:1e+02
chr17	34360000	34400000	TBC1D3C:-200Kb:2.4e-05:4.9e-07:23:94
chr17	37960000	38000000	IKZF3:-40Kb:1.1e-05:2.2e-07:57:1.1e+02
chr17	37960000	38000000	ZPBP2:-40Kb:1.1e-05:2.2e-07:57:1.1e+02
chr17	38240000	38280000	RAPGEFL1:-80Kb:8.8e-12:1.9e-13:43:1.2e+02
chr17	38320000	38360000	MSL1:80Kb:8.2e-12:1.6e-13:43:1.2e+02
chr17	38320000	38360000	NR1D1:80Kb:8.2e-12:1.6e-13:43:1.2e+02
chr17	38520000	38560000	CCR7:-200Kb:1.1e-05:4.8e-07:26:81
chr17	38560000	38600000	CCR7:-160Kb:2.4e-07:5e-09:33:96
chr17	38680000	38720000	IGFBP4:120Kb:0:0:37:1.4e+02
chr17	38680000	38720000	TOP2A:120Kb:0:0:37:1.4e+02
chr17	38720000	38760000	GJD3:200Kb:4.1e-06:8.3e-08:26:81
chr17	38720000	38760000	IGFBP4:160Kb:1.2e-08:5e-10:33:96
chr17	38720000	38760000	TOP2A:160Kb:1.2e-08:5e-10:33:96
chr17	39000000	39040000	KRT23:-80Kb:0:0:48:1.4e+02
chr17	39080000	39120000	KRT12:80Kb:0:0:48:1.4e+02
chr17	39120000	39160000	KRTAP1-1:-40Kb:6.6e-05:1.4e-06:69:1.2e+02
chr17	39120000	39160000	KRTAP1-3:-40Kb:6.6e-05:1.4e-06:69:1.2e+02
chr17	39120000	39160000	KRTAP1-4:-40Kb:6.6e-05:1.4e-06:69:1.2e+02
chr17	39120000	39160000	KRTAP1-5:-40Kb:6.6e-05:1.4e-06:69:1.2e+02
chr17	39120000	39160000	KRTAP3-1:-40Kb:6.6e-05:1.4e-06:69:1.2e+02
chr17	39160000	39200000	KRT39:40Kb:7.9e-05:1.6e-06:69:1.2e+02
chr17	39160000	39200000	KRT40:40Kb:7.9e-05:1.6e-06:69:1.2e+02
chr17	39160000	39200000	KRTAP3-2:40Kb:7.9e-05:1.6e-06:69:1.2e+02
chr17	39160000	39200000	KRTAP3-3:40Kb:7.9e-05:1.6e-06:69:1.2e+02
chr17	40880000	40920000	CNTD1:-40Kb:0:0:58:2.5e+02
chr17	40880000	40920000	COA3:-40Kb:0:0:58:2.5e+02
chr17	40880000	40920000	MEOX1:-840Kb:4.2e-07:9.3e-09:2.3:71
chr17	40880000	40920000	VPS25:-40Kb:0:0:58:2.5e+02
chr17	40880000	40920000	WNK4:-40Kb:0:0:58:2.5e+02
chr17	40920000	40960000	EZH1:40Kb:0:0:58:2.5e+02
chr17	40920000	40960000	RAMP2:40Kb:0:0:58:2.5e+02
chr17	40920000	40960000	RAMP2-AS1:40Kb:0:0:58:2.5e+02
chr17	41600000	41640000	MEOX1:-120Kb:1.6e-06:6.9e-08:18:82
chr17	41720000	41760000	ETV4:120Kb:8.3e-06:1.8e-07:18:82
chr17	41720000	41760000	EZH1:840Kb:3.3e-07:1.4e-08:2.3:71
chr17	41720000	41760000	RAMP2:840Kb:3.3e-07:1.4e-08:2.3:71
chr17	41720000	41760000	RAMP2-AS1:840Kb:3.3e-07:1.4e-08:2.3:71
chr17	42120000	42160000	C17orf53:-80Kb:9.7e-06:2e-07:33:84
chr17	42120000	42160000	HDAC5:-80Kb:9.7e-06:2e-07:33:84
chr17	42200000	42240000	G6PC3:80Kb:1.5e-05:2.9e-07:33:84
chr17	42200000	42240000	LSM12:80Kb:1.5e-05:2.9e-07:33:84
chr17	45280000	45320000	EFCAB13:-120Kb:5.6e-06:1.1e-07:34:71
chr17	54720000	54760000	COIL:-280Kb:0:0:18:1.6e+02
chr17	55280000	55320000	MSI2:-40Kb:1.1e-12:2.2e-14:65:1.3e+02
chr17	55400000	55440000	MSI2:80Kb:2.1e-10:8.7e-12:45:1.1e+02
chr17	55440000	55480000	AKAP1:280Kb:4.7e-05:9.4e-07:18:62
chr17	55440000	55480000	MSI2:120Kb:3.1e-07:2e-08:36:87
chr17	57400000	57440000	MIR4729:-40Kb:0.0001:2.1e-06:52:83
chr17	67600000	67640000	KCNJ16:-440Kb:7.6e-11:1.9e-12:13:52
chr17	71160000	71200000	CPSF4L:-80Kb:3.6e-07:7.2e-09:46:1.1e+02
chr17	71240000	71280000	COG1:80Kb:3.4e-07:6.8e-09:46:1.1e+02
chr17	71240000	71280000	SSTR2:80Kb:3.4e-07:6.8e-09:46:1.1e+02
chr17	71880000	71920000	LINC00469:80Kb:1.8e-07:3.8e-09:46:97
chr17	72280000	72320000	BTBD17:-40Kb:1e-06:2.1e-08:62:1.1e+02
chr17	72280000	72320000	KIF19:-40Kb:1e-06:2.1e-08:62:1.1e+02
chr17	73560000	73600000	ITGB4:-120Kb:6.8e-05:1.3e-06:34:70
chr17	74000000	74040000	RNF157:-200Kb:2.1e-06:4.4e-08:30:71
chr17	74000000	74040000	UBALD2:-240Kb:9.5e-07:2e-08:22:66
chr17	74200000	74240000	EVPL:200Kb:9.5e-07:4.1e-08:30:71
chr17	74240000	74280000	EVPL:240Kb:3.5e-07:7.6e-09:22:66
chr17	74280000	74320000	PRPSAP1:-40Kb:1.7e-08:3.4e-10:57:1.1e+02
chr17	74320000	74360000	QRICH2:40Kb:1.8e-08:3.6e-10:57:1.1e+02
chr17	74800000	74840000	MGAT5B:-40Kb:9.7e-06:2.1e-07:29:71
chr17	75400000	75440000	MIR4316:40Kb:1.2e-09:2.4e-11:55:1.1e+02
chr17	75960000	76000000	FLJ45079:80Kb:5.3e-06:1.1e-07:39:82
chr17	76040000	76080000	C17orf99:-80Kb:3.3e-09:7.3e-11:39:91
chr17	76040000	76080000	TMC6:-80Kb:3.3e-09:7.3e-11:39:91
chr17	76040000	76080000	TMC8:-80Kb:3.3e-09:7.3e-11:39:91
chr17	77560000	77600000	ENPP7:-120Kb:5.4e-05:1.2e-06:20:59
chr17	77560000	77600000	MIR4739:-120Kb:5.4e-05:1.2e-06:20:59
chr17	77800000	77840000	CBX4:0Kb:7.4e-06:1.6e-07:42:86
chr17	77800000	77840000	CBX8:40Kb:4.6e-06:9.5e-08:42:86
chr18	280000	320000	COLEC12:-200Kb:7.8e-13:2.3e-14:39:94
chr18	320000	360000	C18orf56:-320Kb:1.6e-05:1.3e-06:32:64
chr18	320000	360000	TYMS:-320Kb:1.6e-05:1.3e-06:32:64
chr18	360000	400000	C18orf56:-280Kb:8.5e-15:2.2e-16:39:94
chr18	360000	400000	CETN1:-200Kb:6.4e-07:1.7e-08:56:94
chr18	360000	400000	CLUL1:-200Kb:6.4e-07:1.7e-08:56:94
chr18	360000	400000	TYMS:-280Kb:8.5e-15:2.2e-16:39:94
chr18	400000	440000	C18orf56:-240Kb:7.7e-08:4e-09:56:94
chr18	400000	440000	TYMS:-240Kb:7.7e-08:4e-09:56:94
chr18	2880000	2920000	MYOM1:-320Kb:4.1e-06:9.1e-08:15:46
chr18	3160000	3200000	MYOM1:-40Kb:2.5e-05:1.1e-06:52:81
chr18	3440000	3480000	DLGAP1-AS1:-120Kb:5.5e-08:1.2e-09:37:73
chr18	3480000	3520000	DLGAP1-AS1:-80Kb:3.8e-05:1.6e-06:40:69
chr18	3640000	3680000	MYL12A:400Kb:2.4e-10:5.6e-12:5.7:47
chr18	3640000	3680000	MYL12B:400Kb:2.4e-10:5.6e-12:5.7:47
chr18	3680000	3720000	DLGAP1-AS3:-160Kb:6.2e-06:1.4e-07:21:52
chr18	8960000	9000000	SOGA2:280Kb:4.7e-06:9.5e-08:20:50
chr18	9640000	9680000	PPP4R1:40Kb:9.9e-09:2e-10:52:86
chr18	11600000	11640000	CHMP1B:-240Kb:0:0:28:1.8e+02
chr18	12360000	12400000	PSMG2:-280Kb:2.2e-05:4.6e-07:19:57
chr18	12360000	12400000	SPIRE1:-280Kb:2.2e-05:4.6e-07:19:57
chr18	14120000	14160000	MIR3156-2:-680Kb:3.5e-05:7.2e-07:1.5:60
chr18	14200000	14240000	ANKRD20A5P:40Kb:5.6e-06:2.4e-07:28:85
chr18	14400000	14440000	ANKRD20A5P:240Kb:0:0:4.5:1.1e+02
chr18	14440000	14480000	MC5R:640Kb:6.8e-05:1.7e-06:1.6:49
chr18	14800000	14840000	ZNF519:680Kb:1.2e-06:2.8e-08:1.5:60
chr18	15160000	15200000	POTEC:640Kb:7.1e-06:1.4e-07:1.6:64
chr18	27880000	27920000	MIR302F:40Kb:1.1e-11:2.4e-13:46:79
chr18	29040000	29080000	SLC25A52:-280Kb:5.4e-08:1.1e-09:16:39
chr18	29280000	29320000	DSG2:240Kb:1.4e-07:6.3e-09:17:40
chr18	29320000	29360000	DSG2:280Kb:1.1e-07:2.5e-09:16:39
chr18	31560000	31600000	NOL4:-240Kb:8.7e-06:1.8e-07:25:59
chr18	33240000	33280000	GALNT1:40Kb:1.2e-11:2.4e-13:46:95
chr18	58800000	58840000	CDH20:-320Kb:7.1e-08:2e-09:15:44
chr18	58840000	58880000	CDH20:-280Kb:3.3e-05:2.2e-06:18:40
chr18	58920000	58960000	CDH20:-200Kb:7.1e-08:3.1e-09:23:52
chr18	61880000	61920000	LINC00305:80Kb:1.2e-05:2.7e-07:25:38
chr18	62280000	62320000	LINC00305:480Kb:5.3e-05:2.3e-06:11:24
chr18	62280000	62320000	LOC284294:520Kb:2.6e-08:6.3e-10:11:27
chr18	64400000	64440000	CDH19:160Kb:8.8e-06:1.9e-07:18:35
chr18	72520000	72560000	LOC400657:280Kb:7.1e-12:1.6e-13:13:47
chr19	-160000	-120000	FLJ45445:-360Kb:1.5e-05:5e-07:83:1.6e+02
chr19	-120000	-80000	PPAP2C:-400Kb:4.2e-06:2.8e-07:83:1.6e+02
chr19	-80000	-40000	MIER2:-400Kb:3.5e-06:2.3e-07:83:1.6e+02
chr19	40000	80000	PPAP2C:-240Kb:2.4e-06:8.1e-08:21:1e+02
chr19	80000	120000	MIER2:-240Kb:2e-06:6.4e-08:21:1e+02
chr19	160000	200000	CDC34:-360Kb:1.7e-07:4.4e-09:21:1e+02
chr19	160000	200000	GZMM:-360Kb:1.7e-07:4.4e-09:21:1e+02
chr19	200000	240000	BSG:-360Kb:1.2e-07:3.1e-09:21:1e+02
chr19	200000	240000	HCN2:-360Kb:1.2e-07:3.1e-09:21:1e+02
chr19	600000	640000	PALM:-80Kb:1.4e-06:3.4e-08:34:1e+02
chr19	600000	640000	PRSS57:-80Kb:1.4e-06:3.4e-08:34:1e+02
chr19	640000	680000	C19orf21:-80Kb:1.2e-06:2.7e-08:34:1e+02
chr19	680000	720000	CFD:-160Kb:3.4e-07:7.6e-09:34:1e+02
chr19	680000	720000	ELANE:-160Kb:3.4e-07:7.6e-09:34:1e+02
chr19	680000	720000	PRTN3:-160Kb:3.4e-07:7.6e-09:34:1e+02
chr19	720000	760000	KISS1R:-160Kb:2.6e-07:5.8e-09:34:1e+02
chr19	720000	760000	MED16:-160Kb:2.6e-07:5.8e-09:34:1e+02
chr19	720000	760000	R3HDM4:-160Kb:2.6e-07:5.8e-09:34:1e+02
chr19	21440000	21480000	LOC400680:-200Kb:2.7e-05:5.5e-07:16:55
chr19	33400000	33440000	ANKRD27:240Kb:2.8e-06:9.2e-08:16:48
chr19	33400000	33440000	NUDT19:240Kb:2.8e-06:9.2e-08:16:48
chr19	33400000	33440000	RGS9BP:240Kb:2.8e-06:9.2e-08:16:48
chr19	33480000	33520000	ANKRD27:320Kb:2.8e-06:1.3e-07:14:45
chr19	33480000	33520000	NUDT19:320Kb:2.8e-06:1.3e-07:14:45
chr19	33480000	33520000	RGS9BP:320Kb:2.8e-06:1.3e-07:14:45
chr19	38120000	38160000	LOC644554:-160Kb:3.2e-07:1.4e-08:23:67
chr19	38160000	38200000	LOC644554:-120Kb:0:0:28:95
chr19	38280000	38320000	ZFP30:160Kb:3.8e-08:8.5e-10:23:67
chr19	38280000	38320000	ZNF781:120Kb:0:0:28:95
chr19	38600000	38640000	RYR1:-320Kb:2e-05:4.7e-07:15:53
chr19	38960000	39000000	CAPN12:-240Kb:7e-05:1.6e-06:18:52
chr19	39000000	39040000	LGALS7:-240Kb:1.5e-06:3.1e-08:18:57
chr19	39000000	39040000	LGALS7B:-240Kb:1.5e-06:3.1e-08:18:57
chr19	39560000	39600000	PAK4:-40Kb:2.3e-05:4.6e-07:59:98
chr19	39600000	39640000	PAPL:40Kb:2.6e-05:5.2e-07:59:98
chr19	53120000	53160000	ZNF600:-160Kb:8.8e-05:1.8e-06:22:1.3e+02
chr19	53120000	53160000	ZNF677:-600Kb:7.3e-07:1.5e-08:3.4:1.3e+02
chr19	53680000	53720000	BIRC8:-80Kb:5.7e-12:1.2e-13:57:2.2e+02
chr19	53680000	53720000	FAM90A27P:-80Kb:5.7e-12:1.2e-13:57:2.2e+02
chr19	53680000	53720000	VN1R2:-80Kb:5.7e-12:1.2e-13:57:2.2e+02
chr19	53680000	53720000	VN1R4:-80Kb:5.7e-12:1.2e-13:57:2.2e+02
chr19	53760000	53800000	ZNF665:80Kb:6.5e-12:1.3e-13:57:2.2e+02
chr19	53760000	53800000	ZNF818P:80Kb:6.5e-12:1.3e-13:57:2.2e+02
chr2	6920000	6960000	CMPK2:-80Kb:9.6e-12:5.9e-13:0:36
chr2	6920000	6960000	RNF144A:-120Kb:1.9e-06:1.2e-07:0:26
chr2	6920000	6960000	RNF144A-AS1:-120Kb:1.9e-06:1.2e-07:0:26
chr2	6920000	6960000	RSAD2:-80Kb:9.6e-12:5.9e-13:0:36
chr2	6960000	7000000	CMPK2:-40Kb:0:0:0:54
chr2	6960000	7000000	RNF144A:-80Kb:5.4e-15:2.2e-16:0:42
chr2	6960000	7000000	RNF144A-AS1:-80Kb:5.4e-15:2.2e-16:0:42
chr2	6960000	7000000	RSAD2:-40Kb:0:0:0:54
chr2	7000000	7040000	RNF144A:-40Kb:0:0:0:48
chr2	7000000	7040000	RNF144A-AS1:-40Kb:0:0:0:48
chr2	7040000	7080000	CMPK2:40Kb:0:0:0:48
chr2	7040000	7080000	RSAD2:40Kb:0:0:0:48
chr2	10480000	10520000	KLF11:320Kb:5.4e-07:1.2e-08:16:49
chr2	11520000	11560000	E2F6:-80Kb:9.7e-05:1.9e-06:38:68
chr2	16160000	16200000	MYCN:80Kb:9.3e-13:1.9e-14:38:77
chr2	16160000	16200000	MYCNOS:80Kb:9.3e-13:1.9e-14:38:77
chr2	16160000	16200000	NBAS:480Kb:6.4e-06:1.4e-07:17:43
chr2	20120000	20160000	FLJ12334:80Kb:3.2e-05:6.6e-07:38:63
chr2	20520000	20560000	RHOB:-120Kb:4.2e-06:9.1e-08:32:58
chr2	20640000	20680000	PUM2:120Kb:5.9e-06:1.2e-07:32:58
chr2	25040000	25080000	DNAJC27:-120Kb:1.3e-09:2.7e-11:34:83
chr2	25040000	25080000	DNAJC27-AS1:-120Kb:1.3e-09:2.7e-11:34:83
chr2	25080000	25120000	DNAJC27:-80Kb:2.4e-09:1e-10:41:88
chr2	25080000	25120000	DNAJC27-AS1:-80Kb:2.4e-09:1e-10:41:88
chr2	25200000	25240000	DNAJC27:40Kb:8.2e-06:5.1e-07:55:92
chr2	25200000	25240000	DNAJC27-AS1:40Kb:8.2e-06:5.1e-07:55:92
chr2	26040000	26080000	KIF3C:-160Kb:6.8e-09:1.4e-10:33:83
chr2	26920000	26960000	CENPA:-80Kb:4.1e-05:8.2e-07:47:83
chr2	27160000	27200000	AGBL5:-80Kb:3.5e-07:7.4e-09:47:87
chr2	27160000	27200000	C2orf53:-200Kb:2.3e-07:4.9e-09:20:60
chr2	27160000	27200000	TCF23:-200Kb:2.3e-07:4.9e-09:20:60
chr2	27160000	27200000	TMEM214:-80Kb:3.5e-07:7.4e-09:47:87
chr2	27240000	27280000	MAPRE3:80Kb:4e-07:1.4e-08:47:87
chr2	27360000	27400000	MAPRE3:200Kb:4e-07:1.7e-08:20:60
chr2	28840000	28880000	PLB1:160Kb:4.7e-05:9.6e-07:25:50
chr2	29040000	29080000	SNORD53:-80Kb:4.8e-05:2e-06:35:59
chr2	29040000	29080000	SNORD92:-80Kb:4.8e-05:2e-06:35:59
chr2	29240000	29280000	SNORD53:120Kb:4.8e-05:1.1e-06:28:53
chr2	29240000	29280000	SNORD92:120Kb:4.8e-05:1.1e-06:28:53
chr2	32400000	32440000	SPAST:120Kb:6.2e-05:1.3e-06:28:48
chr2	33440000	33480000	MIR4765:600Kb:2.2e-05:4.9e-07:12:36
chr2	33440000	33480000	TTC27:600Kb:2.2e-05:4.9e-07:12:36
chr2	42560000	42600000	KCNG3:-160Kb:9e-06:1.8e-07:31:82
chr2	42680000	42720000	COX7A2L:120Kb:5.3e-06:2.2e-07:34:84
chr2	42720000	42760000	COX7A2L:160Kb:4.9e-06:1e-07:31:82
chr2	44040000	44080000	DYNC2LI1:40Kb:3.4e-06:6.8e-08:53:91
chr2	54600000	54640000	SPTBN1:-80Kb:3.7e-08:7.6e-10:33:64
chr2	65600000	65640000	RAB1A:280Kb:3.9e-05:8.8e-07:20:50
chr2	66480000	66520000	MEIS1:-160Kb:0:0:20:65
chr2	66480000	66520000	MEIS1-AS3:-160Kb:0:0:20:65
chr2	66520000	66560000	MEIS1:-120Kb:0:0:26:73
chr2	66520000	66560000	MEIS1-AS3:-120Kb:0:0:26:73
chr2	68200000	68240000	PNO1:-160Kb:0.0001:2e-06:22:45
chr2	68200000	68240000	WDR92:-160Kb:0.0001:2e-06:22:45
chr2	70200000	70240000	ASPRV1:40Kb:4.2e-05:8.3e-07:63:1.1e+02
chr2	70920000	70960000	FIGLA:-80Kb:4.9e-05:1.1e-06:43:84
chr2	70960000	71000000	FIGLA:-40Kb:4.9e-05:2e-06:60:1e+02
chr2	74520000	74560000	C2orf81:-120Kb:8e-06:4.9e-07:0:44
chr2	74520000	74560000	DCTN1:-80Kb:4.3e-06:2.6e-07:0:45
chr2	74520000	74560000	DCTN1-AS1:-80Kb:4.3e-06:2.6e-07:0:45
chr2	74520000	74560000	RTKN:-120Kb:8e-06:4.9e-07:0:44
chr2	74520000	74560000	SLC4A5:-40Kb:6.4e-11:2.8e-12:0:63
chr2	74520000	74560000	WDR54:-120Kb:8e-06:4.9e-07:0:44
chr2	74560000	74600000	C2orf81:-80Kb:5.3e-11:2.1e-12:0:63
chr2	74560000	74600000	DCTN1:-40Kb:8.9e-11:3.6e-12:0:62
chr2	74560000	74600000	DCTN1-AS1:-40Kb:8.9e-11:3.6e-12:0:62
chr2	74560000	74600000	RTKN:-80Kb:5.3e-11:2.1e-12:0:63
chr2	74560000	74600000	WDR54:-80Kb:5.3e-11:2.1e-12:0:63
chr2	74600000	74640000	C2orf81:-40Kb:1.1e-14:2.2e-16:0:74
chr2	74600000	74640000	RTKN:-40Kb:1.1e-14:2.2e-16:0:74
chr2	74600000	74640000	SLC4A5:40Kb:6.4e-11:3.9e-12:0:62
chr2	74600000	74640000	WDR54:-40Kb:1.1e-14:2.2e-16:0:74
chr2	74640000	74680000	DCTN1:40Kb:5.5e-15:1.1e-16:0:74
chr2	74640000	74680000	DCTN1-AS1:40Kb:5.5e-15:1.1e-16:0:74
chr2	74640000	74680000	SLC4A5:80Kb:6.4e-11:2e-12:0:63
chr2	74800000	74840000	SEMA4F:-80Kb:2.1e-06:4.3e-08:36:75
chr2	79920000	79960000	CTNNA2:200Kb:3.9e-05:8.2e-07:19:41
chr2	95880000	95920000	ZNF2:80Kb:3.9e-14:7.8e-16:27:1.3e+02
chr2	95880000	95920000	ZNF514:80Kb:3.9e-14:7.8e-16:27:1.3e+02
chr2	97080000	97120000	MIR3127:-360Kb:7.5e-09:4.9e-10:7.8:1.1e+02
chr2	97160000	97200000	ANKRD23:-320Kb:4.1e-08:8.8e-10:8.9:1.1e+02
chr2	97160000	97200000	CNNM3:-320Kb:4.1e-08:8.8e-10:8.9:1.1e+02
chr2	97160000	97200000	MIR3127:-280Kb:3e-13:1.3e-14:10:1.4e+02
chr2	97200000	97240000	ANKRD23:-280Kb:1.3e-07:5.3e-09:10:1.1e+02
chr2	97200000	97240000	CNNM3:-280Kb:1.3e-07:5.3e-09:10:1.1e+02
chr2	97200000	97240000	MIR3127:-240Kb:0:0:12:2.1e+02
chr2	97440000	97480000	ARID5A:240Kb:0:0:12:2.1e+02
chr2	97440000	97480000	NEURL3:280Kb:1.4e-12:2.7e-14:10:1.4e+02
chr2	97480000	97520000	ARID5A:280Kb:2e-07:8.3e-09:10:1.1e+02
chr2	97480000	97520000	NEURL3:320Kb:3.9e-08:1.6e-09:8.9:1.1e+02
chr2	101080000	101120000	CHST10:80Kb:6.7e-05:2.7e-06:36:68
chr2	101120000	101160000	CHST10:120Kb:1.4e-05:2.8e-07:30:65
chr2	101160000	101200000	CHST10:160Kb:7.2e-05:4.4e-06:26:57
chr2	105480000	105520000	LOC284998:120Kb:2.6e-09:5.4e-11:24:60
chr2	106280000	106320000	LOC285000:80Kb:5.9e-05:1.3e-06:29:60
chr2	111200000	111240000	LOC151009:80Kb:1.1e-05:2.2e-07:25:67
chr2	111840000	111880000	BUB1:440Kb:8.6e-05:1.7e-06:7:47
chr2	127720000	127760000	CYP27C1:-240Kb:2.3e-05:4.8e-07:17:47
chr2	128320000	128360000	GPR17:-80Kb:5.8e-11:1.2e-12:39:83
chr2	128320000	128360000	LIMS2:-80Kb:5.8e-11:1.2e-12:39:83
chr2	128320000	128360000	SFT2D3:-120Kb:8.5e-06:1.7e-07:31:63
chr2	128680000	128720000	AMMECR1L:40Kb:1.5e-06:3.1e-08:43:75
chr2	130600000	130640000	CCDC74B:-280Kb:0:0:3.4:1.2e+02
chr2	130600000	130640000	CCDC74B-AS1:-280Kb:0:0:3.4:1.2e+02
chr2	130600000	130640000	POTEF:-280Kb:0:0:3.4:1.2e+02
chr2	131200000	131240000	CCDC74B:320Kb:8.1e-08:3.9e-09:2.1:50
chr2	131200000	131240000	CCDC74B-AS1:320Kb:8.1e-08:3.9e-09:2.1:50
chr2	131200000	131240000	POTEF:320Kb:8.1e-08:3.9e-09:2.1:50
chr2	131240000	131280000	CCDC74B:360Kb:2e-05:1.5e-06:1.9:40
chr2	131240000	131280000	CCDC74B-AS1:360Kb:2e-05:1.5e-06:1.9:40
chr2	131240000	131280000	POTEF:360Kb:2e-05:1.5e-06:1.9:40
chr2	131360000	131400000	CFC1B:120Kb:9.6e-05:2.2e-06:20:61
chr2	131880000	131920000	POTEE:-80Kb:8e-07:1.6e-08:25:92
chr2	143680000	143720000	KYNU:80Kb:2.1e-05:8.6e-07:24:39
chr2	143720000	143760000	KYNU:120Kb:1.3e-06:2.7e-08:21:38
chr2	152600000	152640000	ARL5A:-80Kb:2e-05:4.2e-07:33:61
chr2	152680000	152720000	FMNL2:-480Kb:2.7e-06:5.7e-08:16:38
chr2	160680000	160720000	LY75:-40Kb:2e-12:4.6e-14:37:69
chr2	160680000	160720000	LY75-CD302:-80Kb:7.2e-14:1.6e-15:28:62
chr2	160720000	160760000	LY75-CD302:-40Kb:4e-08:1.7e-09:37:63
chr2	160760000	160800000	LY75:40Kb:4.2e-08:1.9e-09:37:63
chr2	175040000	175080000	OLA1:-40Kb:8.4e-06:1.7e-07:54:84
chr2	175280000	175320000	CHRNA1:-320Kb:4.5e-08:9.1e-10:15:52
chr2	175320000	175360000	WIPF1:-200Kb:8.6e-08:1.8e-09:27:63
chr2	175520000	175560000	GPR155:200Kb:5.7e-08:1.3e-09:27:63
chr2	175560000	175600000	GPR155:240Kb:8.3e-06:3.9e-07:21:51
chr2	178680000	178720000	PDE11A:-280Kb:6.3e-06:1.3e-07:14:39
chr2	178680000	178720000	RBM45:-280Kb:6.3e-06:1.3e-07:14:39
chr2	183200000	183240000	SSFA2:480Kb:1.7e-08:3.6e-10:13:38
chr2	183440000	183480000	PDE1A:80Kb:6.4e-10:1.3e-11:36:64
chr2	184000000	184040000	DUSP19:80Kb:7.8e-09:1.7e-10:26:50
chr2	184000000	184040000	NUP35:40Kb:1.4e-08:3.3e-10:35:59
chr2	188160000	188200000	TFPI:-240Kb:2.8e-05:6e-07:19:42
chr2	192440000	192480000	SDPR:-240Kb:2e-08:4.3e-10:16:41
chr2	200440000	200480000	SATB2:120Kb:1.7e-06:3.6e-08:24:52
chr2	200440000	200480000	SATB2-AS1:120Kb:1.7e-06:3.6e-08:24:52
chr2	201480000	201520000	CLK1:-240Kb:4.4e-10:9.8e-12:22:57
chr2	201480000	201520000	NIF3L1:-240Kb:4.4e-10:9.8e-12:22:57
chr2	201480000	201520000	PPIL3:-240Kb:4.4e-10:9.8e-12:22:57
chr2	201640000	201680000	CLK1:-80Kb:7.5e-05:3.4e-06:38:61
chr2	201640000	201680000	NIF3L1:-80Kb:7.5e-05:3.4e-06:38:61
chr2	201640000	201680000	PPIL3:-80Kb:7.5e-05:3.4e-06:38:61
chr2	201720000	201760000	BZW1:80Kb:2.8e-05:5.9e-07:38:61
chr2	201920000	201960000	ORC2:120Kb:6.1e-05:1.3e-06:32:56
chr2	203960000	204000000	NBEAL1:120Kb:1.2e-06:2.7e-08:29:60
chr2	204200000	204240000	ABI2:40Kb:1.3e-06:2.8e-08:49:78
chr2	208200000	208240000	FZD5:-400Kb:3e-05:2.2e-06:12:39
chr2	208280000	208320000	FZD5:-320Kb:2.6e-12:1.3e-13:16:59
chr2	208320000	208360000	FZD5:-280Kb:0:0:20:84
chr2	217080000	217120000	MARCH4:-120Kb:1.6e-05:6.5e-07:30:66
chr2	217120000	217160000	MARCH4:-80Kb:1.6e-05:4.6e-07:35:72
chr2	217200000	217240000	PKI55:120Kb:3.1e-05:6.2e-07:30:66
chr2	219600000	219640000	PRKAG3:-80Kb:4.7e-09:9.5e-11:37:93
chr2	223480000	223520000	SGPP2:200Kb:9.9e-06:2.1e-07:23:50
chr2	224560000	224600000	MRPL44:-240Kb:1.6e-05:3.4e-07:19:42
chr2	224560000	224600000	WDFY1:-240Kb:1.6e-05:3.4e-07:19:42
chr2	227360000	227400000	MIR5702:-160Kb:2.8e-05:5.7e-07:20:42
chr2	231160000	231200000	DNER:600Kb:3.7e-08:8.1e-10:11:42
chr2	231840000	231880000	HTR2B:-120Kb:8.7e-10:1.9e-11:39:96
chr2	231960000	232000000	LOC348761:120Kb:2.6e-10:5.6e-12:39:96
chr2	231960000	232000000	SPATA3:120Kb:2.6e-10:5.6e-12:39:96
chr2	233800000	233840000	C2orf82:80Kb:8.9e-06:1.8e-07:38:73
chr2	237720000	237760000	COPS8:-240Kb:5.6e-06:1.1e-07:22:54
chr2	238200000	238240000	COL6A3:-120Kb:1.3e-05:2.6e-07:31:61
chr2	238240000	238280000	COL6A3:-80Kb:4e-05:1.7e-06:38:66
chr2	238800000	238840000	UBE2F:-40Kb:1.8e-08:3.8e-10:0:32
chr2	241960000	242000000	ANO7:-160Kb:9.5e-06:2.1e-07:57:1e+02
chr2	241960000	242000000	PASK:-120Kb:6.6e-06:1.5e-07:57:1e+02
chr2	241960000	242000000	PPP1R7:-120Kb:6.6e-06:1.5e-07:57:1e+02
chr2	242000000	242040000	MTERFD2:-40Kb:4.2e-06:9e-08:57:1e+02
chr20	-320000	-280000	DEFB128:-480Kb:9.8e-05:3.8e-06:55:85
chr20	2600000	2640000	EBF4:-40Kb:1.1e-13:2.1e-15:59:1.1e+02
chr20	2600000	2640000	IDH3B:-40Kb:1.1e-13:2.1e-15:59:1.1e+02
chr20	2640000	2680000	MIR1292:40Kb:1e-13:2.1e-15:59:1.1e+02
chr20	2640000	2680000	NOP56:40Kb:1e-13:2.1e-15:59:1.1e+02
chr20	2640000	2680000	SNORA51:40Kb:1e-13:2.1e-15:59:1.1e+02
chr20	2640000	2680000	SNORD110:40Kb:1e-13:2.1e-15:59:1.1e+02
chr20	2640000	2680000	SNORD56:40Kb:1e-13:2.1e-15:59:1.1e+02
chr20	2640000	2680000	SNORD57:40Kb:1e-13:2.1e-15:59:1.1e+02
chr20	9400000	9440000	LAMP5:-80Kb:2.3e-06:5e-08:32:61
chr20	9440000	9480000	LAMP5:-40Kb:4e-06:1.7e-07:44:72
chr20	13800000	13840000	ESF1:40Kb:3.6e-09:7.4e-11:45:70
chr20	13800000	13840000	NDUFAF5:40Kb:3.6e-09:7.4e-11:45:70
chr20	17840000	17880000	BFSP1:320Kb:4.1e-06:8.7e-08:13:49
chr20	17840000	17880000	DSTN:320Kb:4.1e-06:8.7e-08:13:49
chr20	23360000	23400000	CST13P:-120Kb:9.6e-09:1.9e-10:31:73
chr20	23360000	23400000	CST9L:-160Kb:0:0:23:88
chr20	25680000	25720000	FAM182A:-320Kb:5.7e-10:2.5e-11:6.9:84
chr20	25920000	25960000	FAM182A:-80Kb:1.2e-13:2.6e-15:19:1.1e+02
chr20	29640000	29680000	FRG1B:40Kb:1.1e-14:2.2e-16:55:1.1e+02
chr20	29640000	29680000	MLLT10P1:40Kb:1.1e-14:2.2e-16:55:1.1e+02
chr20	30000000	30040000	DEFB116:120Kb:8.3e-05:1.7e-06:32:66
chr20	31520000	31560000	BPIFB6:-80Kb:9.2e-05:1.9e-06:47:83
chr20	34160000	34200000	CEP250:120Kb:1.1e-09:2.4e-11:33:1.1e+02
chr20	35280000	35320000	SLA2:40Kb:1.2e-05:2.5e-07:59:1.1e+02
chr20	42240000	42280000	SGK2:80Kb:1.3e-05:2.6e-07:42:79
chr20	42840000	42880000	FITM2:-80Kb:9.2e-12:1.9e-13:44:99
chr20	42880000	42920000	GDAP1L1:40Kb:1.9e-06:7.9e-08:62:1e+02
chr20	42920000	42960000	GDAP1L1:80Kb:2.7e-12:5.5e-14:44:99
chr20	43520000	43560000	PI3:-280Kb:4.7e-07:1.2e-08:18:62
chr20	43520000	43560000	SEMG1:-280Kb:4.7e-07:1.2e-08:18:62
chr20	43800000	43840000	PABPC1L:280Kb:2.7e-07:5.5e-09:18:62
chr20	44160000	44200000	DNTTIP1:-240Kb:8.2e-10:1.7e-11:20:66
chr20	44160000	44200000	WFDC3:-240Kb:8.2e-10:1.7e-11:20:66
chr20	44400000	44440000	EPPIN:240Kb:3.8e-10:8e-12:20:66
chr20	44400000	44440000	EPPIN-WFDC6:240Kb:3.8e-10:8e-12:20:66
chr20	44400000	44440000	WFDC6:240Kb:3.8e-10:8e-12:20:66
chr20	44440000	44480000	DNTTIP1:40Kb:9.1e-05:3.8e-06:55:86
chr20	44440000	44480000	WFDC3:40Kb:9.1e-05:3.8e-06:55:86
chr20	45440000	45480000	SLC13A3:160Kb:2e-11:3.8e-13:34:83
chr20	45440000	45480000	SLC2A10:120Kb:3.3e-14:6.7e-16:38:93
chr20	45440000	45480000	TP53RK:160Kb:2e-11:3.8e-13:34:83
chr20	48680000	48720000	TMEM189:-80Kb:1.8e-10:3.4e-12:39:96
chr20	48680000	48720000	UBE2V1:-40Kb:3.2e-06:6.5e-08:62:1.1e+02
chr20	48720000	48760000	TMEM189-UBE2V1:40Kb:1.9e-06:7.6e-08:62:1.1e+02
chr20	48760000	48800000	TMEM189-UBE2V1:80Kb:1.9e-10:3.8e-12:39:96
chr20	49640000	49680000	BCAS4:240Kb:2.4e-05:5e-07:28:69
chr20	49680000	49720000	MIR3194:-360Kb:4.6e-05:1e-06:17:47
chr20	55320000	55360000	FAM209A:240Kb:5e-06:1e-07:22:55
chr20	55320000	55360000	FAM209B:240Kb:5e-06:1e-07:22:55
chr20	55320000	55360000	GCNT7:240Kb:5e-06:1e-07:22:55
chr20	56880000	56920000	GNAS:-520Kb:1.1e-05:2.6e-07:10:40
chr20	56880000	56920000	GNAS-AS1:-520Kb:1.1e-05:2.6e-07:10:40
chr20	57080000	57120000	MIR296:-280Kb:6.4e-05:1.5e-06:21:49
chr20	57080000	57120000	MIR298:-280Kb:6.4e-05:1.5e-06:21:49
chr20	58360000	58400000	LOC100506384:160Kb:8.3e-08:1.8e-09:25:52
chr21	18160000	18200000	MIR125B2:200Kb:8e-06:4e-07:17:36
chr21	18200000	18240000	MIR125B2:240Kb:1.3e-06:3.3e-08:16:37
chr21	29160000	29200000	MIR5009:-120Kb:7.6e-06:6.4e-07:0:23
chr21	29200000	29240000	MIR5009:-80Kb:1.6e-08:9.8e-10:0:28
chr21	29240000	29280000	MIR5009:-40Kb:3e-11:1.3e-12:0:32
chr21	29320000	29360000	MIR5009:40Kb:0:0:0:51
chr21	29640000	29680000	LINC00314:280Kb:9.9e-05:2e-06:16:37
chr21	36320000	36360000	RUNX1:-80Kb:8.7e-06:1.8e-07:31:70
chr21	36320000	36360000	RUNX1-IT1:-80Kb:8.7e-06:1.8e-07:31:70
chr21	38640000	38680000	PIGP:200Kb:9.4e-10:2e-11:27:62
chr21	38640000	38680000	TTC3:200Kb:9.4e-10:2e-11:27:62
chr21	39800000	39840000	ERG:-200Kb:6.9e-14:1.4e-15:19:58
chr21	40400000	40440000	ETS2:240Kb:2e-05:4.1e-07:21:43
chr21	43200000	43240000	C2CD2:-160Kb:6.8e-05:1.5e-06:29:68
chr21	44040000	44080000	U2AF1:-480Kb:1.3e-10:1.2e-11:7.4:79
chr21	44440000	44480000	U2AF1:-80Kb:5.1e-11:2.4e-12:45:1.2e+02
chr21	44520000	44560000	CRYAA:-40Kb:1.9e-08:3.8e-10:59:1.2e+02
chr21	44520000	44560000	PDE9A:480Kb:1.3e-09:2.6e-11:7.4:79
chr21	44560000	44600000	U2AF1:40Kb:3.6e-09:4.3e-10:59:1.2e+02
chr21	44640000	44680000	U2AF1:120Kb:0:0:38:1.6e+02
chr21	44680000	44720000	U2AF1:160Kb:7.2e-11:5e-12:27:1e+02
chr21	45080000	45120000	U2AF1:560Kb:1e-07:1.4e-08:5.2:65
chr21	46320000	46360000	ADARB1:-160Kb:1.5e-11:4.9e-13:48:1.3e+02
chr21	46320000	46360000	SSR4P1:-160Kb:1.5e-11:4.9e-13:48:1.3e+02
chr22	20360000	20400000	RIMBP3:-80Kb:6.5e-05:4.2e-06:15:53
chr22	20480000	20520000	RIMBP3:40Kb:1.1e-12:2.4e-14:21:86
chr22	20600000	20640000	PI4KAP1:240Kb:1.1e-06:2.6e-08:4.2:57
chr22	20600000	20640000	RIMBP3:160Kb:1.8e-06:7.8e-08:14:59
chr22	20600000	20640000	TMEM191B:240Kb:1.1e-06:2.6e-08:4.2:57
chr22	21920000	21960000	PI4KAP2:80Kb:0:0:41:1.1e+02
chr22	21920000	21960000	TMEM191C:120Kb:0:0:34:99
chr22	23440000	23480000	GNAZ:40Kb:7.3e-07:1.4e-08:28:76
chr22	23640000	23680000	CES5AP1:-80Kb:5.7e-08:1.2e-09:34:84
chr22	23640000	23680000	ZDHHC8P1:-80Kb:5.7e-08:1.2e-09:34:84
chr22	24880000	24920000	POM121L10P:-160Kb:1.8e-05:4.3e-07:32:59
chr22	25080000	25120000	PIWIL3:-80Kb:1e-07:2.1e-09:37:70
chr22	25080000	25120000	TOP1P2:-80Kb:1e-07:2.1e-09:37:70
chr22	25240000	25280000	SGSM1:40Kb:2.6e-09:1.1e-10:59:94
chr22	25360000	25400000	SGSM1:160Kb:2.3e-13:4.9e-15:21:64
chr22	25440000	25480000	KIAA1671:40Kb:6.2e-10:1.4e-11:51:88
chr22	26320000	26360000	MYO18B:200Kb:5.9e-08:1.3e-09:25:64
chr22	32680000	32720000	SLC5A4:40Kb:2e-07:4.5e-09:44:66
chr22	34080000	34120000	LOC100506195:-40Kb:5.3e-05:1e-06:52:85
chr22	37880000	37920000	CDC42EP1:-40Kb:2.2e-14:4.4e-16:58:1.3e+02
chr22	37920000	37960000	CARD10:40Kb:2.7e-14:5.6e-16:58:1.3e+02
chr22	37920000	37960000	MFNG:40Kb:2.7e-14:5.6e-16:58:1.3e+02
chr22	39800000	39840000	RPS19BP1:-120Kb:2.5e-06:1.1e-07:40:1e+02
chr22	39920000	39960000	LOC100506472:120Kb:3.5e-06:7.1e-08:40:1e+02
chr22	40040000	40080000	RPS19BP1:120Kb:2.5e-06:1.2e-07:42:1e+02
chr22	41280000	41320000	DNAJB7:40Kb:1.3e-08:2.9e-10:60:1.2e+02
chr22	41280000	41320000	ST13:40Kb:1.3e-08:2.9e-10:60:1.2e+02
chr22	41280000	41320000	XPNPEP3:40Kb:1.3e-08:2.9e-10:60:1.2e+02
chr22	42800000	42840000	RRP7A:-80Kb:2.2e-06:4.5e-08:37:82
chr22	42800000	42840000	SERHL:-80Kb:2.2e-06:4.5e-08:37:82
chr22	42880000	42920000	NFAM1:80Kb:2e-06:4.5e-08:37:82
chr22	44720000	44760000	LDOC1L:-160Kb:1.3e-05:2.7e-07:21:64
chr22	44720000	44760000	LINC00207:-240Kb:1.3e-08:2.7e-10:18:72
chr22	48680000	48720000	MIR3201:40Kb:2.6e-07:5.2e-09:53:1e+02
chr3	8560000	8600000	LMCD1:40Kb:2.4e-05:5e-07:37:67
chr3	8560000	8600000	LMCD1-AS1:40Kb:2.4e-05:5e-07:37:67
chr3	8600000	8640000	LMCD1:80Kb:9.4e-05:3.9e-06:27:54
chr3	8600000	8640000	LMCD1-AS1:80Kb:9.4e-05:3.9e-06:27:54
chr3	9840000	9880000	CIDEC:-80Kb:2.3e-12:4.8e-14:46:1e+02
chr3	9840000	9880000	IL17RC:-80Kb:2.3e-12:4.8e-14:46:1e+02
chr3	9840000	9880000	IL17RE:-80Kb:2.3e-12:4.8e-14:46:1e+02
chr3	9840000	9880000	JAGN1:-80Kb:2.3e-12:4.8e-14:46:1e+02
chr3	9920000	9960000	ARPC4-TTLL3:80Kb:2.6e-12:5.1e-14:46:1e+02
chr3	9920000	9960000	TTLL3:80Kb:2.6e-12:5.1e-14:46:1e+02
chr3	10080000	10120000	CIDECP:40Kb:1.4e-07:2.8e-09:66:1.1e+02
chr3	10080000	10120000	FANCD2:40Kb:1.4e-07:2.8e-09:66:1.1e+02
chr3	10080000	10120000	GHRL:-240Kb:9.4e-06:2e-07:15:61
chr3	10080000	10120000	GHRLOS:-240Kb:9.4e-06:2e-07:15:61
chr3	10080000	10120000	LINC00852:-240Kb:9.4e-06:2e-07:15:61
chr3	10080000	10120000	LOC401052:40Kb:1.4e-07:2.8e-09:66:1.1e+02
chr3	10120000	10160000	CIDECP:80Kb:1.6e-06:6.6e-08:46:87
chr3	10120000	10160000	FANCD2:80Kb:1.6e-06:6.6e-08:46:87
chr3	10120000	10160000	LOC401052:80Kb:1.6e-06:6.6e-08:46:87
chr3	10160000	10200000	IRAK2:-40Kb:1.1e-06:2.2e-08:66:1.2e+02
chr3	10160000	10200000	TATDN2:-120Kb:2.8e-05:5.8e-07:37:80
chr3	10200000	10240000	VHL:40Kb:1e-06:2.1e-08:66:1.2e+02
chr3	10280000	10320000	VHL:120Kb:1.3e-05:5.4e-07:37:80
chr3	12760000	12800000	RAF1:80Kb:4.1e-05:8.2e-07:34:60
chr3	15120000	15160000	CAPN7:-120Kb:3.6e-13:7.1e-15:32:1e+02
chr3	15120000	15160000	COL6A4P1:-120Kb:3.6e-13:7.1e-15:32:1e+02
chr3	15120000	15160000	EAF1:-320Kb:1.1e-07:2.1e-09:17:87
chr3	15120000	15160000	METTL6:-320Kb:1.1e-07:2.1e-09:17:87
chr3	15160000	15200000	ZFYVE20:40Kb:0:0:56:1.6e+02
chr3	15200000	15240000	ZFYVE20:80Kb:1e-08:1e-09:39:96
chr3	15240000	15280000	ZFYVE20:120Kb:7.4e-13:3.7e-14:32:1e+02
chr3	15280000	15320000	ZFYVE20:160Kb:3.9e-07:4.9e-08:27:78
chr3	15440000	15480000	ZFYVE20:320Kb:1.2e-12:8.9e-14:17:87
chr3	15520000	15560000	ZFYVE20:400Kb:5e-06:7.4e-07:12:58
chr3	27680000	27720000	NEK10:280Kb:2.9e-07:6.2e-09:17:49
chr3	27680000	27720000	SLC4A7:160Kb:3e-06:6.3e-08:25:55
chr3	32040000	32080000	GPD1L:-80Kb:2e-05:4.1e-07:37:64
chr3	32640000	32680000	CMTM6:120Kb:7.4e-05:1.6e-06:33:60
chr3	33000000	33040000	CCR4:40Kb:9.5e-07:2e-08:60:93
chr3	33760000	33800000	CLASP2:40Kb:6.4e-05:1.3e-06:51:73
chr3	36840000	36880000	DCLK3:80Kb:3e-05:6e-07:37:63
chr3	37760000	37800000	C3orf35:320Kb:1.9e-05:4.2e-07:16:45
chr3	37800000	37840000	C3orf35:360Kb:4.7e-05:2e-06:14:41
chr3	38120000	38160000	SLC22A13:-160Kb:2.5e-09:5.3e-11:29:67
chr3	38280000	38320000	SLC22A14:-40Kb:2.1e-06:4.2e-08:51:83
chr3	38320000	38360000	SLC22A13:40Kb:5.9e-07:2.5e-08:51:83
chr3	38640000	38680000	EXOG:120Kb:5.2e-07:1.1e-08:32:67
chr3	39120000	39160000	CX3CR1:-200Kb:9.4e-05:2e-06:15:41
chr3	39120000	39160000	XIRP1:-80Kb:4.6e-05:1.9e-06:40:65
chr3	39200000	39240000	GORASP1:80Kb:7.4e-05:4.1e-06:40:65
chr3	39200000	39240000	TTC21A:80Kb:7.4e-05:4.1e-06:40:65
chr3	39280000	39320000	GORASP1:160Kb:1.5e-09:3.3e-11:20:58
chr3	39280000	39320000	TTC21A:160Kb:1.5e-09:3.3e-11:20:58
chr3	39280000	39320000	XIRP1:80Kb:4.3e-08:9.1e-10:40:73
chr3	39320000	39360000	GORASP1:200Kb:7.4e-05:4.9e-06:15:41
chr3	39320000	39360000	TTC21A:200Kb:7.4e-05:4.9e-06:15:41
chr3	42200000	42240000	TRAK1:80Kb:6.2e-05:1.3e-06:33:71
chr3	42240000	42280000	LYZL4:-200Kb:1.6e-11:3.3e-13:24:83
chr3	46680000	46720000	CCRL2:240Kb:1.3e-05:2.6e-07:18:72
chr3	48120000	48160000	MIR1226:240Kb:4.2e-05:9.4e-07:24:73
chr3	49280000	49320000	GPX1:-80Kb:2.7e-08:5.3e-10:50:1.2e+02
chr3	49280000	49320000	USP4:-80Kb:2.7e-08:5.3e-10:50:1.2e+02
chr3	49360000	49400000	AMT:-80Kb:5.7e-08:1.3e-09:50:1.2e+02
chr3	49360000	49400000	C3orf62:80Kb:2.6e-08:5.5e-10:50:1.2e+02
chr3	49360000	49400000	MIR4271:80Kb:2.6e-08:5.5e-10:50:1.2e+02
chr3	49360000	49400000	NICN1:-80Kb:5.7e-08:1.3e-09:50:1.2e+02
chr3	49360000	49400000	RHOA:-80Kb:5.7e-08:1.3e-09:50:1.2e+02
chr3	49360000	49400000	TCTA:-80Kb:5.7e-08:1.3e-09:50:1.2e+02
chr3	49440000	49480000	GPX1:80Kb:3.4e-08:1.3e-09:50:1.2e+02
chr3	49440000	49480000	USP4:80Kb:3.4e-08:1.3e-09:50:1.2e+02
chr3	50080000	50120000	SEMA3F:-80Kb:4.5e-10:1.8e-11:50:1.1e+02
chr3	50120000	50160000	GNAT1:-80Kb:1.6e-11:3.3e-13:50:1.1e+02
chr3	50120000	50160000	SEMA3F:-40Kb:0:0:80:1.8e+02
chr3	50160000	50200000	LUST:40Kb:0:0:80:1.8e+02
chr3	50160000	50200000	RBM5:40Kb:0:0:80:1.8e+02
chr3	50200000	50240000	LUST:80Kb:5.6e-11:2.6e-12:50:1.1e+02
chr3	50200000	50240000	RBM5:80Kb:5.6e-11:2.6e-12:50:1.1e+02
chr3	55600000	55640000	WNT5A:80Kb:5.1e-05:2.2e-06:34:54
chr3	55640000	55680000	WNT5A:120Kb:4e-05:8.5e-07:28:49
chr3	58520000	58560000	FAM107A:-40Kb:0:0:39:1.1e+02
chr3	58560000	58600000	ACOX2:40Kb:0:0:39:1.1e+02
chr3	63760000	63800000	SNTN:160Kb:9e-05:2e-06:24:50
chr3	66000000	66040000	SLC25A26:-80Kb:5.9e-05:1.5e-06:25:59
chr3	66040000	66080000	MAGI1:40Kb:3.5e-05:1.5e-06:33:66
chr3	66080000	66120000	MAGI1:80Kb:3.5e-05:1.3e-06:25:59
chr3	69240000	69280000	FRMD4B:-160Kb:4.5e-10:1.9e-11:24:53
chr3	69280000	69320000	FRMD4B:-120Kb:0:0:27:78
chr3	69320000	69360000	FRMD4B:-80Kb:1.7e-09:1.1e-10:31:59
chr3	71560000	71600000	FOXP1:-40Kb:4.1e-05:7.9e-07:39:60
chr3	71600000	71640000	MIR1284:40Kb:4.3e-05:9.4e-07:39:60
chr3	99240000	99280000	CMSS1:-280Kb:3.1e-07:6.6e-09:14:45
chr3	108600000	108640000	RETNLB:160Kb:1.7e-11:3.7e-13:20:46
chr3	108600000	108640000	TRAT1:80Kb:3e-05:5.8e-07:28:45
chr3	108640000	108680000	RETNLB:200Kb:3.6e-05:2.4e-06:19:35
chr3	108720000	108760000	RETNLB:280Kb:2.3e-05:1e-06:16:33
chr3	112480000	112520000	CD200R1L:-80Kb:2.3e-05:4.8e-07:26:42
chr3	115400000	115440000	GAP43:80Kb:0.0001:2.2e-06:31:50
chr3	120080000	120120000	NDUFB4:-200Kb:3e-05:6.2e-07:24:49
chr3	124880000	124920000	MIR5092:40Kb:2.5e-13:5e-15:47:85
chr3	125760000	125800000	ALDH1L1:-120Kb:6.8e-06:1.4e-07:27:58
chr3	125760000	125800000	ALDH1L1-AS2:-120Kb:6.8e-06:1.4e-07:27:58
chr3	125960000	126000000	CCDC37:-120Kb:3.6e-11:7.2e-13:31:82
chr3	133520000	133560000	TF:80Kb:3e-08:6.2e-10:37:63
chr3	133800000	133840000	SLCO2A1:80Kb:3.4e-05:1.4e-06:37:60
chr3	133840000	133880000	SLCO2A1:120Kb:3.8e-09:8e-11:30:60
chr3	137400000	137440000	SOX14:-80Kb:1.8e-05:9.2e-07:34:63
chr3	137560000	137600000	SOX14:80Kb:3.6e-12:9.3e-14:34:78
chr3	148520000	148560000	CPA3:-40Kb:1.9e-05:8.3e-07:39:56
chr3	148560000	148600000	CPB1:40Kb:6.1e-05:1.3e-06:39:56
chr3	148600000	148640000	CPA3:40Kb:7.7e-11:1.7e-12:39:64
chr3	150280000	150320000	SIAH2:-200Kb:5.9e-05:1.3e-06:27:57
chr3	156560000	156600000	CCNL1:-280Kb:6.3e-05:1.3e-06:19:40
chr3	156560000	156600000	LOC339894:-280Kb:6.3e-05:1.3e-06:19:40
chr3	156880000	156920000	LEKR1:360Kb:5.5e-10:1.4e-11:11:38
chr3	156880000	156920000	LOC730091:360Kb:5.5e-10:1.4e-11:11:38
chr3	156880000	156920000	PA2G4P4:360Kb:5.5e-10:1.4e-11:11:38
chr3	159880000	159920000	C3orf80:-40Kb:5.1e-05:2.4e-06:41:60
chr3	159960000	160000000	C3orf80:40Kb:9.6e-15:2.2e-16:41:75
chr3	160040000	160080000	PPM1L:-400Kb:9.5e-06:2.4e-07:11:35
chr3	161400000	161440000	OTOL1:200Kb:1.2e-06:2.8e-08:22:46
chr3	164920000	164960000	SLITRK3:40Kb:1.1e-09:2.2e-11:0:23
chr3	169800000	169840000	LOC100128164:120Kb:1.5e-05:3.5e-07:26:45
chr3	169800000	169840000	SEC62:120Kb:1.5e-05:3.5e-07:26:45
chr3	171480000	171520000	TMEM212:-80Kb:2e-07:4.2e-09:40:68
chr3	180560000	180600000	SOX2-OT:-200Kb:2.1e-05:4.5e-07:22:44
chr3	180720000	180760000	DNAJC19:40Kb:9.8e-06:2e-07:43:66
chr3	180720000	180760000	FXR1:120Kb:1.4e-07:2.8e-09:27:54
chr3	186840000	186880000	RTP4:-240Kb:4.4e-05:9.2e-07:15:55
chr3	187080000	187120000	RPL39L:240Kb:7.8e-05:1.6e-06:15:55
chr3	187160000	187200000	BCL6:-280Kb:7.2e-09:1.5e-10:20:74
chr3	187200000	187240000	LOC100131635:-200Kb:6.6e-05:1.4e-06:30:70
chr3	187200000	187240000	RTP2:-200Kb:6.6e-05:1.4e-06:30:70
chr3	188480000	188520000	TPRG1:-400Kb:3.3e-06:1.4e-07:14:44
chr3	188520000	188560000	TPRG1:-360Kb:3.3e-09:7.1e-11:15:52
chr3	190040000	190080000	CLDN16:-40Kb:1.8e-08:3.5e-10:43:64
chr3	190080000	190120000	CLDN1:40Kb:7.5e-09:1.6e-10:43:64
chr3	191240000	191280000	PYDC2:80Kb:6.5e-07:5e-08:31:53
chr3	191320000	191360000	PYDC2:160Kb:3.6e-06:4.7e-07:24:44
chr3	191360000	191400000	PYDC2:200Kb:2.4e-10:1.3e-11:22:49
chr3	191400000	191440000	PYDC2:240Kb:1.8e-11:4.6e-13:20:50
chr3	191520000	191560000	PYDC2:360Kb:1.5e-06:1.6e-07:14:35
chr3	193000000	193040000	MB21D2:400Kb:2e-09:5e-11:13:34
chr3	194120000	194160000	FLJ34208:-80Kb:1.6e-05:3.5e-07:33:58
chr3	196640000	196680000	PIGZ:-40Kb:1.5e-05:3.2e-07:52:1.1e+02
chr3	196680000	196720000	LOC152217:40Kb:1.3e-05:2.6e-07:52:1.1e+02
chr3	196680000	196720000	NCBP2:40Kb:1.3e-05:2.6e-07:52:1.1e+02
chr3	197360000	197400000	BDH1:80Kb:2.6e-05:5.5e-07:46:98
chr3	197360000	197400000	LOC220729:40Kb:0:0:64:1.6e+02
chr4	3840000	3880000	ADRA2C:80Kb:6.5e-06:1.3e-07:33:83
chr4	4040000	4080000	LYAR:-240Kb:1.1e-06:2.2e-08:8.4:60
chr4	4040000	4080000	ZBTB49:-240Kb:1.1e-06:2.2e-08:8.4:60
chr4	4160000	4200000	OTOP1:-40Kb:3.9e-09:7.9e-11:50:1.1e+02
chr4	6000000	6040000	CRMP1:120Kb:7.2e-06:1.4e-07:30:69
chr4	6360000	6400000	WFS1:120Kb:7.3e-06:1.5e-07:32:69
chr4	7960000	8000000	AFAP1:40Kb:1.9e-06:3.8e-08:38:75
chr4	8200000	8240000	ACOX3:-240Kb:8.1e-06:5.5e-07:11:46
chr4	8200000	8240000	TRMT44:-240Kb:8.1e-06:5.5e-07:11:46
chr4	8360000	8400000	ACOX3:-80Kb:4.9e-09:1.1e-10:27:73
chr4	8360000	8400000	TRMT44:-80Kb:4.9e-09:1.1e-10:27:73
chr4	8400000	8440000	ACOX3:-40Kb:3.7e-06:1.7e-07:36:72
chr4	8400000	8440000	TRMT44:-40Kb:3.7e-06:1.7e-07:36:72
chr4	8440000	8480000	SH3TC1:240Kb:2.2e-05:4.5e-07:11:46
chr4	9320000	9360000	MIR548I2:-200Kb:3.6e-05:1.6e-06:19:49
chr4	9600000	9640000	MIR548I2:80Kb:8.8e-06:2e-07:30:63
chr4	9600000	9640000	USP17L6P:240Kb:8.5e-06:1.8e-07:15:50
chr4	9600000	9640000	USP17L9P:240Kb:8.5e-06:1.8e-07:15:50
chr4	14840000	14880000	CPEB2:-160Kb:5.2e-07:1.1e-08:22:51
chr4	14840000	14880000	LOC441009:-160Kb:5.2e-07:1.1e-08:22:51
chr4	16520000	16560000	MIR548AX:-80Kb:1.2e-07:2.3e-09:35:63
chr4	20200000	20240000	SLIT2:-40Kb:2.8e-05:6e-07:34:51
chr4	20720000	20760000	SLIT2-IT1:360Kb:2.9e-06:6.7e-08:12:32
chr4	25040000	25080000	ANAPC4:-320Kb:2.2e-09:5e-11:20:65
chr4	25200000	25240000	ZCCHC4:-80Kb:1.2e-12:2.5e-14:44:97
chr4	25280000	25320000	PI4K2B:80Kb:1e-12:2.2e-14:44:97
chr4	39920000	39960000	PDS5A:-40Kb:2.8e-05:5.6e-07:62:92
chr4	40240000	40280000	CHRNA9:-80Kb:1.4e-05:2.9e-07:43:75
chr4	41560000	41600000	LIMCH1:200Kb:2.1e-07:4.3e-09:23:66
chr4	48600000	48640000	FRYL:-160Kb:2.7e-05:2.3e-06:0.19:25
chr4	48680000	48720000	FRYL:-80Kb:4.5e-10:9.8e-12:0.21:36
chr4	48720000	48760000	FRYL:-40Kb:1.6e-06:7.1e-08:1.5:30
chr4	48720000	48760000	OCIAD2:-160Kb:1.7e-07:1.2e-08:1.7:27
chr4	48760000	48800000	OCIAD2:-120Kb:3.4e-08:1.5e-09:1.7:29
chr4	48880000	48920000	FRYL:120Kb:4.5e-06:3e-07:1.7:29
chr4	49280000	49320000	OCIAD2:400Kb:0:0:0:1e+02
chr4	55880000	55920000	KIT:360Kb:1.5e-05:3.1e-07:13:41
chr4	57040000	57080000	ARL9:-320Kb:2.2e-05:3.1e-06:14:40
chr4	57040000	57080000	THEGL:-320Kb:2.2e-05:3.1e-06:14:40
chr4	57080000	57120000	ARL9:-280Kb:3.1e-06:2.9e-07:17:45
chr4	57080000	57120000	THEGL:-280Kb:3.1e-06:2.9e-07:17:45
chr4	57120000	57160000	ARL9:-240Kb:7.8e-06:9e-07:20:46
chr4	57120000	57160000	THEGL:-240Kb:7.8e-06:9e-07:20:46
chr4	57160000	57200000	ARL9:-200Kb:2.9e-10:2e-11:24:61
chr4	57160000	57200000	THEGL:-200Kb:2.9e-10:2e-11:24:61
chr4	57200000	57240000	ARL9:-160Kb:0:0:31:80
chr4	57200000	57240000	THEGL:-160Kb:0:0:31:80
chr4	57240000	57280000	ARL9:-120Kb:0:0:36:90
chr4	57240000	57280000	THEGL:-120Kb:0:0:36:90
chr4	57360000	57400000	AASDH:120Kb:0:0:36:90
chr4	57560000	57600000	SPINK2:-120Kb:1.8e-10:3.7e-12:7.4:43
chr4	57600000	57640000	SPINK2:-80Kb:5.4e-08:2.3e-09:26:57
chr4	68440000	68480000	TMPRSS11D:-280Kb:7.3e-13:1.9e-14:5.8:53
chr4	68480000	68520000	TMPRSS11D:-240Kb:9.5e-05:1.5e-05:6.2:32
chr4	68520000	68560000	TMPRSS11D:-200Kb:1.4e-11:7.5e-13:6.6:51
chr4	68600000	68640000	TMPRSS11D:-120Kb:8.4e-07:6.5e-08:8:41
chr4	68680000	68720000	GNRHR:80Kb:1.6e-05:7.5e-07:9.4:39
chr4	68680000	68720000	TMPRSS11D:-40Kb:4.6e-05:6e-06:12:40
chr4	68720000	68760000	GNRHR:120Kb:1.3e-06:3e-08:8:41
chr4	68760000	68800000	TMPRSS11D:40Kb:1.8e-06:1.9e-07:12:44
chr4	68800000	68840000	TMPRSS11GP:-40Kb:8e-06:1.6e-07:12:46
chr4	68840000	68880000	TMPRSS11A:40Kb:4.3e-06:1e-07:12:46
chr4	68880000	68920000	TMPRSS11GP:40Kb:4.4e-05:1.8e-06:12:43
chr4	70160000	70200000	UGT2B28:40Kb:6.4e-06:1.4e-07:12:42
chr4	74640000	74680000	CXCL1:-80Kb:4.6e-07:1e-08:33:73
chr4	77120000	77160000	STBD1:-80Kb:3.8e-08:7.7e-10:37:71
chr4	77200000	77240000	FAM47E:80Kb:4.4e-08:9.1e-10:37:71
chr4	77200000	77240000	SCARB2:80Kb:4.4e-08:9.1e-10:37:71
chr4	79080000	79120000	BMP2K:-600Kb:5.9e-06:1.4e-07:9.5:32
chr4	83840000	83880000	MIR575:200Kb:9.3e-05:1.9e-06:24:50
chr4	83840000	83880000	SCD5:120Kb:2.9e-05:6.2e-07:33:61
chr4	86080000	86120000	WDFY3:200Kb:3.3e-08:6.8e-10:20:44
chr4	86080000	86120000	WDFY3-AS2:200Kb:3.3e-08:6.8e-10:20:44
[truncated: 973 more rows]
