# Supplementary material for: Promoter-enhancer interactions identified from Hi-C data using probabilistic models and hierarchical topological domains
Source: Nat Commun. 2017 Dec 21;8:2237. doi: 10.1038/s41467-017-02386-3 (PMC5740158; doi:10.1038/s41467-017-02386-3)
Supplement: Supplementary file 4 — Supplementary Data 1 [file 41467_2017_2386_MOESM4_ESM.zip › hIMR90.enh_1e-10.bed]

chr1	80000	120000	OR4F29:-280Kb:0:0:9.6:1.2e+03
chr1	3600000	3640000	TP73:40Kb:0:0:37:83
chr1	3600000	3640000	WRAP73:40Kb:0:0:37:83
chr1	6360000	6400000	CHD5:120Kb:8.5e-11:1.7e-12:31:71
chr1	6360000	6400000	GPR153:40Kb:0:0:56:1.4e+02
chr1	6360000	6400000	HES3:80Kb:5.5e-15:1.1e-16:38:87
chr1	6360000	6400000	ICMT:80Kb:5.5e-15:1.1e-16:38:87
chr1	6360000	6400000	RNF207:120Kb:8.5e-11:1.7e-12:31:71
chr1	6360000	6400000	RPL22:120Kb:8.5e-11:1.7e-12:31:71
chr1	6480000	6520000	PLEKHG5:-80Kb:8.2e-12:1.6e-13:38:85
chr1	6560000	6600000	ESPN:80Kb:1.2e-12:2.6e-14:38:85
chr1	6560000	6600000	MIR4252:80Kb:1.2e-12:2.6e-14:38:85
chr1	16760000	16800000	CROCCP2:-160Kb:0:0:32:2.4e+02
chr1	16760000	16800000	CROCCP3:-40Kb:0:0:52:2.4e+02
chr1	16760000	16800000	ESPNP:-280Kb:0:0:19:1.7e+02
chr1	16760000	16800000	MST1L:-320Kb:9.9e-14:2.1e-15:15:1.6e+02
chr1	16760000	16800000	NBPF1:-160Kb:0:0:32:2.4e+02
chr1	16800000	16840000	ESPNP:-240Kb:1.7e-12:1.1e-13:24:1.6e+02
chr1	16800000	16840000	NECAP2:40Kb:0:0:52:2.4e+02
chr1	16800000	16840000	SPATA21:40Kb:0:0:52:2.4e+02
chr1	16880000	16920000	NECAP2:120Kb:0:0:36:2.2e+02
chr1	16880000	16920000	SPATA21:120Kb:0:0:36:2.2e+02
chr1	16920000	16960000	NECAP2:160Kb:0:0:32:2.4e+02
chr1	16920000	16960000	SPATA21:160Kb:0:0:32:2.4e+02
chr1	16960000	17000000	ESPNP:-80Kb:7.5e-15:3.3e-16:41:1.9e+02
chr1	17040000	17080000	CROCCP3:240Kb:8.2e-12:3.7e-13:24:1.6e+02
chr1	17040000	17080000	MST1P2:80Kb:4.3e-14:8.9e-16:41:1.9e+02
chr1	17040000	17080000	NECAP2:280Kb:3.8e-15:3.3e-16:19:1.7e+02
chr1	17040000	17080000	SPATA21:280Kb:3.8e-15:3.3e-16:19:1.7e+02
chr1	17080000	17120000	NECAP2:320Kb:5.4e-13:5.9e-14:15:1.6e+02
chr1	17080000	17120000	SPATA21:320Kb:5.4e-13:5.9e-14:15:1.6e+02
chr1	19320000	19360000	IFFO2:40Kb:4.9e-14:2.1e-15:58:1e+02
chr1	19360000	19400000	IFFO2:80Kb:0:0:41:93
chr1	36320000	36360000	ADPRHL2:-200Kb:0:0:23:75
chr1	36320000	36360000	TEKT2:-200Kb:0:0:23:75
chr1	36440000	36480000	ADPRHL2:-80Kb:3e-14:1.2e-15:47:90
chr1	36440000	36480000	TEKT2:-80Kb:3e-14:1.2e-15:47:90
chr1	36480000	36520000	AGO3:120Kb:4.4e-12:9.6e-14:40:82
chr1	36520000	36560000	AGO1:200Kb:0:0:23:75
chr1	38080000	38120000	EPHA10:-120Kb:2.6e-11:1.2e-12:20:57
chr1	38120000	38160000	EPHA10:-80Kb:2.6e-11:8.4e-13:24:63
chr1	38200000	38240000	C1orf109:80Kb:4.7e-12:1e-13:24:63
chr1	38200000	38240000	CDCA8:80Kb:4.7e-12:1e-13:24:63
chr1	38200000	38240000	RSPO1:120Kb:3.6e-12:7.9e-14:20:57
chr1	43920000	43960000	HYI:40Kb:0:0:9.6:93
chr1	78280000	78320000	NEXN:-40Kb:2.9e-13:6.4e-15:34:74
chr1	87040000	87080000	CLCA3P:-40Kb:0:0:23:46
chr1	90200000	90240000	FLJ27354:120Kb:5.4e-15:1.1e-16:20:44
chr1	90200000	90240000	LRRC8C:120Kb:5.4e-15:1.1e-16:20:44
chr1	93960000	94000000	LOC100129046:-80Kb:2.4e-12:5.6e-14:31:88
chr1	94760000	94800000	F3:-240Kb:3.2e-12:7.1e-14:24:69
chr1	120240000	120280000	NBPF7:-120Kb:0:0:23:1.4e+02
chr1	120320000	120360000	ADAM30:-80Kb:0:0:25:1.3e+02
chr1	120320000	120360000	NBPF7:-40Kb:0:0:30:94
chr1	120360000	120400000	PHGDH:120Kb:0:0:23:1.4e+02
chr1	120360000	120400000	REG4:40Kb:0:0:30:94
chr1	120400000	120440000	REG4:80Kb:0:0:25:1.3e+02
chr1	143520000	143560000	PPIAL4G:-240Kb:2.6e-11:1.8e-12:9.9:1.4e+02
chr1	143680000	143720000	PPIAL4G:-80Kb:0:0:28:2.2e+02
chr1	143720000	143760000	LOC100130000:40Kb:0:0:54:2.4e+02
chr1	143720000	143760000	PPIAL4G:-40Kb:0:0:54:2.6e+02
chr1	143760000	143800000	LOC100130000:80Kb:0:0:28:2.2e+02
chr1	147200000	147240000	NBPF11:-400Kb:0:0:3.7:2.7e+02
chr1	156200000	156240000	RHBG:-120Kb:0:0:15:65
chr1	159680000	159720000	LOC100505633:-240Kb:0:0:16:1.3e+02
chr1	159680000	159720000	SLAMF9:-240Kb:0:0:16:1.3e+02
chr1	159920000	159960000	CRP:240Kb:0:0:16:1.3e+02
chr1	159960000	160000000	CRP:280Kb:0:0:14:78
chr1	162840000	162880000	RGS4:-160Kb:4.4e-13:9.8e-15:11:35
chr1	162960000	163000000	C1orf110:160Kb:2.5e-11:5.7e-13:11:33
chr1	167320000	167360000	CREG1:-200Kb:1.8e-11:3.9e-13:11:30
chr1	180800000	180840000	MR1:-200Kb:6.6e-11:1.4e-12:14:41
chr1	200240000	200280000	SMIM16:-80Kb:2.9e-11:5.9e-13:44:1.2e+02
chr1	202120000	202160000	PPP1R12B:-160Kb:5.6e-15:1.1e-16:41:99
chr1	202120000	202160000	UBE2T:-160Kb:5.6e-15:1.1e-16:41:99
chr1	202280000	202320000	PTPN7:160Kb:4.1e-11:8.7e-13:41:99
chr1	202280000	202320000	PTPRVP:160Kb:4.1e-11:8.7e-13:41:99
chr1	207800000	207840000	CD46:-120Kb:4.2e-11:8.8e-13:16:39
chr1	207920000	207960000	CR1L:120Kb:4.2e-11:8.6e-13:16:39
chr1	212600000	212640000	FAM71A:-160Kb:1.4e-12:3.2e-14:17:50
chr1	212760000	212800000	NENF:160Kb:4.6e-14:1e-15:17:50
chr1	212800000	212840000	NENF:200Kb:4.9e-11:2.1e-12:15:44
chr1	225960000	226000000	LEFTY1:-80Kb:1.5e-13:3e-15:26:72
chr1	225960000	226000000	TMEM63A:-80Kb:1.5e-13:3e-15:26:72
chr1	226040000	226080000	EPHX1:80Kb:3.7e-13:1.1e-14:26:72
chr1	226040000	226080000	SRP9:80Kb:3.7e-13:1.1e-14:26:72
chr1	233280000	233320000	NTPCR:200Kb:4.8e-12:9.4e-14:26:82
chr10	27040000	27080000	LINC00202-1:-160Kb:7.3e-13:1.6e-14:15:35
chr10	33320000	33360000	ITGB1:80Kb:2.9e-11:6e-13:23:55
chr10	43160000	43200000	BMS1:-80Kb:0:0:18:80
chr10	64640000	64680000	MIR1296:-480Kb:8.7e-11:2.3e-12:8:44
chr10	73680000	73720000	CHST3:-40Kb:7.1e-13:1.5e-14:48:1e+02
chr10	81880000	81920000	ANXA11:-80Kb:5e-12:1e-13:19:65
chr10	81880000	81920000	LINC00857:-80Kb:5e-12:1e-13:19:65
chr10	86000000	86040000	CCSER2:-80Kb:8.3e-13:1.8e-14:21:42
chr10	86080000	86120000	LINC00858:80Kb:2.1e-13:1.9e-14:21:42
chr10	86080000	86120000	LRIT1:80Kb:2.1e-13:1.9e-14:21:42
chr10	86080000	86120000	RGR:80Kb:2.1e-13:1.9e-14:21:42
chr10	86160000	86200000	LINC00858:160Kb:1.6e-13:1.1e-14:15:36
chr10	86160000	86200000	LRIT1:160Kb:1.6e-13:1.1e-14:15:36
chr10	86160000	86200000	RGR:160Kb:1.6e-13:1.1e-14:15:36
chr10	86240000	86280000	CCSER2:160Kb:4.2e-11:1.8e-12:15:34
chr10	86240000	86280000	LINC00858:240Kb:7.4e-15:3.3e-16:6.8:29
chr10	86240000	86280000	LRIT1:240Kb:7.4e-15:3.3e-16:6.8:29
chr10	86240000	86280000	RGR:240Kb:7.4e-15:3.3e-16:6.8:29
chr10	86280000	86320000	LINC00858:280Kb:0:0:6.3:31
chr10	86280000	86320000	LRIT1:280Kb:0:0:6.3:31
chr10	86280000	86320000	RGR:280Kb:0:0:6.3:31
chr10	89120000	89160000	LOC728218:-40Kb:0:0:36:3.3e+02
chr10	97000000	97040000	PDLIM1:-40Kb:0:0:27:66
chr10	97080000	97120000	PDLIM1:40Kb:0:0:27:68
chr10	99320000	99360000	MORN4:-40Kb:4.8e-13:1e-14:46:85
chr10	99360000	99400000	ANKRD2:40Kb:8.7e-13:1.9e-14:46:85
chr10	99360000	99400000	C10orf62:40Kb:8.7e-13:1.9e-14:46:85
chr10	99360000	99400000	HOGA1:40Kb:8.7e-13:1.9e-14:46:85
chr10	99360000	99400000	MIR5692C2:40Kb:8.7e-13:1.9e-14:46:85
chr10	99400000	99440000	AVPI1:-40Kb:0:0:46:1.1e+02
chr10	99400000	99440000	MARVELD1:-40Kb:0:0:46:1.1e+02
chr10	99440000	99480000	PI4K2A:40Kb:0:0:46:1.1e+02
chr10	116280000	116320000	ABLIM1:-160Kb:0:0:18:55
chr10	116520000	116560000	ABLIM1:80Kb:2.4e-14:1.1e-15:23:57
chr10	124040000	124080000	MIR3941:-120Kb:2.6e-11:5.7e-13:21:43
chr11	-280000	-240000	LOC100133161:-400Kb:0:0:56:1.5e+02
chr11	-240000	-200000	BET1L:-440Kb:0:0:56:1.5e+02
chr11	-240000	-200000	LOC653486:-400Kb:0:0:56:1.5e+02
chr11	-240000	-200000	ODF3:-400Kb:0:0:56:1.5e+02
chr11	-240000	-200000	PSMD13:-440Kb:0:0:56:1.5e+02
chr11	-240000	-200000	RIC8A:-440Kb:0:0:56:1.5e+02
chr11	-240000	-200000	SIRT3:-440Kb:0:0:56:1.5e+02
chr11	-200000	-160000	NLRP6:-440Kb:0:0:56:1.5e+02
chr11	2400000	2440000	LOC650368:-1000Kb:0:0:3.4:76
chr11	2400000	2440000	OR7E12P:-1000Kb:0:0:3.4:76
chr11	2400000	2440000	ZNF195:-1000Kb:0:0:3.4:76
chr11	3400000	3440000	TSSC4:1000Kb:0:0:3.4:76
chr11	3560000	3600000	LOC650368:160Kb:4.9e-13:2e-14:4.7:69
chr11	3560000	3600000	OR7E12P:160Kb:4.9e-13:2e-14:4.7:69
chr11	3560000	3600000	ZNF195:160Kb:4.9e-13:2e-14:4.7:69
chr11	4040000	4080000	NUP98:240Kb:2.3e-11:5e-13:13:67
chr11	4040000	4080000	PGAP2:240Kb:2.3e-11:5e-13:13:67
chr11	5240000	5280000	OR51B2:-80Kb:0:0:16:47
chr11	5240000	5280000	OR51B4:-80Kb:0:0:16:47
chr11	5320000	5360000	HBB:80Kb:3.2e-14:6.7e-16:16:47
chr11	5320000	5360000	HBBP1:80Kb:3.2e-14:6.7e-16:16:47
chr11	5320000	5360000	HBD:80Kb:3.2e-14:6.7e-16:16:47
chr11	5320000	5360000	HBG1:80Kb:3.2e-14:6.7e-16:16:47
chr11	5320000	5360000	HBG2:80Kb:3.2e-14:6.7e-16:16:47
chr11	5560000	5600000	TRIM34:-80Kb:0:0:16:50
chr11	5560000	5600000	TRIM6-TRIM34:-80Kb:0:0:16:50
chr11	5640000	5680000	OR52H1:80Kb:0:0:16:50
chr11	14320000	14360000	RRAS2:-40Kb:8e-14:1.7e-15:31:72
chr11	51360000	51400000	OR4A5:-40Kb:1.6e-12:3.7e-14:7.3:17
chr11	59080000	59120000	OR5A2:-80Kb:0:0:19:47
chr11	59120000	59160000	OR5A2:-40Kb:0:0:26:56
chr11	59160000	59200000	OR5AN1:40Kb:0:0:26:56
chr11	61160000	61200000	LRRC10B:-80Kb:2.7e-12:5.5e-14:35:92
chr11	61160000	61200000	MIR4488:-80Kb:2.7e-12:5.5e-14:35:92
chr11	61160000	61200000	PPP1R32:-80Kb:2.7e-12:5.5e-14:35:92
chr11	61240000	61280000	CPSF7:80Kb:1.3e-12:2.9e-14:35:92
chr11	61240000	61280000	SDHAF2:80Kb:1.3e-12:2.9e-14:35:92
chr11	61920000	61960000	SCGB1D4:-120Kb:3.1e-13:6.2e-15:33:89
chr11	62040000	62080000	SCGB1D1:120Kb:6.9e-12:1.4e-13:33:89
chr11	67360000	67400000	ACY3:-40Kb:2.1e-14:4.4e-16:53:1.2e+02
chr11	67360000	67400000	TBX10:-40Kb:2.1e-14:4.4e-16:53:1.2e+02
chr11	67400000	67440000	DOC2GP:40Kb:3.7e-14:7.8e-16:53:1.2e+02
chr11	67400000	67440000	NDUFV1:40Kb:3.7e-14:7.8e-16:53:1.2e+02
chr11	67400000	67440000	NUDT8:40Kb:3.7e-14:7.8e-16:53:1.2e+02
chr11	71040000	71080000	NADSYN1:-120Kb:0:0:33:1.4e+02
chr11	89160000	89200000	GRM5:400Kb:7.9e-11:1.7e-12:4.5:29
chr11	95600000	95640000	CEP57:80Kb:0:0:30:55
chr11	95600000	95640000	FAM76B:80Kb:0:0:30:55
chr11	95680000	95720000	CEP57:160Kb:9.5e-11:4.4e-12:23:44
chr11	95680000	95720000	FAM76B:160Kb:9.5e-11:4.4e-12:23:44
chr11	101840000	101880000	ANGPTL5:80Kb:1.2e-11:2.7e-13:29:58
chr11	101840000	101880000	KIAA1377:80Kb:1.2e-11:2.7e-13:29:58
chr11	116600000	116640000	APOA5:-40Kb:6.2e-14:1.2e-15:51:91
chr11	116600000	116640000	BUD13:-40Kb:6.2e-14:1.2e-15:51:91
chr11	116600000	116640000	ZNF259:-40Kb:6.2e-14:1.2e-15:51:91
chr11	118040000	118080000	LOC100131626:-240Kb:0:0:21:78
chr11	118040000	118080000	MLL:-240Kb:0:0:21:78
chr11	118280000	118320000	SCN2B:240Kb:0:0:21:78
chr11	118320000	118360000	SCN2B:280Kb:0:0:16:72
chr11	124000000	124040000	OR8G1:-120Kb:2e-12:4.2e-14:24:51
chr11	124000000	124040000	OR8G5:-120Kb:2e-12:4.2e-14:24:51
chr11	125680000	125720000	DDX25:-80Kb:2.8e-12:5.7e-14:26:53
chr11	125680000	125720000	HYLS1:-40Kb:0:0:36:76
chr11	125680000	125720000	PUS3:-80Kb:2.8e-12:5.7e-14:26:53
chr11	125720000	125760000	PATE4:40Kb:0:0:36:76
chr11	125760000	125800000	PATE4:80Kb:4.3e-12:1.8e-13:26:53
chr12	2840000	2880000	FKBP4:-40Kb:0:0:54:95
chr12	2840000	2880000	LOC283440:-40Kb:0:0:54:95
chr12	13040000	13080000	GSG1:-200Kb:0:0:22:60
chr12	13240000	13280000	GPRC5A:200Kb:2.9e-13:5.8e-15:22:60
chr12	13240000	13280000	MIR614:200Kb:2.9e-13:5.8e-15:22:60
chr12	31640000	31680000	FAM60A:200Kb:0:0:16:59
chr12	31640000	31680000	FLJ13224:200Kb:0:0:16:59
chr12	31680000	31720000	FAM60A:240Kb:9.8e-11:4.6e-12:15:48
chr12	31680000	31720000	FLJ13224:240Kb:9.8e-11:4.6e-12:15:48
chr12	42480000	42520000	GXYLT1:-40Kb:0:0:21:38
chr12	50960000	51000000	DIP2B:80Kb:7.1e-11:1.5e-12:33:84
chr12	55160000	55200000	MUCL1:-80Kb:0:0:46:1.3e+02
chr12	56480000	56520000	SMARCC2:-80Kb:5.4e-14:1.1e-15:31:87
chr12	56560000	56600000	PA2G4:80Kb:3.1e-13:6.2e-15:31:87
chr12	56560000	56600000	RPL41:80Kb:3.1e-13:6.2e-15:31:87
chr12	56560000	56600000	ZC3H10:80Kb:3.1e-13:6.2e-15:31:87
chr12	70920000	70960000	PTPRB:-80Kb:1.1e-11:2.4e-13:13:28
chr12	76880000	76920000	OSBPL8:-40Kb:1.7e-15:1.1e-16:0:21
chr12	76960000	77000000	OSBPL8:40Kb:0:0:0:34
chr12	77000000	77040000	OSBPL8:80Kb:0:0:0:22
chr12	90240000	90280000	POC1B-GALNT4:360Kb:0:0:4.7:30
chr12	103120000	103160000	LINC00485:-80Kb:0:0:31:84
chr12	112240000	112280000	ADAM1A:-80Kb:0:0:25:64
chr12	117080000	117120000	HRK:-200Kb:0:0:13:58
chr12	117160000	117200000	HRK:-120Kb:2.4e-15:1.1e-16:21:62
chr12	117200000	117240000	C12orf49:40Kb:3.6e-14:1.6e-15:52:92
chr12	117200000	117240000	RNFT2:40Kb:3.6e-14:1.6e-15:52:92
chr12	117280000	117320000	C12orf49:120Kb:5.1e-15:1.1e-16:21:62
chr12	117280000	117320000	RNFT2:120Kb:5.1e-15:1.1e-16:21:62
chr12	121000000	121040000	ACADS:-160Kb:2.6e-11:5.7e-13:29:1.5e+02
chr12	121160000	121200000	POP5:160Kb:2e-11:4.2e-13:29:1.5e+02
chr12	123480000	123520000	RILPL2:-440Kb:1.2e-11:6.4e-13:13:60
chr12	123480000	123520000	SNRNP35:-440Kb:1.2e-11:6.4e-13:13:60
chr12	123880000	123920000	RILPL2:-40Kb:0:0:59:1.3e+02
chr12	123880000	123920000	SNRNP35:-40Kb:0:0:59:1.3e+02
chr13	26440000	26480000	CDK8:-360Kb:3.7e-12:9.3e-14:11:47
chr13	28080000	28120000	GTF3A:120Kb:3.6e-14:7.8e-16:23:53
chr13	52040000	52080000	FAM124A:280Kb:0:0:2:51
chr13	102040000	102080000	ITGBL1:-40Kb:3.7e-11:7.9e-13:22:38
chr13	102080000	102120000	NALCN:40Kb:6e-11:1.3e-12:22:38
chr14	19320000	19360000	OR11H12:-40Kb:6.3e-11:1.5e-12:11:56
chr14	20760000	20800000	KLHL33:-120Kb:2.8e-13:6.4e-15:27:61
chr14	20760000	20800000	TEP1:-120Kb:2.8e-13:6.4e-15:27:61
chr14	23520000	23560000	ACIN1:-40Kb:5.6e-15:1.1e-16:47:99
chr14	23520000	23560000	C14orf119:-40Kb:5.6e-15:1.1e-16:47:99
chr14	23520000	23560000	CEBPE:-40Kb:5.6e-15:1.1e-16:47:99
chr14	23560000	23600000	CDH24:40Kb:5e-15:1.1e-16:47:99
chr14	23840000	23880000	THTPA:-120Kb:5.3e-12:1.1e-13:26:61
chr14	23960000	24000000	CMTM5:120Kb:1.8e-11:3.7e-13:26:61
chr14	23960000	24000000	IL25:120Kb:1.8e-11:3.7e-13:26:61
chr14	23960000	24000000	MIR208A:120Kb:1.8e-11:3.7e-13:26:61
chr14	23960000	24000000	MYH6:120Kb:1.8e-11:3.7e-13:26:61
chr14	34760000	34800000	SPTSSA:-160Kb:3.5e-12:7.9e-14:25:77
chr14	51880000	51920000	FRMD6:-40Kb:1.9e-11:3.9e-13:37:74
chr14	61000000	61040000	SIX1:-80Kb:9.6e-11:2.1e-12:26:67
chr14	64200000	64240000	SYNE2:-80Kb:2.6e-11:5.7e-13:32:70
chr14	64720000	64760000	AKAP5:-200Kb:3.7e-13:8.4e-15:14:50
chr14	69120000	69160000	ZFP36L1:-120Kb:1.9e-11:4e-13:32:75
chr14	74640000	74680000	VRTN:-160Kb:5.4e-12:2.2e-13:30:76
chr14	74680000	74720000	VRTN:-120Kb:5.4e-12:1.1e-13:34:81
chr14	76400000	76440000	GPATCH2L:-200Kb:1.1e-11:2.5e-13:17:74
chr14	90800000	90840000	NRDE2:40Kb:0:0:35:75
chr14	95800000	95840000	DICER1:200Kb:6.5e-11:1.5e-12:14:47
chr14	95800000	95840000	DICER1-AS1:200Kb:6.5e-11:1.5e-12:14:47
chr14	95800000	95840000	MIR3173:200Kb:6.5e-11:1.5e-12:14:47
chr14	101560000	101600000	MEG9:40Kb:8.7e-13:1.8e-14:69:1.2e+02
chr14	101560000	101600000	MIR134:40Kb:8.7e-13:1.8e-14:69:1.2e+02
chr14	101560000	101600000	MIR154:40Kb:8.7e-13:1.8e-14:69:1.2e+02
chr14	101560000	101600000	MIR323B:40Kb:8.7e-13:1.8e-14:69:1.2e+02
chr14	101560000	101600000	MIR369:40Kb:8.7e-13:1.8e-14:69:1.2e+02
chr14	101560000	101600000	MIR377:40Kb:8.7e-13:1.8e-14:69:1.2e+02
chr14	101560000	101600000	MIR382:40Kb:8.7e-13:1.8e-14:69:1.2e+02
chr14	101560000	101600000	MIR409:40Kb:8.7e-13:1.8e-14:69:1.2e+02
chr14	101560000	101600000	MIR410:40Kb:8.7e-13:1.8e-14:69:1.2e+02
chr14	101560000	101600000	MIR412:40Kb:8.7e-13:1.8e-14:69:1.2e+02
chr14	101560000	101600000	MIR485:40Kb:8.7e-13:1.8e-14:69:1.2e+02
chr14	101560000	101600000	MIR496:40Kb:8.7e-13:1.8e-14:69:1.2e+02
chr14	101560000	101600000	MIR541:40Kb:8.7e-13:1.8e-14:69:1.2e+02
chr14	101560000	101600000	MIR656:40Kb:8.7e-13:1.8e-14:69:1.2e+02
chr14	101560000	101600000	MIR668:40Kb:8.7e-13:1.8e-14:69:1.2e+02
chr14	104440000	104480000	MIR203:-120Kb:2.5e-13:5.7e-15:27:76
chr14	104440000	104480000	MIR3545:-120Kb:2.5e-13:5.7e-15:27:76
chr14	104480000	104520000	MIR203:-80Kb:6.2e-12:2.8e-13:31:77
chr14	104480000	104520000	MIR3545:-80Kb:6.2e-12:2.8e-13:31:77
chr15	20640000	20680000	GOLGA6L6:-80Kb:8.9e-14:4.6e-15:22:74
chr15	20720000	20760000	GOLGA8CP:-40Kb:0:0:24:80
chr15	20760000	20800000	GOLGA6L6:40Kb:0:0:24:80
chr15	23600000	23640000	GOLGA8S:40Kb:1.8e-14:7.8e-16:34:62
chr15	23600000	23640000	LOC440243:40Kb:1.8e-14:7.8e-16:34:62
chr15	23640000	23680000	GOLGA8S:80Kb:0:0:24:55
chr15	23640000	23680000	LOC440243:80Kb:0:0:24:55
chr15	26080000	26120000	LOC100128714:-40Kb:0:0:4.7:41
chr15	26120000	26160000	ATP10A:40Kb:0:0:4.7:41
chr15	26120000	26160000	MIR4715:40Kb:0:0:4.7:41
chr15	26200000	26240000	ATP10A:120Kb:6.6e-12:2.9e-13:3.1:33
chr15	26200000	26240000	MIR4715:120Kb:6.6e-12:2.9e-13:3.1:33
chr15	26800000	26840000	GABRA5:-280Kb:1.5e-13:3.3e-15:2.3:43
chr15	41640000	41680000	ITPKA:-120Kb:0:0:42:3.9e+02
chr15	55400000	55440000	RAB27A:-160Kb:1.8e-11:3.7e-13:18:42
chr15	66680000	66720000	MAP2K1:40Kb:0:0:45:92
chr15	66680000	66720000	TIPIN:40Kb:0:0:45:92
chr15	79320000	79360000	CTSH:120Kb:4.1e-13:8.5e-15:20:62
chr15	91120000	91160000	BLM:-120Kb:0:0:9.3:42
chr15	99480000	99520000	HSP90B2P:-280Kb:2.1e-13:5.7e-15:48:1e+02
chr15	99480000	99520000	LRRC28:-280Kb:2.1e-13:5.7e-15:48:1e+02
chr15	99480000	99520000	TTC23:-280Kb:2.1e-13:5.7e-15:48:1e+02
chr15	99520000	99560000	SYNM:-120Kb:4.4e-15:1.1e-16:48:1e+02
chr16	1760000	1800000	FAHD1:-80Kb:8.1e-11:3.5e-12:32:1e+02
chr16	1760000	1800000	HAGH:-80Kb:8.1e-11:3.5e-12:32:1e+02
chr16	1760000	1800000	IGFALS:-80Kb:8.1e-11:3.5e-12:32:1e+02
chr16	1880000	1920000	FAHD1:40Kb:1.2e-13:2.7e-15:49:1.3e+02
chr16	1880000	1920000	HAGH:40Kb:1.2e-13:2.7e-15:49:1.3e+02
chr16	1880000	1920000	IGFALS:40Kb:1.2e-13:2.7e-15:49:1.3e+02
chr16	2560000	2600000	FLYWCH2:-360Kb:4.1e-15:1.1e-16:10:1e+02
chr16	2880000	2920000	FLYWCH2:-40Kb:1e-14:5.6e-16:60:1.5e+02
chr16	2920000	2960000	AMDHD2:360Kb:2.4e-13:5.1e-15:10:1e+02
chr16	2920000	2960000	ATP6V0C:360Kb:2.4e-13:5.1e-15:10:1e+02
chr16	2920000	2960000	CEMP1:360Kb:2.4e-13:5.1e-15:10:1e+02
chr16	2920000	2960000	MIR3178:360Kb:2.4e-13:5.1e-15:10:1e+02
chr16	2920000	2960000	PDPK1:360Kb:2.4e-13:5.1e-15:10:1e+02
chr16	2920000	2960000	PRSS22:40Kb:4.4e-14:8.9e-16:60:1.5e+02
chr16	2920000	2960000	PRSS30P:40Kb:4.4e-14:8.9e-16:60:1.5e+02
chr16	2920000	2960000	ZG16B:40Kb:4.4e-14:8.9e-16:60:1.5e+02
chr16	2920000	2960000	ZNF205:-240Kb:5.4e-15:1.1e-16:12:1e+02
chr16	2920000	2960000	ZNF205-AS1:-240Kb:5.4e-15:1.1e-16:12:1e+02
chr16	2920000	2960000	ZNF213:-240Kb:5.4e-15:1.1e-16:12:1e+02
chr16	3160000	3200000	FLYWCH2:240Kb:2.7e-14:2.2e-15:12:1e+02
chr16	9000000	9040000	PMM2:120Kb:0:0:17:74
chr16	9000000	9040000	TMEM186:120Kb:0:0:17:74
chr16	9000000	9040000	USP7:-40Kb:0:0:35:1.4e+02
chr16	9080000	9120000	USP7:40Kb:1e-13:4.6e-15:35:88
chr16	11280000	11320000	SOCS1:-40Kb:4.4e-11:9.2e-13:60:1.2e+02
chr16	20800000	20840000	LOC100190986:-640Kb:4.6e-12:2.2e-13:5.8:82
chr16	21440000	21480000	ERI2:640Kb:0:0:5.8:82
chr16	21440000	21480000	LOC100271836:-40Kb:0:0:24:1.8e+02
chr16	21440000	21480000	LOC81691:640Kb:0:0:5.8:82
chr16	21480000	21520000	LOC100190986:40Kb:0:0:24:1.8e+02
chr16	22480000	22520000	OTOA:800Kb:0:0:5.2:3.2e+02
chr16	24480000	24520000	TNRC6A:-240Kb:1.1e-14:2.2e-16:23:57
chr16	27160000	27200000	FLJ21408:-80Kb:8.9e-12:1.9e-13:28:67
chr16	29320000	29360000	LOC613037:-920Kb:0:0:2.7:1.9e+02
chr16	29320000	29360000	RRN3P2:240Kb:2.5e-11:5.2e-13:11:1.1e+02
chr16	33320000	33360000	LOC390705:40Kb:2.2e-12:1.1e-13:4.9:49
chr16	33400000	33440000	LOC390705:120Kb:0:0:2.8:55
chr16	55440000	55480000	LPCAT2:-80Kb:2.9e-12:6e-14:42:81
chr16	57080000	57120000	FAM192A:-120Kb:0:0:27:94
chr16	57080000	57120000	RSPRY1:-120Kb:0:0:27:94
chr16	65680000	65720000	LOC283867:80Kb:1.6e-11:3.4e-13:48:96
chr16	71400000	71440000	ZNF19:-120Kb:1.7e-11:4.1e-13:14:42
chr16	71440000	71480000	ZNF19:-80Kb:8.5e-11:4.2e-12:17:44
chr16	83320000	83360000	MIR3182:-200Kb:0:0:4.4:92
chr16	86440000	86480000	LOC732275:80Kb:2.3e-12:4.7e-14:39:1.2e+02
chr17	4200000	4240000	UBE2G1:-40Kb:0:0:61:1.6e+02
chr17	7080000	7120000	ACADVL:-40Kb:4.4e-11:9.5e-13:64:1.1e+02
chr17	7080000	7120000	CTDNEP1:-40Kb:4.4e-11:9.5e-13:64:1.1e+02
chr17	7080000	7120000	DLG4:-40Kb:4.4e-11:9.5e-13:64:1.1e+02
chr17	7080000	7120000	DVL2:-40Kb:4.4e-11:9.5e-13:64:1.1e+02
chr17	7080000	7120000	ELP5:-40Kb:4.4e-11:9.5e-13:64:1.1e+02
chr17	7080000	7120000	GABARAP:-40Kb:4.4e-11:9.5e-13:64:1.1e+02
chr17	7080000	7120000	MIR324:-40Kb:4.4e-11:9.5e-13:64:1.1e+02
chr17	7080000	7120000	PHF23:-40Kb:4.4e-11:9.5e-13:64:1.1e+02
chr17	7120000	7160000	ASGR1:40Kb:1.8e-11:4.2e-13:64:1.1e+02
chr17	18120000	18160000	SHMT1:-120Kb:0:0:7.3:90
chr17	18240000	18280000	LLGL1:120Kb:0:0:7.3:90
chr17	18760000	18800000	PRPSAP2:40Kb:2e-11:4.5e-13:15:78
chr17	20360000	20400000	KRT16P3:-40Kb:0:0:44:1.8e+02
chr17	20400000	20440000	LGALS9B:40Kb:0:0:44:1.8e+02
chr17	21160000	21200000	KCNJ12:-80Kb:9.2e-11:2e-12:27:77
chr17	29520000	29560000	EVI2A:-120Kb:4.2e-12:8.5e-14:19:46
chr17	29520000	29560000	EVI2B:-120Kb:4.2e-12:8.5e-14:19:46
chr17	33320000	33360000	RFFL:-80Kb:0:0:28:2.2e+02
chr17	38320000	38360000	MSL1:80Kb:5.3e-12:1.1e-13:53:1.4e+02
chr17	38320000	38360000	NR1D1:80Kb:5.3e-12:1.1e-13:53:1.4e+02
chr17	40880000	40920000	CNTD1:-40Kb:0:0:60:1.7e+02
chr17	40880000	40920000	COA3:-40Kb:0:0:60:1.7e+02
chr17	40880000	40920000	VPS25:-40Kb:0:0:60:1.7e+02
chr17	40880000	40920000	WNK4:-40Kb:0:0:60:1.7e+02
chr17	40920000	40960000	EZH1:40Kb:0:0:60:1.7e+02
chr17	40920000	40960000	RAMP2:40Kb:0:0:60:1.7e+02
chr17	40920000	40960000	RAMP2-AS1:40Kb:0:0:60:1.7e+02
chr17	53400000	53440000	HLF:80Kb:0:0:26:84
chr17	55320000	55360000	COIL:320Kb:2.8e-11:5.7e-13:14:98
chr17	68080000	68120000	KCNJ2:-80Kb:1.3e-11:2.6e-13:31:70
chr17	68080000	68120000	KCNJ2-AS1:-80Kb:1.3e-11:2.6e-13:31:70
chr17	72360000	72400000	CD300A:-80Kb:8.1e-12:1.8e-13:39:97
chr17	72440000	72480000	GPR142:80Kb:5e-11:1.1e-12:39:97
chr18	3640000	3680000	MYL12A:400Kb:4.9e-12:1e-13:10:48
chr18	3640000	3680000	MYL12B:400Kb:4.9e-12:1e-13:10:48
chr18	12360000	12400000	PSMG2:-280Kb:3.6e-14:7.8e-16:16:68
chr18	12360000	12400000	SPIRE1:-280Kb:3.6e-14:7.8e-16:16:68
chr18	12640000	12680000	AFG3L2:280Kb:5.7e-11:1.4e-12:16:68
chr18	12720000	12760000	PTPN2:-160Kb:5.3e-13:1.1e-14:25:74
chr18	14600000	14640000	CXADRP3:120Kb:0:0:11:2.6e+02
chr18	14840000	14880000	MIR3156-2:40Kb:0:0:21:4.5e+02
chr18	33240000	33280000	GALNT1:40Kb:0:0:23:73
chr19	0	40000	PPAP2C:-280Kb:1.3e-13:5.4e-15:24:98
chr19	40000	80000	MIER2:-280Kb:4.1e-14:1.7e-15:24:98
chr19	80000	120000	ODF3L2:-360Kb:3.6e-15:1.1e-16:24:98
chr19	80000	120000	SHC2:-360Kb:3.6e-15:1.1e-16:24:98
chr19	120000	160000	MADCAM1:-360Kb:0:0:24:98
chr19	120000	160000	TPGS1:-360Kb:0:0:24:98
chr19	24000000	24040000	ZNF726:-80Kb:2.1e-11:8.7e-13:14:31
chr19	24040000	24080000	ZNF726:-40Kb:0:0:19:40
chr19	34920000	34960000	SCGB1B2P:-120Kb:1.4e-12:3.3e-14:14:42
chr19	39400000	39440000	FBXO27:-120Kb:1.5e-14:3.3e-16:19:73
chr19	39480000	39520000	LOC643669:80Kb:0:0:24:79
chr19	39480000	39520000	MRPS12:80Kb:0:0:24:79
chr19	39480000	39520000	SARS2:80Kb:0:0:24:79
chr19	39520000	39560000	LOC643669:120Kb:0:0:19:73
chr19	39520000	39560000	MRPS12:120Kb:0:0:19:73
chr19	39520000	39560000	SARS2:120Kb:0:0:19:73
chr2	1640000	1680000	PXDN:-80Kb:1.3e-14:5.6e-16:22:63
chr2	1680000	1720000	PXDN:-40Kb:0:0:31:83
chr2	20520000	20560000	RHOB:-120Kb:7.1e-12:1.5e-13:34:67
chr2	20640000	20680000	PUM2:120Kb:1.3e-11:2.6e-13:34:67
chr2	38640000	38680000	HNRPLL:-160Kb:8.5e-13:1.9e-14:24:68
chr2	55080000	55120000	RTN4:-160Kb:2.4e-15:1.1e-16:22:64
chr2	55120000	55160000	RTN4:-120Kb:2.4e-15:1.1e-16:25:67
chr2	55160000	55200000	RTN4:-80Kb:7e-11:4.8e-12:30:66
chr2	66520000	66560000	MEIS1:-120Kb:0:0:18:53
chr2	66520000	66560000	MEIS1-AS3:-120Kb:0:0:18:53
chr2	70200000	70240000	ASPRV1:40Kb:0:0:55:1e+02
chr2	74640000	74680000	DCTN1:40Kb:9.7e-11:1.9e-12:39:77
chr2	74640000	74680000	DCTN1-AS1:40Kb:9.7e-11:1.9e-12:39:77
chr2	96960000	97000000	MIR3127:-480Kb:7.3e-13:1.7e-14:4.2:67
chr2	106240000	106280000	NCK2:-120Kb:0:0:16:57
chr2	114200000	114240000	DDX11L2:-160Kb:0:0:14:57
chr2	114200000	114240000	RABL2A:-160Kb:0:0:14:57
chr2	114200000	114240000	RPL23AP7:-160Kb:0:0:14:57
chr2	119720000	119760000	MARCO:40Kb:0:0:27:59
chr2	131360000	131400000	CCDC74B:480Kb:0:0:1.3:50
chr2	131360000	131400000	CCDC74B-AS1:480Kb:0:0:1.3:50
chr2	131360000	131400000	POTEF:480Kb:0:0:1.3:50
chr2	152720000	152760000	FMNL2:-440Kb:0:0:11:39
chr2	159440000	159480000	DAPL1:-200Kb:2.1e-12:4.5e-14:17:46
chr2	175320000	175360000	WIPF1:-200Kb:0:0:19:68
chr2	175520000	175560000	GPR155:200Kb:0:0:19:68
chr2	217080000	217120000	MARCH4:-120Kb:1.3e-11:2.5e-13:29:82
chr2	217200000	217240000	PKI55:120Kb:8e-12:1.6e-13:29:82
chr2	219600000	219640000	PRKAG3:-80Kb:1.9e-13:3.8e-15:40:84
chr2	239520000	239560000	LOC151171:80Kb:2.1e-13:4.7e-15:28:67
chr20	17360000	17400000	OTOR:640Kb:3.3e-12:7.5e-14:12:35
chr20	29640000	29680000	FRG1B:40Kb:0:0:55:1.1e+02
chr20	29640000	29680000	MLLT10P1:40Kb:0:0:55:1.1e+02
chr20	33600000	33640000	MIR499A:40Kb:6.3e-14:1.3e-15:62:1.4e+02
chr20	33600000	33640000	MIR499B:40Kb:6.3e-14:1.3e-15:62:1.4e+02
chr20	34160000	34200000	CEP250:120Kb:0:0:33:1.1e+02
chr20	42240000	42280000	SGK2:80Kb:5.4e-12:1.1e-13:33:75
chr20	43840000	43880000	MATN4:-80Kb:0:0:26:74
chr20	43840000	43880000	RBPJL:-80Kb:0:0:26:74
chr20	43920000	43960000	SEMG2:80Kb:0:0:26:74
chr20	45400000	45440000	SLC2A10:80Kb:9.6e-11:4.1e-12:42:81
chr20	45440000	45480000	SLC2A10:120Kb:0:0:36:88
chr20	62400000	62440000	COL9A3:960Kb:0:0:3.7:1.2e+02
chr20	62400000	62440000	DPH3P1:960Kb:0:0:3.7:1.2e+02
chr20	62400000	62440000	LINC00659:1000Kb:0:0:3.7:1.2e+02
chr20	62400000	62440000	MRGBP:1000Kb:0:0:3.7:1.2e+02
chr20	62400000	62440000	OGFR:1000Kb:0:0:3.7:1.2e+02
chr21	18200000	18240000	MIR125B2:240Kb:3.1e-11:6.7e-13:6.9:28
chr21	29640000	29680000	LINC00314:280Kb:2.9e-12:6.5e-14:12:40
chr21	44360000	44400000	U2AF1:-160Kb:0:0:28:1.5e+02
chr21	44400000	44440000	U2AF1:-120Kb:0:0:31:1.6e+02
chr21	44520000	44560000	PKNOX1:160Kb:0:0:28:1.5e+02
chr22	20480000	20520000	RIMBP3:40Kb:5.7e-11:2.5e-12:26:86
chr22	20520000	20560000	RIMBP3:80Kb:0:0:20:1.2e+02
chr22	25360000	25400000	SGSM1:160Kb:0:0:12:59
chr22	30320000	30360000	ASCC2:120Kb:0:0:41:1.4e+02
chr22	34080000	34120000	LARGE:-200Kb:0:0:32:82
chr22	34120000	34160000	LARGE:-160Kb:1.2e-11:5.2e-13:35:78
chr22	34160000	34200000	LARGE:-120Kb:2e-11:1.2e-12:38:80
chr22	34280000	34320000	LOC100506195:160Kb:1.2e-13:2.4e-15:35:78
chr3	9840000	9880000	CIDEC:-80Kb:0:0:43:1.3e+02
chr3	9840000	9880000	IL17RC:-80Kb:0:0:43:1.3e+02
chr3	9840000	9880000	IL17RE:-80Kb:0:0:43:1.3e+02
chr3	9840000	9880000	JAGN1:-80Kb:0:0:43:1.3e+02
chr3	9920000	9960000	ARPC4-TTLL3:80Kb:0:0:43:1.3e+02
chr3	9920000	9960000	EMC3:-80Kb:0:0:43:1e+02
chr3	9920000	9960000	TTLL3:80Kb:0:0:43:1.3e+02
chr3	10000000	10040000	CIDEC:80Kb:0:0:43:1e+02
chr3	10000000	10040000	IL17RC:80Kb:0:0:43:1e+02
chr3	10000000	10040000	IL17RE:80Kb:0:0:43:1e+02
chr3	10000000	10040000	JAGN1:80Kb:0:0:43:1e+02
chr3	27680000	27720000	SLC4A7:160Kb:4.8e-15:1.1e-16:14:60
chr3	37080000	37120000	LRRFIP2:-120Kb:0:0:18:66
chr3	37240000	37280000	EPM2AIP1:240Kb:2.5e-11:5.8e-13:9.7:47
chr3	37240000	37280000	MLH1:240Kb:2.5e-11:5.8e-13:9.7:47
chr3	40480000	40520000	ZNF620:-40Kb:0:0:22:46
chr3	40520000	40560000	ENTPD3-AS1:40Kb:0:0:22:46
chr3	40520000	40560000	RPL14:40Kb:0:0:22:46
chr3	40520000	40560000	ZNF619:40Kb:0:0:22:46
chr3	42040000	42080000	ULK4:40Kb:2.1e-12:9.4e-14:22:55
chr3	42080000	42120000	ULK4:80Kb:0:0:16:76
chr3	49280000	49320000	GPX1:-80Kb:2.8e-13:5.6e-15:50:1.2e+02
chr3	49280000	49320000	USP4:-80Kb:2.8e-13:5.6e-15:50:1.2e+02
chr3	49360000	49400000	C3orf62:80Kb:2.5e-13:6e-15:50:1.2e+02
chr3	49360000	49400000	MIR4271:80Kb:2.5e-13:6e-15:50:1.2e+02
chr3	50120000	50160000	GNAT1:-80Kb:0:0:50:1.5e+02
chr3	50200000	50240000	LUST:80Kb:0:0:50:1.5e+02
chr3	50200000	50240000	RBM5:80Kb:0:0:50:1.5e+02
chr3	52120000	52160000	ABHD14A:120Kb:1.5e-14:3.3e-16:31:75
chr3	52120000	52160000	ABHD14A-ACY1:120Kb:1.5e-14:3.3e-16:31:75
chr3	52120000	52160000	ABHD14B:120Kb:1.5e-14:3.3e-16:31:75
chr3	52120000	52160000	ACY1:120Kb:1.5e-14:3.3e-16:31:75
chr3	52120000	52160000	PCBP4:120Kb:1.5e-14:3.3e-16:31:75
chr3	52120000	52160000	RPL29:120Kb:1.5e-14:3.3e-16:31:75
chr3	58360000	58400000	PXK:80Kb:4.1e-14:8.9e-16:42:92
chr3	58360000	58400000	RPP14:80Kb:4.1e-14:8.9e-16:42:92
chr3	58520000	58560000	FAM107A:-40Kb:6.1e-13:1.2e-14:25:69
chr3	58560000	58600000	ACOX2:40Kb:7.8e-13:1.7e-14:25:69
chr3	81840000	81880000	GBE1:40Kb:0:0:17:34
chr3	81880000	81920000	GBE1:80Kb:0:0:12:28
chr3	88240000	88280000	C3orf38:80Kb:0:0:8.5:22
chr3	88240000	88280000	CGGBP1:80Kb:0:0:8.5:22
chr3	88240000	88280000	ZNF654:80Kb:0:0:8.5:22
chr3	100160000	100200000	NIT2:120Kb:4.1e-12:8e-14:19:44
chr3	113040000	113080000	BOC:120Kb:0:0:20:52
chr3	121280000	121320000	HCLS1:-80Kb:1.6e-11:3.8e-13:22:49
chr3	121360000	121400000	ARGFX:80Kb:3.2e-11:7.1e-13:22:49
chr3	121360000	121400000	FBXO40:80Kb:3.2e-11:7.1e-13:22:49
chr3	125960000	126000000	CCDC37:-120Kb:3.9e-12:8.3e-14:31:76
chr3	133800000	133840000	SLCO2A1:80Kb:2.4e-12:1e-13:29:64
chr3	133840000	133880000	SLCO2A1:120Kb:1.9e-13:4.1e-15:24:62
chr3	137360000	137400000	SOX14:-120Kb:5.4e-13:1.3e-14:29:68
chr3	142560000	142600000	PCOLCE2:-40Kb:0:0:39:76
chr3	159840000	159880000	C3orf80:-80Kb:7.9e-15:3.3e-16:16:42
chr3	159960000	160000000	C3orf80:40Kb:0:0:22:64
chr3	172000000	172040000	TMEM212:440Kb:5.2e-15:1.1e-16:11:54
chr3	191360000	191400000	PYDC2:200Kb:1.2e-12:2.9e-14:13:44
chr3	191600000	191640000	PYDC2:440Kb:3.4e-12:1.7e-13:7.4:37
chr3	194000000	194040000	GP5:-80Kb:5.2e-15:2.2e-16:15:40
chr3	194000000	194040000	LRRC15:-80Kb:5.2e-15:2.2e-16:15:40
chr3	194040000	194080000	GP5:-40Kb:0:0:21:58
chr3	194040000	194080000	LRRC15:-40Kb:0:0:21:58
chr3	194080000	194120000	CPN2:40Kb:0:0:21:58
chr3	194080000	194120000	LOC100131551:80Kb:5.1e-15:1.1e-16:15:40
chr3	194120000	194160000	CPN2:80Kb:8e-11:3.4e-12:15:36
chr3	195760000	195800000	SDHAP1:80Kb:0:0:36:94
chr4	1240000	1280000	UVSSA:-80Kb:0:0:30:1.1e+02
chr4	1320000	1360000	CTBP1:80Kb:0:0:30:1.1e+02
chr4	1320000	1360000	CTBP1-AS1:80Kb:0:0:30:1.1e+02
chr4	1560000	1600000	CTBP1:320Kb:2.2e-14:1e-15:13:77
chr4	1560000	1600000	CTBP1-AS1:320Kb:2.2e-14:1e-15:13:77
chr4	8280000	8320000	ACOX3:-160Kb:0:0:22:76
chr4	8280000	8320000	TRMT44:-160Kb:0:0:22:76
chr4	8600000	8640000	CPZ:40Kb:1.1e-11:2.2e-13:0:46
chr4	8600000	8640000	GPR78:40Kb:1.1e-11:2.2e-13:0:46
chr4	25200000	25240000	DHX15:640Kb:1.1e-14:2.2e-16:3.7:41
chr4	57080000	57120000	ARL9:-280Kb:4.9e-13:2.7e-14:12:47
chr4	57080000	57120000	THEGL:-280Kb:4.9e-13:2.7e-14:12:47
chr4	57200000	57240000	ARL9:-160Kb:6.7e-13:5.5e-14:16:50
chr4	57200000	57240000	THEGL:-160Kb:6.7e-13:5.5e-14:16:50
chr4	57240000	57280000	ARL9:-120Kb:0:0:19:59
chr4	57240000	57280000	THEGL:-120Kb:0:0:19:59
chr4	57360000	57400000	AASDH:120Kb:0:0:19:59
chr4	71960000	72000000	SLC4A4:-80Kb:2.1e-13:4.3e-15:19:61
chr4	86080000	86120000	WDFY3:200Kb:1e-11:2.1e-13:15:33
chr4	86080000	86120000	WDFY3-AS2:200Kb:1e-11:2.1e-13:15:33
chr4	88040000	88080000	KLHL8:-80Kb:0:0:22:60
chr4	88040000	88080000	MIR5705:-160Kb:1.6e-12:3.4e-14:16:48
chr4	88080000	88120000	KLHL8:-40Kb:0:0:30:67
chr4	89200000	89240000	HERC6:-80Kb:0:0:21:57
chr4	89280000	89320000	PPM1K:80Kb:0:0:21:57
chr4	103760000	103800000	SLC9B1:-160Kb:0:0:13:36
chr4	103840000	103880000	CISD2:80Kb:0:0:17:42
chr4	103840000	103880000	UBE2D3:80Kb:0:0:17:42
chr4	103920000	103960000	CISD2:160Kb:0:0:13:36
chr4	103920000	103960000	UBE2D3:160Kb:0:0:13:36
chr4	122800000	122840000	TRPC3:-40Kb:0:0:31:62
chr4	140400000	140440000	RAB33B:40Kb:0:0:50:94
chr4	146800000	146840000	ZNF827:-40Kb:3.9e-13:8.2e-15:22:47
chr4	159280000	159320000	TMEM144:160Kb:4e-14:8.9e-16:7.5:32
chr4	166600000	166640000	MSMO1:360Kb:5.5e-14:1.3e-15:6.6:23
chr4	184200000	184240000	ING2:-200Kb:3.1e-11:7.3e-13:15:47
chr4	184200000	184240000	LOC389247:-200Kb:3.1e-11:7.3e-13:15:47
chr4	184320000	184360000	CLDN22:80Kb:7e-13:1.5e-14:22:55
chr4	184320000	184360000	CLDN24:80Kb:7e-13:1.5e-14:22:55
chr5	440000	480000	CEP72:-160Kb:0:0:45:1.2e+02
chr5	480000	520000	TPPP:-200Kb:0:0:45:1.2e+02
chr5	560000	600000	TPPP:-120Kb:4.3e-12:2.4e-13:45:1.1e+02
chr5	6640000	6680000	MIR4278:-160Kb:0:0:10:38
chr5	6760000	6800000	PAPD7:80Kb:0:0:14:44
chr5	10400000	10440000	MARCH6:80Kb:3e-11:6.3e-13:21:62
chr5	10520000	10560000	ANKRD33B:-40Kb:0:0:25:73
chr5	38440000	38480000	OSMR:-400Kb:1.3e-12:2.9e-14:9.1:43
chr5	39560000	39600000	DAB2:160Kb:0:0:14:59
chr5	42960000	43000000	LOC648987:-40Kb:0:0:33:59
chr5	43080000	43120000	LOC648987:80Kb:1.5e-12:6.5e-14:24:43
chr5	68560000	68600000	CCDC125:-40Kb:4.5e-15:1.1e-16:6.6:54
chr5	68600000	68640000	RAD17:-40Kb:6.4e-11:1.6e-12:6.6:47
chr5	68600000	68640000	TAF9:-40Kb:6.4e-11:1.6e-12:6.6:47
chr5	68640000	68680000	CCDC125:40Kb:3.5e-11:1.7e-12:6.6:47
chr5	68800000	68840000	OCLN:40Kb:4.5e-11:1.1e-12:6.6:47
chr5	79400000	79440000	SPZ1:-200Kb:3.1e-13:7.1e-15:14:44
chr5	83600000	83640000	EDIL3:-80Kb:3e-11:7.4e-13:11:27
chr5	85600000	85640000	NBPF22P:40Kb:0:0:11:33
chr5	86600000	86640000	MIR4280:200Kb:3.7e-12:8.4e-14:11:32
chr5	90480000	90520000	ARRDC3:-160Kb:0:0:13:46
chr5	90480000	90520000	ARRDC3-AS1:-160Kb:0:0:13:46
chr5	90600000	90640000	ARRDC3:-40Kb:0:0:22:56
chr5	90600000	90640000	ARRDC3-AS1:-40Kb:0:0:22:56
chr5	90680000	90720000	ARRDC3:40Kb:1.1e-13:7.8e-15:22:51
chr5	90680000	90720000	ARRDC3-AS1:40Kb:1.1e-13:7.8e-15:22:51
chr5	95080000	95120000	SPATA9:80Kb:2.8e-11:5.9e-13:30:63
chr5	98840000	98880000	LOC100133050:-880Kb:0:0:3.3:27
chr5	112720000	112760000	MCC:-80Kb:9.1e-13:1.8e-14:25:58
chr5	114720000	114760000	FEM1C:-160Kb:0:0:16:47
chr5	114760000	114800000	FEM1C:-120Kb:3.5e-13:1.6e-14:18:45
chr5	114800000	114840000	FEM1C:-80Kb:9.8e-13:6.7e-14:21:47
chr5	118760000	118800000	DMXL1:360Kb:3.6e-11:7.6e-13:11:30
chr5	125880000	125920000	GRAMD3:200Kb:0:0:11:46
chr5	131760000	131800000	IL5:-80Kb:6.9e-14:1.4e-15:31:74
chr5	132120000	132160000	SHROOM1:-40Kb:2.4e-11:5.7e-13:43:80
chr5	132160000	132200000	SOWAHA:40Kb:3.8e-11:8.4e-13:43:80
chr5	133760000	133800000	PHF15:-80Kb:4.3e-14:8.9e-16:40:90
chr5	133920000	133960000	MIR3661:360Kb:8.3e-11:1.7e-12:14:56
chr5	133920000	133960000	PPP2CA:360Kb:8.3e-11:1.7e-12:14:56
chr5	135360000	135400000	VTRNA2-1:-40Kb:3.7e-12:7.9e-14:26:59
chr5	135400000	135440000	TGFBI:40Kb:1.6e-11:3.4e-13:26:59
chr5	138960000	139000000	UBE2D2:40Kb:5.4e-11:1.2e-12:12:71
chr5	139600000	139640000	PFDN1:-80Kb:4e-12:8.3e-14:33:80
chr5	142000000	142040000	FGF1:-40Kb:0:0:39:94
chr5	146800000	146840000	DPYSL3:-80Kb:0:0:16:44
chr5	146840000	146880000	DPYSL3:-40Kb:0:0:22:47
chr5	153480000	153520000	MIR3141:-480Kb:5.7e-11:2.5e-12:8.4:37
chr5	153800000	153840000	MIR3141:-160Kb:2.7e-12:6.1e-14:19:49
chr5	153960000	154000000	FLJ38109:160Kb:2.1e-11:4.5e-13:19:49
chr5	153960000	154000000	SAP30L:160Kb:2.1e-11:4.5e-13:19:49
chr5	154000000	154040000	C5orf4:-200Kb:0:0:16:50
chr5	154000000	154040000	CNOT8:-200Kb:0:0:16:50
chr5	162800000	162840000	CCNG1:-40Kb:5.7e-11:1.1e-12:16:33
chr5	175240000	175280000	THOC3:-120Kb:0:0:16:1.3e+02
chr5	177160000	177200000	LOC728554:-120Kb:0:0:21:1.3e+02
chr5	177160000	177200000	UNC5A:960Kb:0:0:1.9:4e+02
chr6	800000	840000	FOXF2:-560Kb:6.7e-12:1.4e-13:9.4:44
chr6	800000	840000	TRIM15:-560Kb:6.7e-12:1.4e-13:9.4:44
chr6	1000000	1040000	HUS1B:360Kb:8.9e-11:2.2e-12:9.4:44
chr6	1000000	1040000	OR12D2:360Kb:8.9e-11:2.2e-12:9.4:44
chr6	10640000	10680000	TMEM14B:-80Kb:3.2e-12:7e-14:10:47
chr6	10640000	10680000	TMEM14C:-80Kb:3.2e-12:7e-14:10:47
chr6	26640000	26680000	BTN2A3P:240Kb:4e-11:8.6e-13:17:58
chr6	26640000	26680000	BTN3A1:240Kb:4e-11:8.6e-13:17:58
chr6	28960000	29000000	OR2W1:-40Kb:5.1e-15:1.1e-16:25:55
chr6	29000000	29040000	ZNF311:40Kb:1.5e-14:3.3e-16:25:55
chr6	31000000	31040000	CCHCR1:-120Kb:1.9e-11:4.3e-13:31:1e+02
chr6	31000000	31040000	POU5F1:-120Kb:1.9e-11:4.3e-13:31:1e+02
chr6	31000000	31040000	PSORS1C3:-120Kb:1.9e-11:4.3e-13:31:1e+02
chr6	35400000	35440000	TEAD3:-40Kb:0:0:18:93
chr6	35400000	35440000	TULP1:-80Kb:0:0:11:96
chr6	35440000	35480000	FANCE:40Kb:0:0:18:93
chr6	35440000	35480000	RPL10A:40Kb:0:0:18:93
chr6	35480000	35520000	FANCE:80Kb:0:0:11:96
chr6	35480000	35520000	RPL10A:80Kb:0:0:11:96
chr6	41080000	41120000	APOBEC2:80Kb:3.3e-11:6.6e-13:20:52
chr6	41080000	41120000	TSPO2:80Kb:3.3e-11:6.6e-13:20:52
chr6	41080000	41120000	UNC5CL:80Kb:3.3e-11:6.6e-13:20:52
chr6	47320000	47360000	TNFRSF21:80Kb:4.1e-12:8.9e-14:17:35
chr6	49720000	49760000	DEFB113:-200Kb:1.9e-11:3.8e-13:7.3:18
chr6	49720000	49760000	DEFB114:-200Kb:1.9e-11:3.8e-13:7.3:18
chr6	74280000	74320000	SLC17A5:-80Kb:0:0:28:97
chr6	76040000	76080000	SENP6:-240Kb:0:0:15:60
chr6	86200000	86240000	NT5E:80Kb:0:0:27:59
chr6	86440000	86480000	SNHG5:80Kb:2.7e-11:5.5e-13:8.3:34
chr6	86440000	86480000	SNORD50A:80Kb:2.7e-11:5.5e-13:8.3:34
chr6	86440000	86480000	SNORD50B:80Kb:2.7e-11:5.5e-13:8.3:34
chr6	112120000	112160000	FAM229B:-280Kb:2.9e-11:6.9e-13:17:49
chr6	112120000	112160000	TUBE1:-280Kb:2.9e-11:6.9e-13:17:49
chr6	116680000	116720000	ZUFSP:-280Kb:0:0:9.6:42
chr6	117880000	117920000	NUS1:-80Kb:0:0:14:56
chr6	125320000	125360000	TPD52L1:-120Kb:5.1e-15:1.1e-16:14:39
chr6	160040000	160080000	SOD2:-40Kb:4.1e-14:8.9e-16:28:64
chr7	26840000	26880000	HOTAIRM1:-280Kb:0:0:12:70
chr7	26840000	26880000	HOXA1:-280Kb:0:0:12:70
chr7	26840000	26880000	HOXA2:-280Kb:0:0:12:70
chr7	30480000	30520000	GGCT:-40Kb:3.3e-12:6.6e-14:28:54
chr7	30520000	30560000	NOD1:40Kb:8.5e-12:2.1e-13:28:54
chr7	32680000	32720000	FKBP9:-280Kb:3.6e-13:3.6e-14:15:59
chr7	32680000	32720000	RP9P:-280Kb:3.6e-13:3.6e-14:15:59
chr7	32800000	32840000	FKBP9:-160Kb:0:0:22:81
chr7	32800000	32840000	RP9P:-160Kb:0:0:22:81
chr7	33000000	33040000	FKBP9:40Kb:2e-13:1e-14:41:86
chr7	33000000	33040000	RP9P:40Kb:2e-13:1e-14:41:86
chr7	33040000	33080000	FKBP9:80Kb:2.1e-13:1.6e-14:34:79
chr7	33040000	33080000	RP9P:80Kb:2.1e-13:1.6e-14:34:79
chr7	39760000	39800000	YAE1D1:160Kb:2.8e-11:6e-13:19:42
chr7	62880000	62920000	ZNF736:-880Kb:2.1e-14:4.4e-16:3.3:51
chr7	64800000	64840000	INTS4L2:-280Kb:2.3e-11:1.1e-12:15:85
chr7	64840000	64880000	INTS4L2:-240Kb:1.4e-13:3.2e-15:17:95
chr7	64960000	65000000	ZNF92:160Kb:5e-15:1.1e-16:24:1e+02
chr7	65080000	65120000	ZNF92:280Kb:4.4e-12:2e-13:15:85
chr7	74120000	74160000	RFC2:480Kb:6e-14:1.3e-15:1.2:88
chr7	76520000	76560000	LOC100133091:360Kb:0:0:12:2.5e+02
chr7	86760000	86800000	TMEM243:-80Kb:0:0:14:35
chr7	86840000	86880000	DMTF1:80Kb:0:0:14:35
chr7	86880000	86920000	DMTF1:120Kb:1.5e-14:6.7e-16:12:28
chr7	97320000	97360000	TAC1:-40Kb:0:0:21:1.1e+02
chr7	97760000	97800000	BHLHA15:-80Kb:6e-11:1.3e-12:24:70
chr7	99640000	99680000	C7orf43:-80Kb:0:0:40:2.6e+02
chr7	99640000	99680000	LAMTOR4:-80Kb:0:0:40:2.6e+02
chr7	99640000	99680000	MBLAC1:-80Kb:0:0:40:2.6e+02
chr7	99640000	99680000	MIR4658:-80Kb:0:0:40:2.6e+02
chr7	99720000	99760000	ZNF3:80Kb:0:0:40:2.6e+02
chr7	99720000	99760000	ZSCAN21:80Kb:0:0:40:2.6e+02
chr7	115600000	115640000	TFEC:-40Kb:6.4e-14:1.6e-15:38:70
chr7	120400000	120440000	TSPAN12:-80Kb:0:0:17:53
chr7	134080000	134120000	SLC35B4:80Kb:0:0:28:64
chr7	139960000	140000000	JHDM1D:120Kb:1.1e-13:2.3e-15:28:85
chr7	139960000	140000000	LOC100134229:120Kb:1.1e-13:2.3e-15:28:85
chr7	149360000	149400000	KRBA1:-40Kb:0:0:27:1.1e+02
chr7	151040000	151080000	SMARCD3:80Kb:1.1e-11:2.4e-13:33:81
chr7	156760000	156800000	LOC645249:-40Kb:0:0:47:86
chr7	156760000	156800000	MNX1:-40Kb:0:0:47:86
chr8	6960000	7000000	DEFB4B:-280Kb:0:0:4.2:90
chr8	10680000	10720000	RP1L1:200Kb:1.1e-11:4.9e-13:14:42
chr8	10720000	10760000	RP1L1:240Kb:4.9e-15:1.1e-16:13:45
chr8	12440000	12480000	DEFB130:520Kb:1.5e-11:3e-13:0.97:51
chr8	12440000	12480000	ZNF705D:520Kb:1.5e-11:3e-13:0.97:51
chr8	12480000	12520000	LOC729732:-40Kb:0:0:32:1e+02
chr8	20200000	20240000	LZTS1-AS1:80Kb:2.8e-12:1.1e-13:26:54
chr8	20240000	20280000	LZTS1-AS1:120Kb:5.4e-15:1.1e-16:23:54
chr8	21840000	21880000	EPB49:-40Kb:4.8e-11:1e-12:0:45
chr8	21840000	21880000	FGF17:-40Kb:4.8e-11:1e-12:0:45
chr8	21840000	21880000	NPM2:-40Kb:4.8e-11:1e-12:0:45
chr8	27520000	27560000	CCDC25:-80Kb:5.6e-15:1.1e-16:22:50
chr8	27520000	27560000	ESCO2:-80Kb:5.6e-15:1.1e-16:22:50
chr8	27600000	27640000	MIR3622A:80Kb:9.3e-13:2e-14:22:50
chr8	27600000	27640000	MIR3622B:80Kb:9.3e-13:2e-14:22:50
chr8	27640000	27680000	MIR3622A:120Kb:2e-11:8.5e-13:18:44
chr8	27640000	27680000	MIR3622B:120Kb:2e-11:8.5e-13:18:44
chr8	29240000	29280000	DCTN6:-760Kb:5.8e-12:1.4e-13:8.4:55
chr8	29240000	29280000	MBOAT4:-760Kb:5.8e-12:1.4e-13:8.4:55
chr8	42160000	42200000	VDAC3:-80Kb:0:0:40:1.1e+02
chr8	42240000	42280000	POLB:80Kb:0:0:40:1.1e+02
chr8	49640000	49680000	C8orf22:-320Kb:2e-11:5.7e-13:16:47
chr8	54960000	55000000	MRPL15:-80Kb:6.1e-12:2.6e-13:20:43
chr8	55000000	55040000	MRPL15:-40Kb:0:0:27:60
chr8	55040000	55080000	LYPLA1:40Kb:0:0:27:60
chr8	67520000	67560000	PTTG3P:-160Kb:4.6e-15:1.1e-16:17:60
chr8	67560000	67600000	PTTG3P:-120Kb:2.1e-14:1e-15:20:61
chr8	67680000	67720000	C8orf44:120Kb:5.3e-14:1.1e-15:20:61
chr8	67680000	67720000	C8orf44-SGK3:120Kb:5.3e-14:1.1e-15:20:61
chr8	67680000	67720000	MYBL1:160Kb:5e-15:1.1e-16:17:60
chr8	67680000	67720000	VCPIP1:120Kb:5.3e-14:1.1e-15:20:61
chr8	79600000	79640000	IL7:-80Kb:1.6e-11:3.6e-13:11:25
chr8	79640000	79680000	ZC2HC1A:80Kb:7.2e-12:1.8e-13:11:25
chr8	82080000	82120000	FABP5:-80Kb:1.3e-12:2.9e-14:18:42
chr8	90800000	90840000	OSGIN2:-80Kb:0:0:16:39
chr8	142000000	142040000	DENND3:-120Kb:3.8e-13:9e-15:36:94
chr8	142120000	142160000	PTK2:120Kb:3.6e-13:7.7e-15:36:94
chr8	145240000	145280000	CYC1:120Kb:1.7e-14:3.3e-16:32:1.7e+02
chr8	145240000	145280000	CYHR1:-440Kb:0:0:26:4.3e+02
chr8	145240000	145280000	EXOSC4:120Kb:1.7e-14:3.3e-16:32:1.7e+02
chr8	145240000	145280000	FOXH1:-440Kb:0:0:26:4.3e+02
chr8	145240000	145280000	GPAA1:120Kb:1.7e-14:3.3e-16:32:1.7e+02
chr8	145240000	145280000	KIFC2:-440Kb:0:0:26:4.3e+02
chr8	145240000	145280000	MAF1:120Kb:1.7e-14:3.3e-16:32:1.7e+02
chr8	145240000	145280000	OPLAH:160Kb:0:0:29:1.7e+02
chr8	145240000	145280000	SHARPIN:120Kb:1.7e-14:3.3e-16:32:1.7e+02
chr8	145240000	145280000	SLC39A4:-400Kb:0:0:26:4.3e+02
chr8	145240000	145280000	SPATC1:160Kb:0:0:29:1.7e+02
chr8	145240000	145280000	TONSL:-400Kb:0:0:26:4.3e+02
chr8	145240000	145280000	VPS28:-400Kb:0:0:26:4.3e+02
chr9	12840000	12880000	LURAP1L:80Kb:1.4e-11:2.9e-13:15:30
chr9	15280000	15320000	SNAPC3:-120Kb:6.2e-12:1.4e-13:16:47
chr9	15400000	15440000	TTC39B:120Kb:3.1e-14:6.7e-16:16:47
chr9	27160000	27200000	TEK:80Kb:0:0:19:45
chr9	33200000	33240000	SMU1:160Kb:0:0:29:88
chr9	33560000	33600000	SUGT1P1:80Kb:0:0:43:1.1e+02
chr9	67960000	68000000	ANKRD20A1:40Kb:0:0:0.54:44
chr9	67960000	68000000	FAM27B:200Kb:0:0:0.5:90
chr9	72200000	72240000	APBA1:-80Kb:1.2e-13:2.7e-15:25:53
chr9	74160000	74200000	TMEM2:-200Kb:0:0:13:59
chr9	74240000	74280000	TMEM2:-120Kb:0:0:16:58
chr9	74320000	74360000	TMEM2:-40Kb:3.1e-11:2.1e-12:27:61
chr9	99280000	99320000	CDC14B:-80Kb:1.3e-11:2.8e-13:18:58
chr9	103240000	103280000	MURC:-80Kb:0:0:13:51
chr9	136480000	136520000	SARDH:-120Kb:0:0:19:1.2e+02
chr9	136600000	136640000	DBH:120Kb:0:0:19:1.2e+02
chrX	9880000	9920000	GPR143:160Kb:1.2e-12:2.5e-14:11:39
chrX	9880000	9920000	SHROOM2:160Kb:1.2e-12:2.5e-14:11:39
chrX	10000000	10040000	LOC100288814:80Kb:3e-14:6.7e-16:16:44
chrX	21760000	21800000	MBTPS2:-80Kb:0:0:13:31
chrX	21760000	21800000	YY2:-80Kb:0:0:13:31
chrX	21840000	21880000	SMPX:80Kb:0:0:13:31
chrX	23680000	23720000	ACOT9:-80Kb:0:0:20:59
chrX	23760000	23800000	PRDX4:80Kb:0:0:20:59
chrX	41040000	41080000	DDX3X:-120Kb:0:0:17:59
chrX	47200000	47240000	RGN:280Kb:0:0:11:48
chrX	48120000	48160000	GATA1:-520Kb:1.1e-14:2.2e-16:6.1:54
chrX	48120000	48160000	HDAC6:-520Kb:1.1e-14:2.2e-16:6.1:54
chrX	48120000	48160000	PIM2:-640Kb:0:0:5:56
chrX	48120000	48160000	SLC35A2:-640Kb:0:0:5:56
chrX	48120000	48160000	SSX3:-80Kb:0:0:22:74
chrX	48120000	48160000	SSX4:-120Kb:0:0:18:69
chrX	48120000	48160000	SSX4B:-120Kb:0:0:18:69
chrX	48120000	48160000	SSX5:80Kb:1.1e-13:2.1e-15:22:69
chrX	48120000	48160000	SSX6:160Kb:0:0:15:66
chrX	52560000	52600000	XAGE5:-280Kb:1.3e-11:2.6e-13:2.2:52
chrX	62320000	62360000	ARHGEF9:-680Kb:0:0:3.2:29
chrX	62320000	62360000	MIR1468:-680Kb:0:0:3.2:29
chrX	64800000	64840000	LAS1L:80Kb:5.2e-11:2.4e-12:12:28
chrX	64840000	64880000	LAS1L:120Kb:2.4e-14:5.6e-16:9.7:28
chrX	70400000	70440000	NONO:-80Kb:0:0:23:67
chrX	70480000	70520000	GJB1:80Kb:0:0:23:67
chrX	73120000	73160000	XIST:80Kb:2.4e-14:5.6e-16:15:42
chrX	77040000	77080000	ATP7A:-120Kb:4.5e-12:1.1e-13:9.6:29
chrX	77160000	77200000	ATRX:120Kb:7e-12:1.6e-13:9.6:29
chrX	100120000	100160000	XKRX:-40Kb:6.3e-11:1.9e-12:23:48
chrX	100160000	100200000	NOX1:40Kb:6.6e-11:1.5e-12:23:48
chrX	100320000	100360000	XKRX:160Kb:6.3e-11:3.2e-12:12:37
chrX	109000000	109040000	KCNE1L:160Kb:2e-12:4.5e-14:11:32
chrX	129120000	129160000	UTP14A:80Kb:3e-11:6.5e-13:17:47
chrX	138720000	138760000	MCF2:-40Kb:5.1e-12:1.1e-13:21:38
chrX	151520000	151560000	GABRA3:-80Kb:0:0:11:55
chrX	151600000	151640000	PASD1:880Kb:0:0:4.4:32
chrX	153280000	153320000	OPN1LW:-120Kb:5e-11:1e-12:13:59
chrX	153400000	153440000	IRAK1:120Kb:3.2e-11:6.5e-13:13:59
chrX	153400000	153440000	MIR718:120Kb:3.2e-11:6.5e-13:13:59
