# Supplementary material for: Promoter-enhancer interactions identified from Hi-C data using probabilistic models and hierarchical topological domains
Source: Nat Commun. 2017 Dec 21;8:2237. doi: 10.1038/s41467-017-02386-3 (PMC5740158; doi:10.1038/s41467-017-02386-3)
Supplement: Supplementary file 4 — Supplementary Data 1 [file 41467_2017_2386_MOESM4_ESM.zip › hIMR90.enh_1e-2.bed]

chr1	80000	120000	OR4F29:-280Kb:0:0:9.6:1.2e+03
chr1	1560000	1600000	GNB1:-240Kb:0.005:0.0001:12:53
chr1	1720000	1760000	GNB1:-80Kb:0.0069:0.00028:40:77
chr1	3320000	3360000	MEGF6:-200Kb:0.0051:0.00022:9.3:27
chr1	3320000	3360000	TPRG1L:-200Kb:0.0051:0.00022:9.3:27
chr1	3400000	3440000	MEGF6:-120Kb:0.00028:6e-06:17:39
chr1	3400000	3440000	TPRG1L:-120Kb:0.00028:6e-06:17:39
chr1	3600000	3640000	C1orf174:-200Kb:0.00095:3.9e-05:6.4:25
chr1	3600000	3640000	LOC100133612:-200Kb:0.00095:3.9e-05:6.4:25
chr1	3600000	3640000	TP73:40Kb:0:0:37:83
chr1	3600000	3640000	WRAP73:40Kb:0:0:37:83
chr1	3720000	3760000	C1orf174:-80Kb:0.00068:1.4e-05:10:29
chr1	3720000	3760000	LOC100133612:-80Kb:0.00068:1.4e-05:10:29
chr1	6200000	6240000	HES3:-80Kb:0.0001:4.2e-06:38:64
chr1	6200000	6240000	ICMT:-80Kb:0.0001:4.2e-06:38:64
chr1	6360000	6400000	CHD5:120Kb:8.5e-11:1.7e-12:31:71
chr1	6360000	6400000	GPR153:40Kb:0:0:56:1.4e+02
chr1	6360000	6400000	HES3:80Kb:5.5e-15:1.1e-16:38:87
chr1	6360000	6400000	ICMT:80Kb:5.5e-15:1.1e-16:38:87
chr1	6360000	6400000	RNF207:120Kb:8.5e-11:1.7e-12:31:71
chr1	6360000	6400000	RPL22:120Kb:8.5e-11:1.7e-12:31:71
chr1	6440000	6480000	ESPN:-40Kb:3.2e-08:1.4e-09:56:93
chr1	6440000	6480000	MIR4252:-40Kb:3.2e-08:1.4e-09:56:93
chr1	6480000	6520000	ACOT7:40Kb:5.4e-08:1.1e-09:56:93
chr1	6480000	6520000	HES2:40Kb:5.4e-08:1.1e-09:56:93
chr1	6480000	6520000	NOL9:-120Kb:0.00027:5.3e-06:17:49
chr1	6480000	6520000	PLEKHG5:-80Kb:8.2e-12:1.6e-13:38:85
chr1	6480000	6520000	TAS1R1:-120Kb:0.00027:5.3e-06:17:49
chr1	6560000	6600000	ESPN:80Kb:1.2e-12:2.6e-14:38:85
chr1	6560000	6600000	MIR4252:80Kb:1.2e-12:2.6e-14:38:85
chr1	6600000	6640000	ESPN:120Kb:1.1e-06:7.5e-08:17:49
chr1	6600000	6640000	MIR4252:120Kb:1.1e-06:7.5e-08:17:49
chr1	7600000	7640000	THAP3:920Kb:0.0011:2.2e-05:9.7:41
chr1	8280000	8320000	PARK7:280Kb:2.2e-10:4.6e-12:25:88
chr1	8280000	8320000	TNFRSF9:280Kb:2.2e-10:4.6e-12:25:88
chr1	9600000	9640000	C1orf200:-80Kb:0.0072:0.00014:49:87
chr1	9600000	9640000	PIK3CD:-80Kb:0.0072:0.00014:49:87
chr1	9600000	9640000	TMEM201:-40Kb:0.00022:4.4e-06:70:1.2e+02
chr1	10480000	10520000	CASZ1:-360Kb:0.0024:0.00011:30:58
chr1	10840000	10880000	C1orf127:-200Kb:0.0018:8.7e-05:3.5:35
chr1	10840000	10880000	TARDBP:-200Kb:0.0018:8.7e-05:3.5:35
chr1	11040000	11080000	CASZ1:200Kb:0.0012:2.8e-05:3.5:35
chr1	11040000	11080000	MTOR-AS1:-160Kb:0.008:0.00036:22:50
chr1	11160000	11200000	C1orf127:120Kb:2.6e-06:6e-08:25:69
chr1	11160000	11200000	TARDBP:120Kb:2.6e-06:6e-08:25:69
chr1	11200000	11240000	C1orf127:160Kb:0.0045:0.00032:22:50
chr1	11200000	11240000	TARDBP:160Kb:0.0045:0.00032:22:50
chr1	11600000	11640000	MTOR-AS1:400Kb:0.00058:1.3e-05:12:47
chr1	11920000	11960000	NPPA:40Kb:0.00023:4.5e-06:48:92
chr1	11920000	11960000	NPPA-AS1:40Kb:0.00023:4.5e-06:48:92
chr1	11920000	11960000	NPPB:40Kb:0.00023:4.5e-06:48:92
chr1	12600000	12640000	VPS13D:320Kb:0.00022:4.5e-06:14:53
chr1	12840000	12880000	PRAMEF14:-800Kb:3.9e-05:8.7e-07:1.7:39
chr1	12840000	12880000	PRAMEF15:-800Kb:3.9e-05:8.7e-07:1.7:39
chr1	13040000	13080000	AADACL3:280Kb:0.00099:2.1e-05:2.5:39
chr1	13640000	13680000	PRAMEF1:800Kb:0.00078:1.7e-05:1.7:39
chr1	13720000	13760000	LRRC38:-120Kb:1.8e-05:5e-07:3.4:28
chr1	13760000	13800000	LRRC38:-80Kb:0.0089:0.0024:3.9:18
chr1	13800000	13840000	LRRC38:-40Kb:5.2e-05:2.8e-06:5.1:28
chr1	13840000	13880000	PDPN:-40Kb:0.0006:5.5e-05:5.1:24
chr1	13840000	13880000	PRDM2:-160Kb:0.0004:2.8e-05:3.1:23
chr1	13880000	13920000	LRRC38:40Kb:0.00069:0.0001:5.1:24
chr1	13880000	13920000	PRDM2:-120Kb:2.2e-06:1e-07:3.4:29
chr1	13920000	13960000	LRRC38:80Kb:0.00069:0.00013:3.9:22
chr1	13920000	13960000	PDPN:40Kb:2.4e-05:1.6e-06:5.1:27
chr1	13920000	13960000	PRDM2:-80Kb:5.6e-10:1.3e-11:3.9:36
chr1	13960000	14000000	LRRC38:120Kb:0.0022:0.00047:3.4:20
chr1	13960000	14000000	PDPN:80Kb:3.9e-06:1.8e-07:3.9:28
chr1	14000000	14040000	LRRC38:160Kb:0.00042:3.4e-05:3.1:23
chr1	14000000	14040000	PDPN:120Kb:2.3e-06:5.2e-08:3.4:29
chr1	14040000	14080000	LRRC38:200Kb:0.0024:0.00058:2.8:19
chr1	14080000	14120000	LRRC38:240Kb:0.00069:9.6e-05:2.6:21
chr1	14080000	14120000	PRDM2:80Kb:0.0026:0.00025:3.9:21
chr1	14120000	14160000	LRRC38:280Kb:0.00069:0.00013:2.5:21
chr1	15920000	15960000	EFHD2:200Kb:9.6e-05:1.9e-06:16:57
chr1	16720000	16760000	CROCCP2:-200Kb:0.00015:1.7e-05:30:1.1e+02
chr1	16720000	16760000	ESPNP:-320Kb:0.00013:1.2e-05:15:92
chr1	16720000	16760000	NBPF1:-200Kb:0.00015:1.7e-05:30:1.1e+02
chr1	16760000	16800000	CROCCP2:-160Kb:0:0:32:2.4e+02
chr1	16760000	16800000	CROCCP3:-40Kb:0:0:52:2.4e+02
chr1	16760000	16800000	ESPNP:-280Kb:0:0:19:1.7e+02
chr1	16760000	16800000	MST1L:-320Kb:9.9e-14:2.1e-15:15:1.6e+02
chr1	16760000	16800000	NBPF1:-160Kb:0:0:32:2.4e+02
chr1	16800000	16840000	CROCCP2:-120Kb:2.6e-09:1.1e-10:36:1.5e+02
chr1	16800000	16840000	ESPNP:-240Kb:1.7e-12:1.1e-13:24:1.6e+02
chr1	16800000	16840000	MST1L:-280Kb:7.4e-06:3.8e-07:19:1.1e+02
chr1	16800000	16840000	MST1P2:-160Kb:0.0086:0.00035:32:95
chr1	16800000	16840000	NBPF1:-120Kb:2.6e-09:1.1e-10:36:1.5e+02
chr1	16800000	16840000	NECAP2:40Kb:0:0:52:2.4e+02
chr1	16800000	16840000	SPATA21:40Kb:0:0:52:2.4e+02
chr1	16880000	16920000	CROCCP2:-40Kb:4.5e-05:4e-06:52:1.3e+02
chr1	16880000	16920000	CROCCP3:80Kb:2.5e-08:2.3e-09:41:1.5e+02
chr1	16880000	16920000	MST1P2:-80Kb:0.0094:0.00058:41:1e+02
chr1	16880000	16920000	NBPF1:-40Kb:4.5e-05:4e-06:52:1.3e+02
chr1	16880000	16920000	NECAP2:120Kb:0:0:36:2.2e+02
chr1	16880000	16920000	SPATA21:120Kb:0:0:36:2.2e+02
chr1	16920000	16960000	CROCCP3:120Kb:2e-09:1.4e-10:36:1.5e+02
chr1	16920000	16960000	MST1L:-160Kb:7.4e-06:4.8e-07:32:1.2e+02
chr1	16920000	16960000	NECAP2:160Kb:0:0:32:2.4e+02
chr1	16920000	16960000	SPATA21:160Kb:0:0:32:2.4e+02
chr1	16960000	17000000	CROCCP3:160Kb:0.0024:0.00038:32:95
chr1	16960000	17000000	ESPNP:-80Kb:7.5e-15:3.3e-16:41:1.9e+02
chr1	17040000	17080000	CROCCP3:240Kb:8.2e-12:3.7e-13:24:1.6e+02
chr1	17040000	17080000	MST1P2:80Kb:4.3e-14:8.9e-16:41:1.9e+02
chr1	17040000	17080000	NECAP2:280Kb:3.8e-15:3.3e-16:19:1.7e+02
chr1	17040000	17080000	SPATA21:280Kb:3.8e-15:3.3e-16:19:1.7e+02
chr1	17080000	17120000	CROCCP2:160Kb:1.2e-05:8.1e-07:32:1.2e+02
chr1	17080000	17120000	CROCCP3:280Kb:5.4e-06:7.2e-07:19:1.1e+02
chr1	17080000	17120000	NBPF1:160Kb:1.2e-05:8.1e-07:32:1.2e+02
chr1	17080000	17120000	NECAP2:320Kb:5.4e-13:5.9e-14:15:1.6e+02
chr1	17080000	17120000	SPATA21:320Kb:5.4e-13:5.9e-14:15:1.6e+02
chr1	17120000	17160000	CROCCP3:320Kb:8.7e-08:9.8e-09:15:1.2e+02
chr1	17120000	17160000	NECAP2:360Kb:4e-06:5.2e-07:13:1.1e+02
chr1	17120000	17160000	SPATA21:360Kb:4e-06:5.2e-07:13:1.1e+02
chr1	19320000	19360000	IFFO2:40Kb:4.9e-14:2.1e-15:58:1e+02
chr1	19360000	19400000	IFFO2:80Kb:0:0:41:93
chr1	19560000	19600000	CAPZB:-240Kb:0.00025:5.2e-06:19:46
chr1	19680000	19720000	EMC1:120Kb:9.9e-05:6.4e-06:33:59
chr1	19680000	19720000	MRTO4:120Kb:9.9e-05:6.4e-06:33:59
chr1	19800000	19840000	EMC1:240Kb:2.2e-05:9.4e-07:19:46
chr1	19800000	19840000	MRTO4:240Kb:2.2e-05:9.4e-07:19:46
chr1	19840000	19880000	EMC1:280Kb:1.3e-05:2.7e-07:15:44
chr1	19840000	19880000	MRTO4:280Kb:1.3e-05:2.7e-07:15:44
chr1	20680000	20720000	CAMK2N1:-120Kb:0.0045:8.9e-05:30:57
chr1	20680000	20720000	MUL1:-120Kb:0.0045:8.9e-05:30:57
chr1	20720000	20760000	FAM43B:-120Kb:0.00038:7.8e-06:30:61
chr1	20840000	20880000	LOC339505:120Kb:0.00023:5e-06:30:61
chr1	21400000	21440000	EIF4G3:-80Kb:0.0029:0.00012:44:74
chr1	21400000	21440000	NBPF3:-360Kb:0.0044:0.00018:17:45
chr1	21520000	21560000	EIF4G3:40Kb:0.001:2.1e-05:55:88
chr1	21600000	21640000	NBPF3:-160Kb:0.0012:2.6e-05:35:67
chr1	21680000	21720000	LOC100506801:80Kb:0.0019:8e-05:44:74
chr1	21760000	21800000	LOC100506801:160Kb:0.0016:3.4e-05:35:67
chr1	21920000	21960000	RAP1GAP:-40Kb:0.0024:5e-05:51:81
chr1	22160000	22200000	USP48:80Kb:9.7e-10:2.1e-11:38:90
chr1	22200000	22240000	USP48:120Kb:0.0076:0.00033:32:59
chr1	22920000	22960000	EPHB2:-80Kb:0.0089:0.00018:38:69
chr1	23480000	23520000	HTR1D:-40Kb:0.0012:8.1e-05:65:98
chr1	23520000	23560000	LUZP1:40Kb:0.0038:7.6e-05:65:98
chr1	23560000	23600000	HTR1D:40Kb:0.0005:2.2e-05:65:1e+02
chr1	23600000	23640000	HTR1D:80Kb:1.4e-07:3.2e-09:47:98
chr1	23640000	23680000	HTR1D:120Kb:0.0088:0.00078:39:67
chr1	23720000	23760000	ASAP3:-80Kb:0.00022:4.5e-06:47:89
chr1	23800000	23840000	TCEA3:80Kb:0.00013:2.7e-06:47:89
chr1	25000000	25040000	NCMAP:120Kb:0.00016:3.2e-06:36:87
chr1	25120000	25160000	RUNX3:-160Kb:0.0043:8.8e-05:28:67
chr1	25440000	25480000	C1orf63:-120Kb:2.1e-05:8.5e-07:17:65
chr1	25440000	25480000	RHD:-120Kb:2.1e-05:8.5e-07:17:65
chr1	25440000	25480000	SYF2:-80Kb:4.5e-05:8.9e-07:25:73
chr1	25560000	25600000	RHCE:-160Kb:1.6e-05:3.3e-07:34:88
chr1	25560000	25600000	TMEM57:-160Kb:1.6e-05:3.3e-07:34:88
chr1	25720000	25760000	C1orf63:160Kb:2.4e-06:4.9e-08:34:88
chr1	25720000	25760000	RHD:160Kb:2.4e-06:4.9e-08:34:88
chr1	26800000	26840000	MIR1976:-80Kb:4.6e-05:1.1e-06:47:99
chr1	26960000	27000000	MIR1976:80Kb:4.6e-05:1.8e-06:47:98
chr1	28040000	28080000	SCARNA1:-120Kb:6.8e-07:1.4e-08:44:1e+02
chr1	28040000	28080000	THEMIS2:-120Kb:6.8e-07:1.4e-08:44:1e+02
chr1	28080000	28120000	SCARNA1:-80Kb:0.00038:1.5e-05:54:98
chr1	28080000	28120000	THEMIS2:-80Kb:0.00038:1.5e-05:54:98
chr1	28160000	28200000	FAM76A:120Kb:4.3e-05:8.5e-07:44:1e+02
chr1	28160000	28200000	STX12:80Kb:0.00081:1.6e-05:54:98
chr1	28600000	28640000	MED18:-40Kb:6.2e-05:1.2e-06:75:1.2e+02
chr1	28600000	28640000	PHACTR4:-80Kb:3.4e-07:6.8e-09:54:1.1e+02
chr1	28960000	29000000	YTHDF2:-80Kb:0.00054:1.1e-05:47:91
chr1	29000000	29040000	GMEB1:40Kb:0.0027:0.00011:59:98
chr1	29000000	29040000	RNU11:40Kb:0.0027:0.00011:59:98
chr1	29000000	29040000	TAF12:40Kb:0.0027:0.00011:59:98
chr1	29040000	29080000	GMEB1:80Kb:0.00057:1.2e-05:47:91
chr1	29040000	29080000	RNU11:80Kb:0.00057:1.2e-05:47:91
chr1	29040000	29080000	TAF12:80Kb:0.00057:1.2e-05:47:91
chr1	32040000	32080000	COL16A1:-120Kb:0.0061:0.00013:38:77
chr1	32160000	32200000	TINAGL1:120Kb:0.0053:0.00011:38:77
chr1	32440000	32480000	TMEM39B:-80Kb:0.007:0.00028:49:84
chr1	32480000	32520000	TMEM39B:-40Kb:0.0031:6.3e-05:62:1e+02
chr1	32920000	32960000	ZBTB8A:-80Kb:0.00027:5.5e-06:49:94
chr1	33000000	33040000	ZBTB8B:80Kb:0.00035:6.9e-06:49:94
chr1	35440000	35480000	ZMYM1:-80Kb:2.6e-06:5.1e-08:33:63
chr1	35520000	35560000	LOC653160:80Kb:4.7e-08:1e-09:33:63
chr1	35520000	35560000	ZMYM6NB:80Kb:4.7e-08:1e-09:33:63
chr1	36280000	36320000	AGO4:40Kb:0.0049:9.8e-05:61:82
chr1	36320000	36360000	ADPRHL2:-200Kb:0:0:23:75
chr1	36320000	36360000	AGO3:-40Kb:0.0002:1.7e-05:61:85
chr1	36320000	36360000	TEKT2:-200Kb:0:0:23:75
chr1	36360000	36400000	ADPRHL2:-160Kb:3.4e-05:2.1e-06:30:55
chr1	36360000	36400000	AGO1:40Kb:0.00043:1.9e-05:61:85
chr1	36360000	36400000	TEKT2:-160Kb:3.4e-05:2.1e-06:30:55
chr1	36440000	36480000	ADPRHL2:-80Kb:3e-14:1.2e-15:47:90
chr1	36440000	36480000	AGO1:120Kb:0.0018:0.00016:40:60
chr1	36440000	36480000	AGO3:80Kb:5.6e-07:2.5e-08:47:78
chr1	36440000	36480000	TEKT2:-80Kb:3e-14:1.2e-15:47:90
chr1	36480000	36520000	AGO3:120Kb:4.4e-12:9.6e-14:40:82
chr1	36520000	36560000	AGO1:200Kb:0:0:23:75
chr1	36520000	36560000	AGO3:160Kb:6.9e-05:4.5e-06:30:55
chr1	36640000	36680000	AGO1:320Kb:0.0012:7.8e-05:13:34
chr1	36640000	36680000	AGO3:280Kb:0.0061:0.00066:15:33
chr1	37800000	37840000	LOC728431:-120Kb:3.4e-05:7e-07:19:43
chr1	37800000	37840000	ZC3H12A:-120Kb:3.4e-05:7e-07:19:43
chr1	38040000	38080000	EPHA10:-160Kb:0.00022:2e-05:17:39
chr1	38080000	38120000	C1orf109:-40Kb:0.0032:0.00021:36:54
chr1	38080000	38120000	CDCA8:-40Kb:0.0032:0.00021:36:54
chr1	38080000	38120000	EPHA10:-120Kb:2.6e-11:1.2e-12:20:57
chr1	38120000	38160000	EPHA10:-80Kb:2.6e-11:8.4e-13:24:63
chr1	38120000	38160000	RSPO1:40Kb:0.0026:0.00017:36:54
chr1	38160000	38200000	C1orf109:40Kb:3.6e-07:1.6e-08:36:65
chr1	38160000	38200000	CDCA8:40Kb:3.6e-07:1.6e-08:36:65
chr1	38160000	38200000	RSPO1:80Kb:7.8e-05:3.4e-06:24:48
chr1	38200000	38240000	C1orf109:80Kb:4.7e-12:1e-13:24:63
chr1	38200000	38240000	C1orf122:-40Kb:0.00059:1.3e-05:36:59
chr1	38200000	38240000	CDCA8:80Kb:4.7e-12:1e-13:24:63
chr1	38200000	38240000	GNL2:160Kb:0.0003:6.3e-06:17:39
chr1	38200000	38240000	MANEAL:-40Kb:0.00059:1.3e-05:36:59
chr1	38200000	38240000	RSPO1:120Kb:3.6e-12:7.9e-14:20:57
chr1	38200000	38240000	YRDC:-40Kb:0.00059:1.3e-05:36:59
chr1	38240000	38280000	EPHA10:40Kb:0.00012:8e-06:36:59
chr1	40320000	40360000	PPT1:-240Kb:0.00034:1.4e-05:22:64
chr1	40360000	40400000	PPT1:-200Kb:5.5e-10:1.1e-11:28:94
chr1	40560000	40600000	MYCL1:200Kb:6.5e-10:1.3e-11:28:94
chr1	40560000	40600000	TRIT1:240Kb:0.00089:1.8e-05:22:64
chr1	41080000	41120000	LOC100130557:-40Kb:0.00045:1.8e-05:45:72
chr1	41080000	41120000	NFYC:-40Kb:0.00045:1.8e-05:45:72
chr1	41080000	41120000	RIMS3:-40Kb:0.00045:1.8e-05:45:72
chr1	41160000	41200000	LOC100130557:40Kb:0.00012:2.3e-06:45:75
chr1	41160000	41200000	NFYC:40Kb:0.00012:2.3e-06:45:75
chr1	41160000	41200000	RIMS3:40Kb:0.00012:2.3e-06:45:75
chr1	41600000	41640000	SLFNL1:120Kb:0.00045:1e-05:23:47
chr1	41600000	41640000	SLFNL1-AS1:120Kb:0.00045:1e-05:23:47
chr1	41640000	41680000	SLFNL1:160Kb:0.0018:8e-05:20:42
chr1	41640000	41680000	SLFNL1-AS1:160Kb:0.0018:8e-05:20:42
chr1	41960000	42000000	EDN2:40Kb:0.0015:3.3e-05:36:57
chr1	43120000	43160000	CCDC23:-160Kb:0.0007:1.4e-05:31:65
chr1	43120000	43160000	ERMAP:-160Kb:0.0007:1.4e-05:31:65
chr1	43120000	43160000	ZNF691:-160Kb:0.0007:1.4e-05:31:65
chr1	43280000	43320000	PPIH:160Kb:6.9e-05:1.4e-06:31:65
chr1	43280000	43320000	YBX1:160Kb:6.9e-05:1.4e-06:31:65
chr1	43800000	43840000	HYI:-80Kb:0.00018:2.2e-05:42:77
chr1	43800000	43840000	PTPRF:-160Kb:0.0094:0.0011:3.8:30
chr1	43840000	43880000	HYI:-40Kb:0.004:0.00058:57:85
chr1	43880000	43920000	CDC20:80Kb:0.00092:1.9e-05:42:77
chr1	43880000	43920000	ELOVL1:80Kb:0.00092:1.9e-05:42:77
chr1	43880000	43920000	KDM4A-AS1:-280Kb:9.8e-07:4.1e-08:2.6:47
chr1	43880000	43920000	MPL:80Kb:0.00092:1.9e-05:42:77
chr1	43880000	43920000	PTPRF:-80Kb:7e-08:3.3e-09:6:55
chr1	43880000	43920000	ST3GAL3:-280Kb:9.8e-07:4.1e-08:2.6:47
chr1	43920000	43960000	HYI:40Kb:0:0:9.6:93
chr1	43920000	43960000	TIE1:160Kb:4.8e-05:1.1e-06:3.8:43
chr1	43960000	44000000	HYI:80Kb:5.3e-08:2.6e-09:6:55
chr1	43960000	44000000	KDM4A:-120Kb:0.0021:4.3e-05:32:65
chr1	43960000	44000000	KDM4A-AS1:-200Kb:2.4e-08:5e-10:26:76
chr1	43960000	44000000	ST3GAL3:-200Kb:2.4e-08:5e-10:26:76
chr1	44000000	44040000	KDM4A-AS1:-160Kb:7.3e-06:4.6e-07:28:69
chr1	44000000	44040000	ST3GAL3:-160Kb:7.3e-06:4.6e-07:28:69
chr1	44080000	44120000	PTPRF:120Kb:0.00077:5.5e-05:32:65
chr1	44120000	44160000	HYI:240Kb:7.4e-08:5.4e-09:2.9:51
chr1	44120000	44160000	PTPRF:160Kb:0.0086:0.00082:28:56
chr1	44160000	44200000	HYI:280Kb:5.5e-07:5.4e-08:2.6:47
chr1	44160000	44200000	PTPRF:200Kb:3.8e-08:9.1e-10:26:76
chr1	45040000	45080000	KIF2C:-160Kb:0.0016:3.4e-05:30:68
chr1	45520000	45560000	BEST4:280Kb:0.0022:4.6e-05:19:56
chr1	45520000	45560000	BTBD19:280Kb:0.0022:4.6e-05:19:56
chr1	45520000	45560000	PLK3:280Kb:0.0022:4.6e-05:19:56
chr1	45520000	45560000	RPS8:280Kb:0.0022:4.6e-05:19:56
chr1	45520000	45560000	SNORD38A:280Kb:0.0022:4.6e-05:19:56
chr1	45520000	45560000	SNORD38B:280Kb:0.0022:4.6e-05:19:56
chr1	45520000	45560000	SNORD46:280Kb:0.0022:4.6e-05:19:56
chr1	45520000	45560000	SNORD55:280Kb:0.0022:4.6e-05:19:56
chr1	45520000	45560000	TCTEX1D4:280Kb:0.0022:4.6e-05:19:56
chr1	46360000	46400000	MAST2:120Kb:0.00018:7.3e-06:35:76
chr1	46400000	46440000	MAST2:160Kb:9.1e-05:1.9e-06:31:75
chr1	46680000	46720000	LRRC41:-80Kb:0.0017:3.4e-05:22:58
chr1	46680000	46720000	UQCRH:-80Kb:0.0017:3.4e-05:22:58
chr1	46760000	46800000	POMGNT1:80Kb:0.0029:5.8e-05:22:58
chr1	46760000	46800000	RAD54L:80Kb:0.0029:5.8e-05:22:58
chr1	46840000	46880000	LOC729041:-40Kb:0.00048:9.6e-06:29:52
chr1	46880000	46920000	FAAH:40Kb:0.00053:1.1e-05:29:52
chr1	47400000	47440000	LINC00853:-240Kb:0.0048:0.00056:16:30
chr1	47400000	47440000	PDZK1IP1:-240Kb:0.0048:0.00056:16:30
chr1	47480000	47520000	LINC00853:-160Kb:0.00057:2.7e-05:19:37
chr1	47480000	47520000	PDZK1IP1:-160Kb:0.00057:2.7e-05:19:37
chr1	47560000	47600000	CYP4A22:-40Kb:3.1e-08:6.3e-10:36:63
chr1	47560000	47600000	CYP4X1:80Kb:0.0012:4.8e-05:26:44
chr1	47600000	47640000	LINC00853:-40Kb:0.00035:8.4e-06:36:55
chr1	47600000	47640000	PDZK1IP1:-40Kb:0.00035:8.4e-06:36:55
chr1	47640000	47680000	CYP4A22:40Kb:0.00023:9.4e-06:36:55
chr1	47640000	47680000	CYP4X1:160Kb:0.0012:3.8e-05:19:37
chr1	47640000	47680000	FOXD2:-240Kb:0.0045:0.00019:16:30
chr1	47640000	47680000	FOXD2-AS1:-240Kb:0.0045:0.00019:16:30
chr1	47640000	47680000	FOXE3:-240Kb:0.0045:0.00019:16:30
chr1	47680000	47720000	CMPK1:-80Kb:4.6e-06:9.4e-08:26:48
chr1	47680000	47720000	FOXD2:-200Kb:0.0045:0.00011:18:33
chr1	47680000	47720000	FOXD2-AS1:-200Kb:0.0045:0.00011:18:33
chr1	47680000	47720000	FOXE3:-200Kb:0.0045:0.00011:18:33
chr1	47680000	47720000	STIL:-80Kb:4.6e-06:9.4e-08:26:48
chr1	47760000	47800000	TAL1:80Kb:5.1e-06:2.3e-07:26:48
chr1	47840000	47880000	TAL1:160Kb:0.0057:0.00052:19:33
chr1	47880000	47920000	LINC00853:240Kb:0.0046:0.00043:16:30
chr1	47880000	47920000	PDZK1IP1:240Kb:0.0046:0.00043:16:30
chr1	47880000	47920000	TAL1:200Kb:0.0029:0.0002:18:33
chr1	47920000	47960000	LINC00853:280Kb:0.0013:9.6e-05:14:30
chr1	47920000	47960000	PDZK1IP1:280Kb:0.0013:9.6e-05:14:30
chr1	47920000	47960000	TAL1:240Kb:2.2e-06:5e-08:16:39
chr1	47960000	48000000	TAL1:280Kb:0.0065:0.00074:14:28
chr1	49000000	49040000	BEND5:-240Kb:0.005:0.00011:6.3:14
chr1	50640000	50680000	DMRTA2:-240Kb:0.008:0.00017:15:26
chr1	52320000	52360000	BTF3L4:-200Kb:0.0078:0.00032:30:50
chr1	52320000	52360000	TXNDC12:-200Kb:0.0078:0.00032:30:50
chr1	52360000	52400000	BTF3L4:-160Kb:0.00049:1e-05:32:58
chr1	52360000	52400000	TXNDC12:-160Kb:0.00049:1e-05:32:58
chr1	52520000	52560000	MIR761:240Kb:0.0031:0.00014:16:35
chr1	52520000	52560000	NRD1:200Kb:0.0023:4.9e-05:30:50
chr1	52560000	52600000	MIR761:280Kb:0.00019:4.1e-06:14:37
chr1	53320000	53360000	ZYG11A:40Kb:0.0033:6.5e-05:52:77
chr1	53400000	53440000	GPX7:360Kb:6.8e-05:1.4e-06:17:47
chr1	53840000	53880000	DMRTB1:-80Kb:0.0029:6.1e-05:40:63
chr1	54080000	54120000	GLIS1:-80Kb:0.00067:1.4e-05:36:60
chr1	54720000	54760000	DIO1:400Kb:0.0058:0.00012:15:36
chr1	54720000	54760000	TMEM48:440Kb:0.00033:6.7e-06:14:39
chr1	54720000	54760000	YIPF1:400Kb:0.0058:0.00012:15:36
chr1	55120000	55160000	TTC4:-40Kb:7.7e-08:3.2e-09:47:73
chr1	55160000	55200000	C1orf177:-80Kb:2.9e-10:5.9e-12:36:65
chr1	55160000	55200000	MROH7:40Kb:3.7e-07:7.7e-09:47:73
chr1	55160000	55200000	TTC22:-80Kb:2.9e-10:5.9e-12:36:65
chr1	55240000	55280000	TTC4:80Kb:4.6e-10:9.7e-12:36:65
chr1	55360000	55400000	BSND:-80Kb:0.0044:8.9e-05:23:38
chr1	55360000	55400000	PCSK9:-120Kb:4.8e-05:9.8e-07:19:38
chr1	55360000	55400000	TMEM61:-80Kb:0.0044:8.9e-05:23:38
chr1	58960000	59000000	OMA1:-40Kb:9.3e-07:2.3e-08:32:53
chr1	59040000	59080000	JUN:-200Kb:0.00076:5.2e-05:19:36
chr1	59040000	59080000	LOC100131060:-200Kb:0.00076:5.2e-05:19:36
chr1	59080000	59120000	JUN:-160Kb:0.00036:1.6e-05:20:39
chr1	59080000	59120000	LOC100131060:-160Kb:0.00036:1.6e-05:20:39
chr1	59120000	59160000	JUN:-120Kb:8.6e-05:2e-06:22:43
chr1	59120000	59160000	LOC100131060:-120Kb:8.6e-05:2e-06:22:43
chr1	59120000	59160000	TACSTD2:80Kb:0.0011:4.8e-05:25:42
chr1	59240000	59280000	OMA1:240Kb:0.0035:0.00052:18:31
chr1	59240000	59280000	TACSTD2:200Kb:0.0011:2.6e-05:19:36
chr1	59320000	59360000	OMA1:320Kb:0.0034:0.00033:16:30
chr1	59360000	59400000	OMA1:360Kb:0.0075:0.0013:16:28
chr1	59520000	59560000	OMA1:520Kb:0.0035:0.00045:14:27
chr1	59920000	59960000	OMA1:920Kb:1.4e-06:6.7e-08:12:33
chr1	59960000	60000000	OMA1:960Kb:6.1e-06:4.5e-07:12:31
chr1	62360000	62400000	L1TD1:-280Kb:0.00031:7.4e-06:4.7:21
chr1	62400000	62440000	L1TD1:-240Kb:0.0042:0.0004:5.2:18
chr1	62640000	62680000	USP1:-240Kb:0.0079:0.00072:8.4:21
chr1	62680000	62720000	USP1:-200Kb:0.0038:0.00023:9.9:24
chr1	62760000	62800000	USP1:-120Kb:1.1e-05:2.5e-07:15:35
chr1	62880000	62920000	KANK4:120Kb:6.3e-06:2.7e-07:15:35
chr1	62880000	62920000	L1TD1:240Kb:0.0053:0.00064:8.4:21
chr1	62920000	62960000	KANK4:160Kb:0.00052:3.3e-05:12:28
chr1	62920000	62960000	USP1:40Kb:0.0038:0.00026:32:45
chr1	62960000	63000000	KANK4:200Kb:1.7e-06:3.6e-08:9.9:31
chr1	62960000	63000000	L1TD1:320Kb:0.0018:8.8e-05:6.6:21
chr1	63000000	63040000	L1TD1:360Kb:0.0021:0.00015:5.9:20
chr1	65080000	65120000	RAVER2:-120Kb:2.7e-07:5.8e-09:17:36
chr1	65120000	65160000	RAVER2:-80Kb:0.0021:8.9e-05:21:33
chr1	65360000	65400000	JAK1:-40Kb:1.6e-10:3.5e-12:24:47
chr1	65680000	65720000	LEPROT:-200Kb:0.0042:9.1e-05:12:26
chr1	67200000	67240000	MIER1:-160Kb:0.0017:7.1e-05:17:35
chr1	67200000	67240000	WDR78:-160Kb:0.0017:7.1e-05:17:35
chr1	67240000	67280000	MIER1:-120Kb:0.0003:6.4e-06:20:40
chr1	67240000	67280000	WDR78:-120Kb:0.0003:6.4e-06:20:40
chr1	67280000	67320000	MIER1:-80Kb:0.0065:0.00041:24:40
chr1	67280000	67320000	WDR78:-80Kb:0.0065:0.00041:24:40
chr1	67360000	67400000	INSL5:120Kb:0.00017:3.3e-06:20:40
chr1	67360000	67400000	TCTEX1D1:160Kb:0.0021:4.2e-05:17:35
chr1	67760000	67800000	SERBP1:-120Kb:0.0059:0.00012:23:41
chr1	67800000	67840000	SERBP1:-80Kb:0.0059:0.00024:27:44
chr1	67880000	67920000	IL12RB2:120Kb:0.0022:0.00014:23:41
chr1	67920000	67960000	IL12RB2:160Kb:1.3e-08:2.8e-10:21:51
chr1	67960000	68000000	IL12RB2:200Kb:0.00026:1.1e-05:20:40
chr1	68040000	68080000	IL12RB2:280Kb:0.0032:0.00028:14:31
chr1	70680000	70720000	LRRC40:40Kb:0.0011:2.4e-05:23:32
chr1	70680000	70720000	SRSF11:40Kb:0.0011:2.4e-05:23:32
chr1	70720000	70760000	LRRC40:80Kb:0.0065:0.0003:16:23
chr1	70720000	70760000	SRSF11:80Kb:0.0065:0.0003:16:23
chr1	71280000	71320000	LRRC40:640Kb:0.0086:0.00059:3.2:9.7
chr1	71280000	71320000	SRSF11:640Kb:0.0086:0.00059:3.2:9.7
chr1	74040000	74080000	TNNI3K:-640Kb:0.0045:0.00021:4:10
chr1	74360000	74400000	TNNI3K:-320Kb:0.0072:0.00051:6.7:12
chr1	74400000	74440000	TNNI3K:-280Kb:7.9e-06:1.9e-07:7:16
chr1	74480000	74520000	FPGT:-160Kb:0.0097:0.00041:8.6:14
chr1	74480000	74520000	FPGT-TNNI3K:-160Kb:0.0097:0.00041:8.6:14
chr1	74480000	74520000	LRRIQ3:-160Kb:0.0097:0.00041:8.6:14
chr1	74600000	74640000	FPGT:-40Kb:3.7e-05:7.8e-07:14:22
chr1	74600000	74640000	FPGT-TNNI3K:-40Kb:3.7e-05:7.8e-07:14:22
chr1	74600000	74640000	LRRIQ3:-40Kb:3.7e-05:7.8e-07:14:22
chr1	75840000	75880000	SLC44A5:-200Kb:0.0052:0.00023:7.7:14
chr1	75880000	75920000	SLC44A5:-160Kb:4.3e-05:9.7e-07:9.1:18
chr1	76240000	76280000	ASB17:-120Kb:0.0061:0.00013:12:19
chr1	76360000	76400000	MSH4:120Kb:0.0028:5.9e-05:12:19
chr1	76360000	76400000	RABGGTB:120Kb:0.0028:5.9e-05:12:19
chr1	76360000	76400000	SNORD45A:120Kb:0.0028:5.9e-05:12:19
chr1	76360000	76400000	SNORD45B:120Kb:0.0028:5.9e-05:12:19
chr1	76360000	76400000	SNORD45C:120Kb:0.0028:5.9e-05:12:19
chr1	77040000	77080000	SLC44A5:1000Kb:0.0074:0.0005:2.6:8.8
chr1	77920000	77960000	ZZZ3:-200Kb:0.003:0.00026:20:38
chr1	78000000	78040000	ZZZ3:-120Kb:2.3e-05:1e-06:26:50
chr1	78040000	78080000	ZZZ3:-80Kb:1.2e-08:2.7e-10:30:62
chr1	78080000	78120000	ZZZ3:-40Kb:0.0023:0.00015:39:57
chr1	78160000	78200000	NEXN:-160Kb:0.00069:6.2e-05:20:40
chr1	78200000	78240000	NEXN:-120Kb:0.00019:1.3e-05:21:42
chr1	78240000	78280000	NEXN:-80Kb:1.8e-07:8e-09:25:54
chr1	78280000	78320000	NEXN:-40Kb:2.9e-13:6.4e-15:34:74
chr1	78320000	78360000	FAM73A:80Kb:3.9e-07:7.7e-09:25:54
chr1	78320000	78360000	USP33:120Kb:0.00059:1.2e-05:21:42
chr1	84720000	84760000	DNASE2B:-120Kb:0.0056:0.00024:20:38
chr1	84720000	84760000	UOX:-120Kb:0.0056:0.00024:20:38
chr1	84840000	84880000	GNG5:-120Kb:0.0061:0.00027:20:39
chr1	84920000	84960000	GNG5:-40Kb:0.0042:9.3e-05:29:49
chr1	84960000	85000000	DNASE2B:120Kb:0.0056:0.00017:20:39
chr1	84960000	85000000	RPF1:40Kb:0.0044:8.9e-05:29:49
chr1	84960000	85000000	UOX:120Kb:0.0056:0.00017:20:39
chr1	85160000	85200000	MCOLN3:-320Kb:4.2e-05:8.6e-07:10:34
chr1	85360000	85400000	MCOLN3:-120Kb:0.00094:3.8e-05:24:44
chr1	85520000	85560000	BCL10:-200Kb:0.00044:8.9e-06:16:37
chr1	85520000	85560000	C1orf52:-200Kb:0.00044:8.9e-06:16:37
chr1	85520000	85560000	LOC646626:-200Kb:0.00044:8.9e-06:16:37
chr1	85680000	85720000	WDR63:160Kb:0.0011:0.0001:20:39
chr1	85720000	85760000	WDR63:200Kb:0.00027:1.3e-05:16:37
chr1	85800000	85840000	WDR63:280Kb:0.00017:4.1e-06:12:34
chr1	85840000	85880000	WDR63:320Kb:0.00037:2.6e-05:10:31
chr1	87000000	87040000	CLCA3P:-80Kb:0.00012:8.2e-06:18:29
chr1	87040000	87080000	CLCA3P:-40Kb:0:0:23:46
chr1	87040000	87080000	CLCA4:40Kb:2.1e-05:4.6e-07:23:36
chr1	87040000	87080000	ODF2L:200Kb:0.0004:7.9e-06:11:24
chr1	87080000	87120000	CLCA4:80Kb:0.00017:7.5e-06:18:29
chr1	87080000	87120000	SH3GLB1:-80Kb:0.003:5.9e-05:18:28
chr1	87120000	87160000	CLCA3P:40Kb:1.5e-07:7.1e-09:23:38
chr1	87160000	87200000	CLCA3P:80Kb:0.00054:4.9e-05:18:28
chr1	87200000	87240000	CLCA4:200Kb:0.0086:0.00056:11:20
chr1	89880000	89920000	LRRC8B:-80Kb:0.00076:1.5e-05:22:36
chr1	90120000	90160000	FLJ27354:40Kb:7.2e-05:3e-06:28:42
chr1	90120000	90160000	LRRC8C:40Kb:7.2e-05:3e-06:28:42
chr1	90160000	90200000	FLJ27354:80Kb:0.00047:2.9e-05:22:34
chr1	90160000	90200000	LRRC8C:80Kb:0.00047:2.9e-05:22:34
chr1	90200000	90240000	FLJ27354:120Kb:5.4e-15:1.1e-16:20:44
chr1	90200000	90240000	LRRC8C:120Kb:5.4e-15:1.1e-16:20:44
chr1	93840000	93880000	LOC100129046:-200Kb:1.5e-07:6.9e-09:21:64
chr1	93880000	93920000	LOC100129046:-160Kb:4.4e-06:3.1e-07:23:61
chr1	93920000	93960000	LOC100129046:-120Kb:0.00044:4.1e-05:26:56
chr1	93960000	94000000	LOC100129046:-80Kb:2.4e-12:5.6e-14:31:88
chr1	94040000	94080000	FNBP1L:160Kb:4e-06:8.3e-08:23:61
chr1	94280000	94320000	ABCA4:-280Kb:0.0014:2.9e-05:20:49
chr1	94560000	94600000	BCAR3:280Kb:0.00074:1.6e-05:20:49
chr1	94560000	94600000	MIR760:280Kb:0.00074:1.6e-05:20:49
chr1	94760000	94800000	ABCD3:-120Kb:1.2e-08:2.6e-10:31:73
chr1	94760000	94800000	F3:-240Kb:3.2e-12:7.1e-14:24:69
chr1	94880000	94920000	F3:-120Kb:0.0016:0.00011:31:53
chr1	94960000	95000000	F3:-40Kb:0.0012:5.3e-05:48:72
chr1	98680000	98720000	DPYD:320Kb:0.0041:9e-05:6.6:15
chr1	100680000	100720000	LOC100128787:-400Kb:3.7e-07:8.3e-09:11:34
chr1	100720000	100760000	LOC100128787:-360Kb:0.0067:0.00061:11:25
chr1	100840000	100880000	LOC100128787:-240Kb:0.00019:8.4e-06:15:33
chr1	100920000	100960000	GPR88:-80Kb:0.00061:1.3e-05:23:41
chr1	100920000	100960000	LOC100128787:-160Kb:0.004:0.00027:18:32
chr1	101040000	101080000	DBT:360Kb:0.00023:9.4e-06:11:30
chr1	101080000	101120000	DBT:400Kb:2.5e-06:5e-08:11:34
chr1	109600000	109640000	SARS:-120Kb:1.6e-07:3.4e-09:35:1e+02
chr1	109640000	109680000	SARS:-80Kb:0.0054:0.00022:40:79
chr1	109680000	109720000	TAF13:80Kb:0.0012:4.9e-05:40:83
chr1	109680000	109720000	TMEM167B:80Kb:0.0012:4.9e-05:40:83
chr1	109720000	109760000	TAF13:120Kb:1.4e-07:2.9e-09:35:1e+02
chr1	109720000	109760000	TMEM167B:120Kb:1.4e-07:2.9e-09:35:1e+02
chr1	109960000	110000000	GNAI3:-120Kb:0.0015:3e-05:35:79
chr1	109960000	110000000	GPR61:-120Kb:0.0015:3e-05:35:79
chr1	110080000	110120000	PSMA5:120Kb:0.0016:3.3e-05:35:79
chr1	110520000	110560000	UBL4B:-120Kb:4.3e-05:8.7e-07:21:49
chr1	110560000	110600000	UBL4B:-80Kb:0.002:8.1e-05:25:47
chr1	110640000	110680000	AHCYL1:120Kb:0.00026:5.7e-06:21:49
chr1	111560000	111600000	CEPT1:-120Kb:2.5e-07:5.1e-09:15:35
chr1	111560000	111600000	DENND2D:-160Kb:0.0097:0.0002:13:25
chr1	111560000	111600000	DRAM2:-120Kb:2.5e-07:5.1e-09:15:35
chr1	111800000	111840000	ADORA3:-280Kb:0.0026:5.6e-05:13:30
chr1	111840000	111880000	ADORA3:-240Kb:0.0036:0.00016:14:30
chr1	111840000	111880000	ATP5F1:-120Kb:0.00048:1e-05:20:37
chr1	111840000	111880000	C1orf162:-160Kb:5.8e-08:1.2e-09:17:41
chr1	111840000	111880000	OVGP1:-120Kb:0.00048:1e-05:20:37
chr1	111840000	111880000	WDR77:-120Kb:0.00048:1e-05:20:37
chr1	111880000	111920000	C1orf162:-120Kb:0.0019:8.1e-05:20:35
chr1	111880000	111920000	PGCP1:-40Kb:2.3e-07:4.6e-09:32:54
chr1	111920000	111960000	PIFO:40Kb:5.2e-08:1.1e-09:32:54
chr1	112000000	112040000	PIFO:120Kb:0.0004:1.7e-05:20:35
chr1	112040000	112080000	PIFO:160Kb:0.0096:0.00062:17:29
chr1	112080000	112120000	CHIA:280Kb:9.7e-05:2e-06:13:30
chr1	112080000	112120000	CHIAP2:280Kb:9.7e-05:2e-06:13:30
chr1	112720000	112760000	CTTNBP2NL:-200Kb:0.00029:1.2e-05:21:40
chr1	112840000	112880000	CTTNBP2NL:-80Kb:2.6e-06:5.4e-08:37:62
chr1	113360000	113400000	MOV10:160Kb:7.1e-08:1.4e-09:24:53
chr1	114160000	114200000	PHTF1:-120Kb:0.0013:3e-05:19:36
chr1	114600000	114640000	RSBN1:280Kb:4.3e-06:1e-07:12:34
chr1	115480000	115520000	TSPAN2:-120Kb:0.0056:0.00025:19:33
chr1	115520000	115560000	TSPAN2:-80Kb:0.0056:0.00022:24:38
chr1	115800000	115840000	TSHB:240Kb:0.0018:3.8e-05:13:29
chr1	116800000	116840000	SLC22A15:320Kb:9.5e-07:2.1e-08:11:35
chr1	116840000	116880000	SLC22A15:360Kb:6.5e-06:2.9e-07:10:32
chr1	119960000	120000000	ADAM30:-440Kb:0.0042:0.00026:2.6:30
chr1	120000000	120040000	HSD3B2:80Kb:0.0066:0.00013:25:54
chr1	120120000	120160000	NBPF7:-240Kb:2.3e-06:1.6e-07:12:52
chr1	120200000	120240000	LINC00622:80Kb:0.0034:0.00021:25:53
chr1	120240000	120280000	NBPF7:-120Kb:0:0:23:1.4e+02
chr1	120280000	120320000	ADAM30:-120Kb:1.2e-07:4.9e-09:23:67
chr1	120280000	120320000	NBPF7:-80Kb:4.1e-05:3.7e-06:25:60
chr1	120320000	120360000	ADAM30:-80Kb:0:0:25:1.3e+02
chr1	120320000	120360000	NBPF7:-40Kb:0:0:30:94
chr1	120360000	120400000	HMGCS2:80Kb:9.7e-05:4.2e-06:25:60
chr1	120360000	120400000	LINC00622:240Kb:4.9e-06:2.1e-07:12:52
chr1	120360000	120400000	PHGDH:120Kb:0:0:23:1.4e+02
chr1	120360000	120400000	REG4:40Kb:0:0:30:94
chr1	120400000	120440000	HMGCS2:120Kb:3e-07:6.4e-09:23:67
chr1	120400000	120440000	REG4:80Kb:0:0:25:1.3e+02
chr1	120480000	120520000	HMGCS2:200Kb:0.0082:0.00053:19:45
chr1	120480000	120520000	LINC00622:360Kb:1.2e-08:2.4e-10:4.4:53
chr1	120480000	120520000	PHGDH:240Kb:0.00011:4.4e-06:12:47
chr1	120480000	120520000	REG4:160Kb:2e-10:1.2e-11:21:73
chr1	143240000	143280000	LOC100130000:-440Kb:0.0015:0.00021:5.6:73
chr1	143240000	143280000	PPIAL4G:-520Kb:0.00022:4.1e-05:4.8:80
chr1	143360000	143400000	PPIAL4G:-400Kb:0.0055:0.0012:6.1:64
chr1	143520000	143560000	LOC100130000:-160Kb:0.00012:1.4e-05:14:94
chr1	143520000	143560000	PPIAL4G:-240Kb:2.6e-11:1.8e-12:9.9:1.4e+02
chr1	143560000	143600000	LOC100130000:-120Kb:0.0059:0.0011:19:77
chr1	143560000	143600000	PPIAL4G:-200Kb:4.4e-05:7.2e-06:12:95
chr1	143600000	143640000	LOC100130000:-80Kb:0.003:0.0005:28:91
chr1	143600000	143640000	PPIAL4G:-160Kb:4.5e-08:4.2e-09:14:1.2e+02
chr1	143640000	143680000	LOC100130000:-40Kb:8.1e-06:7.6e-07:54:1.4e+02
chr1	143640000	143680000	PPIAL4G:-120Kb:2.4e-07:3.4e-08:19:1.2e+02
chr1	143680000	143720000	PPIAL4G:-80Kb:0:0:28:2.2e+02
chr1	143720000	143760000	LOC100130000:40Kb:0:0:54:2.4e+02
chr1	143720000	143760000	PPIAL4G:-40Kb:0:0:54:2.6e+02
chr1	143760000	143800000	LOC100130000:80Kb:0:0:28:2.2e+02
chr1	143800000	143840000	LOC100130000:120Kb:2.3e-09:1.6e-10:19:1.4e+02
chr1	143800000	143840000	PPIAL4G:40Kb:1.4e-07:1.7e-08:54:1.6e+02
chr1	145760000	145800000	GPR89A:-40Kb:8.8e-05:1.9e-06:17:41
chr1	147200000	147240000	NBPF11:-400Kb:0:0:3.7:2.7e+02
chr1	147560000	147600000	GJA8:200Kb:0.0035:6.9e-05:5.1:45
chr1	147560000	147600000	PDZK1P1:80Kb:0.0048:0.00017:7.8:77
chr1	147920000	147960000	PDZK1P1:440Kb:0.0048:0.0002:3.5:72
chr1	149600000	149640000	FAM91A2:40Kb:7.8e-09:1.5e-10:59:1.1e+02
chr1	149680000	149720000	HIST2H2BF:-80Kb:0.0027:0.00012:43:72
chr1	149680000	149720000	HIST2H3D:-80Kb:0.0027:0.00012:43:72
chr1	149680000	149720000	OTUD7B:-280Kb:0.0024:5.1e-05:20:50
chr1	149760000	149800000	OTUD7B:-200Kb:0.0028:0.00012:34:62
chr1	149920000	149960000	HIST2H2BF:160Kb:8.8e-06:1.9e-07:31:71
chr1	149920000	149960000	HIST2H3D:160Kb:8.8e-06:1.9e-07:31:71
chr1	149960000	150000000	HIST2H2BF:200Kb:0.0034:0.00023:34:62
chr1	149960000	150000000	HIST2H3D:200Kb:0.0034:0.00023:34:62
chr1	151920000	151960000	S100A10:-40Kb:0.00016:3.2e-06:54:1e+02
chr1	152040000	152080000	HRNR:-120Kb:0.0024:9.9e-05:33:72
chr1	152080000	152120000	HRNR:-80Kb:0.0016:3.3e-05:40:82
chr1	152160000	152200000	TCHH:80Kb:0.0011:2.3e-05:40:82
chr1	152160000	152200000	TCHHL1:120Kb:0.0032:6.5e-05:33:72
chr1	152720000	152760000	LCE1A:-40Kb:4.5e-05:9.1e-07:57:1e+02
chr1	152720000	152760000	LCE1B:-40Kb:4.5e-05:9.1e-07:57:1e+02
chr1	152720000	152760000	LCE1C:-40Kb:4.5e-05:9.1e-07:57:1e+02
chr1	152720000	152760000	LCE1D:-40Kb:4.5e-05:9.1e-07:57:1e+02
chr1	152760000	152800000	KPRP:40Kb:3.5e-05:7.1e-07:57:1e+02
chr1	152760000	152800000	LCE1E:40Kb:3.5e-05:7.1e-07:57:1e+02
chr1	152760000	152800000	LCE1F:40Kb:3.5e-05:7.1e-07:57:1e+02
chr1	153800000	153840000	S100A2:280Kb:7.2e-05:1.6e-06:22:57
chr1	153800000	153840000	S100A3:280Kb:7.2e-05:1.6e-06:22:57
chr1	153800000	153840000	S100A4:320Kb:0.0069:0.00016:18:45
chr1	153800000	153840000	S100A5:320Kb:0.0069:0.00016:18:45
chr1	153800000	153840000	S100A6:320Kb:0.0069:0.00016:18:45
chr1	153840000	153880000	S100A2:320Kb:0.0016:7.1e-05:18:47
chr1	153840000	153880000	S100A3:320Kb:0.0016:7.1e-05:18:47
chr1	156200000	156240000	CCT3:-80Kb:2.2e-09:4.5e-11:20:58
chr1	156200000	156240000	RHBG:-120Kb:0:0:15:65
chr1	156200000	156240000	TSACC:-80Kb:2.2e-09:4.5e-11:20:58
chr1	156240000	156280000	CCT3:-40Kb:0.0017:7.2e-05:30:53
chr1	156240000	156280000	RHBG:-80Kb:6e-05:2.5e-06:20:47
chr1	156240000	156280000	TSACC:-40Kb:0.0017:7.2e-05:30:53
chr1	156280000	156320000	BGLAP:80Kb:0.0016:6.5e-05:20:58
chr1	156280000	156320000	C1orf85:40Kb:0.0015:6e-05:30:53
chr1	156280000	156320000	PAQR6:80Kb:0.0016:6.5e-05:20:58
chr1	156280000	156320000	PMF1-BGLAP:80Kb:0.0016:6.5e-05:20:58
chr1	156280000	156320000	SMG5:40Kb:0.0015:6e-05:30:53
chr1	156280000	156320000	TMEM79:40Kb:0.0015:6e-05:30:53
chr1	156280000	156320000	VHLL:40Kb:0.0015:6e-05:30:53
chr1	156320000	156360000	BGLAP:120Kb:1.5e-05:3.1e-07:15:65
chr1	156320000	156360000	C1orf85:80Kb:8.6e-05:1.8e-06:20:47
chr1	156320000	156360000	PAQR6:120Kb:1.5e-05:3.1e-07:15:65
chr1	156320000	156360000	PMF1-BGLAP:120Kb:1.5e-05:3.1e-07:15:65
chr1	156320000	156360000	SMG5:80Kb:8.6e-05:1.8e-06:20:47
chr1	156320000	156360000	TMEM79:80Kb:8.6e-05:1.8e-06:20:47
chr1	156320000	156360000	VHLL:80Kb:8.6e-05:1.8e-06:20:47
chr1	158000000	158040000	CD1D:-120Kb:2.2e-05:9.2e-07:15:40
chr1	158040000	158080000	CD1D:-80Kb:2.2e-05:9e-07:17:42
chr1	158040000	158080000	LOC646268:-40Kb:0.00042:8.6e-06:22:44
chr1	158080000	158120000	CD1D:-40Kb:0.0046:0.00029:22:40
chr1	158120000	158160000	LOC646268:40Kb:0.0066:0.00027:22:40
chr1	158320000	158360000	OR10X1:-200Kb:1.8e-06:3.9e-08:17:47
chr1	158320000	158360000	OR6P1:-200Kb:1.8e-06:3.9e-08:17:47
chr1	158320000	158360000	OR6Y1:-160Kb:5.4e-07:1.2e-08:23:54
chr1	158440000	158480000	CD1E:120Kb:0.0065:0.00042:35:53
chr1	158480000	158520000	CD1E:160Kb:3.3e-07:7.1e-09:23:54
chr1	158520000	158560000	CD1E:200Kb:4.1e-07:1.8e-08:17:47
chr1	159400000	159440000	CRP:-280Kb:7.4e-06:7.5e-07:7:39
chr1	159440000	159480000	APCS:-80Kb:0.00076:1.5e-05:33:61
chr1	159680000	159720000	DUSP23:-40Kb:5.2e-09:1.1e-10:28:71
chr1	159680000	159720000	LOC100505633:-240Kb:0:0:16:1.3e+02
chr1	159680000	159720000	OR10J1:280Kb:3.2e-05:6.5e-07:7:39
chr1	159680000	159720000	SLAMF9:-240Kb:0:0:16:1.3e+02
chr1	159720000	159760000	CRP:40Kb:1.1e-09:7.9e-11:28:71
chr1	159760000	159800000	LOC100505633:-160Kb:0.0062:0.00026:19:43
chr1	159760000	159800000	SLAMF9:-160Kb:0.0062:0.00026:19:43
chr1	159800000	159840000	DUSP23:80Kb:0.0074:0.00047:23:45
chr1	159920000	159960000	CRP:240Kb:0:0:16:1.3e+02
chr1	159920000	159960000	FCRL6:160Kb:0.0043:0.00018:19:43
chr1	159920000	159960000	SLAMF8:160Kb:0.0043:0.00018:19:43
chr1	159960000	160000000	C1orf204:160Kb:0.0065:0.00013:19:44
chr1	159960000	160000000	CRP:280Kb:0:0:14:78
chr1	159960000	160000000	DUSP23:240Kb:0.0037:0.00016:16:40
chr1	159960000	160000000	FCRL6:200Kb:1.1e-07:2.3e-09:17:57
chr1	159960000	160000000	SLAMF8:200Kb:1.1e-07:2.3e-09:17:57
chr1	159960000	160000000	VSIG8:160Kb:0.0065:0.00013:19:44
chr1	160000000	160040000	PEX19:-240Kb:0.0031:6.6e-05:16:44
chr1	160240000	160280000	CRP:560Kb:0.0083:0.001:6.8:27
chr1	160240000	160280000	PIGM:240Kb:0.0023:4.7e-05:16:44
chr1	160720000	160760000	ARHGAP30:-280Kb:0.0024:0.00021:10:29
chr1	160720000	160760000	TSTD1:-280Kb:0.0024:0.00021:10:29
chr1	160720000	160760000	USF1:-280Kb:0.0024:0.00021:10:29
chr1	160800000	160840000	ARHGAP30:-200Kb:3e-06:6.4e-08:21:50
chr1	160800000	160840000	TSTD1:-200Kb:3e-06:6.4e-08:21:50
chr1	160800000	160840000	USF1:-200Kb:3e-06:6.4e-08:21:50
chr1	160840000	160880000	ARHGAP30:-160Kb:0.0014:9.2e-05:23:43
chr1	160840000	160880000	ITLN2:-80Kb:9.7e-05:2e-06:28:54
chr1	160840000	160880000	TSTD1:-160Kb:0.0014:9.2e-05:23:43
chr1	160840000	160880000	USF1:-160Kb:0.0014:9.2e-05:23:43
chr1	160880000	160920000	ARHGAP30:-120Kb:0.0014:7.5e-05:25:45
chr1	160880000	160920000	ITLN2:-40Kb:0.00038:1.6e-05:36:59
chr1	160880000	160920000	TSTD1:-120Kb:0.0014:7.5e-05:25:45
chr1	160880000	160920000	USF1:-120Kb:0.0014:7.5e-05:25:45
chr1	160920000	160960000	ARHGAP30:-80Kb:0.0087:0.00093:28:45
chr1	160920000	160960000	ITLN1:80Kb:0.00025:5.2e-06:28:54
chr1	160920000	160960000	TSTD1:-80Kb:0.0087:0.00093:28:45
chr1	160920000	160960000	USF1:-80Kb:0.0087:0.00093:28:45
chr1	160960000	161000000	ITLN1:120Kb:0.007:0.00043:25:44
chr1	161000000	161040000	CD244:200Kb:3e-05:6e-07:21:50
chr1	161000000	161040000	ITLN1:160Kb:0.0048:0.0002:23:43
chr1	161040000	161080000	FCGR2C:-480Kb:0.009:0.00062:9.3:24
chr1	161040000	161080000	FCGR3A:-480Kb:0.009:0.00062:9.3:24
chr1	161080000	161120000	FCGR2C:-440Kb:0.0002:9.3e-06:10:30
chr1	161080000	161120000	FCGR3A:-440Kb:0.0002:9.3e-06:10:30
chr1	161080000	161120000	HSPA7:-480Kb:0.0051:0.0001:9.3:27
chr1	161080000	161120000	SDHC:-200Kb:8.6e-07:1.8e-08:21:48
chr1	161120000	161160000	FCGR2C:-400Kb:0.0094:0.00086:11:25
chr1	161120000	161160000	FCGR3A:-400Kb:0.0094:0.00086:11:25
chr1	161120000	161160000	SDHC:-160Kb:7.4e-06:3.1e-07:23:47
chr1	161200000	161240000	B4GALT3:80Kb:0.0082:0.00035:28:45
chr1	161200000	161240000	PPOX:80Kb:0.0082:0.00035:28:45
chr1	161200000	161240000	UFC1:80Kb:0.0082:0.00035:28:45
chr1	161200000	161240000	USP21:80Kb:0.0082:0.00035:28:45
chr1	161280000	161320000	B4GALT3:160Kb:3.1e-05:6.5e-07:23:47
chr1	161280000	161320000	DEDD:200Kb:2.6e-06:6.1e-08:21:48
chr1	161280000	161320000	NIT1:200Kb:2.6e-06:6.1e-08:21:48
chr1	161280000	161320000	PFDN2:200Kb:2.6e-06:6.1e-08:21:48
chr1	161280000	161320000	PPOX:160Kb:3.1e-05:6.5e-07:23:47
chr1	161280000	161320000	UFC1:160Kb:3.1e-05:6.5e-07:23:47
chr1	161280000	161320000	USP21:160Kb:3.1e-05:6.5e-07:23:47
chr1	161400000	161440000	DEDD:320Kb:1.9e-05:8.8e-07:14:38
chr1	161400000	161440000	FCGR2C:-120Kb:4e-05:9.2e-07:25:47
chr1	161400000	161440000	FCGR3A:-120Kb:4e-05:9.2e-07:25:47
chr1	161400000	161440000	NIT1:320Kb:1.9e-05:8.8e-07:14:38
chr1	161400000	161440000	PFDN2:320Kb:1.9e-05:8.8e-07:14:38
chr1	161520000	161560000	DEDD:440Kb:0.0006:4.2e-05:10:30
chr1	161520000	161560000	NIT1:440Kb:0.0006:4.2e-05:10:30
chr1	161520000	161560000	PFDN2:440Kb:0.0006:4.2e-05:10:30
chr1	161560000	161600000	DEDD:480Kb:0.0037:0.00035:9.3:27
chr1	161560000	161600000	NIT1:480Kb:0.0037:0.00035:9.3:27
chr1	161560000	161600000	PFDN2:480Kb:0.0037:0.00035:9.3:27
chr1	162680000	162720000	HSD17B7:-80Kb:0.004:0.00047:15:25
chr1	162760000	162800000	C1orf110:-40Kb:0.0022:0.00025:20:31
chr1	162760000	162800000	RGS4:-240Kb:3.5e-05:3.9e-06:9.6:24
chr1	162800000	162840000	HSD17B7:40Kb:0.0024:0.00022:20:31
chr1	162800000	162840000	RGS4:-200Kb:6e-09:4e-10:10:30
chr1	162840000	162880000	C1orf110:40Kb:4.8e-08:3.2e-09:20:38
chr1	162840000	162880000	HSD17B7:80Kb:1.8e-05:4.1e-07:15:30
chr1	162840000	162880000	RGS4:-160Kb:4.4e-13:9.8e-15:11:35
chr1	162880000	162920000	RGS4:-120Kb:0.0045:0.0006:13:23
chr1	162920000	162960000	C1orf110:120Kb:5.7e-06:5.1e-07:13:28
chr1	162920000	162960000	HSD17B7:160Kb:0.0086:0.0012:11:21
chr1	162920000	162960000	RGS4:-80Kb:6e-09:3.5e-10:15:34
chr1	162960000	163000000	C1orf110:160Kb:2.5e-11:5.7e-13:11:33
chr1	162960000	163000000	RGS4:-40Kb:3.4e-06:3e-07:20:36
chr1	163000000	163040000	C1orf110:200Kb:6.9e-09:3.1e-10:10:30
chr1	163000000	163040000	HSD17B7:240Kb:6.4e-05:3e-06:9.6:24
chr1	163040000	163080000	HSD17B7:280Kb:0.0014:0.0001:9:20
chr1	165680000	165720000	LRRC52:200Kb:0.0002:4e-06:14:31
chr1	166000000	166040000	FAM78B:-120Kb:0.00012:7.6e-06:26:42
chr1	166000000	166040000	MIR921:-120Kb:0.00012:7.6e-06:26:42
chr1	166040000	166080000	FAM78B:-80Kb:1.8e-10:4e-12:30:56
chr1	166040000	166080000	MIR921:-80Kb:1.8e-10:4e-12:30:56
chr1	166080000	166120000	FAM78B:-40Kb:1.3e-05:5.5e-07:39:57
chr1	166080000	166120000	MIR921:-40Kb:1.3e-05:5.5e-07:39:57
chr1	167320000	167360000	CREG1:-200Kb:1.8e-11:3.9e-13:11:30
chr1	168880000	168920000	SFT2D2:720Kb:0.0048:0.00011:9.8:20
chr1	169280000	169320000	SLC19A2:-160Kb:0.0021:0.00015:15:26
chr1	169320000	169360000	SLC19A2:-120Kb:0.0019:9.2e-05:18:30
chr1	169400000	169440000	BLZF1:80Kb:0.00012:2.3e-06:22:37
chr1	169400000	169440000	NME7:80Kb:0.00012:2.3e-06:22:37
chr1	169400000	169440000	SLC19A2:-40Kb:7.3e-05:1.7e-06:32:47
chr1	169440000	169480000	BLZF1:120Kb:0.0029:0.00012:18:30
chr1	169440000	169480000	NME7:120Kb:0.0029:0.00012:18:30
chr1	171040000	171080000	FMO2:-80Kb:0.0016:3.7e-05:24:42
chr1	171040000	171080000	FMO4:-240Kb:0.0057:0.00013:13:30
chr1	171040000	171080000	TOP1P1:-240Kb:0.0057:0.00013:13:30
chr1	171120000	171160000	FMO3:80Kb:0.0012:3e-05:24:42
chr1	171120000	171160000	MIR1295A:80Kb:0.0012:3e-05:24:42
chr1	171120000	171160000	MIR1295B:80Kb:0.0012:3e-05:24:42
chr1	171200000	171240000	FMO3:160Kb:0.0092:0.0018:17:30
chr1	171200000	171240000	MIR1295A:160Kb:0.0092:0.0018:17:30
chr1	171200000	171240000	MIR1295B:160Kb:0.0092:0.0018:17:30
chr1	171280000	171320000	FMO3:240Kb:0.0012:0.00013:13:30
chr1	171280000	171320000	MIR1295A:240Kb:0.0012:0.00013:13:30
chr1	171280000	171320000	MIR1295B:240Kb:0.0012:0.00013:13:30
chr1	171360000	171400000	FMO3:320Kb:0.0012:6.1e-05:12:29
chr1	171360000	171400000	MIR1295A:320Kb:0.0012:6.1e-05:12:29
chr1	171360000	171400000	MIR1295B:320Kb:0.0012:6.1e-05:12:29
chr1	171400000	171440000	FMO2:280Kb:0.0028:0.00013:12:29
chr1	171400000	171440000	FMO3:360Kb:0.0012:0.00015:11:27
chr1	171400000	171440000	MIR1295A:360Kb:0.0012:0.00015:11:27
chr1	171400000	171440000	MIR1295B:360Kb:0.0012:0.00015:11:27
chr1	171440000	171480000	FMO3:400Kb:0.002:0.0003:10:26
chr1	171440000	171480000	MIR1295A:400Kb:0.002:0.0003:10:26
chr1	171440000	171480000	MIR1295B:400Kb:0.002:0.0003:10:26
chr1	171600000	171640000	FMO3:560Kb:0.0062:0.0011:8.7:23
chr1	171600000	171640000	MIR1295A:560Kb:0.0062:0.0011:8.7:23
chr1	171600000	171640000	MIR1295B:560Kb:0.0062:0.0011:8.7:23
chr1	171640000	171680000	FMO3:600Kb:0.0012:9.6e-05:8.4:25
chr1	171640000	171680000	MIR1295A:600Kb:0.0012:9.6e-05:8.4:25
chr1	171640000	171680000	MIR1295B:600Kb:0.0012:9.6e-05:8.4:25
chr1	172320000	172360000	C1orf105:-40Kb:0.0019:3.8e-05:24:38
chr1	172840000	172880000	SUCO:360Kb:0.0062:0.00028:8.9:20
chr1	172960000	173000000	SUCO:480Kb:2.2e-05:5e-07:7.8:24
chr1	173200000	173240000	TNFSF18:200Kb:3.4e-08:7.6e-10:12:28
chr1	174040000	174080000	RC3H1:80Kb:0.0021:4.5e-05:17:27
chr1	175560000	175600000	KIAA0040:400Kb:0.0014:2.8e-05:10:19
chr1	176200000	176240000	RFWD2:40Kb:0.0076:0.00057:17:31
chr1	176240000	176280000	RFWD2:80Kb:1.9e-05:4.7e-07:11:31
chr1	176480000	176520000	RFWD2:320Kb:0.0012:6e-05:4.7:20
chr1	176760000	176800000	MIR488:-200Kb:0.00082:2.8e-05:21:44
chr1	176800000	176840000	MIR488:-160Kb:0.00082:3.5e-05:23:45
chr1	176840000	176880000	MIR488:-120Kb:0.0011:6.9e-05:26:47
chr1	178480000	178520000	MIR4424:-160Kb:0.0031:6e-05:26:48
chr1	178640000	178680000	C1orf220:160Kb:0.0024:4.9e-05:26:48
chr1	178640000	178680000	TEX35:160Kb:0.0024:4.9e-05:26:48
chr1	179240000	179280000	AXDND1:-80Kb:3.4e-06:6.9e-08:32:60
chr1	179320000	179360000	SOAT1:80Kb:5.5e-06:1.2e-07:32:60
chr1	179360000	179400000	SOAT1:120Kb:8.4e-06:3.6e-07:28:55
chr1	180360000	180400000	XPR1:-240Kb:0.00015:3e-06:12:29
chr1	180800000	180840000	MR1:-200Kb:6.6e-11:1.4e-12:14:41
chr1	180840000	180880000	MR1:-160Kb:2.1e-05:9e-07:15:32
chr1	181200000	181240000	CACNA1E:-240Kb:0.00013:5.5e-06:21:39
chr1	181320000	181360000	GM140:120Kb:0.0034:0.00015:29:43
chr1	181360000	181400000	CACNA1E:-80Kb:5e-05:1.1e-06:35:54
chr1	181400000	181440000	CACNA1E:-40Kb:0.005:0.00033:48:62
chr1	181440000	181480000	GM140:240Kb:0.00013:2.8e-06:21:39
chr1	182520000	182560000	DHX9:-280Kb:0.0021:4.8e-05:19:34
chr1	182800000	182840000	RNASEL:280Kb:0.0025:5.1e-05:19:34
chr1	184440000	184480000	GLT25D2:440Kb:4.9e-05:1e-06:10:26
chr1	184440000	184480000	TSEN15:440Kb:4.9e-05:1e-06:10:26
chr1	184760000	184800000	EDEM3:40Kb:0.00059:3.8e-05:23:34
chr1	184800000	184840000	EDEM3:80Kb:0.00036:1.6e-05:18:29
chr1	185200000	185240000	EDEM3:480Kb:6.9e-06:1.5e-07:8.5:22
chr1	185840000	185880000	PRG4:-400Kb:0.0036:0.0001:6.2:12
chr1	186280000	186320000	PRG4:40Kb:0.0036:0.00015:14:20
chr1	190360000	190400000	FAM5C:-80Kb:0.0011:2.2e-05:12:22
chr1	192840000	192880000	RGS2:80Kb:0.0052:0.00013:11:17
chr1	192960000	193000000	RGS2:200Kb:0.0052:0.00022:8.1:14
chr1	196880000	196920000	CFHR3:160Kb:0.00042:8.3e-06:16:32
chr1	198720000	198760000	ATP6V1G3:240Kb:0.0015:2.9e-05:17:46
chr1	200200000	200240000	SMIM16:-120Kb:0.0011:4.4e-05:35:79
chr1	200240000	200280000	SMIM16:-80Kb:2.9e-11:5.9e-13:44:1.2e+02
chr1	201320000	201360000	CSRP1:-120Kb:0.00087:1.7e-05:41:75
chr1	201440000	201480000	TNNT2:120Kb:0.0067:0.00013:41:75
chr1	201560000	201600000	MIR5191:-120Kb:0.0066:0.00013:41:71
chr1	201720000	201760000	IPO9:-40Kb:0.008:0.00033:64:92
chr1	201720000	201760000	MIR1231:-40Kb:0.008:0.00033:64:92
chr1	201720000	201760000	RNPEP:-200Kb:0.0021:4.3e-05:30:62
chr1	201720000	201760000	RNU6-79:-40Kb:0.008:0.00033:64:92
chr1	201720000	201760000	SHISA4:-120Kb:7.7e-08:1.6e-09:41:90
chr1	201720000	201760000	TIMM17A:-200Kb:0.0021:4.3e-05:30:62
chr1	201760000	201800000	SHISA4:-80Kb:0.00077:3.2e-05:48:81
chr1	201840000	201880000	IPO9:80Kb:0.0016:3.2e-05:48:81
chr1	201840000	201880000	MIR1231:80Kb:0.0016:3.2e-05:48:81
chr1	201840000	201880000	RNU6-79:80Kb:0.0016:3.2e-05:48:81
chr1	202000000	202040000	ELF3:40Kb:8.5e-09:1.7e-10:64:1.2e+02
chr1	202120000	202160000	PPP1R12B:-160Kb:5.6e-15:1.1e-16:41:99
chr1	202120000	202160000	UBE2T:-160Kb:5.6e-15:1.1e-16:41:99
chr1	202280000	202320000	PTPN7:160Kb:4.1e-11:8.7e-13:41:99
chr1	202280000	202320000	PTPRVP:160Kb:4.1e-11:8.7e-13:41:99
chr1	202320000	202360000	ARL8A:240Kb:0.0013:5.3e-05:25:57
chr1	202320000	202360000	GPR37L1:240Kb:0.0013:5.3e-05:25:57
chr1	202320000	202360000	PTPN7:200Kb:0.00011:4.7e-06:31:68
chr1	202320000	202360000	PTPRVP:200Kb:0.00011:4.7e-06:31:68
chr1	202360000	202400000	ARL8A:280Kb:2.5e-07:5.2e-09:21:68
chr1	202360000	202400000	GPR37L1:280Kb:2.5e-07:5.2e-09:21:68
chr1	203360000	203400000	OPTC:-80Kb:5.7e-06:1.2e-07:33:84
chr1	203360000	203400000	PRELP:-80Kb:5.7e-06:1.2e-07:33:84
chr1	203760000	203800000	SNRPE:-40Kb:0.0065:0.00028:34:72
chr1	203800000	203840000	ZBED6:40Kb:0.0066:0.00027:34:72
chr1	203800000	203840000	ZC3H11A:40Kb:0.0066:0.00027:34:72
chr1	203880000	203920000	SNRPE:80Kb:0.0012:2.5e-05:23:67
chr1	203920000	203960000	ZBED6:160Kb:0.0066:0.00015:16:55
chr1	203920000	203960000	ZC3H11A:160Kb:0.0066:0.00015:16:55
chr1	204960000	205000000	DSTYK:-200Kb:0.0024:5.3e-05:21:49
chr1	204960000	205000000	TMCC2:-200Kb:0.0024:5.3e-05:21:49
chr1	206120000	206160000	SRGAP2C:-360Kb:6.1e-05:3.1e-06:8:21
chr1	206240000	206280000	SRGAP2C:-240Kb:3.6e-08:8.9e-10:12:29
chr1	206480000	206520000	FAM72A:360Kb:0.00062:1.3e-05:8:21
chr1	207560000	207600000	CR1:-80Kb:0.0003:6.2e-06:16:30
chr1	207600000	207640000	CR1:-40Kb:0.0012:5.1e-05:22:34
chr1	207640000	207680000	CR2:40Kb:0.0025:5.1e-05:22:34
chr1	207680000	207720000	CD55:200Kb:0.0063:0.00013:11:21
chr1	207800000	207840000	CD46:-120Kb:4.2e-11:8.8e-13:16:39
chr1	207800000	207840000	LOC148696:-160Kb:8.3e-08:1.7e-09:13:33
chr1	207800000	207840000	MIR29B2:-160Kb:8.3e-08:1.7e-09:13:33
chr1	207800000	207840000	MIR29C:-160Kb:8.3e-08:1.7e-09:13:33
chr1	207840000	207880000	CD46:-80Kb:0.0004:1.7e-05:21:35
chr1	207880000	207920000	CR1L:80Kb:2.3e-07:1.4e-08:21:40
chr1	207920000	207960000	CR1L:120Kb:4.2e-11:8.6e-13:16:39
chr1	207960000	208000000	CR1L:160Kb:3.9e-08:1.6e-09:13:33
chr1	208200000	208240000	CD34:120Kb:9.7e-06:1.9e-07:16:33
chr1	208520000	208560000	PLXNA2:120Kb:0.001:2e-05:16:31
chr1	209760000	209800000	G0S2:-80Kb:3.7e-05:8e-07:28:53
chr1	209760000	209800000	HSD11B1:-80Kb:3.7e-05:8e-07:28:53
chr1	209800000	209840000	G0S2:-40Kb:3.7e-05:1.5e-06:37:61
chr1	209800000	209840000	HSD11B1:-40Kb:3.7e-05:1.5e-06:37:61
chr1	209840000	209880000	LAMB3:40Kb:9.4e-05:1.9e-06:37:61
chr1	209840000	209880000	MIR4260:80Kb:4.3e-05:9.1e-07:28:53
chr1	209880000	209920000	MIR4260:120Kb:0.00073:3.1e-05:24:45
chr1	210240000	210280000	C1orf74:320Kb:0.00042:9.2e-06:13:35
chr1	210240000	210280000	TRAF3IP3:320Kb:0.00042:9.2e-06:13:35
chr1	212480000	212520000	TMEM206:-80Kb:0.0046:0.00051:24:38
chr1	212560000	212600000	ATF3:-160Kb:0.0049:0.00065:17:31
chr1	212560000	212600000	BATF3:-280Kb:0.00013:6.4e-06:13:32
chr1	212560000	212600000	FAM71A:-200Kb:8.1e-05:7.2e-06:15:34
chr1	212600000	212640000	ATF3:-120Kb:1.4e-05:9.5e-07:20:40
chr1	212600000	212640000	FAM71A:-160Kb:1.4e-12:3.2e-14:17:50
chr1	212640000	212680000	ATF3:-80Kb:5e-07:2.2e-08:24:48
chr1	212640000	212680000	BATF3:-200Kb:0.00013:5.8e-06:15:35
chr1	212640000	212680000	FAM71A:-120Kb:6.8e-10:3e-11:20:48
chr1	212640000	212680000	NENF:40Kb:0.00048:5.3e-05:34:50
chr1	212680000	212720000	ATF3:-40Kb:1.4e-09:3e-11:34:63
chr1	212680000	212720000	FAM71A:-80Kb:1.2e-05:8e-07:24:45
chr1	212680000	212720000	NENF:80Kb:2.1e-05:1.8e-06:24:43
chr1	212720000	212760000	FAM71A:-40Kb:0.0032:0.0005:34:49
chr1	212720000	212760000	NENF:120Kb:6.1e-06:4e-07:20:40
chr1	212720000	212760000	TMEM206:160Kb:0.0046:0.00041:17:31
chr1	212760000	212800000	ATF3:40Kb:0.0034:0.00038:34:49
chr1	212760000	212800000	BATF3:-80Kb:0.00022:1.6e-05:24:43
chr1	212760000	212800000	NENF:160Kb:4.6e-14:1e-15:17:50
chr1	212760000	212800000	TMEM206:200Kb:4.3e-05:1.9e-06:15:34
chr1	212800000	212840000	ATF3:80Kb:6.3e-05:5.6e-06:24:43
chr1	212800000	212840000	FAM71A:40Kb:0.0014:0.00019:34:50
chr1	212800000	212840000	NENF:200Kb:4.9e-11:2.1e-12:15:44
chr1	212800000	212840000	TMEM206:240Kb:0.00015:1e-05:14:31
chr1	212840000	212880000	ATF3:120Kb:0.007:0.0011:20:33
chr1	212840000	212880000	FAM71A:80Kb:0.0001:1.1e-05:24:43
chr1	212840000	212880000	NENF:240Kb:0.0045:0.00059:14:27
chr1	212840000	212880000	TMEM206:280Kb:4.3e-05:1.1e-06:13:32
chr1	216680000	216720000	USH2A:120Kb:0.0025:0.00013:17:29
chr1	216720000	216760000	USH2A:160Kb:0.0044:0.00035:15:26
chr1	216760000	216800000	USH2A:200Kb:0.00032:8.4e-06:13:28
chr1	219960000	220000000	EPRS:-240Kb:0.0079:0.0002:16:35
chr1	219960000	220000000	MIR194-1:-320Kb:5.4e-06:1.2e-07:15:41
chr1	219960000	220000000	MIR215:-320Kb:5.4e-06:1.2e-07:15:41
chr1	220040000	220080000	EPRS:-160Kb:0.0079:0.00053:19:36
chr1	220080000	220120000	EPRS:-120Kb:0.0079:0.00041:21:38
chr1	220480000	220520000	MARK1:-200Kb:0.0063:0.0004:17:35
chr1	220520000	220560000	MARK1:-160Kb:0.0021:6.6e-05:19:39
chr1	222840000	222880000	MIA3:80Kb:0.0075:0.00015:27:54
chr1	222840000	222880000	TAF1A:80Kb:0.0075:0.00015:27:54
chr1	223720000	223760000	TP53BP2:-280Kb:3e-07:1.3e-08:21:54
chr1	223760000	223800000	TP53BP2:-240Kb:7.6e-05:6.7e-06:23:49
chr1	223800000	223840000	CAPN2:-80Kb:0.0035:0.00022:38:59
chr1	223800000	223840000	TP53BP2:-200Kb:4.3e-09:9.4e-11:26:64
chr1	223840000	223880000	TP53BP2:-160Kb:0.0031:0.00034:30:50
chr1	223880000	223920000	TP53BP2:-120Kb:2.1e-05:1.4e-06:33:61
chr1	223960000	224000000	CAPN2:80Kb:0.00018:7.6e-06:38:64
chr1	224000000	224040000	CAPN2:120Kb:4.6e-05:9.7e-07:33:61
chr1	224360000	224400000	MIR320B2:-80Kb:9.8e-06:2.1e-07:26:56
chr1	224400000	224440000	DEGS1:40Kb:0.0058:0.00024:47:68
chr1	224440000	224480000	DEGS1:80Kb:9.3e-06:1.9e-07:26:56
chr1	224520000	224560000	MIR320B2:80Kb:0.0076:0.00033:26:46
chr1	224840000	224880000	CNIH3:40Kb:0.00021:4.3e-06:34:59
chr1	224880000	224920000	DNAH14:-200Kb:0.00064:1.4e-05:19:44
chr1	224960000	225000000	EPHX1:-1000Kb:0.0012:0.00027:4:24
chr1	224960000	225000000	SRP9:-1000Kb:0.0012:0.00027:4:24
chr1	225800000	225840000	EPHX1:-160Kb:2.2e-06:2.6e-07:20:50
chr1	225800000	225840000	SRP9:-160Kb:2.2e-06:2.6e-07:20:50
chr1	225840000	225880000	EPHX1:-120Kb:5.6e-09:5e-10:22:58
chr1	225840000	225880000	SRP9:-120Kb:5.6e-09:5e-10:22:58
chr1	225880000	225920000	EPHX1:-80Kb:0.00024:3.5e-05:26:50
chr1	225880000	225920000	SRP9:-80Kb:0.00024:3.5e-05:26:50
chr1	225960000	226000000	ENAH:120Kb:1.4e-07:2.8e-09:22:58
chr1	225960000	226000000	LEFTY1:-80Kb:1.5e-13:3e-15:26:72
chr1	225960000	226000000	PYCR2:-120Kb:0.0077:0.00016:22:43
chr1	225960000	226000000	SDE2:-200Kb:2e-09:4.1e-11:18:55
chr1	225960000	226000000	TMEM63A:-80Kb:1.5e-13:3e-15:26:72
chr1	226040000	226080000	EPHX1:80Kb:3.7e-13:1.1e-14:26:72
chr1	226040000	226080000	SRP9:80Kb:3.7e-13:1.1e-14:26:72
chr1	226080000	226120000	EPHX1:120Kb:0.0011:0.00022:22:43
chr1	226080000	226120000	SRP9:120Kb:0.0011:0.00022:22:43
chr1	226160000	226200000	EPHX1:200Kb:2.3e-09:1.4e-10:18:55
chr1	226160000	226200000	SRP9:200Kb:2.3e-09:1.4e-10:18:55
chr1	226320000	226360000	EPHX1:360Kb:0.00054:9.5e-05:9.4:31
chr1	226320000	226360000	SRP9:360Kb:0.00054:9.5e-05:9.4:31
chr1	226480000	226520000	PARP1:-80Kb:2.4e-05:4.9e-07:26:58
chr1	226520000	226560000	LIN9:40Kb:0.00015:6.7e-06:36:64
chr1	226560000	226600000	LIN9:80Kb:1.5e-05:3.4e-07:26:58
chr1	226600000	226640000	LIN9:120Kb:0.00024:1.6e-05:22:49
chr1	226840000	226880000	EPHX1:880Kb:0.0043:0.0011:1.4:19
chr1	226840000	226880000	SRP9:880Kb:0.0043:0.0011:1.4:19
chr1	227400000	227440000	ITPKB:480Kb:0.0042:8.7e-05:17:40
chr1	227600000	227640000	CDC42BPA:120Kb:0.00014:2.7e-06:26:52
chr1	228160000	228200000	ARF1:-80Kb:0.00097:4.4e-05:22:40
chr1	228240000	228280000	WNT3A:80Kb:0.0022:4.6e-05:22:40
chr1	228280000	228320000	C1orf145:-120Kb:0.0002:4.1e-06:18:39
chr1	228280000	228320000	GJC2:-40Kb:0.00041:8.4e-06:29:49
chr1	228280000	228320000	GUK1:-40Kb:0.00041:8.4e-06:29:49
chr1	228280000	228320000	IBA57:-40Kb:0.00041:8.4e-06:29:49
chr1	228320000	228360000	C1orf35:40Kb:0.00021:9.2e-06:29:49
chr1	228320000	228360000	MIR3620:40Kb:0.00021:9.2e-06:29:49
chr1	228320000	228360000	MRPL55:40Kb:0.00021:9.2e-06:29:49
chr1	228360000	228400000	C1orf35:80Kb:0.0033:0.00022:22:38
chr1	228360000	228400000	MIR3620:80Kb:0.0033:0.00022:22:38
chr1	228360000	228400000	MRPL55:80Kb:0.0033:0.00022:22:38
chr1	228400000	228440000	C1orf35:120Kb:0.00019:4.2e-06:18:39
chr1	228400000	228440000	MIR3620:120Kb:0.00019:4.2e-06:18:39
chr1	228400000	228440000	MRPL55:120Kb:0.00019:4.2e-06:18:39
chr1	228440000	228480000	ARF1:200Kb:0.00052:1.2e-05:15:35
chr1	228480000	228520000	JMJD4:560Kb:0.0024:4.7e-05:9.7:29
chr1	228480000	228520000	LOC100130093:600Kb:0.0024:4.8e-05:9.4:29
chr1	228480000	228520000	SNAP47:560Kb:0.0024:4.7e-05:9.7:29
chr1	228480000	228520000	ZNF847P:600Kb:0.0024:4.8e-05:9.4:29
chr1	229520000	229560000	TAF5L:-240Kb:1e-06:4.4e-08:15:36
chr1	229520000	229560000	URB2:-240Kb:1e-06:4.4e-08:15:36
chr1	229560000	229600000	TAF5L:-200Kb:4e-07:8.7e-09:18:40
chr1	229560000	229600000	URB2:-200Kb:4e-07:8.7e-09:18:40
chr1	229720000	229760000	ACTA1:160Kb:0.00015:9.4e-06:19:35
chr1	229760000	229800000	ACTA1:200Kb:2.9e-07:6.1e-09:18:40
chr1	229800000	229840000	ACTA1:240Kb:2.5e-05:1e-06:15:33
chr1	230240000	230280000	AGT:-600Kb:0.0057:0.00042:9.4:20
chr1	230920000	230960000	CAPN9:40Kb:0.0085:0.00018:30:41
chr1	231040000	231080000	AGT:200Kb:0.0006:1.5e-05:16:29
chr1	231240000	231280000	AGT:400Kb:0.0031:0.00015:12:24
chr1	233280000	233320000	NTPCR:200Kb:4.8e-12:9.4e-14:26:82
chr1	234320000	234360000	IRF2BP2:-400Kb:1e-08:2.3e-10:8.8:32
chr1	234320000	234360000	LOC100506795:-320Kb:0.0034:7.3e-05:9.8:25
chr1	235280000	235320000	MIR4753:-40Kb:0.0014:2.9e-05:16:27
chr1	235280000	235320000	RBM34:-40Kb:0.0014:2.9e-05:16:27
chr1	235320000	235360000	SNORA14B:40Kb:0.0035:7e-05:16:27
chr1	235320000	235360000	TOMM20:40Kb:0.0035:7e-05:16:27
chr1	235360000	235400000	MIR4753:40Kb:0.0041:0.00017:16:26
chr1	235360000	235400000	RBM34:40Kb:0.0041:0.00017:16:26
chr1	236640000	236680000	HEATR1:-120Kb:0.00024:5.1e-06:10:19
chr1	236760000	236800000	MTR:-160Kb:0.0042:8.5e-05:9.6:17
chr1	236920000	236960000	HEATR1:160Kb:0.0028:0.00012:9.6:17
chr1	242800000	242840000	LOC731275:-440Kb:0.0027:0.00012:8:27
chr1	243040000	243080000	LOC731275:-200Kb:0.00013:2.8e-06:19:42
chr1	243080000	243120000	LOC731275:-160Kb:0.0052:0.00035:24:41
chr1	243640000	243680000	CEP170:240Kb:0.0028:5.9e-05:16:35
chr1	243640000	243680000	SDCCAG8:240Kb:0.0028:5.9e-05:16:35
chr1	244680000	244720000	COX20:-280Kb:0.0005:3.3e-05:11:27
chr1	244720000	244760000	COX20:-240Kb:1.1e-07:2.5e-09:12:37
chr1	244760000	244800000	COX20:-200Kb:3.3e-05:1.5e-06:15:35
chr1	244840000	244880000	COX20:-120Kb:0.0025:0.00023:25:39
chr1	244880000	244920000	COX20:-80Kb:0.0042:0.00047:42:56
chr1	245040000	245080000	EFCAB2:-80Kb:0.00027:5.5e-06:25:43
chr1	245040000	245080000	HNRNPU:40Kb:9.8e-08:2e-09:34:58
chr1	245040000	245080000	HNRNPU-AS1:40Kb:9.8e-08:2e-09:34:58
chr1	245080000	245120000	HNRNPU:80Kb:0.0021:8.6e-05:25:40
chr1	245080000	245120000	HNRNPU-AS1:80Kb:0.0021:8.6e-05:25:40
chr1	245560000	245600000	EFCAB2:440Kb:0.0011:4.6e-05:7.7:24
chr1	246680000	246720000	ZNF124:-640Kb:0.0058:0.00026:9.3:30
chr1	246760000	246800000	ZNF670-ZNF695:-360Kb:0.0019:7.5e-05:9.3:30
chr1	246760000	246800000	ZNF695:-400Kb:0.0024:9.9e-05:9.3:30
chr10	-320000	-280000	DUX4L2:-360Kb:0.0089:0.0012:27:50
chr10	-280000	-240000	DUX2:-360Kb:0.009:0.0012:27:50
chr10	-280000	-240000	DUX4L5:-360Kb:0.009:0.0012:27:50
chr10	-280000	-240000	TUBB8:-360Kb:0.009:0.0012:27:50
chr10	-240000	-200000	DUX4L2:-280Kb:0.0014:0.00013:20:48
chr10	-200000	-160000	DUX2:-280Kb:0.0015:0.00013:20:48
chr10	-200000	-160000	DUX4L5:-280Kb:0.0015:0.00013:20:48
chr10	-200000	-160000	TUBB8:-280Kb:0.0015:0.00013:20:48
chr10	-160000	-120000	DUX4L2:-200Kb:0.00068:3.2e-05:17:47
chr10	-120000	-80000	DUX2:-200Kb:0.00072:3.2e-05:17:47
chr10	-120000	-80000	DUX4L5:-200Kb:0.00072:3.2e-05:17:47
chr10	-120000	-80000	TUBB8:-200Kb:0.00072:3.2e-05:17:47
chr10	920000	960000	GTPBP4:-80Kb:0.00012:2.5e-06:35:56
chr10	960000	1000000	GTPBP4:-40Kb:0.0075:0.0003:52:68
chr10	1120000	1160000	IDI1:40Kb:0.00012:2.4e-06:1.9:23
chr10	1120000	1160000	WDR37:40Kb:0.00012:2.4e-06:1.9:23
chr10	2960000	3000000	PFKP:-120Kb:2e-05:4.4e-07:1.1:23
chr10	3000000	3040000	PFKP:-80Kb:0.0037:0.00024:1.1:16
chr10	3040000	3080000	PFKP:-40Kb:2e-05:8.5e-07:1.1:22
chr10	3120000	3160000	PITRM1-AS1:-40Kb:0.0021:4.1e-05:41:59
chr10	4160000	4200000	AKR1C1:-840Kb:0.00036:2.4e-05:2.7:27
chr10	4960000	5000000	AKR1C1:-40Kb:0.00013:5.9e-06:41:66
chr10	5000000	5040000	AKR1C3:-80Kb:3.8e-09:7.3e-11:28:66
chr10	5080000	5120000	AKR1C1:80Kb:3.2e-09:7.2e-11:28:66
chr10	5640000	5680000	CALML3:80Kb:6.1e-08:1.3e-09:28:70
chr10	5680000	5720000	NET1:240Kb:0.0089:0.00019:16:41
chr10	5680000	5720000	TUBAL3:240Kb:0.0089:0.00019:16:41
chr10	6840000	6880000	LINC00707:40Kb:5.3e-06:1e-07:25:52
chr10	7880000	7920000	TAF3:40Kb:0.0051:0.0001:15:25
chr10	7920000	7960000	GATA3:-160Kb:0.0055:0.00048:11:20
chr10	7920000	7960000	GATA3-AS1:-160Kb:0.0055:0.00048:11:20
chr10	7960000	8000000	GATA3:-120Kb:0.0024:0.00016:11:21
chr10	7960000	8000000	GATA3-AS1:-120Kb:0.0024:0.00016:11:21
chr10	8000000	8040000	GATA3:-80Kb:4.2e-09:9.2e-11:13:30
chr10	8000000	8040000	GATA3-AS1:-80Kb:4.2e-09:9.2e-11:13:30
chr10	8040000	8080000	GATA3:-40Kb:1.7e-07:7.2e-09:15:30
chr10	8040000	8080000	GATA3-AS1:-40Kb:1.7e-07:7.2e-09:15:30
chr10	10840000	10880000	SFTA1P:40Kb:0.0012:5.7e-05:17:29
chr10	10880000	10920000	LINC00710:-80Kb:0.00019:3.8e-06:14:28
chr10	10880000	10920000	SFTA1P:80Kb:0.00027:6.2e-06:14:27
chr10	12320000	12360000	OPTN:-800Kb:0.0081:0.00018:7.7:31
chr10	13240000	13280000	SEPHS1:-120Kb:0.0028:8.5e-05:24:47
chr10	13280000	13320000	SEPHS1:-80Kb:0.0028:0.00012:28:51
chr10	14560000	14600000	HSPA14:-320Kb:0.007:0.00015:14:41
chr10	14600000	14640000	HSPA14:-280Kb:0.0096:0.0004:16:40
chr10	15000000	15040000	OLAH:-80Kb:1.8e-08:3.6e-10:34:77
chr10	15040000	15080000	PPIAP30:-120Kb:6.6e-06:2.8e-07:27:61
chr10	15080000	15120000	MEIG1:80Kb:2.5e-08:5.1e-10:34:77
chr10	15080000	15120000	PPIAP30:-80Kb:5.4e-06:1.1e-07:34:70
chr10	15160000	15200000	OLAH:80Kb:3e-06:1.2e-07:34:70
chr10	16920000	16960000	CUBN:-240Kb:2.3e-05:1e-06:8.9:41
chr10	16920000	16960000	TRDMT1:-320Kb:0.0037:8.6e-05:7.3:34
chr10	16920000	16960000	VIM:-320Kb:0.0037:8.6e-05:7.3:34
chr10	17000000	17040000	CUBN:-160Kb:4.4e-05:3e-06:12:42
chr10	17280000	17320000	CUBN:120Kb:1.1e-05:2.4e-07:14:48
chr10	18360000	18400000	SLC39A12:120Kb:0.00042:9.4e-06:14:41
chr10	18800000	18840000	ARL5B:-120Kb:2e-05:4.6e-07:12:35
chr10	18800000	18840000	NSUN6:-120Kb:2e-05:4.6e-07:12:35
chr10	21600000	21640000	MLLT10:-200Kb:2.2e-08:4.9e-10:12:37
chr10	21600000	21640000	SKIDA1:-200Kb:2.2e-08:4.9e-10:12:37
chr10	21640000	21680000	C10orf114:-120Kb:0.00039:8.2e-06:16:33
chr10	21640000	21680000	MIR1915:-120Kb:0.00039:8.2e-06:16:33
chr10	22920000	22960000	PIP4K2A:-80Kb:0.005:0.00011:20:33
chr10	23640000	23680000	OTUD1:-80Kb:0.002:4.2e-05:15:27
chr10	24840000	24880000	MIR603:280Kb:0.00016:3.2e-06:9.4:26
chr10	24960000	25000000	ENKUR:-360Kb:0.00058:1.2e-05:16:31
chr10	24960000	25000000	PRTFDC1:-280Kb:0.00065:2.7e-05:18:32
chr10	25040000	25080000	PRTFDC1:-200Kb:4.6e-05:9.7e-07:20:37
chr10	25200000	25240000	ARHGAP21:200Kb:1.6e-05:3.6e-07:20:38
chr10	25280000	25320000	ARHGAP21:280Kb:0.0065:0.00028:18:30
chr10	26960000	27000000	LINC00202-1:-240Kb:0.0044:0.00019:10:19
chr10	27000000	27040000	LINC00202-1:-200Kb:0.0086:0.00056:12:20
chr10	27040000	27080000	LINC00202-1:-160Kb:7.3e-13:1.6e-14:15:35
chr10	27200000	27240000	PDSS1:240Kb:0.0093:0.00019:10:19
chr10	27440000	27480000	ACBD5:-80Kb:9.3e-08:3.8e-09:19:36
chr10	27440000	27480000	LRRC37A6P:-80Kb:9.3e-08:3.8e-09:19:36
chr10	27480000	27520000	ACBD5:-40Kb:3.3e-09:6.9e-11:29:48
chr10	27480000	27520000	LRRC37A6P:-40Kb:3.3e-09:6.9e-11:29:48
chr10	27480000	27520000	MASTL:40Kb:3.5e-08:1.5e-09:29:45
chr10	27480000	27520000	YME1L1:40Kb:3.5e-08:1.5e-09:29:45
chr10	27520000	27560000	MASTL:80Kb:9.2e-09:1.9e-10:19:36
chr10	27520000	27560000	YME1L1:80Kb:9.2e-09:1.9e-10:19:36
chr10	28840000	28880000	MIR5586:40Kb:5e-05:1e-06:4.9:32
chr10	28840000	28880000	WAC:40Kb:5e-05:1e-06:4.9:32
chr10	28840000	28880000	WAC-AS1:40Kb:5e-05:1e-06:4.9:32
chr10	29600000	29640000	BAMBI:640Kb:4.4e-08:9.8e-10:12:47
chr10	29640000	29680000	BAMBI:680Kb:4.6e-06:2.1e-07:11:40
chr10	30800000	30840000	MAP3K8:80Kb:0.00081:3.4e-05:39:62
chr10	30840000	30880000	MAP3K8:120Kb:9.6e-08:2e-09:33:66
chr10	31080000	31120000	ZNF438:-240Kb:0.0032:0.00013:19:40
chr10	31120000	31160000	ZNF438:-200Kb:0.0013:2.7e-05:20:44
chr10	32160000	32200000	KIF5B:-160Kb:0.0022:4.8e-05:23:41
chr10	32360000	32400000	ARHGAP12:160Kb:0.00024:5.1e-06:23:43
chr10	32560000	32600000	EPC1:-80Kb:4.1e-06:8.6e-08:23:48
chr10	33280000	33320000	ITGB1:40Kb:6.2e-07:2.5e-08:33:57
chr10	33320000	33360000	ITGB1:80Kb:2.9e-11:6e-13:23:55
chr10	35440000	35480000	CCNY:-80Kb:0.0035:7.1e-05:24:51
chr10	38560000	38600000	HSD17B7P2:-80Kb:0.00051:1e-05:12:37
chr10	38720000	38760000	ZNF33BP1:640Kb:0.00081:1.6e-05:3.7:38
chr10	39000000	39040000	ZNF33A:720Kb:7e-06:1.4e-07:3.4:34
chr10	39040000	39080000	ACTR3BP5:80Kb:0.0034:7.1e-05:12:33
chr10	39040000	39080000	HSD17B7P2:400Kb:0.00094:3.9e-05:4.8:27
chr10	42920000	42960000	BMS1:-320Kb:6.3e-07:4.6e-08:9.8:38
chr10	43080000	43120000	BMS1:-160Kb:3.9e-08:1.9e-09:13:44
chr10	43080000	43120000	ZNF33B:-40Kb:2.6e-07:5.6e-09:24:54
chr10	43120000	43160000	BMS1:-120Kb:6.2e-05:6e-06:15:38
chr10	43160000	43200000	BMS1:-80Kb:0:0:18:80
chr10	43160000	43200000	ZNF33B:40Kb:0.00024:1.5e-05:24:46
chr10	43200000	43240000	BMS1:-40Kb:0.0099:0.0012:24:40
chr10	43240000	43280000	ZNF33B:120Kb:9.5e-05:4.1e-06:15:38
chr10	43280000	43320000	ZNF33B:160Kb:0.0091:0.00079:13:30
chr10	43680000	43720000	CSGALNACT2:80Kb:0.0012:2.6e-05:27:49
chr10	44040000	44080000	MIR5100:560Kb:0.0058:0.00027:11:30
chr10	44160000	44200000	MIR5100:680Kb:0.0058:0.00018:10:30
chr10	46440000	46480000	PPYR1:-640Kb:0.00087:6.1e-05:1.2:35
chr10	46520000	46560000	ANXA8:-600Kb:0.00087:3.9e-05:1.2:35
chr10	46520000	46560000	HNRNPA1P33:-600Kb:0.00087:3.9e-05:1.2:35
chr10	46520000	46560000	LINC00842:-600Kb:0.00087:3.9e-05:1.2:35
chr10	46520000	46560000	PPYR1:-560Kb:0.00055:2.6e-05:1.3:37
chr10	46560000	46600000	AGAP9:-600Kb:5.6e-05:1.3e-06:1.2:42
chr10	46560000	46600000	ANXA8:-560Kb:2.6e-05:5.8e-07:1.3:43
chr10	46560000	46600000	ANXA8L1:-600Kb:5.6e-05:1.3e-06:1.2:42
chr10	46560000	46600000	FAM25C:-600Kb:5.6e-05:1.3e-06:1.2:42
chr10	46560000	46600000	HNRNPA1P33:-560Kb:2.6e-05:5.8e-07:1.3:43
chr10	46560000	46600000	LINC00842:-560Kb:2.6e-05:5.8e-07:1.3:43
chr10	46560000	46600000	PPYR1:-520Kb:0.0096:0.0009:1.4:29
chr10	47000000	47040000	MARCH8:920Kb:0.00016:3.3e-06:0.92:40
chr10	47040000	47080000	AGAP9:-120Kb:0.0043:0.00029:3.7:34
chr10	47040000	47080000	ANXA8L1:-120Kb:0.0043:0.00029:3.7:34
chr10	47040000	47080000	FAM25C:-120Kb:0.0043:0.00029:3.7:34
chr10	47080000	47120000	AGAP9:-80Kb:0.00034:1.5e-05:4.9:41
chr10	47080000	47120000	ANXA8L1:-80Kb:0.00034:1.5e-05:4.9:41
chr10	47080000	47120000	FAM25C:-80Kb:0.00034:1.5e-05:4.9:41
chr10	47160000	47200000	PPYR1:80Kb:0.00055:1.5e-05:4.9:41
chr10	48000000	48040000	CTSL1P2:-120Kb:0.0043:0.00069:3.7:19
chr10	48040000	48080000	BMS1P6:-120Kb:0.00019:2.1e-05:3.7:24
chr10	48040000	48080000	CTSL1P2:-80Kb:3.5e-07:2.4e-08:4.9:32
chr10	48040000	48080000	FAM25B:-200Kb:5.6e-07:2.5e-08:2.6:31
chr10	48080000	48120000	BMS1P6:-80Kb:0.00077:0.00011:4.9:23
chr10	48080000	48120000	CTSL1P2:-40Kb:5.6e-05:6.4e-06:7.8:30
chr10	48080000	48120000	FAM25B:-160Kb:0.0011:0.00013:3:21
chr10	48120000	48160000	BMS1P6:-40Kb:1.4e-07:6.6e-09:7.8:37
chr10	48120000	48160000	FAM25B:-120Kb:6.6e-06:6.1e-07:3.7:29
chr10	48160000	48200000	CTSL1P2:40Kb:1.4e-07:6.4e-09:7.8:37
chr10	48160000	48200000	FAM25B:-80Kb:2.2e-06:1.5e-07:4.9:31
chr10	48200000	48240000	BMS1P6:40Kb:4.8e-05:4.4e-06:7.8:30
chr10	48200000	48240000	CTSL1P2:80Kb:0.0015:0.00021:4.9:22
chr10	48200000	48240000	FAM25B:-40Kb:1.6e-08:3.7e-10:7.8:40
chr10	48240000	48280000	BMS1P6:80Kb:1.4e-06:9.9e-08:4.9:31
chr10	48240000	48280000	CTSL1P2:120Kb:4.5e-06:4.1e-07:3.7:29
chr10	48280000	48320000	BMS1P6:120Kb:1.3e-07:2.9e-09:3.7:33
chr10	48280000	48320000	CTSL1P2:160Kb:4.3e-10:9.8e-12:3:37
chr10	48280000	48320000	FAM25B:40Kb:0.0014:0.00019:7.8:26
chr10	50200000	50240000	ARHGAP22:360Kb:0.0051:0.00024:6.3:28
chr10	50240000	50280000	ARHGAP22:400Kb:0.0051:0.0002:5.9:28
chr10	50480000	50520000	DRGX:-120Kb:0.00026:5.5e-06:13:38
chr10	50600000	50640000	C10orf71:120Kb:0.00036:7.5e-06:13:38
chr10	50640000	50680000	CHAT:-160Kb:2.6e-05:5.8e-07:11:38
chr10	50640000	50680000	SLC18A3:-160Kb:2.6e-05:5.8e-07:11:38
chr10	51200000	51240000	AGAP8:-40Kb:0.00025:5.1e-06:0:25
chr10	51840000	51880000	ASAH2:-160Kb:6.7e-07:1.4e-08:13:34
chr10	51920000	51960000	ASAH2:-80Kb:0.0077:0.00033:15:28
chr10	52080000	52120000	NCOA4:520Kb:0.0068:0.00013:4.5:24
chr10	58040000	58080000	ZWINT:-80Kb:1.8e-07:4.1e-09:7.7:15
chr10	59800000	59840000	BICC1:-440Kb:0.0082:0.00027:6.9:18
chr10	59840000	59880000	CISD1:-160Kb:0.0019:3.9e-05:13:24
chr10	59840000	59880000	IPMK:-160Kb:0.0019:3.9e-05:13:24
chr10	59840000	59880000	UBE2D1:-240Kb:0.0026:5.8e-05:11:23
chr10	59880000	59920000	BICC1:-360Kb:0.0082:0.00033:8.2:19
chr10	61520000	61560000	CCDC6:-120Kb:0.0083:0.00036:15:26
chr10	61560000	61600000	CCDC6:-80Kb:0.0083:0.00029:18:28
chr10	61760000	61800000	C10orf40:40Kb:0.0098:0.0004:23:33
chr10	61800000	61840000	C10orf40:80Kb:6.9e-08:1.4e-09:18:36
chr10	63480000	63520000	ARID5B:-160Kb:0.0018:7.5e-05:15:34
chr10	63560000	63600000	ARID5B:-80Kb:0.00099:2.1e-05:22:42
chr10	64000000	64040000	ADO:-560Kb:0.006:0.00027:7.3:29
chr10	64000000	64040000	EGR2:-560Kb:0.006:0.00027:7.3:29
chr10	64560000	64600000	MIR1296:-560Kb:1.7e-09:9e-11:7.3:40
chr10	64560000	64600000	RTKN2:560Kb:0.0017:3.7e-05:7.3:29
chr10	64600000	64640000	MIR1296:-520Kb:2.4e-08:1.9e-09:7.6:38
chr10	64640000	64680000	MIR1296:-480Kb:8.7e-11:2.3e-12:8:44
chr10	64680000	64720000	MIR1296:-440Kb:1.2e-06:1.3e-07:8.4:35
chr10	64880000	64920000	MIR1296:-240Kb:0.0054:0.0011:12:28
chr10	64920000	64960000	MIR1296:-200Kb:0.0053:0.00098:13:29
chr10	65040000	65080000	MIR1296:-80Kb:0.0012:0.00019:23:41
chr10	65040000	65080000	NRBF2:160Kb:0.008:0.00018:15:35
chr10	65080000	65120000	MIR1296:-40Kb:5.8e-06:7.7e-07:35:60
chr10	65120000	65160000	ADO:560Kb:3.8e-06:8.6e-08:7.3:40
chr10	65120000	65160000	EGR2:560Kb:3.8e-06:8.6e-08:7.3:40
chr10	69480000	69520000	DNAJC12:-80Kb:0.0018:7.2e-05:42:64
chr10	69520000	69560000	DNAJC12:-40Kb:0.00019:3.8e-06:60:85
chr10	69800000	69840000	DNA2:-400Kb:0.00092:6.3e-05:13:38
chr10	69840000	69880000	DNA2:-360Kb:0.00076:3.5e-05:15:41
chr10	70000000	70040000	ATOH7:40Kb:0.003:0.00014:60:83
chr10	70120000	70160000	ATOH7:160Kb:0.0013:2.7e-05:30:56
chr10	70160000	70200000	ATOH7:200Kb:0.003:0.00019:27:49
chr10	70200000	70240000	HERC4:400Kb:0.00086:1.8e-05:13:38
chr10	70200000	70240000	MYPN:360Kb:0.00059:1.2e-05:15:41
chr10	70200000	70240000	SLC25A16:-80Kb:0.00023:5e-06:42:71
chr10	70280000	70320000	DNA2:80Kb:0.00022:5.1e-06:42:71
chr10	70440000	70480000	CCAR1:-40Kb:7.3e-05:1.5e-06:60:90
chr10	70440000	70480000	SNORD98:-40Kb:7.3e-05:1.5e-06:60:90
chr10	70840000	70880000	SUPV3L1:-80Kb:2.6e-05:5.3e-07:35:65
chr10	70920000	70960000	SRGN:80Kb:4.3e-05:8.6e-07:35:65
chr10	71120000	71160000	TACR2:-40Kb:0.0042:0.00028:48:68
chr10	71160000	71200000	NEUROG3:-160Kb:0.0039:0.00016:26:46
chr10	71160000	71200000	TSPAN15:-40Kb:1.8e-05:3.7e-07:48:76
chr10	71200000	71240000	NEUROG3:-120Kb:0.0039:0.00012:29:50
chr10	71200000	71240000	TACR2:40Kb:1.4e-05:3.1e-07:48:76
chr10	71320000	71360000	TACR2:160Kb:0.0037:0.00017:26:46
chr10	71320000	71360000	TSPAN15:120Kb:0.0034:0.00014:29:50
chr10	71560000	71600000	H2AFY2:-240Kb:0.0089:0.00038:21:39
chr10	71600000	71640000	H2AFY2:-200Kb:0.0063:0.00013:23:42
chr10	71960000	72000000	NODAL:-240Kb:0.00011:2.5e-06:18:41
chr10	71960000	72000000	PALD1:-240Kb:0.00011:2.5e-06:18:41
chr10	72000000	72040000	NPFFR1:-40Kb:5.5e-05:3.6e-06:40:63
chr10	72040000	72080000	EIF4EBP2:-120Kb:5.5e-05:1.1e-06:23:47
chr10	72040000	72080000	LRRC20:-80Kb:2.8e-05:5.5e-07:28:53
chr10	72080000	72120000	NPFFR1:40Kb:0.0014:0.00013:40:59
chr10	72120000	72160000	NPFFR1:80Kb:2.4e-05:5.4e-07:28:53
chr10	72160000	72200000	NPFFR1:120Kb:3e-05:1.3e-06:23:47
chr10	72160000	72200000	PPA1:200Kb:0.0066:0.00046:18:35
chr10	72200000	72240000	PPA1:240Kb:0.00017:3.8e-06:18:41
chr10	72280000	72320000	NODAL:80Kb:0.00018:7.7e-06:28:50
chr10	72280000	72320000	PALD1:80Kb:0.00018:7.7e-06:28:50
chr10	72280000	72320000	PPA1:320Kb:0.00084:3.9e-05:14:34
chr10	73640000	73680000	C10orf54:120Kb:0.0095:0.00021:31:54
chr10	73640000	73680000	CHST3:-80Kb:8.6e-07:3.6e-08:36:73
chr10	73680000	73720000	CHST3:-40Kb:7.1e-13:1.5e-14:48:1e+02
chr10	74040000	74080000	SPOCK2:200Kb:0.00059:1.4e-05:25:53
chr10	74400000	74440000	SPOCK2:560Kb:0.0019:8.7e-05:8.9:34
chr10	75120000	75160000	TTC18:40Kb:0.00053:1e-05:57:92
chr10	75280000	75320000	AGAP5:-160Kb:0.00025:1.6e-05:26:63
chr10	75320000	75360000	AGAP5:-120Kb:3.4e-07:1.4e-08:30:79
chr10	75320000	75360000	BMS1P4:-160Kb:0.0079:0.00067:26:55
chr10	75320000	75360000	GLUD1P3:-160Kb:0.0079:0.00067:26:55
chr10	75320000	75360000	MYOZ1:-80Kb:3.3e-09:6.9e-11:36:91
chr10	75320000	75360000	SEC24C:-160Kb:0.0079:0.00067:26:55
chr10	75320000	75360000	SYNPO2L:-80Kb:3.3e-09:6.9e-11:36:91
chr10	75360000	75400000	AGAP5:-80Kb:3.1e-07:6.6e-09:36:86
chr10	75360000	75400000	BMS1P4:-120Kb:0.002:8.4e-05:30:64
chr10	75360000	75400000	GLUD1P3:-120Kb:0.002:8.4e-05:30:64
chr10	75360000	75400000	SEC24C:-120Kb:0.002:8.4e-05:30:64
chr10	75360000	75400000	USP54:40Kb:2.4e-09:1e-10:49:1e+02
chr10	75400000	75440000	BMS1P4:-80Kb:0.002:5.8e-05:36:70
chr10	75400000	75440000	GLUD1P3:-80Kb:0.002:5.8e-05:36:70
chr10	75400000	75440000	SEC24C:-80Kb:0.002:5.8e-05:36:70
chr10	75400000	75440000	USP54:80Kb:2.4e-09:6e-11:36:91
chr10	75440000	75480000	BMS1P4:-40Kb:0.0023:0.00015:49:81
chr10	75440000	75480000	GLUD1P3:-40Kb:0.0023:0.00015:49:81
chr10	75440000	75480000	SEC24C:-40Kb:0.0023:0.00015:49:81
chr10	75440000	75480000	USP54:120Kb:1e-07:6.3e-09:30:79
chr10	75480000	75520000	AGAP5:40Kb:0.0013:0.00011:49:81
chr10	75480000	75520000	MYOZ1:80Kb:0.00066:2.8e-05:36:70
chr10	75480000	75520000	SYNPO2L:80Kb:0.00066:2.8e-05:36:70
chr10	75480000	75520000	USP54:160Kb:0.0043:0.00037:26:55
chr10	76640000	76680000	DUPD1:-160Kb:0.0047:0.00019:8.5:25
chr10	76760000	76800000	DUPD1:-40Kb:5.4e-05:1.1e-06:23:45
chr10	79280000	79320000	KCNMA1:-80Kb:9.9e-06:4e-07:24:64
chr10	79320000	79360000	KCNMA1:-40Kb:5.9e-07:1.2e-08:36:81
chr10	80560000	80600000	LOC642361:-1000Kb:0.00032:2.9e-05:4.2:33
chr10	80800000	80840000	LOC642361:-760Kb:0.00015:6.6e-06:6.1:38
chr10	80880000	80920000	ZMIZ1:80Kb:4.1e-05:8.5e-07:24:64
chr10	80880000	80920000	ZMIZ1-AS1:80Kb:4.1e-05:8.5e-07:24:64
chr10	81560000	81600000	ZMIZ1:760Kb:0.0015:6.3e-05:6.1:38
chr10	81560000	81600000	ZMIZ1-AS1:760Kb:0.0015:6.3e-05:6.1:38
chr10	81600000	81640000	LOC642361:40Kb:0.00018:1.2e-05:1.6:32
chr10	81760000	81800000	ANXA11:-200Kb:0.0035:0.00014:15:37
chr10	81760000	81800000	LINC00857:-200Kb:0.0035:0.00014:15:37
chr10	81880000	81920000	ANXA11:-80Kb:5e-12:1e-13:19:65
chr10	81880000	81920000	LINC00857:-80Kb:5e-12:1e-13:19:65
chr10	81920000	81960000	LOC642361:360Kb:3.7e-05:8.4e-07:0.73:36
chr10	81920000	81960000	PLAC9:40Kb:0.00011:4.5e-06:28:57
chr10	81960000	82000000	PLAC9:80Kb:1.1e-10:2.2e-12:19:65
chr10	82240000	82280000	TSPAN14:40Kb:0.0043:8.4e-05:28:47
chr10	86000000	86040000	CCSER2:-80Kb:8.3e-13:1.8e-14:21:42
chr10	86040000	86080000	CCSER2:-40Kb:3.5e-05:2.3e-06:29:42
chr10	86040000	86080000	LINC00858:40Kb:3.5e-08:4e-09:29:45
chr10	86040000	86080000	LRIT1:40Kb:3.5e-08:4e-09:29:45
chr10	86040000	86080000	RGR:40Kb:3.5e-08:4e-09:29:45
chr10	86080000	86120000	LINC00858:80Kb:2.1e-13:1.9e-14:21:42
chr10	86080000	86120000	LRIT1:80Kb:2.1e-13:1.9e-14:21:42
chr10	86080000	86120000	RGR:80Kb:2.1e-13:1.9e-14:21:42
chr10	86160000	86200000	CCSER2:80Kb:0.0011:9.8e-05:21:32
chr10	86160000	86200000	LINC00858:160Kb:1.6e-13:1.1e-14:15:36
chr10	86160000	86200000	LRIT1:160Kb:1.6e-13:1.1e-14:15:36
chr10	86160000	86200000	RGR:160Kb:1.6e-13:1.1e-14:15:36
chr10	86200000	86240000	LINC00858:200Kb:0.0027:0.00036:9.7:19
chr10	86200000	86240000	LRIT1:200Kb:0.0027:0.00036:9.7:19
chr10	86200000	86240000	RGR:200Kb:0.0027:0.00036:9.7:19
chr10	86240000	86280000	CCSER2:160Kb:4.2e-11:1.8e-12:15:34
chr10	86240000	86280000	LINC00858:240Kb:7.4e-15:3.3e-16:6.8:29
chr10	86240000	86280000	LRIT1:240Kb:7.4e-15:3.3e-16:6.8:29
chr10	86240000	86280000	RGR:240Kb:7.4e-15:3.3e-16:6.8:29
chr10	86280000	86320000	CCSER2:200Kb:0.0026:0.00028:7.8:17
chr10	86280000	86320000	LINC00858:280Kb:0:0:6.3:31
chr10	86280000	86320000	LRIT1:280Kb:0:0:6.3:31
chr10	86280000	86320000	LRIT2:320Kb:0.00085:1.8e-05:5.8:17
chr10	86280000	86320000	RGR:280Kb:0:0:6.3:31
chr10	86360000	86400000	LRIT2:400Kb:0.0012:5.1e-05:5.1:16
chr10	88200000	88240000	GRID1:80Kb:0.0099:0.00065:12:35
chr10	88240000	88280000	GRID1:120Kb:0.0058:0.00013:8.3:34
chr10	88320000	88360000	GRID1:200Kb:0.0097:0.00043:5:28
chr10	89120000	89160000	FAM35A:280Kb:0.002:3.9e-05:7.4:53
chr10	89120000	89160000	GLUD1:280Kb:0.002:3.9e-05:7.4:53
chr10	89120000	89160000	LOC728218:-40Kb:0:0:36:3.3e+02
chr10	89120000	89160000	MINPP1:-120Kb:0.0013:2.6e-05:19:66
chr10	89120000	89160000	MIR4678:-120Kb:0.0013:2.6e-05:19:66
chr10	91000000	91040000	IFIT2:-40Kb:0.00066:1.3e-05:36:65
chr10	91000000	91040000	IFIT3:-80Kb:2.7e-05:5.3e-07:29:62
chr10	91040000	91080000	LIPA:40Kb:0.00031:1.3e-05:36:65
chr10	91080000	91120000	LIPA:80Kb:2.5e-05:5.1e-07:29:62
chr10	91160000	91200000	SLC16A12:-120Kb:0.0014:5.4e-05:25:52
chr10	91200000	91240000	SLC16A12:-80Kb:0.0014:5.5e-05:29:55
chr10	91280000	91320000	IFIT5:120Kb:0.0025:5e-05:25:52
chr10	93760000	93800000	MARK2P9:-400Kb:0.0082:0.00037:13:31
chr10	93800000	93840000	CPEB3:-240Kb:0.0019:0.00012:20:39
chr10	93800000	93840000	MARCH5:-240Kb:0.0019:0.00012:20:39
chr10	93800000	93840000	MARK2P9:-360Kb:0.0011:2.5e-05:15:37
chr10	93840000	93880000	CPEB3:-200Kb:2.6e-05:5.4e-07:22:47
chr10	93840000	93880000	MARCH5:-200Kb:2.6e-05:5.4e-07:22:47
chr10	94120000	94160000	BTAF1:440Kb:0.00047:1e-05:7.7:29
chr10	94120000	94160000	CPEB3:80Kb:5.5e-05:2.3e-06:34:58
chr10	94120000	94160000	MARCH5:80Kb:5.5e-05:2.3e-06:34:58
chr10	94160000	94200000	BTAF1:480Kb:0.0099:0.00042:7.3:24
chr10	94400000	94440000	EXOC6:-160Kb:0.00025:1.1e-05:24:50
chr10	94440000	94480000	EXOC6:-120Kb:4.3e-07:9.6e-09:28:62
chr10	94480000	94520000	EXOC6:-80Kb:0.0038:0.00025:34:55
chr10	94520000	94560000	HHEX:80Kb:0.0003:1.2e-05:34:59
chr10	94560000	94600000	HHEX:120Kb:4.7e-07:9.5e-09:28:62
chr10	95040000	95080000	CYP26A1:240Kb:0.00028:5.7e-06:20:46
chr10	95040000	95080000	CYP26C1:240Kb:0.00028:5.7e-06:20:46
chr10	95080000	95120000	CEP55:-160Kb:2.9e-06:6.7e-08:24:54
chr10	95080000	95120000	MYOF:-160Kb:2.9e-06:6.7e-08:24:54
chr10	95280000	95320000	PDE6C:-80Kb:2.1e-05:4.1e-07:25:53
chr10	95280000	95320000	RBP4:-80Kb:2.1e-05:4.1e-07:25:53
chr10	95800000	95840000	LOC100128054:-240Kb:0.0057:0.00013:15:32
chr10	96320000	96360000	HELLS:40Kb:1.9e-05:3.8e-07:6.7:32
chr10	96960000	97000000	PDLIM1:-80Kb:3.1e-07:1.9e-08:18:43
chr10	97000000	97040000	PDLIM1:-40Kb:0:0:27:66
chr10	97080000	97120000	C10orf129:160Kb:1.4e-05:2.9e-07:12:35
chr10	97080000	97120000	PDLIM1:40Kb:0:0:27:68
chr10	97560000	97600000	ENTPD1:120Kb:0.00019:3.8e-06:16:43
chr10	97560000	97600000	TCTN3:120Kb:0.00019:3.8e-06:16:43
chr10	99200000	99240000	ANKRD2:-120Kb:1.8e-07:7.8e-09:24:53
chr10	99200000	99240000	C10orf62:-120Kb:1.8e-07:7.8e-09:24:53
chr10	99200000	99240000	HOGA1:-120Kb:1.8e-07:7.8e-09:24:53
chr10	99200000	99240000	MIR5692C2:-120Kb:1.8e-07:7.8e-09:24:53
chr10	99200000	99240000	MORN4:-160Kb:0.005:0.00043:21:38
chr10	99240000	99280000	ANKRD2:-80Kb:0.00019:1.2e-05:31:52
chr10	99240000	99280000	C10orf62:-80Kb:0.00019:1.2e-05:31:52
chr10	99240000	99280000	HOGA1:-80Kb:0.00019:1.2e-05:31:52
chr10	99240000	99280000	MIR5692C2:-80Kb:0.00019:1.2e-05:31:52
chr10	99240000	99280000	MORN4:-120Kb:0.0006:3.8e-05:24:44
chr10	99280000	99320000	ANKRD2:-40Kb:0.003:0.00026:46:64
chr10	99280000	99320000	C10orf62:-40Kb:0.003:0.00026:46:64
chr10	99280000	99320000	EXOSC1:80Kb:0.0077:0.00032:31:53
chr10	99280000	99320000	HOGA1:-40Kb:0.003:0.00026:46:64
chr10	99280000	99320000	MIR5692C2:-40Kb:0.003:0.00026:46:64
chr10	99280000	99320000	MORN4:-80Kb:5.7e-07:2.4e-08:31:58
chr10	99280000	99320000	ZDHHC16:80Kb:0.0077:0.00032:31:53
chr10	99320000	99360000	EXOSC1:120Kb:0.00015:3e-06:24:53
chr10	99320000	99360000	MMS19:80Kb:0.00068:1.4e-05:31:52
chr10	99320000	99360000	MORN4:-40Kb:4.8e-13:1e-14:46:85
chr10	99320000	99360000	UBTD1:80Kb:0.00068:1.4e-05:31:52
chr10	99320000	99360000	ZDHHC16:120Kb:0.00015:3e-06:24:53
chr10	99360000	99400000	ANKRD2:40Kb:8.7e-13:1.9e-14:46:85
chr10	99360000	99400000	C10orf62:40Kb:8.7e-13:1.9e-14:46:85
chr10	99360000	99400000	HOGA1:40Kb:8.7e-13:1.9e-14:46:85
chr10	99360000	99400000	MIR5692C2:40Kb:8.7e-13:1.9e-14:46:85
chr10	99360000	99400000	MMS19:120Kb:0.0013:5.4e-05:24:44
chr10	99360000	99400000	UBTD1:120Kb:0.0013:5.4e-05:24:44
chr10	99400000	99440000	AVPI1:-40Kb:0:0:46:1.1e+02
chr10	99400000	99440000	MARVELD1:-40Kb:0:0:46:1.1e+02
chr10	99440000	99480000	PI4K2A:40Kb:0:0:46:1.1e+02
chr10	100040000	100080000	MIR4685:-120Kb:0.00015:6.8e-06:17:38
chr10	100040000	100080000	PYROXD2:-120Kb:0.00015:6.8e-06:17:38
chr10	100080000	100120000	MIR4685:-80Kb:5.7e-05:1.3e-06:22:45
chr10	100080000	100120000	PYROXD2:-80Kb:5.7e-05:1.3e-06:22:45
chr10	101480000	101520000	DNMBP:-280Kb:0.0051:0.00055:17:42
chr10	101560000	101600000	COX15:80Kb:1.4e-05:2.9e-07:34:66
chr10	101560000	101600000	CUTC:80Kb:1.4e-05:2.9e-07:34:66
chr10	101560000	101600000	DNMBP:-200Kb:7e-05:4.5e-06:22:57
chr10	101600000	101640000	DNMBP:-160Kb:1.5e-10:3.2e-12:25:79
chr10	101600000	101640000	DNMBP-AS1:-80Kb:1.7e-05:9.5e-07:34:65
chr10	101640000	101680000	DNMBP:-120Kb:0.0022:0.00019:28:56
chr10	101640000	101680000	DNMBP-AS1:-40Kb:1.7e-05:1.1e-06:47:78
chr10	101680000	101720000	DNMBP:-80Kb:3.7e-07:1.6e-08:34:78
chr10	101760000	101800000	COX15:280Kb:0.00062:2.5e-05:17:42
chr10	101760000	101800000	CUTC:280Kb:0.00062:2.5e-05:17:42
chr10	101760000	101800000	DNMBP-AS1:80Kb:6e-10:1.3e-11:34:78
chr10	102160000	102200000	BLOC1S2:120Kb:0.00093:1.8e-05:28:62
chr10	102160000	102200000	PKD2L1:80Kb:0.0017:3.4e-05:34:66
chr10	102160000	102200000	SCD:80Kb:0.0017:3.4e-05:34:66
chr10	103760000	103800000	LOC100289509:200Kb:0.0085:0.00017:27:76
chr10	103760000	103800000	MGEA5:200Kb:0.0085:0.00017:27:76
chr10	104080000	104120000	ELOVL3:120Kb:0.0053:0.00011:41:91
chr10	105440000	105480000	SH3PXD2A:-160Kb:0.0085:0.00017:23:62
chr10	110960000	111000000	RNU6-53:40Kb:2.2e-05:9.7e-07:15:29
chr10	111000000	111040000	RNU6-53:80Kb:1.6e-06:3.4e-08:12:28
chr10	112040000	112080000	DUSP5:-200Kb:0.00014:8.7e-06:19:39
chr10	112040000	112080000	SMC3:-280Kb:8.1e-10:1.7e-11:14:46
chr10	112080000	112120000	DUSP5:-160Kb:7.7e-06:3.3e-07:21:44
chr10	112160000	112200000	DUSP5:-80Kb:2.6e-06:5.5e-08:30:54
chr10	112160000	112200000	SMNDC1:120Kb:0.00023:2e-05:24:43
chr10	112240000	112280000	SMNDC1:200Kb:0.00012:7.9e-06:19:39
chr10	112280000	112320000	SMNDC1:240Kb:2.4e-10:5.3e-12:17:49
chr10	112320000	112360000	SMNDC1:280Kb:2.9e-10:1.3e-11:14:46
chr10	113880000	113920000	TECTB:-160Kb:0.0072:0.00015:9:22
chr10	114560000	114600000	TCF7L2:-120Kb:0.0038:0.00026:19:33
chr10	114800000	114840000	TCF7L2:120Kb:3.6e-06:1.7e-07:19:40
chr10	114840000	114880000	TCF7L2:160Kb:3.5e-06:7.9e-08:16:38
chr10	116040000	116080000	ABLIM1:-400Kb:0.001:0.00012:8.8:24
chr10	116040000	116080000	AFAP1L2:-120Kb:0.00014:2.8e-06:20:39
chr10	116240000	116280000	FAM160B1:-320Kb:0.0066:0.00013:11:25
chr10	116280000	116320000	ABLIM1:-160Kb:0:0:18:55
chr10	116320000	116360000	ABLIM1:-120Kb:4.6e-05:4.1e-06:20:39
chr10	116360000	116400000	ABLIM1:-80Kb:4.6e-05:3.9e-06:23:42
chr10	116480000	116520000	ABLIM1:40Kb:0.0027:0.00037:31:45
chr10	116520000	116560000	ABLIM1:80Kb:2.4e-14:1.1e-15:23:57
chr10	117520000	117560000	GFRA1:-480Kb:0.0023:5.5e-05:6.8:21
chr10	118360000	118400000	KIAA1598:-520Kb:0.0029:0.00033:8.9:21
chr10	118360000	118400000	VAX1:-520Kb:0.0029:0.00033:8.9:21
chr10	118400000	118440000	HSPA12A:-80Kb:0.0012:2.4e-05:23:38
chr10	118400000	118440000	KIAA1598:-480Kb:0.0039:0.00062:9.3:21
chr10	118400000	118440000	VAX1:-480Kb:0.0039:0.00062:9.3:21
chr10	118440000	118480000	HSPA12A:-40Kb:0.0035:0.00022:33:46
chr10	118440000	118480000	KIAA1598:-440Kb:0.0039:0.00055:9.7:21
chr10	118440000	118480000	VAX1:-440Kb:0.0039:0.00055:9.7:21
chr10	118480000	118520000	C10orf82:80Kb:0.00074:3.3e-05:23:38
chr10	118480000	118520000	KIAA1598:-400Kb:0.00029:2e-05:10:25
chr10	118480000	118520000	VAX1:-400Kb:0.00029:2e-05:10:25
chr10	118520000	118560000	C10orf82:120Kb:0.00026:5.7e-06:19:36
chr10	118520000	118560000	KCNK18:-400Kb:0.00068:1.5e-05:10:25
chr10	118520000	118560000	KIAA1598:-360Kb:8e-07:3.6e-08:11:30
chr10	118520000	118560000	MIR3663:-400Kb:0.00068:1.5e-05:10:25
chr10	118520000	118560000	VAX1:-360Kb:8e-07:3.6e-08:11:30
chr10	118560000	118600000	KIAA1598:-320Kb:2.7e-08:6.1e-10:11:33
chr10	118560000	118600000	VAX1:-320Kb:2.7e-08:6.1e-10:11:33
chr10	118600000	118640000	KIAA1598:-280Kb:0.0004:3.6e-05:12:26
chr10	118600000	118640000	VAX1:-280Kb:0.0004:3.6e-05:12:26
chr10	118800000	118840000	ENO4:200Kb:7.4e-05:1.6e-06:14:31
chr10	118880000	118920000	ENO4:280Kb:0.0013:5.8e-05:12:26
chr10	118880000	118920000	HSPA12A:400Kb:0.0017:7e-05:10:25
chr10	119960000	120000000	EMX2:680Kb:0.0074:0.00033:5.5:19
chr10	119960000	120000000	EMX2OS:680Kb:0.0074:0.00033:5.5:19
chr10	120000000	120040000	EMX2:720Kb:0.0074:0.00022:5.3:19
chr10	120000000	120040000	EMX2OS:720Kb:0.0074:0.00022:5.3:19
chr10	120880000	120920000	RGS10:-400Kb:1.2e-05:2.6e-07:14:42
chr10	120920000	120960000	MIR4681:-200Kb:0.00064:2.7e-05:25:47
chr10	120920000	120960000	RGS10:-360Kb:9.6e-05:4.3e-06:16:40
chr10	120960000	121000000	MIR4681:-160Kb:7.5e-05:1.6e-06:30:56
chr10	121000000	121040000	GRK5:40Kb:2.2e-08:1e-09:54:87
chr10	121120000	121160000	GRK5:160Kb:2.4e-05:1.6e-06:30:56
chr10	121120000	121160000	PRDX3:200Kb:0.00025:2.7e-05:25:47
chr10	121120000	121160000	SFXN4:200Kb:0.00025:2.7e-05:25:47
chr10	121160000	121200000	GRK5:200Kb:1.8e-09:4.2e-11:25:60
chr10	121160000	121200000	PRDX3:240Kb:6.1e-07:1.3e-08:21:52
chr10	121160000	121200000	SFXN4:240Kb:6.1e-07:1.3e-08:21:52
chr10	121200000	121240000	GRK5:240Kb:0.0013:0.00012:21:42
chr10	121200000	121240000	PRDX3:280Kb:8.4e-05:7.3e-06:19:43
chr10	121200000	121240000	RGS10:-80Kb:0.0056:0.00038:40:59
chr10	121200000	121240000	SFXN4:280Kb:8.4e-05:7.3e-06:19:43
chr10	121240000	121280000	PRDX3:320Kb:5.9e-05:2.6e-06:17:42
chr10	121240000	121280000	RGS10:-40Kb:0.0058:0.00052:54:72
chr10	121240000	121280000	SFXN4:320Kb:5.9e-05:2.6e-06:17:42
chr10	121280000	121320000	PRDX3:360Kb:7.9e-05:5.1e-06:16:40
chr10	121280000	121320000	SFXN4:360Kb:7.9e-05:5.1e-06:16:40
chr10	121480000	121520000	MCMBP:-120Kb:0.0055:0.00012:34:53
chr10	121560000	121600000	INPP5F:80Kb:4.2e-06:8.5e-08:40:68
chr10	121600000	121640000	INPP5F:120Kb:0.0047:0.00019:34:53
chr10	123840000	123880000	NSMCE4A:120Kb:4.8e-05:1.1e-06:21:36
chr10	123840000	123880000	TACC2:120Kb:4.8e-05:1.1e-06:21:36
chr10	123880000	123920000	MIR3941:-280Kb:0.0067:0.00068:11:21
chr10	123920000	123960000	BTBD16:-80Kb:0.0033:8e-05:24:36
chr10	124000000	124040000	MIR3941:-160Kb:0.0067:0.00073:20:29
chr10	124040000	124080000	MIR3941:-120Kb:2.6e-11:5.7e-13:21:43
chr10	124080000	124120000	MIR3941:-80Kb:0.00044:2.9e-05:24:36
chr10	124160000	124200000	DMBT1:-160Kb:0.00038:7.9e-06:20:33
chr10	124320000	124360000	MIR3941:160Kb:0.00011:4.9e-06:20:33
chr10	125760000	125800000	CHST15:-80Kb:0.00044:9.7e-06:17:32
chr10	126200000	126240000	FAM175B:-280Kb:0.0024:5e-05:12:28
chr10	126200000	126240000	FAM53B:-200Kb:1.3e-08:2.7e-10:17:41
chr10	126200000	126240000	METTL10:-280Kb:0.0024:5e-05:12:28
chr10	126240000	126280000	FAM53B:-160Kb:0.0037:0.00015:19:33
chr10	126520000	126560000	ZRANB1:-80Kb:9.1e-07:3.9e-08:26:48
chr10	126640000	126680000	ZRANB1:40Kb:2.2e-09:4.7e-11:35:62
chr10	126800000	126840000	MIR4296:80Kb:2.1e-06:4.4e-08:26:48
chr10	127640000	127680000	ADAM12:-400Kb:0.0022:5.3e-05:9.1:27
chr10	127720000	127760000	ADAM12:-320Kb:0.0044:0.00021:11:27
chr10	128600000	128640000	NPS:-720Kb:0.00029:5.8e-06:5.7:17
chr10	131280000	131320000	MGMT:40Kb:0.00013:2.9e-06:19:30
chr10	131800000	131840000	EBF3:40Kb:0.0034:6.6e-05:19:29
chr10	132000000	132040000	GLRX3:80Kb:0.00062:1.3e-05:14:24
chr10	133840000	133880000	DPYSL4:-160Kb:0.00015:7.4e-06:17:49
chr10	133880000	133920000	DPYSL4:-120Kb:4.2e-05:1e-06:20:56
chr10	133960000	134000000	JAKMIP3:80Kb:0.00051:2.1e-05:27:56
chr10	134000000	134040000	JAKMIP3:120Kb:2.2e-05:4.4e-07:20:56
chr10	134080000	134120000	DPYSL4:80Kb:0.0079:0.00057:27:51
chr10	134120000	134160000	C10orf91:-120Kb:0.0024:8e-05:20:49
chr10	134120000	134160000	PWWP2B:-80Kb:5.2e-06:1.2e-07:27:66
chr10	134160000	134200000	C10orf91:-80Kb:0.0024:0.0001:27:55
chr10	134200000	134240000	LRRC27:80Kb:4.9e-06:1e-07:27:66
chr10	134200000	134240000	STK32C:80Kb:4.9e-06:1e-07:27:66
chr10	134240000	134280000	LRRC27:120Kb:0.0011:6.8e-05:20:49
chr10	134240000	134280000	STK32C:120Kb:0.0011:6.8e-05:20:49
chr10	134280000	134320000	LRRC27:160Kb:0.00029:1.2e-05:17:49
chr10	134280000	134320000	PWWP2B:80Kb:0.00024:1.1e-05:27:59
chr10	134280000	134320000	STK32C:160Kb:0.00029:1.2e-05:17:49
chr11	-280000	-240000	LOC100133161:-400Kb:0:0:56:1.5e+02
chr11	-240000	-200000	BET1L:-440Kb:0:0:56:1.5e+02
chr11	-240000	-200000	LOC653486:-400Kb:0:0:56:1.5e+02
chr11	-240000	-200000	ODF3:-400Kb:0:0:56:1.5e+02
chr11	-240000	-200000	PSMD13:-440Kb:0:0:56:1.5e+02
chr11	-240000	-200000	RIC8A:-440Kb:0:0:56:1.5e+02
chr11	-240000	-200000	SIRT3:-440Kb:0:0:56:1.5e+02
chr11	-200000	-160000	NLRP6:-440Kb:0:0:56:1.5e+02
chr11	1120000	1160000	LOC255512:-200Kb:4.4e-07:1.8e-08:23:69
chr11	1120000	1160000	MUC6:120Kb:0.0048:9.6e-05:28:59
chr11	1120000	1160000	TOLLIP:-200Kb:4.4e-07:1.8e-08:23:69
chr11	1280000	1320000	LOC255512:-40Kb:2.8e-08:5.8e-10:43:93
chr11	1280000	1320000	TOLLIP:-40Kb:2.8e-08:5.8e-10:43:93
chr11	1440000	1480000	MUC5B:200Kb:0.0095:0.00021:23:53
chr11	1600000	1640000	KRTAP5-4:-40Kb:0.0052:0.00011:43:70
chr11	1600000	1640000	KRTAP5-5:-40Kb:0.0052:0.00011:43:70
chr11	1640000	1680000	KRTAP5-1:40Kb:0.0049:0.0001:43:70
chr11	1640000	1680000	KRTAP5-2:40Kb:0.0049:0.0001:43:70
chr11	1640000	1680000	KRTAP5-3:40Kb:0.0049:0.0001:43:70
chr11	1680000	1720000	CTSD:-80Kb:0.00091:3.7e-05:33:62
chr11	1680000	1720000	IFITM10:-80Kb:0.00091:3.7e-05:33:62
chr11	1680000	1720000	MIR483:-440Kb:0.0055:0.00012:9:37
chr11	1680000	1720000	MOB2:-80Kb:0.00091:3.7e-05:33:62
chr11	1760000	1800000	FAM99A:80Kb:0.0013:3.1e-05:33:62
chr11	1760000	1800000	FAM99B:80Kb:0.0013:3.1e-05:33:62
chr11	1760000	1800000	KRTAP5-6:80Kb:0.0013:3.1e-05:33:62
chr11	1760000	1800000	TNNT3:-160Kb:0.0022:4.4e-05:25:55
chr11	1920000	1960000	CTSD:160Kb:0.00091:2.6e-05:25:55
chr11	1920000	1960000	IFITM10:160Kb:0.00091:2.6e-05:25:55
chr11	1920000	1960000	MOB2:160Kb:0.00091:2.6e-05:25:55
chr11	1960000	2000000	FAM99A:280Kb:0.0058:0.00037:19:43
chr11	1960000	2000000	FAM99B:280Kb:0.0058:0.00037:19:43
chr11	1960000	2000000	KRTAP5-6:280Kb:0.0058:0.00037:19:43
chr11	2120000	2160000	FAM99A:440Kb:0.0013:5.5e-05:9:37
chr11	2120000	2160000	FAM99B:440Kb:0.0013:5.5e-05:9:37
chr11	2120000	2160000	KRTAP5-6:440Kb:0.0013:5.5e-05:9:37
chr11	2400000	2440000	LOC650368:-1000Kb:0:0:3.4:76
chr11	2400000	2440000	OR7E12P:-1000Kb:0:0:3.4:76
chr11	2400000	2440000	ZNF195:-1000Kb:0:0:3.4:76
chr11	2840000	2880000	KCNQ1OT1:120Kb:0.0044:8.8e-05:24:55
chr11	2920000	2960000	SNORA54:-40Kb:0.00042:9e-06:39:73
chr11	2960000	3000000	PHLDA2:40Kb:0.00051:1e-05:39:73
chr11	2960000	3000000	SLC22A18:40Kb:0.00051:1e-05:39:73
chr11	2960000	3000000	SLC22A18AS:40Kb:0.00051:1e-05:39:73
chr11	3000000	3040000	CARS:-40Kb:0.00096:4e-05:39:72
chr11	3040000	3080000	NAP1L4:40Kb:0.0012:2.5e-05:39:72
chr11	3120000	3160000	MRGPRG-AS1:-80Kb:0.0057:0.00011:29:60
chr11	3280000	3320000	CARS:240Kb:5e-06:1e-07:16:60
chr11	3400000	3440000	TSSC4:1000Kb:0:0:3.4:76
chr11	3520000	3560000	LOC100506082:-680Kb:0.00061:1.2e-05:4.3:31
chr11	3560000	3600000	LOC650368:160Kb:4.9e-13:2e-14:4.7:69
chr11	3560000	3600000	OR7E12P:160Kb:4.9e-13:2e-14:4.7:69
chr11	3560000	3600000	ZNF195:160Kb:4.9e-13:2e-14:4.7:69
chr11	3920000	3960000	NUP98:120Kb:0.0013:8.2e-05:25:53
chr11	3920000	3960000	PGAP2:120Kb:0.0013:8.2e-05:25:53
chr11	4000000	4040000	NUP98:200Kb:3e-06:1.3e-07:16:55
chr11	4000000	4040000	PGAP2:200Kb:3e-06:1.3e-07:16:55
chr11	4040000	4080000	NUP98:240Kb:2.3e-11:5e-13:13:67
chr11	4040000	4080000	PGAP2:240Kb:2.3e-11:5e-13:13:67
chr11	4040000	4080000	RHOG:200Kb:0.00049:1e-05:16:48
chr11	4040000	4080000	STIM1:200Kb:0.00049:1e-05:16:48
chr11	5160000	5200000	OR51B2:-160Kb:1.4e-07:6.2e-09:12:33
chr11	5160000	5200000	OR51B4:-160Kb:1.4e-07:6.2e-09:12:33
chr11	5200000	5240000	HBB:-40Kb:0.0037:0.00023:21:35
chr11	5200000	5240000	HBBP1:-40Kb:0.0037:0.00023:21:35
chr11	5200000	5240000	HBD:-40Kb:0.0037:0.00023:21:35
chr11	5200000	5240000	HBG1:-40Kb:0.0037:0.00023:21:35
chr11	5200000	5240000	HBG2:-40Kb:0.0037:0.00023:21:35
chr11	5200000	5240000	OR51B2:-120Kb:1.3e-05:8.5e-07:13:31
chr11	5200000	5240000	OR51B4:-120Kb:1.3e-05:8.5e-07:13:31
chr11	5240000	5280000	HBE1:-40Kb:3.3e-06:6.9e-08:21:41
chr11	5240000	5280000	OR51B2:-80Kb:0:0:16:47
chr11	5240000	5280000	OR51B4:-80Kb:0:0:16:47
chr11	5240000	5280000	OR51V1:40Kb:0.0091:0.00039:21:35
chr11	5280000	5320000	HBB:40Kb:4.7e-06:2e-07:21:41
chr11	5280000	5320000	HBBP1:40Kb:4.7e-06:2e-07:21:41
chr11	5280000	5320000	HBD:40Kb:4.7e-06:2e-07:21:41
chr11	5280000	5320000	HBG1:40Kb:4.7e-06:2e-07:21:41
chr11	5280000	5320000	HBG2:40Kb:4.7e-06:2e-07:21:41
chr11	5280000	5320000	OR51B2:-40Kb:0.0018:0.00016:21:34
chr11	5280000	5320000	OR51B4:-40Kb:0.0018:0.00016:21:34
chr11	5320000	5360000	HBB:80Kb:3.2e-14:6.7e-16:16:47
chr11	5320000	5360000	HBBP1:80Kb:3.2e-14:6.7e-16:16:47
chr11	5320000	5360000	HBD:80Kb:3.2e-14:6.7e-16:16:47
chr11	5320000	5360000	HBE1:40Kb:0.0055:0.00023:21:34
chr11	5320000	5360000	HBG1:80Kb:3.2e-14:6.7e-16:16:47
chr11	5320000	5360000	HBG2:80Kb:3.2e-14:6.7e-16:16:47
chr11	5320000	5360000	OR51V1:120Kb:0.00042:8.8e-06:13:31
chr11	5320000	5360000	OR52A1:160Kb:1e-05:2.2e-07:12:33
chr11	5560000	5600000	TRIM34:-80Kb:0:0:16:50
chr11	5560000	5600000	TRIM6-TRIM34:-80Kb:0:0:16:50
chr11	5600000	5640000	TRIM34:-40Kb:0.00026:1.2e-05:21:37
chr11	5600000	5640000	TRIM6-TRIM34:-40Kb:0.00026:1.2e-05:21:37
chr11	5640000	5680000	OR52B6:40Kb:0.00038:8e-06:21:37
chr11	5640000	5680000	OR52H1:80Kb:0:0:16:50
chr11	5640000	5680000	TRIM6:40Kb:0.00038:8e-06:21:37
chr11	6360000	6400000	DCHS1:-280Kb:0.004:0.00053:9.1:20
chr11	6360000	6400000	SMPD1:-40Kb:1.2e-07:2.5e-09:33:55
chr11	6360000	6400000	TPP1:-280Kb:0.004:0.00053:9.1:20
chr11	6400000	6440000	DCHS1:-240Kb:0.00089:5.9e-05:11:24
chr11	6400000	6440000	TPP1:-240Kb:0.00089:5.9e-05:11:24
chr11	6440000	6480000	ARFIP2:-40Kb:0.001:6.5e-05:33:47
chr11	6440000	6480000	DCHS1:-200Kb:0.0019:0.00021:14:26
chr11	6440000	6480000	DNHD1:-40Kb:0.001:6.5e-05:33:47
chr11	6440000	6480000	TIMM10B:-40Kb:0.001:6.5e-05:33:47
chr11	6440000	6480000	TPP1:-200Kb:0.0019:0.00021:14:26
chr11	6440000	6480000	TRIM3:-40Kb:0.001:6.5e-05:33:47
chr11	6480000	6520000	APBB1:40Kb:0.0019:8.2e-05:33:47
chr11	6480000	6520000	DCHS1:-160Kb:5.2e-05:2.3e-06:18:34
chr11	6480000	6520000	HPX:40Kb:0.0019:8.2e-05:33:47
chr11	6480000	6520000	MRPL17:-200Kb:0.0049:0.0001:11:24
chr11	6480000	6520000	TPP1:-160Kb:5.2e-05:2.3e-06:18:34
chr11	6560000	6600000	APBB1:120Kb:0.0019:7.4e-05:20:34
chr11	6560000	6600000	ARFIP2:80Kb:2.5e-08:5.4e-10:24:46
chr11	6560000	6600000	DCHS1:-80Kb:3.6e-06:8e-08:24:42
chr11	6560000	6600000	DNHD1:80Kb:2.5e-08:5.4e-10:24:46
chr11	6560000	6600000	HPX:120Kb:0.0019:7.4e-05:20:34
chr11	6560000	6600000	ILK:-40Kb:1.2e-05:2.6e-07:33:50
chr11	6560000	6600000	RRP8:-40Kb:1.2e-05:2.6e-07:33:50
chr11	6560000	6600000	TAF10:-40Kb:1.2e-05:2.6e-07:33:50
chr11	6560000	6600000	TIMM10B:80Kb:2.5e-08:5.4e-10:24:46
chr11	6560000	6600000	TPP1:-80Kb:3.6e-06:8e-08:24:42
chr11	6560000	6600000	TRIM3:80Kb:2.5e-08:5.4e-10:24:46
chr11	6600000	6640000	DCHS1:-40Kb:0.0014:0.00012:33:46
chr11	6600000	6640000	TPP1:-40Kb:0.0014:0.00012:33:46
chr11	6640000	6680000	APBB1:200Kb:0.0069:0.00045:14:26
chr11	6640000	6680000	ARFIP2:160Kb:0.00013:5.8e-06:18:34
chr11	6640000	6680000	DNHD1:160Kb:0.00013:5.8e-06:18:34
chr11	6640000	6680000	HPX:200Kb:0.0069:0.00045:14:26
chr11	6640000	6680000	ILK:40Kb:0.0024:0.0001:33:46
chr11	6640000	6680000	RRP8:40Kb:0.0024:0.0001:33:46
chr11	6640000	6680000	SMPD1:240Kb:0.0036:0.00015:11:24
chr11	6640000	6680000	TAF10:40Kb:0.0024:0.0001:33:46
chr11	6640000	6680000	TIMM10B:160Kb:0.00013:5.8e-06:18:34
chr11	6640000	6680000	TRIM3:160Kb:0.00013:5.8e-06:18:34
chr11	6680000	6720000	ARFIP2:200Kb:0.0023:0.0002:11:24
chr11	6680000	6720000	DNHD1:200Kb:0.0023:0.0002:11:24
chr11	6680000	6720000	TIMM10B:200Kb:0.0023:0.0002:11:24
chr11	6680000	6720000	TRIM3:200Kb:0.0023:0.0002:11:24
chr11	7640000	7680000	PPFIBP2:120Kb:0.00019:3.8e-06:15:32
chr11	9240000	9280000	TMEM41B:-80Kb:0.0013:2.5e-05:43:82
chr11	9720000	9760000	SBF2:-560Kb:0.004:9.8e-05:12:35
chr11	10360000	10400000	MRVI1:-320Kb:4.2e-07:9.2e-09:19:48
chr11	10560000	10600000	MRVI1:-120Kb:0.0003:1.3e-05:31:53
chr11	10640000	10680000	MRVI1:-40Kb:0.00033:2.2e-05:46:67
chr11	10680000	10720000	LYVE1:120Kb:0.00046:1e-05:31:53
chr11	10680000	10720000	MRVI1-AS1:120Kb:0.00046:1e-05:31:53
chr11	10680000	10720000	RNF141:120Kb:0.00046:1e-05:31:53
chr11	10880000	10920000	CTR9:120Kb:0.0012:2.6e-05:24:46
chr11	10960000	11000000	CTR9:200Kb:0.0017:7e-05:18:38
chr11	12040000	12080000	MICAL2:-80Kb:1e-06:2.3e-08:31:66
chr11	12080000	12120000	MICAL2:-40Kb:0.0057:0.00025:48:70
chr11	12240000	12280000	DKK3:240Kb:0.0043:9.2e-05:13:37
chr11	12760000	12800000	MICALCL:480Kb:0.0077:0.00018:10:33
chr11	12840000	12880000	MICALCL:560Kb:0.0079:0.00037:8.9:30
chr11	13160000	13200000	ARNTL:-120Kb:0.0053:0.00022:27:46
chr11	13200000	13240000	ARNTL:-80Kb:2.1e-05:4.3e-07:31:59
chr11	14240000	14280000	RRAS2:-120Kb:0.00034:2.1e-05:18:39
chr11	14280000	14320000	RRAS2:-80Kb:2.6e-07:1.1e-08:22:51
chr11	14320000	14360000	RRAS2:-40Kb:8e-14:1.7e-15:31:72
chr11	15080000	15120000	INSC:-40Kb:0.0098:0.0002:27:43
chr11	15120000	15160000	CALCB:40Kb:0.005:0.0002:27:43
chr11	15160000	15200000	CALCB:80Kb:0.00017:3.5e-06:19:40
chr11	15800000	15840000	C11orf58:-960Kb:0.0051:0.00034:2.2:14
chr11	16760000	16800000	OR7E14P:-280Kb:0.00018:3.6e-06:11:27
chr11	16840000	16880000	PLEKHA7:-160Kb:8.7e-06:2.1e-07:16:33
chr11	16880000	16920000	C11orf58:120Kb:0.0043:0.00019:18:31
chr11	16880000	16920000	PLEKHA7:-120Kb:0.0003:1.5e-05:18:33
chr11	17040000	17080000	C11orf58:280Kb:0.00011:2.5e-06:11:27
chr11	17920000	17960000	KCNC1:200Kb:2e-10:4.2e-12:16:42
chr11	17920000	17960000	MYOD1:200Kb:2e-10:4.2e-12:16:42
chr11	17960000	18000000	KCNC1:240Kb:4.1e-09:1.7e-10:13:37
chr11	17960000	18000000	MYOD1:240Kb:4.1e-09:1.7e-10:13:37
chr11	18360000	18400000	GTF2H1:40Kb:5.8e-07:1.2e-08:32:53
chr11	18360000	18400000	HPS5:40Kb:5.8e-07:1.2e-08:32:53
chr11	18360000	18400000	SAA1:80Kb:0.0084:0.00025:23:36
chr11	18480000	18520000	SAA1:200Kb:0.0084:0.00035:16:28
chr11	19280000	19320000	NAV2-AS4:-240Kb:2.4e-07:1.1e-08:16:39
chr11	19280000	19320000	NAV2-AS5:-240Kb:2.4e-07:1.1e-08:16:39
chr11	19320000	19360000	NAV2-AS4:-200Kb:0.0022:0.00021:16:31
chr11	19320000	19360000	NAV2-AS5:-200Kb:0.0022:0.00021:16:31
chr11	19520000	19560000	LOC100126784:-200Kb:1.8e-06:3.8e-08:16:38
chr11	19600000	19640000	MIR4486:40Kb:0.0025:0.00016:34:49
chr11	19640000	19680000	MIR4486:80Kb:1.8e-08:3.7e-10:25:51
chr11	19680000	19720000	MIR4486:120Kb:2e-05:8.2e-07:20:40
chr11	19680000	19720000	NAV2-AS4:160Kb:3.1e-08:7.2e-10:18:43
chr11	19680000	19720000	NAV2-AS5:160Kb:3.1e-08:7.2e-10:18:43
chr11	19720000	19760000	NAV2-AS4:200Kb:9.5e-07:6.6e-08:16:38
chr11	19720000	19760000	NAV2-AS5:200Kb:9.5e-07:6.6e-08:16:38
chr11	22560000	22600000	SLC17A6:240Kb:5.6e-06:1.2e-07:6.9:15
chr11	22720000	22760000	SLC17A6:400Kb:0.002:8.6e-05:5.3:11
chr11	22920000	22960000	SVIP:80Kb:0.0002:4.4e-06:14:22
chr11	22960000	23000000	CCDC179:80Kb:3e-05:6e-07:14:23
chr11	27080000	27120000	SLC5A12:360Kb:0.0011:2.3e-05:9:21
chr11	27480000	27520000	BDNF-AS:-40Kb:0.0069:0.00014:12:25
chr11	27480000	27520000	LIN7C:-40Kb:0.0069:0.00014:12:25
chr11	27520000	27560000	LGR4:40Kb:0.0029:0.00012:12:25
chr11	27560000	27600000	LGR4:80Kb:6e-05:1.2e-06:7.9:24
chr11	27600000	27640000	LGR4:120Kb:0.0072:0.00045:6.1:17
chr11	27680000	27720000	MIR610:-360Kb:0.0028:5.8e-05:11:24
chr11	32000000	32040000	RCN1:-80Kb:0.00093:5.8e-05:16:28
chr11	32040000	32080000	RCN1:-40Kb:6.8e-09:1.4e-10:21:42
chr11	32120000	32160000	RCN1:40Kb:0.00026:1.1e-05:21:35
chr11	32920000	32960000	PRRG4:80Kb:0.0022:4.8e-05:5.3:22
chr11	32960000	33000000	PRRG4:120Kb:0.0073:0.00065:4.2:18
chr11	33000000	33040000	PRRG4:160Kb:0.0048:0.00021:3.6:19
chr11	33040000	33080000	PRRG4:200Kb:0.0062:0.00041:3.2:17
chr11	33280000	33320000	CSTF3:120Kb:0.0017:3.6e-05:25:48
chr11	33280000	33320000	CSTF3-AS1:120Kb:0.0017:3.6e-05:25:48
chr11	34320000	34360000	NAT10:200Kb:0.00033:6.7e-06:20:49
chr11	35080000	35120000	MIR1343:120Kb:0.0029:6.3e-05:25:50
chr11	35120000	35160000	MIR1343:160Kb:0.0091:0.00039:22:44
chr11	36400000	36440000	COMMD9:120Kb:0.0043:8.7e-05:24:39
chr11	36400000	36440000	PRR5L:120Kb:0.0043:8.7e-05:24:39
chr11	43840000	43880000	LOC100507300:-80Kb:0.0018:3.6e-05:23:39
chr11	43880000	43920000	C11orf96:-80Kb:1.2e-05:2.5e-07:23:44
chr11	43960000	44000000	ALKBH3:80Kb:8e-06:1.7e-07:23:44
chr11	43960000	44000000	SEC14L1P1:80Kb:8e-06:1.7e-07:23:44
chr11	44480000	44520000	ACCS:400Kb:1.4e-06:3e-08:11:36
chr11	44480000	44520000	EXT2:400Kb:1.4e-06:3e-08:11:36
chr11	44520000	44560000	CD82:-40Kb:5e-07:1.1e-08:35:62
chr11	44880000	44920000	PRDM11:-200Kb:1.8e-10:4.3e-12:18:52
chr11	44920000	44960000	PRDM11:-160Kb:5.3e-05:2.6e-06:20:42
chr11	45080000	45120000	SYT13:-200Kb:0.00085:1.7e-05:18:39
chr11	45240000	45280000	PRDM11:160Kb:0.0014:0.00014:20:38
chr11	45280000	45320000	PRDM11:200Kb:0.00016:1.2e-05:18:39
chr11	46360000	46400000	MIR3160-1:-80Kb:0.0056:0.00011:44:69
chr11	46360000	46400000	MIR3160-2:-80Kb:0.0056:0.00011:44:69
chr11	46440000	46480000	MIR4688:80Kb:0.0016:0.0001:44:69
chr11	46480000	46520000	CHRM4:80Kb:5e-05:1e-06:44:76
chr11	46480000	46520000	MDK:80Kb:5e-05:1e-06:44:76
chr11	46480000	46520000	MIR4688:120Kb:1.1e-05:2.3e-07:34:69
chr11	46520000	46560000	MIR4688:160Kb:0.00012:4.8e-06:29:59
chr11	46640000	46680000	AMBRA1:40Kb:1.4e-05:2.7e-07:65:1e+02
chr11	46640000	46680000	ATG13:40Kb:1.4e-05:2.7e-07:65:1e+02
chr11	46640000	46680000	HARBI1:40Kb:1.4e-05:2.7e-07:65:1e+02
chr11	46680000	46720000	MIR5582:-80Kb:0.00046:9.6e-06:44:78
chr11	46680000	46720000	SNORD67:-80Kb:0.00046:9.6e-06:44:78
chr11	47120000	47160000	C11orf49:200Kb:0.0011:2.1e-05:26:59
chr11	47120000	47160000	CKAP5:280Kb:8.5e-06:1.8e-07:17:58
chr11	47120000	47160000	LRP4:200Kb:0.0011:2.1e-05:26:59
chr11	47120000	47160000	LRP4-AS1:280Kb:8.5e-06:1.8e-07:17:58
chr11	47400000	47440000	C1QTNF4:-200Kb:0.0021:0.0002:0.56:29
chr11	47400000	47440000	FAM180B:-200Kb:0.0021:0.0002:0.56:29
chr11	47400000	47440000	KBTBD4:-200Kb:0.0021:0.0002:0.56:29
chr11	47400000	47440000	NDUFS3:-200Kb:0.0021:0.0002:0.56:29
chr11	47440000	47480000	C1QTNF4:-160Kb:0.0021:0.00015:0.6:30
chr11	47440000	47480000	FAM180B:-160Kb:0.0021:0.00015:0.6:30
chr11	47440000	47480000	KBTBD4:-160Kb:0.0021:0.00015:0.6:30
chr11	47440000	47480000	NDUFS3:-160Kb:0.0021:0.00015:0.6:30
chr11	47480000	47520000	C1QTNF4:-120Kb:0.0053:0.00074:0.66:26
chr11	47480000	47520000	FAM180B:-120Kb:0.0053:0.00074:0.66:26
chr11	47480000	47520000	KBTBD4:-120Kb:0.0053:0.00074:0.66:26
chr11	47480000	47520000	NDUFS3:-120Kb:0.0053:0.00074:0.66:26
chr11	47520000	47560000	C1QTNF4:-80Kb:0.00078:3.6e-05:0.75:32
chr11	47520000	47560000	FAM180B:-80Kb:0.00078:3.6e-05:0.75:32
chr11	47520000	47560000	KBTBD4:-80Kb:0.00078:3.6e-05:0.75:32
chr11	47520000	47560000	NDUFS3:-80Kb:0.00078:3.6e-05:0.75:32
chr11	47560000	47600000	AGBL2:-160Kb:0.0015:3.2e-05:0.6:31
chr11	47560000	47600000	C1QTNF4:-40Kb:3.9e-05:8.9e-07:0.93:39
chr11	47560000	47600000	FAM180B:-40Kb:3.9e-05:8.9e-07:0.93:39
chr11	47560000	47600000	KBTBD4:-40Kb:3.9e-05:8.9e-07:0.93:39
chr11	47560000	47600000	MTCH2:-80Kb:0.00028:6.1e-06:0.75:35
chr11	47560000	47600000	NDUFS3:-40Kb:3.9e-05:8.9e-07:0.93:39
chr11	47600000	47640000	CELF1:40Kb:4.5e-05:9.9e-07:0.93:39
chr11	47600000	47640000	PSMC3:160Kb:0.0083:0.00017:0.6:30
chr11	47600000	47640000	PTPMT1:40Kb:4.5e-05:9.9e-07:0.93:39
chr11	47600000	47640000	RAPSN:160Kb:0.0083:0.00017:0.6:30
chr11	47640000	47680000	CELF1:80Kb:0.00019:8.5e-06:0.75:35
chr11	47640000	47680000	PTPMT1:80Kb:0.00019:8.5e-06:0.75:35
chr11	47680000	47720000	C1QTNF4:80Kb:0.0053:0.00068:39:65
chr11	47680000	47720000	CELF1:120Kb:0.00019:1.3e-05:0.66:34
chr11	47680000	47720000	FAM180B:80Kb:0.0053:0.00068:39:65
chr11	47680000	47720000	KBTBD4:80Kb:0.0053:0.00068:39:65
chr11	47680000	47720000	NDUFS3:80Kb:0.0053:0.00068:39:65
chr11	47680000	47720000	PTPMT1:120Kb:0.00019:1.3e-05:0.66:34
chr11	47720000	47760000	CELF1:160Kb:0.00073:6.3e-05:0.6:31
chr11	47720000	47760000	PTPMT1:160Kb:0.00073:6.3e-05:0.6:31
chr11	47920000	47960000	PTPRJ:-80Kb:7.7e-05:3.1e-06:39:70
chr11	47960000	48000000	PTPRJ:-40Kb:9.1e-07:1.8e-08:48:86
chr11	49320000	49360000	LOC441601:-920Kb:0.00013:1.4e-05:1.2:12
chr11	49440000	49480000	LOC441601:-800Kb:0.00017:2.3e-05:1.4:12
chr11	49760000	49800000	LOC441601:-480Kb:2.4e-10:6.7e-12:2.2:19
chr11	50000000	50040000	LOC441601:-240Kb:4.5e-09:2.5e-10:4.1:20
chr11	50080000	50120000	LOC441601:-160Kb:0.0012:0.00024:3.6:13
chr11	50200000	50240000	LOC441601:-40Kb:0.0048:0.0015:6.6:14
chr11	50240000	50280000	OR4C12:240Kb:6.6e-07:1.3e-08:4.1:20
chr11	50360000	50400000	LOC441601:120Kb:0.0029:0.00079:4:12
chr11	50400000	50440000	LOC441601:160Kb:0.00033:5.4e-05:3.6:13
chr11	50440000	50480000	LOC441601:200Kb:0.009:0.003:3.2:10
chr11	50600000	50640000	LOC441601:360Kb:0.0021:0.00051:2.5:11
chr11	50640000	50680000	LOC441601:400Kb:4.3e-05:3.5e-06:2.4:14
chr11	50640000	50680000	OR4A5:-760Kb:0.00027:3.2e-05:0.25:5.5
chr11	50720000	50760000	LOC441601:480Kb:0.0021:0.00052:2.2:11
chr11	51120000	51160000	OR4A5:-280Kb:0.00027:2.6e-05:2.2:7.5
chr11	51280000	51320000	OR4A5:-120Kb:5.8e-09:2.7e-10:3.4:12
chr11	51320000	51360000	OR4A5:-80Kb:5.3e-07:3.7e-08:5.8:13
chr11	51360000	51400000	OR4A5:-40Kb:1.6e-12:3.7e-14:7.3:17
chr11	55200000	55240000	OR4C6:-200Kb:0.00084:1.8e-05:6.8:15
chr11	55200000	55240000	OR4P4:-200Kb:0.00084:1.8e-05:6.8:15
chr11	55200000	55240000	OR4S2:-200Kb:0.00084:1.8e-05:6.8:15
chr11	56640000	56680000	OR5AK2:-80Kb:0.0005:1.1e-05:17:35
chr11	56840000	56880000	APLNR:-160Kb:3.2e-05:6.9e-07:5.5:28
chr11	56840000	56880000	LRRC55:-80Kb:2.7e-07:5.8e-09:9.9:35
chr11	56840000	56880000	SLC43A3:-320Kb:0.0017:3.6e-05:3.1:23
chr11	57080000	57120000	PRG2:-40Kb:4.1e-06:8.5e-08:36:62
chr11	57080000	57120000	PRG3:-40Kb:4.1e-06:8.5e-08:36:62
chr11	57120000	57160000	P2RX3:40Kb:3.1e-06:6.3e-08:36:62
chr11	57120000	57160000	SSRP1:40Kb:3.1e-06:6.3e-08:36:62
chr11	57120000	57160000	TNKS1BP1:40Kb:3.1e-06:6.3e-08:36:62
chr11	57240000	57280000	OR10W1:-760Kb:0.0025:0.00032:8:22
chr11	57240000	57280000	UBE2L6:-80Kb:6.8e-08:1.6e-09:25:55
chr11	57280000	57320000	OR10W1:-720Kb:0.00047:3.6e-05:8.2:25
chr11	57320000	57360000	OR10W1:-680Kb:3.1e-06:7.9e-08:8.5:30
chr11	57520000	57560000	OR10W1:-480Kb:5.4e-05:2.8e-06:10:29
chr11	57800000	57840000	OR10W1:-200Kb:0.00084:8.7e-05:16:31
chr11	58000000	58040000	CTNND1:480Kb:0.0041:8.7e-05:10:29
chr11	58000000	58040000	TMX2-CTNND1:480Kb:0.0041:8.7e-05:10:29
chr11	58000000	58040000	UBE2L6:680Kb:0.00014:6.6e-06:8.5:30
chr11	58640000	58680000	GLYATL2:40Kb:0.0049:0.0001:26:38
chr11	59040000	59080000	OR4D6:-160Kb:0.0022:0.00014:14:24
chr11	59040000	59080000	OR5A1:-160Kb:0.0022:0.00014:14:24
chr11	59040000	59080000	OR5A2:-120Kb:2.9e-07:1.8e-08:16:31
chr11	59080000	59120000	OR4D6:-120Kb:1e-06:2.1e-08:16:31
chr11	59080000	59120000	OR5A1:-120Kb:1e-06:2.1e-08:16:31
chr11	59080000	59120000	OR5A2:-80Kb:0:0:19:47
chr11	59080000	59120000	OR5AN1:-40Kb:5.3e-07:2.2e-08:26:41
chr11	59120000	59160000	OR5A2:-40Kb:0:0:26:56
chr11	59160000	59200000	OR4D9:-120Kb:0.00042:8.7e-06:16:28
chr11	59160000	59200000	OR5AN1:40Kb:0:0:26:56
chr11	59200000	59240000	OR4D9:-80Kb:0.003:0.00012:19:30
chr11	59280000	59320000	OR4D6:80Kb:0.0015:6.1e-05:19:30
chr11	59280000	59320000	OR5A1:80Kb:0.0015:6.1e-05:19:30
chr11	59280000	59320000	OR5A2:120Kb:4.6e-05:3.9e-06:16:28
chr11	60280000	60320000	MS4A12:40Kb:0.0076:0.00031:4.7:23
chr11	60320000	60360000	MS4A12:80Kb:0.0068:0.00014:3.2:22
chr11	60480000	60520000	SLC15A3:-200Kb:0.00089:1.9e-05:22:49
chr11	60480000	60520000	TMEM109:-200Kb:0.00089:1.9e-05:22:49
chr11	60480000	60520000	TMEM132A:-200Kb:0.00089:1.9e-05:22:49
chr11	60680000	60720000	MS4A8B:240Kb:0.0032:6.4e-05:16:37
chr11	60880000	60920000	CD5:40Kb:0.00019:4e-06:51:81
chr11	60960000	61000000	CPSF7:-200Kb:2.3e-06:1.6e-07:22:61
chr11	60960000	61000000	CYBASC3:-160Kb:0.00046:9.1e-06:24:56
chr11	60960000	61000000	DAK:-120Kb:0.0097:0.00039:28:53
chr11	60960000	61000000	DDB1:-120Kb:0.0097:0.00039:28:53
chr11	60960000	61000000	SDHAF2:-200Kb:2.3e-06:1.6e-07:22:61
chr11	60960000	61000000	TMEM138:-160Kb:0.00046:9.1e-06:24:56
chr11	60960000	61000000	TMEM216:-160Kb:0.00046:9.1e-06:24:56
chr11	61000000	61040000	CPSF7:-160Kb:2.1e-09:9.8e-11:24:73
chr11	61000000	61040000	SDHAF2:-160Kb:2.1e-09:9.8e-11:24:73
chr11	61080000	61120000	CPSF7:-80Kb:6.7e-06:6.1e-07:35:72
chr11	61080000	61120000	PGA3:120Kb:0.002:0.00013:28:53
chr11	61080000	61120000	PGA4:120Kb:0.002:0.00013:28:53
chr11	61080000	61120000	SDHAF2:-80Kb:6.7e-06:6.1e-07:35:72
chr11	61120000	61160000	PGA3:160Kb:3.3e-05:1.4e-06:24:56
chr11	61120000	61160000	PGA4:160Kb:3.3e-05:1.4e-06:24:56
chr11	61160000	61200000	DAK:80Kb:2.1e-05:4.2e-07:35:72
chr11	61160000	61200000	DDB1:80Kb:2.1e-05:4.2e-07:35:72
chr11	61160000	61200000	LRRC10B:-80Kb:2.7e-12:5.5e-14:35:92
chr11	61160000	61200000	MIR4488:-80Kb:2.7e-12:5.5e-14:35:92
chr11	61160000	61200000	PGA3:200Kb:4.1e-07:8.6e-09:22:61
chr11	61160000	61200000	PGA4:200Kb:4.1e-07:8.6e-09:22:61
chr11	61160000	61200000	PGA5:160Kb:2.4e-10:4.8e-12:24:73
chr11	61160000	61200000	PPP1R32:-80Kb:2.7e-12:5.5e-14:35:92
chr11	61200000	61240000	CPSF7:40Kb:0.0051:0.00058:51:76
chr11	61200000	61240000	SDHAF2:40Kb:0.0051:0.00058:51:76
chr11	61240000	61280000	CPSF7:80Kb:1.3e-12:2.9e-14:35:92
chr11	61240000	61280000	SDHAF2:80Kb:1.3e-12:2.9e-14:35:92
chr11	61600000	61640000	DAGLA:160Kb:1.3e-08:2.6e-10:29:79
chr11	61600000	61640000	SYT7:280Kb:7.1e-08:1.5e-09:17:63
chr11	61880000	61920000	ASRGL1:-200Kb:0.00071:3e-05:26:55
chr11	61920000	61960000	ASRGL1:-160Kb:7.2e-05:1.5e-06:29:63
chr11	61920000	61960000	SCGB1D2:-80Kb:5e-10:1e-11:39:89
chr11	61920000	61960000	SCGB1D4:-120Kb:3.1e-13:6.2e-15:33:89
chr11	61920000	61960000	SCGB2A2:-80Kb:5e-10:1e-11:39:89
chr11	62000000	62040000	SCGB1D1:80Kb:1.2e-09:4.7e-11:39:89
chr11	62040000	62080000	SCGB1D1:120Kb:6.9e-12:1.4e-13:33:89
chr11	62080000	62120000	INCENP:200Kb:0.0034:7.3e-05:26:55
chr11	62080000	62120000	SCGB1D1:160Kb:7.6e-05:4.6e-06:29:63
chr11	62160000	62200000	ASRGL1:80Kb:0.0013:8.2e-05:39:66
chr11	62280000	62320000	B3GAT3:-80Kb:2.7e-05:5.3e-07:39:78
chr11	62280000	62320000	EML3:-80Kb:2.7e-05:5.3e-07:39:78
chr11	62280000	62320000	MTA2:-80Kb:2.7e-05:5.3e-07:39:78
chr11	62280000	62320000	ROM1:-80Kb:2.7e-05:5.3e-07:39:78
chr11	62360000	62400000	AHNAK:80Kb:5.7e-05:1.1e-06:39:78
chr11	63680000	63720000	C11orf95:160Kb:0.00015:3e-06:25:63
chr11	66120000	66160000	NPAS4:-40Kb:0.0064:0.00013:70:1e+02
chr11	66160000	66200000	SLC29A2:40Kb:0.0089:0.00018:70:1e+02
chr11	66200000	66240000	CTSF:-120Kb:2.5e-06:5.4e-08:39:82
chr11	66240000	66280000	CTSF:-80Kb:2.6e-06:1.1e-07:48:91
chr11	66320000	66360000	BBS1:80Kb:8.2e-06:1.7e-07:48:91
chr11	66320000	66360000	DPP3:80Kb:8.2e-06:1.7e-07:48:91
chr11	66320000	66360000	MRPL11:120Kb:5.2e-06:1e-07:39:82
chr11	66320000	66360000	PELI3:120Kb:5.2e-06:1e-07:39:82
chr11	66520000	66560000	CTSF:200Kb:0.0012:8e-05:29:60
chr11	66560000	66600000	C11orf80:80Kb:0.0049:0.0001:48:80
chr11	66560000	66600000	SPTBN2:80Kb:0.0049:0.0001:48:80
chr11	66600000	66640000	C11orf86:-120Kb:0.00018:3.6e-06:39:77
chr11	66600000	66640000	PC:-120Kb:0.00018:3.6e-06:39:77
chr11	66680000	66720000	LRFN4:80Kb:2.8e-05:5.8e-07:48:90
chr11	66680000	66720000	RCE1:80Kb:2.8e-05:5.8e-07:48:90
chr11	66720000	66760000	LRFN4:120Kb:9.7e-05:4e-06:39:77
chr11	66720000	66760000	RCE1:120Kb:9.7e-05:4e-06:39:77
chr11	66920000	66960000	ADRBK1:-80Kb:0.00014:2.9e-06:48:85
chr11	67160000	67200000	AIP:-80Kb:0.0077:0.00016:37:67
chr11	67160000	67200000	CDK2AP2:-80Kb:0.0077:0.00016:37:67
chr11	67160000	67200000	PITPNM1:-80Kb:0.0077:0.00016:37:67
chr11	67240000	67280000	CARNS1:80Kb:0.0098:0.00019:37:67
chr11	67240000	67280000	PPP1CA:80Kb:0.0098:0.00019:37:67
chr11	67240000	67280000	RPS6KB2:80Kb:0.0098:0.00019:37:67
chr11	67240000	67280000	TBC1D10C:80Kb:0.0098:0.00019:37:67
chr11	67360000	67400000	ACY3:-40Kb:2.1e-14:4.4e-16:53:1.2e+02
chr11	67360000	67400000	ALDH3B2:-80Kb:0.00092:1.9e-05:37:71
chr11	67360000	67400000	TBX10:-40Kb:2.1e-14:4.4e-16:53:1.2e+02
chr11	67400000	67440000	DOC2GP:40Kb:3.7e-14:7.8e-16:53:1.2e+02
chr11	67400000	67440000	NDUFV1:40Kb:3.7e-14:7.8e-16:53:1.2e+02
chr11	67400000	67440000	NUDT8:40Kb:3.7e-14:7.8e-16:53:1.2e+02
chr11	67440000	67480000	DOC2GP:80Kb:0.00052:2.2e-05:37:71
chr11	67440000	67480000	NDUFV1:80Kb:0.00052:2.2e-05:37:71
chr11	67440000	67480000	NUDT8:80Kb:0.00052:2.2e-05:37:71
chr11	67760000	67800000	MIR4691:-40Kb:0.00095:1.9e-05:53:87
chr11	67760000	67800000	TCIRG1:-40Kb:0.00095:1.9e-05:53:87
chr11	67800000	67840000	ALDH3B1:40Kb:0.00097:2e-05:53:87
chr11	67800000	67840000	NDUFS8:40Kb:0.00097:2e-05:53:87
chr11	67800000	67840000	UNC93B1:40Kb:0.00097:2e-05:53:87
chr11	69160000	69200000	CPT1A:560Kb:1.3e-08:2.8e-10:10:62
chr11	69160000	69200000	IGHMBP2:520Kb:0.0001:2.1e-06:11:50
chr11	69160000	69200000	MRPL21:520Kb:0.0001:2.1e-06:11:50
chr11	69760000	69800000	ANO1:-160Kb:0.00019:4.1e-06:8.8:39
chr11	69840000	69880000	ANO1:-80Kb:0.0037:0.00016:16:41
chr11	69880000	69920000	ANO1:-40Kb:0.0095:0.0006:29:51
chr11	71040000	71080000	NADSYN1:-120Kb:0:0:33:1.4e+02
chr11	71600000	71640000	ANAPC15:-200Kb:0.00037:7.6e-06:27:66
chr11	71600000	71640000	LAMTOR1:-200Kb:0.00037:7.6e-06:27:66
chr11	71600000	71640000	LRTOMT:-160Kb:2.1e-08:4.5e-10:30:84
chr11	71600000	71640000	MIR3165:-160Kb:2.1e-08:4.5e-10:30:84
chr11	71600000	71640000	NUMA1:-160Kb:2.1e-08:4.5e-10:30:84
chr11	71760000	71800000	LOC100133315:160Kb:1.1e-08:2.3e-10:30:84
chr11	71760000	71800000	RNF121:160Kb:1.1e-08:2.3e-10:30:84
chr11	71800000	71840000	LOC100133315:200Kb:0.00011:4.8e-06:27:66
chr11	71800000	71840000	RNF121:200Kb:0.00011:4.8e-06:27:66
chr11	71960000	72000000	FOLR1:80Kb:0.0037:7.7e-05:37:70
chr11	71960000	72000000	LOC100129216:400Kb:0.001:2.1e-05:11:46
chr11	74000000	74040000	PGM2L1:-80Kb:3.7e-05:7.3e-07:37:85
chr11	74080000	74120000	P4HA3:80Kb:3.9e-05:7.8e-07:37:85
chr11	74320000	74360000	NEU3:-360Kb:0.0053:0.00021:8.9:32
chr11	74760000	74800000	NEU3:80Kb:5e-09:1e-10:37:78
chr11	74760000	74800000	OR2AT4:-40Kb:0.00064:3.9e-05:50:76
chr11	74760000	74800000	TPBGL:-160Kb:1e-08:2.1e-10:27:67
chr11	74800000	74840000	TPBGL:-120Kb:8.4e-05:3.4e-06:30:59
chr11	74880000	74920000	OR2AT4:80Kb:9.3e-05:3.1e-06:37:66
chr11	74880000	74920000	SLCO2B1:40Kb:0.00093:1.8e-05:50:77
chr11	74920000	74960000	OR2AT4:120Kb:9.3e-05:3.8e-06:30:59
chr11	75240000	75280000	UVRAG:-280Kb:0.0064:0.00014:19:43
chr11	75520000	75560000	SERPINH1:280Kb:0.0093:0.00019:19:43
chr11	76040000	76080000	WNT11:160Kb:0.0081:0.00016:27:46
chr11	79480000	79520000	MIR5579:360Kb:0.0076:0.00017:7.2:16
chr11	79480000	79520000	TENM4:360Kb:0.0076:0.00017:7.2:16
chr11	82280000	82320000	FAM181B:-160Kb:0.0017:0.00016:13:24
chr11	82320000	82360000	FAM181B:-120Kb:1.8e-08:8.3e-10:14:33
chr11	82360000	82400000	FAM181B:-80Kb:1.3e-06:8.9e-08:17:33
chr11	82400000	82440000	FAM181B:-40Kb:0.0042:0.00058:23:33
chr11	82480000	82520000	FAM181B:40Kb:0.0021:0.00024:23:34
chr11	82520000	82560000	FAM181B:80Kb:1.8e-08:7.3e-10:17:35
chr11	83000000	83040000	ANKRD42:120Kb:0.0017:3.5e-05:14:27
chr11	83080000	83120000	ANKRD42:200Kb:0.0045:0.00019:11:23
chr11	85240000	85280000	DLG2:-80Kb:0.0035:0.00023:33:54
chr11	85240000	85280000	TMEM126A:-80Kb:0.0035:0.00023:33:54
chr11	85240000	85280000	TMEM126B:-80Kb:0.0035:0.00023:33:54
chr11	85400000	85440000	CCDC83:-160Kb:1.7e-07:3.8e-09:24:60
chr11	85440000	85480000	CCDC83:-120Kb:1.8e-06:8.2e-08:28:60
chr11	85440000	85480000	SYTL2:-80Kb:1.6e-05:3.2e-07:33:64
chr11	85480000	85520000	CCDC83:-80Kb:0.0081:0.00054:33:53
chr11	85480000	85520000	SYTL2:-40Kb:0.0048:0.0002:46:67
chr11	85600000	85640000	CCDC89:240Kb:0.00039:8.2e-06:21:46
chr11	85600000	85640000	CREBZF:240Kb:0.00039:8.2e-06:21:46
chr11	85600000	85640000	DLG2:280Kb:0.002:8.6e-05:18:39
chr11	85600000	85640000	TMEM126A:280Kb:0.002:8.6e-05:18:39
chr11	85600000	85640000	TMEM126B:280Kb:0.002:8.6e-05:18:39
chr11	85640000	85680000	DLG2:320Kb:0.00038:8.3e-06:15:40
chr11	85640000	85680000	TMEM126A:320Kb:0.00038:8.3e-06:15:40
chr11	85640000	85680000	TMEM126B:320Kb:0.00038:8.3e-06:15:40
chr11	86320000	86360000	FZD4:-320Kb:0.00014:2.9e-06:7.3:29
chr11	86320000	86360000	LOC100506368:-320Kb:0.00014:2.9e-06:7.3:29
chr11	86360000	86400000	FZD4:-280Kb:0.00026:1.1e-05:8.1:28
chr11	86360000	86400000	LOC100506368:-280Kb:0.00026:1.1e-05:8.1:28
chr11	86640000	86680000	ME3:280Kb:0.0078:0.00017:8.1:28
chr11	87360000	87400000	RAB38:-520Kb:0.00063:4.3e-05:6.6:18
chr11	87640000	87680000	RAB38:-240Kb:0.003:0.00041:9:19
chr11	87680000	87720000	RAB38:-200Kb:6.8e-07:1.5e-08:9.7:26
chr11	87720000	87760000	RAB38:-160Kb:0.0012:0.00014:11:21
chr11	87760000	87800000	RAB38:-120Kb:2.1e-05:9.5e-07:12:26
chr11	87800000	87840000	RAB38:-80Kb:0.00094:8.5e-05:14:25
chr11	88680000	88720000	GRM5:-80Kb:5e-06:2.2e-07:8.7:27
chr11	89160000	89200000	GRM5:400Kb:7.9e-11:1.7e-12:4.5:29
chr11	89160000	89200000	TRIM64:-520Kb:0.0011:2.1e-05:2.9:15
chr11	93240000	93280000	PANX1:-600Kb:0.0002:8.4e-06:6.7:23
chr11	93280000	93320000	PANX1:-560Kb:0.00013:2.7e-06:7.1:24
chr11	93480000	93520000	PIWIL4:-800Kb:0.006:0.00027:5.3:18
chr11	93520000	93560000	PANX1:-320Kb:0.0074:0.00048:11:24
chr11	93840000	93880000	C11orf75:600Kb:0.002:4.7e-05:6.7:23
chr11	93960000	94000000	PIWIL4:-320Kb:2.6e-06:5.9e-08:11:30
chr11	94080000	94120000	FOLR4:80Kb:1.7e-06:4.1e-08:21:41
chr11	94120000	94160000	ANKRD49:-80Kb:9.8e-09:2.1e-10:21:44
chr11	94120000	94160000	MRE11A:-80Kb:9.8e-09:2.1e-10:21:44
chr11	94160000	94200000	GPR83:40Kb:0.0076:0.00033:28:41
chr11	94200000	94240000	GPR83:80Kb:1.3e-08:2.8e-10:21:44
chr11	95400000	95440000	CEP57:-120Kb:0.0012:0.00014:27:38
chr11	95400000	95440000	FAM76B:-120Kb:0.0012:0.00014:27:38
chr11	95440000	95480000	CEP57:-80Kb:0.0025:0.00034:30:40
chr11	95440000	95480000	FAM76B:-80Kb:0.0025:0.00034:30:40
chr11	95560000	95600000	CEP57:40Kb:0.00086:6e-05:35:46
chr11	95560000	95600000	FAM76B:40Kb:0.00086:6e-05:35:46
chr11	95600000	95640000	CEP57:80Kb:0:0:30:55
chr11	95600000	95640000	FAM76B:80Kb:0:0:30:55
[truncated: 9,167 more rows]
