# Supplementary material for: Promoter-enhancer interactions identified from Hi-C data using probabilistic models and hierarchical topological domains
Source: Nat Commun. 2017 Dec 21;8:2237. doi: 10.1038/s41467-017-02386-3 (PMC5740158; doi:10.1038/s41467-017-02386-3)
Supplement: Supplementary file 4 — Supplementary Data 1 [file 41467_2017_2386_MOESM4_ESM.zip › hIMR90.enh_1e-4.bed]

chr1	80000	120000	OR4F29:-280Kb:0:0:9.6:1.2e+03
chr1	3600000	3640000	TP73:40Kb:0:0:37:83
chr1	3600000	3640000	WRAP73:40Kb:0:0:37:83
chr1	6360000	6400000	CHD5:120Kb:8.5e-11:1.7e-12:31:71
chr1	6360000	6400000	GPR153:40Kb:0:0:56:1.4e+02
chr1	6360000	6400000	HES3:80Kb:5.5e-15:1.1e-16:38:87
chr1	6360000	6400000	ICMT:80Kb:5.5e-15:1.1e-16:38:87
chr1	6360000	6400000	RNF207:120Kb:8.5e-11:1.7e-12:31:71
chr1	6360000	6400000	RPL22:120Kb:8.5e-11:1.7e-12:31:71
chr1	6440000	6480000	ESPN:-40Kb:3.2e-08:1.4e-09:56:93
chr1	6440000	6480000	MIR4252:-40Kb:3.2e-08:1.4e-09:56:93
chr1	6480000	6520000	ACOT7:40Kb:5.4e-08:1.1e-09:56:93
chr1	6480000	6520000	HES2:40Kb:5.4e-08:1.1e-09:56:93
chr1	6480000	6520000	PLEKHG5:-80Kb:8.2e-12:1.6e-13:38:85
chr1	6560000	6600000	ESPN:80Kb:1.2e-12:2.6e-14:38:85
chr1	6560000	6600000	MIR4252:80Kb:1.2e-12:2.6e-14:38:85
chr1	6600000	6640000	ESPN:120Kb:1.1e-06:7.5e-08:17:49
chr1	6600000	6640000	MIR4252:120Kb:1.1e-06:7.5e-08:17:49
chr1	8280000	8320000	PARK7:280Kb:2.2e-10:4.6e-12:25:88
chr1	8280000	8320000	TNFRSF9:280Kb:2.2e-10:4.6e-12:25:88
chr1	11160000	11200000	C1orf127:120Kb:2.6e-06:6e-08:25:69
chr1	11160000	11200000	TARDBP:120Kb:2.6e-06:6e-08:25:69
chr1	12840000	12880000	PRAMEF14:-800Kb:3.9e-05:8.7e-07:1.7:39
chr1	12840000	12880000	PRAMEF15:-800Kb:3.9e-05:8.7e-07:1.7:39
chr1	13720000	13760000	LRRC38:-120Kb:1.8e-05:5e-07:3.4:28
chr1	13800000	13840000	LRRC38:-40Kb:5.2e-05:2.8e-06:5.1:28
chr1	13880000	13920000	PRDM2:-120Kb:2.2e-06:1e-07:3.4:29
chr1	13920000	13960000	PDPN:40Kb:2.4e-05:1.6e-06:5.1:27
chr1	13920000	13960000	PRDM2:-80Kb:5.6e-10:1.3e-11:3.9:36
chr1	13960000	14000000	PDPN:80Kb:3.9e-06:1.8e-07:3.9:28
chr1	14000000	14040000	PDPN:120Kb:2.3e-06:5.2e-08:3.4:29
chr1	15920000	15960000	EFHD2:200Kb:9.6e-05:1.9e-06:16:57
chr1	16760000	16800000	CROCCP2:-160Kb:0:0:32:2.4e+02
chr1	16760000	16800000	CROCCP3:-40Kb:0:0:52:2.4e+02
chr1	16760000	16800000	ESPNP:-280Kb:0:0:19:1.7e+02
chr1	16760000	16800000	MST1L:-320Kb:9.9e-14:2.1e-15:15:1.6e+02
chr1	16760000	16800000	NBPF1:-160Kb:0:0:32:2.4e+02
chr1	16800000	16840000	CROCCP2:-120Kb:2.6e-09:1.1e-10:36:1.5e+02
chr1	16800000	16840000	ESPNP:-240Kb:1.7e-12:1.1e-13:24:1.6e+02
chr1	16800000	16840000	MST1L:-280Kb:7.4e-06:3.8e-07:19:1.1e+02
chr1	16800000	16840000	NBPF1:-120Kb:2.6e-09:1.1e-10:36:1.5e+02
chr1	16800000	16840000	NECAP2:40Kb:0:0:52:2.4e+02
chr1	16800000	16840000	SPATA21:40Kb:0:0:52:2.4e+02
chr1	16880000	16920000	CROCCP2:-40Kb:4.5e-05:4e-06:52:1.3e+02
chr1	16880000	16920000	CROCCP3:80Kb:2.5e-08:2.3e-09:41:1.5e+02
chr1	16880000	16920000	NBPF1:-40Kb:4.5e-05:4e-06:52:1.3e+02
chr1	16880000	16920000	NECAP2:120Kb:0:0:36:2.2e+02
chr1	16880000	16920000	SPATA21:120Kb:0:0:36:2.2e+02
chr1	16920000	16960000	CROCCP3:120Kb:2e-09:1.4e-10:36:1.5e+02
chr1	16920000	16960000	MST1L:-160Kb:7.4e-06:4.8e-07:32:1.2e+02
chr1	16920000	16960000	NECAP2:160Kb:0:0:32:2.4e+02
chr1	16920000	16960000	SPATA21:160Kb:0:0:32:2.4e+02
chr1	16960000	17000000	ESPNP:-80Kb:7.5e-15:3.3e-16:41:1.9e+02
chr1	17040000	17080000	CROCCP3:240Kb:8.2e-12:3.7e-13:24:1.6e+02
chr1	17040000	17080000	MST1P2:80Kb:4.3e-14:8.9e-16:41:1.9e+02
chr1	17040000	17080000	NECAP2:280Kb:3.8e-15:3.3e-16:19:1.7e+02
chr1	17040000	17080000	SPATA21:280Kb:3.8e-15:3.3e-16:19:1.7e+02
chr1	17080000	17120000	CROCCP2:160Kb:1.2e-05:8.1e-07:32:1.2e+02
chr1	17080000	17120000	CROCCP3:280Kb:5.4e-06:7.2e-07:19:1.1e+02
chr1	17080000	17120000	NBPF1:160Kb:1.2e-05:8.1e-07:32:1.2e+02
chr1	17080000	17120000	NECAP2:320Kb:5.4e-13:5.9e-14:15:1.6e+02
chr1	17080000	17120000	SPATA21:320Kb:5.4e-13:5.9e-14:15:1.6e+02
chr1	17120000	17160000	CROCCP3:320Kb:8.7e-08:9.8e-09:15:1.2e+02
chr1	17120000	17160000	NECAP2:360Kb:4e-06:5.2e-07:13:1.1e+02
chr1	17120000	17160000	SPATA21:360Kb:4e-06:5.2e-07:13:1.1e+02
chr1	19320000	19360000	IFFO2:40Kb:4.9e-14:2.1e-15:58:1e+02
chr1	19360000	19400000	IFFO2:80Kb:0:0:41:93
chr1	19680000	19720000	EMC1:120Kb:9.9e-05:6.4e-06:33:59
chr1	19680000	19720000	MRTO4:120Kb:9.9e-05:6.4e-06:33:59
chr1	19800000	19840000	EMC1:240Kb:2.2e-05:9.4e-07:19:46
chr1	19800000	19840000	MRTO4:240Kb:2.2e-05:9.4e-07:19:46
chr1	19840000	19880000	EMC1:280Kb:1.3e-05:2.7e-07:15:44
chr1	19840000	19880000	MRTO4:280Kb:1.3e-05:2.7e-07:15:44
chr1	22160000	22200000	USP48:80Kb:9.7e-10:2.1e-11:38:90
chr1	23600000	23640000	HTR1D:80Kb:1.4e-07:3.2e-09:47:98
chr1	25440000	25480000	C1orf63:-120Kb:2.1e-05:8.5e-07:17:65
chr1	25440000	25480000	RHD:-120Kb:2.1e-05:8.5e-07:17:65
chr1	25440000	25480000	SYF2:-80Kb:4.5e-05:8.9e-07:25:73
chr1	25560000	25600000	RHCE:-160Kb:1.6e-05:3.3e-07:34:88
chr1	25560000	25600000	TMEM57:-160Kb:1.6e-05:3.3e-07:34:88
chr1	25720000	25760000	C1orf63:160Kb:2.4e-06:4.9e-08:34:88
chr1	25720000	25760000	RHD:160Kb:2.4e-06:4.9e-08:34:88
chr1	26800000	26840000	MIR1976:-80Kb:4.6e-05:1.1e-06:47:99
chr1	26960000	27000000	MIR1976:80Kb:4.6e-05:1.8e-06:47:98
chr1	28040000	28080000	SCARNA1:-120Kb:6.8e-07:1.4e-08:44:1e+02
chr1	28040000	28080000	THEMIS2:-120Kb:6.8e-07:1.4e-08:44:1e+02
chr1	28160000	28200000	FAM76A:120Kb:4.3e-05:8.5e-07:44:1e+02
chr1	28600000	28640000	MED18:-40Kb:6.2e-05:1.2e-06:75:1.2e+02
chr1	28600000	28640000	PHACTR4:-80Kb:3.4e-07:6.8e-09:54:1.1e+02
chr1	35440000	35480000	ZMYM1:-80Kb:2.6e-06:5.1e-08:33:63
chr1	35520000	35560000	LOC653160:80Kb:4.7e-08:1e-09:33:63
chr1	35520000	35560000	ZMYM6NB:80Kb:4.7e-08:1e-09:33:63
chr1	36320000	36360000	ADPRHL2:-200Kb:0:0:23:75
chr1	36320000	36360000	TEKT2:-200Kb:0:0:23:75
chr1	36360000	36400000	ADPRHL2:-160Kb:3.4e-05:2.1e-06:30:55
chr1	36360000	36400000	TEKT2:-160Kb:3.4e-05:2.1e-06:30:55
chr1	36440000	36480000	ADPRHL2:-80Kb:3e-14:1.2e-15:47:90
chr1	36440000	36480000	AGO3:80Kb:5.6e-07:2.5e-08:47:78
chr1	36440000	36480000	TEKT2:-80Kb:3e-14:1.2e-15:47:90
chr1	36480000	36520000	AGO3:120Kb:4.4e-12:9.6e-14:40:82
chr1	36520000	36560000	AGO1:200Kb:0:0:23:75
chr1	36520000	36560000	AGO3:160Kb:6.9e-05:4.5e-06:30:55
chr1	37800000	37840000	LOC728431:-120Kb:3.4e-05:7e-07:19:43
chr1	37800000	37840000	ZC3H12A:-120Kb:3.4e-05:7e-07:19:43
chr1	38080000	38120000	EPHA10:-120Kb:2.6e-11:1.2e-12:20:57
chr1	38120000	38160000	EPHA10:-80Kb:2.6e-11:8.4e-13:24:63
chr1	38160000	38200000	C1orf109:40Kb:3.6e-07:1.6e-08:36:65
chr1	38160000	38200000	CDCA8:40Kb:3.6e-07:1.6e-08:36:65
chr1	38160000	38200000	RSPO1:80Kb:7.8e-05:3.4e-06:24:48
chr1	38200000	38240000	C1orf109:80Kb:4.7e-12:1e-13:24:63
chr1	38200000	38240000	CDCA8:80Kb:4.7e-12:1e-13:24:63
chr1	38200000	38240000	RSPO1:120Kb:3.6e-12:7.9e-14:20:57
chr1	40360000	40400000	PPT1:-200Kb:5.5e-10:1.1e-11:28:94
chr1	40560000	40600000	MYCL1:200Kb:6.5e-10:1.3e-11:28:94
chr1	43280000	43320000	PPIH:160Kb:6.9e-05:1.4e-06:31:65
chr1	43280000	43320000	YBX1:160Kb:6.9e-05:1.4e-06:31:65
chr1	43880000	43920000	KDM4A-AS1:-280Kb:9.8e-07:4.1e-08:2.6:47
chr1	43880000	43920000	PTPRF:-80Kb:7e-08:3.3e-09:6:55
chr1	43880000	43920000	ST3GAL3:-280Kb:9.8e-07:4.1e-08:2.6:47
chr1	43920000	43960000	HYI:40Kb:0:0:9.6:93
chr1	43920000	43960000	TIE1:160Kb:4.8e-05:1.1e-06:3.8:43
chr1	43960000	44000000	HYI:80Kb:5.3e-08:2.6e-09:6:55
chr1	43960000	44000000	KDM4A-AS1:-200Kb:2.4e-08:5e-10:26:76
chr1	43960000	44000000	ST3GAL3:-200Kb:2.4e-08:5e-10:26:76
chr1	44000000	44040000	KDM4A-AS1:-160Kb:7.3e-06:4.6e-07:28:69
chr1	44000000	44040000	ST3GAL3:-160Kb:7.3e-06:4.6e-07:28:69
chr1	44120000	44160000	HYI:240Kb:7.4e-08:5.4e-09:2.9:51
chr1	44160000	44200000	HYI:280Kb:5.5e-07:5.4e-08:2.6:47
chr1	44160000	44200000	PTPRF:200Kb:3.8e-08:9.1e-10:26:76
chr1	46400000	46440000	MAST2:160Kb:9.1e-05:1.9e-06:31:75
chr1	47560000	47600000	CYP4A22:-40Kb:3.1e-08:6.3e-10:36:63
chr1	47680000	47720000	CMPK1:-80Kb:4.6e-06:9.4e-08:26:48
chr1	47680000	47720000	STIL:-80Kb:4.6e-06:9.4e-08:26:48
chr1	47760000	47800000	TAL1:80Kb:5.1e-06:2.3e-07:26:48
chr1	47920000	47960000	TAL1:240Kb:2.2e-06:5e-08:16:39
chr1	53400000	53440000	GPX7:360Kb:6.8e-05:1.4e-06:17:47
chr1	55120000	55160000	TTC4:-40Kb:7.7e-08:3.2e-09:47:73
chr1	55160000	55200000	C1orf177:-80Kb:2.9e-10:5.9e-12:36:65
chr1	55160000	55200000	MROH7:40Kb:3.7e-07:7.7e-09:47:73
chr1	55160000	55200000	TTC22:-80Kb:2.9e-10:5.9e-12:36:65
chr1	55240000	55280000	TTC4:80Kb:4.6e-10:9.7e-12:36:65
chr1	55360000	55400000	PCSK9:-120Kb:4.8e-05:9.8e-07:19:38
chr1	58960000	59000000	OMA1:-40Kb:9.3e-07:2.3e-08:32:53
chr1	59120000	59160000	JUN:-120Kb:8.6e-05:2e-06:22:43
chr1	59120000	59160000	LOC100131060:-120Kb:8.6e-05:2e-06:22:43
chr1	59920000	59960000	OMA1:920Kb:1.4e-06:6.7e-08:12:33
chr1	59960000	60000000	OMA1:960Kb:6.1e-06:4.5e-07:12:31
chr1	62760000	62800000	USP1:-120Kb:1.1e-05:2.5e-07:15:35
chr1	62880000	62920000	KANK4:120Kb:6.3e-06:2.7e-07:15:35
chr1	62960000	63000000	KANK4:200Kb:1.7e-06:3.6e-08:9.9:31
chr1	65080000	65120000	RAVER2:-120Kb:2.7e-07:5.8e-09:17:36
chr1	65360000	65400000	JAK1:-40Kb:1.6e-10:3.5e-12:24:47
chr1	67920000	67960000	IL12RB2:160Kb:1.3e-08:2.8e-10:21:51
chr1	74400000	74440000	TNNI3K:-280Kb:7.9e-06:1.9e-07:7:16
chr1	74600000	74640000	FPGT:-40Kb:3.7e-05:7.8e-07:14:22
chr1	74600000	74640000	FPGT-TNNI3K:-40Kb:3.7e-05:7.8e-07:14:22
chr1	74600000	74640000	LRRIQ3:-40Kb:3.7e-05:7.8e-07:14:22
chr1	75880000	75920000	SLC44A5:-160Kb:4.3e-05:9.7e-07:9.1:18
chr1	78000000	78040000	ZZZ3:-120Kb:2.3e-05:1e-06:26:50
chr1	78040000	78080000	ZZZ3:-80Kb:1.2e-08:2.7e-10:30:62
chr1	78240000	78280000	NEXN:-80Kb:1.8e-07:8e-09:25:54
chr1	78280000	78320000	NEXN:-40Kb:2.9e-13:6.4e-15:34:74
chr1	78320000	78360000	FAM73A:80Kb:3.9e-07:7.7e-09:25:54
chr1	85160000	85200000	MCOLN3:-320Kb:4.2e-05:8.6e-07:10:34
chr1	87040000	87080000	CLCA3P:-40Kb:0:0:23:46
chr1	87040000	87080000	CLCA4:40Kb:2.1e-05:4.6e-07:23:36
chr1	87120000	87160000	CLCA3P:40Kb:1.5e-07:7.1e-09:23:38
chr1	90120000	90160000	FLJ27354:40Kb:7.2e-05:3e-06:28:42
chr1	90120000	90160000	LRRC8C:40Kb:7.2e-05:3e-06:28:42
chr1	90200000	90240000	FLJ27354:120Kb:5.4e-15:1.1e-16:20:44
chr1	90200000	90240000	LRRC8C:120Kb:5.4e-15:1.1e-16:20:44
chr1	93840000	93880000	LOC100129046:-200Kb:1.5e-07:6.9e-09:21:64
chr1	93880000	93920000	LOC100129046:-160Kb:4.4e-06:3.1e-07:23:61
chr1	93960000	94000000	LOC100129046:-80Kb:2.4e-12:5.6e-14:31:88
chr1	94040000	94080000	FNBP1L:160Kb:4e-06:8.3e-08:23:61
chr1	94760000	94800000	ABCD3:-120Kb:1.2e-08:2.6e-10:31:73
chr1	94760000	94800000	F3:-240Kb:3.2e-12:7.1e-14:24:69
chr1	100680000	100720000	LOC100128787:-400Kb:3.7e-07:8.3e-09:11:34
chr1	101080000	101120000	DBT:400Kb:2.5e-06:5e-08:11:34
chr1	109600000	109640000	SARS:-120Kb:1.6e-07:3.4e-09:35:1e+02
chr1	109720000	109760000	TAF13:120Kb:1.4e-07:2.9e-09:35:1e+02
chr1	109720000	109760000	TMEM167B:120Kb:1.4e-07:2.9e-09:35:1e+02
chr1	110520000	110560000	UBL4B:-120Kb:4.3e-05:8.7e-07:21:49
chr1	111560000	111600000	CEPT1:-120Kb:2.5e-07:5.1e-09:15:35
chr1	111560000	111600000	DRAM2:-120Kb:2.5e-07:5.1e-09:15:35
chr1	111840000	111880000	C1orf162:-160Kb:5.8e-08:1.2e-09:17:41
chr1	111880000	111920000	PGCP1:-40Kb:2.3e-07:4.6e-09:32:54
chr1	111920000	111960000	PIFO:40Kb:5.2e-08:1.1e-09:32:54
chr1	112080000	112120000	CHIA:280Kb:9.7e-05:2e-06:13:30
chr1	112080000	112120000	CHIAP2:280Kb:9.7e-05:2e-06:13:30
chr1	112840000	112880000	CTTNBP2NL:-80Kb:2.6e-06:5.4e-08:37:62
chr1	113360000	113400000	MOV10:160Kb:7.1e-08:1.4e-09:24:53
chr1	114600000	114640000	RSBN1:280Kb:4.3e-06:1e-07:12:34
chr1	116800000	116840000	SLC22A15:320Kb:9.5e-07:2.1e-08:11:35
chr1	116840000	116880000	SLC22A15:360Kb:6.5e-06:2.9e-07:10:32
chr1	120120000	120160000	NBPF7:-240Kb:2.3e-06:1.6e-07:12:52
chr1	120240000	120280000	NBPF7:-120Kb:0:0:23:1.4e+02
chr1	120280000	120320000	ADAM30:-120Kb:1.2e-07:4.9e-09:23:67
chr1	120280000	120320000	NBPF7:-80Kb:4.1e-05:3.7e-06:25:60
chr1	120320000	120360000	ADAM30:-80Kb:0:0:25:1.3e+02
chr1	120320000	120360000	NBPF7:-40Kb:0:0:30:94
chr1	120360000	120400000	HMGCS2:80Kb:9.7e-05:4.2e-06:25:60
chr1	120360000	120400000	LINC00622:240Kb:4.9e-06:2.1e-07:12:52
chr1	120360000	120400000	PHGDH:120Kb:0:0:23:1.4e+02
chr1	120360000	120400000	REG4:40Kb:0:0:30:94
chr1	120400000	120440000	HMGCS2:120Kb:3e-07:6.4e-09:23:67
chr1	120400000	120440000	REG4:80Kb:0:0:25:1.3e+02
chr1	120480000	120520000	LINC00622:360Kb:1.2e-08:2.4e-10:4.4:53
chr1	120480000	120520000	REG4:160Kb:2e-10:1.2e-11:21:73
chr1	143520000	143560000	PPIAL4G:-240Kb:2.6e-11:1.8e-12:9.9:1.4e+02
chr1	143560000	143600000	PPIAL4G:-200Kb:4.4e-05:7.2e-06:12:95
chr1	143600000	143640000	PPIAL4G:-160Kb:4.5e-08:4.2e-09:14:1.2e+02
chr1	143640000	143680000	LOC100130000:-40Kb:8.1e-06:7.6e-07:54:1.4e+02
chr1	143640000	143680000	PPIAL4G:-120Kb:2.4e-07:3.4e-08:19:1.2e+02
chr1	143680000	143720000	PPIAL4G:-80Kb:0:0:28:2.2e+02
chr1	143720000	143760000	LOC100130000:40Kb:0:0:54:2.4e+02
chr1	143720000	143760000	PPIAL4G:-40Kb:0:0:54:2.6e+02
chr1	143760000	143800000	LOC100130000:80Kb:0:0:28:2.2e+02
chr1	143800000	143840000	LOC100130000:120Kb:2.3e-09:1.6e-10:19:1.4e+02
chr1	143800000	143840000	PPIAL4G:40Kb:1.4e-07:1.7e-08:54:1.6e+02
chr1	145760000	145800000	GPR89A:-40Kb:8.8e-05:1.9e-06:17:41
chr1	147200000	147240000	NBPF11:-400Kb:0:0:3.7:2.7e+02
chr1	149600000	149640000	FAM91A2:40Kb:7.8e-09:1.5e-10:59:1.1e+02
chr1	149920000	149960000	HIST2H2BF:160Kb:8.8e-06:1.9e-07:31:71
chr1	149920000	149960000	HIST2H3D:160Kb:8.8e-06:1.9e-07:31:71
chr1	152720000	152760000	LCE1A:-40Kb:4.5e-05:9.1e-07:57:1e+02
chr1	152720000	152760000	LCE1B:-40Kb:4.5e-05:9.1e-07:57:1e+02
chr1	152720000	152760000	LCE1C:-40Kb:4.5e-05:9.1e-07:57:1e+02
chr1	152720000	152760000	LCE1D:-40Kb:4.5e-05:9.1e-07:57:1e+02
chr1	152760000	152800000	KPRP:40Kb:3.5e-05:7.1e-07:57:1e+02
chr1	152760000	152800000	LCE1E:40Kb:3.5e-05:7.1e-07:57:1e+02
chr1	152760000	152800000	LCE1F:40Kb:3.5e-05:7.1e-07:57:1e+02
chr1	153800000	153840000	S100A2:280Kb:7.2e-05:1.6e-06:22:57
chr1	153800000	153840000	S100A3:280Kb:7.2e-05:1.6e-06:22:57
chr1	156200000	156240000	CCT3:-80Kb:2.2e-09:4.5e-11:20:58
chr1	156200000	156240000	RHBG:-120Kb:0:0:15:65
chr1	156200000	156240000	TSACC:-80Kb:2.2e-09:4.5e-11:20:58
chr1	156240000	156280000	RHBG:-80Kb:6e-05:2.5e-06:20:47
chr1	156320000	156360000	BGLAP:120Kb:1.5e-05:3.1e-07:15:65
chr1	156320000	156360000	C1orf85:80Kb:8.6e-05:1.8e-06:20:47
chr1	156320000	156360000	PAQR6:120Kb:1.5e-05:3.1e-07:15:65
chr1	156320000	156360000	PMF1-BGLAP:120Kb:1.5e-05:3.1e-07:15:65
chr1	156320000	156360000	SMG5:80Kb:8.6e-05:1.8e-06:20:47
chr1	156320000	156360000	TMEM79:80Kb:8.6e-05:1.8e-06:20:47
chr1	156320000	156360000	VHLL:80Kb:8.6e-05:1.8e-06:20:47
chr1	158000000	158040000	CD1D:-120Kb:2.2e-05:9.2e-07:15:40
chr1	158040000	158080000	CD1D:-80Kb:2.2e-05:9e-07:17:42
chr1	158320000	158360000	OR10X1:-200Kb:1.8e-06:3.9e-08:17:47
chr1	158320000	158360000	OR6P1:-200Kb:1.8e-06:3.9e-08:17:47
chr1	158320000	158360000	OR6Y1:-160Kb:5.4e-07:1.2e-08:23:54
chr1	158480000	158520000	CD1E:160Kb:3.3e-07:7.1e-09:23:54
chr1	158520000	158560000	CD1E:200Kb:4.1e-07:1.8e-08:17:47
chr1	159400000	159440000	CRP:-280Kb:7.4e-06:7.5e-07:7:39
chr1	159680000	159720000	DUSP23:-40Kb:5.2e-09:1.1e-10:28:71
chr1	159680000	159720000	LOC100505633:-240Kb:0:0:16:1.3e+02
chr1	159680000	159720000	OR10J1:280Kb:3.2e-05:6.5e-07:7:39
chr1	159680000	159720000	SLAMF9:-240Kb:0:0:16:1.3e+02
chr1	159720000	159760000	CRP:40Kb:1.1e-09:7.9e-11:28:71
chr1	159920000	159960000	CRP:240Kb:0:0:16:1.3e+02
chr1	159960000	160000000	CRP:280Kb:0:0:14:78
chr1	159960000	160000000	FCRL6:200Kb:1.1e-07:2.3e-09:17:57
chr1	159960000	160000000	SLAMF8:200Kb:1.1e-07:2.3e-09:17:57
chr1	160800000	160840000	ARHGAP30:-200Kb:3e-06:6.4e-08:21:50
chr1	160800000	160840000	TSTD1:-200Kb:3e-06:6.4e-08:21:50
chr1	160800000	160840000	USF1:-200Kb:3e-06:6.4e-08:21:50
chr1	160840000	160880000	ITLN2:-80Kb:9.7e-05:2e-06:28:54
chr1	161000000	161040000	CD244:200Kb:3e-05:6e-07:21:50
chr1	161080000	161120000	SDHC:-200Kb:8.6e-07:1.8e-08:21:48
chr1	161120000	161160000	SDHC:-160Kb:7.4e-06:3.1e-07:23:47
chr1	161280000	161320000	B4GALT3:160Kb:3.1e-05:6.5e-07:23:47
chr1	161280000	161320000	DEDD:200Kb:2.6e-06:6.1e-08:21:48
chr1	161280000	161320000	NIT1:200Kb:2.6e-06:6.1e-08:21:48
chr1	161280000	161320000	PFDN2:200Kb:2.6e-06:6.1e-08:21:48
chr1	161280000	161320000	PPOX:160Kb:3.1e-05:6.5e-07:23:47
chr1	161280000	161320000	UFC1:160Kb:3.1e-05:6.5e-07:23:47
chr1	161280000	161320000	USP21:160Kb:3.1e-05:6.5e-07:23:47
chr1	161400000	161440000	DEDD:320Kb:1.9e-05:8.8e-07:14:38
chr1	161400000	161440000	FCGR2C:-120Kb:4e-05:9.2e-07:25:47
chr1	161400000	161440000	FCGR3A:-120Kb:4e-05:9.2e-07:25:47
chr1	161400000	161440000	NIT1:320Kb:1.9e-05:8.8e-07:14:38
chr1	161400000	161440000	PFDN2:320Kb:1.9e-05:8.8e-07:14:38
chr1	162760000	162800000	RGS4:-240Kb:3.5e-05:3.9e-06:9.6:24
chr1	162800000	162840000	RGS4:-200Kb:6e-09:4e-10:10:30
chr1	162840000	162880000	C1orf110:40Kb:4.8e-08:3.2e-09:20:38
chr1	162840000	162880000	HSD17B7:80Kb:1.8e-05:4.1e-07:15:30
chr1	162840000	162880000	RGS4:-160Kb:4.4e-13:9.8e-15:11:35
chr1	162920000	162960000	C1orf110:120Kb:5.7e-06:5.1e-07:13:28
chr1	162920000	162960000	RGS4:-80Kb:6e-09:3.5e-10:15:34
chr1	162960000	163000000	C1orf110:160Kb:2.5e-11:5.7e-13:11:33
chr1	162960000	163000000	RGS4:-40Kb:3.4e-06:3e-07:20:36
chr1	163000000	163040000	C1orf110:200Kb:6.9e-09:3.1e-10:10:30
chr1	163000000	163040000	HSD17B7:240Kb:6.4e-05:3e-06:9.6:24
chr1	166040000	166080000	FAM78B:-80Kb:1.8e-10:4e-12:30:56
chr1	166040000	166080000	MIR921:-80Kb:1.8e-10:4e-12:30:56
chr1	166080000	166120000	FAM78B:-40Kb:1.3e-05:5.5e-07:39:57
chr1	166080000	166120000	MIR921:-40Kb:1.3e-05:5.5e-07:39:57
chr1	167320000	167360000	CREG1:-200Kb:1.8e-11:3.9e-13:11:30
chr1	169400000	169440000	SLC19A2:-40Kb:7.3e-05:1.7e-06:32:47
chr1	172960000	173000000	SUCO:480Kb:2.2e-05:5e-07:7.8:24
chr1	173200000	173240000	TNFSF18:200Kb:3.4e-08:7.6e-10:12:28
chr1	176240000	176280000	RFWD2:80Kb:1.9e-05:4.7e-07:11:31
chr1	179240000	179280000	AXDND1:-80Kb:3.4e-06:6.9e-08:32:60
chr1	179320000	179360000	SOAT1:80Kb:5.5e-06:1.2e-07:32:60
chr1	179360000	179400000	SOAT1:120Kb:8.4e-06:3.6e-07:28:55
chr1	180800000	180840000	MR1:-200Kb:6.6e-11:1.4e-12:14:41
chr1	180840000	180880000	MR1:-160Kb:2.1e-05:9e-07:15:32
chr1	181360000	181400000	CACNA1E:-80Kb:5e-05:1.1e-06:35:54
chr1	184440000	184480000	GLT25D2:440Kb:4.9e-05:1e-06:10:26
chr1	184440000	184480000	TSEN15:440Kb:4.9e-05:1e-06:10:26
chr1	185200000	185240000	EDEM3:480Kb:6.9e-06:1.5e-07:8.5:22
chr1	200240000	200280000	SMIM16:-80Kb:2.9e-11:5.9e-13:44:1.2e+02
chr1	201720000	201760000	SHISA4:-120Kb:7.7e-08:1.6e-09:41:90
chr1	202000000	202040000	ELF3:40Kb:8.5e-09:1.7e-10:64:1.2e+02
chr1	202120000	202160000	PPP1R12B:-160Kb:5.6e-15:1.1e-16:41:99
chr1	202120000	202160000	UBE2T:-160Kb:5.6e-15:1.1e-16:41:99
chr1	202280000	202320000	PTPN7:160Kb:4.1e-11:8.7e-13:41:99
chr1	202280000	202320000	PTPRVP:160Kb:4.1e-11:8.7e-13:41:99
chr1	202360000	202400000	ARL8A:280Kb:2.5e-07:5.2e-09:21:68
chr1	202360000	202400000	GPR37L1:280Kb:2.5e-07:5.2e-09:21:68
chr1	203360000	203400000	OPTC:-80Kb:5.7e-06:1.2e-07:33:84
chr1	203360000	203400000	PRELP:-80Kb:5.7e-06:1.2e-07:33:84
chr1	206120000	206160000	SRGAP2C:-360Kb:6.1e-05:3.1e-06:8:21
chr1	206240000	206280000	SRGAP2C:-240Kb:3.6e-08:8.9e-10:12:29
chr1	207800000	207840000	CD46:-120Kb:4.2e-11:8.8e-13:16:39
chr1	207800000	207840000	LOC148696:-160Kb:8.3e-08:1.7e-09:13:33
chr1	207800000	207840000	MIR29B2:-160Kb:8.3e-08:1.7e-09:13:33
chr1	207800000	207840000	MIR29C:-160Kb:8.3e-08:1.7e-09:13:33
chr1	207880000	207920000	CR1L:80Kb:2.3e-07:1.4e-08:21:40
chr1	207920000	207960000	CR1L:120Kb:4.2e-11:8.6e-13:16:39
chr1	207960000	208000000	CR1L:160Kb:3.9e-08:1.6e-09:13:33
chr1	208200000	208240000	CD34:120Kb:9.7e-06:1.9e-07:16:33
chr1	209760000	209800000	G0S2:-80Kb:3.7e-05:8e-07:28:53
chr1	209760000	209800000	HSD11B1:-80Kb:3.7e-05:8e-07:28:53
chr1	209800000	209840000	G0S2:-40Kb:3.7e-05:1.5e-06:37:61
chr1	209800000	209840000	HSD11B1:-40Kb:3.7e-05:1.5e-06:37:61
chr1	209840000	209880000	LAMB3:40Kb:9.4e-05:1.9e-06:37:61
chr1	209840000	209880000	MIR4260:80Kb:4.3e-05:9.1e-07:28:53
chr1	212560000	212600000	FAM71A:-200Kb:8.1e-05:7.2e-06:15:34
chr1	212600000	212640000	ATF3:-120Kb:1.4e-05:9.5e-07:20:40
chr1	212600000	212640000	FAM71A:-160Kb:1.4e-12:3.2e-14:17:50
chr1	212640000	212680000	ATF3:-80Kb:5e-07:2.2e-08:24:48
chr1	212640000	212680000	FAM71A:-120Kb:6.8e-10:3e-11:20:48
chr1	212680000	212720000	ATF3:-40Kb:1.4e-09:3e-11:34:63
chr1	212680000	212720000	FAM71A:-80Kb:1.2e-05:8e-07:24:45
chr1	212680000	212720000	NENF:80Kb:2.1e-05:1.8e-06:24:43
chr1	212720000	212760000	NENF:120Kb:6.1e-06:4e-07:20:40
chr1	212760000	212800000	NENF:160Kb:4.6e-14:1e-15:17:50
chr1	212760000	212800000	TMEM206:200Kb:4.3e-05:1.9e-06:15:34
chr1	212800000	212840000	ATF3:80Kb:6.3e-05:5.6e-06:24:43
chr1	212800000	212840000	NENF:200Kb:4.9e-11:2.1e-12:15:44
chr1	212840000	212880000	TMEM206:280Kb:4.3e-05:1.1e-06:13:32
chr1	219960000	220000000	MIR194-1:-320Kb:5.4e-06:1.2e-07:15:41
chr1	219960000	220000000	MIR215:-320Kb:5.4e-06:1.2e-07:15:41
chr1	223720000	223760000	TP53BP2:-280Kb:3e-07:1.3e-08:21:54
chr1	223760000	223800000	TP53BP2:-240Kb:7.6e-05:6.7e-06:23:49
chr1	223800000	223840000	TP53BP2:-200Kb:4.3e-09:9.4e-11:26:64
chr1	223880000	223920000	TP53BP2:-120Kb:2.1e-05:1.4e-06:33:61
chr1	224000000	224040000	CAPN2:120Kb:4.6e-05:9.7e-07:33:61
chr1	224360000	224400000	MIR320B2:-80Kb:9.8e-06:2.1e-07:26:56
chr1	224440000	224480000	DEGS1:80Kb:9.3e-06:1.9e-07:26:56
chr1	225800000	225840000	EPHX1:-160Kb:2.2e-06:2.6e-07:20:50
chr1	225800000	225840000	SRP9:-160Kb:2.2e-06:2.6e-07:20:50
chr1	225840000	225880000	EPHX1:-120Kb:5.6e-09:5e-10:22:58
chr1	225840000	225880000	SRP9:-120Kb:5.6e-09:5e-10:22:58
chr1	225960000	226000000	ENAH:120Kb:1.4e-07:2.8e-09:22:58
chr1	225960000	226000000	LEFTY1:-80Kb:1.5e-13:3e-15:26:72
chr1	225960000	226000000	SDE2:-200Kb:2e-09:4.1e-11:18:55
chr1	225960000	226000000	TMEM63A:-80Kb:1.5e-13:3e-15:26:72
chr1	226040000	226080000	EPHX1:80Kb:3.7e-13:1.1e-14:26:72
chr1	226040000	226080000	SRP9:80Kb:3.7e-13:1.1e-14:26:72
chr1	226160000	226200000	EPHX1:200Kb:2.3e-09:1.4e-10:18:55
chr1	226160000	226200000	SRP9:200Kb:2.3e-09:1.4e-10:18:55
chr1	226480000	226520000	PARP1:-80Kb:2.4e-05:4.9e-07:26:58
chr1	226560000	226600000	LIN9:80Kb:1.5e-05:3.4e-07:26:58
chr1	229520000	229560000	TAF5L:-240Kb:1e-06:4.4e-08:15:36
chr1	229520000	229560000	URB2:-240Kb:1e-06:4.4e-08:15:36
chr1	229560000	229600000	TAF5L:-200Kb:4e-07:8.7e-09:18:40
chr1	229560000	229600000	URB2:-200Kb:4e-07:8.7e-09:18:40
chr1	229760000	229800000	ACTA1:200Kb:2.9e-07:6.1e-09:18:40
chr1	229800000	229840000	ACTA1:240Kb:2.5e-05:1e-06:15:33
chr1	233280000	233320000	NTPCR:200Kb:4.8e-12:9.4e-14:26:82
chr1	234320000	234360000	IRF2BP2:-400Kb:1e-08:2.3e-10:8.8:32
chr1	244720000	244760000	COX20:-240Kb:1.1e-07:2.5e-09:12:37
chr1	244760000	244800000	COX20:-200Kb:3.3e-05:1.5e-06:15:35
chr1	245040000	245080000	HNRNPU:40Kb:9.8e-08:2e-09:34:58
chr1	245040000	245080000	HNRNPU-AS1:40Kb:9.8e-08:2e-09:34:58
chr10	2960000	3000000	PFKP:-120Kb:2e-05:4.4e-07:1.1:23
chr10	3040000	3080000	PFKP:-40Kb:2e-05:8.5e-07:1.1:22
chr10	5000000	5040000	AKR1C3:-80Kb:3.8e-09:7.3e-11:28:66
chr10	5080000	5120000	AKR1C1:80Kb:3.2e-09:7.2e-11:28:66
chr10	5640000	5680000	CALML3:80Kb:6.1e-08:1.3e-09:28:70
chr10	6840000	6880000	LINC00707:40Kb:5.3e-06:1e-07:25:52
chr10	8000000	8040000	GATA3:-80Kb:4.2e-09:9.2e-11:13:30
chr10	8000000	8040000	GATA3-AS1:-80Kb:4.2e-09:9.2e-11:13:30
chr10	8040000	8080000	GATA3:-40Kb:1.7e-07:7.2e-09:15:30
chr10	8040000	8080000	GATA3-AS1:-40Kb:1.7e-07:7.2e-09:15:30
chr10	15000000	15040000	OLAH:-80Kb:1.8e-08:3.6e-10:34:77
chr10	15040000	15080000	PPIAP30:-120Kb:6.6e-06:2.8e-07:27:61
chr10	15080000	15120000	MEIG1:80Kb:2.5e-08:5.1e-10:34:77
chr10	15080000	15120000	PPIAP30:-80Kb:5.4e-06:1.1e-07:34:70
chr10	15160000	15200000	OLAH:80Kb:3e-06:1.2e-07:34:70
chr10	16920000	16960000	CUBN:-240Kb:2.3e-05:1e-06:8.9:41
chr10	17000000	17040000	CUBN:-160Kb:4.4e-05:3e-06:12:42
chr10	17280000	17320000	CUBN:120Kb:1.1e-05:2.4e-07:14:48
chr10	18800000	18840000	ARL5B:-120Kb:2e-05:4.6e-07:12:35
chr10	18800000	18840000	NSUN6:-120Kb:2e-05:4.6e-07:12:35
chr10	21600000	21640000	MLLT10:-200Kb:2.2e-08:4.9e-10:12:37
chr10	21600000	21640000	SKIDA1:-200Kb:2.2e-08:4.9e-10:12:37
chr10	25040000	25080000	PRTFDC1:-200Kb:4.6e-05:9.7e-07:20:37
chr10	25200000	25240000	ARHGAP21:200Kb:1.6e-05:3.6e-07:20:38
chr10	27040000	27080000	LINC00202-1:-160Kb:7.3e-13:1.6e-14:15:35
chr10	27440000	27480000	ACBD5:-80Kb:9.3e-08:3.8e-09:19:36
chr10	27440000	27480000	LRRC37A6P:-80Kb:9.3e-08:3.8e-09:19:36
chr10	27480000	27520000	ACBD5:-40Kb:3.3e-09:6.9e-11:29:48
chr10	27480000	27520000	LRRC37A6P:-40Kb:3.3e-09:6.9e-11:29:48
chr10	27480000	27520000	MASTL:40Kb:3.5e-08:1.5e-09:29:45
chr10	27480000	27520000	YME1L1:40Kb:3.5e-08:1.5e-09:29:45
chr10	27520000	27560000	MASTL:80Kb:9.2e-09:1.9e-10:19:36
chr10	27520000	27560000	YME1L1:80Kb:9.2e-09:1.9e-10:19:36
chr10	28840000	28880000	MIR5586:40Kb:5e-05:1e-06:4.9:32
chr10	28840000	28880000	WAC:40Kb:5e-05:1e-06:4.9:32
chr10	28840000	28880000	WAC-AS1:40Kb:5e-05:1e-06:4.9:32
chr10	29600000	29640000	BAMBI:640Kb:4.4e-08:9.8e-10:12:47
chr10	29640000	29680000	BAMBI:680Kb:4.6e-06:2.1e-07:11:40
chr10	30840000	30880000	MAP3K8:120Kb:9.6e-08:2e-09:33:66
chr10	32560000	32600000	EPC1:-80Kb:4.1e-06:8.6e-08:23:48
chr10	33280000	33320000	ITGB1:40Kb:6.2e-07:2.5e-08:33:57
chr10	33320000	33360000	ITGB1:80Kb:2.9e-11:6e-13:23:55
chr10	39000000	39040000	ZNF33A:720Kb:7e-06:1.4e-07:3.4:34
chr10	42920000	42960000	BMS1:-320Kb:6.3e-07:4.6e-08:9.8:38
chr10	43080000	43120000	BMS1:-160Kb:3.9e-08:1.9e-09:13:44
chr10	43080000	43120000	ZNF33B:-40Kb:2.6e-07:5.6e-09:24:54
chr10	43120000	43160000	BMS1:-120Kb:6.2e-05:6e-06:15:38
chr10	43160000	43200000	BMS1:-80Kb:0:0:18:80
chr10	43240000	43280000	ZNF33B:120Kb:9.5e-05:4.1e-06:15:38
chr10	46560000	46600000	AGAP9:-600Kb:5.6e-05:1.3e-06:1.2:42
chr10	46560000	46600000	ANXA8:-560Kb:2.6e-05:5.8e-07:1.3:43
chr10	46560000	46600000	ANXA8L1:-600Kb:5.6e-05:1.3e-06:1.2:42
chr10	46560000	46600000	FAM25C:-600Kb:5.6e-05:1.3e-06:1.2:42
chr10	46560000	46600000	HNRNPA1P33:-560Kb:2.6e-05:5.8e-07:1.3:43
chr10	46560000	46600000	LINC00842:-560Kb:2.6e-05:5.8e-07:1.3:43
chr10	48040000	48080000	CTSL1P2:-80Kb:3.5e-07:2.4e-08:4.9:32
chr10	48040000	48080000	FAM25B:-200Kb:5.6e-07:2.5e-08:2.6:31
chr10	48080000	48120000	CTSL1P2:-40Kb:5.6e-05:6.4e-06:7.8:30
chr10	48120000	48160000	BMS1P6:-40Kb:1.4e-07:6.6e-09:7.8:37
chr10	48120000	48160000	FAM25B:-120Kb:6.6e-06:6.1e-07:3.7:29
chr10	48160000	48200000	CTSL1P2:40Kb:1.4e-07:6.4e-09:7.8:37
chr10	48160000	48200000	FAM25B:-80Kb:2.2e-06:1.5e-07:4.9:31
chr10	48200000	48240000	BMS1P6:40Kb:4.8e-05:4.4e-06:7.8:30
chr10	48200000	48240000	FAM25B:-40Kb:1.6e-08:3.7e-10:7.8:40
chr10	48240000	48280000	BMS1P6:80Kb:1.4e-06:9.9e-08:4.9:31
chr10	48240000	48280000	CTSL1P2:120Kb:4.5e-06:4.1e-07:3.7:29
chr10	48280000	48320000	BMS1P6:120Kb:1.3e-07:2.9e-09:3.7:33
chr10	48280000	48320000	CTSL1P2:160Kb:4.3e-10:9.8e-12:3:37
chr10	50640000	50680000	CHAT:-160Kb:2.6e-05:5.8e-07:11:38
chr10	50640000	50680000	SLC18A3:-160Kb:2.6e-05:5.8e-07:11:38
chr10	51840000	51880000	ASAH2:-160Kb:6.7e-07:1.4e-08:13:34
chr10	58040000	58080000	ZWINT:-80Kb:1.8e-07:4.1e-09:7.7:15
chr10	61800000	61840000	C10orf40:80Kb:6.9e-08:1.4e-09:18:36
chr10	64560000	64600000	MIR1296:-560Kb:1.7e-09:9e-11:7.3:40
chr10	64600000	64640000	MIR1296:-520Kb:2.4e-08:1.9e-09:7.6:38
chr10	64640000	64680000	MIR1296:-480Kb:8.7e-11:2.3e-12:8:44
chr10	64680000	64720000	MIR1296:-440Kb:1.2e-06:1.3e-07:8.4:35
chr10	65080000	65120000	MIR1296:-40Kb:5.8e-06:7.7e-07:35:60
chr10	65120000	65160000	ADO:560Kb:3.8e-06:8.6e-08:7.3:40
chr10	65120000	65160000	EGR2:560Kb:3.8e-06:8.6e-08:7.3:40
chr10	70440000	70480000	CCAR1:-40Kb:7.3e-05:1.5e-06:60:90
chr10	70440000	70480000	SNORD98:-40Kb:7.3e-05:1.5e-06:60:90
chr10	70840000	70880000	SUPV3L1:-80Kb:2.6e-05:5.3e-07:35:65
chr10	70920000	70960000	SRGN:80Kb:4.3e-05:8.6e-07:35:65
chr10	71160000	71200000	TSPAN15:-40Kb:1.8e-05:3.7e-07:48:76
chr10	71200000	71240000	TACR2:40Kb:1.4e-05:3.1e-07:48:76
chr10	72000000	72040000	NPFFR1:-40Kb:5.5e-05:3.6e-06:40:63
chr10	72040000	72080000	EIF4EBP2:-120Kb:5.5e-05:1.1e-06:23:47
chr10	72040000	72080000	LRRC20:-80Kb:2.8e-05:5.5e-07:28:53
chr10	72120000	72160000	NPFFR1:80Kb:2.4e-05:5.4e-07:28:53
chr10	72160000	72200000	NPFFR1:120Kb:3e-05:1.3e-06:23:47
chr10	73640000	73680000	CHST3:-80Kb:8.6e-07:3.6e-08:36:73
chr10	73680000	73720000	CHST3:-40Kb:7.1e-13:1.5e-14:48:1e+02
chr10	75320000	75360000	AGAP5:-120Kb:3.4e-07:1.4e-08:30:79
chr10	75320000	75360000	MYOZ1:-80Kb:3.3e-09:6.9e-11:36:91
chr10	75320000	75360000	SYNPO2L:-80Kb:3.3e-09:6.9e-11:36:91
chr10	75360000	75400000	AGAP5:-80Kb:3.1e-07:6.6e-09:36:86
chr10	75360000	75400000	USP54:40Kb:2.4e-09:1e-10:49:1e+02
chr10	75400000	75440000	USP54:80Kb:2.4e-09:6e-11:36:91
chr10	75440000	75480000	USP54:120Kb:1e-07:6.3e-09:30:79
chr10	76760000	76800000	DUPD1:-40Kb:5.4e-05:1.1e-06:23:45
chr10	79280000	79320000	KCNMA1:-80Kb:9.9e-06:4e-07:24:64
chr10	79320000	79360000	KCNMA1:-40Kb:5.9e-07:1.2e-08:36:81
chr10	80880000	80920000	ZMIZ1:80Kb:4.1e-05:8.5e-07:24:64
chr10	80880000	80920000	ZMIZ1-AS1:80Kb:4.1e-05:8.5e-07:24:64
chr10	81880000	81920000	ANXA11:-80Kb:5e-12:1e-13:19:65
chr10	81880000	81920000	LINC00857:-80Kb:5e-12:1e-13:19:65
chr10	81920000	81960000	LOC642361:360Kb:3.7e-05:8.4e-07:0.73:36
chr10	81960000	82000000	PLAC9:80Kb:1.1e-10:2.2e-12:19:65
chr10	86000000	86040000	CCSER2:-80Kb:8.3e-13:1.8e-14:21:42
chr10	86040000	86080000	CCSER2:-40Kb:3.5e-05:2.3e-06:29:42
chr10	86040000	86080000	LINC00858:40Kb:3.5e-08:4e-09:29:45
chr10	86040000	86080000	LRIT1:40Kb:3.5e-08:4e-09:29:45
chr10	86040000	86080000	RGR:40Kb:3.5e-08:4e-09:29:45
chr10	86080000	86120000	LINC00858:80Kb:2.1e-13:1.9e-14:21:42
chr10	86080000	86120000	LRIT1:80Kb:2.1e-13:1.9e-14:21:42
chr10	86080000	86120000	RGR:80Kb:2.1e-13:1.9e-14:21:42
chr10	86160000	86200000	LINC00858:160Kb:1.6e-13:1.1e-14:15:36
chr10	86160000	86200000	LRIT1:160Kb:1.6e-13:1.1e-14:15:36
chr10	86160000	86200000	RGR:160Kb:1.6e-13:1.1e-14:15:36
chr10	86240000	86280000	CCSER2:160Kb:4.2e-11:1.8e-12:15:34
chr10	86240000	86280000	LINC00858:240Kb:7.4e-15:3.3e-16:6.8:29
chr10	86240000	86280000	LRIT1:240Kb:7.4e-15:3.3e-16:6.8:29
chr10	86240000	86280000	RGR:240Kb:7.4e-15:3.3e-16:6.8:29
chr10	86280000	86320000	LINC00858:280Kb:0:0:6.3:31
chr10	86280000	86320000	LRIT1:280Kb:0:0:6.3:31
chr10	86280000	86320000	RGR:280Kb:0:0:6.3:31
chr10	89120000	89160000	LOC728218:-40Kb:0:0:36:3.3e+02
chr10	91000000	91040000	IFIT3:-80Kb:2.7e-05:5.3e-07:29:62
chr10	91080000	91120000	LIPA:80Kb:2.5e-05:5.1e-07:29:62
chr10	93840000	93880000	CPEB3:-200Kb:2.6e-05:5.4e-07:22:47
chr10	93840000	93880000	MARCH5:-200Kb:2.6e-05:5.4e-07:22:47
chr10	94120000	94160000	CPEB3:80Kb:5.5e-05:2.3e-06:34:58
chr10	94120000	94160000	MARCH5:80Kb:5.5e-05:2.3e-06:34:58
chr10	94440000	94480000	EXOC6:-120Kb:4.3e-07:9.6e-09:28:62
chr10	94560000	94600000	HHEX:120Kb:4.7e-07:9.5e-09:28:62
chr10	95080000	95120000	CEP55:-160Kb:2.9e-06:6.7e-08:24:54
chr10	95080000	95120000	MYOF:-160Kb:2.9e-06:6.7e-08:24:54
chr10	95280000	95320000	PDE6C:-80Kb:2.1e-05:4.1e-07:25:53
chr10	95280000	95320000	RBP4:-80Kb:2.1e-05:4.1e-07:25:53
chr10	96320000	96360000	HELLS:40Kb:1.9e-05:3.8e-07:6.7:32
chr10	96960000	97000000	PDLIM1:-80Kb:3.1e-07:1.9e-08:18:43
chr10	97000000	97040000	PDLIM1:-40Kb:0:0:27:66
chr10	97080000	97120000	C10orf129:160Kb:1.4e-05:2.9e-07:12:35
chr10	97080000	97120000	PDLIM1:40Kb:0:0:27:68
chr10	99200000	99240000	ANKRD2:-120Kb:1.8e-07:7.8e-09:24:53
chr10	99200000	99240000	C10orf62:-120Kb:1.8e-07:7.8e-09:24:53
chr10	99200000	99240000	HOGA1:-120Kb:1.8e-07:7.8e-09:24:53
chr10	99200000	99240000	MIR5692C2:-120Kb:1.8e-07:7.8e-09:24:53
chr10	99280000	99320000	MORN4:-80Kb:5.7e-07:2.4e-08:31:58
chr10	99320000	99360000	MORN4:-40Kb:4.8e-13:1e-14:46:85
chr10	99360000	99400000	ANKRD2:40Kb:8.7e-13:1.9e-14:46:85
chr10	99360000	99400000	C10orf62:40Kb:8.7e-13:1.9e-14:46:85
chr10	99360000	99400000	HOGA1:40Kb:8.7e-13:1.9e-14:46:85
chr10	99360000	99400000	MIR5692C2:40Kb:8.7e-13:1.9e-14:46:85
chr10	99400000	99440000	AVPI1:-40Kb:0:0:46:1.1e+02
chr10	99400000	99440000	MARVELD1:-40Kb:0:0:46:1.1e+02
chr10	99440000	99480000	PI4K2A:40Kb:0:0:46:1.1e+02
chr10	100080000	100120000	MIR4685:-80Kb:5.7e-05:1.3e-06:22:45
chr10	100080000	100120000	PYROXD2:-80Kb:5.7e-05:1.3e-06:22:45
chr10	101560000	101600000	COX15:80Kb:1.4e-05:2.9e-07:34:66
chr10	101560000	101600000	CUTC:80Kb:1.4e-05:2.9e-07:34:66
chr10	101560000	101600000	DNMBP:-200Kb:7e-05:4.5e-06:22:57
chr10	101600000	101640000	DNMBP:-160Kb:1.5e-10:3.2e-12:25:79
chr10	101600000	101640000	DNMBP-AS1:-80Kb:1.7e-05:9.5e-07:34:65
chr10	101640000	101680000	DNMBP-AS1:-40Kb:1.7e-05:1.1e-06:47:78
chr10	101680000	101720000	DNMBP:-80Kb:3.7e-07:1.6e-08:34:78
chr10	101760000	101800000	DNMBP-AS1:80Kb:6e-10:1.3e-11:34:78
chr10	110960000	111000000	RNU6-53:40Kb:2.2e-05:9.7e-07:15:29
chr10	111000000	111040000	RNU6-53:80Kb:1.6e-06:3.4e-08:12:28
chr10	112040000	112080000	SMC3:-280Kb:8.1e-10:1.7e-11:14:46
chr10	112080000	112120000	DUSP5:-160Kb:7.7e-06:3.3e-07:21:44
chr10	112160000	112200000	DUSP5:-80Kb:2.6e-06:5.5e-08:30:54
chr10	112280000	112320000	SMNDC1:240Kb:2.4e-10:5.3e-12:17:49
chr10	112320000	112360000	SMNDC1:280Kb:2.9e-10:1.3e-11:14:46
chr10	114800000	114840000	TCF7L2:120Kb:3.6e-06:1.7e-07:19:40
chr10	114840000	114880000	TCF7L2:160Kb:3.5e-06:7.9e-08:16:38
chr10	116280000	116320000	ABLIM1:-160Kb:0:0:18:55
chr10	116320000	116360000	ABLIM1:-120Kb:4.6e-05:4.1e-06:20:39
chr10	116360000	116400000	ABLIM1:-80Kb:4.6e-05:3.9e-06:23:42
chr10	116520000	116560000	ABLIM1:80Kb:2.4e-14:1.1e-15:23:57
chr10	118520000	118560000	KIAA1598:-360Kb:8e-07:3.6e-08:11:30
chr10	118520000	118560000	VAX1:-360Kb:8e-07:3.6e-08:11:30
chr10	118560000	118600000	KIAA1598:-320Kb:2.7e-08:6.1e-10:11:33
chr10	118560000	118600000	VAX1:-320Kb:2.7e-08:6.1e-10:11:33
chr10	118800000	118840000	ENO4:200Kb:7.4e-05:1.6e-06:14:31
chr10	120880000	120920000	RGS10:-400Kb:1.2e-05:2.6e-07:14:42
chr10	120920000	120960000	RGS10:-360Kb:9.6e-05:4.3e-06:16:40
chr10	120960000	121000000	MIR4681:-160Kb:7.5e-05:1.6e-06:30:56
chr10	121000000	121040000	GRK5:40Kb:2.2e-08:1e-09:54:87
chr10	121120000	121160000	GRK5:160Kb:2.4e-05:1.6e-06:30:56
chr10	121160000	121200000	GRK5:200Kb:1.8e-09:4.2e-11:25:60
chr10	121160000	121200000	PRDX3:240Kb:6.1e-07:1.3e-08:21:52
chr10	121160000	121200000	SFXN4:240Kb:6.1e-07:1.3e-08:21:52
chr10	121200000	121240000	PRDX3:280Kb:8.4e-05:7.3e-06:19:43
chr10	121200000	121240000	SFXN4:280Kb:8.4e-05:7.3e-06:19:43
chr10	121240000	121280000	PRDX3:320Kb:5.9e-05:2.6e-06:17:42
chr10	121240000	121280000	SFXN4:320Kb:5.9e-05:2.6e-06:17:42
chr10	121280000	121320000	PRDX3:360Kb:7.9e-05:5.1e-06:16:40
chr10	121280000	121320000	SFXN4:360Kb:7.9e-05:5.1e-06:16:40
chr10	121560000	121600000	INPP5F:80Kb:4.2e-06:8.5e-08:40:68
chr10	123840000	123880000	NSMCE4A:120Kb:4.8e-05:1.1e-06:21:36
chr10	123840000	123880000	TACC2:120Kb:4.8e-05:1.1e-06:21:36
chr10	124040000	124080000	MIR3941:-120Kb:2.6e-11:5.7e-13:21:43
chr10	126200000	126240000	FAM53B:-200Kb:1.3e-08:2.7e-10:17:41
chr10	126520000	126560000	ZRANB1:-80Kb:9.1e-07:3.9e-08:26:48
chr10	126640000	126680000	ZRANB1:40Kb:2.2e-09:4.7e-11:35:62
chr10	126800000	126840000	MIR4296:80Kb:2.1e-06:4.4e-08:26:48
chr10	133880000	133920000	DPYSL4:-120Kb:4.2e-05:1e-06:20:56
chr10	134000000	134040000	JAKMIP3:120Kb:2.2e-05:4.4e-07:20:56
chr10	134120000	134160000	PWWP2B:-80Kb:5.2e-06:1.2e-07:27:66
chr10	134200000	134240000	LRRC27:80Kb:4.9e-06:1e-07:27:66
chr10	134200000	134240000	STK32C:80Kb:4.9e-06:1e-07:27:66
chr11	-280000	-240000	LOC100133161:-400Kb:0:0:56:1.5e+02
chr11	-240000	-200000	BET1L:-440Kb:0:0:56:1.5e+02
chr11	-240000	-200000	LOC653486:-400Kb:0:0:56:1.5e+02
chr11	-240000	-200000	ODF3:-400Kb:0:0:56:1.5e+02
chr11	-240000	-200000	PSMD13:-440Kb:0:0:56:1.5e+02
chr11	-240000	-200000	RIC8A:-440Kb:0:0:56:1.5e+02
chr11	-240000	-200000	SIRT3:-440Kb:0:0:56:1.5e+02
chr11	-200000	-160000	NLRP6:-440Kb:0:0:56:1.5e+02
chr11	1120000	1160000	LOC255512:-200Kb:4.4e-07:1.8e-08:23:69
chr11	1120000	1160000	TOLLIP:-200Kb:4.4e-07:1.8e-08:23:69
chr11	1280000	1320000	LOC255512:-40Kb:2.8e-08:5.8e-10:43:93
chr11	1280000	1320000	TOLLIP:-40Kb:2.8e-08:5.8e-10:43:93
chr11	2400000	2440000	LOC650368:-1000Kb:0:0:3.4:76
chr11	2400000	2440000	OR7E12P:-1000Kb:0:0:3.4:76
chr11	2400000	2440000	ZNF195:-1000Kb:0:0:3.4:76
chr11	3280000	3320000	CARS:240Kb:5e-06:1e-07:16:60
chr11	3400000	3440000	TSSC4:1000Kb:0:0:3.4:76
chr11	3560000	3600000	LOC650368:160Kb:4.9e-13:2e-14:4.7:69
chr11	3560000	3600000	OR7E12P:160Kb:4.9e-13:2e-14:4.7:69
chr11	3560000	3600000	ZNF195:160Kb:4.9e-13:2e-14:4.7:69
chr11	4000000	4040000	NUP98:200Kb:3e-06:1.3e-07:16:55
chr11	4000000	4040000	PGAP2:200Kb:3e-06:1.3e-07:16:55
chr11	4040000	4080000	NUP98:240Kb:2.3e-11:5e-13:13:67
chr11	4040000	4080000	PGAP2:240Kb:2.3e-11:5e-13:13:67
chr11	5160000	5200000	OR51B2:-160Kb:1.4e-07:6.2e-09:12:33
chr11	5160000	5200000	OR51B4:-160Kb:1.4e-07:6.2e-09:12:33
chr11	5200000	5240000	OR51B2:-120Kb:1.3e-05:8.5e-07:13:31
chr11	5200000	5240000	OR51B4:-120Kb:1.3e-05:8.5e-07:13:31
chr11	5240000	5280000	HBE1:-40Kb:3.3e-06:6.9e-08:21:41
chr11	5240000	5280000	OR51B2:-80Kb:0:0:16:47
chr11	5240000	5280000	OR51B4:-80Kb:0:0:16:47
chr11	5280000	5320000	HBB:40Kb:4.7e-06:2e-07:21:41
chr11	5280000	5320000	HBBP1:40Kb:4.7e-06:2e-07:21:41
chr11	5280000	5320000	HBD:40Kb:4.7e-06:2e-07:21:41
chr11	5280000	5320000	HBG1:40Kb:4.7e-06:2e-07:21:41
chr11	5280000	5320000	HBG2:40Kb:4.7e-06:2e-07:21:41
chr11	5320000	5360000	HBB:80Kb:3.2e-14:6.7e-16:16:47
chr11	5320000	5360000	HBBP1:80Kb:3.2e-14:6.7e-16:16:47
chr11	5320000	5360000	HBD:80Kb:3.2e-14:6.7e-16:16:47
chr11	5320000	5360000	HBG1:80Kb:3.2e-14:6.7e-16:16:47
chr11	5320000	5360000	HBG2:80Kb:3.2e-14:6.7e-16:16:47
chr11	5320000	5360000	OR52A1:160Kb:1e-05:2.2e-07:12:33
chr11	5560000	5600000	TRIM34:-80Kb:0:0:16:50
chr11	5560000	5600000	TRIM6-TRIM34:-80Kb:0:0:16:50
chr11	5640000	5680000	OR52H1:80Kb:0:0:16:50
chr11	6360000	6400000	SMPD1:-40Kb:1.2e-07:2.5e-09:33:55
chr11	6480000	6520000	DCHS1:-160Kb:5.2e-05:2.3e-06:18:34
chr11	6480000	6520000	TPP1:-160Kb:5.2e-05:2.3e-06:18:34
chr11	6560000	6600000	ARFIP2:80Kb:2.5e-08:5.4e-10:24:46
chr11	6560000	6600000	DCHS1:-80Kb:3.6e-06:8e-08:24:42
chr11	6560000	6600000	DNHD1:80Kb:2.5e-08:5.4e-10:24:46
chr11	6560000	6600000	ILK:-40Kb:1.2e-05:2.6e-07:33:50
chr11	6560000	6600000	RRP8:-40Kb:1.2e-05:2.6e-07:33:50
chr11	6560000	6600000	TAF10:-40Kb:1.2e-05:2.6e-07:33:50
chr11	6560000	6600000	TIMM10B:80Kb:2.5e-08:5.4e-10:24:46
chr11	6560000	6600000	TPP1:-80Kb:3.6e-06:8e-08:24:42
chr11	6560000	6600000	TRIM3:80Kb:2.5e-08:5.4e-10:24:46
chr11	10360000	10400000	MRVI1:-320Kb:4.2e-07:9.2e-09:19:48
chr11	12040000	12080000	MICAL2:-80Kb:1e-06:2.3e-08:31:66
chr11	13200000	13240000	ARNTL:-80Kb:2.1e-05:4.3e-07:31:59
chr11	14280000	14320000	RRAS2:-80Kb:2.6e-07:1.1e-08:22:51
chr11	14320000	14360000	RRAS2:-40Kb:8e-14:1.7e-15:31:72
chr11	16840000	16880000	PLEKHA7:-160Kb:8.7e-06:2.1e-07:16:33
chr11	17920000	17960000	KCNC1:200Kb:2e-10:4.2e-12:16:42
chr11	17920000	17960000	MYOD1:200Kb:2e-10:4.2e-12:16:42
chr11	17960000	18000000	KCNC1:240Kb:4.1e-09:1.7e-10:13:37
chr11	17960000	18000000	MYOD1:240Kb:4.1e-09:1.7e-10:13:37
chr11	18360000	18400000	GTF2H1:40Kb:5.8e-07:1.2e-08:32:53
chr11	18360000	18400000	HPS5:40Kb:5.8e-07:1.2e-08:32:53
chr11	19280000	19320000	NAV2-AS4:-240Kb:2.4e-07:1.1e-08:16:39
chr11	19280000	19320000	NAV2-AS5:-240Kb:2.4e-07:1.1e-08:16:39
chr11	19520000	19560000	LOC100126784:-200Kb:1.8e-06:3.8e-08:16:38
chr11	19640000	19680000	MIR4486:80Kb:1.8e-08:3.7e-10:25:51
chr11	19680000	19720000	MIR4486:120Kb:2e-05:8.2e-07:20:40
chr11	19680000	19720000	NAV2-AS4:160Kb:3.1e-08:7.2e-10:18:43
chr11	19680000	19720000	NAV2-AS5:160Kb:3.1e-08:7.2e-10:18:43
chr11	19720000	19760000	NAV2-AS4:200Kb:9.5e-07:6.6e-08:16:38
chr11	19720000	19760000	NAV2-AS5:200Kb:9.5e-07:6.6e-08:16:38
chr11	22560000	22600000	SLC17A6:240Kb:5.6e-06:1.2e-07:6.9:15
chr11	22960000	23000000	CCDC179:80Kb:3e-05:6e-07:14:23
chr11	27560000	27600000	LGR4:80Kb:6e-05:1.2e-06:7.9:24
chr11	32040000	32080000	RCN1:-40Kb:6.8e-09:1.4e-10:21:42
chr11	43880000	43920000	C11orf96:-80Kb:1.2e-05:2.5e-07:23:44
chr11	43960000	44000000	ALKBH3:80Kb:8e-06:1.7e-07:23:44
chr11	43960000	44000000	SEC14L1P1:80Kb:8e-06:1.7e-07:23:44
chr11	44480000	44520000	ACCS:400Kb:1.4e-06:3e-08:11:36
chr11	44480000	44520000	EXT2:400Kb:1.4e-06:3e-08:11:36
chr11	44520000	44560000	CD82:-40Kb:5e-07:1.1e-08:35:62
chr11	44880000	44920000	PRDM11:-200Kb:1.8e-10:4.3e-12:18:52
chr11	44920000	44960000	PRDM11:-160Kb:5.3e-05:2.6e-06:20:42
chr11	46480000	46520000	CHRM4:80Kb:5e-05:1e-06:44:76
chr11	46480000	46520000	MDK:80Kb:5e-05:1e-06:44:76
chr11	46480000	46520000	MIR4688:120Kb:1.1e-05:2.3e-07:34:69
chr11	46640000	46680000	AMBRA1:40Kb:1.4e-05:2.7e-07:65:1e+02
chr11	46640000	46680000	ATG13:40Kb:1.4e-05:2.7e-07:65:1e+02
chr11	46640000	46680000	HARBI1:40Kb:1.4e-05:2.7e-07:65:1e+02
chr11	47120000	47160000	CKAP5:280Kb:8.5e-06:1.8e-07:17:58
chr11	47120000	47160000	LRP4-AS1:280Kb:8.5e-06:1.8e-07:17:58
chr11	47560000	47600000	C1QTNF4:-40Kb:3.9e-05:8.9e-07:0.93:39
chr11	47560000	47600000	FAM180B:-40Kb:3.9e-05:8.9e-07:0.93:39
chr11	47560000	47600000	KBTBD4:-40Kb:3.9e-05:8.9e-07:0.93:39
chr11	47560000	47600000	NDUFS3:-40Kb:3.9e-05:8.9e-07:0.93:39
chr11	47600000	47640000	CELF1:40Kb:4.5e-05:9.9e-07:0.93:39
chr11	47600000	47640000	PTPMT1:40Kb:4.5e-05:9.9e-07:0.93:39
chr11	47920000	47960000	PTPRJ:-80Kb:7.7e-05:3.1e-06:39:70
chr11	47960000	48000000	PTPRJ:-40Kb:9.1e-07:1.8e-08:48:86
chr11	49760000	49800000	LOC441601:-480Kb:2.4e-10:6.7e-12:2.2:19
chr11	50000000	50040000	LOC441601:-240Kb:4.5e-09:2.5e-10:4.1:20
chr11	50240000	50280000	OR4C12:240Kb:6.6e-07:1.3e-08:4.1:20
chr11	50640000	50680000	LOC441601:400Kb:4.3e-05:3.5e-06:2.4:14
chr11	51280000	51320000	OR4A5:-120Kb:5.8e-09:2.7e-10:3.4:12
chr11	51320000	51360000	OR4A5:-80Kb:5.3e-07:3.7e-08:5.8:13
chr11	51360000	51400000	OR4A5:-40Kb:1.6e-12:3.7e-14:7.3:17
chr11	56840000	56880000	APLNR:-160Kb:3.2e-05:6.9e-07:5.5:28
chr11	56840000	56880000	LRRC55:-80Kb:2.7e-07:5.8e-09:9.9:35
chr11	57080000	57120000	PRG2:-40Kb:4.1e-06:8.5e-08:36:62
chr11	57080000	57120000	PRG3:-40Kb:4.1e-06:8.5e-08:36:62
chr11	57120000	57160000	P2RX3:40Kb:3.1e-06:6.3e-08:36:62
chr11	57120000	57160000	SSRP1:40Kb:3.1e-06:6.3e-08:36:62
chr11	57120000	57160000	TNKS1BP1:40Kb:3.1e-06:6.3e-08:36:62
chr11	57240000	57280000	UBE2L6:-80Kb:6.8e-08:1.6e-09:25:55
chr11	57320000	57360000	OR10W1:-680Kb:3.1e-06:7.9e-08:8.5:30
chr11	57520000	57560000	OR10W1:-480Kb:5.4e-05:2.8e-06:10:29
chr11	59040000	59080000	OR5A2:-120Kb:2.9e-07:1.8e-08:16:31
chr11	59080000	59120000	OR4D6:-120Kb:1e-06:2.1e-08:16:31
chr11	59080000	59120000	OR5A1:-120Kb:1e-06:2.1e-08:16:31
chr11	59080000	59120000	OR5A2:-80Kb:0:0:19:47
chr11	59080000	59120000	OR5AN1:-40Kb:5.3e-07:2.2e-08:26:41
chr11	59120000	59160000	OR5A2:-40Kb:0:0:26:56
chr11	59160000	59200000	OR5AN1:40Kb:0:0:26:56
chr11	59280000	59320000	OR5A2:120Kb:4.6e-05:3.9e-06:16:28
chr11	60960000	61000000	CPSF7:-200Kb:2.3e-06:1.6e-07:22:61
chr11	60960000	61000000	SDHAF2:-200Kb:2.3e-06:1.6e-07:22:61
chr11	61000000	61040000	CPSF7:-160Kb:2.1e-09:9.8e-11:24:73
chr11	61000000	61040000	SDHAF2:-160Kb:2.1e-09:9.8e-11:24:73
chr11	61080000	61120000	CPSF7:-80Kb:6.7e-06:6.1e-07:35:72
chr11	61080000	61120000	SDHAF2:-80Kb:6.7e-06:6.1e-07:35:72
chr11	61120000	61160000	PGA3:160Kb:3.3e-05:1.4e-06:24:56
chr11	61120000	61160000	PGA4:160Kb:3.3e-05:1.4e-06:24:56
chr11	61160000	61200000	DAK:80Kb:2.1e-05:4.2e-07:35:72
chr11	61160000	61200000	DDB1:80Kb:2.1e-05:4.2e-07:35:72
chr11	61160000	61200000	LRRC10B:-80Kb:2.7e-12:5.5e-14:35:92
chr11	61160000	61200000	MIR4488:-80Kb:2.7e-12:5.5e-14:35:92
chr11	61160000	61200000	PGA3:200Kb:4.1e-07:8.6e-09:22:61
chr11	61160000	61200000	PGA4:200Kb:4.1e-07:8.6e-09:22:61
chr11	61160000	61200000	PGA5:160Kb:2.4e-10:4.8e-12:24:73
chr11	61160000	61200000	PPP1R32:-80Kb:2.7e-12:5.5e-14:35:92
chr11	61240000	61280000	CPSF7:80Kb:1.3e-12:2.9e-14:35:92
chr11	61240000	61280000	SDHAF2:80Kb:1.3e-12:2.9e-14:35:92
chr11	61600000	61640000	DAGLA:160Kb:1.3e-08:2.6e-10:29:79
chr11	61600000	61640000	SYT7:280Kb:7.1e-08:1.5e-09:17:63
chr11	61920000	61960000	ASRGL1:-160Kb:7.2e-05:1.5e-06:29:63
chr11	61920000	61960000	SCGB1D2:-80Kb:5e-10:1e-11:39:89
chr11	61920000	61960000	SCGB1D4:-120Kb:3.1e-13:6.2e-15:33:89
chr11	61920000	61960000	SCGB2A2:-80Kb:5e-10:1e-11:39:89
chr11	62000000	62040000	SCGB1D1:80Kb:1.2e-09:4.7e-11:39:89
chr11	62040000	62080000	SCGB1D1:120Kb:6.9e-12:1.4e-13:33:89
chr11	62080000	62120000	SCGB1D1:160Kb:7.6e-05:4.6e-06:29:63
chr11	62280000	62320000	B3GAT3:-80Kb:2.7e-05:5.3e-07:39:78
chr11	62280000	62320000	EML3:-80Kb:2.7e-05:5.3e-07:39:78
chr11	62280000	62320000	MTA2:-80Kb:2.7e-05:5.3e-07:39:78
chr11	62280000	62320000	ROM1:-80Kb:2.7e-05:5.3e-07:39:78
chr11	62360000	62400000	AHNAK:80Kb:5.7e-05:1.1e-06:39:78
chr11	66200000	66240000	CTSF:-120Kb:2.5e-06:5.4e-08:39:82
chr11	66240000	66280000	CTSF:-80Kb:2.6e-06:1.1e-07:48:91
chr11	66320000	66360000	BBS1:80Kb:8.2e-06:1.7e-07:48:91
chr11	66320000	66360000	DPP3:80Kb:8.2e-06:1.7e-07:48:91
chr11	66320000	66360000	MRPL11:120Kb:5.2e-06:1e-07:39:82
chr11	66320000	66360000	PELI3:120Kb:5.2e-06:1e-07:39:82
chr11	66680000	66720000	LRFN4:80Kb:2.8e-05:5.8e-07:48:90
chr11	66680000	66720000	RCE1:80Kb:2.8e-05:5.8e-07:48:90
chr11	66720000	66760000	LRFN4:120Kb:9.7e-05:4e-06:39:77
chr11	66720000	66760000	RCE1:120Kb:9.7e-05:4e-06:39:77
chr11	67360000	67400000	ACY3:-40Kb:2.1e-14:4.4e-16:53:1.2e+02
chr11	67360000	67400000	TBX10:-40Kb:2.1e-14:4.4e-16:53:1.2e+02
chr11	67400000	67440000	DOC2GP:40Kb:3.7e-14:7.8e-16:53:1.2e+02
chr11	67400000	67440000	NDUFV1:40Kb:3.7e-14:7.8e-16:53:1.2e+02
chr11	67400000	67440000	NUDT8:40Kb:3.7e-14:7.8e-16:53:1.2e+02
chr11	69160000	69200000	CPT1A:560Kb:1.3e-08:2.8e-10:10:62
chr11	71040000	71080000	NADSYN1:-120Kb:0:0:33:1.4e+02
chr11	71600000	71640000	LRTOMT:-160Kb:2.1e-08:4.5e-10:30:84
chr11	71600000	71640000	MIR3165:-160Kb:2.1e-08:4.5e-10:30:84
chr11	71600000	71640000	NUMA1:-160Kb:2.1e-08:4.5e-10:30:84
chr11	71760000	71800000	LOC100133315:160Kb:1.1e-08:2.3e-10:30:84
chr11	71760000	71800000	RNF121:160Kb:1.1e-08:2.3e-10:30:84
chr11	74000000	74040000	PGM2L1:-80Kb:3.7e-05:7.3e-07:37:85
chr11	74080000	74120000	P4HA3:80Kb:3.9e-05:7.8e-07:37:85
chr11	74760000	74800000	NEU3:80Kb:5e-09:1e-10:37:78
chr11	74760000	74800000	TPBGL:-160Kb:1e-08:2.1e-10:27:67
chr11	74800000	74840000	TPBGL:-120Kb:8.4e-05:3.4e-06:30:59
chr11	74880000	74920000	OR2AT4:80Kb:9.3e-05:3.1e-06:37:66
chr11	74920000	74960000	OR2AT4:120Kb:9.3e-05:3.8e-06:30:59
chr11	82320000	82360000	FAM181B:-120Kb:1.8e-08:8.3e-10:14:33
chr11	82360000	82400000	FAM181B:-80Kb:1.3e-06:8.9e-08:17:33
chr11	82520000	82560000	FAM181B:80Kb:1.8e-08:7.3e-10:17:35
chr11	85400000	85440000	CCDC83:-160Kb:1.7e-07:3.8e-09:24:60
chr11	85440000	85480000	CCDC83:-120Kb:1.8e-06:8.2e-08:28:60
chr11	85440000	85480000	SYTL2:-80Kb:1.6e-05:3.2e-07:33:64
chr11	87680000	87720000	RAB38:-200Kb:6.8e-07:1.5e-08:9.7:26
chr11	87760000	87800000	RAB38:-120Kb:2.1e-05:9.5e-07:12:26
chr11	88680000	88720000	GRM5:-80Kb:5e-06:2.2e-07:8.7:27
chr11	89160000	89200000	GRM5:400Kb:7.9e-11:1.7e-12:4.5:29
chr11	93960000	94000000	PIWIL4:-320Kb:2.6e-06:5.9e-08:11:30
chr11	94080000	94120000	FOLR4:80Kb:1.7e-06:4.1e-08:21:41
chr11	94120000	94160000	ANKRD49:-80Kb:9.8e-09:2.1e-10:21:44
chr11	94120000	94160000	MRE11A:-80Kb:9.8e-09:2.1e-10:21:44
chr11	94200000	94240000	GPR83:80Kb:1.3e-08:2.8e-10:21:44
chr11	95600000	95640000	CEP57:80Kb:0:0:30:55
chr11	95600000	95640000	FAM76B:80Kb:0:0:30:55
chr11	95680000	95720000	CEP57:160Kb:9.5e-11:4.4e-12:23:44
chr11	95680000	95720000	FAM76B:160Kb:9.5e-11:4.4e-12:23:44
chr11	95680000	95720000	MTMR2:40Kb:4.2e-07:8.8e-09:35:51
chr11	101840000	101880000	ANGPTL5:80Kb:1.2e-11:2.7e-13:29:58
chr11	101840000	101880000	KIAA1377:80Kb:1.2e-11:2.7e-13:29:58
chr11	105680000	105720000	AASDHPPT:-240Kb:3.7e-05:7.7e-07:9.5:21
chr11	105680000	105720000	KBTBD3:-240Kb:3.7e-05:7.7e-07:9.5:21
chr11	110960000	111000000	C11orf53:-160Kb:1.7e-06:3.7e-08:27:58
chr11	113280000	113320000	TMPRSS5:-280Kb:9e-05:1.9e-06:12:32
chr11	116600000	116640000	APOA1:-80Kb:9.4e-10:1.9e-11:38:72
chr11	116600000	116640000	APOA4:-80Kb:9.4e-10:1.9e-11:38:72
chr11	116600000	116640000	APOA5:-40Kb:6.2e-14:1.2e-15:51:91
chr11	116600000	116640000	APOC3:-80Kb:9.4e-10:1.9e-11:38:72
chr11	116600000	116640000	BUD13:-40Kb:6.2e-14:1.2e-15:51:91
chr11	116600000	116640000	ZNF259:-40Kb:6.2e-14:1.2e-15:51:91
chr11	117880000	117920000	FXYD6:160Kb:1.8e-05:3.7e-07:7.2:40
chr11	118040000	118080000	CD3D:-160Kb:2.9e-06:6.3e-08:31:67
chr11	118040000	118080000	CD3G:-160Kb:2.9e-06:6.3e-08:31:67
chr11	118040000	118080000	LOC100131626:-240Kb:0:0:21:78
chr11	118040000	118080000	MLL:-240Kb:0:0:21:78
chr11	118040000	118080000	UBE4A:-160Kb:2.9e-06:6.3e-08:31:67
chr11	118080000	118120000	CD3E:-80Kb:9.9e-05:2.2e-06:43:74
chr11	118160000	118200000	AMICA1:80Kb:4.9e-05:2.1e-06:43:74
chr11	118200000	118240000	SCN2B:160Kb:8.9e-07:6.1e-08:31:67
chr11	118280000	118320000	SCN2B:240Kb:0:0:21:78
chr11	118320000	118360000	AMICA1:240Kb:5e-08:1.1e-09:21:61
chr11	118320000	118360000	ATP5L:80Kb:2.5e-06:5.3e-08:43:79
chr11	118320000	118360000	SCN2B:280Kb:0:0:16:72
chr11	118680000	118720000	TREH:160Kb:4.8e-05:9.7e-07:31:64
chr11	122080000	122120000	MIR100HG:40Kb:4.7e-10:9.5e-12:45:89
chr11	122120000	122160000	MIR100HG:80Kb:1.7e-05:6.8e-07:32:64
chr11	122440000	122480000	UBASH3B:-80Kb:1.2e-05:2.4e-07:32:61
chr11	122600000	122640000	UBASH3B:80Kb:6.6e-05:2.7e-06:32:58
chr11	123000000	123040000	CLMP:-40Kb:3.3e-08:6.5e-10:21:50
chr11	124000000	124040000	OR8G1:-120Kb:2e-12:4.2e-14:24:51
chr11	124000000	124040000	OR8G5:-120Kb:2e-12:4.2e-14:24:51
chr11	124680000	124720000	ESAM:80Kb:6.7e-06:1.4e-07:28:49
chr11	124680000	124720000	NRGN:80Kb:6.7e-06:1.4e-07:28:49
chr11	124680000	124720000	VSIG2:80Kb:6.7e-06:1.4e-07:28:49
chr11	125360000	125400000	ACRV1:-160Kb:6.5e-05:1.5e-06:19:38
chr11	125680000	125720000	DDX25:-80Kb:2.8e-12:5.7e-14:26:53
chr11	125680000	125720000	HYLS1:-40Kb:0:0:36:76
chr11	125680000	125720000	PUS3:-80Kb:2.8e-12:5.7e-14:26:53
chr11	125720000	125760000	PATE4:40Kb:0:0:36:76
chr11	125760000	125800000	PATE4:80Kb:4.3e-12:1.8e-13:26:53
chr11	125800000	125840000	PATE4:120Kb:8.1e-06:5.1e-07:21:40
chr11	129800000	129840000	ZBTB44:-360Kb:4.4e-05:2e-06:14:40
chr11	130000000	130040000	ZBTB44:-160Kb:4.4e-05:1.6e-06:27:53
chr11	130160000	130200000	ST14:160Kb:2.2e-05:1e-06:27:53
chr11	130200000	130240000	NFRKB:440Kb:2.2e-08:4.4e-10:11:45
chr11	130200000	130240000	ST14:200Kb:1.5e-05:3.5e-07:24:52
chr11	130240000	130280000	NFRKB:480Kb:2.7e-07:1.1e-08:10:41
chr11	131400000	131440000	NTM:160Kb:1.8e-05:7.3e-07:16:34
chr11	131480000	131520000	NTM:240Kb:1.8e-05:8e-07:13:31
chr11	133480000	133520000	OPCML:80Kb:2.1e-10:4.7e-12:19:39
chr11	133520000	133560000	OPCML:120Kb:6.4e-08:2.8e-09:15:33
chr12	1600000	1640000	MIR3649:-160Kb:4e-07:1.8e-08:25:56
chr12	1640000	1680000	MIR3649:-120Kb:1.6e-09:3.5e-11:28:65
chr12	1760000	1800000	LOC100292680:160Kb:1.6e-06:3.5e-08:25:56
chr12	2240000	2280000	LOC100271702:200Kb:1.4e-06:3.2e-08:22:53
chr12	2840000	2880000	FKBP4:-40Kb:0:0:54:95
chr12	2840000	2880000	LOC283440:-40Kb:0:0:54:95
chr12	2880000	2920000	TULP3:-120Kb:2.9e-05:6.1e-07:33:57
chr12	3000000	3040000	FKBP4:120Kb:2.4e-05:1e-06:33:57
chr12	3000000	3040000	LOC283440:120Kb:2.4e-05:1e-06:33:57
chr12	3240000	3280000	TEAD4:200Kb:7.2e-10:1.5e-11:17:49
chr12	6600000	6640000	GAPDH:-40Kb:7.5e-05:1.5e-06:67:1.2e+02
chr12	6600000	6640000	IFFO1:-40Kb:7.5e-05:1.5e-06:67:1.2e+02
chr12	6600000	6640000	NOP2:-40Kb:7.5e-05:1.5e-06:67:1.2e+02
chr12	6640000	6680000	MRPL51:40Kb:7.6e-05:1.5e-06:67:1.2e+02
chr12	6640000	6680000	NCAPD2:40Kb:7.6e-05:1.5e-06:67:1.2e+02
chr12	6640000	6680000	SCARNA10:40Kb:7.6e-05:1.5e-06:67:1.2e+02
chr12	6920000	6960000	LPCAT3:-200Kb:5.4e-06:2.5e-07:23:60
chr12	7000000	7040000	LPCAT3:-120Kb:5.4e-06:3.7e-07:33:69
chr12	7040000	7080000	LPCAT3:-80Kb:5.4e-06:2.2e-07:42:80
chr12	7120000	7160000	C12orf57:80Kb:1.5e-05:3.3e-07:42:80
chr12	7120000	7160000	EMG1:80Kb:1.5e-05:3.3e-07:42:80
chr12	7120000	7160000	MIR141:80Kb:1.5e-05:3.3e-07:42:80
chr12	7120000	7160000	MIR200C:80Kb:1.5e-05:3.3e-07:42:80
chr12	7120000	7160000	PHB2:80Kb:1.5e-05:3.3e-07:42:80
chr12	7120000	7160000	PTPN6:80Kb:1.5e-05:3.3e-07:42:80
chr12	7120000	7160000	SCARNA12:80Kb:1.5e-05:3.3e-07:42:80
chr12	7880000	7920000	NANOG:-40Kb:1.1e-06:2.3e-08:33:72
chr12	7920000	7960000	CLEC4C:40Kb:1.2e-06:2.8e-08:33:72
chr12	7920000	7960000	NANOGNB:40Kb:1.2e-06:2.8e-08:33:72
chr12	7960000	8000000	SLC2A14:-40Kb:8.4e-06:1.8e-07:33:68
chr12	8160000	8200000	CLEC4A:-80Kb:6.4e-06:1.3e-07:21:52
chr12	8240000	8280000	FOXJ2:80Kb:7.8e-06:1.7e-07:21:52
chr12	10040000	10080000	CLEC12B:-120Kb:1.5e-05:3.5e-07:15:33
chr12	10040000	10080000	CLEC9A:-120Kb:1.5e-05:3.5e-07:15:33
chr12	10640000	10680000	KLRAP1:-80Kb:1.1e-07:2.4e-09:18:35
chr12	12400000	12440000	DUSP16:-280Kb:8.1e-07:1.7e-08:18:48
chr12	12680000	12720000	LRP6:280Kb:4.1e-06:9.3e-08:18:48
chr12	12920000	12960000	APOLD1:80Kb:5.2e-10:1e-11:34:69
chr12	12920000	12960000	CDKN1B:80Kb:5.2e-10:1e-11:34:69
chr12	12920000	12960000	GPR19:80Kb:5.2e-10:1e-11:34:69
chr12	12920000	12960000	MIR613:40Kb:3.6e-06:7.3e-08:46:73
chr12	13040000	13080000	GSG1:-200Kb:0:0:22:60
chr12	13120000	13160000	GSG1:-120Kb:4.7e-05:2.3e-06:28:49
chr12	13240000	13280000	GPRC5A:200Kb:2.9e-13:5.8e-15:22:60
chr12	13240000	13280000	MIR614:200Kb:2.9e-13:5.8e-15:22:60
chr12	19480000	19520000	AEBP2:-80Kb:1e-07:2.3e-09:17:33
chr12	19520000	19560000	AEBP2:-40Kb:2.7e-05:1.2e-06:23:35
chr12	22040000	22080000	GYS2:320Kb:3.9e-05:8.2e-07:9.4:23
chr12	22320000	22360000	CMAS:160Kb:2e-05:4.4e-07:13:27
chr12	22360000	22400000	ABCC9:280Kb:3.5e-07:7.2e-09:10:27
chr12	27560000	27600000	PPFIBP1:-80Kb:2.1e-08:4.4e-10:28:55
chr12	27800000	27840000	MRPS35:-40Kb:8.6e-06:1.9e-07:27:48
chr12	27800000	27840000	REP15:-40Kb:8.6e-06:1.9e-07:27:48
chr12	31600000	31640000	FAM60A:160Kb:2.5e-06:1.7e-07:18:43
chr12	31600000	31640000	FLJ13224:160Kb:2.5e-06:1.7e-07:18:43
chr12	31640000	31680000	FAM60A:200Kb:0:0:16:59
chr12	31640000	31680000	FLJ13224:200Kb:0:0:16:59
chr12	31680000	31720000	FAM60A:240Kb:9.8e-11:4.6e-12:15:48
chr12	31680000	31720000	FLJ13224:240Kb:9.8e-11:4.6e-12:15:48
chr12	32400000	32440000	FGD4:-240Kb:2e-05:8.6e-07:15:35
chr12	32480000	32520000	FGD4:-160Kb:6e-08:1.3e-09:18:43
chr12	34120000	34160000	ALG10:-40Kb:6.4e-06:1.6e-07:4.5:16
chr12	42240000	42280000	YAF2:-360Kb:1.4e-05:3.2e-07:5:15
chr12	42480000	42520000	GXYLT1:-40Kb:0:0:21:38
chr12	46440000	46480000	SCAF11:80Kb:5e-05:2.1e-06:28:52
chr12	46480000	46520000	SCAF11:120Kb:1.7e-07:3.5e-09:24:54
chr12	48640000	48680000	H1FNT:-80Kb:1.3e-09:2.5e-11:50:1e+02
chr12	48640000	48680000	ZNF641:-80Kb:1.3e-09:2.5e-11:50:1e+02
chr12	49920000	49960000	PRPF40B:-80Kb:1.1e-05:2.6e-07:42:79
chr12	50000000	50040000	KCNH3:80Kb:6.8e-06:1.4e-07:42:79
chr12	50520000	50560000	FMNL3:440Kb:1.1e-05:2.4e-07:13:50
chr12	50560000	50600000	LIMA1:-80Kb:1e-05:2e-07:42:78
chr12	50640000	50680000	CERS5:80Kb:2.8e-06:5.9e-08:42:78
chr12	50680000	50720000	FAM186A:-80Kb:2.1e-08:4.2e-10:33:77
chr12	50680000	50720000	LARP4:-80Kb:2.1e-08:4.2e-10:33:77
chr12	50920000	50960000	DIP2B:40Kb:7.9e-05:3.4e-06:45:78
chr12	50960000	51000000	DIP2B:80Kb:7.1e-11:1.5e-12:33:84
chr12	51560000	51600000	SMAGP:-80Kb:1.7e-08:3.6e-10:33:87
chr12	51640000	51680000	TFCP2:80Kb:2.7e-08:5.5e-10:33:87
chr12	52880000	52920000	KRT71:-40Kb:5.4e-06:2.3e-07:42:82
chr12	52920000	52960000	KRT1:-120Kb:6.5e-07:1.3e-08:24:66
chr12	52920000	52960000	KRT2:-120Kb:6.5e-07:1.3e-08:24:66
chr12	52920000	52960000	KRT5:40Kb:1.2e-05:2.5e-07:42:82
chr12	52920000	52960000	KRT6A:40Kb:1.2e-05:2.5e-07:42:82
chr12	52920000	52960000	KRT73:-80Kb:8.8e-06:3.6e-07:29:68
chr12	52960000	53000000	KRT73:-40Kb:5.7e-06:1.2e-07:42:83
chr12	53000000	53040000	KRT71:80Kb:7.5e-06:4.7e-07:29:68
chr12	53000000	53040000	KRT72:40Kb:6.8e-06:1.4e-07:42:83
chr12	53000000	53040000	KRT74:40Kb:6.8e-06:1.4e-07:42:83
chr12	53040000	53080000	KRT71:120Kb:1.9e-06:4e-08:24:66
chr12	54600000	54640000	FLJ12825:160Kb:5.2e-10:1.1e-11:40:97
chr12	54600000	54640000	LOC100240734:120Kb:4.3e-05:8.7e-07:38:79
chr12	54600000	54640000	LOC100240735:160Kb:5.2e-10:1.1e-11:40:97
chr12	54600000	54640000	LOC400043:120Kb:4.3e-05:8.7e-07:38:79
chr12	55160000	55200000	MUCL1:-80Kb:0:0:46:1.3e+02
chr12	55960000	56000000	BLOC1S1:-120Kb:7.1e-06:1.5e-07:31:75
chr12	55960000	56000000	CD63:-160Kb:3.3e-06:7e-08:23:69
chr12	55960000	56000000	GDF11:-160Kb:3.3e-06:7e-08:23:69
chr12	55960000	56000000	ITGA7:-120Kb:7.1e-06:1.5e-07:31:75
chr12	55960000	56000000	RDH5:-120Kb:7.1e-06:1.5e-07:31:75
chr12	56080000	56120000	OR2AP1:120Kb:9e-06:3.7e-07:31:75
chr12	56120000	56160000	OR2AP1:160Kb:9e-06:2e-07:23:69
chr12	56240000	56280000	CDK2:-120Kb:4.7e-05:1.9e-06:20:56
chr12	56240000	56280000	DGKA:-80Kb:5.4e-05:1.1e-06:31:68
chr12	56240000	56280000	PMEL:-120Kb:4.7e-05:1.9e-06:20:56
chr12	56240000	56280000	RAB5B:-120Kb:4.7e-05:1.9e-06:20:56
chr12	56240000	56280000	SUOX:-120Kb:4.7e-05:1.9e-06:20:56
chr12	56240000	56280000	WIBG:-80Kb:5.4e-05:1.1e-06:31:68
chr12	56280000	56320000	CDK2:-80Kb:4.8e-07:9.7e-09:31:75
chr12	56280000	56320000	PMEL:-80Kb:4.8e-07:9.7e-09:31:75
chr12	56280000	56320000	RAB5B:-80Kb:4.8e-07:9.7e-09:31:75
chr12	56280000	56320000	SUOX:-80Kb:4.8e-07:9.7e-09:31:75
chr12	56440000	56480000	SMARCC2:-120Kb:7.7e-05:3.2e-06:20:51
chr12	56480000	56520000	SMARCC2:-80Kb:5.4e-14:1.1e-15:31:87
chr12	56560000	56600000	PA2G4:80Kb:3.1e-13:6.2e-15:31:87
chr12	56560000	56600000	RPL41:80Kb:3.1e-13:6.2e-15:31:87
chr12	56560000	56600000	ZC3H10:80Kb:3.1e-13:6.2e-15:31:87
chr12	57720000	57760000	NDUFA4L2:120Kb:6.4e-05:1.3e-06:15:29
chr12	57720000	57760000	NXPH4:120Kb:6.4e-05:1.3e-06:15:29
chr12	57720000	57760000	SHMT2:120Kb:6.4e-05:1.3e-06:15:29
chr12	63280000	63320000	PPM1H:-40Kb:6.1e-05:1.3e-06:44:73
chr12	64000000	64040000	SRGAP1:-200Kb:7.5e-05:6e-06:18:44
chr12	64120000	64160000	SRGAP1:-80Kb:1.4e-06:3.8e-08:26:57
chr12	64480000	64520000	SRGAP1:280Kb:3.5e-05:1.9e-06:14:41
chr12	68200000	68240000	DYRK2:160Kb:3.8e-05:1.7e-06:18:37
chr12	68240000	68280000	DYRK2:200Kb:1.1e-07:2.4e-09:17:40
chr12	70920000	70960000	PTPRB:-80Kb:1.1e-11:2.4e-13:13:28
chr12	76880000	76920000	OSBPL8:-40Kb:1.7e-15:1.1e-16:0:21
chr12	76960000	77000000	OSBPL8:40Kb:0:0:0:34
chr12	77000000	77040000	OSBPL8:80Kb:0:0:0:22
chr12	90200000	90240000	POC1B-GALNT4:320Kb:3e-06:1.3e-07:4.9:17
chr12	90240000	90280000	POC1B:320Kb:1.3e-07:2.7e-09:4.9:19
chr12	90240000	90280000	POC1B-GALNT4:360Kb:0:0:4.7:30
chr12	94680000	94720000	PLXNC1:160Kb:2.8e-07:5.6e-09:17:50
chr12	94720000	94760000	PLXNC1:200Kb:1e-05:4.1e-07:15:43
chr12	99040000	99080000	SLC25A3:80Kb:1.5e-06:6.9e-08:18:30
chr12	99040000	99080000	SNORA53:80Kb:1.5e-06:6.9e-08:18:30
chr12	99080000	99120000	SLC25A3:120Kb:1.1e-08:2.5e-10:16:30
chr12	99080000	99120000	SNORA53:120Kb:1.1e-08:2.5e-10:16:30
chr12	99920000	99960000	FAM71C:-120Kb:5.2e-09:1.1e-10:15:33
chr12	99960000	100000000	FAM71C:-80Kb:1.2e-08:5e-10:18:35
chr12	100320000	100360000	SLC17A8:-400Kb:3.4e-08:7.1e-10:8.4:28
chr12	103120000	103160000	LINC00485:-80Kb:0:0:31:84
chr12	105040000	105080000	C12orf73:720Kb:2.4e-05:5e-07:9.2:41
chr12	105040000	105080000	GNN:720Kb:2.4e-05:5e-07:9.2:41
chr12	105040000	105080000	HSP90B1:720Kb:2.4e-05:5e-07:9.2:41
chr12	105040000	105080000	TDG:720Kb:2.4e-05:5e-07:9.2:41
chr12	106000000	106040000	NUAK1:-520Kb:1.4e-07:3.7e-09:7.5:31
chr12	106040000	106080000	NUAK1:-480Kb:6.1e-07:3.1e-08:8.1:30
chr12	106160000	106200000	NUAK1:-360Kb:7.4e-05:5.6e-06:11:29
chr12	107640000	107680000	BTBD11:-40Kb:3.8e-09:8e-11:42:73
chr12	109000000	109040000	CORO1C:-120Kb:3.2e-07:1.4e-08:39:84
chr12	109120000	109160000	SELPLG:120Kb:8.1e-07:1.9e-08:39:84
chr12	109160000	109200000	CORO1C:40Kb:7.1e-10:1.6e-11:66:1.2e+02
chr12	109200000	109240000	CORO1C:80Kb:1.6e-06:1.1e-07:47:90
chr12	111080000	111120000	MYL2:-240Kb:6.6e-07:3e-08:25:60
chr12	111120000	111160000	MYL2:-200Kb:6.1e-05:4.2e-06:30:59
chr12	111160000	111200000	MYL2:-160Kb:6.6e-07:2.7e-08:33:68
chr12	111320000	111360000	HVCN1:200Kb:5.8e-05:1.3e-06:30:59
chr12	111320000	111360000	PPP1CC:160Kb:3.5e-07:7e-09:33:68
chr12	112120000	112160000	ALDH2:-80Kb:1.7e-06:3.5e-08:25:52
chr12	112200000	112240000	ACAD10:80Kb:4.6e-06:1.9e-07:25:52
chr12	112200000	112240000	BRAP:80Kb:4.6e-06:1.9e-07:25:52
chr12	112240000	112280000	ACAD10:120Kb:9.1e-08:1.9e-09:20:52
chr12	112240000	112280000	ADAM1A:-80Kb:0:0:25:64
chr12	112240000	112280000	BRAP:120Kb:9.1e-08:1.9e-09:20:52
chr12	112240000	112280000	MAPKAPK5:-40Kb:2.3e-08:4.7e-10:35:64
chr12	112240000	112280000	MAPKAPK5-AS1:-40Kb:2.3e-08:4.7e-10:35:64
chr12	112280000	112320000	ADAM1A:-40Kb:1.1e-05:4.6e-07:35:57
chr12	112320000	112360000	MAPKAPK5:40Kb:3.5e-05:1.5e-06:35:57
chr12	112320000	112360000	MAPKAPK5-AS1:40Kb:3.5e-05:1.5e-06:35:57
chr12	113680000	113720000	C12orf52:80Kb:1.1e-10:2.9e-12:23:58
chr12	113680000	113720000	DDX54:80Kb:1.1e-10:2.9e-12:23:58
chr12	113760000	113800000	C12orf52:160Kb:3.4e-05:3.5e-06:17:39
chr12	113760000	113800000	DDX54:160Kb:3.4e-05:3.5e-06:17:39
chr12	113840000	113880000	C12orf52:240Kb:1.3e-05:1e-06:14:38
chr12	113840000	113880000	DDX54:240Kb:1.3e-05:1e-06:14:38
chr12	114040000	114080000	C12orf52:440Kb:5.3e-07:2.7e-08:11:38
chr12	114040000	114080000	CCDC42B:480Kb:1.3e-07:3.1e-09:10:39
chr12	114040000	114080000	DDX54:440Kb:5.3e-07:2.7e-08:11:38
chr12	114040000	114080000	RASAL1:480Kb:1.3e-07:3.1e-09:10:39
chr12	114240000	114280000	CCDC42B:680Kb:8.2e-05:4e-06:8.8:31
chr12	114240000	114280000	RASAL1:680Kb:8.2e-05:4e-06:8.8:31
chr12	117040000	117080000	HRK:-240Kb:8.6e-08:5.9e-09:10:39
chr12	117080000	117120000	HRK:-200Kb:0:0:13:58
chr12	117120000	117160000	HRK:-160Kb:8.2e-06:7.4e-07:16:40
chr12	117160000	117200000	HRK:-120Kb:2.4e-15:1.1e-16:21:62
chr12	117200000	117240000	C12orf49:40Kb:3.6e-14:1.6e-15:52:92
chr12	117200000	117240000	HRK:-80Kb:2.9e-05:3.3e-06:39:63
chr12	117200000	117240000	RNFT2:40Kb:3.6e-14:1.6e-15:52:92
chr12	117240000	117280000	C12orf49:80Kb:8.1e-09:5.3e-10:39:71
chr12	117240000	117280000	RNFT2:80Kb:8.1e-09:5.3e-10:39:71
chr12	117280000	117320000	C12orf49:120Kb:5.1e-15:1.1e-16:21:62
chr12	117280000	117320000	RNFT2:120Kb:5.1e-15:1.1e-16:21:62
chr12	120960000	121000000	ACADS:-200Kb:1.9e-06:8.1e-08:26:1.1e+02
chr12	121000000	121040000	ACADS:-160Kb:2.6e-11:5.7e-13:29:1.5e+02
chr12	121160000	121200000	COQ5:200Kb:2.5e-06:5.2e-08:26:1.1e+02
chr12	121160000	121200000	POP5:160Kb:2e-11:4.2e-13:29:1.5e+02
chr12	121160000	121200000	RNF10:200Kb:2.5e-06:5.2e-08:26:1.1e+02
chr12	123480000	123520000	RILPL2:-440Kb:1.2e-11:6.4e-13:13:60
chr12	123480000	123520000	SNRNP35:-440Kb:1.2e-11:6.4e-13:13:60
chr12	123840000	123880000	RILPL2:-80Kb:4.8e-07:3.7e-08:38:74
chr12	123840000	123880000	SNRNP35:-80Kb:4.8e-07:3.7e-08:38:74
chr12	123880000	123920000	RILPL2:-40Kb:0:0:59:1.3e+02
chr12	123880000	123920000	SNRNP35:-40Kb:0:0:59:1.3e+02
chr12	123920000	123960000	MIR4304:440Kb:5.7e-08:1.1e-09:13:60
chr12	123920000	123960000	SETD8:80Kb:3.5e-06:7.3e-08:38:74
chr12	125200000	125240000	SCARB1:-120Kb:2.1e-07:4.4e-09:11:21
chr12	125240000	125280000	SCARB1:-80Kb:2e-05:8.4e-07:12:21
chr12	126720000	126760000	LOC400084:280Kb:1e-08:2.2e-10:7.5:20
chr12	130760000	130800000	PIWIL1:-40Kb:1.7e-09:3.5e-11:13:61
chr12	131440000	131480000	LOC116437:-200Kb:2.2e-05:5.7e-07:45:94
chr12	131840000	131880000	SNORA49:-640Kb:8.8e-06:4.2e-07:43:1.1e+02
chr12	131880000	131920000	EP400:-520Kb:4e-06:1.9e-07:43:1.1e+02
chr12	131880000	131920000	PUS1:-520Kb:4e-06:1.9e-07:43:1.1e+02
chr12	131880000	131920000	ULK1:-480Kb:1.7e-06:7.6e-08:43:1.1e+02
chr13	25960000	26000000	PABPC3:320Kb:3.1e-05:6.7e-07:8.1:25
chr13	26160000	26200000	PABPC3:520Kb:6.2e-05:2.6e-06:6.1:22
chr13	26400000	26440000	CDK8:-400Kb:3.7e-05:2.8e-06:11:32
chr13	26440000	26480000	CDK8:-360Kb:3.7e-12:9.3e-14:11:47
chr13	26720000	26760000	CDK8:-80Kb:5.5e-08:2.8e-09:26:53
chr13	28080000	28120000	GTF3A:120Kb:3.6e-14:7.8e-16:23:53
chr13	28080000	28120000	MTIF3:80Kb:5.6e-07:1.2e-08:27:48
chr13	28080000	28120000	RPL21:280Kb:2.4e-05:5.2e-07:15:34
chr13	28080000	28120000	RPL21P28:280Kb:2.4e-05:5.2e-07:15:34
chr13	28080000	28120000	SNORA27:280Kb:2.4e-05:5.2e-07:15:34
chr13	28080000	28120000	SNORD102:280Kb:2.4e-05:5.2e-07:15:34
chr13	29560000	29600000	SLC46A3:280Kb:7.5e-05:1.6e-06:18:39
chr13	30200000	30240000	SLC7A1:40Kb:5e-07:2e-08:41:67
chr13	30240000	30280000	SLC7A1:80Kb:2.3e-08:4.7e-10:31:59
chr13	40920000	40960000	LINC00598:-120Kb:2.9e-05:1.2e-06:24:47
chr13	40960000	41000000	LINC00598:-80Kb:3.2e-07:6.6e-09:29:56
chr13	46200000	46240000	COG3:200Kb:6.6e-05:1.4e-06:13:32
chr13	48760000	48800000	LINC00441:-80Kb:4.1e-09:8.5e-11:24:55
chr13	48760000	48800000	LPAR6:-240Kb:9.5e-05:1.9e-06:15:38
chr13	48760000	48800000	RB1:-80Kb:4.1e-09:8.5e-11:24:55
chr13	49160000	49200000	CYSLTR2:-120Kb:4.3e-06:9.1e-08:20:46
chr13	49240000	49280000	LINC00462:120Kb:5.5e-05:1.3e-06:20:44
chr13	51680000	51720000	FAM124A:-80Kb:3.8e-06:1.6e-07:21:48
chr13	52040000	52080000	FAM124A:280Kb:0:0:2:51
chr13	73640000	73680000	KLF5:40Kb:7.8e-06:5.7e-07:21:34
chr13	73680000	73720000	KLF5:80Kb:2.1e-09:1e-10:16:32
chr13	73720000	73760000	KLF5:120Kb:1.4e-09:3.4e-11:13:30
chr13	75040000	75080000	LINC00347:-80Kb:1.8e-09:3.8e-11:28:46
chr13	76320000	76360000	UCHL3:200Kb:9.1e-10:1.9e-11:13:31
chr13	77240000	77280000	CLN5:-320Kb:6.1e-09:1.4e-10:7.5:21
chr13	77240000	77280000	IRG1:-280Kb:7.8e-09:1.7e-10:8:21
chr13	78040000	78080000	FBXL3:440Kb:1.8e-05:4.4e-07:6.6:17
chr13	90680000	90720000	LINC00559:-80Kb:5.8e-05:1.1e-06:8:14
chr13	96760000	96800000	UGGT2:80Kb:2.4e-09:5.4e-11:21:45
chr13	102040000	102080000	ITGBL1:-40Kb:3.7e-11:7.9e-13:22:38
chr13	102080000	102120000	NALCN:40Kb:6e-11:1.3e-12:22:38
chr13	102120000	102160000	NALCN:80Kb:2.4e-06:2.6e-07:16:28
chr13	102200000	102240000	NALCN:160Kb:7.9e-09:6.9e-10:12:26
chr13	102240000	102280000	ITGBL1:160Kb:6.9e-06:3e-07:12:23
chr13	102240000	102280000	NALCN:200Kb:6e-09:3.6e-10:12:26
chr13	102280000	102320000	NALCN:240Kb:6e-09:3.9e-10:9.8:24
chr13	103400000	103440000	BIVM:-40Kb:8e-08:1.7e-09:13:23
chr13	103400000	103440000	BIVM-ERCC5:-40Kb:8e-08:1.7e-09:13:23
chr13	103400000	103440000	KDELC1:-40Kb:8e-08:1.7e-09:13:23
chr13	103440000	103480000	CCDC168:40Kb:4.5e-08:1.1e-09:13:23
chr13	103440000	103480000	TEX30:40Kb:4.5e-08:1.1e-09:13:23
chr13	103520000	103560000	CCDC168:120Kb:4.7e-05:2.3e-06:9.2:17
chr13	103520000	103560000	TEX30:120Kb:4.7e-05:2.3e-06:9.2:17
chr13	109520000	109560000	MYO16:280Kb:1.2e-05:2.6e-07:16:49
chr13	109760000	109800000	MYO16-AS1:-40Kb:1.1e-06:2.4e-08:49:78
chr13	114120000	114160000	MCF2L:520Kb:3.2e-10:9.1e-12:14:2.1e+02
chr13	114120000	114160000	MCF2L-AS1:520Kb:3.2e-10:9.1e-12:14:2.1e+02
chr14	18840000	18880000	OR11H12:-520Kb:1.8e-08:8.4e-10:1.8:41
chr14	19240000	19280000	OR11H12:-120Kb:3.6e-07:2.5e-08:5:41
chr14	19320000	19360000	LOC642426:-80Kb:1.2e-05:5.6e-07:6.6:38
chr14	19320000	19360000	OR11H12:-40Kb:6.3e-11:1.5e-12:11:56
chr14	19360000	19400000	LOC642426:-40Kb:2.6e-05:1.8e-06:11:41
chr14	19400000	19440000	OR11H12:40Kb:1.8e-05:1.7e-06:11:41
chr14	19440000	19480000	LOC642426:40Kb:1.2e-05:3.8e-07:11:43
chr14	20720000	20760000	APEX1:-200Kb:7.4e-05:6.4e-06:15:34
chr14	20720000	20760000	KLHL33:-160Kb:2.9e-05:3.4e-06:21:40
chr14	20720000	20760000	OSGEP:-200Kb:7.4e-05:6.4e-06:15:34
chr14	20720000	20760000	PNP:-200Kb:7.4e-05:6.4e-06:15:34
chr14	20720000	20760000	TEP1:-160Kb:2.9e-05:3.4e-06:21:40
chr14	20720000	20760000	TMEM55B:-200Kb:7.4e-05:6.4e-06:15:34
chr14	20760000	20800000	APEX1:-160Kb:7.6e-07:3.6e-08:21:44
chr14	20760000	20800000	KLHL33:-120Kb:2.8e-13:6.4e-15:27:61
chr14	20760000	20800000	OSGEP:-160Kb:7.6e-07:3.6e-08:21:44
chr14	20760000	20800000	PNP:-160Kb:7.6e-07:3.6e-08:21:44
chr14	20760000	20800000	TEP1:-120Kb:2.8e-13:6.4e-15:27:61
chr14	20760000	20800000	TMEM55B:-160Kb:7.6e-07:3.6e-08:21:44
chr14	20800000	20840000	KLHL33:-80Kb:6.7e-07:4.7e-08:32:56
chr14	20800000	20840000	TEP1:-80Kb:6.7e-07:4.7e-08:32:56
chr14	20840000	20880000	CCNB1IP1:40Kb:1.9e-06:4.1e-08:42:68
chr14	20840000	20880000	PARP2:40Kb:1.9e-06:4.1e-08:42:68
chr14	20840000	20880000	RPPH1:40Kb:1.9e-06:4.1e-08:42:68
chr14	20880000	20920000	APEX1:-40Kb:5.2e-08:1.1e-09:42:68
chr14	20880000	20920000	CCNB1IP1:80Kb:1.8e-05:7.6e-07:32:56
chr14	20880000	20920000	OSGEP:-40Kb:5.2e-08:1.1e-09:42:68
chr14	20880000	20920000	PARP2:80Kb:1.8e-05:7.6e-07:32:56
chr14	20880000	20920000	PNP:-40Kb:5.2e-08:1.1e-09:42:68
chr14	20880000	20920000	RNASE10:-80Kb:2.3e-05:9.6e-07:32:53
chr14	20880000	20920000	RPPH1:80Kb:1.8e-05:7.6e-07:32:56
chr14	20880000	20920000	SNORD126:120Kb:1.8e-10:3.5e-12:27:61
chr14	20880000	20920000	TMEM55B:-40Kb:5.2e-08:1.1e-09:42:68
chr14	20880000	20920000	TTC5:120Kb:1.8e-10:3.5e-12:27:61
chr14	20920000	20960000	KLHL33:40Kb:3.5e-08:1.6e-09:42:68
chr14	20920000	20960000	RNASE10:-40Kb:2.1e-06:4.3e-08:42:65
chr14	20920000	20960000	SNORD126:160Kb:2.7e-05:1.1e-06:21:44
chr14	20920000	20960000	TEP1:40Kb:3.5e-08:1.6e-09:42:68
chr14	20920000	20960000	TTC5:160Kb:2.7e-05:1.1e-06:21:44
chr14	20960000	21000000	APEX1:40Kb:7.6e-07:4.9e-08:42:65
chr14	20960000	21000000	KLHL33:80Kb:1.5e-05:1.4e-06:32:53
chr14	20960000	21000000	OSGEP:40Kb:7.6e-07:4.9e-08:42:65
chr14	20960000	21000000	PNP:40Kb:7.6e-07:4.9e-08:42:65
chr14	20960000	21000000	TEP1:80Kb:1.5e-05:1.4e-06:32:53
chr14	20960000	21000000	TMEM55B:40Kb:7.6e-07:4.9e-08:42:65
chr14	22400000	22440000	OR10G2:320Kb:2.9e-05:6.5e-07:15:46
chr14	23520000	23560000	ACIN1:-40Kb:5.6e-15:1.1e-16:47:99
chr14	23520000	23560000	C14orf119:-40Kb:5.6e-15:1.1e-16:47:99
chr14	23520000	23560000	CEBPE:-40Kb:5.6e-15:1.1e-16:47:99
chr14	23560000	23600000	CDH24:40Kb:5e-15:1.1e-16:47:99
chr14	23600000	23640000	CDH24:80Kb:3.1e-05:1.4e-06:32:62
chr14	23840000	23880000	THTPA:-120Kb:5.3e-12:1.1e-13:26:61
chr14	23880000	23920000	THTPA:-80Kb:1e-06:4.3e-08:32:58
chr14	23960000	24000000	CMTM5:120Kb:1.8e-11:3.7e-13:26:61
chr14	23960000	24000000	IL25:120Kb:1.8e-11:3.7e-13:26:61
chr14	23960000	24000000	MIR208A:120Kb:1.8e-11:3.7e-13:26:61
chr14	23960000	24000000	MIR208B:80Kb:2.6e-06:5.3e-08:32:58
chr14	23960000	24000000	MYH6:120Kb:1.8e-11:3.7e-13:26:61
chr14	23960000	24000000	MYH7:80Kb:2.6e-06:5.3e-08:32:58
chr14	34760000	34800000	SPTSSA:-160Kb:3.5e-12:7.9e-14:25:77
chr14	34840000	34880000	SPTSSA:-80Kb:2.6e-06:1.2e-07:33:69
chr14	36760000	36800000	PAX9:-360Kb:5.8e-05:1.3e-06:10:27
chr14	37120000	37160000	MBIP:360Kb:2.1e-05:4.2e-07:10:27
chr14	38680000	38720000	CLEC14A:-40Kb:1.4e-05:6.3e-07:32:43
chr14	38680000	38720000	SSTR1:40Kb:5.4e-07:1.2e-08:32:46
chr14	38880000	38920000	CLEC14A:160Kb:2.8e-08:6.3e-10:14:28
chr14	38920000	38960000	CLEC14A:200Kb:1.9e-05:1.3e-06:12:23
chr14	51880000	51920000	FRMD6:-40Kb:1.9e-11:3.9e-13:37:74
chr14	51960000	52000000	FRMD6:40Kb:4.4e-05:1.8e-06:37:61
chr14	52800000	52840000	PTGER2:40Kb:9.2e-05:1.9e-06:30:49
chr14	54720000	54760000	GMFB:-200Kb:2.1e-05:4.5e-07:17:43
chr14	57640000	57680000	AP5M1:-80Kb:5.9e-05:1.2e-06:14:33
chr14	57640000	57680000	EXOC5:-80Kb:5.9e-05:1.2e-06:14:33
chr14	58960000	59000000	ACTR10:320Kb:2.6e-05:5.5e-07:13:35
chr14	59680000	59720000	DAAM1:40Kb:6.1e-05:1.2e-06:20:39
chr14	61000000	61040000	MNAT1:-200Kb:7.2e-06:3e-07:16:44
chr14	61000000	61040000	SIX1:-80Kb:9.6e-11:2.1e-12:26:67
chr14	61080000	61120000	MNAT1:-120Kb:3.1e-07:6.4e-09:22:54
chr14	61120000	61160000	MNAT1:-80Kb:4.6e-05:2.9e-06:26:51
chr14	61120000	61160000	SIX1:40Kb:1.5e-06:1.3e-07:35:66
chr14	61200000	61240000	SIX1:120Kb:1.1e-06:7.1e-08:22:54
chr14	61240000	61280000	SIX1:160Kb:9.7e-08:4.3e-09:19:54
chr14	61360000	61400000	SIX6:400Kb:1.2e-05:2.4e-07:9.8:41
chr14	63800000	63840000	KCNH5:240Kb:7.4e-05:1.6e-06:19:42
chr14	64080000	64120000	SGPP1:-80Kb:3.9e-05:8.3e-07:32:58
chr14	64160000	64200000	WDR89:80Kb:4.7e-05:9.3e-07:32:58
chr14	64200000	64240000	SYNE2:-80Kb:2.6e-11:5.7e-13:32:70
chr14	64680000	64720000	AKAP5:-240Kb:9.3e-05:8.4e-06:13:33
chr14	64720000	64760000	AKAP5:-200Kb:3.7e-13:8.4e-15:14:50
chr14	64760000	64800000	AKAP5:-160Kb:2.4e-06:1.1e-07:16:40
chr14	64800000	64840000	AKAP5:-120Kb:6.7e-05:4.5e-06:18:39
chr14	67040000	67080000	GPHN:80Kb:5.3e-05:1.1e-06:33:54
chr14	69120000	69160000	ZFP36L1:-120Kb:1.9e-11:4e-13:32:75
chr14	70800000	70840000	ADAM21P1:120Kb:9.7e-05:7.8e-06:20:38
chr14	71200000	71240000	ADAM21P1:520Kb:9.7e-05:7.5e-06:9.3:27
chr14	71240000	71280000	ADAM21P1:560Kb:9.7e-05:2.7e-06:8.9:28
chr14	74640000	74680000	VRTN:-160Kb:5.4e-12:2.2e-13:30:76
chr14	74680000	74720000	ABCD4:-80Kb:4.7e-05:9.6e-07:41:75
chr14	74680000	74720000	VRTN:-120Kb:5.4e-12:1.1e-13:34:81
chr14	74760000	74800000	VSX2:80Kb:2.9e-05:1.3e-06:41:75
chr14	74800000	74840000	VSX2:120Kb:2.6e-09:5.5e-11:34:81
chr14	75080000	75120000	FCF1:-80Kb:3.2e-06:6.4e-08:26:57
chr14	75080000	75120000	KIAA0317:-80Kb:3.2e-06:6.4e-08:26:57
chr14	76360000	76400000	GPATCH2L:-240Kb:7.3e-06:3.3e-07:15:54
chr14	76400000	76440000	GPATCH2L:-200Kb:1.1e-11:2.5e-13:17:74
chr14	90600000	90640000	NRDE2:-160Kb:2.1e-07:9.2e-09:19:46
chr14	90800000	90840000	NRDE2:40Kb:0:0:35:75
chr14	90800000	90840000	PSMC1:80Kb:5.1e-05:1e-06:26:48
chr14	93520000	93560000	C14orf142:-120Kb:2.1e-05:1.3e-06:17:34
chr14	93520000	93560000	MOAP1:-120Kb:2.1e-05:1.3e-06:17:34
chr14	93520000	93560000	TMEM251:-120Kb:2.1e-05:1.3e-06:17:34
chr14	93520000	93560000	UBR7:-120Kb:2.1e-05:1.3e-06:17:34
chr14	93560000	93600000	C14orf142:-80Kb:6.1e-07:2.5e-08:23:42
chr14	93560000	93600000	MOAP1:-80Kb:6.1e-07:2.5e-08:23:42
chr14	93560000	93600000	TMEM251:-80Kb:6.1e-07:2.5e-08:23:42
chr14	93560000	93600000	UBR7:-80Kb:6.1e-07:2.5e-08:23:42
chr14	93600000	93640000	C14orf142:-40Kb:5.9e-09:1.2e-10:36:59
chr14	93600000	93640000	MOAP1:-40Kb:5.9e-09:1.2e-10:36:59
chr14	93600000	93640000	TMEM251:-40Kb:5.9e-09:1.2e-10:36:59
chr14	93600000	93640000	UBR7:-40Kb:5.9e-09:1.2e-10:36:59
chr14	93640000	93680000	ITPK1:80Kb:1.4e-06:2.8e-08:23:42
chr14	93640000	93680000	ITPK1-AS1:120Kb:7.2e-05:1.5e-06:17:34
chr14	94960000	95000000	SERPINA3:-80Kb:4.3e-10:9.5e-12:25:58
chr14	94960000	95000000	SERPINA5:-80Kb:4.3e-10:9.5e-12:25:58
chr14	95040000	95080000	SERPINA12:80Kb:3.6e-10:7.1e-12:25:58
chr14	95640000	95680000	CLMN:-120Kb:4.3e-08:9.9e-10:19:48
chr14	95680000	95720000	CLMN:-80Kb:1.4e-05:6.5e-07:25:47
chr14	95800000	95840000	DICER1:200Kb:6.5e-11:1.5e-12:14:47
chr14	95800000	95840000	DICER1-AS1:200Kb:6.5e-11:1.5e-12:14:47
chr14	95800000	95840000	MIR3173:200Kb:6.5e-11:1.5e-12:14:47
chr14	100160000	100200000	CCNK:240Kb:9.1e-10:2e-11:17:57
chr14	100160000	100200000	SETD3:240Kb:9.1e-10:2e-11:17:57
chr14	101560000	101600000	MEG9:40Kb:8.7e-13:1.8e-14:69:1.2e+02
chr14	101560000	101600000	MIR134:40Kb:8.7e-13:1.8e-14:69:1.2e+02
chr14	101560000	101600000	MIR154:40Kb:8.7e-13:1.8e-14:69:1.2e+02
chr14	101560000	101600000	MIR323B:40Kb:8.7e-13:1.8e-14:69:1.2e+02
chr14	101560000	101600000	MIR369:40Kb:8.7e-13:1.8e-14:69:1.2e+02
chr14	101560000	101600000	MIR377:40Kb:8.7e-13:1.8e-14:69:1.2e+02
chr14	101560000	101600000	MIR382:40Kb:8.7e-13:1.8e-14:69:1.2e+02
chr14	101560000	101600000	MIR409:40Kb:8.7e-13:1.8e-14:69:1.2e+02
chr14	101560000	101600000	MIR410:40Kb:8.7e-13:1.8e-14:69:1.2e+02
chr14	101560000	101600000	MIR412:40Kb:8.7e-13:1.8e-14:69:1.2e+02
chr14	101560000	101600000	MIR485:40Kb:8.7e-13:1.8e-14:69:1.2e+02
chr14	101560000	101600000	MIR496:40Kb:8.7e-13:1.8e-14:69:1.2e+02
chr14	101560000	101600000	MIR541:40Kb:8.7e-13:1.8e-14:69:1.2e+02
chr14	101560000	101600000	MIR656:40Kb:8.7e-13:1.8e-14:69:1.2e+02
chr14	101560000	101600000	MIR668:40Kb:8.7e-13:1.8e-14:69:1.2e+02
chr14	104440000	104480000	MIR203:-120Kb:2.5e-13:5.7e-15:27:76
chr14	104440000	104480000	MIR3545:-120Kb:2.5e-13:5.7e-15:27:76
chr14	104480000	104520000	MIR203:-80Kb:6.2e-12:2.8e-13:31:77
chr14	104480000	104520000	MIR3545:-80Kb:6.2e-12:2.8e-13:31:77
chr14	104520000	104560000	MIR203:-40Kb:1.1e-05:7.3e-07:41:71
chr14	104520000	104560000	MIR3545:-40Kb:1.1e-05:7.3e-07:41:71
chr14	104560000	104600000	ASPG:40Kb:4e-05:8.1e-07:41:71
chr14	105120000	105160000	AKT1:-120Kb:2.7e-05:5.7e-07:11:39
chr14	105120000	105160000	ZBTB42:-120Kb:2.7e-05:5.7e-07:11:39
chr14	105240000	105280000	INF2:120Kb:3.9e-05:8e-07:11:39
chr14	105240000	105280000	MIR4710:120Kb:3.9e-05:8e-07:11:39
chr15	20440000	20480000	CHEK2P2:-40Kb:2.6e-06:5.4e-08:24:58
chr15	20480000	20520000	GOLGA6L6:-240Kb:2.4e-06:2.5e-07:6.1:39
chr15	20600000	20640000	GOLGA6L6:-120Kb:1.9e-07:1.5e-08:17:54
chr15	20640000	20680000	GOLGA6L6:-80Kb:8.9e-14:4.6e-15:22:74
chr15	20720000	20760000	CHEK2P2:240Kb:4.7e-06:2e-07:6.1:39
chr15	20720000	20760000	GOLGA8CP:-40Kb:0:0:24:80
chr15	20760000	20800000	GOLGA6L6:40Kb:0:0:24:80
chr15	21200000	21240000	GOLGA6L6:480Kb:1.8e-05:2.4e-06:1.9:32
chr15	21920000	21960000	MIR4509-1:-720Kb:1.3e-05:6.5e-07:4.2:21
chr15	22080000	22120000	NF1P2:-40Kb:3.6e-05:7.2e-07:11:27
chr15	22120000	22160000	POTEB:40Kb:3.9e-05:7.9e-07:11:27
chr15	22640000	22680000	LOC646214:720Kb:3.8e-06:8.7e-08:4.2:21
chr15	22840000	22880000	CYFIP1:-40Kb:8e-06:1.7e-07:21:41
chr15	22840000	22880000	MIR4509-1:200Kb:3.7e-07:9e-09:10:30
chr15	23520000	23560000	GOLGA8S:-40Kb:1.4e-06:1.2e-07:34:52
chr15	23520000	23560000	LOC440243:-40Kb:1.4e-06:1.2e-07:34:52
chr15	23600000	23640000	GOLGA8S:40Kb:1.8e-14:7.8e-16:34:62
chr15	23600000	23640000	LOC440243:40Kb:1.8e-14:7.8e-16:34:62
chr15	23640000	23680000	GOLGA8S:80Kb:0:0:24:55
chr15	23640000	23680000	LOC440243:80Kb:0:0:24:55
chr15	23680000	23720000	GOLGA8S:120Kb:2.6e-08:1.7e-09:19:41
chr15	23680000	23720000	LOC440243:120Kb:2.6e-08:1.7e-09:19:41
chr15	26000000	26040000	LOC100128714:-120Kb:7.9e-06:3.5e-07:3.1:24
chr15	26040000	26080000	ATP10A:-40Kb:1.3e-08:8.1e-10:4.7:29
chr15	26040000	26080000	MIR4715:-40Kb:1.3e-08:8.1e-10:4.7:29
chr15	26080000	26120000	LOC100128714:-40Kb:0:0:4.7:41
chr15	26120000	26160000	ATP10A:40Kb:0:0:4.7:41
chr15	26120000	26160000	MIR4715:40Kb:0:0:4.7:41
chr15	26160000	26200000	ATP10A:80Kb:6.7e-07:5.7e-08:3.6:25
chr15	26160000	26200000	MIR4715:80Kb:6.7e-07:5.7e-08:3.6:25
chr15	26200000	26240000	ATP10A:120Kb:6.6e-12:2.9e-13:3.1:33
chr15	26200000	26240000	MIR4715:120Kb:6.6e-12:2.9e-13:3.1:33
chr15	26800000	26840000	GABRA5:-280Kb:1.5e-13:3.3e-15:2.3:43
chr15	27040000	27080000	GABRA5:-40Kb:2.5e-07:1.7e-08:4.7:34
chr15	27040000	27080000	GABRB3:40Kb:7.4e-06:1.6e-07:4.7:32
chr15	27120000	27160000	GABRA5:40Kb:1e-08:4.6e-10:4.7:37
chr15	32760000	32800000	SCG5:-160Kb:5.3e-08:1.1e-09:16:43
chr15	32800000	32840000	SCG5:-120Kb:1.1e-05:4.8e-07:19:41
chr15	32920000	32960000	WHAMMP1:120Kb:3.4e-05:7.1e-07:19:41
chr15	39880000	39920000	THBS1:40Kb:3.3e-07:6.7e-09:57:1.1e+02
chr15	41640000	41680000	ITPKA:-120Kb:0:0:42:3.9e+02
chr15	43560000	43600000	RNU6-28:-80Kb:2.6e-07:5.5e-09:22:40
chr15	43560000	43600000	TUBGCP4:-80Kb:2.6e-07:5.5e-09:22:40
chr15	43560000	43600000	ZSCAN29:-80Kb:2.6e-07:5.5e-09:22:40
chr15	45440000	45480000	SHF:-40Kb:1.5e-05:3.2e-07:22:35
chr15	45440000	45480000	SLC28A2:-80Kb:5.7e-07:1.2e-08:17:32
chr15	55400000	55440000	PIGB:-200Kb:1.1e-06:2.3e-08:16:34
chr15	55400000	55440000	RAB27A:-160Kb:1.8e-11:3.7e-13:18:42
chr15	55440000	55480000	PIGB:-160Kb:5.2e-05:2.2e-06:18:33
chr15	55440000	55480000	RAB27A:-120Kb:1.2e-08:4.9e-10:20:42
chr15	56920000	56960000	NEDD4:640Kb:6.5e-05:1.4e-06:7.2:27
chr15	58480000	58520000	AQP9:80Kb:2.3e-07:4.8e-09:20:43
chr15	63240000	63280000	TPM1:-80Kb:5.3e-10:1e-11:46:97
chr15	64560000	64600000	PPIB:120Kb:2.9e-09:5.9e-11:25:68
chr15	64560000	64600000	SNX22:120Kb:2.9e-09:5.9e-11:25:68
chr15	64920000	64960000	TRIP4:240Kb:1.2e-05:2.6e-07:17:50
chr15	65000000	65040000	PLEKHO2:-120Kb:7.7e-06:1.6e-07:28:62
chr15	66680000	66720000	MAP2K1:40Kb:0:0:45:92
chr15	66680000	66720000	TIPIN:40Kb:0:0:45:92
chr15	66800000	66840000	LCTL:-40Kb:4.4e-05:8.5e-07:45:71
chr15	72720000	72760000	MIR630:-120Kb:1.6e-08:3.5e-10:32:85
chr15	73560000	73600000	HCN4:-80Kb:9.9e-10:2.1e-11:42:95
chr15	75160000	75200000	GOLGA6D:-400Kb:6.8e-05:3.2e-06:12:40
chr15	75200000	75240000	COMMD4:-400Kb:7.4e-05:1.8e-06:12:41
chr15	75200000	75240000	GOLGA6D:-360Kb:8.3e-07:1.9e-08:13:47
chr15	75200000	75240000	NEIL1:-400Kb:7.4e-05:1.8e-06:12:41
chr15	75560000	75600000	COX5A:360Kb:9.8e-07:2.1e-08:13:47
chr15	75600000	75640000	COX5A:400Kb:4.5e-05:1.9e-06:12:41
chr15	76000000	76040000	FBXO22:-160Kb:7.8e-05:3.3e-06:26:53
chr15	76040000	76080000	FBXO22:-120Kb:2.9e-09:6.1e-11:29:67
chr15	76040000	76080000	UBE2Q2:-80Kb:3.4e-07:7.2e-09:34:68
chr15	76080000	76120000	UBE2Q2:-40Kb:1.9e-06:8.1e-08:44:76
chr15	76120000	76160000	MIR4313:80Kb:1.8e-07:8.1e-09:34:68
chr15	76160000	76200000	MIR4313:120Kb:5.8e-09:1.3e-10:29:67
chr15	78520000	78560000	CHRNA5:-320Kb:1.4e-05:3e-07:23:50
chr15	78560000	78600000	CRABP1:-40Kb:7e-06:1.4e-07:45:73
chr15	78600000	78640000	WDR61:40Kb:7e-06:1.5e-07:45:73
chr15	78840000	78880000	ACSBG1:320Kb:1.3e-05:2.7e-07:23:50
chr15	78840000	78880000	DNAJA4:320Kb:1.3e-05:2.7e-07:23:50
chr15	79320000	79360000	CTSH:120Kb:4.1e-13:8.5e-15:20:62
chr15	79320000	79360000	LOC646938:280Kb:8.1e-06:1.6e-07:10:38
chr15	79320000	79360000	MORF4L1:160Kb:3.6e-07:7.4e-09:18:49
chr15	81240000	81280000	MESDC1:-40Kb:3.1e-05:7.2e-07:21:50
chr15	81240000	81280000	MESDC2:-40Kb:3.1e-05:7.2e-07:21:50
chr15	81240000	81280000	MIR4514:-40Kb:3.1e-05:7.2e-07:21:50
chr15	81560000	81600000	STARD5:-40Kb:4.7e-07:9.9e-09:21:53
chr15	83280000	83320000	AP3B2:-80Kb:8.6e-06:1.8e-07:28:71
chr15	83280000	83320000	LOC338963:-80Kb:8.6e-06:1.8e-07:28:71
chr15	83360000	83400000	CPEB1:80Kb:8.1e-06:1.9e-07:28:71
chr15	83360000	83400000	LOC283692:80Kb:8.1e-06:1.9e-07:28:71
chr15	83800000	83840000	FAM103A1:160Kb:1.5e-08:3.7e-10:25:75
chr15	86800000	86840000	LOC727915:-40Kb:6.7e-06:2.6e-07:0:39
chr15	86880000	86920000	LOC727915:40Kb:6.7e-06:2.8e-07:0:39
chr15	88200000	88240000	LINC00052:80Kb:9.4e-07:1.9e-08:39:87
chr15	89120000	89160000	AEN:-40Kb:3.6e-06:7.6e-08:59:91
chr15	89120000	89160000	ISG20:-40Kb:3.6e-06:7.6e-08:59:91
chr15	89160000	89200000	MIR1179:40Kb:9.5e-06:1.9e-07:59:91
chr15	89160000	89200000	MIR3529:40Kb:9.5e-06:1.9e-07:59:91
chr15	89160000	89200000	MIR7-2:40Kb:9.5e-06:1.9e-07:59:91
chr15	89200000	89240000	DET1:120Kb:9.6e-09:1.9e-10:37:80
chr15	89200000	89240000	MRPL46:200Kb:3.1e-10:6.5e-12:36:83
chr15	89200000	89240000	MRPS11:200Kb:3.1e-10:6.5e-12:36:83
chr15	89280000	89320000	ACAN:-40Kb:2e-05:4.2e-07:1.7:30
chr15	91120000	91160000	BLM:-120Kb:0:0:9.3:42
chr15	93640000	93680000	RGMA:40Kb:3.1e-05:9.4e-07:21:33
chr15	93720000	93760000	RGMA:120Kb:4.4e-05:2.7e-06:15:27
chr15	99480000	99520000	HSP90B2P:-280Kb:2.1e-13:5.7e-15:48:1e+02
chr15	99480000	99520000	LRRC28:-280Kb:2.1e-13:5.7e-15:48:1e+02
chr15	99480000	99520000	TTC23:-280Kb:2.1e-13:5.7e-15:48:1e+02
chr15	99520000	99560000	SYNM:-120Kb:4.4e-15:1.1e-16:48:1e+02
chr15	99560000	99600000	SYNM:-80Kb:1e-06:5.1e-08:37:72
chr16	1760000	1800000	FAHD1:-80Kb:8.1e-11:3.5e-12:32:1e+02
chr16	1760000	1800000	HAGH:-80Kb:8.1e-11:3.5e-12:32:1e+02
chr16	1760000	1800000	IGFALS:-80Kb:8.1e-11:3.5e-12:32:1e+02
chr16	1840000	1880000	LINC00254:-80Kb:1.8e-06:3.6e-08:39:1e+02
chr16	1840000	1880000	MEIOB:-80Kb:1.8e-06:3.6e-08:39:1e+02
chr16	1840000	1880000	MIR3177:80Kb:2.2e-10:4.7e-12:32:1e+02
chr16	1880000	1920000	EME2:80Kb:5.1e-07:1e-08:32:89
chr16	1880000	1920000	FAHD1:40Kb:1.2e-13:2.7e-15:49:1.3e+02
chr16	1880000	1920000	HAGH:40Kb:1.2e-13:2.7e-15:49:1.3e+02
chr16	1880000	1920000	IGFALS:40Kb:1.2e-13:2.7e-15:49:1.3e+02
chr16	1880000	1920000	MRPS34:80Kb:5.1e-07:1e-08:32:89
chr16	1880000	1920000	NME3:80Kb:5.1e-07:1e-08:32:89
chr16	1880000	1920000	NUBP2:80Kb:5.1e-07:1e-08:32:89
chr16	1880000	1920000	SPSB3:80Kb:5.1e-07:1e-08:32:89
chr16	1920000	1960000	FAHD1:80Kb:1.2e-08:7.5e-10:39:1e+02
chr16	1920000	1960000	HAGH:80Kb:1.2e-08:7.5e-10:39:1e+02
chr16	1920000	1960000	IGFALS:80Kb:1.2e-08:7.5e-10:39:1e+02
chr16	2480000	2520000	FLYWCH2:-440Kb:3.1e-05:5.1e-06:7.6:57
chr16	2520000	2560000	AMDHD2:-40Kb:5.9e-05:2.5e-06:60:1.1e+02
chr16	2520000	2560000	ATP6V0C:-40Kb:5.9e-05:2.5e-06:60:1.1e+02
chr16	2520000	2560000	CEMP1:-40Kb:5.9e-05:2.5e-06:60:1.1e+02
chr16	2520000	2560000	MIR3178:-40Kb:5.9e-05:2.5e-06:60:1.1e+02
chr16	2520000	2560000	PDPK1:-40Kb:5.9e-05:2.5e-06:60:1.1e+02
chr16	2560000	2600000	FLYWCH2:-360Kb:4.1e-15:1.1e-16:10:1e+02
chr16	2720000	2760000	FLYWCH2:-200Kb:9e-09:9.8e-10:25:93
chr16	2840000	2880000	FLYWCH2:-80Kb:1.6e-06:2.1e-07:39:97
chr16	2880000	2920000	FLYWCH2:-40Kb:1e-14:5.6e-16:60:1.5e+02
chr16	2920000	2960000	AMDHD2:360Kb:2.4e-13:5.1e-15:10:1e+02
chr16	2920000	2960000	ATP6V0C:360Kb:2.4e-13:5.1e-15:10:1e+02
chr16	2920000	2960000	CEMP1:360Kb:2.4e-13:5.1e-15:10:1e+02
chr16	2920000	2960000	ERVK13-1:200Kb:3.8e-07:7.5e-09:25:93
chr16	2920000	2960000	KCTD5:200Kb:3.8e-07:7.5e-09:25:93
chr16	2920000	2960000	MIR3178:360Kb:2.4e-13:5.1e-15:10:1e+02
chr16	2920000	2960000	PDPK1:360Kb:2.4e-13:5.1e-15:10:1e+02
chr16	2920000	2960000	PRSS21:80Kb:2.9e-05:5.7e-07:39:97
chr16	2920000	2960000	PRSS22:40Kb:4.4e-14:8.9e-16:60:1.5e+02
chr16	2920000	2960000	PRSS30P:40Kb:4.4e-14:8.9e-16:60:1.5e+02
chr16	2920000	2960000	PRSS41:80Kb:2.9e-05:5.7e-07:39:97
chr16	2920000	2960000	ZG16B:40Kb:4.4e-14:8.9e-16:60:1.5e+02
chr16	2920000	2960000	ZNF205:-240Kb:5.4e-15:1.1e-16:12:1e+02
chr16	2920000	2960000	ZNF205-AS1:-240Kb:5.4e-15:1.1e-16:12:1e+02
chr16	2920000	2960000	ZNF213:-240Kb:5.4e-15:1.1e-16:12:1e+02
chr16	3160000	3200000	FLYWCH2:240Kb:2.7e-14:2.2e-15:12:1e+02
chr16	8880000	8920000	USP7:-160Kb:7.6e-06:6.7e-07:14:47
chr16	8960000	9000000	USP7:-80Kb:9.7e-09:6.4e-10:22:64
chr16	9000000	9040000	CARHSP1:40Kb:1.1e-09:2.3e-11:35:80
chr16	9000000	9040000	PMM2:120Kb:0:0:17:74
chr16	9000000	9040000	TMEM186:120Kb:0:0:17:74
chr16	9000000	9040000	USP7:-40Kb:0:0:35:1.4e+02
chr16	9040000	9080000	CARHSP1:80Kb:1.2e-08:5.2e-10:22:64
chr16	9040000	9080000	PMM2:160Kb:7e-06:4.7e-07:14:47
chr16	9040000	9080000	TMEM186:160Kb:7e-06:4.7e-07:14:47
chr16	9080000	9120000	CARHSP1:120Kb:1.1e-06:6.9e-08:17:53
chr16	9080000	9120000	PMM2:200Kb:1.5e-08:6.8e-10:12:53
chr16	9080000	9120000	TMEM186:200Kb:1.5e-08:6.8e-10:12:53
chr16	9080000	9120000	USP7:40Kb:1e-13:4.6e-15:35:88
chr16	9120000	9160000	USP7:80Kb:3.6e-05:4e-06:22:53
chr16	11080000	11120000	CIITA:120Kb:8.9e-06:7e-07:38:71
chr16	11160000	11200000	CIITA:200Kb:8.9e-06:4.9e-07:31:65
chr16	11240000	11280000	CIITA:280Kb:8.9e-06:8.1e-07:25:58
chr16	11240000	11280000	SOCS1:-80Kb:6e-05:2.5e-06:45:86
chr16	11280000	11320000	SOCS1:-40Kb:4.4e-11:9.2e-13:60:1.2e+02
chr16	11320000	11360000	CIITA:360Kb:8.7e-06:2e-07:18:53
chr16	11960000	12000000	BCAR4:40Kb:1.6e-05:3.3e-07:60:1e+02
chr16	11960000	12000000	RSL1D1:40Kb:1.6e-05:3.3e-07:60:1e+02
chr16	14960000	15000000	PDXDC1:-80Kb:6.1e-05:1.2e-06:27:79
chr16	15040000	15080000	MIR3179-1:80Kb:4.1e-06:1.8e-07:27:79
chr16	15360000	15400000	ABCC1:-680Kb:7e-05:6.6e-06:4.2:49
chr16	15360000	15400000	MIR3179-1:400Kb:2.5e-06:5.3e-08:9.5:63
chr16	15840000	15880000	ABCC1:-200Kb:3.8e-06:9e-08:17:70
chr16	15880000	15920000	ABCC1:-160Kb:1.8e-05:8.5e-07:19:68
chr16	15880000	15920000	FOPNL:-80Kb:3.2e-08:6.9e-10:27:93
chr16	15880000	15920000	MYH11:-40Kb:4.7e-06:1.1e-07:40:97
chr16	16000000	16040000	ABCC1:-40Kb:2.8e-05:2e-06:40:88
chr16	19480000	19520000	C16orf62:-80Kb:1.9e-05:8.1e-07:27:54
chr16	19600000	19640000	C16orf88:-120Kb:1.4e-07:2.9e-09:23:54
chr16	19600000	19640000	IQCK:-120Kb:1.4e-07:2.9e-09:23:54
chr16	19640000	19680000	C16orf88:-80Kb:5.7e-05:2.5e-06:27:51
chr16	19640000	19680000	IQCK:-80Kb:5.7e-05:2.5e-06:27:51
chr16	19760000	19800000	C16orf62:200Kb:5e-08:1.1e-09:19:52
chr16	20720000	20760000	CRYM:-560Kb:2.5e-07:5.7e-09:6.2:63
chr16	20720000	20760000	CRYM-AS1:-560Kb:2.5e-07:5.7e-09:6.2:63
chr16	20800000	20840000	LOC100190986:-640Kb:4.6e-12:2.2e-13:5.8:82
chr16	20920000	20960000	LOC100190986:-520Kb:1.7e-05:1.6e-06:6.5:55
chr16	21200000	21240000	CRYM:-80Kb:1.4e-06:6.4e-08:17:69
chr16	21200000	21240000	CRYM-AS1:-80Kb:1.4e-06:6.4e-08:17:69
chr16	21240000	21280000	LOC100190986:-200Kb:6.7e-08:4.8e-09:11:71
chr16	21280000	21320000	THUMPD1:560Kb:5.4e-10:1.2e-11:6.2:63
chr16	21280000	21320000	ZP2:80Kb:2.1e-06:4.5e-08:17:69
chr16	21440000	21480000	ANKS4B:200Kb:2.2e-08:4.5e-10:11:71
chr16	21440000	21480000	ERI2:640Kb:0:0:5.8:82
chr16	21440000	21480000	LOC100271836:-40Kb:0:0:24:1.8e+02
chr16	21440000	21480000	LOC81691:640Kb:0:0:5.8:82
chr16	21480000	21520000	LOC100190986:40Kb:0:0:24:1.8e+02
chr16	22480000	22520000	OTOA:800Kb:0:0:5.2:3.2e+02
chr16	23400000	23440000	COG7:-40Kb:2e-05:4e-07:34:58
chr16	23520000	23560000	EARS2:-40Kb:7.8e-05:1.6e-06:26:45
chr16	23520000	23560000	UBFD1:-40Kb:7.8e-05:1.6e-06:26:45
chr16	24480000	24520000	TNRC6A:-240Kb:1.1e-14:2.2e-16:23:57
chr16	24520000	24560000	TNRC6A:-200Kb:6.4e-05:2.7e-06:28:46
chr16	24960000	25000000	ARHGAP17:-40Kb:8.4e-05:1.7e-06:52:70
chr16	24960000	25000000	LOC100506655:-200Kb:7.5e-05:1.8e-06:5.8:24
chr16	27080000	27120000	NSMCE1:-200Kb:5.1e-05:2.2e-06:12:38
chr16	27120000	27160000	NSMCE1:-160Kb:1.4e-07:3.1e-09:17:51
chr16	27160000	27200000	FLJ21408:-80Kb:8.9e-12:1.9e-13:28:67
chr16	27160000	27200000	KDM8:-40Kb:9.8e-06:2e-07:44:71
chr16	28240000	28280000	NUPR1:-280Kb:1.3e-06:2.8e-08:16:82
chr16	29320000	29360000	ATP2A1:440Kb:4.8e-05:1e-06:5.9:71
chr16	29320000	29360000	LOC100289092:440Kb:4.8e-05:1e-06:5.9:71
chr16	29320000	29360000	LOC613037:-920Kb:0:0:2.7:1.9e+02
chr16	29320000	29360000	RRN3P2:240Kb:2.5e-11:5.2e-13:11:1.1e+02
chr16	30360000	30400000	ITGAL:-120Kb:3.9e-05:8.1e-07:23:83
chr16	30360000	30400000	MIR4518:-120Kb:3.9e-05:8.1e-07:23:83
chr16	30880000	30920000	HSD3B7:-80Kb:1.1e-08:2.4e-10:20:85
chr16	30880000	30920000	ORAI3:-80Kb:1.1e-08:2.4e-10:20:85
chr16	30880000	30920000	SETD1A:-80Kb:1.1e-08:2.4e-10:20:85
chr16	30920000	30960000	HSD3B7:-40Kb:1.7e-07:7.4e-09:28:87
chr16	30920000	30960000	ORAI3:-40Kb:1.7e-07:7.4e-09:28:87
chr16	30920000	30960000	SETD1A:-40Kb:1.7e-07:7.4e-09:28:87
chr16	30920000	30960000	STX1B:-80Kb:1.2e-05:2.4e-07:20:72
chr16	30960000	31000000	BCL7C:80Kb:1e-08:2.4e-10:20:85
chr16	30960000	31000000	CTF1:80Kb:1e-08:2.4e-10:20:85
chr16	30960000	31000000	FBXL19:40Kb:3.8e-07:8.1e-09:28:87
chr16	30960000	31000000	FBXL19-AS1:40Kb:3.8e-07:8.1e-09:28:87
chr16	30960000	31000000	MIR4519:80Kb:1e-08:2.4e-10:20:85
chr16	30960000	31000000	MIR762:80Kb:1e-08:2.4e-10:20:85
chr16	31000000	31040000	FBXL19:80Kb:8.2e-06:3.5e-07:20:72
chr16	31000000	31040000	FBXL19-AS1:80Kb:8.2e-06:3.5e-07:20:72
chr16	32560000	32600000	LOC390705:-720Kb:1.8e-07:1.8e-08:1.2:34
chr16	33320000	33360000	LOC390705:40Kb:2.2e-12:1.1e-13:4.9:49
chr16	33360000	33400000	LOC390705:80Kb:4.2e-07:5.3e-08:3.5:35
chr16	33400000	33440000	LOC390705:120Kb:0:0:2.8:55
chr16	33440000	33480000	LOC390705:160Kb:1.7e-10:1.3e-11:2.5:42
chr16	33480000	33520000	LOC390705:200Kb:2.2e-06:3.3e-07:2.2:32
chr16	33840000	33880000	RNU6-76:280Kb:6e-07:1.2e-08:1.9:28
chr16	46960000	47000000	DNAJA2:-40Kb:5.2e-05:1.1e-06:33:57
chr16	48760000	48800000	N4BP1:120Kb:3.8e-08:8.2e-10:21:47
chr16	48800000	48840000	N4BP1:160Kb:3.8e-05:1.6e-06:18:38
chr16	50400000	50440000	NKD1:-160Kb:6.5e-05:1.5e-06:15:29
chr16	50440000	50480000	BRD7:40Kb:3.4e-06:7.3e-08:23:39
chr16	50560000	50600000	BRD7:160Kb:4.3e-05:1.8e-06:15:29
chr16	52000000	52040000	C16orf97:-80Kb:2e-06:4.1e-08:8.4:29
chr16	52000000	52040000	LOC100505619:-80Kb:2e-06:4.1e-08:8.4:29
chr16	55440000	55480000	LPCAT2:-80Kb:2.9e-12:6e-14:42:81
chr16	55680000	55720000	CES1P1:-80Kb:7e-05:1.5e-06:42:69
chr16	55760000	55800000	SLC6A2:80Kb:5.8e-05:1.1e-06:42:69
chr16	55880000	55920000	CES5A:-80Kb:3.6e-08:7.1e-10:42:78
chr16	55920000	55960000	CES5A:-40Kb:8e-06:3.2e-07:59:89
chr16	56320000	56360000	MT1A:-320Kb:3.4e-05:1.6e-06:13:44
chr16	56320000	56360000	MT1DP:-320Kb:3.4e-05:1.6e-06:13:44
chr16	56320000	56360000	MT1E:-320Kb:3.4e-05:1.6e-06:13:44
chr16	56320000	56360000	MT1JP:-320Kb:3.4e-05:1.6e-06:13:44
chr16	56320000	56360000	MT1L:-320Kb:3.4e-05:1.6e-06:13:44
chr16	56320000	56360000	MT1M:-320Kb:3.4e-05:1.6e-06:13:44
chr16	56320000	56360000	MT2A:-320Kb:3.4e-05:1.6e-06:13:44
chr16	57080000	57120000	ARL2BP:-160Kb:1.6e-08:3.3e-10:23:59
chr16	57080000	57120000	CPNE2:-40Kb:5e-10:1e-11:51:91
chr16	57080000	57120000	FAM192A:-120Kb:0:0:27:94
chr16	57080000	57120000	MT1A:440Kb:1.5e-08:3.5e-10:8.7:50
chr16	57080000	57120000	MT1DP:440Kb:1.5e-08:3.5e-10:8.7:50
chr16	57080000	57120000	MT1E:440Kb:1.5e-08:3.5e-10:8.7:50
chr16	57080000	57120000	MT1JP:440Kb:1.5e-08:3.5e-10:8.7:50
chr16	57080000	57120000	MT1L:440Kb:1.5e-08:3.5e-10:8.7:50
chr16	57080000	57120000	MT1M:440Kb:1.5e-08:3.5e-10:8.7:50
chr16	57080000	57120000	MT2A:440Kb:1.5e-08:3.5e-10:8.7:50
chr16	57080000	57120000	RSPRY1:-120Kb:0:0:27:94
chr16	57120000	57160000	ARL2BP:-120Kb:4e-06:2.5e-07:27:56
chr16	57120000	57160000	FAM192A:-80Kb:4.9e-07:2.1e-08:34:66
chr16	57120000	57160000	RSPRY1:-80Kb:4.9e-07:2.1e-08:34:66
chr16	57160000	57200000	ARL2BP:-80Kb:6.4e-07:2.6e-08:34:65
chr16	57200000	57240000	CPNE2:80Kb:1.6e-06:6.7e-08:34:66
chr16	57240000	57280000	CPNE2:120Kb:1.2e-05:7.5e-07:27:56
chr16	58080000	58120000	C16orf80:-80Kb:4.9e-05:2.1e-06:10:22
chr16	58160000	58200000	CSNK2A2:-40Kb:1e-06:2.1e-08:13:26
chr16	58200000	58240000	C16orf80:40Kb:1.2e-05:2.5e-07:13:26
chr16	65680000	65720000	LOC283867:80Kb:1.6e-11:3.4e-13:48:96
chr16	66840000	66880000	CDH16:-80Kb:8.1e-05:1.6e-06:39:86
chr16	66840000	66880000	RRAD:-80Kb:8.1e-05:1.6e-06:39:86
chr16	66920000	66960000	CA7:80Kb:8.4e-05:1.6e-06:39:86
chr16	66920000	66960000	NAE1:80Kb:8.4e-05:1.6e-06:39:86
chr16	67760000	67800000	RANBP10:-80Kb:6.4e-05:1.3e-06:39:93
chr16	67760000	67800000	THAP11:-80Kb:6.4e-05:1.3e-06:39:93
chr16	67760000	67800000	TSNAXIP1:-80Kb:6.4e-05:1.3e-06:39:93
chr16	68000000	68040000	CTRL:40Kb:2.9e-05:2e-06:14:67
chr16	68000000	68040000	LCAT:40Kb:2.9e-05:2e-06:14:67
chr16	68000000	68040000	PSMB10:40Kb:2.9e-05:2e-06:14:67
chr16	68040000	68080000	CTRL:80Kb:5.2e-05:4.9e-06:8.5:59
chr16	68040000	68080000	LCAT:80Kb:5.2e-05:4.9e-06:8.5:59
chr16	68040000	68080000	PSMB10:80Kb:5.2e-05:4.9e-06:8.5:59
chr16	68120000	68160000	CTRL:160Kb:1.8e-06:4.3e-08:5.2:67
chr16	68120000	68160000	LCAT:160Kb:1.8e-06:4.3e-08:5.2:67
chr16	68120000	68160000	PSMB10:160Kb:1.8e-06:4.3e-08:5.2:67
chr16	68160000	68200000	CTRL:200Kb:1.9e-05:9e-07:4.4:59
chr16	68160000	68200000	LCAT:200Kb:1.9e-05:9e-07:4.4:59
chr16	68160000	68200000	PSMB10:200Kb:1.9e-05:9e-07:4.4:59
chr16	68320000	68360000	CTRL:360Kb:9.7e-05:1.1e-05:2.9:52
chr16	68320000	68360000	LCAT:360Kb:9.7e-05:1.1e-05:2.9:52
chr16	68320000	68360000	PSMB10:360Kb:9.7e-05:1.1e-05:2.9:52
chr16	69160000	69200000	SNTB2:-40Kb:7e-05:1.4e-06:54:1e+02
chr16	69200000	69240000	CHTF8:40Kb:6.8e-05:1.4e-06:54:1e+02
chr16	69200000	69240000	CIRH1A:40Kb:6.8e-05:1.4e-06:54:1e+02
chr16	70400000	70440000	DDX19A:40Kb:2.2e-05:4.6e-07:38:59
chr16	70400000	70440000	FUK:-80Kb:1e-08:2.1e-10:27:51
chr16	70400000	70440000	LOC100506083:40Kb:2.2e-05:4.6e-07:38:59
chr16	70640000	70680000	IL34:40Kb:6.8e-05:1.4e-06:35:54
chr16	71400000	71440000	ZNF19:-120Kb:1.7e-11:4.1e-13:14:42
chr16	71440000	71480000	MARVELD3:-200Kb:4.3e-05:2.1e-06:12:30
chr16	71440000	71480000	ZNF19:-80Kb:8.5e-11:4.2e-12:17:44
chr16	71440000	71480000	ZNF23:-40Kb:3.9e-06:8.9e-08:22:42
chr16	71520000	71560000	CHST4:-40Kb:4e-07:9.3e-09:22:44
chr16	71560000	71600000	MARVELD3:-80Kb:4.3e-05:3.1e-06:17:35
chr16	71560000	71600000	ZNF19:40Kb:9.9e-08:7.2e-09:22:44
chr16	71640000	71680000	CHST4:80Kb:8.4e-05:4e-06:17:35
chr16	71640000	71680000	SNORD71:-120Kb:2e-09:5e-11:14:39
chr16	71680000	71720000	SNORD71:-80Kb:1.5e-05:7.5e-07:17:36
chr16	71760000	71800000	MARVELD3:120Kb:3.3e-09:7.9e-11:14:39
chr16	76400000	76440000	CNTNAP4:120Kb:7.5e-05:3.3e-06:18:34
chr16	76520000	76560000	CNTNAP4:240Kb:7.5e-05:1.9e-06:13:30
chr16	83320000	83360000	MIR3182:-200Kb:0:0:4.4:92
chr16	84560000	84600000	ATP2C2:160Kb:6.8e-06:1.3e-07:31:74
chr16	86440000	86480000	LOC732275:80Kb:2.3e-12:4.7e-14:39:1.2e+02
chr16	86480000	86520000	LOC732275:120Kb:8.8e-05:3.5e-06:29:75
chr16	86880000	86920000	FENDRR:360Kb:7.5e-05:1.9e-06:13:60
chr16	86880000	86920000	FOXF1:360Kb:7.5e-05:1.9e-06:13:60
chr17	80000	120000	FAM101B:-200Kb:2.8e-05:9.2e-07:29:88
chr17	120000	160000	NSFP1:-200Kb:2.6e-05:8.2e-07:29:88
chr17	240000	280000	FAM57A:-360Kb:1.1e-06:2.9e-08:29:88
chr17	240000	280000	VPS53:-360Kb:1.1e-06:2.9e-08:29:88
chr17	280000	320000	DBIL5P:-360Kb:7.5e-07:1.9e-08:29:88
chr17	280000	320000	GEMIN4:-360Kb:7.5e-07:1.9e-08:29:88
chr17	320000	360000	FAM57A:-280Kb:5.8e-05:3.1e-06:38:87
chr17	320000	360000	VPS53:-280Kb:5.8e-05:3.1e-06:38:87
chr17	360000	400000	DBIL5P:-280Kb:4.5e-05:2.4e-06:38:87
chr17	360000	400000	GEMIN4:-280Kb:4.5e-05:2.4e-06:38:87
chr17	3640000	3680000	EMC6:80Kb:6e-10:1.3e-11:43:87
chr17	3640000	3680000	P2RX5:80Kb:6e-10:1.3e-11:43:87
chr17	3640000	3680000	P2RX5-TAX1BP3:80Kb:6e-10:1.3e-11:43:87
chr17	3640000	3680000	TAX1BP3:80Kb:6e-10:1.3e-11:43:87
chr17	3760000	3800000	ATP2A3:-80Kb:2.8e-06:5.9e-08:43:81
chr17	3840000	3880000	CAMKK1:80Kb:1.5e-06:3.1e-08:43:81
chr17	4040000	4080000	UBE2G1:-200Kb:1.1e-08:5e-10:26:73
chr17	4200000	4240000	UBE2G1:-40Kb:0:0:61:1.6e+02
chr17	4240000	4280000	CYB5D2:200Kb:1.1e-08:2.2e-10:26:73
chr17	4240000	4280000	ZZEF1:200Kb:1.1e-08:2.2e-10:26:73
chr17	4640000	4680000	GLTPD2:-40Kb:3.8e-08:7.6e-10:61:1.1e+02
chr17	4640000	4680000	PLD2:-40Kb:3.8e-08:7.6e-10:61:1.1e+02
chr17	4640000	4680000	PSMB6:-40Kb:3.8e-08:7.6e-10:61:1.1e+02
chr17	4640000	4680000	VMO1:-40Kb:3.8e-08:7.6e-10:61:1.1e+02
chr17	4680000	4720000	CXCL16:40Kb:3.4e-08:7.5e-10:61:1.1e+02
chr17	4680000	4720000	TM4SF5:40Kb:3.4e-08:7.5e-10:61:1.1e+02
chr17	4680000	4720000	ZMYND15:40Kb:3.4e-08:7.5e-10:61:1.1e+02
chr17	4760000	4800000	CAMTA2:-120Kb:2.7e-06:6e-08:28:66
chr17	4760000	4800000	INCA1:-120Kb:2.7e-06:6e-08:28:66
chr17	4760000	4800000	KIF1C:-120Kb:2.7e-06:6e-08:28:66
chr17	5280000	5320000	DERL2:-80Kb:7.2e-06:1.5e-07:11:44
chr17	5280000	5320000	DHX33:-80Kb:7.2e-06:1.5e-07:11:44
chr17	5280000	5320000	MIS12:-80Kb:7.2e-06:1.5e-07:11:44
chr17	6280000	6320000	PITPNM3:-160Kb:1.1e-08:2.3e-10:17:53
chr17	6880000	6920000	CLEC10A:-80Kb:1.1e-08:2.2e-10:32:73
chr17	6960000	7000000	ALOX12:80Kb:3.4e-09:7.1e-11:32:73
chr17	6960000	7000000	C17orf49:80Kb:3.4e-09:7.1e-11:32:73
chr17	6960000	7000000	LOC100506713:80Kb:3.4e-09:7.1e-11:32:73
chr17	6960000	7000000	RNASEK:80Kb:3.4e-09:7.1e-11:32:73
chr17	6960000	7000000	RNASEK-C17orf49:80Kb:3.4e-09:7.1e-11:32:73
chr17	7000000	7040000	ALOX12:120Kb:4.3e-05:1.8e-06:28:57
chr17	7000000	7040000	C17orf49:120Kb:4.3e-05:1.8e-06:28:57
chr17	7000000	7040000	LOC100506713:120Kb:4.3e-05:1.8e-06:28:57
chr17	7000000	7040000	RNASEK:120Kb:4.3e-05:1.8e-06:28:57
chr17	7000000	7040000	RNASEK-C17orf49:120Kb:4.3e-05:1.8e-06:28:57
chr17	7080000	7120000	ACADVL:-40Kb:4.4e-11:9.5e-13:64:1.1e+02
chr17	7080000	7120000	CTDNEP1:-40Kb:4.4e-11:9.5e-13:64:1.1e+02
chr17	7080000	7120000	DLG4:-40Kb:4.4e-11:9.5e-13:64:1.1e+02
chr17	7080000	7120000	DVL2:-40Kb:4.4e-11:9.5e-13:64:1.1e+02
chr17	7080000	7120000	ELP5:-40Kb:4.4e-11:9.5e-13:64:1.1e+02
chr17	7080000	7120000	GABARAP:-40Kb:4.4e-11:9.5e-13:64:1.1e+02
chr17	7080000	7120000	MIR324:-40Kb:4.4e-11:9.5e-13:64:1.1e+02
chr17	7080000	7120000	PHF23:-40Kb:4.4e-11:9.5e-13:64:1.1e+02
chr17	7120000	7160000	ASGR1:40Kb:1.8e-11:4.2e-13:64:1.1e+02
chr17	7360000	7400000	ACAP1:160Kb:7.7e-10:1.6e-11:28:72
chr17	7360000	7400000	EIF5A:160Kb:7.7e-10:1.6e-11:28:72
chr17	7360000	7400000	GPS2:160Kb:7.7e-10:1.6e-11:28:72
chr17	7360000	7400000	NEURL4:160Kb:7.7e-10:1.6e-11:28:72
chr17	15400000	15440000	CDRT15P2:-240Kb:1.6e-05:1.1e-06:18:55
chr17	15680000	15720000	CDRT4:320Kb:4.8e-05:9.8e-07:13:49
chr17	15760000	15800000	CDRT15P2:120Kb:9.8e-06:4.4e-07:26:66
chr17	15800000	15840000	CDRT15P2:160Kb:8.1e-08:1.8e-09:22:69
chr17	16200000	16240000	CENPV:-40Kb:7.9e-05:1.6e-06:50:98
chr17	16200000	16240000	TRPV2:-80Kb:4.3e-06:8.4e-08:34:88
chr17	16200000	16240000	UBB:-80Kb:4.3e-06:8.4e-08:34:88
chr17	17920000	17960000	SHMT1:-320Kb:1.1e-09:5.4e-11:5.2:60
chr17	18120000	18160000	SHMT1:-120Kb:0:0:7.3:90
chr17	18240000	18280000	ATPAF2:320Kb:2.1e-06:4.2e-08:5.2:60
chr17	18240000	18280000	GID4:320Kb:2.1e-06:4.2e-08:5.2:60
chr17	18240000	18280000	LLGL1:120Kb:0:0:7.3:90
chr17	18680000	18720000	PRPSAP2:-40Kb:4.4e-07:2e-08:15:64
chr17	18720000	18760000	TVP23B:40Kb:1e-06:2.2e-08:15:64
chr17	18760000	18800000	PRPSAP2:40Kb:2e-11:4.5e-13:15:78
chr17	18760000	18800000	SLC5A10:-80Kb:2.3e-07:5.1e-09:9.5:60
chr17	18760000	18800000	TVP23B:80Kb:3.1e-05:1.3e-06:9.5:51
chr17	18800000	18840000	PRPSAP2:80Kb:4.9e-06:3.2e-07:9.5:54
chr17	20360000	20400000	KRT16P3:-40Kb:0:0:44:1.8e+02
chr17	20400000	20440000	LGALS9B:40Kb:0:0:44:1.8e+02
chr17	20640000	20680000	KRT16P3:240Kb:6.9e-07:3.1e-08:4:50
chr17	21160000	21200000	KCNJ12:-80Kb:9.2e-11:2e-12:27:77
chr17	21160000	21200000	KCNJ18:-120Kb:2.6e-05:5.3e-07:24:59
chr17	21240000	21280000	MAP2K3:80Kb:1.2e-09:2.8e-11:27:77
chr17	21280000	21320000	MAP2K3:120Kb:2.9e-05:2e-06:24:59
chr17	21480000	21520000	KCNJ12:240Kb:1.4e-09:6e-11:1.4:48
chr17	21480000	21520000	MAP2K3:320Kb:1.7e-06:7.8e-08:1.2:41
chr17	26760000	26800000	DHRS13:-440Kb:3.2e-06:7e-08:14:55
chr17	26760000	26800000	FLOT2:-440Kb:3.2e-06:7e-08:14:55
chr17	27280000	27320000	PIPOX:-80Kb:6.5e-07:1.4e-08:14:55
chr17	27320000	27360000	MYO18A:-160Kb:1.2e-07:2.7e-09:7.6:49
chr17	27440000	27480000	SEZ6:120Kb:6.1e-06:2.5e-07:9.7:48
chr17	27480000	27520000	SEZ6:160Kb:9.9e-07:2e-08:7.6:49
chr17	27600000	27640000	MIR4523:-80Kb:1.7e-07:3.4e-09:28:68
chr17	27600000	27640000	TAOK1:-80Kb:1.7e-07:3.4e-09:28:68
chr17	27640000	27680000	CRYBA1:80Kb:1.3e-06:2.6e-08:28:66
chr17	27680000	27720000	NUFIP2:80Kb:2.4e-07:4.9e-09:28:68
chr17	29520000	29560000	EVI2A:-120Kb:4.2e-12:8.5e-14:19:46
chr17	29520000	29560000	EVI2B:-120Kb:4.2e-12:8.5e-14:19:46
chr17	29520000	29560000	RAB11FIP4:-160Kb:3.5e-07:7.1e-09:17:38
chr17	30320000	30360000	ARGFXP2:-120Kb:1.3e-09:2.6e-11:20:50
chr17	30320000	30360000	RHOT1:-120Kb:1.3e-09:2.6e-11:20:50
chr17	30360000	30400000	LRRC37B:40Kb:4.6e-05:3e-06:39:59
chr17	30400000	30440000	LRRC37B:80Kb:3.4e-05:1.5e-06:26:47
chr17	30440000	30480000	LRRC37B:120Kb:9.2e-10:2e-11:20:50
chr17	33080000	33120000	RFFL:-320Kb:2.3e-05:1.6e-06:11:66
chr17	33320000	33360000	RFFL:-80Kb:0:0:28:2.2e+02
chr17	33600000	33640000	CCT6B:320Kb:3.9e-08:7.8e-10:11:82
chr17	33600000	33640000	LIG3:320Kb:3.9e-08:7.8e-10:11:82
chr17	33600000	33640000	RFFL:200Kb:4.8e-10:2.1e-11:15:93
chr17	33600000	33640000	ZNF830:320Kb:3.9e-08:7.8e-10:11:82
chr17	35160000	35200000	AATF:-120Kb:5.2e-05:2.3e-06:40:85
chr17	35160000	35200000	LHX1:-120Kb:5.2e-05:2.3e-06:40:85
chr17	35320000	35360000	AATF:40Kb:5.2e-05:1.9e-06:74:1.2e+02
chr17	35320000	35360000	LHX1:40Kb:5.2e-05:1.9e-06:74:1.2e+02
chr17	35800000	35840000	SYNRG:-160Kb:1.7e-05:3.3e-07:27:69
chr17	38240000	38280000	RAPGEFL1:-80Kb:2.1e-06:4.4e-08:53:1.4e+02
chr17	38320000	38360000	MSL1:80Kb:5.3e-12:1.1e-13:53:1.4e+02
chr17	38320000	38360000	NR1D1:80Kb:5.3e-12:1.1e-13:53:1.4e+02
chr17	38680000	38720000	IGFBP4:120Kb:1.5e-08:3.1e-10:36:1.3e+02
chr17	38680000	38720000	TOP2A:120Kb:1.5e-08:3.1e-10:36:1.3e+02
chr17	39000000	39040000	KRT23:-80Kb:9e-07:1.9e-08:43:1.3e+02
chr17	39080000	39120000	KRT12:80Kb:5.9e-07:1.2e-08:43:1.3e+02
chr17	40200000	40240000	RAB5C:-80Kb:8.9e-05:1.8e-06:52:1.1e+02
chr17	40480000	40520000	ATP6V0A1:-120Kb:1.1e-05:2.4e-07:38:97
chr17	40640000	40680000	CCR10:-160Kb:2.6e-05:5.4e-07:16:75
chr17	40640000	40680000	CNTNAP1:-160Kb:2.6e-05:5.4e-07:16:75
chr17	40640000	40680000	PLEKHH3:-160Kb:2.6e-05:5.4e-07:16:75
chr17	40640000	40680000	TUBG2:-160Kb:2.6e-05:5.4e-07:16:75
chr17	40800000	40840000	MIR5010:160Kb:1.1e-05:2.2e-07:16:75
chr17	40880000	40920000	CNTD1:-40Kb:0:0:60:1.7e+02
chr17	40880000	40920000	COA3:-40Kb:0:0:60:1.7e+02
chr17	40880000	40920000	VPS25:-40Kb:0:0:60:1.7e+02
chr17	40880000	40920000	WNK4:-40Kb:0:0:60:1.7e+02
chr17	40920000	40960000	EZH1:40Kb:0:0:60:1.7e+02
chr17	40920000	40960000	RAMP2:40Kb:0:0:60:1.7e+02
chr17	40920000	40960000	RAMP2-AS1:40Kb:0:0:60:1.7e+02
chr17	42120000	42160000	C17orf53:-80Kb:3.1e-05:6.2e-07:28:76
chr17	42120000	42160000	HDAC5:-80Kb:3.1e-05:6.2e-07:28:76
chr17	42200000	42240000	G6PC3:80Kb:2e-05:4.2e-07:28:76
chr17	42200000	42240000	LSM12:80Kb:2e-05:4.2e-07:28:76
chr17	42640000	42680000	C17orf104:-80Kb:5.5e-05:1.2e-06:28:74
chr17	42800000	42840000	GJC1:-80Kb:1.1e-05:2.6e-07:28:75
chr17	42880000	42920000	ADAM11:80Kb:1.8e-05:3.6e-07:28:75
chr17	43200000	43240000	DCAKD:80Kb:8e-05:1.6e-06:28:71
chr17	43200000	43240000	NMT1:80Kb:8e-05:1.6e-06:28:71
chr17	45600000	45640000	KPNB1:-120Kb:6.8e-08:1.4e-09:37:81
chr17	45680000	45720000	NPEPPS:80Kb:9.8e-06:2e-07:45:97
chr17	45800000	45840000	LRRC46:-80Kb:1.5e-05:3e-07:22:57
chr17	45800000	45840000	MRPL10:-80Kb:1.5e-05:3e-07:22:57
chr17	45800000	45840000	OSBPL7:-80Kb:1.5e-05:3e-07:22:57
chr17	45800000	45840000	SCRN2:-80Kb:1.5e-05:3e-07:22:57
chr17	45880000	45920000	TBX21:80Kb:3.6e-05:7.3e-07:22:57
chr17	46040000	46080000	NFE2L1:-80Kb:4.5e-10:9.5e-12:40:85
chr17	46120000	46160000	CDK5RAP3:80Kb:7.5e-10:1.5e-11:40:85
chr17	48640000	48680000	ACSF2:160Kb:6.5e-07:1.4e-08:8:16
chr17	53400000	53440000	HLF:80Kb:0:0:26:84
chr17	55000000	55040000	MSI2:-320Kb:5.7e-10:1.1e-11:14:98
chr17	55280000	55320000	AKAP1:120Kb:5.6e-07:1.1e-08:29:99
chr17	55320000	55360000	COIL:320Kb:2.8e-11:5.7e-13:14:98
chr17	56400000	56440000	PPM1E:-400Kb:2.1e-07:1e-08:15:60
chr17	56720000	56760000	PPM1E:-80Kb:2.1e-07:1.1e-08:33:79
chr17	57960000	58000000	RNFT1:-80Kb:1e-07:2.2e-09:38:77
chr17	58040000	58080000	RPS6KB1:80Kb:2.7e-08:5.9e-10:38:77
chr17	58040000	58080000	TUBD1:80Kb:2.7e-08:5.9e-10:38:77
chr17	58360000	58400000	SCARNA20:80Kb:2.9e-05:5.8e-07:38:73
chr17	59320000	59360000	TBX2:-120Kb:3.9e-06:8.5e-08:38:87
chr17	60200000	60240000	METTL2A:-280Kb:1.6e-07:3.4e-09:15:67
chr17	61640000	61680000	C17orf72:-400Kb:5.2e-05:1.1e-06:12:41
chr17	61640000	61680000	SCN4A:-400Kb:5.2e-05:1.1e-06:12:41
chr17	61720000	61760000	LIMD2:-40Kb:3.6e-06:8.1e-08:36:68
chr17	61720000	61760000	LOC729683:-40Kb:3.6e-06:8.1e-08:36:68
chr17	61920000	61960000	CSH1:-40Kb:1.8e-06:3.9e-08:36:69
chr17	61920000	61960000	CSHL1:-40Kb:1.8e-06:3.9e-08:36:69
chr17	61920000	61960000	GH1:-40Kb:1.8e-06:3.9e-08:36:69
chr17	61960000	62000000	CSH2:40Kb:1.6e-06:3.6e-08:36:69
chr17	61960000	62000000	GH2:40Kb:1.6e-06:3.6e-08:36:69
chr17	61960000	62000000	SMARCD2:40Kb:1.6e-06:3.6e-08:36:69
chr17	61960000	62000000	TCAM1P:40Kb:1.6e-06:3.6e-08:36:69
chr17	67800000	67840000	KCNJ16:-240Kb:3.9e-06:1.9e-07:13:41
chr17	67840000	67880000	KCNJ16:-200Kb:9.8e-07:2.4e-08:14:44
chr17	68080000	68120000	KCNJ2:-80Kb:1.3e-11:2.6e-13:31:70
chr17	68080000	68120000	KCNJ2-AS1:-80Kb:1.3e-11:2.6e-13:31:70
chr17	71160000	71200000	CPSF4L:-80Kb:6.5e-06:1.3e-07:50:1e+02
chr17	71240000	71280000	COG1:80Kb:5.9e-06:1.2e-07:50:1e+02
chr17	71240000	71280000	SSTR2:80Kb:5.9e-06:1.2e-07:50:1e+02
chr17	72280000	72320000	C17orf77:-280Kb:2.6e-07:1.3e-08:20:65
chr17	72280000	72320000	CD300LD:-280Kb:2.6e-07:1.3e-08:20:65
chr17	72320000	72360000	C17orf77:-240Kb:2.4e-08:6e-10:24:73
chr17	72320000	72360000	CD300LD:-240Kb:2.4e-08:6e-10:24:73
chr17	72360000	72400000	C17orf77:-200Kb:6.5e-05:4.8e-06:25:60
chr17	72360000	72400000	CD300A:-80Kb:8.1e-12:1.8e-13:39:97
chr17	72360000	72400000	CD300LD:-200Kb:6.5e-05:4.8e-06:25:60
chr17	72360000	72400000	SLC9A3R1:-360Kb:1.3e-05:2.8e-07:15:57
chr17	72440000	72480000	GPR142:80Kb:5e-11:1.1e-12:39:97
chr17	72560000	72600000	BTBD17:240Kb:1.1e-06:2.5e-08:24:73
chr17	72560000	72600000	KIF19:240Kb:1.1e-06:2.5e-08:24:73
chr17	72720000	72760000	GPR142:360Kb:9.3e-06:4e-07:15:57
chr17	73960000	74000000	RNF157:-240Kb:8.9e-07:1.9e-08:21:58
chr17	73960000	74000000	UBALD2:-280Kb:1.5e-05:3.6e-07:17:51
chr17	74000000	74040000	EXOC7:-80Kb:9e-07:2e-08:39:76
chr17	74000000	74040000	RNF157:-200Kb:1.4e-06:6e-08:27:63
chr17	74080000	74120000	EVPL:80Kb:2.9e-06:6.1e-08:39:76
chr17	74200000	74240000	ACOX1:240Kb:4.5e-06:9.5e-08:21:58
chr17	74200000	74240000	CDK3:240Kb:4.5e-06:9.5e-08:21:58
chr17	74200000	74240000	EVPL:200Kb:3.7e-06:1.6e-07:27:63
chr17	74200000	74240000	TEN1:240Kb:4.5e-06:9.5e-08:21:58
chr17	74200000	74240000	TEN1-CDK3:240Kb:4.5e-06:9.5e-08:21:58
chr17	74240000	74280000	ACOX1:280Kb:2.5e-05:1.1e-06:17:51
chr17	74240000	74280000	CDK3:280Kb:2.5e-05:1.1e-06:17:51
chr17	74240000	74280000	TEN1:280Kb:2.5e-05:1.1e-06:17:51
chr17	74240000	74280000	TEN1-CDK3:280Kb:2.5e-05:1.1e-06:17:51
chr17	76040000	76080000	C17orf99:-80Kb:1.2e-07:2.7e-09:41:1e+02
chr17	76040000	76080000	TMC6:-80Kb:1.2e-07:2.7e-09:41:1e+02
chr17	76040000	76080000	TMC8:-80Kb:1.2e-07:2.7e-09:41:1e+02
chr18	2920000	2960000	LPIN2:-80Kb:3e-05:1.4e-06:28:53
chr18	3000000	3040000	LOC727896:80Kb:2.7e-05:5.7e-07:28:53
chr18	3080000	3120000	LPIN2:80Kb:1.3e-06:3e-08:28:56
chr18	3640000	3680000	MYL12A:400Kb:4.9e-12:1e-13:10:48
chr18	3640000	3680000	MYL12B:400Kb:4.9e-12:1e-13:10:48
chr18	5400000	5440000	EPB41L3:-120Kb:6.6e-05:1.3e-06:14:27
chr18	6000000	6040000	TMEM200C:120Kb:5.4e-05:2.4e-06:14:29
chr18	6040000	6080000	TMEM200C:160Kb:5.3e-05:1.1e-06:13:28
chr18	8960000	9000000	SOGA2:280Kb:3e-05:6.3e-07:21:45
chr18	9040000	9080000	ANKRD12:-80Kb:1.1e-07:2.3e-09:38:75
chr18	9640000	9680000	PPP4R1:40Kb:6.8e-07:1.5e-08:50:89
chr18	9920000	9960000	PPP4R1:320Kb:1e-05:4.3e-07:10:45
chr18	12360000	12400000	CEP76:-320Kb:6.9e-06:1.4e-07:14:48
chr18	12360000	12400000	PSMG2:-280Kb:3.6e-14:7.8e-16:16:68
chr18	12360000	12400000	SPIRE1:-280Kb:3.6e-14:7.8e-16:16:68
chr18	12400000	12440000	PSMG2:-240Kb:7.3e-05:3.1e-06:19:49
chr18	12400000	12440000	SPIRE1:-240Kb:7.3e-05:3.1e-06:19:49
chr18	12640000	12680000	AFG3L2:280Kb:5.7e-11:1.4e-12:16:68
chr18	12680000	12720000	AFG3L2:320Kb:5.6e-05:2.7e-06:14:48
chr18	12720000	12760000	PTPN2:-160Kb:5.3e-13:1.1e-14:25:74
chr18	14600000	14640000	CXADRP3:120Kb:0:0:11:2.6e+02
chr18	14840000	14880000	MIR3156-2:40Kb:0:0:21:4.5e+02
chr18	15160000	15200000	LOC644669:-160Kb:1.4e-05:2.7e-07:9.5:90
chr18	15360000	15400000	POTEC:840Kb:5.8e-06:1.1e-07:3.7:91
chr18	18920000	18960000	MIR320C1:-320Kb:9.7e-05:2.2e-06:18:50
chr18	33240000	33280000	GALNT1:40Kb:0:0:23:73
chr18	44400000	44440000	ST8SIA5:80Kb:4.4e-07:8.7e-09:29:58
chr18	57920000	57960000	CCBE1:560Kb:9.2e-06:2.1e-07:7.3:22
chr18	58920000	58960000	CDH20:-200Kb:5.4e-10:1.2e-11:14:38
chr18	58960000	59000000	CDH20:-160Kb:4.2e-05:1.8e-06:15:32
chr18	59640000	59680000	RNF152:80Kb:3.7e-05:7.3e-07:21:36
chr18	61920000	61960000	LINC00305:120Kb:8.9e-05:2e-06:6.3:11
chr18	72240000	72280000	ZNF407:-80Kb:3.9e-09:8.8e-11:21:50
chr18	72280000	72320000	LOC400657:40Kb:6.1e-07:4.4e-08:31:55
chr18	72280000	72320000	ZNF407:-40Kb:4.7e-06:3.2e-07:31:53
chr18	72320000	72360000	LOC400657:80Kb:4.1e-09:9.9e-11:21:50
chr18	72400000	72440000	ZNF407:80Kb:7.8e-08:3.5e-09:21:47
chr18	72440000	72480000	ZNF407:120Kb:1.9e-05:1.7e-06:17:38
chr18	72480000	72520000	ZNF407:160Kb:7e-05:7.9e-06:14:34
chr18	72520000	72560000	CNDP1:320Kb:4.5e-07:1e-08:9.6:36
chr18	72520000	72560000	LOC400657:280Kb:6.1e-07:4e-08:10:35
chr18	73040000	73080000	TSHZ1:120Kb:8.3e-10:1.8e-11:13:42
chr18	73040000	73080000	ZADH2:120Kb:8.3e-10:1.8e-11:13:42
chr19	-160000	-120000	FLJ45445:-360Kb:9.9e-08:3.3e-09:39:97
chr19	-120000	-80000	PPAP2C:-400Kb:6.8e-09:5.8e-10:39:97
chr19	-80000	-40000	MIER2:-400Kb:3.3e-09:2.7e-10:39:97
chr19	0	40000	PPAP2C:-280Kb:1.3e-13:5.4e-15:24:98
chr19	40000	80000	MIER2:-280Kb:4.1e-14:1.7e-15:24:98
chr19	80000	120000	ODF3L2:-360Kb:3.6e-15:1.1e-16:24:98
chr19	80000	120000	SHC2:-360Kb:3.6e-15:1.1e-16:24:98
chr19	120000	160000	MADCAM1:-360Kb:0:0:24:98
chr19	120000	160000	PPAP2C:-160Kb:3.6e-07:4.5e-08:12:63
chr19	120000	160000	TPGS1:-360Kb:0:0:24:98
chr19	160000	200000	MIER2:-160Kb:2e-07:2.5e-08:12:63
chr19	320000	360000	PALM:-360Kb:3.8e-07:9.8e-09:12:63
chr19	320000	360000	PRSS57:-360Kb:3.8e-07:9.8e-09:12:63
chr19	360000	400000	C19orf21:-360Kb:5.3e-06:1.3e-07:12:63
chr19	9880000	9920000	OLFM2:-160Kb:5.2e-05:1e-06:25:98
chr19	23480000	23520000	ZNF91:-80Kb:7.9e-05:2.7e-06:14:28
chr19	24000000	24040000	ZNF726:-80Kb:2.1e-11:8.7e-13:14:31
chr19	24000000	24040000	ZNF91:440Kb:7.9e-05:3.4e-06:6.4:21
chr19	24040000	24080000	ZNF726:-40Kb:0:0:19:40
chr19	34760000	34800000	PDCD2L:-120Kb:1.8e-06:4.4e-08:14:34
chr19	34760000	34800000	UBA2:-120Kb:1.8e-06:4.4e-08:14:34
chr19	34800000	34840000	PDCD2L:-80Kb:6.3e-05:3e-06:18:35
chr19	34800000	34840000	UBA2:-80Kb:6.3e-05:3e-06:18:35
chr19	34920000	34960000	SCGB1B2P:-120Kb:1.4e-12:3.3e-14:14:42
chr19	34920000	34960000	SCGB2B2:-160Kb:1.4e-05:3.3e-07:12:30
chr19	35120000	35160000	ZNF181:-80Kb:8.9e-05:1.9e-06:18:35
chr19	35200000	35240000	SCGB2B3P:80Kb:7.4e-05:1.7e-06:18:35
chr19	36400000	36440000	ALKBH6:-80Kb:2.9e-06:6.3e-08:9.4:43
chr19	36400000	36440000	SDHAF1:-80Kb:2.9e-06:6.3e-08:9.4:43
chr19	36400000	36440000	SYNE4:-80Kb:2.9e-06:6.3e-08:9.4:43
chr19	36440000	36480000	HCST:80Kb:1.5e-05:3.2e-07:9.4:39
chr19	36440000	36480000	LRFN3:40Kb:3.2e-05:1.4e-06:16:44
chr19	36440000	36480000	NFKBID:80Kb:1.5e-05:3.2e-07:9.4:39
chr19	36440000	36480000	PRODH2:160Kb:3.6e-06:8.1e-08:5.7:36
chr19	36440000	36480000	TYROBP:80Kb:1.5e-05:3.2e-07:9.4:39
chr19	36480000	36520000	LRFN3:80Kb:1.1e-06:2.6e-08:9.4:43
chr19	38120000	38160000	LOC644554:-160Kb:7e-05:6.8e-06:16:39
chr19	38160000	38200000	LOC644554:-120Kb:5e-08:1.2e-09:19:51
chr19	38200000	38240000	LOC100631378:-120Kb:6.6e-09:1.3e-10:19:53
chr19	38280000	38320000	SIPA1L3:-80Kb:8.3e-07:1.9e-08:24:54
chr19	38280000	38320000	WDR87:-80Kb:8.3e-07:1.9e-08:24:54
chr19	38280000	38320000	ZFP30:160Kb:2.8e-05:1.2e-06:16:39
chr19	38280000	38320000	ZNF781:120Kb:5e-09:1e-10:19:51
chr19	38320000	38360000	ZNF607:120Kb:5e-10:1e-11:19:53
chr19	38360000	38400000	LOC644554:80Kb:2.2e-07:1.1e-08:24:54
chr19	38360000	38400000	ZFP30:240Kb:2.8e-05:7.7e-07:13:36
chr19	38600000	38640000	LOC644554:320Kb:7e-05:5.5e-06:11:34
chr19	39320000	39360000	FBXO27:-200Kb:1.4e-06:6.3e-08:14:49
chr19	39320000	39360000	LOC643669:-80Kb:7.6e-06:5.1e-07:24:55
chr19	39320000	39360000	MRPS12:-80Kb:7.6e-06:5.1e-07:24:55
chr19	39320000	39360000	SARS2:-80Kb:7.6e-06:5.1e-07:24:55
chr19	39400000	39440000	ECH1:80Kb:1.6e-05:7e-07:24:55
chr19	39400000	39440000	FBXO27:-120Kb:1.5e-14:3.3e-16:19:73
chr19	39400000	39440000	HNRNPL:80Kb:1.6e-05:7e-07:24:55
chr19	39440000	39480000	FBXO27:-80Kb:3.3e-06:2.3e-07:24:58
chr19	39480000	39520000	FBXO17:40Kb:8.2e-07:3.6e-08:37:70
chr19	39480000	39520000	LOC643669:80Kb:0:0:24:79
chr19	39480000	39520000	MRPS12:80Kb:0:0:24:79
chr19	39480000	39520000	NFKBIB:120Kb:3.3e-05:6.9e-07:19:50
chr19	39480000	39520000	RINL:120Kb:3.3e-05:6.9e-07:19:50
chr19	39480000	39520000	SARS2:80Kb:0:0:24:79
chr19	39480000	39520000	SIRT2:120Kb:3.3e-05:6.9e-07:19:50
chr19	39520000	39560000	ECH1:200Kb:7.7e-07:1.7e-08:14:49
chr19	39520000	39560000	FBXO17:80Kb:8.2e-07:2.3e-08:24:58
chr19	39520000	39560000	HNRNPL:200Kb:7.7e-07:1.7e-08:14:49
chr19	39520000	39560000	LOC643669:120Kb:0:0:19:73
chr19	39520000	39560000	MRPS12:120Kb:0:0:19:73
chr19	39520000	39560000	SARS2:120Kb:0:0:19:73
chr19	39560000	39600000	PAK4:-40Kb:3e-08:6.4e-10:37:78
chr19	39600000	39640000	PAPL:40Kb:1.1e-08:4.4e-10:37:78
chr19	39640000	39680000	PAPL:80Kb:1.1e-08:4.5e-10:24:65
chr19	41040000	41080000	BLVRB:80Kb:2.8e-05:5.5e-07:44:91
chr19	41040000	41080000	SPTBN4:80Kb:2.8e-05:5.5e-07:44:91
chr19	43880000	43920000	XRCC1:-160Kb:2.8e-07:6.5e-09:22:88
chr19	44040000	44080000	TEX101:160Kb:3.3e-07:6.5e-09:22:88
chr19	44040000	44080000	ZNF404:-320Kb:2.3e-05:4.6e-07:10:66
chr19	44360000	44400000	XRCC1:320Kb:1.8e-05:8.2e-07:10:66
chr19	45440000	45480000	CLASRP:-80Kb:8.2e-08:1.7e-09:41:1.1e+02
chr19	45520000	45560000	APOC4:80Kb:4.5e-08:9.5e-10:41:1.1e+02
chr19	45520000	45560000	APOC4-APOC2:80Kb:4.5e-08:9.5e-10:41:1.1e+02
chr19	45520000	45560000	CLPTM1:80Kb:4.5e-08:9.5e-10:41:1.1e+02
chr19	46400000	46440000	IGFL4:-120Kb:6.2e-06:1.2e-07:27:80
chr19	46400000	46440000	MIR769:-120Kb:6.2e-06:1.2e-07:27:80
chr19	46400000	46440000	PGLYRP1:-120Kb:6.2e-06:1.2e-07:27:80
chr19	46520000	46560000	MYPOP:120Kb:1e-05:2.4e-07:27:80
chr19	46520000	46560000	NANOS2:120Kb:1e-05:2.4e-07:27:80
chr19	53680000	53720000	BIRC8:-80Kb:3.4e-09:6.9e-11:63:2.2e+02
chr19	53680000	53720000	FAM90A27P:-80Kb:3.4e-09:6.9e-11:63:2.2e+02
chr19	53680000	53720000	VN1R2:-80Kb:3.4e-09:6.9e-11:63:2.2e+02
chr19	53680000	53720000	VN1R4:-80Kb:3.4e-09:6.9e-11:63:2.2e+02
chr19	53760000	53800000	ZNF665:80Kb:2.6e-09:5.1e-11:63:2.2e+02
chr19	53760000	53800000	ZNF818P:80Kb:2.6e-09:5.1e-11:63:2.2e+02
chr2	1520000	1560000	PXDN:-200Kb:3.5e-07:3.9e-08:14:41
chr2	1560000	1600000	PXDN:-160Kb:1.1e-09:9.8e-11:15:48
chr2	1600000	1640000	PXDN:-120Kb:1e-09:6.7e-11:18:51
chr2	1640000	1680000	PXDN:-80Kb:1.3e-14:5.6e-16:22:63
chr2	1680000	1720000	PXDN:-40Kb:0:0:31:83
chr2	3440000	3480000	LOC100506054:-160Kb:1.9e-05:8.2e-07:14:32
chr2	3440000	3480000	RNASEH1:-160Kb:1.9e-05:8.2e-07:14:32
chr2	3440000	3480000	RPS7:-160Kb:1.9e-05:8.2e-07:14:32
chr2	3480000	3520000	COLEC11:-160Kb:5.4e-05:2.3e-06:14:31
chr2	3480000	3520000	LOC100506054:-120Kb:6.8e-06:1.5e-07:16:36
chr2	3480000	3520000	RNASEH1:-120Kb:6.8e-06:1.5e-07:16:36
chr2	3480000	3520000	RPS7:-120Kb:6.8e-06:1.5e-07:16:36
chr2	3560000	3600000	COLEC11:-80Kb:5.4e-07:1.2e-08:20:42
chr2	7080000	7120000	RNF144A:40Kb:3.9e-05:8.1e-07:11:26
chr2	7080000	7120000	RNF144A-AS1:40Kb:3.9e-05:8.1e-07:11:26
chr2	10160000	10200000	HPCAL1:-280Kb:1.8e-08:3.6e-10:21:68
chr2	10440000	10480000	KLF11:280Kb:2.8e-08:7.1e-10:21:68
chr2	10480000	10520000	KLF11:320Kb:6.5e-06:3.3e-07:18:57
chr2	11200000	11240000	ROCK2:-280Kb:8.6e-06:2e-07:19:50
chr2	11440000	11480000	PQLC3:160Kb:2.4e-05:5e-07:28:59
chr2	20280000	20320000	WDR35:120Kb:1.2e-06:2.4e-08:34:60
chr2	20440000	20480000	RHOB:-200Kb:8.9e-06:5.8e-07:22:44
chr2	20480000	20520000	RHOB:-160Kb:1.7e-06:7.4e-08:30:53
chr2	20520000	20560000	RHOB:-120Kb:7.1e-12:1.5e-13:34:67
chr2	20640000	20680000	PUM2:120Kb:1.3e-11:2.6e-13:34:67
chr2	25040000	25080000	DNAJC27:-120Kb:4.1e-07:9.1e-09:27:64
chr2	25040000	25080000	DNAJC27-AS1:-120Kb:4.1e-07:9.1e-09:27:64
[truncated: 2,463 more rows]
