# Supplementary material for: Promoter-enhancer interactions identified from Hi-C data using probabilistic models and hierarchical topological domains
Source: Nat Commun. 2017 Dec 21;8:2237. doi: 10.1038/s41467-017-02386-3 (PMC5740158; doi:10.1038/s41467-017-02386-3)
Supplement: Supplementary file 4 — Supplementary Data 1 [file 41467_2017_2386_MOESM4_ESM.zip › lib25_GM12878.enh_1e-10.bed]

chr1	800000	825000	LOC100130417:-50Kb:0:0:2.2e+03:3.9e+03
chr1	800000	825000	SAMD11:-50Kb:0:0:2.2e+03:3.9e+03
chr1	825000	850000	C1orf170:-75Kb:0:0:2.2e+03:3.9e+03
chr1	825000	850000	KLHL17:-50Kb:0:0:2.2e+03:3.9e+03
chr1	825000	850000	NOC2L:-50Kb:0:0:2.2e+03:3.9e+03
chr1	825000	850000	PLEKHN1:-75Kb:0:0:2.2e+03:3.9e+03
chr1	850000	875000	HES4:-75Kb:0:0:2.2e+03:3.9e+03
chr1	850000	875000	ISG15:-75Kb:0:0:2.2e+03:3.9e+03
chr1	1300000	1325000	CCNL2:-25Kb:8.4e-11:1.1e-12:2.5e+03:4e+03
chr1	1300000	1325000	LOC148413:-25Kb:8.4e-11:1.1e-12:2.5e+03:4e+03
chr1	1300000	1325000	MRPL20:-25Kb:8.4e-11:1.1e-12:2.5e+03:4e+03
chr1	1325000	1350000	AURKAIP1:25Kb:5.8e-11:7.3e-13:2.5e+03:4e+03
chr1	1475000	1500000	SSU72:-25Kb:0:0:2.5e+03:5.1e+03
chr1	1500000	1525000	TMEM240:25Kb:0:0:2.5e+03:5.1e+03
chr1	1725000	1750000	NADK:25Kb:0:0:2.5e+03:4.6e+03
chr1	1750000	1775000	GNB1:-50Kb:4.2e-11:5.4e-13:1.3e+03:2.8e+03
chr1	1775000	1800000	GNB1:-25Kb:7.7e-11:2e-12:2.5e+03:4e+03
chr1	2175000	2200000	SKI:25Kb:1.4e-13:1.8e-15:2.2e+03:3.8e+03
chr1	3525000	3550000	TP73:-25Kb:0:0:2.8e+03:4.3e+03
chr1	3525000	3550000	WRAP73:-25Kb:0:0:2.8e+03:4.3e+03
chr1	3550000	3575000	MEGF6:25Kb:8.5e-15:1.1e-16:2.8e+03:4.3e+03
chr1	3550000	3575000	TPRG1L:25Kb:8.5e-15:1.1e-16:2.8e+03:4.3e+03
chr1	3575000	3600000	TP73:25Kb:0:0:2.8e+03:5.3e+03
chr1	3575000	3600000	WRAP73:25Kb:0:0:2.8e+03:5.3e+03
chr1	3600000	3625000	TP73:50Kb:5.8e-12:2.3e-13:1.5e+03:2.8e+03
chr1	3600000	3625000	WRAP73:50Kb:5.8e-12:2.3e-13:1.5e+03:2.8e+03
chr1	3650000	3675000	SMIM1:-25Kb:1e-12:2.8e-14:2.8e+03:4e+03
chr1	3675000	3700000	LRRC47:-25Kb:0:0:2.8e+03:4.7e+03
chr1	3700000	3725000	SMIM1:25Kb:0:0:2.8e+03:4.7e+03
chr1	3825000	3850000	LOC728716:-175Kb:3.7e-11:4.9e-13:1.3e+02:1.3e+03
chr1	4025000	4050000	LOC728716:25Kb:4.6e-11:1.2e-12:1.6e+03:2.7e+03
chr1	6400000	6425000	ACOT7:-50Kb:0:0:1.8e+03:4.4e+03
chr1	6400000	6425000	GPR153:100Kb:2.6e-11:3.4e-13:9.5e+02:2.2e+03
chr1	6400000	6425000	HES3:100Kb:2.6e-11:3.4e-13:9.5e+02:2.2e+03
chr1	6800000	6825000	CAMTA1:-25Kb:4.3e-11:5.7e-13:2.2e+03:3.5e+03
chr1	9250000	9275000	GPR157:75Kb:9.3e-11:1.2e-12:1.7e+03:3.4e+03
chr1	9675000	9700000	C1orf200:-25Kb:0:0:3.4e+03:5.3e+03
chr1	9675000	9700000	PIK3CD:-25Kb:0:0:3.4e+03:5.3e+03
chr1	9725000	9750000	C1orf200:25Kb:0:0:3.4e+03:5.6e+03
chr1	9725000	9750000	PIK3CD:25Kb:0:0:3.4e+03:5.6e+03
chr1	12050000	12075000	MIIP:-25Kb:1.6e-13:4e-15:3.7e+03:5.7e+03
chr1	12075000	12100000	TNFRSF8:-25Kb:0:0:3.7e+03:5.8e+03
chr1	12100000	12125000	MIIP:25Kb:0:0:3.7e+03:5.8e+03
chr1	12125000	12150000	TNFRSF8:25Kb:0:0:3.7e+03:6.8e+03
chr1	12175000	12200000	MIR4632:-75Kb:0:0:1.5e+03:5.1e+03
chr1	12200000	12225000	MIR4632:-50Kb:0:0:2.1e+03:4.8e+03
chr1	12200000	12225000	TNFRSF1B:-25Kb:0:0:3.7e+03:6e+03
chr1	14000000	14025000	PRDM2:-25Kb:7.7e-13:2e-14:2.6e+03:3.5e+03
chr1	14050000	14075000	PRDM2:25Kb:0:0:2.6e+03:4.6e+03
chr1	16500000	16525000	FAM131C:100Kb:8.3e-11:1.1e-12:1.1e+03:3.4e+03
chr1	16550000	16575000	ARHGEF19:25Kb:7.1e-11:8.8e-13:3.5e+03:5.8e+03
chr1	16925000	16950000	CROCCP2:-25Kb:0:0:1.2e+03:7.3e+03
chr1	16925000	16950000	MST1P2:-25Kb:0:0:1.2e+03:7.3e+03
chr1	16950000	16975000	NBPF1:25Kb:0:0:1.2e+03:7.3e+03
chr1	19250000	19275000	ALDH4A1:25Kb:0:0:4.1e+03:6.3e+03
chr1	19250000	19275000	IFFO2:-25Kb:0:0:4.1e+03:5.7e+03
chr1	19400000	19425000	ALDH4A1:175Kb:2.7e-11:7.7e-13:7e+02:2e+03
chr1	20400000	20425000	PLA2G5:25Kb:3.4e-12:4.2e-14:3e+03:4.5e+03
chr1	20425000	20450000	PLA2G2F:-25Kb:0:0:3e+03:5.4e+03
chr1	20450000	20475000	PLA2G2D:25Kb:0:0:3e+03:5.4e+03
chr1	21625000	21650000	ECE1:-25Kb:0:0:3.1e+03:6.3e+03
chr1	21625000	21650000	LOC100506801:25Kb:0:0:3.1e+03:5.4e+03
chr1	23400000	23425000	HTR1D:-100Kb:0:0:9.8e+02:3.6e+03
chr1	23425000	23450000	HTR1D:-75Kb:0:0:1.2e+03:3.9e+03
chr1	23850000	23875000	MDS2:-100Kb:0:0:1.2e+03:4e+03
chr1	23875000	23900000	MDS2:-75Kb:0:0:1.5e+03:3.9e+03
chr1	23900000	23925000	ID3:25Kb:0:0:3.9e+03:6.3e+03
chr1	23925000	23950000	ID3:50Kb:3e-15:1.1e-16:2.2e+03:4.3e+03
chr1	23950000	23975000	E2F2:100Kb:0:0:1.2e+03:4e+03
chr1	23950000	23975000	ID3:75Kb:0:0:1.5e+03:3.9e+03
chr1	24125000	24150000	CNR2:-100Kb:0:0:1.2e+03:3.6e+03
chr1	24225000	24250000	GALE:100Kb:0:0:1.2e+03:3.6e+03
chr1	24700000	24725000	LOC284632:175Kb:1.7e-14:2.2e-16:9.2e+02:3.3e+03
chr1	25325000	25350000	RUNX3:50Kb:7.3e-11:1.9e-12:2e+03:4e+03
chr1	25350000	25375000	RUNX3:75Kb:0:0:1.4e+03:5.3e+03
chr1	26600000	26625000	CD52:-25Kb:0:0:3.4e+03:9.9e+03
chr1	26600000	26625000	UBXN11:-25Kb:0:0:3.4e+03:9.9e+03
chr1	26625000	26650000	SH3BGRL3:25Kb:0:0:3.4e+03:9.9e+03
chr1	26650000	26675000	SH3BGRL3:50Kb:4.3e-11:1.1e-12:1.9e+03:4.1e+03
chr1	26850000	26875000	MIR1976:-25Kb:5.7e-13:7.4e-15:3.8e+03:6.1e+03
chr1	26875000	26900000	RPS6KA1:25Kb:8.1e-13:1.1e-14:3.8e+03:6.1e+03
chr1	27150000	27175000	SFN:-25Kb:8.3e-11:1.1e-12:3.8e+03:6.1e+03
chr1	27175000	27200000	ZDHHC18:25Kb:6.1e-11:7.8e-13:3.8e+03:6.1e+03
chr1	27625000	27650000	CD164L2:-75Kb:1.5e-12:2.2e-14:1.6e+03:3.8e+03
chr1	27625000	27650000	FCN3:-75Kb:1.5e-12:2.2e-14:1.6e+03:3.8e+03
chr1	27625000	27650000	GPR3:-75Kb:1.5e-12:2.2e-14:1.6e+03:3.8e+03
chr1	27675000	27700000	CD164L2:-25Kb:1.5e-12:3.9e-14:4.3e+03:6.4e+03
chr1	27675000	27700000	FCN3:-25Kb:1.5e-12:3.9e-14:4.3e+03:6.4e+03
chr1	27675000	27700000	GPR3:-25Kb:1.5e-12:3.9e-14:4.3e+03:6.4e+03
chr1	27925000	27950000	FGR:-25Kb:0:0:4.3e+03:6.9e+03
chr1	27925000	27950000	IFI6:-50Kb:0:0:2.3e+03:5.2e+03
chr1	27950000	27975000	AHDC1:25Kb:0:0:4.3e+03:6.9e+03
chr1	27950000	27975000	IFI6:-25Kb:0:0:4.3e+03:7.2e+03
chr1	27975000	28000000	AHDC1:50Kb:0:0:2.3e+03:5.2e+03
chr1	27975000	28000000	FGR:25Kb:0:0:4.3e+03:7.2e+03
chr1	28600000	28625000	SESN2:25Kb:8.3e-13:1.1e-14:3e+03:4.9e+03
chr1	31175000	31200000	LAPTM5:-50Kb:8.6e-13:3.3e-14:1.6e+03:3.6e+03
chr1	31200000	31225000	LAPTM5:-25Kb:0:0:3.6e+03:1e+04
chr1	31225000	31250000	MATN1:50Kb:1.9e-13:5e-15:1.6e+03:3.6e+03
chr1	31225000	31250000	MATN1-AS1:50Kb:1.9e-13:5e-15:1.6e+03:3.6e+03
chr1	31225000	31250000	MIR4420:25Kb:0:0:3.6e+03:1e+04
chr1	31250000	31275000	LAPTM5:25Kb:0:0:3.6e+03:5.9e+03
chr1	31250000	31275000	MATN1:75Kb:0:0:1.1e+03:3.4e+03
chr1	31250000	31275000	MATN1-AS1:75Kb:0:0:1.1e+03:3.4e+03
chr1	31250000	31275000	MIR4420:50Kb:0:0:1.9e+03:4.7e+03
chr1	31250000	31275000	SDC3:-125Kb:0:0:8.3e+02:3.8e+03
chr1	33375000	33400000	ADC:-150Kb:9.4e-11:1.2e-12:7.8e+02:2.1e+03
chr1	33450000	33475000	RNF19B:25Kb:0:0:3.3e+03:5.2e+03
chr1	35900000	35925000	KIAA0319L:-100Kb:0:0:9e+02:2.7e+03
chr1	35900000	35925000	NCDN:-100Kb:0:0:9e+02:2.7e+03
chr1	35900000	35925000	TFAP2E:-125Kb:0:0:7.5e+02:3.1e+03
chr1	36025000	36050000	C1orf216:-150Kb:0:0:6.5e+02:3.5e+03
chr1	36025000	36050000	CLSPN:-200Kb:1.8e-14:2.2e-16:5e+02:2.3e+03
chr1	36175000	36200000	TFAP2E:150Kb:0:0:6.5e+02:3.5e+03
chr1	36225000	36250000	TFAP2E:200Kb:5.2e-15:2.2e-16:5e+02:2.3e+03
chr1	36900000	36925000	CSF3R:-25Kb:0:0:2.6e+03:4.4e+03
chr1	36900000	36925000	MRPS15:-25Kb:0:0:2.6e+03:4.4e+03
chr1	36925000	36950000	OSCP1:25Kb:0:0:2.6e+03:4.4e+03
chr1	37925000	37950000	MIR5581:-25Kb:0:0:2.7e+03:4.8e+03
chr1	37950000	37975000	LOC728431:25Kb:0:0:2.7e+03:4.8e+03
chr1	37950000	37975000	ZC3H12A:25Kb:0:0:2.7e+03:4.8e+03
chr1	38125000	38150000	GNL2:75Kb:0:0:1e+03:3.3e+03
chr1	40375000	40400000	MFSD2A:-25Kb:0:0:3.5e+03:6.1e+03
chr1	40425000	40450000	MFSD2A:25Kb:5.7e-11:1.4e-12:3.5e+03:5.4e+03
chr1	43375000	43400000	SLC2A1:-25Kb:8.9e-15:1.1e-16:2.6e+03:4.7e+03
chr1	43375000	43400000	SLC2A1-AS1:-25Kb:8.9e-15:1.1e-16:2.6e+03:4.7e+03
chr1	43675000	43700000	MED8:-175Kb:2.7e-11:3.4e-13:7.8e+02:2.3e+03
chr1	43675000	43700000	SZT2:-175Kb:2.7e-11:3.4e-13:7.8e+02:2.3e+03
chr1	44400000	44425000	ATP6V0B:-25Kb:0:0:3.9e+03:6.2e+03
chr1	44400000	44425000	B4GALT2:-25Kb:0:0:3.9e+03:6.2e+03
chr1	44400000	44425000	DPH2:-25Kb:0:0:3.9e+03:6.2e+03
chr1	44425000	44450000	IPO13:25Kb:0:0:3.9e+03:6.2e+03
chr1	45200000	45225000	RPS8:-25Kb:0:0:3.1e+03:6.6e+03
chr1	45200000	45225000	SNORD38A:-25Kb:0:0:3.1e+03:6.6e+03
chr1	45200000	45225000	SNORD38B:-25Kb:0:0:3.1e+03:6.6e+03
chr1	45200000	45225000	SNORD46:-25Kb:0:0:3.1e+03:6.6e+03
chr1	45200000	45225000	SNORD55:-25Kb:0:0:3.1e+03:6.6e+03
chr1	45225000	45250000	BEST4:-25Kb:3.2e-11:8.3e-13:3.1e+03:4.9e+03
chr1	45225000	45250000	BTBD19:-25Kb:3.2e-11:8.3e-13:3.1e+03:4.9e+03
chr1	45225000	45250000	KIF2C:25Kb:0:0:3.1e+03:6.6e+03
chr1	45225000	45250000	PLK3:-25Kb:3.2e-11:8.3e-13:3.1e+03:4.9e+03
chr1	45225000	45250000	TCTEX1D4:-25Kb:3.2e-11:8.3e-13:3.1e+03:4.9e+03
chr1	45250000	45275000	RPS8:25Kb:5e-11:1.3e-12:3.1e+03:4.9e+03
chr1	45250000	45275000	SNORD38A:25Kb:5e-11:1.3e-12:3.1e+03:4.9e+03
chr1	45250000	45275000	SNORD38B:25Kb:5e-11:1.3e-12:3.1e+03:4.9e+03
chr1	45250000	45275000	SNORD46:25Kb:5e-11:1.3e-12:3.1e+03:4.9e+03
chr1	45250000	45275000	SNORD55:25Kb:5e-11:1.3e-12:3.1e+03:4.9e+03
chr1	45275000	45300000	BEST4:25Kb:0:0:3.1e+03:6.7e+03
chr1	45275000	45300000	BTBD19:25Kb:0:0:3.1e+03:6.7e+03
chr1	45275000	45300000	PLK3:25Kb:0:0:3.1e+03:6.7e+03
chr1	45275000	45300000	TCTEX1D4:25Kb:0:0:3.1e+03:6.7e+03
chr1	45475000	45500000	LOC400752:-275Kb:0:0:4.3e+02:2.9e+03
chr1	45750000	45775000	HECTD3:275Kb:0:0:4.3e+02:2.9e+03
chr1	45750000	45775000	UROD:275Kb:0:0:4.3e+02:2.9e+03
chr1	45800000	45825000	CCDC163P:-150Kb:0:0:6.1e+02:3.1e+03
chr1	45800000	45825000	MMACHC:-150Kb:0:0:6.1e+02:3.1e+03
chr1	45800000	45825000	TESK2:-150Kb:0:0:6.1e+02:3.1e+03
chr1	45825000	45850000	CCDC163P:-125Kb:2.9e-13:7.8e-15:7.1e+02:2.9e+03
chr1	45825000	45850000	MMACHC:-125Kb:2.9e-13:7.8e-15:7.1e+02:2.9e+03
chr1	45825000	45850000	TESK2:-125Kb:2.9e-13:7.8e-15:7.1e+02:2.9e+03
chr1	45950000	45975000	MUTYH:150Kb:0:0:6.1e+02:3.1e+03
chr1	45950000	45975000	TOE1:150Kb:0:0:6.1e+02:3.1e+03
chr1	46475000	46500000	TSPAN1:-150Kb:0:0:7.4e+02:3.2e+03
chr1	46500000	46525000	TSPAN1:-125Kb:0:0:8.7e+02:4.3e+03
chr1	46600000	46625000	TSPAN1:-25Kb:2.8e-15:1.1e-16:3.9e+03:6.2e+03
chr1	46900000	46925000	LOC729041:25Kb:8.3e-15:1.1e-16:2.1e+03:4.3e+03
chr1	47025000	47050000	MKNK1:-25Kb:0:0:2.1e+03:4.3e+03
chr1	47050000	47075000	MOB3C:-25Kb:0:0:2.1e+03:4.6e+03
chr1	47075000	47100000	MKNK1:25Kb:0:0:2.1e+03:4.6e+03
chr1	47650000	47675000	TAL1:-25Kb:1.7e-11:2.1e-13:2.8e+03:4.3e+03
chr1	47675000	47700000	PDZK1IP1:25Kb:1.7e-11:2.2e-13:2.8e+03:4.3e+03
chr1	51725000	51750000	RNF11:25Kb:9e-15:1.1e-16:3.3e+03:4.6e+03
chr1	52350000	52375000	RAB3B:-100Kb:1.6e-12:2e-14:9.4e+02:2.1e+03
chr1	53750000	53775000	LRP8:-25Kb:0:0:3.5e+03:5.9e+03
chr1	54675000	54700000	CYB5RL:25Kb:0:0:3e+03:5.2e+03
chr1	54675000	54700000	MRPL37:25Kb:0:0:3e+03:5.2e+03
chr1	55400000	55425000	BSND:-50Kb:0:0:1.7e+03:4.6e+03
chr1	62150000	62175000	TM2D1:-25Kb:0:0:2e+03:2.9e+03
chr1	62175000	62200000	INADL:-25Kb:0:0:2e+03:2.9e+03
chr1	62200000	62225000	TM2D1:25Kb:0:0:2e+03:2.9e+03
chr1	62225000	62250000	INADL:25Kb:2.3e-11:5.8e-13:2e+03:2.7e+03
chr1	63800000	63825000	ALG6:-25Kb:1.5e-12:2e-14:1.9e+03:2.7e+03
chr1	64025000	64050000	PGM1:-25Kb:0:0:2e+03:3.2e+03
chr1	64075000	64100000	PGM1:25Kb:0:0:2e+03:3.1e+03
chr1	65325000	65350000	JAK1:-100Kb:8.6e-15:2.2e-16:5.8e+02:1.7e+03
chr1	65450000	65475000	JAK1:25Kb:0:0:1.8e+03:3.3e+03
chr1	65625000	65650000	AK4:25Kb:0:0:1.8e+03:3.3e+03
chr1	70675000	70700000	LRRC40:25Kb:1e-11:1.5e-13:2.1e+03:2.8e+03
chr1	70675000	70700000	SRSF11:25Kb:1e-11:1.5e-13:2.1e+03:2.8e+03
chr1	70775000	70800000	ANKRD13C:-25Kb:0:0:2.1e+03:3.2e+03
chr1	70775000	70800000	HHLA3:-25Kb:0:0:2.1e+03:3.2e+03
chr1	70800000	70825000	CTH:-75Kb:0:0:7.6e+02:1.7e+03
chr1	70825000	70850000	ANKRD13C:25Kb:1.3e-14:5.6e-16:2.1e+03:2.9e+03
chr1	70825000	70850000	HHLA3:25Kb:1.3e-14:5.6e-16:2.1e+03:2.9e+03
chr1	70850000	70875000	ANKRD13C:50Kb:5.1e-12:3e-13:1.1e+03:1.8e+03
chr1	70850000	70875000	HHLA3:50Kb:5.1e-12:3e-13:1.1e+03:1.8e+03
chr1	70875000	70900000	ANKRD13C:75Kb:0:0:7.6e+02:1.7e+03
chr1	70875000	70900000	HHLA3:75Kb:0:0:7.6e+02:1.7e+03
chr1	71500000	71525000	MIR186:-25Kb:0:0:1.4e+03:2.2e+03
chr1	71500000	71525000	ZRANB2:-25Kb:0:0:1.4e+03:2.2e+03
chr1	71500000	71525000	ZRANB2-AS2:-25Kb:0:0:1.4e+03:2.2e+03
chr1	71525000	71550000	PTGER3:25Kb:0:0:1.4e+03:2.2e+03
chr1	71525000	71550000	ZRANB2-AS1:25Kb:0:0:1.4e+03:2.2e+03
chr1	75100000	75125000	C1orf173:-25Kb:0:0:1.1e+03:2.1e+03
chr1	75150000	75175000	C1orf173:25Kb:3e-13:8.1e-15:1.1e+03:1.8e+03
chr1	75150000	75175000	CRYZ:-25Kb:0:0:1.1e+03:2e+03
chr1	75150000	75175000	TYW3:-25Kb:0:0:1.1e+03:2e+03
chr1	76175000	76200000	MSH4:-75Kb:0:0:5.1e+02:1.7e+03
chr1	76175000	76200000	RABGGTB:-75Kb:0:0:5.1e+02:1.7e+03
chr1	76175000	76200000	SNORD45A:-75Kb:0:0:5.1e+02:1.7e+03
chr1	76175000	76200000	SNORD45B:-75Kb:0:0:5.1e+02:1.7e+03
chr1	76175000	76200000	SNORD45C:-75Kb:0:0:5.1e+02:1.7e+03
chr1	76200000	76225000	ACADM:25Kb:0:0:1.3e+03:2.2e+03
chr1	76200000	76225000	MSH4:-50Kb:0:0:7.2e+02:1.5e+03
chr1	76200000	76225000	RABGGTB:-50Kb:0:0:7.2e+02:1.5e+03
chr1	76200000	76225000	SNORD45A:-50Kb:0:0:7.2e+02:1.5e+03
chr1	76200000	76225000	SNORD45B:-50Kb:0:0:7.2e+02:1.5e+03
chr1	76200000	76225000	SNORD45C:-50Kb:0:0:7.2e+02:1.5e+03
chr1	76225000	76250000	ACADM:50Kb:0:0:7.2e+02:1.5e+03
chr1	76225000	76250000	MSH4:-25Kb:0:0:1.3e+03:2.1e+03
chr1	76225000	76250000	RABGGTB:-25Kb:0:0:1.3e+03:2.1e+03
chr1	76225000	76250000	SNORD45A:-25Kb:0:0:1.3e+03:2.1e+03
chr1	76225000	76250000	SNORD45B:-25Kb:0:0:1.3e+03:2.1e+03
chr1	76225000	76250000	SNORD45C:-25Kb:0:0:1.3e+03:2.1e+03
chr1	76250000	76275000	ACADM:75Kb:0:0:5.1e+02:1.7e+03
chr1	78100000	78125000	ZZZ3:-25Kb:0:0:1.9e+03:3.7e+03
chr1	78200000	78225000	FAM73A:-25Kb:0:0:1.9e+03:3.8e+03
chr1	78200000	78225000	USP33:-25Kb:0:0:1.9e+03:3.8e+03
chr1	78250000	78275000	FAM73A:25Kb:3.6e-14:1e-15:1.9e+03:3e+03
chr1	78250000	78275000	USP33:25Kb:3.6e-14:1e-15:1.9e+03:3e+03
chr1	78400000	78425000	FUBP1:-25Kb:0:0:1.9e+03:3.5e+03
chr1	78425000	78450000	DNAJB4:-25Kb:2.6e-14:3.3e-16:1.9e+03:3e+03
chr1	78450000	78475000	FUBP1:25Kb:1.2e-14:3.3e-16:1.9e+03:3e+03
chr1	79075000	79100000	IFI44:-25Kb:0:0:1.4e+03:2.8e+03
chr1	79100000	79125000	IFI44L:25Kb:0:0:1.4e+03:2.8e+03
chr1	79125000	79150000	IFI44:25Kb:0:0:1.4e+03:3.7e+03
chr1	79125000	79150000	IFI44L:50Kb:0:0:7.1e+02:1.8e+03
chr1	84925000	84950000	GNG5:-25Kb:1e-12:1.4e-14:1.5e+03:2.7e+03
chr1	84950000	84975000	RPF1:25Kb:2.2e-12:3e-14:1.5e+03:2.7e+03
chr1	85000000	85025000	CTBS:-25Kb:0:0:1.5e+03:2.8e+03
chr1	85050000	85075000	CTBS:25Kb:0:0:1.5e+03:3.5e+03
chr1	85075000	85100000	C1orf180:-25Kb:7.4e-13:9.4e-15:1.5e+03:2.7e+03
chr1	85175000	85200000	SSX2IP:25Kb:0:0:1.5e+03:3.1e+03
chr1	85400000	85425000	MCOLN2:-50Kb:2.1e-13:8.1e-15:1.2e+03:2.5e+03
chr1	85425000	85450000	MCOLN2:-25Kb:0:0:2.1e+03:4.9e+03
chr1	85475000	85500000	MCOLN2:25Kb:0:0:2.1e+03:3.7e+03
chr1	87600000	87625000	LOC339524:25Kb:0:0:1.7e+03:3.4e+03
chr1	90225000	90250000	FLJ27354:150Kb:2.3e-13:3.1e-15:5.6e+02:1.9e+03
chr1	90225000	90250000	LRRC8C:150Kb:2.3e-13:3.1e-15:5.6e+02:1.9e+03
chr1	90250000	90275000	GEMIN8P4:-200Kb:0:0:4.4e+02:1.9e+03
chr1	90250000	90275000	ZNF326:-200Kb:0:0:4.4e+02:1.9e+03
chr1	90275000	90300000	GEMIN8P4:-175Kb:6e-11:1.6e-12:5e+02:1.6e+03
chr1	90275000	90300000	ZNF326:-175Kb:6e-11:1.6e-12:5e+02:1.6e+03
chr1	90300000	90325000	LRRC8D:25Kb:1.2e-11:1.6e-13:2.5e+03:3.7e+03
chr1	93300000	93325000	FAM69A:-125Kb:2.5e-13:6.6e-15:6.6e+02:2.3e+03
chr1	93325000	93350000	FAM69A:-100Kb:4.3e-12:1.7e-13:8.1e+02:2.4e+03
chr1	93425000	93450000	SNORA66:125Kb:1.7e-14:4.4e-16:6.6e+02:2.3e+03
chr1	93425000	93450000	SNORD21:125Kb:1.7e-14:4.4e-16:6.6e+02:2.3e+03
chr1	93450000	93475000	FAM69A:25Kb:0:0:2.6e+03:5e+03
chr1	93450000	93475000	SNORA66:150Kb:0:0:5.1e+02:2.4e+03
chr1	93450000	93475000	SNORD21:150Kb:0:0:5.1e+02:2.4e+03
chr1	97200000	97225000	PTBP2:25Kb:0:0:1.2e+03:2.5e+03
chr1	97525000	97550000	DPYD-AS1:-25Kb:4e-11:9.7e-13:7.6e+02:1.6e+03
chr1	97575000	97600000	DPYD-AS1:25Kb:0:0:7.6e+02:1.7e+03
chr1	99100000	99125000	SNX7:-25Kb:8.4e-14:2.1e-15:1e+03:1.6e+03
chr1	99150000	99175000	SNX7:25Kb:0:0:1e+03:1.8e+03
chr1	100075000	100100000	PALMD:-25Kb:5.4e-14:6.7e-16:1.3e+03:2.3e+03
chr1	100250000	100275000	FRRS1:25Kb:0:0:2e+03:3.4e+03
chr1	100525000	100550000	HIAT1:25Kb:0:0:2e+03:4.6e+03
chr1	100550000	100575000	SASS6:-25Kb:7e-14:8.9e-16:2e+03:3.2e+03
chr1	100550000	100575000	TRMT13:-25Kb:7e-14:8.9e-16:2e+03:3.2e+03
chr1	100750000	100775000	MIR553:25Kb:1.3e-11:1.6e-13:2e+03:3.2e+03
chr1	100750000	100775000	RTCA:25Kb:1.3e-11:1.6e-13:2e+03:3.2e+03
chr1	101775000	101800000	RNU6-6:-25Kb:0:0:3.2e+03:5.8e+03
chr1	101825000	101850000	RNU6-6:25Kb:1.5e-13:3.9e-15:3.2e+03:4.7e+03
chr1	104025000	104050000	RNPC3:-25Kb:0:0:5.7e+02:1.2e+03
chr1	104050000	104075000	ACTG1P4:-50Kb:0:0:1.5e+02:7.6e+02
chr1	104050000	104075000	AMY2B:-25Kb:0:0:5.7e+02:1.5e+03
chr1	104075000	104100000	ACTG1P4:-25Kb:0:0:5.7e+02:1.2e+03
chr1	104075000	104100000	RNPC3:25Kb:0:0:5.7e+02:1.5e+03
chr1	104100000	104125000	AMY2B:25Kb:0:0:5.7e+02:1.2e+03
chr1	104100000	104125000	RNPC3:50Kb:0:0:1.5e+02:7.6e+02
chr1	104575000	104600000	LOC100129138:-25Kb:9.1e-13:2.3e-14:9.3e+02:1.5e+03
chr1	104625000	104650000	LOC100129138:25Kb:0:0:9.3e+02:1.7e+03
chr1	107550000	107575000	PRMT6:-25Kb:0:0:1.2e+03:2.4e+03
chr1	108475000	108500000	VAV3:-25Kb:3.5e-12:4.5e-14:1.6e+03:2.7e+03
chr1	108475000	108500000	VAV3-AS1:-25Kb:3.5e-12:4.5e-14:1.6e+03:2.7e+03
chr1	109800000	109825000	SORT1:-125Kb:0:0:9.4e+02:3.2e+03
chr1	110025000	110050000	AMIGO1:-25Kb:0:0:3.3e+03:7.4e+03
chr1	110025000	110050000	GNAI3:-50Kb:4.5e-14:1.2e-15:1.9e+03:4e+03
chr1	110025000	110050000	GPR61:-50Kb:4.5e-14:1.2e-15:1.9e+03:4e+03
chr1	110050000	110075000	ATXN7L2:25Kb:0:0:3.3e+03:7.4e+03
chr1	110050000	110075000	CYB561D1:25Kb:0:0:3.3e+03:7.4e+03
chr1	110075000	110100000	AMPD2:-75Kb:0:0:1.4e+03:3.7e+03
chr1	110075000	110100000	ATXN7L2:50Kb:4.3e-14:1.1e-15:1.9e+03:4e+03
chr1	110075000	110100000	CYB561D1:50Kb:4.3e-14:1.1e-15:1.9e+03:4e+03
chr1	110075000	110100000	GNAT2:-75Kb:0:0:1.4e+03:3.7e+03
chr1	110150000	110175000	GNAI3:75Kb:0:0:1.4e+03:3.7e+03
chr1	110150000	110175000	GPR61:75Kb:0:0:1.4e+03:3.7e+03
chr1	110300000	110325000	AHCYL1:-225Kb:1.3e-13:1.7e-15:6.5e+02:2.8e+03
chr1	110300000	110325000	GSTM4:125Kb:7.5e-11:9.6e-13:9.4e+02:2.8e+03
chr1	110525000	110550000	EPS8L3:225Kb:3.2e-14:4.4e-16:6.5e+02:2.8e+03
chr1	110950000	110975000	PROK1:-25Kb:0:0:3.1e+03:5.6e+03
chr1	110975000	111000000	LAMTOR5:25Kb:0:0:3.1e+03:5.6e+03
chr1	111300000	111325000	KCNA2:150Kb:0:0:1.1e+03:3.4e+03
chr1	111725000	111750000	CHI3L2:-25Kb:0:0:3.1e+03:6.4e+03
chr1	111750000	111775000	DENND2D:25Kb:0:0:3.1e+03:6.4e+03
chr1	112000000	112025000	DDX20:-275Kb:5.1e-13:1.9e-14:4.8e+02:2.3e+03
chr1	112000000	112025000	FAM212B:-275Kb:5.1e-13:1.9e-14:4.8e+02:2.3e+03
chr1	112000000	112025000	LOC100506343:-275Kb:5.1e-13:1.9e-14:4.8e+02:2.3e+03
chr1	112025000	112050000	DDX20:-250Kb:5.1e-13:2.1e-14:5.3e+02:2.3e+03
chr1	112025000	112050000	FAM212B:-250Kb:5.1e-13:2.1e-14:5.3e+02:2.3e+03
chr1	112025000	112050000	LOC100506343:-250Kb:5.1e-13:2.1e-14:5.3e+02:2.3e+03
chr1	112125000	112150000	LOC100129269:-25Kb:0:0:3.1e+03:5.8e+03
chr1	112125000	112150000	RAP1A:-25Kb:0:0:3.1e+03:5.8e+03
chr1	112250000	112275000	DDX20:-25Kb:0:0:3.1e+03:6.6e+03
chr1	112250000	112275000	FAM212B:-25Kb:0:0:3.1e+03:6.6e+03
chr1	112250000	112275000	LOC100506343:-25Kb:0:0:3.1e+03:6.6e+03
chr1	112275000	112300000	C1orf162:275Kb:9.2e-13:1.2e-14:4.8e+02:2.3e+03
chr1	112925000	112950000	CAPZA1:-225Kb:0:0:4e+02:2e+03
chr1	112925000	112950000	ST7L:-225Kb:0:0:4e+02:2e+03
chr1	113150000	113175000	CTTNBP2NL:225Kb:3.5e-11:4.8e-13:4e+02:2e+03
chr1	113225000	113250000	MOV10:25Kb:0:0:2.4e+03:4.3e+03
chr1	113325000	113350000	FAM19A3:75Kb:0:0:7.5e+02:2.6e+03
chr1	113325000	113350000	PPM1J:75Kb:0:0:7.5e+02:2.6e+03
chr1	113325000	113350000	RHOC:75Kb:0:0:7.5e+02:2.6e+03
chr1	113450000	113475000	SLC16A1:-25Kb:8.8e-15:1.1e-16:2e+03:3.6e+03
chr1	113475000	113500000	AKR7A2P1:25Kb:0:0:2e+03:3.6e+03
chr1	114325000	114350000	PHTF1:25Kb:8.6e-15:1.1e-16:2.5e+03:4e+03
chr1	114350000	114375000	HIPK1:-100Kb:3.2e-12:1.3e-13:7.2e+02:2e+03
chr1	114400000	114425000	AP4B1:-25Kb:0:0:2.5e+03:4.9e+03
chr1	114400000	114425000	BCL2L15:-25Kb:0:0:2.5e+03:4.9e+03
chr1	114400000	114425000	DCLRE1B:-25Kb:0:0:2.5e+03:4.9e+03
chr1	114425000	114450000	HIPK1:-25Kb:0:0:2.5e+03:4.6e+03
chr1	114425000	114450000	PTPN22:25Kb:0:0:2.5e+03:4.9e+03
chr1	114450000	114475000	AP4B1:25Kb:0:0:2.5e+03:4.6e+03
chr1	114450000	114475000	BCL2L15:25Kb:0:0:2.5e+03:4.6e+03
chr1	114450000	114475000	DCLRE1B:25Kb:0:0:2.5e+03:4.6e+03
chr1	114450000	114475000	RSBN1:100Kb:3.5e-11:4.7e-13:7.2e+02:2e+03
chr1	114475000	114500000	HIPK1:25Kb:7.2e-13:1.9e-14:2.5e+03:3.8e+03
chr1	115275000	115300000	NRAS:25Kb:6.2e-13:7.7e-15:2.5e+03:3.8e+03
chr1	115600000	115625000	TSPAN2:-25Kb:0:0:1.5e+03:2.7e+03
chr1	116925000	116950000	ATP1A1OS:-25Kb:0:0:2.6e+03:4.5e+03
chr1	118150000	118175000	FAM46C:25Kb:7.9e-11:2e-12:2.1e+03:3.3e+03
chr1	118200000	118225000	FAM46C:75Kb:1.1e-12:1.4e-14:8.5e+02:2.2e+03
chr1	119500000	119525000	TBX15:-25Kb:0:0:1.4e+03:2.6e+03
chr1	119825000	119850000	HAO2:-75Kb:0:0:8.2e+02:2e+03
chr1	119850000	119875000	HAO2:-50Kb:6.2e-11:1.6e-12:1.2e+03:2.1e+03
chr1	120150000	120175000	ZNF697:-25Kb:0:0:2.3e+03:3.9e+03
chr1	120200000	120225000	ZNF697:25Kb:0:0:2.3e+03:4.5e+03
chr1	145050000	145075000	PDE4DIP:-25Kb:0:0:3.9e+03:7.1e+03
chr1	145050000	145075000	SEC22B:-25Kb:0:0:3.9e+03:7.1e+03
chr1	145425000	145450000	ANKRD34A:-25Kb:0:0:3.7e+03:8e+03
chr1	145425000	145450000	POLR3GL:-25Kb:0:0:3.7e+03:8e+03
chr1	145450000	145475000	TXNIP:25Kb:0:0:3.7e+03:8e+03
chr1	146975000	147000000	BCL9:-25Kb:0:0:1.8e+03:3.1e+03
chr1	147000000	147025000	LINC00624:25Kb:0:0:1.8e+03:3.1e+03
chr1	147100000	147125000	ACP6:-25Kb:0:0:1.8e+03:3.1e+03
chr1	147725000	147750000	MIR5087:-75Kb:1.3e-13:4.9e-15:0:7.7e+02
chr1	147775000	147800000	MIR5087:-25Kb:0:0:0:2e+03
chr1	147825000	147850000	MIR5087:25Kb:0:0:0:1.1e+03
chr1	150125000	150150000	VPS45:100Kb:0:0:1e+03:2.8e+03
chr1	150225000	150250000	C1orf51:-25Kb:0:0:3.2e+03:5.7e+03
chr1	150225000	150250000	MRPS21:-25Kb:0:0:3.2e+03:5.7e+03
chr1	150250000	150275000	APH1A:25Kb:0:0:3.2e+03:5.7e+03
chr1	150250000	150275000	C1orf54:25Kb:0:0:3.2e+03:5.7e+03
chr1	150250000	150275000	CA14:25Kb:0:0:3.2e+03:5.7e+03
chr1	151000000	151025000	CDC42SE1:-25Kb:0:0:3.2e+03:5.3e+03
chr1	151000000	151025000	GABPB2:-25Kb:0:0:3.2e+03:5.3e+03
chr1	151000000	151025000	MLLT11:-25Kb:0:0:3.2e+03:5.3e+03
chr1	151025000	151050000	BNIPL:25Kb:0:0:3.2e+03:5.3e+03
chr1	151025000	151050000	C1orf56:25Kb:0:0:3.2e+03:5.3e+03
chr1	151275000	151300000	ZNF687:25Kb:0:0:3.2e+03:5e+03
chr1	151325000	151350000	PSMB4:-25Kb:7e-14:8.9e-16:3.2e+03:4.9e+03
chr1	151350000	151375000	SELENBP1:25Kb:7.2e-14:8.9e-16:3.2e+03:4.9e+03
chr1	152300000	152325000	FLG2:-25Kb:0:0:1.5e+03:2.9e+03
chr1	155275000	155300000	CLK2:50Kb:2.6e-14:3.3e-16:2.1e+03:4.5e+03
chr1	155275000	155300000	FAM189B:50Kb:2.6e-14:3.3e-16:2.1e+03:4.5e+03
chr1	155275000	155300000	HCN3:50Kb:2.6e-14:3.3e-16:2.1e+03:4.5e+03
chr1	155275000	155300000	SCAMP3:50Kb:2.6e-14:3.3e-16:2.1e+03:4.5e+03
chr1	155900000	155925000	ARHGEF2:-25Kb:0:0:3.9e+03:6.9e+03
chr1	155925000	155950000	KIAA0907:25Kb:0:0:3.9e+03:6.9e+03
chr1	155925000	155950000	RXFP4:25Kb:0:0:3.9e+03:6.9e+03
chr1	156050000	156075000	SEMA4A:-50Kb:6.2e-12:8.1e-14:2.1e+03:4.8e+03
chr1	156075000	156100000	LMNA:25Kb:0:0:3.9e+03:8.7e+03
chr1	156075000	156100000	MEX3A:25Kb:0:0:3.9e+03:8.7e+03
chr1	156100000	156125000	LMNA:50Kb:2.8e-12:7.5e-14:2.1e+03:4.8e+03
chr1	156100000	156125000	MEX3A:50Kb:2.8e-12:7.5e-14:2.1e+03:4.8e+03
chr1	157125000	157150000	ETV3L:75Kb:2e-11:2.5e-13:6.9e+02:3.1e+03
chr1	158100000	158125000	CD1D:-25Kb:1.6e-11:2e-13:1.6e+03:2.7e+03
chr1	158125000	158150000	LOC646268:25Kb:2.4e-11:2.9e-13:1.6e+03:2.7e+03
chr1	158775000	158800000	MNDA:-25Kb:3.3e-11:4.3e-13:1.6e+03:2.7e+03
chr1	159000000	159025000	IFI16:25Kb:0:0:1.6e+03:3.6e+03
chr1	159025000	159050000	IFI16:50Kb:0:0:9e+02:2.6e+03
chr1	160725000	160750000	CD48:50Kb:0:0:63:4.6e+03
chr1	160725000	160750000	SLAMF7:25Kb:0:0:97:8e+03
chr1	161125000	161150000	ADAMTS4:-25Kb:0:0:3.9e+03:7e+03
chr1	161125000	161150000	NDUFS2:-25Kb:0:0:3.9e+03:7e+03
chr1	161150000	161175000	B4GALT3:25Kb:0:0:3.9e+03:7e+03
chr1	161150000	161175000	PPOX:25Kb:0:0:3.9e+03:7e+03
chr1	161150000	161175000	USP21:25Kb:0:0:3.9e+03:7e+03
chr1	161650000	161675000	FCRLA:-25Kb:0:0:7.1e+02:3.9e+03
chr1	161650000	161675000	FCRLB:-25Kb:0:0:7.1e+02:3.9e+03
chr1	161675000	161700000	DUSP12:-25Kb:0:0:7.1e+02:4.3e+03
chr1	161675000	161700000	RPL31P11:25Kb:0:0:7.1e+02:3.9e+03
chr1	161700000	161725000	ATF6:-25Kb:0:0:7.1e+02:2.9e+03
chr1	161700000	161725000	FCRLA:25Kb:0:0:7.1e+02:4.3e+03
chr1	161700000	161725000	FCRLB:25Kb:0:0:7.1e+02:4.3e+03
chr1	161725000	161750000	DUSP12:25Kb:1.5e-13:3.8e-15:7.1e+02:2.9e+03
chr1	162625000	162650000	DDR2:25Kb:0:0:2.3e+03:4.1e+03
chr1	165350000	165375000	LOC400794:-200Kb:0:0:4e+02:2.4e+03
chr1	165625000	165650000	MGST3:25Kb:0:0:2.2e+03:3.8e+03
chr1	165850000	165875000	TMCO1:125Kb:6.7e-14:8.9e-16:5.8e+02:2e+03
chr1	166100000	166125000	FAM78B:-25Kb:1.4e-13:1.8e-15:2.2e+03:3.6e+03
chr1	166125000	166150000	MIR921:25Kb:1.4e-13:1.8e-15:2.2e+03:3.6e+03
chr1	167625000	167650000	MPZL1:-50Kb:4.5e-12:1.3e-13:63:1.9e+03
chr1	167625000	167650000	RCSD1:50Kb:8.3e-11:2.2e-12:1.5e+03:3.2e+03
chr1	167650000	167675000	RCSD1:75Kb:0:0:49:3.2e+03
chr1	167700000	167725000	MPZL1:25Kb:3.2e-14:4.4e-16:2.7e+03:4.7e+03
chr1	169100000	169125000	ATP1B1:25Kb:5.8e-13:9.7e-15:2.1e+03:3.3e+03
chr1	169550000	169575000	SELL:-125Kb:0:0:6.4e+02:1.9e+03
chr1	169675000	169700000	F5:125Kb:0:0:6.4e+02:1.9e+03
chr1	169825000	169850000	SCYL3:-25Kb:1e-12:2.7e-14:2e+03:3.1e+03
chr1	169875000	169900000	SCYL3:25Kb:0:0:1.6e+03:3.6e+03
chr1	170525000	170550000	GORAB:25Kb:0:0:1.6e+03:2.6e+03
chr1	171475000	171500000	PRRC2C:25Kb:0:0:2.1e+03:3.3e+03
chr1	171575000	171600000	MYOC:-25Kb:2.8e-12:3.4e-14:2.1e+03:3.1e+03
chr1	171725000	171750000	VAMP4:25Kb:0:0:2.1e+03:3.3e+03
chr1	173400000	173425000	LOC100506023:-25Kb:0:0:1.9e+03:3.7e+03
chr1	173400000	173425000	PRDX6:-25Kb:0:0:1.9e+03:3.7e+03
chr1	173850000	173875000	SERPINC1:-25Kb:0:0:1.9e+03:3.4e+03
chr1	174725000	174750000	CACYBP:-225Kb:8.1e-15:2.2e-16:2.6e+02:1.8e+03
chr1	174925000	174950000	CACYBP:-25Kb:0:0:1.9e+03:3.7e+03
chr1	175175000	175200000	KIAA0040:25Kb:0:0:2.4e+03:4.3e+03
chr1	178025000	178050000	RASAL2:-25Kb:0:0:1.5e+03:2.6e+03
chr1	178025000	178050000	RASAL2-AS1:-25Kb:0:0:1.5e+03:2.6e+03
chr1	178700000	178725000	C1orf220:200Kb:0:0:3.9e+02:1.8e+03
chr1	178725000	178750000	C1orf220:225Kb:2e-13:6.3e-15:3.6e+02:1.5e+03
chr1	179050000	179075000	AXDND1:-275Kb:2.5e-11:3.4e-13:3.1e+02:1.6e+03
chr1	179325000	179350000	TOR3A:275Kb:3.4e-13:4.8e-15:3.1e+02:1.6e+03
chr1	180125000	180150000	TOR1AIP2:300Kb:8.9e-11:1.3e-12:2.4e+02:1.6e+03
chr1	181075000	181100000	IER5:25Kb:0:0:2.9e+03:5.8e+03
chr1	181100000	181125000	IER5:50Kb:0:0:63:5.9e+03
chr1	181100000	181125000	MR1:100Kb:0:0:41:3.6e+03
chr1	181100000	181125000	STX6:125Kb:0:0:35:2.8e+03
chr1	182100000	182125000	GLUL:-250Kb:8.5e-11:1.1e-12:4.8e+02:2e+03
chr1	182100000	182125000	TEDDM1:-250Kb:8.5e-11:1.1e-12:4.8e+02:2e+03
chr1	182550000	182575000	NPL:-200Kb:0:0:6.2e+02:4.1e+03
chr1	182600000	182625000	LOC284648:25Kb:8.3e-15:1.1e-16:2.7e+03:4.3e+03
chr1	182600000	182625000	RGS8:-25Kb:0:0:2.7e+03:4.8e+03
chr1	182725000	182750000	RGS16:175Kb:7.7e-15:2.2e-16:7.3e+02:2.4e+03
chr1	182725000	182750000	RNASEL:175Kb:7.7e-15:2.2e-16:7.3e+02:2.4e+03
chr1	182750000	182775000	RGS16:200Kb:0:0:6.2e+02:4.1e+03
chr1	182750000	182775000	RNASEL:200Kb:0:0:6.2e+02:4.1e+03
chr1	183525000	183550000	NCF2:-25Kb:0:0:3e+03:5.4e+03
chr1	183875000	183900000	APOBEC4:275Kb:0:0:4.1e+02:2e+03
chr1	183875000	183900000	ARPC5:275Kb:0:0:4.1e+02:2e+03
chr1	183875000	183900000	RGL1:275Kb:0:0:4.1e+02:2e+03
chr1	184750000	184775000	FAM129A:-175Kb:2.5e-14:6.7e-16:4e+02:1.4e+03
chr1	184775000	184800000	FAM129A:-150Kb:0:0:4.6e+02:1.8e+03
chr1	185275000	185300000	LOC100288079:-25Kb:0:0:2.1e+03:3.3e+03
chr1	185300000	185325000	IVNS1ABP:25Kb:0:0:2.1e+03:3.3e+03
chr1	186150000	186175000	RNU6-72:-25Kb:2.3e-11:2.9e-13:1.1e+03:1.8e+03
chr1	186275000	186300000	C1orf27:-50Kb:0:0:9e+02:1.6e+03
chr1	186275000	186300000	TPR:-50Kb:0:0:9e+02:1.6e+03
chr1	186300000	186325000	C1orf27:-25Kb:0:0:1.7e+03:2.8e+03
chr1	186300000	186325000	TPR:-25Kb:0:0:1.7e+03:2.8e+03
chr1	186325000	186350000	OCLM:-25Kb:0:0:1.7e+03:2.5e+03
chr1	186350000	186375000	C1orf27:25Kb:0:0:1.7e+03:2.5e+03
chr1	186350000	186375000	TPR:25Kb:0:0:1.7e+03:2.5e+03
chr1	186375000	186400000	OCLM:25Kb:8.3e-13:2.1e-14:1.7e+03:2.3e+03
chr1	192475000	192500000	RGS1:-50Kb:0:0:1.1e+03:3.8e+03
chr1	192500000	192525000	RGS1:-25Kb:0:0:2.1e+03:4.9e+03
chr1	192550000	192575000	RGS1:25Kb:0:0:2.1e+03:3.6e+03
chr1	193025000	193050000	CDC73:-50Kb:0:0:1.1e+03:2.6e+03
chr1	193025000	193050000	GLRX2:-50Kb:0:0:1.1e+03:2.6e+03
chr1	193075000	193100000	TROVE2:50Kb:0:0:1.1e+03:2.6e+03
chr1	193075000	193100000	UCHL5:50Kb:0:0:1.1e+03:2.6e+03
chr1	193125000	193150000	MIR1278:25Kb:0:0:4.9e+02:2.8e+03
chr1	197075000	197100000	ASPM:-25Kb:0:0:1.2e+03:2.3e+03
chr1	197100000	197125000	CRB1:-50Kb:0:0:6.4e+02:1.3e+03
chr1	197100000	197125000	ZBTB41:-50Kb:0:0:6.4e+02:1.3e+03
chr1	197150000	197175000	ASPM:50Kb:0:0:6.4e+02:1.3e+03
chr1	197175000	197200000	CRB1:25Kb:0:0:1.2e+03:2e+03
chr1	197175000	197200000	ZBTB41:25Kb:0:0:1.2e+03:2e+03
chr1	198475000	198500000	ATP6V1G3:-25Kb:3.8e-11:5.1e-13:1.6e+03:2.7e+03
chr1	198575000	198600000	PTPRC:-25Kb:0:0:1.6e+03:3.8e+03
chr1	200400000	200425000	ZNF281:25Kb:0:0:2e+03:4.6e+03
chr1	200950000	200975000	KIF21B:-25Kb:3.4e-13:4.3e-15:3.7e+03:6e+03
chr1	201000000	201025000	KIF21B:25Kb:7.7e-11:1.9e-12:3.7e+03:5.8e+03
chr1	202100000	202125000	PTPN7:-25Kb:1.8e-14:2.2e-16:2.6e+03:5.1e+03
chr1	202100000	202125000	PTPRVP:-25Kb:1.8e-14:2.2e-16:2.6e+03:5.1e+03
chr1	202125000	202150000	ARL8A:25Kb:1.7e-14:2.2e-16:2.6e+03:5.1e+03
chr1	203225000	203250000	BTG2:-25Kb:0:0:3.5e+03:6.8e+03
chr1	203225000	203250000	FMOD:-75Kb:0:0:1.3e+03:4e+03
chr1	203225000	203250000	LOC730227:-25Kb:0:0:3.5e+03:6.8e+03
chr1	203275000	203300000	BTG2:25Kb:0:0:3.5e+03:7.3e+03
chr1	203275000	203300000	LOC730227:25Kb:0:0:3.5e+03:7.3e+03
chr1	203400000	203425000	FMOD:100Kb:3.4e-11:1.4e-12:1e+03:2.8e+03
chr1	203450000	203475000	FMOD:150Kb:7.9e-13:2.1e-14:6.9e+02:2.7e+03
chr1	204375000	204400000	PIK3C2B:-75Kb:6.6e-12:2.5e-13:1.3e+03:3.7e+03
chr1	204400000	204425000	PIK3C2B:-50Kb:0:0:1.9e+03:7.3e+03
chr1	204425000	204450000	PIK3C2B:-25Kb:0:0:3.5e+03:7.3e+03
chr1	204450000	204475000	PPP1R15B:75Kb:6.8e-12:8.5e-14:1.3e+03:3.7e+03
chr1	205250000	205275000	NUAK2:-25Kb:0:0:2.9e+03:7.2e+03
chr1	206225000	206250000	CTSE:-75Kb:1.5e-11:4e-13:4.6e+02:3.1e+03
chr1	206275000	206300000	CTSE:-25Kb:0:0:1.7e+03:4.8e+03
chr1	206300000	206325000	C1orf186:25Kb:0:0:1.7e+03:4.8e+03
chr1	206875000	206900000	MAPKAPK2:25Kb:0:0:3.6e+03:7.2e+03
chr1	206900000	206925000	IL19:-50Kb:0:0:2e+03:5.1e+03
chr1	206925000	206950000	IL19:-25Kb:2.3e-12:6e-14:3.6e+03:6.3e+03
chr1	206950000	206975000	IL10:25Kb:9.9e-12:1.2e-13:3.6e+03:6.3e+03
chr1	207075000	207100000	PIGR:-25Kb:2.9e-13:7.8e-15:3.6e+03:6.3e+03
chr1	207100000	207125000	FAIM3:25Kb:5.2e-13:7.2e-15:3.6e+03:6.3e+03
chr1	207100000	207125000	FCAMR:-25Kb:0:0:3.6e+03:7.6e+03
chr1	207125000	207150000	PIGR:25Kb:0:0:3.6e+03:7.6e+03
chr1	209750000	209775000	HSD11B1:-100Kb:0:0:5.7e+02:2.1e+03
chr1	209750000	209775000	MIR4260:-25Kb:0:0:2.1e+03:4.4e+03
chr1	209775000	209800000	CAMK1G:25Kb:0:0:2.1e+03:4.4e+03
chr1	209775000	209800000	HSD11B1:-75Kb:2e-13:5.3e-15:7.6e+02:2.1e+03
chr1	209800000	209825000	G0S2:-25Kb:0:0:2.1e+03:3.7e+03
chr1	209800000	209825000	LAMB3:-25Kb:0:0:2.1e+03:3.7e+03
chr1	209800000	209825000	MIR4260:25Kb:1.2e-14:3.3e-16:2.1e+03:3.5e+03
chr1	209825000	209850000	HSD11B1:-25Kb:3.9e-12:1.6e-13:2.1e+03:3.4e+03
chr1	209850000	209875000	CAMK1G:100Kb:0:0:5.7e+02:2.1e+03
chr1	209850000	209875000	G0S2:25Kb:4.7e-12:1.3e-13:2.1e+03:3.4e+03
chr1	209850000	209875000	LAMB3:25Kb:4.7e-12:1.3e-13:2.1e+03:3.4e+03
chr1	209850000	209875000	MIR4260:75Kb:1.2e-13:4.7e-15:7.6e+02:2.1e+03
chr1	209925000	209950000	C1orf74:-25Kb:0:0:2.1e+03:4.7e+03
chr1	209950000	209975000	IRF6:-25Kb:0:0:2.1e+03:4.3e+03
chr1	209950000	209975000	TRAF3IP3:25Kb:0:0:2.1e+03:4.7e+03
chr1	209975000	210000000	C1orf74:25Kb:0:0:2.1e+03:4.3e+03
chr1	212575000	212600000	NENF:-25Kb:1.4e-11:1.8e-13:2.9e+03:4.6e+03
chr1	212600000	212625000	TMEM206:25Kb:1.9e-11:2.5e-13:2.9e+03:4.6e+03
chr1	213075000	213100000	VASH2:-25Kb:0:0:3.2e+03:4.9e+03
chr1	213125000	213150000	VASH2:25Kb:0:0:3.2e+03:5.7e+03
chr1	214425000	214450000	SMYD2:-25Kb:4.5e-13:1.2e-14:2.1e+03:2.9e+03
chr1	214475000	214500000	SMYD2:25Kb:0:0:2.1e+03:3.6e+03
chr1	215750000	215775000	KCTD3:25Kb:0:0:1.2e+03:2.6e+03
chr1	217275000	217300000	ESRRG:-25Kb:3.8e-11:4.7e-13:1.4e+03:1.8e+03
chr1	217775000	217800000	GPATCH2:-25Kb:0:0:1.4e+03:2.3e+03
chr1	217775000	217800000	SPATA17:-25Kb:0:0:1.4e+03:2.3e+03
chr1	218425000	218450000	RRP15:-25Kb:0:0:1.5e+03:2.3e+03
chr1	219300000	219325000	LOC643723:-25Kb:5.4e-12:6.8e-14:1.5e+03:2.3e+03
chr1	219300000	219325000	LYPLAL1:-25Kb:5.4e-12:6.8e-14:1.5e+03:2.3e+03
chr1	220175000	220200000	EPRS:-25Kb:4e-12:5.4e-14:2e+03:3e+03
chr1	220225000	220250000	EPRS:25Kb:3.8e-11:1e-12:2e+03:2.9e+03
chr1	220400000	220425000	AURKAPS1:-25Kb:0:0:2e+03:3.6e+03
chr1	220400000	220425000	RAB3GAP2:-25Kb:0:0:2e+03:3.6e+03
chr1	221875000	221900000	DUSP10:-25Kb:0:0:2.3e+03:4.6e+03
chr1	221925000	221950000	DUSP10:25Kb:0:0:2.3e+03:5.1e+03
chr1	221950000	221975000	DUSP10:50Kb:4.4e-13:2.7e-14:1.3e+03:2.8e+03
chr1	222000000	222025000	DUSP10:100Kb:3.3e-14:1.6e-15:7.2e+02:2.3e+03
chr1	223400000	223425000	TLR5:100Kb:1.2e-11:1.7e-13:6.1e+02:2e+03
chr1	223925000	223950000	CAPN2:50Kb:1.9e-12:2.6e-14:1.1e+03:2.6e+03
chr1	226950000	226975000	ITPKB:25Kb:0:0:2.4e+03:4.4e+03
chr1	227075000	227100000	PSEN2:25Kb:8.2e-12:1.1e-13:2.4e+03:4.1e+03
chr1	229600000	229625000	NUP133:-25Kb:0:0:1.9e+03:3.5e+03
chr1	230225000	230250000	GALNT2:25Kb:0:0:2.6e+03:5e+03
chr1	230900000	230925000	CAPN9:25Kb:8.1e-11:1e-12:1.7e+03:3e+03
chr1	231325000	231350000	LOC149373:25Kb:0:0:1.7e+03:3.1e+03
chr1	231475000	231500000	LINC00582:-250Kb:0:0:4.1e+02:2e+03
chr1	231475000	231500000	TSNAX:-225Kb:0:0:4.4e+02:1.8e+03
chr1	231475000	231500000	TSNAX-DISC1:-175Kb:1.9e-12:6.9e-14:5.3e+02:1.6e+03
chr1	231500000	231525000	TSNAX:-200Kb:6.6e-11:1.8e-12:4.8e+02:1.5e+03
chr1	231550000	231575000	TSNAX-DISC1:-100Kb:4.1e-13:5.6e-15:7.9e+02:1.9e+03
chr1	231625000	231650000	TSNAX-DISC1:-25Kb:1.9e-12:7.9e-14:2.1e+03:3.2e+03
chr1	231650000	231675000	EGLN1:100Kb:6.1e-13:7.9e-15:7.9e+02:1.9e+03
chr1	233050000	233075000	NTPCR:-25Kb:4.4e-15:1.1e-16:1.9e+03:2.9e+03
chr1	233100000	233125000	NTPCR:25Kb:0:0:1.9e+03:3e+03
chr1	233400000	233425000	PCNXL2:-25Kb:0:0:9.6e+02:2.5e+03
chr1	233775000	233800000	MIR4427:25Kb:0:0:2.3e+03:4e+03
chr1	236275000	236300000	GPR137B:-25Kb:0:0:2.7e+03:5.2e+03
chr1	238025000	238050000	ZP4:-25Kb:0:0:1.1e+03:1.6e+03
chr1	238050000	238075000	LOC100130331:25Kb:0:0:1.1e+03:1.6e+03
chr1	240800000	240825000	GREM2:25Kb:0:0:1.2e+03:1.9e+03
chr1	241675000	241700000	CHML:-100Kb:0:0:5.1e+02:1.3e+03
chr1	241700000	241725000	CHML:-75Kb:0:0:6.6e+02:1.4e+03
chr1	241775000	241800000	EXO1:-225Kb:1.9e-13:2.7e-15:2.6e+02:9.5e+02
chr1	241775000	241800000	FH:100Kb:0:0:5.1e+02:1.3e+03
chr1	241775000	241800000	KMO:100Kb:0:0:5.1e+02:1.3e+03
chr1	241775000	241800000	OPN3:-25Kb:3.3e-14:4.4e-16:1.7e+03:2.4e+03
chr1	241775000	241800000	WDR64:-25Kb:3.3e-14:4.4e-16:1.7e+03:2.4e+03
chr1	241800000	241825000	CHML:25Kb:2.1e-14:8.9e-16:1.7e+03:2.4e+03
chr1	242000000	242025000	CHML:225Kb:3.1e-14:1.8e-15:2.6e+02:9.5e+02
chr1	243425000	243450000	CEP170:25Kb:0:0:2e+03:3.2e+03
chr1	243425000	243450000	SDCCAG8:25Kb:0:0:2e+03:3.2e+03
chr1	244475000	244500000	C1orf100:-25Kb:0:0:2e+03:3.5e+03
chr1	244525000	244550000	C1orf100:25Kb:3.1e-14:7.8e-16:2e+03:3.1e+03
chr1	246625000	246650000	SMYD3:-25Kb:2e-11:7.8e-13:1.5e+03:2.7e+03
chr1	246650000	246675000	LOC255654:-25Kb:0:0:1.5e+03:3.3e+03
chr1	246675000	246700000	SMYD3:25Kb:0:0:1.5e+03:3.3e+03
chr1	246850000	246875000	SMYD3:200Kb:0:0:4.2e+02:1.8e+03
chr1	247450000	247475000	ZNF496:-25Kb:0:0:2.3e+03:3.6e+03
chr1	247500000	247525000	ZNF496:25Kb:0:0:2.3e+03:3.5e+03
chr1	247550000	247575000	NLRP3:-25Kb:9.7e-11:1.2e-12:2.3e+03:3.3e+03
chr10	600000	625000	DIP2C:-125Kb:0:0:2.2e+03:3.7e+03
chr10	975000	1000000	GTPBP4:-50Kb:0:0:1.2e+03:2.6e+03
chr10	1000000	1025000	GTPBP4:-25Kb:0:0:2.2e+03:3.5e+03
chr10	1000000	1025000	LARP4B:25Kb:0:0:1.2e+03:2.6e+03
chr10	1025000	1050000	IDI1:-50Kb:2.5e-12:3.4e-14:1.2e+03:2.4e+03
chr10	1025000	1050000	IDI2:-25Kb:0:0:2.2e+03:4.3e+03
chr10	1025000	1050000	IDI2-AS1:-25Kb:0:0:2.2e+03:4.3e+03
chr10	1050000	1075000	GTPBP4:25Kb:0:0:2.2e+03:4.3e+03
chr10	1075000	1100000	GTPBP4:50Kb:4.9e-13:2.7e-14:1.2e+03:2.4e+03
chr10	1575000	1600000	ADARB2-AS1:25Kb:7e-12:9.3e-14:1.7e+03:2.8e+03
chr10	3150000	3175000	PITRM1-AS1:-25Kb:0:0:1.8e+03:3.8e+03
chr10	3850000	3875000	KLF6:25Kb:0:0:1.7e+03:4.1e+03
chr10	3875000	3900000	KLF6:50Kb:0:0:1e+03:3.1e+03
chr10	3900000	3925000	KLF6:75Kb:0:0:7.7e+02:2.9e+03
chr10	3925000	3950000	KLF6:100Kb:9.7e-11:5.2e-12:6.2e+02:2e+03
chr10	5575000	5600000	CALML3:25Kb:0:0:1.6e+03:3.7e+03
chr10	5875000	5900000	GDI2:25Kb:9e-12:1.1e-13:3.2e+03:4.9e+03
chr10	6075000	6100000	IL2RA:-25Kb:6.4e-11:8.3e-13:3.2e+03:4.8e+03
chr10	6150000	6175000	MIR3155A:-25Kb:0:0:3.2e+03:5.3e+03
chr10	6150000	6175000	MIR3155B:-25Kb:0:0:3.2e+03:5.3e+03
chr10	6150000	6175000	PFKFB3:-25Kb:0:0:3.2e+03:5.3e+03
chr10	7475000	7500000	SFMBT2:25Kb:0:0:2.3e+03:4.9e+03
chr10	7500000	7525000	SFMBT2:50Kb:0:0:1.3e+03:3.1e+03
chr10	7825000	7850000	TAF3:-25Kb:0:0:1.6e+03:3.8e+03
chr10	7850000	7875000	ATP5C1:25Kb:0:0:1.6e+03:3.8e+03
chr10	7850000	7875000	KIN:25Kb:0:0:1.6e+03:3.8e+03
chr10	7875000	7900000	TAF3:25Kb:6.8e-12:1.7e-13:1.6e+03:2.8e+03
chr10	12625000	12650000	MIR4480:25Kb:3e-13:3.8e-15:2.9e+03:4.6e+03
chr10	13200000	13225000	PHYH:-125Kb:9.1e-11:1.2e-12:6.1e+02:2e+03
chr10	14950000	14975000	DCLRE1C:-25Kb:0:0:2.9e+03:4.4e+03
chr10	16450000	16475000	PTER:-25Kb:0:0:1.1e+03:2.4e+03
chr10	16500000	16525000	PTER:25Kb:0:0:1.1e+03:2.6e+03
chr10	16525000	16550000	C1QL3:-25Kb:0:0:1.1e+03:2.6e+03
chr10	16575000	16600000	C1QL3:25Kb:1.2e-12:3.1e-14:1.1e+03:2.3e+03
chr10	16825000	16850000	RSU1:-25Kb:0:0:1.1e+03:2.6e+03
chr10	17225000	17250000	VIM:-25Kb:0:0:1.8e+03:3.2e+03
chr10	17250000	17275000	TRDMT1:25Kb:0:0:1.8e+03:3.2e+03
chr10	17700000	17725000	STAM:25Kb:0:0:1.8e+03:3.3e+03
chr10	17725000	17750000	STAM:50Kb:4e-11:1e-12:9.9e+02:1.9e+03
chr10	18900000	18925000	ARL5B:-25Kb:3.5e-13:4.9e-15:2e+03:2.6e+03
chr10	18900000	18925000	NSUN6:-25Kb:3.5e-13:4.9e-15:2e+03:2.6e+03
chr10	22250000	22275000	DNAJC1:-25Kb:0:0:4.4e+02:2e+03
chr10	22750000	22775000	LOC100499489:25Kb:3e-11:3.8e-13:2.3e+03:3.6e+03
chr10	23400000	23425000	MSRB2:25Kb:5.4e-11:6.6e-13:9.8e+02:2.2e+03
chr10	23650000	23675000	C10orf67:25Kb:1.7e-14:2.2e-16:1.3e+03:2.8e+03
chr10	25175000	25200000	PRTFDC1:-50Kb:0:0:1.3e+03:2.9e+03
chr10	25200000	25225000	PRTFDC1:-25Kb:0:0:2.1e+03:3.9e+03
chr10	25250000	25275000	PRTFDC1:25Kb:2.6e-12:1.1e-13:2.1e+03:3.3e+03
chr10	26700000	26725000	APBB1IP:-25Kb:0:0:2.7e+03:4.3e+03
chr10	26750000	26775000	APBB1IP:25Kb:0:0:2.7e+03:5e+03
chr10	27000000	27025000	ABI1:-150Kb:0:0:5.5e+02:2.4e+03
chr10	27800000	27825000	RAB18:25Kb:0:0:1.6e+03:2.9e+03
chr10	28575000	28600000	MPP7:25Kb:8.7e-15:1.1e-16:1.6e+03:2.4e+03
chr10	28850000	28875000	MIR5586:25Kb:0:0:1.8e+03:3.1e+03
chr10	30775000	30800000	MAP3K8:75Kb:6.3e-14:1.7e-15:1.1e+03:3e+03
chr10	30800000	30825000	MAP3K8:100Kb:0:0:8.4e+02:3.3e+03
chr10	34025000	34050000	LINC00838:-25Kb:1.2e-12:1.6e-14:1.7e+03:2.5e+03
chr10	35475000	35500000	CREM:75Kb:0:0:1.1e+03:2.7e+03
chr10	35500000	35525000	CREM:100Kb:0:0:8.7e+02:3e+03
chr10	35500000	35525000	CUL2:125Kb:0:0:7.3e+02:1.9e+03
chr10	38100000	38125000	ZNF248:-25Kb:2.3e-13:3.2e-15:1.3e+03:2e+03
chr10	38150000	38175000	ZNF248:25Kb:9.9e-12:2.7e-13:1.3e+03:2e+03
chr10	38250000	38275000	ZNF33A:-25Kb:5.4e-13:7.1e-15:1.3e+03:2e+03
chr10	38275000	38300000	ZNF25:25Kb:6.1e-13:8.1e-15:1.3e+03:2e+03
chr10	38275000	38300000	ZNF37A:-100Kb:1.4e-11:7.5e-13:3.6e+02:9.8e+02
chr10	38300000	38325000	ZNF37A:-75Kb:0:0:4.7e+02:1.4e+03
chr10	38325000	38350000	ZNF37A:-50Kb:4.9e-14:2e-15:6.9e+02:1.4e+03
chr10	38350000	38375000	ZNF37A:-25Kb:0:0:1.3e+03:2.5e+03
chr10	38375000	38400000	ZNF33A:100Kb:4.5e-11:1.2e-12:3.6e+02:9.8e+02
chr10	43600000	43625000	CSGALNACT2:-25Kb:0:0:2.2e+03:4e+03
chr10	43650000	43675000	CSGALNACT2:25Kb:5.2e-13:1.4e-14:2.2e+03:3.4e+03
chr10	43875000	43900000	HNRNPF:-25Kb:0:0:2.2e+03:4.2e+03
chr10	43875000	43900000	ZNF487P:-50Kb:0:0:1.2e+03:2.7e+03
chr10	43900000	43925000	ZNF487P:-25Kb:0:0:2.2e+03:4.2e+03
chr10	43925000	43950000	HNRNPF:25Kb:0:0:2.2e+03:4.2e+03
chr10	44375000	44400000	LINC00840:25Kb:1.9e-11:2.3e-13:1.2e+03:2.4e+03
chr10	44375000	44400000	LINC00841:-25Kb:4.8e-13:1.3e-14:1.2e+03:2.5e+03
chr10	44425000	44450000	LINC00841:25Kb:8.5e-15:1.1e-16:1.2e+03:2.6e+03
chr10	44800000	44825000	LOC100130539:25Kb:6.8e-13:8.3e-15:1.2e+03:2.7e+03
chr10	45425000	45450000	C10orf10:-25Kb:0:0:2.2e+03:5.9e+03
chr10	45425000	45450000	C10orf25:-50Kb:0:0:1.2e+03:3e+03
chr10	45425000	45450000	RASSF4:-25Kb:0:0:2.2e+03:5.9e+03
chr10	45425000	45450000	TMEM72-AS1:-25Kb:0:0:2.2e+03:5.9e+03
chr10	45425000	45450000	ZNF22:-50Kb:0:0:1.2e+03:3e+03
chr10	45450000	45475000	C10orf25:-25Kb:0:0:2.2e+03:4.7e+03
chr10	45450000	45475000	ZNF22:-25Kb:0:0:2.2e+03:4.7e+03
chr10	45475000	45500000	C10orf10:25Kb:0:0:2.2e+03:4.7e+03
chr10	45475000	45500000	RASSF4:25Kb:0:0:2.2e+03:4.7e+03
chr10	45475000	45500000	TMEM72-AS1:25Kb:0:0:2.2e+03:4.7e+03
chr10	47100000	47125000	HNRNPA1P33:-25Kb:5.7e-14:7.8e-16:2.2e+03:4e+03
chr10	47100000	47125000	PPYR1:25Kb:0:0:2.2e+03:4.3e+03
chr10	48350000	48375000	RBP3:-25Kb:1.3e-12:1.7e-14:1.9e+03:2.8e+03
chr10	48375000	48400000	ZNF488:25Kb:1.3e-12:1.6e-14:1.9e+03:2.8e+03
chr10	49750000	49775000	ARHGAP22:-100Kb:0:0:9.9e+02:2.5e+03
chr10	49900000	49925000	WDFY4:25Kb:0:0:3.4e+03:5.1e+03
chr10	50275000	50300000	VSTM4:-25Kb:1e-13:1.3e-15:2.6e+03:4e+03
chr10	50350000	50375000	C10orf128:-25Kb:1.1e-11:1.5e-13:2.6e+03:3.9e+03
chr10	53425000	53450000	CSTF2T:-25Kb:0:0:1.2e+03:2.3e+03
chr10	54500000	54525000	MBL2:-25Kb:0:0:1.2e+03:2.4e+03
chr10	58075000	58100000	ZWINT:-25Kb:0:0:9.7e+02:1.7e+03
chr10	58125000	58150000	ZWINT:25Kb:0:0:9.7e+02:1.4e+03
chr10	60100000	60125000	TFAM:-25Kb:0:0:1.5e+03:3e+03
chr10	61625000	61650000	CCDC6:-25Kb:0:0:1.7e+03:4.1e+03
chr10	62550000	62575000	CDK1:25Kb:0:0:1.3e+03:2.7e+03
chr10	63675000	63700000	ARID5B:25Kb:9.1e-11:1.2e-12:2.5e+03:3.9e+03
chr10	64375000	64400000	ADO:-175Kb:4.2e-15:1.1e-16:5.6e+02:2.5e+03
chr10	64400000	64425000	ADO:-150Kb:1.4e-12:5.5e-14:5.8e+02:2.4e+03
chr10	64475000	64500000	ADO:-75Kb:2.6e-11:1.4e-12:1.2e+03:2.8e+03
chr10	64525000	64550000	ADO:-25Kb:0:0:2.8e+03:5.3e+03
chr10	68700000	68725000	LRRTM3:25Kb:8.1e-14:1e-15:1.1e+03:1.7e+03
chr10	70775000	70800000	SRGN:-50Kb:0:0:1.6e+03:3.6e+03
chr10	70800000	70825000	SRGN:-25Kb:0:0:3.1e+03:7.5e+03
chr10	71125000	71150000	HKDC1:150Kb:3.5e-13:9.7e-15:7.6e+02:2.5e+03
chr10	71150000	71175000	HKDC1:175Kb:0:0:6.6e+02:3.1e+03
chr10	72050000	72075000	NPFFR1:25Kb:5.2e-13:1.3e-14:3.5e+03:5.1e+03
chr10	72100000	72125000	NPFFR1:75Kb:0:0:1.4e+03:3.7e+03
chr10	72100000	72125000	PPA1:125Kb:0:0:9.1e+02:3.6e+03
chr10	73450000	73475000	C10orf105:-25Kb:0:0:3.4e+03:6e+03
chr10	73475000	73500000	C10orf54:-50Kb:3.3e-11:4.3e-13:1.9e+03:3.9e+03
chr10	73500000	73525000	C10orf105:25Kb:2.9e-14:7.8e-16:3.4e+03:5.6e+03
chr10	73525000	73550000	C10orf105:50Kb:9.5e-12:3.9e-13:1.9e+03:3.9e+03
chr10	74000000	74025000	ANAPC16:25Kb:4.1e-12:5.5e-14:3.4e+03:5.5e+03
chr10	74000000	74025000	ASCC1:25Kb:4.1e-12:5.5e-14:3.4e+03:5.5e+03
chr10	74000000	74025000	DDIT4:-25Kb:0:0:3.4e+03:6.3e+03
chr10	74050000	74075000	DDIT4:25Kb:5.8e-15:2.2e-16:3.4e+03:5.6e+03
chr10	74075000	74100000	DDIT4:50Kb:5.8e-15:2.2e-16:1.8e+03:4.1e+03
chr10	75500000	75525000	CHCHD1:-25Kb:0:0:3.2e+03:6e+03
chr10	75500000	75525000	FUT11:-25Kb:0:0:3.2e+03:6e+03
chr10	75500000	75525000	ZSWIM8:-25Kb:0:0:3.2e+03:6e+03
chr10	75525000	75550000	NDST2:-25Kb:0:0:3.2e+03:5.8e+03
chr10	75525000	75550000	SEC24C:25Kb:0:0:3.2e+03:6e+03
chr10	75525000	75550000	ZSWIM8-AS1:-25Kb:0:0:3.2e+03:5.8e+03
chr10	75550000	75575000	CHCHD1:25Kb:0:0:3.2e+03:5.8e+03
chr10	75550000	75575000	FUT11:25Kb:0:0:3.2e+03:5.8e+03
chr10	75550000	75575000	ZSWIM8:25Kb:0:0:3.2e+03:5.8e+03
chr10	75575000	75600000	CAMK2G:-50Kb:4e-15:1.1e-16:3.4e+02:2.6e+03
chr10	75600000	75625000	C10orf55:-75Kb:0:0:2.4e+02:2.6e+03
chr10	75600000	75625000	CAMK2G:-25Kb:0:0:5.9e+02:7.5e+03
chr10	75650000	75675000	C10orf55:-25Kb:4.1e-15:1.1e-16:3e+03:5.3e+03
chr10	75675000	75700000	PLAU:25Kb:8.3e-15:1.1e-16:3e+03:5.3e+03
chr10	76000000	76025000	DUSP13:-850Kb:0:0:2.4e+02:1.7e+03
chr10	76000000	76025000	SAMD8:-850Kb:0:0:2.4e+02:1.7e+03
chr10	76025000	76050000	DUSP13:-825Kb:4.4e-13:2.4e-14:2.5e+02:1.6e+03
chr10	76025000	76050000	SAMD8:-825Kb:4.4e-13:2.4e-14:2.5e+02:1.6e+03
chr10	76825000	76850000	DUSP13:-25Kb:2.9e-13:1.1e-14:3e+03:4.3e+03
chr10	76825000	76850000	SAMD8:-25Kb:2.9e-13:1.1e-14:3e+03:4.3e+03
chr10	76950000	76975000	COMTD1:-25Kb:0:0:3e+03:4.5e+03
chr10	76975000	77000000	VDAC2:25Kb:0:0:3e+03:4.5e+03
chr10	80850000	80875000	ZMIZ1:25Kb:2.6e-14:3.3e-16:2.6e+03:4.5e+03
chr10	80850000	80875000	ZMIZ1-AS1:25Kb:2.6e-14:3.3e-16:2.6e+03:4.5e+03
chr10	81075000	81100000	PPIF:-25Kb:0:0:2.4e+03:5.4e+03
chr10	81925000	81950000	ANXA11:-25Kb:0:0:1.7e+03:4.1e+03
chr10	81925000	81950000	LINC00857:-25Kb:0:0:1.7e+03:4.1e+03
chr10	82175000	82200000	TSPAN14:-25Kb:7.8e-14:4.1e-15:2.1e+03:3.7e+03
chr10	82200000	82225000	SH2D4B:-75Kb:0:0:8.3e+02:2.9e+03
chr10	82225000	82250000	TSPAN14:25Kb:0:0:2.1e+03:6.6e+03
chr10	82250000	82275000	SH2D4B:-25Kb:2.5e-14:6.7e-16:2.1e+03:3.7e+03
chr10	82250000	82275000	TSPAN14:50Kb:0:0:1.2e+03:5e+03
chr10	82275000	82300000	TSPAN14:75Kb:0:0:8.3e+02:2.9e+03
chr10	85875000	85900000	CDHR1:-75Kb:1e-14:5.6e-16:7.9e+02:2e+03
chr10	85900000	85925000	C10orf99:-25Kb:0:0:2.1e+03:4.1e+03
chr10	85900000	85925000	CDHR1:-50Kb:0:0:1.1e+03:4.3e+03
chr10	85925000	85950000	CDHR1:-25Kb:0:0:2.1e+03:4.5e+03
chr10	85950000	85975000	C10orf99:25Kb:0:0:2.1e+03:4.5e+03
chr10	85950000	85975000	GHITM:75Kb:4.5e-14:5.6e-16:7.9e+02:2e+03
chr10	85950000	85975000	LRIT2:-25Kb:0:0:2.1e+03:3.5e+03
chr10	85975000	86000000	CDHR1:25Kb:0:0:2.1e+03:3.5e+03
chr10	88150000	88175000	GRID1:25Kb:7e-12:9.4e-14:1.8e+03:2.9e+03
chr10	90650000	90675000	STAMBPL1:25Kb:0:0:2.8e+03:4.8e+03
chr10	90775000	90800000	CH25H:-175Kb:5.1e-14:6.7e-16:7.1e+02:2.2e+03
chr10	91000000	91025000	IFIT1:-150Kb:4.6e-11:6e-13:6.4e+02:1.9e+03
chr10	91000000	91025000	IFIT1B:-125Kb:0:0:7.4e+02:2.4e+03
chr10	91000000	91025000	IFIT5:-150Kb:4.6e-11:6e-13:6.4e+02:1.9e+03
chr10	91100000	91125000	IFIT3:25Kb:0:0:2.8e+03:5.1e+03
chr10	91125000	91150000	LIPA:125Kb:0:0:7.4e+02:2.4e+03
chr10	91150000	91175000	LIPA:150Kb:6.7e-11:1.8e-12:6.4e+02:1.9e+03
chr10	93825000	93850000	MARK2P9:-350Kb:0:0:3.1e+02:2e+03
chr10	95125000	95150000	CEP55:-125Kb:7.8e-14:1e-15:6.4e+02:2e+03
chr10	95125000	95150000	MYOF:-100Kb:0:0:7.8e+02:2.3e+03
chr10	95475000	95500000	LGI1:-25Kb:3.1e-12:3.9e-14:2.1e+03:3.3e+03
chr10	96325000	96350000	HELLS:25Kb:1.8e-14:2.2e-16:1.4e+03:2.7e+03
chr10	96975000	97000000	C10orf129:25Kb:0:0:1.4e+03:3.8e+03
chr10	97575000	97600000	ENTPD1:125Kb:3.8e-13:5e-15:7.5e+02:2.7e+03
chr10	97575000	97600000	TCTN3:125Kb:3.8e-13:5e-15:7.5e+02:2.7e+03
chr10	97600000	97625000	ENTPD1:150Kb:4.7e-12:1.2e-13:6.4e+02:2.5e+03
chr10	97600000	97625000	TCTN3:150Kb:4.7e-12:1.2e-13:6.4e+02:2.5e+03
chr10	97975000	98000000	BLNK:-50Kb:0:0:1.7e+03:4.2e+03
chr10	97975000	98000000	DNTT:-75Kb:0:0:1.2e+03:3.8e+03
chr10	98000000	98025000	BLNK:-25Kb:0:0:3.3e+03:5.8e+03
chr10	99200000	99225000	MMS19:-50Kb:4.2e-14:5.6e-16:3.4e+02:2.2e+03
chr10	99200000	99225000	UBTD1:-50Kb:4.2e-14:5.6e-16:3.4e+02:2.2e+03
chr10	99225000	99250000	EXOSC1:25Kb:0:0:5.9e+02:5.2e+03
chr10	99225000	99250000	ZDHHC16:25Kb:0:0:5.9e+02:5.2e+03
chr10	99250000	99275000	EXOSC1:50Kb:1.6e-14:4.4e-16:3.4e+02:2.2e+03
chr10	99250000	99275000	ZDHHC16:50Kb:1.6e-14:4.4e-16:3.4e+02:2.2e+03
chr10	99275000	99300000	EXOSC1:75Kb:9.1e-11:3.7e-12:2.4e+02:1.8e+03
chr10	99275000	99300000	ZDHHC16:75Kb:9.1e-11:3.7e-12:2.4e+02:1.8e+03
chr10	99325000	99350000	MIR5692C2:-25Kb:0:0:2.9e+03:4.8e+03
chr10	99350000	99375000	ANKRD2:25Kb:0:0:2.9e+03:4.8e+03
chr10	99350000	99375000	C10orf62:25Kb:0:0:2.9e+03:4.8e+03
chr10	99350000	99375000	HOGA1:25Kb:0:0:2.9e+03:4.8e+03
chr10	100125000	100150000	PYROXD2:-25Kb:8.7e-15:1.1e-16:2.9e+03:4.4e+03
chr10	100175000	100200000	HPS1:-25Kb:0:0:1.3e+03:3.2e+03
chr10	100200000	100225000	MIR4685:25Kb:0:0:1.3e+03:3.2e+03
chr10	101725000	101750000	DNMBP:-25Kb:0:0:2.7e+03:4.8e+03
chr10	101775000	101800000	DNMBP:25Kb:2.6e-12:6.8e-14:2.7e+03:4.2e+03
chr10	102100000	102125000	LINC00263:-25Kb:0:0:2.8e+03:4.9e+03
chr10	102125000	102150000	SCD:25Kb:0:0:2.8e+03:4.9e+03
chr10	102725000	102750000	LZTS2:-25Kb:0:0:2.8e+03:5.5e+03
chr10	102750000	102775000	C10orf2:25Kb:0:0:2.8e+03:5.5e+03
chr10	102750000	102775000	MIR608:25Kb:0:0:2.8e+03:5.5e+03
chr10	102750000	102775000	MRPL43:25Kb:0:0:2.8e+03:5.5e+03
chr10	102750000	102775000	SEMA4G:25Kb:0:0:2.8e+03:5.5e+03
chr10	102825000	102850000	KAZALD1:25Kb:7.2e-14:8.9e-16:2.8e+03:4.8e+03
chr10	103750000	103775000	KCNIP2:150Kb:8.2e-12:1.1e-13:1.2e+03:3.2e+03
chr10	104100000	104125000	ELOVL3:125Kb:0:0:1.1e+03:3.4e+03
chr10	104200000	104225000	CUEDC2:25Kb:3.5e-11:4.6e-13:3.9e+03:5.7e+03
chr10	104200000	104225000	FBXL15:25Kb:3.5e-11:4.6e-13:3.9e+03:5.7e+03
chr10	104200000	104225000	MIR146B:25Kb:3.5e-11:4.6e-13:3.9e+03:5.7e+03
chr10	104200000	104225000	PSD:25Kb:3.5e-11:4.6e-13:3.9e+03:5.7e+03
chr10	105150000	105175000	CALHM3:-75Kb:2.9e-15:1.1e-16:1.3e+03:3.6e+03
chr10	105175000	105200000	CALHM1:-25Kb:0:0:2.9e+03:5.9e+03
chr10	105175000	105200000	CALHM2:-25Kb:0:0:2.9e+03:5.9e+03
chr10	105175000	105200000	CALHM3:-50Kb:0:0:1.7e+03:5.1e+03
chr10	105200000	105225000	CALHM3:-25Kb:0:0:2.9e+03:7.3e+03
chr10	105225000	105250000	CALHM1:25Kb:0:0:2.9e+03:7.3e+03
chr10	105225000	105250000	CALHM2:25Kb:0:0:2.9e+03:7.3e+03
chr10	105225000	105250000	PDCD11:75Kb:8.7e-15:1.1e-16:1.3e+03:3.6e+03
chr10	105225000	105250000	USMG5:75Kb:8.7e-15:1.1e-16:1.3e+03:3.6e+03
chr10	106050000	106075000	CCDC147:-50Kb:0:0:1.9e+03:4e+03
chr10	106050000	106075000	ITPRIP:-25Kb:1.7e-11:2.1e-13:3.7e+03:5.5e+03
chr10	112075000	112100000	DUSP5:-175Kb:4.5e-11:2.4e-12:7.4e+02:2.5e+03
chr10	112100000	112125000	DUSP5:-150Kb:0:0:7.7e+02:3.5e+03
chr10	112175000	112200000	DUSP5:-75Kb:0:0:1.4e+03:3.6e+03
chr10	112275000	112300000	DUSP5:25Kb:0:0:3.4e+03:5.6e+03
chr10	112300000	112325000	SMNDC1:250Kb:1.1e-11:1.4e-13:4.8e+02:2.4e+03
chr10	112550000	112575000	LOC282997:-75Kb:1.1e-11:2.8e-13:1.4e+03:3.2e+03
chr10	112550000	112575000	PDCD4:-75Kb:1.1e-11:2.8e-13:1.4e+03:3.2e+03
chr10	112600000	112625000	LOC282997:-25Kb:0:0:3.4e+03:5.8e+03
chr10	112600000	112625000	PDCD4:-25Kb:0:0:3.4e+03:5.8e+03
chr10	113950000	113975000	GPAM:25Kb:1e-11:1.4e-13:1.7e+03:2.5e+03
chr10	114050000	114075000	TECTB:25Kb:0:0:1.7e+03:2.6e+03
chr10	114075000	114100000	ACSL5:-50Kb:1.9e-12:7.7e-14:8.6e+02:1.7e+03
chr10	114100000	114125000	ACSL5:-25Kb:1.5e-11:1.1e-12:1.7e+03:2.5e+03
chr10	114125000	114150000	GUCY2GP:25Kb:5e-11:6.3e-13:1.7e+03:2.5e+03
chr10	114125000	114150000	VTI1A:-75Kb:0:0:6.2e+02:1.6e+03
chr10	114125000	114150000	ZDHHC6:-75Kb:0:0:6.2e+02:1.6e+03
chr10	114150000	114175000	ACSL5:25Kb:0:0:1.7e+03:3.3e+03
chr10	114150000	114175000	VTI1A:-50Kb:2.4e-14:1e-15:9.1e+02:1.8e+03
chr10	114150000	114175000	ZDHHC6:-50Kb:2.4e-14:1e-15:9.1e+02:1.8e+03
chr10	114175000	114200000	ACSL5:50Kb:1.5e-11:8.9e-13:8.6e+02:1.6e+03
chr10	114175000	114200000	VTI1A:-25Kb:0:0:1.7e+03:2.8e+03
chr10	114175000	114200000	ZDHHC6:-25Kb:0:0:1.7e+03:2.8e+03
chr10	114200000	114225000	ACSL5:75Kb:0:0:6.2e+02:1.6e+03
chr10	114225000	114250000	VTI1A:25Kb:8.9e-13:4.9e-14:1.9e+03:2.7e+03
chr10	114225000	114250000	ZDHHC6:25Kb:8.9e-13:4.9e-14:1.9e+03:2.7e+03
chr10	116125000	116150000	AFAP1L2:-25Kb:0:0:2.1e+03:3.8e+03
chr10	116175000	116200000	AFAP1L2:25Kb:1.3e-14:3.3e-16:2.1e+03:3.4e+03
chr10	118550000	118575000	MIR3663:-375Kb:0:0:2e+02:1.5e+03
chr10	118625000	118650000	ENO4:25Kb:1.5e-12:1.9e-14:1.3e+03:2.3e+03
chr10	118975000	119000000	KCNK18:25Kb:8.1e-12:1.1e-13:1.4e+03:2.5e+03
chr10	119150000	119175000	PDZD8:25Kb:0:0:2.1e+03:3.3e+03
chr10	121100000	121125000	MIR4681:-25Kb:0:0:3.6e+03:5.4e+03
chr10	121175000	121200000	GRK5:225Kb:0:0:6.2e+02:2.3e+03
chr10	121200000	121225000	GRK5:250Kb:3e-13:8.1e-15:5.4e+02:2e+03
chr10	122350000	122375000	MIR5694:25Kb:0:0:1.6e+03:2.9e+03
chr10	122625000	122650000	WDR11:25Kb:0:0:9.2e+02:2e+03
chr10	122625000	122650000	WDR11-AS1:25Kb:0:0:9.2e+02:2e+03
chr10	123650000	123675000	ATE1:-25Kb:1.8e-14:2.2e-16:1.8e+03:2.7e+03
chr10	123700000	123725000	ATE1:25Kb:1.5e-12:3.9e-14:1.8e+03:2.6e+03
chr10	125300000	125325000	HMX3:425Kb:2.4e-14:3.3e-16:3.1e+02:2e+03
chr10	127425000	127450000	MMP21:-25Kb:6.5e-14:1.7e-15:2.2e+03:3.3e+03
chr10	127475000	127500000	BCCIP:-25Kb:0:0:2.2e+03:3.7e+03
chr10	127475000	127500000	MIR4484:-25Kb:0:0:2.2e+03:3.7e+03
chr10	127475000	127500000	MMP21:25Kb:0:0:2.2e+03:4.2e+03
chr10	127475000	127500000	UROS:-25Kb:0:0:2.2e+03:3.7e+03
chr10	129850000	129875000	MKI67:-50Kb:0:0:1e+03:2e+03
chr10	129875000	129900000	MKI67:-25Kb:0:0:1.9e+03:3.2e+03
chr10	129925000	129950000	MKI67:25Kb:0:0:1.9e+03:3.3e+03
chr10	131225000	131250000	MGMT:-25Kb:0:0:1.6e+03:2.4e+03
chr10	131275000	131300000	MGMT:25Kb:0:0:1.6e+03:2.6e+03
chr10	131900000	131925000	GLRX3:-25Kb:0:0:1.6e+03:3.4e+03
chr10	131925000	131950000	CTAGE7P:25Kb:0:0:1.6e+03:3.4e+03
chr10	131925000	131950000	LOC387723:25Kb:0:0:1.6e+03:3.4e+03
chr10	131950000	131975000	GLRX3:25Kb:0:0:1.6e+03:2.6e+03
chr11	825000	850000	CHID1:-75Kb:4.7e-13:6.6e-15:1.7e+03:3.7e+03
chr11	850000	875000	AP2A2:-75Kb:3.8e-13:5.2e-15:1.7e+03:3.7e+03
chr11	1850000	1875000	MIR4298:-25Kb:1.3e-13:1.7e-15:1.9e+03:3.6e+03
chr11	1875000	1900000	LSP1:25Kb:1.1e-13:1.4e-15:1.9e+03:3.6e+03
chr11	1875000	1900000	SYT8:25Kb:1.1e-13:1.4e-15:1.9e+03:3.6e+03
chr11	1875000	1900000	TNNI2:25Kb:1.1e-13:1.4e-15:1.9e+03:3.6e+03
chr11	1900000	1925000	TNNT3:-25Kb:1.8e-14:2.2e-16:1.9e+03:3.6e+03
chr11	2375000	2400000	TSSC4:-25Kb:5.3e-14:6.7e-16:2.3e+03:4.2e+03
chr11	2400000	2425000	CD81:25Kb:4.4e-14:5.6e-16:2.3e+03:4.2e+03
chr11	2975000	3000000	NAP1L4:-25Kb:8.3e-11:2.1e-12:2.3e+03:4.3e+03
chr11	3025000	3050000	NAP1L4:25Kb:0:0:2.3e+03:4.8e+03
chr11	3050000	3075000	CARS:-25Kb:9e-11:1.1e-12:2.3e+03:4.5e+03
chr11	3825000	3850000	RHOG:-25Kb:0:0:2e+03:5.3e+03
chr11	3850000	3875000	RRM1:-250Kb:2.2e-12:3.2e-14:4.7e+02:2.7e+03
chr11	3850000	3875000	STIM1:-25Kb:6.5e-14:1.9e-15:2e+03:4.5e+03
chr11	3875000	3900000	RHOG:25Kb:4.7e-14:2e-15:2e+03:4.5e+03
chr11	3900000	3925000	STIM1:25Kb:0:0:2e+03:5e+03
chr11	4075000	4100000	RHOG:225Kb:0:0:2.9e+02:3.8e+03
chr11	4075000	4100000	RRM1:-25Kb:4.1e-12:1.2e-13:2e+03:4.2e+03
chr11	4075000	4100000	STIM1:200Kb:6.5e-14:2.7e-15:3.2e+02:2.8e+03
chr11	4100000	4125000	RHOG:250Kb:9.3e-12:5.3e-13:4.7e+02:2.7e+03
chr11	5525000	5550000	OR52H1:-25Kb:9.2e-15:1.1e-16:1.7e+03:3.2e+03
chr11	5550000	5575000	OR51B5:25Kb:0:0:1.7e+03:3.2e+03
chr11	5550000	5575000	UBQLN3:25Kb:0:0:1.7e+03:3.2e+03
chr11	5550000	5575000	UBQLNL:25Kb:0:0:1.7e+03:3.2e+03
chr11	5625000	5650000	OR52B6:25Kb:8.5e-11:1.1e-12:1.7e+03:3e+03
chr11	5625000	5650000	TRIM6:25Kb:8.5e-11:1.1e-12:1.7e+03:3e+03
chr11	5625000	5650000	TRIM6-TRIM34:-25Kb:2.1e-12:2.6e-14:1.7e+03:3.3e+03
chr11	5650000	5675000	TRIM34:25Kb:0:0:1.7e+03:3.3e+03
chr11	6225000	6250000	CNGA4:-25Kb:0:0:1.7e+03:3.9e+03
chr11	6225000	6250000	FAM160A2:-25Kb:0:0:1.7e+03:3.9e+03
chr11	6250000	6275000	C11orf42:25Kb:0:0:1.7e+03:3.9e+03
chr11	6350000	6375000	PRKCDBP:25Kb:5.9e-12:7.4e-14:1.7e+03:3.7e+03
chr11	6625000	6650000	DCHS1:-50Kb:6.2e-13:8.1e-15:1.7e+03:3.9e+03
chr11	6650000	6675000	DCHS1:-25Kb:7.3e-13:1.9e-14:3.2e+03:5.4e+03
chr11	6650000	6675000	TAF10:25Kb:0:0:3.2e+03:8.1e+03
chr11	6650000	6675000	TPP1:25Kb:0:0:3.2e+03:8.1e+03
chr11	6675000	6700000	TAF10:50Kb:8.1e-14:2.2e-15:1.7e+03:3.9e+03
chr11	6675000	6700000	TPP1:50Kb:8.1e-14:2.2e-15:1.7e+03:3.9e+03
chr11	7550000	7575000	PPFIBP2:25Kb:0:0:2.3e+03:6.9e+03
chr11	9650000	9675000	SWAP70:-25Kb:4.5e-12:5.8e-14:3.2e+03:4.7e+03
chr11	9800000	9825000	LOC440028:25Kb:0:0:1.2e+03:3e+03
chr11	9800000	9825000	SBF2-AS1:25Kb:0:0:1.2e+03:3e+03
chr11	10300000	10325000	ADM:-25Kb:5.2e-14:6.7e-16:1.2e+03:2.6e+03
chr11	10325000	10350000	SBF2:25Kb:5.2e-14:6.7e-16:1.2e+03:2.6e+03
chr11	10425000	10450000	CTR9:-325Kb:3.3e-12:4.6e-14:3.7e+02:1.7e+03
chr11	11825000	11850000	USP47:-25Kb:1.3e-12:1.5e-14:1.4e+03:2.8e+03
chr11	12050000	12075000	MICALCL:-250Kb:4.7e-11:6e-13:4.6e+02:1.7e+03
chr11	12150000	12175000	MICAL2:25Kb:1.6e-12:2.1e-14:3e+03:4.3e+03
chr11	12250000	12275000	MICAL2:125Kb:1.1e-11:2.7e-13:8.1e+02:2.1e+03
chr11	13350000	13375000	ARNTL:75Kb:1.8e-14:2.2e-16:8.3e+02:2.1e+03
chr11	14475000	14500000	COPB1:-25Kb:1e-13:1.3e-15:2.1e+03:3.4e+03
chr11	14525000	14550000	COPB1:25Kb:1e-12:2.6e-14:2.1e+03:3.3e+03
chr11	15150000	15175000	INSC:25Kb:2e-12:2.6e-14:1.8e+03:3e+03
chr11	16950000	16975000	RPS13:-125Kb:4.2e-11:5.6e-13:4.6e+02:1.9e+03
chr11	17200000	17225000	PIK3C2A:25Kb:6.9e-12:8.7e-14:2e+03:3.5e+03
chr11	18300000	18325000	GTF2H1:-25Kb:1e-12:1.3e-14:3e+03:4.3e+03
chr11	18300000	18325000	HPS5:-25Kb:1e-12:1.3e-14:3e+03:4.3e+03
chr11	18700000	18725000	IGSF22:-25Kb:5e-14:1.3e-15:3e+03:4.5e+03
chr11	18725000	18750000	TMEM86A:25Kb:9.9e-14:1.2e-15:3e+03:4.5e+03
chr11	18750000	18775000	IGSF22:25Kb:0:0:3e+03:5.3e+03
chr11	18775000	18800000	PTPN5:-25Kb:0:0:3e+03:4.7e+03
chr11	19375000	19400000	NAV2:25Kb:0:0:2.5e+03:4.2e+03
chr11	19750000	19775000	MIR4486:175Kb:2.5e-12:3.5e-14:6.2e+02:2.1e+03
chr11	20375000	20400000	PRMT3:-25Kb:4.8e-11:6.1e-13:2.1e+03:3.1e+03
chr11	20650000	20675000	NELL1:-25Kb:2.1e-11:2.5e-13:1.4e+03:2.2e+03
chr11	22225000	22250000	ANO5:25Kb:0:0:1.7e+03:2.5e+03
chr11	22700000	22725000	GAS2:25Kb:0:0:1.7e+03:3e+03
chr11	22725000	22750000	GAS2:50Kb:1.1e-12:7.5e-14:9.2e+02:1.6e+03
chr11	22750000	22775000	GAS2:75Kb:0:0:6.5e+02:1.6e+03
chr11	22775000	22800000	GAS2:100Kb:0:0:5.1e+02:1.3e+03
chr11	22800000	22825000	GAS2:125Kb:0:0:4.2e+02:1.6e+03
chr11	26600000	26625000	MUC15:25Kb:0:0:1.4e+03:2.5e+03
chr11	26625000	26650000	MUC15:50Kb:4.3e-15:1.1e-16:7.4e+02:1.5e+03
chr11	27750000	27775000	BDNF:25Kb:1.7e-14:2.2e-16:1e+03:2.1e+03
chr11	28100000	28125000	KIF18A:-25Kb:3.1e-14:6.7e-16:1e+03:2.1e+03
chr11	28100000	28125000	METTL15:-25Kb:3.1e-14:6.7e-16:1e+03:2.1e+03
chr11	28100000	28125000	MIR610:25Kb:9.1e-15:1.1e-16:1e+03:2.1e+03
chr11	28150000	28175000	KIF18A:25Kb:3.1e-14:7.8e-16:1e+03:2.1e+03
chr11	28150000	28175000	METTL15:25Kb:3.1e-14:7.8e-16:1e+03:2.1e+03
chr11	30300000	30325000	ARL14EP:-25Kb:1.4e-13:1.8e-15:1.2e+03:1.9e+03
chr11	32075000	32100000	RCN1:-25Kb:0:0:2e+03:4e+03
chr11	32125000	32150000	RCN1:25Kb:0:0:2e+03:4.9e+03
chr11	32175000	32200000	RCN1:75Kb:6.8e-12:2.6e-13:7.8e+02:2.2e+03
chr11	32925000	32950000	QSER1:25Kb:2.4e-12:3e-14:2.9e+03:4.4e+03
chr11	33050000	33075000	LINC00294:-25Kb:0:0:2.9e+03:4.7e+03
chr11	33075000	33100000	TCP11L1:25Kb:8.4e-15:1.1e-16:2.9e+03:4.7e+03
chr11	33925000	33950000	LMO2:25Kb:0:0:3.5e+03:5.9e+03
chr11	33950000	33975000	LMO2:50Kb:3.5e-14:8.9e-16:2.1e+03:3.8e+03
chr11	35050000	35075000	CD44:-100Kb:6.2e-12:2.6e-13:9.1e+02:3e+03
chr11	35125000	35150000	CD44:-25Kb:0:0:2.2e+03:5.7e+03
chr11	35175000	35200000	CD44:25Kb:0:0:2.2e+03:6e+03
chr11	36475000	36500000	COMMD9:175Kb:1.5e-11:3.9e-13:4.4e+02:1.7e+03
chr11	36475000	36500000	PRR5L:175Kb:1.5e-11:3.9e-13:4.4e+02:1.7e+03
chr11	36500000	36525000	COMMD9:200Kb:1.6e-12:2.1e-14:3.7e+02:1.7e+03
chr11	36500000	36525000	PRR5L:200Kb:1.6e-12:2.1e-14:3.7e+02:1.7e+03
chr11	43400000	43425000	TTC17:25Kb:4.1e-11:5.1e-13:2.2e+03:3e+03
chr11	44600000	44625000	CD82:25Kb:0:0:2.9e+03:1e+04
chr11	46300000	46325000	CREB3L1:25Kb:0:0:3.7e+03:6.5e+03
chr11	47225000	47250000	ACP2:-25Kb:8.1e-15:2.2e-16:2.3e+03:5.3e+03
chr11	47225000	47250000	NR1H3:-25Kb:8.1e-15:2.2e-16:2.3e+03:5.3e+03
chr11	47250000	47275000	DDB2:25Kb:1.7e-14:2.2e-16:2.3e+03:5.3e+03
chr11	47250000	47275000	MADD:-25Kb:0:0:2.3e+03:5.7e+03
chr11	47275000	47300000	ACP2:25Kb:0:0:2.3e+03:5.7e+03
chr11	47275000	47300000	NR1H3:25Kb:0:0:2.3e+03:5.7e+03
chr11	47375000	47400000	SPI1:-25Kb:1.4e-12:1.8e-14:2.3e+03:5e+03
chr11	47400000	47425000	PSMC3:-25Kb:3.7e-11:5.3e-13:2.3e+03:4.9e+03
chr11	47400000	47425000	SLC39A13:-25Kb:3.7e-11:5.3e-13:2.3e+03:4.9e+03
chr11	47425000	47450000	SPI1:25Kb:1.9e-11:4.9e-13:2.3e+03:4.9e+03
chr11	47525000	47550000	CELF1:-25Kb:7e-12:8.7e-14:2.3e+03:5e+03
chr11	47575000	47600000	C1QTNF4:-25Kb:7.1e-13:9.2e-15:2.3e+03:4.8e+03
chr11	47575000	47600000	FAM180B:-25Kb:7.1e-13:9.2e-15:2.3e+03:4.8e+03
chr11	47575000	47600000	KBTBD4:-25Kb:7.1e-13:9.2e-15:2.3e+03:4.8e+03
chr11	47575000	47600000	NDUFS3:-25Kb:7.1e-13:9.2e-15:2.3e+03:4.8e+03
chr11	50225000	50250000	LOC441601:-25Kb:0:0:2.9e+02:8.8e+02
chr11	50275000	50300000	LOC441601:25Kb:0:0:2.9e+02:9.9e+02
chr11	50375000	50400000	LOC646813:25Kb:0:0:2.9e+02:1e+03
chr11	56950000	56975000	LRRC55:25Kb:2.7e-13:3.6e-15:1.7e+03:2.9e+03
chr11	57150000	57175000	SLC43A3:-25Kb:0:0:3.7e+03:5.2e+03
chr11	57175000	57200000	PRG2:25Kb:0:0:3.7e+03:5.2e+03
chr11	57250000	57275000	SLC43A1:-25Kb:0:0:3.7e+03:6.8e+03
chr11	57250000	57275000	TIMM10:-25Kb:0:0:3.7e+03:6.8e+03
chr11	57325000	57350000	MIR130A:-75Kb:5.9e-13:7.8e-15:1.4e+03:2.8e+03
chr11	57325000	57350000	YPEL4:-75Kb:5.9e-13:7.8e-15:1.4e+03:2.8e+03
chr11	57400000	57425000	UBE2L6:75Kb:8.9e-15:1.1e-16:1.4e+03:2.8e+03
chr11	58300000	58325000	LPXN:-25Kb:0:0:1.5e+03:3.3e+03
chr11	58300000	58325000	ZFP91:-25Kb:0:0:1.5e+03:3.3e+03
chr11	58350000	58375000	CNTF:-25Kb:0:0:1.5e+03:3.4e+03
chr11	58350000	58375000	LPXN:25Kb:2.1e-14:5.6e-16:1.5e+03:3e+03
chr11	58350000	58375000	ZFP91:25Kb:2.1e-14:5.6e-16:1.5e+03:3e+03
chr11	58350000	58375000	ZFP91-CNTF:-25Kb:0:0:1.5e+03:3.4e+03
chr11	58400000	58425000	CNTF:25Kb:0:0:1.5e+03:3.2e+03
chr11	58400000	58425000	ZFP91-CNTF:25Kb:0:0:1.5e+03:3.2e+03
chr11	58875000	58900000	FAM111A:-25Kb:0:0:1.5e+03:3.3e+03
chr11	58875000	58900000	FAM111B:25Kb:1.7e-12:2.2e-14:1.5e+03:2.9e+03
chr11	58950000	58975000	DTX4:25Kb:0:0:2.9e+03:6.2e+03
chr11	59025000	59050000	MPEG1:50Kb:0:0:1.6e+03:3.6e+03
chr11	61100000	61125000	CYBASC3:-25Kb:0:0:3.8e+03:6.9e+03
chr11	61100000	61125000	TMEM138:-25Kb:0:0:3.8e+03:6.9e+03
chr11	61100000	61125000	TMEM216:-50Kb:0:0:2.2e+03:4.9e+03
chr11	61125000	61150000	DAK:25Kb:0:0:3.8e+03:6.9e+03
chr11	61125000	61150000	DDB1:25Kb:0:0:3.8e+03:6.9e+03
chr11	61150000	61175000	DAK:50Kb:0:0:2.2e+03:4.9e+03
chr11	61150000	61175000	DDB1:50Kb:0:0:2.2e+03:4.9e+03
chr11	61550000	61575000	FADS1:-25Kb:1.4e-11:3.6e-13:3.6e+03:5.8e+03
chr11	61550000	61575000	FADS2:-25Kb:1.4e-11:3.6e-13:3.6e+03:5.8e+03
chr11	61550000	61575000	MIR1908:-25Kb:1.4e-11:3.6e-13:3.6e+03:5.8e+03
chr11	61575000	61600000	FEN1:25Kb:2.4e-11:3.1e-13:3.6e+03:5.8e+03
chr11	61575000	61600000	MIR611:25Kb:2.4e-11:3.1e-13:3.6e+03:5.8e+03
chr11	61575000	61600000	TMEM258:25Kb:2.4e-11:3.1e-13:3.6e+03:5.8e+03
chr11	61600000	61625000	FADS1:25Kb:0:0:3.6e+03:6.8e+03
chr11	61600000	61625000	FADS2:25Kb:0:0:3.6e+03:6.8e+03
chr11	61600000	61625000	MIR1908:25Kb:0:0:3.6e+03:6.8e+03
chr11	62350000	62375000	B3GAT3:-25Kb:0:0:4e+03:6.8e+03
chr11	62350000	62375000	EML3:-25Kb:0:0:4e+03:6.8e+03
chr11	62350000	62375000	ROM1:-25Kb:0:0:4e+03:6.8e+03
chr11	62375000	62400000	GANAB:-25Kb:8.9e-15:1.1e-16:4e+03:6.7e+03
chr11	62375000	62400000	INTS5:-25Kb:8.9e-15:1.1e-16:4e+03:6.7e+03
chr11	62375000	62400000	MTA2:25Kb:0:0:4e+03:6.8e+03
chr11	62375000	62400000	TUT1:25Kb:0:0:4e+03:6.8e+03
chr11	62400000	62425000	B3GAT3:25Kb:4.2e-15:1.1e-16:4e+03:6.7e+03
chr11	62400000	62425000	EML3:25Kb:4.2e-15:1.1e-16:4e+03:6.7e+03
chr11	62400000	62425000	ROM1:25Kb:4.2e-15:1.1e-16:4e+03:6.7e+03
chr11	62750000	62775000	SLC22A8:-25Kb:8.7e-15:1.1e-16:1.6e+03:4.2e+03
chr11	62775000	62800000	SLC22A6:25Kb:8.7e-15:1.1e-16:1.6e+03:4.2e+03
chr11	63625000	63650000	MARK2:25Kb:0:0:3.2e+03:6.1e+03
chr11	63700000	63725000	COX8A:-25Kb:8.7e-15:1.1e-16:3.2e+03:5.6e+03
chr11	63725000	63750000	NAA40:25Kb:1.8e-14:2.2e-16:3.2e+03:5.6e+03
chr11	64600000	64625000	EHD1:-25Kb:0:0:5.1e+03:7.5e+03
chr11	64600000	64625000	MIR192:-50Kb:8.9e-15:1.1e-16:2.8e+03:5e+03
chr11	64600000	64625000	MIR194-2:-50Kb:8.9e-15:1.1e-16:2.8e+03:5e+03
chr11	64625000	64650000	CDC42BPG:25Kb:0:0:5.1e+03:7.5e+03
chr11	64650000	64675000	CDC42BPG:50Kb:3e-14:7.8e-16:2.8e+03:5e+03
chr11	64800000	64825000	NAALADL1:-25Kb:0:0:5.1e+03:7.5e+03
chr11	64825000	64850000	SAC3D1:25Kb:0:0:5.1e+03:7.5e+03
chr11	65125000	65150000	MIR548AR:-150Kb:0:0:1.2e+03:3.9e+03
chr11	65125000	65150000	SCYL1:-150Kb:0:0:1.2e+03:3.9e+03
chr11	65175000	65200000	MALAT1:-75Kb:0:0:2e+03:4.9e+03
chr11	65175000	65200000	MIR548AR:-100Kb:1.8e-12:4.6e-14:1.5e+03:3.5e+03
chr11	65175000	65200000	SCYL1:-100Kb:1.8e-12:4.6e-14:1.5e+03:3.5e+03
chr11	65250000	65275000	NEAT1:75Kb:0:0:2e+03:4.9e+03
chr11	65275000	65300000	NEAT1:100Kb:3.4e-12:8.8e-14:1.5e+03:3.5e+03
chr11	65375000	65400000	MIR4489:-25Kb:4.1e-11:5e-13:4.8e+03:6.7e+03
chr11	65375000	65400000	MIR4690:-25Kb:4.1e-11:5e-13:4.8e+03:6.7e+03
chr11	65375000	65400000	SIPA1:-25Kb:4.1e-11:5e-13:4.8e+03:6.7e+03
chr11	65400000	65425000	MAP3K11:25Kb:2.1e-11:2.6e-13:4.8e+03:6.7e+03
chr11	65400000	65425000	PCNXL3:25Kb:2.1e-11:2.6e-13:4.8e+03:6.7e+03
chr11	65625000	65650000	BANF1:-125Kb:1.4e-12:1.8e-14:1.2e+03:3.2e+03
chr11	65625000	65650000	EIF1AD:-125Kb:1.4e-12:1.8e-14:1.2e+03:3.2e+03
chr11	65750000	65775000	CFL1:125Kb:2.3e-12:3e-14:1.2e+03:3.2e+03
chr11	65750000	65775000	CTSW:125Kb:2.3e-12:3e-14:1.2e+03:3.2e+03
chr11	65750000	65775000	EFEMP2:125Kb:2.3e-12:3e-14:1.2e+03:3.2e+03
chr11	65750000	65775000	MUS81:125Kb:2.3e-12:3e-14:1.2e+03:3.2e+03
chr11	68050000	68075000	C11orf24:25Kb:0:0:3.5e+03:7.3e+03
chr11	70150000	70175000	MIR548K:25Kb:2.6e-11:3.2e-13:2.3e+03:3.6e+03
chr11	71125000	71150000	DHCR7:-25Kb:0:0:2.2e+03:3.9e+03
chr11	71125000	71150000	NADSYN1:-25Kb:0:0:2.2e+03:3.9e+03
chr11	71150000	71175000	FLJ42102:25Kb:0:0:2.2e+03:3.9e+03
chr11	71200000	71225000	KRTAP5-9:-50Kb:1.6e-12:6.3e-14:4.1e+02:1.8e+03
chr11	71225000	71250000	KRTAP5-9:-25Kb:0:0:9.1e+02:3e+03
chr11	71250000	71275000	KRTAP5-10:-25Kb:0:0:9.1e+02:2.6e+03
chr11	71250000	71275000	KRTAP5-11:-25Kb:0:0:9.1e+02:2.6e+03
chr11	71250000	71275000	KRTAP5-7:25Kb:0:0:9.1e+02:3e+03
chr11	71250000	71275000	KRTAP5-8:25Kb:0:0:9.1e+02:3e+03
chr11	71275000	71300000	KRTAP5-9:25Kb:0:0:9.1e+02:2.6e+03
chr11	71725000	71750000	ANAPC15:-75Kb:7.6e-12:9.9e-14:1.5e+03:3.5e+03
chr11	71725000	71750000	LAMTOR1:-75Kb:7.6e-12:9.9e-14:1.5e+03:3.5e+03
chr11	72425000	72450000	STARD10:-75Kb:8.3e-11:1.1e-12:1.7e+03:3.9e+03
chr11	72450000	72475000	MIR4692:-25Kb:0:0:4.8e+03:8.9e+03
chr11	72475000	72500000	ARAP1:25Kb:0:0:4.8e+03:8.9e+03
chr11	72875000	72900000	FCHSD2:25Kb:1e-12:1.3e-14:4.8e+03:7.3e+03
chr11	73100000	73125000	PLEKHB1:-250Kb:5.1e-11:7e-13:5.5e+02:2.7e+03
chr11	73100000	73125000	RELT:25Kb:3.4e-14:4.4e-16:3.8e+03:6.5e+03
chr11	73675000	73700000	UCP3:-25Kb:0:0:3.3e+03:5.9e+03
chr11	73700000	73725000	UCP2:25Kb:0:0:3.3e+03:5.9e+03
chr11	73725000	73750000	UCP2:50Kb:0:0:1.7e+03:4.9e+03
chr11	73725000	73750000	UCP3:25Kb:0:0:3.3e+03:7.3e+03
chr11	75150000	75175000	GDPD5:-75Kb:0:0:1.5e+03:5.5e+03
chr11	75150000	75175000	SERPINH1:-100Kb:2.5e-12:3.2e-14:1.1e+03:3.2e+03
chr11	75200000	75225000	GDPD5:-25Kb:0:0:4e+03:6.3e+03
chr11	76300000	76325000	LRRC32:-75Kb:0:0:1.2e+03:4e+03
chr11	76325000	76350000	LRRC32:-50Kb:0:0:1.7e+03:4.3e+03
chr11	76350000	76375000	LRRC32:-25Kb:0:0:3.3e+03:6.1e+03
chr11	76750000	76775000	CAPN5:-25Kb:0:0:2.8e+03:5.3e+03
chr11	77850000	77875000	KCTD21:-25Kb:0:0:3e+03:5.7e+03
chr11	77850000	77875000	USP35:-25Kb:0:0:3e+03:5.7e+03
chr11	77875000	77900000	ALG8:25Kb:0:0:3e+03:5.7e+03
chr11	81575000	81600000	MIR4300:-25Kb:0:0:7.3e+02:1.6e+03
chr11	82600000	82625000	LOC100506233:-175Kb:2.4e-14:3.3e-16:7.3e+02:2.3e+03
chr11	82600000	82625000	RAB30:-175Kb:2.4e-14:3.3e-16:7.3e+02:2.3e+03
chr11	82675000	82700000	LOC100506233:-100Kb:9.7e-11:5.5e-12:1.1e+03:2.4e+03
chr11	82675000	82700000	RAB30:-100Kb:9.7e-11:5.5e-12:1.1e+03:2.4e+03
chr11	82675000	82700000	SNORA70E:-75Kb:2.4e-11:9.4e-13:1.4e+03:2.7e+03
chr11	82725000	82750000	SNORA70E:-25Kb:0:0:3.2e+03:6.1e+03
chr11	82750000	82775000	LOC100506233:-25Kb:1.5e-11:6.3e-13:3.2e+03:4.5e+03
chr11	82750000	82775000	RAB30:-25Kb:1.5e-11:6.3e-13:3.2e+03:4.5e+03
chr11	82775000	82800000	C11orf82:175Kb:3.7e-14:5.6e-16:7.3e+02:2.3e+03
chr11	82775000	82800000	PRCP:175Kb:3.7e-14:5.6e-16:7.3e+02:2.3e+03
chr11	82775000	82800000	SNORA70E:25Kb:2.4e-11:6.8e-13:3.2e+03:4.5e+03
chr11	82800000	82825000	LOC100506233:25Kb:2.2e-13:6.1e-15:3.2e+03:4.7e+03
chr11	82800000	82825000	RAB30:25Kb:2.2e-13:6.1e-15:3.2e+03:4.7e+03
chr11	82950000	82975000	C11orf82:350Kb:7.8e-11:2.4e-12:4.3e+02:1.8e+03
chr11	82950000	82975000	PRCP:350Kb:7.8e-11:2.4e-12:4.3e+02:1.8e+03
chr11	85750000	85775000	EED:-200Kb:7.1e-14:2e-15:5.1e+02:2.3e+03
chr11	85925000	85950000	EED:-25Kb:0:0:3e+03:5.5e+03
chr11	85975000	86000000	EED:25Kb:7.2e-12:3e-13:3e+03:4.6e+03
chr11	88025000	88050000	CTSC:-25Kb:0:0:1.1e+03:3.3e+03
chr11	88075000	88100000	CTSC:25Kb:3.2e-11:8.6e-13:1.1e+03:2.9e+03
chr11	93250000	93275000	C11orf75:-25Kb:0:0:1.6e+03:3.3e+03
chr11	93425000	93450000	C11orf54:-25Kb:0:0:1.6e+03:4.4e+03
chr11	93425000	93450000	MIR1304:-25Kb:0:0:1.6e+03:4.4e+03
chr11	93425000	93450000	SCARNA9:-25Kb:0:0:1.6e+03:4.4e+03
chr11	93425000	93450000	SNORA1:-25Kb:0:0:1.6e+03:4.4e+03
chr11	93425000	93450000	SNORA18:-25Kb:0:0:1.6e+03:4.4e+03
chr11	93425000	93450000	SNORA25:-25Kb:0:0:1.6e+03:4.4e+03
chr11	93425000	93450000	SNORA32:-25Kb:0:0:1.6e+03:4.4e+03
chr11	93425000	93450000	SNORA40:-25Kb:0:0:1.6e+03:4.4e+03
chr11	93425000	93450000	SNORA8:-25Kb:0:0:1.6e+03:4.4e+03
chr11	93425000	93450000	SNORD5:-25Kb:0:0:1.6e+03:4.4e+03
chr11	93425000	93450000	SNORD6:-25Kb:0:0:1.6e+03:4.4e+03
chr11	93425000	93450000	TAF1D:-25Kb:0:0:1.6e+03:4.4e+03
chr11	93450000	93475000	MED17:-50Kb:0:0:3.9e+02:2.6e+03
chr11	93475000	93500000	C11orf54:25Kb:0:0:6.7e+02:3.6e+03
chr11	93475000	93500000	MED17:-25Kb:0:0:2e+03:4.6e+03
chr11	93475000	93500000	MIR1304:25Kb:0:0:6.7e+02:3.6e+03
chr11	93475000	93500000	SCARNA9:25Kb:0:0:6.7e+02:3.6e+03
chr11	93475000	93500000	SNORA1:25Kb:0:0:6.7e+02:3.6e+03
chr11	93475000	93500000	SNORA18:25Kb:0:0:6.7e+02:3.6e+03
chr11	93475000	93500000	SNORA25:25Kb:0:0:6.7e+02:3.6e+03
chr11	93475000	93500000	SNORA32:25Kb:0:0:6.7e+02:3.6e+03
chr11	93475000	93500000	SNORA40:25Kb:0:0:6.7e+02:3.6e+03
chr11	93475000	93500000	SNORA8:25Kb:0:0:6.7e+02:3.6e+03
chr11	93475000	93500000	SNORD5:25Kb:0:0:6.7e+02:3.6e+03
chr11	93475000	93500000	SNORD6:25Kb:0:0:6.7e+02:3.6e+03
chr11	93475000	93500000	TAF1D:25Kb:0:0:6.7e+02:3.6e+03
chr11	93500000	93525000	C11orf54:50Kb:0:0:3.9e+02:2.6e+03
chr11	93500000	93525000	MIR1304:50Kb:0:0:3.9e+02:2.6e+03
chr11	93500000	93525000	SCARNA9:50Kb:0:0:3.9e+02:2.6e+03
chr11	93500000	93525000	SNORA1:50Kb:0:0:3.9e+02:2.6e+03
chr11	93500000	93525000	SNORA18:50Kb:0:0:3.9e+02:2.6e+03
chr11	93500000	93525000	SNORA25:50Kb:0:0:3.9e+02:2.6e+03
chr11	93500000	93525000	SNORA32:50Kb:0:0:3.9e+02:2.6e+03
chr11	93500000	93525000	SNORA40:50Kb:0:0:3.9e+02:2.6e+03
chr11	93500000	93525000	SNORA8:50Kb:0:0:3.9e+02:2.6e+03
chr11	93500000	93525000	SNORD5:50Kb:0:0:3.9e+02:2.6e+03
chr11	93500000	93525000	SNORD6:50Kb:0:0:3.9e+02:2.6e+03
chr11	93500000	93525000	TAF1D:50Kb:0:0:3.9e+02:2.6e+03
chr11	94275000	94300000	PIWIL4:-25Kb:1.3e-13:1.6e-15:2.2e+03:4.1e+03
chr11	94300000	94325000	FUT4:25Kb:1.7e-13:2.1e-15:2.2e+03:4.1e+03
chr11	94325000	94350000	PIWIL4:25Kb:8e-12:2e-13:2.2e+03:4e+03
chr11	94825000	94850000	ENDOD1:25Kb:0:0:1.4e+03:5.2e+03
chr11	94825000	94850000	SRSF8:25Kb:0:0:1.4e+03:5.2e+03
chr11	94975000	95000000	SESN3:25Kb:7.3e-14:8.9e-16:1.4e+03:3.3e+03
chr11	96025000	96050000	MIR1260B:-25Kb:0:0:2.2e+03:4.3e+03
chr11	100575000	100600000	ARHGAP42:25Kb:0:0:1.6e+03:2.9e+03
chr11	102150000	102175000	MMP20:-325Kb:3.7e-13:2.2e-14:3.1e+02:1.8e+03
chr11	102200000	102225000	MMP20:-275Kb:0:0:3.6e+02:2.1e+03
chr11	102250000	102275000	MMP20:-225Kb:6.3e-12:4.6e-13:4.3e+02:1.8e+03
chr11	102350000	102375000	MMP20:-125Kb:2.7e-11:2.4e-12:7.3e+02:2.1e+03
chr11	102400000	102425000	MMP20:-75Kb:5.1e-15:2.2e-16:1.2e+03:2.8e+03
chr11	102425000	102450000	MMP7:25Kb:1.7e-11:7.2e-13:3.1e+03:4.5e+03
chr11	102450000	102475000	MMP20:-25Kb:0:0:3.1e+03:5.1e+03
chr11	102450000	102475000	MMP7:50Kb:0:0:1.7e+03:3.4e+03
chr11	102475000	102500000	BIRC2:275Kb:0:0:3.6e+02:2.1e+03
chr11	102475000	102500000	MMP7:75Kb:8e-15:2.2e-16:1.2e+03:2.8e+03
chr11	104800000	104825000	CASP4:-25Kb:0:0:1.4e+03:2.1e+03
chr11	104850000	104875000	CASP4:25Kb:0:0:1.4e+03:2.1e+03
chr11	105850000	105875000	MSANTD4:-25Kb:0:0:1.6e+03:2.3e+03
chr11	105875000	105900000	AASDHPPT:-50Kb:0:0:7.8e+02:1.8e+03
chr11	105875000	105900000	KBTBD3:-50Kb:0:0:7.8e+02:1.8e+03
chr11	105900000	105925000	AASDHPPT:-25Kb:2.6e-14:6.7e-16:1.6e+03:2.2e+03
chr11	105900000	105925000	KBTBD3:-25Kb:2.6e-14:6.7e-16:1.6e+03:2.2e+03
chr11	105900000	105925000	MSANTD4:25Kb:7.1e-11:2.7e-12:1.6e+03:2.1e+03
chr11	105925000	105950000	MSANTD4:50Kb:0:0:7.8e+02:1.8e+03
chr11	105950000	105975000	AASDHPPT:25Kb:2.3e-13:8.5e-15:1.6e+03:2.2e+03
chr11	105950000	105975000	KBTBD3:25Kb:2.3e-13:8.5e-15:1.6e+03:2.2e+03
chr11	107550000	107575000	ALKBH8:125Kb:1.9e-13:2.7e-15:7.1e+02:1.9e+03
chr11	108050000	108075000	ATM:-25Kb:3.7e-12:4.9e-14:3.2e+03:4.5e+03
chr11	108050000	108075000	NPAT:-25Kb:3.7e-12:4.9e-14:3.2e+03:4.5e+03
chr11	108425000	108450000	EXPH5:-25Kb:0:0:3.2e+03:4.7e+03
chr11	109825000	109850000	ZC3H12C:-125Kb:2.1e-12:2.7e-14:7.8e+02:2.1e+03
chr11	110175000	110200000	RDX:25Kb:8.7e-15:1.1e-16:2.8e+03:4.2e+03
chr11	110200000	110225000	RDX:50Kb:1e-11:3.8e-13:1.6e+03:2.9e+03
chr11	110225000	110250000	RDX:75Kb:1e-13:2.7e-15:1.2e+03:2.5e+03
chr11	111150000	111175000	LOC100132078:-125Kb:0:0:5.9e+02:3.4e+03
chr11	111200000	111225000	LOC100132078:-75Kb:8.5e-15:5.6e-16:8e+02:3.2e+03
chr11	111225000	111250000	LOC100132078:-50Kb:0:0:1e+03:8.2e+03
chr11	111225000	111250000	MIR4491:25Kb:0:0:1.6e+03:5.2e+03
chr11	111225000	111250000	POU2AF1:-25Kb:0:0:1.6e+03:6.4e+03
chr11	111250000	111275000	LOC100132078:-25Kb:0:0:1.6e+03:7.4e+03
chr11	111275000	111300000	C11orf92:125Kb:0:0:5.9e+02:3.4e+03
chr11	111275000	111300000	C11orf93:125Kb:0:0:5.9e+02:3.4e+03
chr11	111275000	111300000	MIR4491:75Kb:3.4e-14:8.9e-16:8e+02:3.2e+03
chr11	111275000	111300000	POU2AF1:25Kb:0:0:1.6e+03:7.4e+03
chr11	111300000	111325000	C11orf92:150Kb:0:0:5.3e+02:3.3e+03
chr11	111300000	111325000	C11orf93:150Kb:0:0:5.3e+02:3.3e+03
chr11	111300000	111325000	LOC100132078:25Kb:4.2e-15:2.2e-16:1.6e+03:4e+03
chr11	113100000	113125000	LOC100288346:-25Kb:0:0:1.3e+03:2.8e+03
chr11	113150000	113175000	LOC100288346:25Kb:2.6e-12:6.6e-14:1.3e+03:2.6e+03
chr11	113200000	113225000	TTC12:25Kb:0:0:2.8e+03:4.2e+03
chr11	113275000	113300000	ANKK1:25Kb:2.2e-11:2.8e-13:2.8e+03:4e+03
chr11	113700000	113725000	USP28:-25Kb:0:0:2.8e+03:4.7e+03
chr11	117675000	117700000	TMPRSS13:-125Kb:1.6e-14:4.4e-16:1.1e+03:3.2e+03
chr11	117700000	117725000	TMPRSS13:-100Kb:0:0:1.3e+03:4.2e+03
chr11	117700000	117725000	TMPRSS4:-225Kb:1.1e-13:1.6e-15:7.8e+02:2.8e+03
chr11	117775000	117800000	TMPRSS13:-25Kb:1.2e-11:8.1e-13:4e+03:5.8e+03
chr11	117800000	117825000	FXYD2:125Kb:1.6e-13:2e-15:1.1e+03:3.2e+03
chr11	117800000	117825000	FXYD6-FXYD2:100Kb:0:0:1.3e+03:4.2e+03
chr11	117800000	117825000	TMPRSS4:-125Kb:9.5e-13:2.6e-14:1.1e+03:3.1e+03
chr11	117875000	117900000	IL10RA:25Kb:0:0:4e+03:7.7e+03
chr11	117900000	117925000	IL10RA:50Kb:3.9e-13:1e-14:2.3e+03:4.3e+03
chr11	117900000	117925000	TMPRSS13:100Kb:5.9e-13:3.2e-14:1.3e+03:3.3e+03
chr11	117925000	117950000	FXYD6-FXYD2:225Kb:1.6e-13:4.3e-15:7.8e+02:2.8e+03
chr11	117925000	117950000	TMPRSS13:125Kb:4.4e-13:1.8e-14:1.1e+03:3.1e+03
chr11	118925000	118950000	DPAGT1:-25Kb:0:0:4.4e+03:7e+03
chr11	118925000	118950000	H2AFX:-25Kb:0:0:4.4e+03:7e+03
chr11	118925000	118950000	HMBS:-25Kb:0:0:4.4e+03:7e+03
chr11	118950000	118975000	C2CD2L:-25Kb:0:0:4.4e+03:6.7e+03
chr11	118950000	118975000	HINFP:-25Kb:0:0:4.4e+03:6.7e+03
chr11	118950000	118975000	HYOU1:25Kb:0:0:4.4e+03:7e+03
chr11	118950000	118975000	VPS11:25Kb:0:0:4.4e+03:7e+03
chr11	118975000	119000000	DPAGT1:25Kb:0:0:4.4e+03:6.7e+03
chr11	118975000	119000000	H2AFX:25Kb:0:0:4.4e+03:6.7e+03
chr11	118975000	119000000	HMBS:25Kb:0:0:4.4e+03:6.7e+03
chr11	119025000	119050000	CCDC153:-25Kb:0:0:4.4e+03:7e+03
chr11	119025000	119050000	PDZD3:-25Kb:0:0:4.4e+03:7e+03
chr11	119050000	119075000	NLRX1:25Kb:0:0:4.4e+03:7e+03
chr11	120025000	120050000	OAF:-50Kb:1.6e-11:4.2e-13:2e+03:3.8e+03
chr11	120050000	120075000	OAF:-25Kb:1.7e-14:2.2e-16:3.7e+03:5.8e+03
chr11	120150000	120175000	POU2F3:50Kb:0:0:2e+03:4.3e+03
chr11	121275000	121300000	SORL1:-25Kb:7.4e-11:1.9e-12:3.9e+03:5.6e+03
chr11	121325000	121350000	SORL1:25Kb:0:0:3.9e+03:6e+03
chr11	124525000	124550000	ESAM:-100Kb:0:0:7.2e+02:2.7e+03
chr11	124575000	124600000	NRGN:-25Kb:0:0:2.3e+03:4e+03
chr11	124575000	124600000	VSIG2:-25Kb:0:0:2.3e+03:4e+03
chr11	124600000	124625000	ESAM:-25Kb:2.8e-15:1.1e-16:2.3e+03:4e+03
chr11	124625000	124650000	MSANTD2:-25Kb:0:0:2.3e+03:4.3e+03
chr11	124625000	124650000	NRGN:25Kb:4.2e-15:1.1e-16:2.3e+03:4e+03
chr11	124625000	124650000	SIAE:100Kb:0:0:7.2e+02:2.7e+03
chr11	124625000	124650000	SPA17:100Kb:0:0:7.2e+02:2.7e+03
chr11	124625000	124650000	VSIG2:25Kb:4.2e-15:1.1e-16:2.3e+03:4e+03
chr11	124650000	124675000	ESAM:25Kb:0:0:2.3e+03:4.3e+03
chr11	124950000	124975000	TMEM218:-25Kb:0:0:2.7e+03:4.6e+03
chr11	125425000	125450000	STT3A:-25Kb:2e-11:5.1e-13:2.5e+03:4.3e+03
chr11	125450000	125475000	CHEK1:-25Kb:0:0:2.5e+03:5.5e+03
chr11	125450000	125475000	EI24:25Kb:4.3e-11:5.3e-13:2.5e+03:4.3e+03
chr11	125475000	125500000	STT3A:25Kb:0:0:2.5e+03:5.5e+03
chr11	126050000	126075000	FAM118B:-25Kb:2e-12:2.5e-14:2.5e+03:4.1e+03
chr11	126050000	126075000	RPUSD4:-25Kb:2e-12:2.5e-14:2.5e+03:4.1e+03
chr11	126100000	126125000	FAM118B:25Kb:5.2e-11:1.3e-12:2.5e+03:4e+03
chr11	126100000	126125000	FOXRED1:-25Kb:2.8e-13:7.1e-15:2.5e+03:4.1e+03
chr11	126100000	126125000	RPUSD4:25Kb:5.2e-11:1.3e-12:2.5e+03:4e+03
chr11	126100000	126125000	SRPR:-25Kb:2.8e-13:7.1e-15:2.5e+03:4.1e+03
chr11	126125000	126150000	DCPS:-25Kb:0:0:2.5e+03:5.2e+03
chr11	126125000	126150000	TIRAP:-25Kb:0:0:2.5e+03:5.2e+03
chr11	126150000	126175000	FOXRED1:25Kb:0:0:2.5e+03:5.2e+03
chr11	126150000	126175000	SRPR:25Kb:0:0:2.5e+03:5.2e+03
chr11	128475000	128500000	ETS1:25Kb:1.4e-11:1.8e-13:3.2e+03:5e+03
chr11	128575000	128600000	FLI1:25Kb:0:0:3.2e+03:5.8e+03
chr11	128575000	128600000	FLI1-AS1:25Kb:0:0:3.2e+03:5.8e+03
chr11	128750000	128775000	TP53AIP1:-50Kb:2.3e-11:2.8e-13:1.9e+03:3.6e+03
chr11	128800000	128825000	KCNJ5:50Kb:1.5e-11:1.9e-13:1.9e+03:3.6e+03
chr11	129725000	129750000	NFRKB:-25Kb:0:0:2.3e+03:4e+03
chr11	129775000	129800000	NFRKB:25Kb:2e-11:5.2e-13:2.3e+03:3.6e+03
chr11	130000000	130025000	NFRKB:250Kb:5.2e-11:2e-12:4.4e+02:1.7e+03
chr11	130000000	130025000	ST14:-25Kb:2e-13:2.6e-15:2.3e+03:3.7e+03
chr11	130250000	130275000	ADAMTS8:-25Kb:4.6e-11:1.2e-12:2.5e+03:3.7e+03
chr11	130700000	130725000	ADAMTS15:400Kb:1.6e-13:4.3e-15:3.7e+02:1.7e+03
chr11	130725000	130750000	ADAMTS15:425Kb:0:0:3.6e+02:2.2e+03
chr11	130725000	130750000	ADAMTS8:450Kb:0:0:3.5e+02:1.8e+03
chr11	133375000	133400000	OPCML:-25Kb:8.9e-15:1.1e-16:1.2e+03:2.4e+03
chr11	133425000	133450000	OPCML:25Kb:2.5e-13:6.3e-15:1.2e+03:2.3e+03
chr11	134075000	134100000	ACAD8:-25Kb:0:0:2.6e+03:4.4e+03
chr11	134075000	134100000	THYN1:-25Kb:0:0:2.6e+03:4.4e+03
chr11	134100000	134125000	GLB1L3:-25Kb:0:0:2.6e+03:4.1e+03
chr11	134100000	134125000	NCAPD3:25Kb:0:0:2.6e+03:4.4e+03
chr11	134100000	134125000	VPS26B:25Kb:0:0:2.6e+03:4.4e+03
chr11	134125000	134150000	ACAD8:25Kb:0:0:2.6e+03:4.1e+03
chr11	134125000	134150000	THYN1:25Kb:0:0:2.6e+03:4.1e+03
chr12	375000	400000	B4GALNT3:-175Kb:1.4e-12:2.6e-14:1.9e+03:4e+03
chr12	1875000	1900000	MIR3649:125Kb:0:0:7.7e+02:3.2e+03
chr12	1900000	1925000	CACNA2D4:-125Kb:0:0:7e+02:3.1e+03
chr12	1900000	1925000	LOC100271702:-125Kb:0:0:7e+02:3.1e+03
chr12	1900000	1925000	MIR3649:150Kb:4.9e-13:1.3e-14:6.8e+02:2.5e+03
chr12	2900000	2925000	LOC100507424:-25Kb:1.2e-11:1.4e-13:2.3e+03:3.8e+03
chr12	2900000	2925000	NRIP2:-25Kb:1.2e-11:1.4e-13:2.3e+03:3.8e+03
chr12	2925000	2950000	FKBP4:25Kb:9.1e-11:1.1e-12:2.3e+03:3.8e+03
chr12	2925000	2950000	ITFG2:25Kb:9.1e-11:1.1e-12:2.3e+03:3.8e+03
chr12	4200000	4225000	CCND2:-175Kb:0:0:6e+02:2.7e+03
chr12	6525000	6550000	CD27:-25Kb:0:0:4.1e+03:9.2e+03
chr12	6525000	6550000	CD27-AS1:-25Kb:0:0:4.1e+03:9.2e+03
chr12	6525000	6550000	TAPBPL:-25Kb:0:0:4.1e+03:9.2e+03
chr12	6725000	6750000	ACRBP:-25Kb:8.9e-15:1.1e-16:4.1e+03:6.7e+03
chr12	6725000	6750000	ING4:-25Kb:8.9e-15:1.1e-16:4.1e+03:6.7e+03
chr12	6750000	6775000	LPAR5:25Kb:1.8e-14:2.2e-16:4.1e+03:6.7e+03
chr12	7025000	7050000	C12orf57:-25Kb:0:0:4.1e+03:6.8e+03
chr12	7025000	7050000	MIR141:-25Kb:0:0:4.1e+03:6.8e+03
chr12	7025000	7050000	MIR200C:-25Kb:0:0:4.1e+03:6.8e+03
chr12	7025000	7050000	PTPN6:-25Kb:0:0:4.1e+03:6.8e+03
chr12	7050000	7075000	ATN1:25Kb:0:0:4.1e+03:6.8e+03
chr12	8100000	8125000	SLC2A3:25Kb:0:0:1.4e+03:3.8e+03
chr12	8125000	8150000	SLC2A3:50Kb:1.7e-12:4.3e-14:7e+02:2.5e+03
chr12	8150000	8175000	FOXJ2:-25Kb:3.6e-13:1.5e-14:1.4e+03:3.2e+03
chr12	8175000	8200000	C3AR1:-25Kb:0:0:1.4e+03:3.6e+03
chr12	8175000	8200000	NECAP1:-50Kb:0:0:7e+02:2.7e+03
chr12	8200000	8225000	FOXJ2:25Kb:0:0:1.4e+03:3.6e+03
chr12	8200000	8225000	NECAP1:-25Kb:0:0:1.4e+03:3.1e+03
chr12	8225000	8250000	C3AR1:25Kb:6e-13:1.5e-14:1.4e+03:3.1e+03
chr12	8225000	8250000	FOXJ2:50Kb:0:0:7e+02:2.7e+03
chr12	8250000	8275000	CLEC4A:-25Kb:6.3e-13:7.9e-15:1.4e+03:2.9e+03
chr12	8250000	8275000	NECAP1:25Kb:2.8e-12:1.1e-13:1.4e+03:2.9e+03
chr12	8250000	8275000	POU5F1P3:-25Kb:6.3e-13:7.9e-15:1.4e+03:2.9e+03
chr12	8775000	8800000	AICDA:25Kb:6.2e-12:7.8e-14:2e+03:3.7e+03
chr12	9775000	9800000	CLEC2D:-25Kb:0:0:1.6e+03:3.5e+03
chr12	9800000	9825000	CLECL1:-75Kb:0:0:6e+02:2.4e+03
chr12	9825000	9850000	CLEC2D:25Kb:0:0:1.6e+03:4.5e+03
chr12	9850000	9875000	CLEC2D:50Kb:0:0:8.7e+02:3.1e+03
chr12	9875000	9900000	CLEC2D:75Kb:0:0:6e+02:2.4e+03
chr12	9925000	9950000	CD69:25Kb:3.8e-11:4.9e-13:1.6e+03:3.2e+03
chr12	10975000	11000000	PRR4:-25Kb:8e-11:2e-12:9.7e+02:2.3e+03
chr12	11000000	11025000	PRH1:-25Kb:9.6e-11:1.2e-12:9.7e+02:2.3e+03
chr12	11025000	11050000	PRR4:25Kb:8e-11:1.2e-12:9.7e+02:2.3e+03
chr12	11100000	11125000	PRH2:25Kb:0:0:9.7e+02:2.6e+03
chr12	11100000	11125000	TAS2R14:25Kb:0:0:9.7e+02:2.6e+03
chr12	11100000	11125000	TAS2R50:-25Kb:8.6e-15:1.1e-16:9.7e+02:2.6e+03
chr12	11125000	11150000	TAS2R20:-25Kb:2.6e-11:3.2e-13:9.7e+02:2.4e+03
chr12	11150000	11175000	TAS2R50:25Kb:8.1e-13:2.1e-14:9.7e+02:2.4e+03
chr12	12500000	12525000	CDKN1B:-350Kb:6.2e-11:1.8e-12:3.8e+02:1.9e+03
chr12	12525000	12550000	CDKN1B:-325Kb:7.9e-15:1.1e-16:4.1e+02:2.2e+03
chr12	14400000	14425000	ATF7IP:-100Kb:8.7e-15:1.1e-16:8.6e+02:2e+03
chr12	15100000	15125000	PDE6H:-25Kb:0:0:2.7e+03:4.6e+03
chr12	15125000	15150000	ARHGDIB:25Kb:0:0:2.7e+03:4.6e+03
chr12	15725000	15750000	STRAP:-300Kb:3.4e-14:4.4e-16:2.5e+02:1.2e+03
chr12	19600000	19625000	AEBP2:25Kb:0:0:1.8e+03:2.9e+03
chr12	19625000	19650000	AEBP2:50Kb:0:0:9e+02:1.6e+03
chr12	21575000	21600000	GOLT1B:-75Kb:5.3e-11:2.9e-12:5.1e+02:1.1e+03
chr12	21575000	21600000	RECQL:-75Kb:5.3e-11:2.9e-12:5.1e+02:1.1e+03
chr12	21600000	21625000	PYROXD1:25Kb:6.8e-11:1.8e-12:1.2e+03:1.8e+03
chr12	21625000	21650000	GOLT1B:-25Kb:0:0:1.2e+03:2.6e+03
chr12	21625000	21650000	RECQL:-25Kb:0:0:1.2e+03:2.6e+03
chr12	21650000	21675000	C12orf39:-25Kb:1.8e-11:2.4e-13:1.2e+03:1.8e+03
chr12	21650000	21675000	LDHB:-150Kb:5.1e-13:1.5e-14:3e+02:1e+03
chr12	21650000	21675000	PYROXD1:75Kb:4.3e-11:5.5e-13:5.1e+02:1.1e+03
chr12	21675000	21700000	GOLT1B:25Kb:1.6e-12:6.3e-14:1.2e+03:1.8e+03
chr12	21675000	21700000	RECQL:25Kb:1.6e-12:6.3e-14:1.2e+03:1.8e+03
chr12	21725000	21750000	GYS2:-25Kb:0:0:1.2e+03:2.1e+03
chr12	21775000	21800000	LDHB:-25Kb:0:0:1.2e+03:2.4e+03
chr12	21800000	21825000	GOLT1B:150Kb:0:0:3e+02:1e+03
chr12	21800000	21825000	RECQL:150Kb:0:0:3e+02:1e+03
chr12	22200000	22225000	CMAS:25Kb:0:0:9.6e+02:1.9e+03
chr12	22650000	22675000	C2CD5:-25Kb:0:0:1.5e+03:2.5e+03
chr12	22675000	22700000	ETNK1:-100Kb:0:0:4.2e+02:1.7e+03
chr12	22700000	22725000	C2CD5:25Kb:0:0:1.5e+03:2.4e+03
chr12	22750000	22775000	ETNK1:-25Kb:4.1e-15:1.1e-16:1.5e+03:2.3e+03
chr12	22775000	22800000	C2CD5:100Kb:0:0:4.2e+02:1.7e+03
chr12	24325000	24350000	MIR920:-25Kb:0:0:1.8e+03:3.3e+03
chr12	25125000	25150000	LRMP:-75Kb:2.1e-12:5.4e-14:1.1e+03:2.7e+03
chr12	25150000	25175000	LRMP:-50Kb:0:0:1.6e+03:3.7e+03
chr12	25175000	25200000	C12orf77:25Kb:7.4e-12:1.9e-13:2.9e+03:4.5e+03
chr12	25200000	25225000	C12orf77:50Kb:0:0:1.6e+03:3.7e+03
chr12	27350000	27375000	STK38L:-25Kb:8.4e-15:1.1e-16:3.2e+03:4.8e+03
chr12	27950000	27975000	KLHL42:25Kb:0:0:1.8e+03:3.5e+03
chr12	29250000	29275000	FAR2:-50Kb:5.8e-11:1.6e-12:9.2e+02:1.5e+03
chr12	29325000	29350000	FAR2:25Kb:3.1e-11:4.2e-13:1.6e+03:2.2e+03
chr12	29900000	29925000	TMTC1:-25Kb:2.5e-12:3.2e-14:1.6e+03:2.2e+03
chr12	32075000	32100000	KIAA1551:-25Kb:0:0:2.4e+03:4.1e+03
chr12	39150000	39175000	CPNE8:-125Kb:0:0:4e+02:1.5e+03
chr12	39800000	39825000	KIF21A:-25Kb:0:0:1.6e+03:3e+03
chr12	40550000	40575000	LRRK2:-50Kb:0:0:9.8e+02:2.1e+03
chr12	40575000	40600000	LRRK2:-25Kb:0:0:1.9e+03:3e+03
chr12	42500000	42525000	GXYLT1:-25Kb:1.5e-11:4e-13:2e+03:2.7e+03
chr12	42525000	42550000	PPHLN1:-175Kb:0:0:4.9e+02:1.3e+03
chr12	42525000	42550000	ZCRB1:-175Kb:0:0:4.9e+02:1.3e+03
chr12	42675000	42700000	PPHLN1:-25Kb:0:0:2e+03:3.3e+03
chr12	42675000	42700000	ZCRB1:-25Kb:0:0:2e+03:3.3e+03
chr12	42700000	42725000	GXYLT1:175Kb:0:0:4.9e+02:1.3e+03
chr12	44125000	44150000	IRAK4:-25Kb:0:0:1.5e+03:2.4e+03
chr12	44125000	44150000	PUS7L:-25Kb:0:0:1.5e+03:2.4e+03
chr12	44150000	44175000	TMEM117:-75Kb:0:0:4.9e+02:1.4e+03
chr12	44150000	44175000	TWF1:-50Kb:4e-12:1e-13:7.3e+02:1.4e+03
chr12	44175000	44200000	IRAK4:25Kb:0:0:1.5e+03:2.9e+03
chr12	44175000	44200000	PUS7L:25Kb:0:0:1.5e+03:2.9e+03
chr12	44200000	44225000	IRAK4:50Kb:2.1e-12:1.6e-13:7.3e+02:1.4e+03
chr12	44200000	44225000	PUS7L:50Kb:2.1e-12:1.6e-13:7.3e+02:1.4e+03
chr12	44200000	44225000	TMEM117:-25Kb:0:0:1.5e+03:2.8e+03
chr12	44225000	44250000	IRAK4:75Kb:0:0:4.9e+02:1.4e+03
chr12	44225000	44250000	PUS7L:75Kb:0:0:4.9e+02:1.4e+03
chr12	44225000	44250000	TWF1:25Kb:0:0:1.5e+03:2.8e+03
chr12	44250000	44275000	IRAK4:100Kb:0:0:3.7e+02:1.2e+03
chr12	44250000	44275000	PUS7L:100Kb:0:0:3.7e+02:1.2e+03
chr12	44250000	44275000	TMEM117:25Kb:0:0:1.5e+03:2.9e+03
chr12	44275000	44300000	IRAK4:125Kb:1.7e-15:1.1e-16:2.8e+02:1.1e+03
chr12	44275000	44300000	PUS7L:125Kb:1.7e-15:1.1e-16:2.8e+02:1.1e+03
chr12	45575000	45600000	ANO6:-25Kb:0:0:2e+03:3.2e+03
chr12	45575000	45600000	PLEKHA8P1:-25Kb:0:0:2e+03:3.2e+03
chr12	45600000	45625000	RNY5:25Kb:0:0:2e+03:3.2e+03
chr12	45625000	45650000	ANO6:25Kb:0:0:2e+03:3.1e+03
chr12	45625000	45650000	PLEKHA8P1:25Kb:0:0:2e+03:3.1e+03
chr12	45650000	45675000	ANO6:50Kb:9.5e-14:4e-15:1.2e+03:2.2e+03
chr12	45650000	45675000	PLEKHA8P1:50Kb:9.5e-14:4e-15:1.2e+03:2.2e+03
chr12	46550000	46575000	SLC38A1:-100Kb:1.1e-11:4.6e-13:6.5e+02:1.8e+03
chr12	46600000	46625000	SLC38A1:-50Kb:0:0:1.1e+03:2.8e+03
chr12	46625000	46650000	SLC38A1:-25Kb:0:0:2e+03:3.5e+03
chr12	48100000	48125000	RAPGEF3:-50Kb:0:0:1.7e+03:4.6e+03
chr12	48100000	48125000	SLC48A1:-50Kb:0:0:1.7e+03:4.6e+03
chr12	48125000	48150000	ENDOU:25Kb:0:0:3.2e+03:7e+03
chr12	48125000	48150000	RAPGEF3:-25Kb:0:0:3.2e+03:8.2e+03
chr12	48125000	48150000	SLC48A1:-25Kb:0:0:3.2e+03:8.2e+03
chr12	48150000	48175000	ENDOU:50Kb:0:0:1.7e+03:4.6e+03
chr12	50025000	50050000	FMNL3:-75Kb:0:0:1.5e+03:5.3e+03
chr12	51575000	51600000	TFCP2:25Kb:9.9e-12:1.3e-13:3e+03:4.7e+03
chr12	52375000	52400000	GRASP:-25Kb:0:0:2.9e+03:4.8e+03
chr12	52375000	52400000	NR4A1:-25Kb:0:0:2.9e+03:4.8e+03
chr12	52400000	52425000	C12orf44:-50Kb:0:0:1.5e+03:3.6e+03
chr12	52425000	52450000	C12orf44:-25Kb:0:0:2.9e+03:7.4e+03
chr12	52450000	52475000	GRASP:50Kb:0:0:1.5e+03:3.6e+03
chr12	52450000	52475000	NR4A1:50Kb:0:0:1.5e+03:3.6e+03
chr12	52475000	52500000	C12orf44:25Kb:0:0:2.9e+03:5.2e+03
chr12	52475000	52500000	GRASP:75Kb:0:0:1.1e+03:3e+03
chr12	52475000	52500000	NR4A1:75Kb:0:0:1.1e+03:3e+03
chr12	52650000	52675000	KRT7:25Kb:0:0:2.8e+03:5e+03
chr12	53600000	53625000	C12orf10:-75Kb:2e-13:2.8e-15:1.6e+03:3.6e+03
chr12	53600000	53625000	PFDN5:-75Kb:2e-13:2.8e-15:1.6e+03:3.6e+03
chr12	53675000	53700000	ITGB7:75Kb:2.1e-13:2.7e-15:1.6e+03:3.6e+03
chr12	53800000	53825000	SP7:75Kb:5e-12:6.4e-14:1.6e+03:3.5e+03
chr12	54375000	54400000	SMUG1:-200Kb:2.3e-13:9.5e-15:6.1e+02:2.9e+03
chr12	54400000	54425000	SMUG1:-175Kb:0:0:7.2e+02:3.7e+03
chr12	54425000	54450000	SMUG1:-150Kb:2.3e-13:7.5e-15:8.8e+02:3.1e+03
chr12	54575000	54600000	HOXC10:200Kb:6e-13:7.4e-15:6.1e+02:2.9e+03
chr12	54575000	54600000	HOXC4:175Kb:0:0:7.2e+02:3.7e+03
chr12	54575000	54600000	HOXC5:150Kb:4.9e-13:6.1e-15:8.8e+02:3.1e+03
chr12	54575000	54600000	HOXC6:175Kb:0:0:7.2e+02:3.7e+03
chr12	54575000	54600000	HOXC8:175Kb:0:0:7.2e+02:3.7e+03
chr12	54575000	54600000	HOXC9:200Kb:6e-13:7.4e-15:6.1e+02:2.9e+03
chr12	54575000	54600000	MIR196A2:200Kb:6e-13:7.4e-15:6.1e+02:2.9e+03
chr12	54575000	54600000	MIR615:150Kb:4.9e-13:6.1e-15:8.8e+02:3.1e+03
chr12	54600000	54625000	GPR84:-150Kb:0:0:8.8e+02:3.3e+03
chr12	54675000	54700000	GPR84:-75Kb:0:0:1.3e+03:3.6e+03
chr12	54725000	54750000	GPR84:-25Kb:9.1e-13:4.8e-14:3.3e+03:5.4e+03
chr12	54750000	54775000	HNRNPA1P10:75Kb:8.7e-15:1.1e-16:1.3e+03:3.6e+03
chr12	54750000	54775000	MIR148B:25Kb:7e-12:9e-14:3.3e+03:5.4e+03
chr12	54750000	54775000	NFE2:75Kb:8.7e-15:1.1e-16:1.3e+03:3.6e+03
chr12	54750000	54775000	ZNF385A:-25Kb:2e-13:8.3e-15:3.3e+03:5.5e+03
chr12	54775000	54800000	GPR84:25Kb:2.3e-13:9.2e-15:3.3e+03:5.5e+03
chr12	54775000	54800000	ITGA5:-25Kb:0:0:3.3e+03:5.7e+03
chr12	54800000	54825000	ZNF385A:25Kb:0:0:3.3e+03:5.7e+03
chr12	54825000	54850000	ZNF385A:50Kb:0:0:1.8e+03:4.4e+03
chr12	54950000	54975000	PDE1B:25Kb:3.6e-14:4.4e-16:1.6e+03:3.8e+03
chr12	54950000	54975000	PPP1R1A:-25Kb:1e-12:1.3e-14:1.6e+03:3.7e+03
chr12	55450000	55475000	TESPA1:75Kb:0:0:7.4e+02:3.3e+03
chr12	56000000	56025000	OR10P1:-25Kb:0:0:6.4e+02:3.6e+03
chr12	56050000	56075000	OR10P1:25Kb:0:0:6.4e+02:4e+03
chr12	56325000	56350000	CDK2:-25Kb:0:0:3.7e+03:5.9e+03
chr12	56325000	56350000	GDF11:200Kb:1.9e-11:2.8e-13:7.8e+02:2.3e+03
chr12	56325000	56350000	PMEL:-25Kb:0:0:3.7e+03:5.9e+03
chr12	56325000	56350000	RAB5B:-25Kb:0:0:3.7e+03:5.9e+03
chr12	57150000	57175000	GPR182:-225Kb:8.1e-12:1e-13:5.5e+02:2.6e+03
chr12	57375000	57400000	HSD17B6:225Kb:2.2e-12:2.8e-14:5.5e+02:2.6e+03
chr12	57450000	57475000	NAB2:-25Kb:5.3e-14:6.7e-16:3.4e+03:5.6e+03
chr12	57475000	57500000	LRP1:-25Kb:6.2e-11:8.6e-13:3.4e+03:5.3e+03
chr12	57475000	57500000	STAT6:-25Kb:6.2e-11:8.6e-13:3.4e+03:5.3e+03
chr12	57475000	57500000	TMEM194A:25Kb:6.9e-14:8.9e-16:3.4e+03:5.6e+03
chr12	57500000	57525000	NAB2:25Kb:3.7e-11:9.4e-13:3.4e+03:5.3e+03
chr12	57600000	57625000	NDUFA4L2:-25Kb:0:0:3.4e+03:8.7e+03
chr12	57600000	57625000	STAC3:-25Kb:0:0:3.4e+03:8.7e+03
chr12	57625000	57650000	NXPH4:25Kb:0:0:3.4e+03:8.7e+03
chr12	57625000	57650000	SHMT2:25Kb:0:0:3.4e+03:8.7e+03
chr12	57975000	58000000	ARHGEF25:-25Kb:4.4e-14:5.6e-16:3.4e+03:5.4e+03
chr12	57975000	58000000	SLC26A10:-25Kb:4.4e-14:5.6e-16:3.4e+03:5.4e+03
chr12	58000000	58025000	DTX3:25Kb:4.6e-14:5.6e-16:3.4e+03:5.4e+03
chr12	58000000	58025000	PIP4K2C:25Kb:4.6e-14:5.6e-16:3.4e+03:5.4e+03
chr12	58275000	58300000	CTDSP2:50Kb:5.3e-14:6.7e-16:1.8e+03:3.7e+03
chr12	59950000	59975000	SLC16A7:-25Kb:1.6e-14:4.4e-16:1.1e+03:1.6e+03
chr12	60000000	60025000	SLC16A7:25Kb:0:0:1.1e+03:2e+03
chr12	60175000	60200000	SLC16A7:200Kb:1.3e-12:5.2e-14:1.8e+02:6.5e+02
chr12	63175000	63200000	C12orf61:200Kb:0:0:4.1e+02:2.2e+03
chr12	63175000	63200000	MIRLET7I:200Kb:0:0:4.1e+02:2.2e+03
chr12	64625000	64650000	SRGAP1:400Kb:3e-12:3.8e-14:2.8e+02:1.3e+03
chr12	64800000	64825000	TBK1:-25Kb:0:0:1.8e+03:3.6e+03
chr12	65025000	65050000	MIR548C:25Kb:0:0:2.5e+03:4.6e+03
chr12	65025000	65050000	MIR548Z:25Kb:0:0:2.5e+03:4.6e+03
chr12	65025000	65050000	RASSF3:25Kb:0:0:2.5e+03:4.6e+03
chr12	65050000	65075000	MIR548C:50Kb:0:0:1.3e+03:3.2e+03
chr12	65050000	65075000	MIR548Z:50Kb:0:0:1.3e+03:3.2e+03
chr12	65050000	65075000	RASSF3:50Kb:0:0:1.3e+03:3.2e+03
chr12	66550000	66575000	IRAK3:-25Kb:1.5e-11:1.9e-13:1.8e+03:2.7e+03
chr12	66575000	66600000	TMBIM4:25Kb:2.8e-11:3.6e-13:1.8e+03:2.7e+03
chr12	66650000	66675000	HELB:-25Kb:0:0:1.8e+03:3.2e+03
chr12	66700000	66725000	HELB:25Kb:4e-11:1.1e-12:1.8e+03:2.7e+03
chr12	68700000	68725000	IL22:75Kb:2.2e-11:2.8e-13:1.2e+03:2.4e+03
chr12	68750000	68775000	RAP1B:-250Kb:0:0:4.5e+02:1.8e+03
chr12	68750000	68775000	SNORA70G:-250Kb:0:0:4.5e+02:1.8e+03
chr12	69150000	69175000	LOC100130075:-25Kb:0:0:3e+03:4.7e+03
chr12	71800000	71825000	RAB21:-325Kb:6.3e-11:4.4e-12:1.9e+02:8.3e+02
chr12	72025000	72050000	RAB21:-100Kb:0:0:5.5e+02:1.6e+03
chr12	72025000	72050000	THAP2:-25Kb:0:0:2e+03:3.6e+03
chr12	72025000	72050000	TMEM19:-50Kb:6.7e-13:3.5e-14:1e+03:1.7e+03
chr12	72025000	72050000	ZFC3H1:-25Kb:0:0:2e+03:3.6e+03
chr12	72050000	72075000	RAB21:-75Kb:0:0:7.2e+02:1.8e+03
chr12	72050000	72075000	TMEM19:-25Kb:0:0:2e+03:3.9e+03
chr12	72075000	72100000	RAB21:-50Kb:0:0:1e+03:2.1e+03
chr12	72075000	72100000	THAP2:25Kb:0:0:2e+03:3.9e+03
chr12	72075000	72100000	ZFC3H1:25Kb:0:0:2e+03:3.9e+03
chr12	72100000	72125000	RAB21:-25Kb:5.9e-12:3.3e-13:2e+03:2.6e+03
chr12	72100000	72125000	TMEM19:25Kb:8.4e-15:3.3e-16:2e+03:2.7e+03
chr12	72125000	72150000	THAP2:75Kb:0:0:7.2e+02:1.8e+03
chr12	72125000	72150000	TMEM19:50Kb:0:0:1e+03:2.1e+03
chr12	72125000	72150000	ZFC3H1:75Kb:0:0:7.2e+02:1.8e+03
chr12	74650000	74675000	LOC100507377:-25Kb:0:0:9.6e+02:1.4e+03
chr12	74950000	74975000	ATXN7L3B:25Kb:8.3e-15:1.1e-16:9.6e+02:1.4e+03
chr12	76450000	76475000	PHLDA1:25Kb:0:0:1.9e+03:2.9e+03
chr12	77425000	77450000	E2F7:-25Kb:0:0:1.3e+03:2.1e+03
chr12	79950000	79975000	PAWR:-125Kb:9.9e-13:2.6e-14:4.4e+02:1.2e+03
chr12	80050000	80075000	PAWR:-25Kb:2.5e-14:3.3e-16:1.5e+03:2.4e+03
chr12	81200000	81225000	MIR617:-25Kb:0:0:1.4e+03:2.9e+03
chr12	81250000	81275000	MIR617:25Kb:8.4e-14:2.2e-15:1.4e+03:2.1e+03
chr12	83100000	83125000	TMTC2:25Kb:0:0:1.5e+03:2.4e+03
chr12	85850000	85875000	NTS:-400Kb:0:0:1.8e+02:1e+03
chr12	85875000	85900000	NTS:-375Kb:4.1e-12:1.7e-13:1.9e+02:6.4e+02
chr12	85950000	85975000	NTS:-300Kb:1.9e-13:5.4e-15:2e+02:6.8e+02
chr12	88450000	88475000	C12orf29:25Kb:0:0:9.9e+02:1.8e+03
chr12	88500000	88525000	CEP290:-25Kb:0:0:1.4e+03:2.5e+03
chr12	88500000	88525000	TMTC3:-25Kb:0:0:1.4e+03:2.5e+03
chr12	88550000	88575000	CEP290:25Kb:3.2e-15:1.1e-16:1.4e+03:2.1e+03
chr12	88550000	88575000	TMTC3:25Kb:3.2e-15:1.1e-16:1.4e+03:2.1e+03
chr12	88775000	88800000	CEP290:250Kb:6.8e-14:3.6e-15:2.2e+02:9e+02
chr12	88775000	88800000	TMTC3:250Kb:6.8e-14:3.6e-15:2.2e+02:9e+02
chr12	90125000	90150000	LOC338758:25Kb:0:0:2.3e+03:4.7e+03
chr12	92825000	92850000	CLLU1:25Kb:0:0:1.9e+03:4.5e+03
chr12	92825000	92850000	CLLU1OS:25Kb:0:0:1.9e+03:4.5e+03
chr12	94025000	94050000	CRADD:-25Kb:1.7e-12:2.1e-14:1.5e+03:3.2e+03
chr12	95250000	95275000	MIR492:25Kb:0:0:2.9e+03:5.3e+03
chr12	98875000	98900000	TMPO:-25Kb:0:0:2.4e+03:4.1e+03
chr12	98875000	98900000	TMPO-AS1:-25Kb:0:0:2.4e+03:4.1e+03
chr12	98900000	98925000	LOC643770:25Kb:0:0:2.4e+03:4.1e+03
chr12	98975000	99000000	APAF1:-50Kb:0:0:1.3e+03:2.7e+03
chr12	98975000	99000000	IKBIP:-50Kb:0:0:1.3e+03:2.7e+03
chr12	99000000	99025000	APAF1:-25Kb:8.1e-14:2.1e-15:2.4e+03:3.7e+03
chr12	99000000	99025000	IKBIP:-25Kb:8.1e-14:2.1e-15:2.4e+03:3.7e+03
chr12	99000000	99025000	SLC25A3:25Kb:0:0:2.4e+03:3.9e+03
chr12	99000000	99025000	SNORA53:25Kb:0:0:2.4e+03:3.9e+03
chr12	99025000	99050000	SLC25A3:50Kb:0:0:1.3e+03:2.7e+03
chr12	99025000	99050000	SNORA53:50Kb:0:0:1.3e+03:2.7e+03
chr12	100500000	100525000	UHRF1BP1L:-25Kb:0:0:1.7e+03:2.7e+03
chr12	100525000	100550000	ACTR6:-50Kb:0:0:9.6e+02:1.9e+03
chr12	100525000	100550000	GOLGA2P5:-25Kb:0:0:1.7e+03:2.9e+03
chr12	100525000	100550000	MIR1827:-50Kb:0:0:9.6e+02:1.9e+03
chr12	100550000	100575000	ACTR6:-25Kb:0:0:1.7e+03:3.3e+03
chr12	100550000	100575000	MIR1827:-25Kb:0:0:1.7e+03:3.3e+03
chr12	100550000	100575000	UHRF1BP1L:25Kb:0:0:1.7e+03:2.9e+03
chr12	100575000	100600000	GOLGA2P5:25Kb:0:0:1.7e+03:3.3e+03
chr12	100575000	100600000	UHRF1BP1L:50Kb:0:0:9.6e+02:1.9e+03
chr12	100600000	100625000	ACTR6:25Kb:0:0:1.7e+03:3e+03
chr12	100600000	100625000	MIR1827:25Kb:0:0:1.7e+03:3e+03
chr12	100775000	100800000	SLC17A8:25Kb:0:0:1.7e+03:2.7e+03
chr12	102150000	102175000	GNPTAB:-50Kb:5.4e-13:2.1e-14:1.3e+03:2.7e+03
chr12	102175000	102200000	GNPTAB:-25Kb:0:0:2.6e+03:4.7e+03
chr12	102225000	102250000	DRAM1:-25Kb:0:0:2.6e+03:4.6e+03
chr12	102225000	102250000	GNPTAB:25Kb:1.7e-14:4.4e-16:2.6e+03:4e+03
chr12	104275000	104300000	GNN:-25Kb:4e-12:5e-14:2.9e+03:4.5e+03
chr12	104275000	104300000	HSP90B1:-25Kb:4e-12:5e-14:2.9e+03:4.5e+03
chr12	104875000	104900000	CHST11:25Kb:0:0:3.1e+03:5.3e+03
chr12	106625000	106650000	TCP11L2:-50Kb:9.9e-12:1.3e-13:1.1e+03:2.2e+03
chr12	106650000	106675000	CKAP4:25Kb:0:0:2.3e+03:3.7e+03
chr12	106675000	106700000	CKAP4:50Kb:2.2e-11:5.7e-13:1.1e+03:2.2e+03
chr12	107125000	107150000	LOC100287944:-25Kb:0:0:2.3e+03:3.5e+03
chr12	107125000	107150000	RIC8B:-25Kb:0:0:2.3e+03:3.5e+03
chr12	107175000	107200000	LOC100287944:25Kb:3.9e-12:1e-13:2.3e+03:3.2e+03
chr12	107175000	107200000	RIC8B:25Kb:3.9e-12:1e-13:2.3e+03:3.2e+03
chr12	108700000	108725000	CMKLR1:-25Kb:0:0:2.7e+03:5.4e+03
chr12	108925000	108950000	ISCU:-25Kb:5.1e-13:1.4e-14:3e+03:5.3e+03
chr12	108925000	108950000	SART3:-25Kb:5.1e-13:1.4e-14:3e+03:5.3e+03
chr12	108950000	108975000	SELPLG:-75Kb:2e-11:2.6e-13:1.4e+03:3.5e+03
chr12	109000000	109025000	ISCU:50Kb:0:0:1.8e+03:6.6e+03
chr12	109000000	109025000	SART3:50Kb:0:0:1.8e+03:6.6e+03
chr12	109025000	109050000	ISCU:75Kb:4.8e-12:2e-13:1.4e+03:3.5e+03
chr12	109025000	109050000	SART3:75Kb:4.8e-12:2e-13:1.4e+03:3.5e+03
chr12	111075000	111100000	TCTN1:25Kb:0:0:3.8e+03:6.2e+03
chr12	111100000	111125000	HVCN1:-25Kb:0:0:3.8e+03:6.2e+03
chr12	111850000	111875000	SH2B3:25Kb:0:0:3.1e+03:6.4e+03
chr12	111875000	111900000	SH2B3:50Kb:0:0:1.7e+03:6.5e+03
chr12	112175000	112200000	ALDH2:-25Kb:0:0:3.2e+03:5.7e+03
chr12	113525000	113550000	DTX1:50Kb:0:0:1.8e+03:4.5e+03
chr12	113625000	113650000	IQCD:-25Kb:0:0:3.1e+03:6.7e+03
chr12	113625000	113650000	TPCN1:-25Kb:0:0:3.1e+03:6.7e+03
chr12	115125000	115150000	TBX3:25Kb:6e-11:7.4e-13:7.7e+02:1.9e+03
chr12	116925000	116950000	LINC00173:-25Kb:3.5e-13:9.4e-15:2.9e+03:4.3e+03
chr12	116950000	116975000	MAP1LC3B2:-25Kb:0:0:2.9e+03:4.5e+03
chr12	116975000	117000000	LINC00173:25Kb:0:0:2.9e+03:4.5e+03
chr12	117500000	117525000	TESC:-25Kb:0:0:2.9e+03:4.3e+03
chr12	118450000	118475000	WSB2:-25Kb:0:0:2.7e+03:4.4e+03
chr12	118475000	118500000	RFC5:25Kb:0:0:2.7e+03:4.4e+03
chr12	118550000	118575000	SUDS3:-250Kb:7.6e-14:3.3e-15:4e+02:1.3e+03
chr12	118550000	118575000	TAOK3:-250Kb:7.6e-14:3.3e-15:4e+02:1.3e+03
chr12	118575000	118600000	SUDS3:-225Kb:0:0:4.4e+02:1.5e+03
chr12	118575000	118600000	TAOK3:-225Kb:0:0:4.4e+02:1.5e+03
chr12	118600000	118625000	SUDS3:-200Kb:0:0:4.8e+02:1.7e+03
chr12	118600000	118625000	TAOK3:-200Kb:0:0:4.8e+02:1.7e+03
chr12	118800000	118825000	PEBP1:250Kb:1.7e-11:2.2e-13:4e+02:1.3e+03
chr12	120550000	120575000	MIR4498:-25Kb:0:0:3.4e+03:6.6e+03
chr12	120575000	120600000	RAB35:25Kb:0:0:3.4e+03:6.6e+03
chr12	121075000	121100000	MLEC:-25Kb:0:0:3.6e+03:7.3e+03
chr12	121100000	121125000	CABP1:25Kb:0:0:3.6e+03:7.3e+03
chr12	121925000	121950000	MORN3:-175Kb:2.1e-12:2.7e-14:8.3e+02:3.1e+03
chr12	122600000	122625000	MLXIP:100Kb:2.5e-11:3.2e-13:9.7e+02:3.2e+03
chr12	125425000	125450000	DHX37:-25Kb:3.6e-14:4.4e-16:2.6e+03:4.6e+03
chr12	129275000	129300000	GLT1D1:-50Kb:0:0:1.2e+03:2.7e+03
chr12	129275000	129300000	SLC15A4:-25Kb:0:0:2.2e+03:5.9e+03
chr12	129300000	129325000	GLT1D1:-25Kb:0:0:2.2e+03:4.4e+03
chr12	129325000	129350000	SLC15A4:25Kb:0:0:2.2e+03:4.4e+03
chr12	129350000	129375000	GLT1D1:25Kb:0:0:2.2e+03:3.6e+03
chr12	129375000	129400000	GLT1D1:50Kb:0:0:1.2e+03:2.4e+03
chr12	129375000	129400000	SLC15A4:75Kb:5.3e-13:2.1e-14:8e+02:1.8e+03
chr12	131250000	131275000	STX2:-50Kb:0:0:4.7e+02:1.9e+03
chr12	131275000	131300000	STX2:-25Kb:0:0:8.2e+02:3.4e+03
chr12	133200000	133225000	ZNF605:-325Kb:7.6e-11:1.3e-12:1.7e+03:4.3e+03
chr12	133275000	133300000	ZNF10:-425Kb:0:0:1.5e+03:5.1e+03
chr12	133300000	133325000	ZNF140:-350Kb:0:0:1.5e+03:5.1e+03
chr13	19725000	19750000	TUBA3C:-25Kb:7.2e-13:8.8e-15:1.1e+03:2.2e+03
chr13	21100000	21125000	IFT88:-25Kb:4e-11:4.9e-13:2.2e+03:3.4e+03
chr13	21125000	21150000	CRYL1:25Kb:4.6e-11:5.6e-13:2.2e+03:3.4e+03
chr13	21600000	21625000	LATS2:-25Kb:1.9e-12:2.4e-14:1.9e+03:2.9e+03
chr13	22150000	22175000	EFHA1:-25Kb:0:0:1.1e+03:2.4e+03
chr13	25275000	25300000	ATP12A:25Kb:0:0:2.2e+03:3.9e+03
chr13	25450000	25475000	CENPJ:-25Kb:2.7e-11:3.5e-13:2.2e+03:3.4e+03
chr13	25825000	25850000	MTMR6:-25Kb:1.7e-12:2.3e-14:2.2e+03:3.4e+03
chr13	26750000	26775000	RNF6:-25Kb:0:0:1.9e+03:3.2e+03
chr13	26800000	26825000	RNF6:25Kb:0:0:1.9e+03:3.7e+03
chr13	27700000	27725000	USP12:-25Kb:0:0:2.1e+03:4.9e+03
chr13	27950000	27975000	GTF3A:-25Kb:1.8e-12:5.5e-14:2.1e+03:3.4e+03
chr13	27975000	28000000	MTIF3:-25Kb:0:0:2.1e+03:3.6e+03
chr13	28000000	28025000	GTF3A:25Kb:0:0:2.1e+03:3.6e+03
chr13	31250000	31275000	ALOX5AP:-25Kb:0:0:3e+03:4.8e+03
chr13	31300000	31325000	ALOX5AP:25Kb:0:0:3e+03:5.3e+03
chr13	33050000	33075000	N4BP2L2-IT2:-25Kb:1.7e-11:2.2e-13:2.3e+03:3.5e+03
chr13	33075000	33100000	MINOS1P1:25Kb:1.1e-11:1.4e-13:2.3e+03:3.5e+03
chr13	34275000	34300000	STARD13:25Kb:9e-15:1.1e-16:2.5e+03:3.8e+03
chr13	35175000	35200000	LINC00457:-25Kb:9e-15:1.1e-16:7.8e+02:1.8e+03
chr13	37375000	37400000	ALG5:-175Kb:1.1e-11:4.7e-13:2.9e+02:8.6e+02
chr13	37375000	37400000	EXOSC8:-175Kb:1.1e-11:4.7e-13:2.9e+02:8.6e+02
chr13	37400000	37425000	ALG5:-150Kb:1.1e-11:6e-13:3.1e+02:8.8e+02
chr13	37400000	37425000	EXOSC8:-150Kb:1.1e-11:6e-13:3.1e+02:8.8e+02
chr13	37425000	37450000	ALG5:-125Kb:0:0:3.8e+02:1.1e+03
chr13	37425000	37450000	EXOSC8:-125Kb:0:0:3.8e+02:1.1e+03
chr13	37525000	37550000	ALG5:-25Kb:0:0:1.7e+03:2.4e+03
chr13	37525000	37550000	EXOSC8:-25Kb:0:0:1.7e+03:2.4e+03
chr13	41375000	41400000	SLC25A15:25Kb:2.9e-13:3.6e-15:2.5e+03:4.6e+03
chr13	41550000	41575000	ELF1:-25Kb:0:0:2.1e+03:4.8e+03
chr13	43550000	43575000	DNAJC15:-25Kb:0:0:2e+03:3.9e+03
chr13	43575000	43600000	EPSTI1:25Kb:0:0:2e+03:3.9e+03
chr13	43600000	43625000	DNAJC15:25Kb:0:0:2e+03:3.9e+03
chr13	45400000	45425000	LINC00330:25Kb:1.3e-13:1.7e-15:1.9e+03:3.2e+03
chr13	45650000	45675000	GTF2F2:-25Kb:2.2e-11:5.6e-13:2e+03:3.2e+03
chr13	45700000	45725000	GTF2F2:25Kb:0:0:2e+03:3.5e+03
chr13	45875000	45900000	SNORA31:-25Kb:0:0:2e+03:3.5e+03
chr13	45875000	45900000	TPT1:-25Kb:0:0:2e+03:3.5e+03
chr13	45875000	45900000	TPT1-AS1:-25Kb:0:0:2e+03:3.5e+03
chr13	46250000	46275000	SPERT:-25Kb:2.1e-13:2.8e-15:2.7e+03:4.4e+03
chr13	46275000	46300000	FAM194B:100Kb:1.5e-11:2e-13:8.6e+02:2.3e+03
chr13	46650000	46675000	CPB2:-25Kb:7.7e-12:9.7e-14:2.7e+03:4.2e+03
chr13	47150000	47175000	LRCH1:25Kb:0:0:2.9e+03:5.2e+03
chr13	47225000	47250000	LRCH1:100Kb:1.2e-11:4.6e-13:8.7e+02:2.3e+03
chr13	47250000	47275000	LRCH1:125Kb:7.6e-12:2e-13:7.2e+02:2.2e+03
chr13	49050000	49075000	RCBTB2:-50Kb:2.7e-15:1.1e-16:1.1e+03:2.4e+03
chr13	49075000	49100000	RCBTB2:-25Kb:0:0:1.9e+03:4.4e+03
chr13	49125000	49150000	RCBTB2:25Kb:0:0:1.9e+03:4.6e+03
chr13	50175000	50200000	ARL11:-25Kb:0:0:2.4e+03:3.6e+03
chr13	50225000	50250000	ARL11:25Kb:0:0:2.4e+03:3.8e+03
chr13	50400000	50425000	EBPL:150Kb:9.8e-13:1.3e-14:5.2e+02:1.5e+03
chr13	52350000	52375000	DHRS12:-25Kb:0:0:2.4e+03:3.8e+03
chr13	52375000	52400000	LINC00282:-25Kb:0:0:2.4e+03:4.2e+03
chr13	52400000	52425000	DHRS12:25Kb:0:0:2.4e+03:4.2e+03
chr13	52975000	53000000	VPS36:-25Kb:1.5e-11:2e-13:1.3e+03:2.4e+03
chr13	53000000	53025000	CKAP2:-25Kb:6.8e-12:9.8e-14:1.3e+03:2.4e+03
chr13	53000000	53025000	THSD1:25Kb:4.4e-11:5.6e-13:1.3e+03:2.4e+03
chr13	53025000	53050000	VPS36:25Kb:2.8e-11:7.6e-13:1.3e+03:2.4e+03
chr13	60700000	60725000	DIAPH3:-25Kb:0:0:1.8e+03:2.8e+03
chr13	60725000	60750000	DIAPH3-AS2:25Kb:0:0:1.8e+03:2.8e+03
chr13	60975000	61000000	TDRD3:25Kb:1.1e-12:1.5e-14:1.8e+03:2.4e+03
chr13	67525000	67550000	PCDH9-AS3:-25Kb:0:0:9.6e+02:1.4e+03
chr13	71600000	71625000	LINC00348:25Kb:2.8e-12:3.5e-14:9.4e+02:1.3e+03
chr13	72450000	72475000	DACH1:25Kb:6.5e-11:8.1e-13:9.6e+02:1.4e+03
chr13	73300000	73325000	DIS3:-50Kb:0:0:8.3e+02:1.5e+03
chr13	73300000	73325000	PIBF1:-50Kb:0:0:8.3e+02:1.5e+03
chr13	73325000	73350000	BORA:25Kb:0:0:1.6e+03:3.1e+03
chr13	73325000	73350000	DIS3:-25Kb:0:0:1.6e+03:2.2e+03
chr13	73325000	73350000	MZT1:25Kb:0:0:1.6e+03:3.1e+03
chr13	73325000	73350000	PIBF1:-25Kb:0:0:1.6e+03:2.2e+03
chr13	73350000	73375000	BORA:50Kb:0:0:8.3e+02:1.5e+03
chr13	73350000	73375000	MZT1:50Kb:0:0:8.3e+02:1.5e+03
chr13	73375000	73400000	DIS3:25Kb:2e-13:7.9e-15:1.6e+03:2.1e+03
chr13	73375000	73400000	PIBF1:25Kb:2e-13:7.9e-15:1.6e+03:2.1e+03
chr13	75925000	75950000	TBC1D4:-125Kb:5.3e-12:2.2e-13:7.2e+02:1.4e+03
chr13	76050000	76075000	COMMD6:-50Kb:2.6e-12:6.8e-14:1.3e+03:2.1e+03
chr13	76050000	76075000	UCHL3:-50Kb:2.6e-12:6.8e-14:1.3e+03:2.1e+03
chr13	76075000	76100000	COMMD6:-25Kb:0:0:2.5e+03:3.5e+03
chr13	76075000	76100000	TBC1D4:25Kb:0:0:2.5e+03:3.7e+03
chr13	76075000	76100000	UCHL3:-25Kb:0:0:2.5e+03:3.5e+03
chr13	76100000	76125000	TBC1D4:50Kb:1.5e-12:4e-14:1.3e+03:2.1e+03
chr13	76450000	76475000	C13orf45:25Kb:2.5e-14:3.3e-16:8.6e+02:1.8e+03
chr13	77475000	77500000	BTF3P11:-25Kb:0:0:8.6e+02:2.3e+03
chr13	77475000	77500000	KCTD12:25Kb:7.9e-14:1e-15:8.6e+02:2.2e+03
chr13	77500000	77525000	IRG1:-25Kb:0:0:8.6e+02:2.4e+03
chr13	77525000	77550000	BTF3P11:25Kb:0:0:8.6e+02:2.4e+03
chr13	77925000	77950000	MYCBP2:25Kb:4e-11:1.6e-12:3e+03:4.2e+03
chr13	78000000	78025000	MYCBP2:100Kb:0:0:8.9e+02:2.5e+03
chr13	78025000	78050000	MYCBP2:125Kb:2.3e-13:6.1e-15:7.3e+02:2e+03
chr13	78475000	78500000	LINC00439:-25Kb:4.6e-14:5.6e-16:1.1e+03:2.3e+03
chr13	79200000	79225000	POU4F1:25Kb:0:0:1.4e+03:2.9e+03
chr13	79200000	79225000	RNF219:-25Kb:0:0:1.4e+03:2.6e+03
chr13	80000000	80025000	NDFIP2:-50Kb:6.9e-11:2.7e-12:1.1e+03:1.9e+03
chr13	80000000	80025000	NDFIP2-AS1:-50Kb:6.9e-11:2.7e-12:1.1e+03:1.9e+03
chr13	80025000	80050000	NDFIP2:-25Kb:0:0:2e+03:3e+03
chr13	80025000	80050000	NDFIP2-AS1:-25Kb:0:0:2e+03:3e+03
chr13	80075000	80100000	NDFIP2:25Kb:0:0:2e+03:3.2e+03
chr13	80075000	80100000	NDFIP2-AS1:25Kb:0:0:2e+03:3.2e+03
chr13	80100000	80125000	RBM26:125Kb:0:0:5.3e+02:2e+03
chr13	80100000	80125000	RBM26-AS1:125Kb:0:0:5.3e+02:2e+03
chr13	84725000	84750000	LINC00333:25Kb:0:0:9.4e+02:1.4e+03
chr13	91875000	91900000	LINC00379:25Kb:0:0:1.5e+03:2e+03
chr13	92025000	92050000	GPC5:-25Kb:8.6e-12:1.2e-13:1.5e+03:1.9e+03
chr13	93900000	93925000	GPC6:25Kb:0:0:9.5e+02:1.4e+03
chr13	95200000	95225000	TGDS:-25Kb:0:0:1.9e+03:3.8e+03
chr13	95925000	95950000	ABCC4:-25Kb:1.6e-14:2.2e-16:1.9e+03:3.4e+03
chr13	98100000	98125000	RAP2A:25Kb:0:0:1.7e+03:3.7e+03
chr13	99825000	99850000	GPR18:-75Kb:8e-12:1e-13:1.3e+03:3.1e+03
chr13	99925000	99950000	FKSG29:-75Kb:0:0:1.3e+03:3.9e+03
chr13	99925000	99950000	GPR183:-25Kb:1.5e-12:3.8e-14:3.2e+03:5.1e+03
chr13	99925000	99950000	MIR623:-75Kb:0:0:1.3e+03:3.9e+03
chr13	99950000	99975000	FKSG29:-50Kb:0:0:1.8e+03:4.6e+03
chr13	99950000	99975000	MIR623:-50Kb:0:0:1.8e+03:4.6e+03
chr13	99975000	100000000	FKSG29:-25Kb:0:0:3.2e+03:6.4e+03
chr13	99975000	100000000	MIR623:-25Kb:0:0:3.2e+03:6.4e+03
chr13	100000000	100025000	GPR183:50Kb:0:0:1.8e+03:4.6e+03
chr13	100025000	100050000	FKSG29:25Kb:0:0:3.2e+03:5.7e+03
chr13	100025000	100050000	MIR623:25Kb:0:0:3.2e+03:5.7e+03
chr13	100075000	100100000	FKSG29:75Kb:3.6e-11:2.4e-12:1.3e+03:3e+03
chr13	100075000	100100000	MIR623:75Kb:3.6e-11:2.4e-12:1.3e+03:3e+03
chr13	101250000	101275000	GGACT:25Kb:6.1e-13:8.2e-15:1.9e+03:2.6e+03
chr13	103675000	103700000	SLC10A2:-25Kb:2.5e-14:3.3e-16:1.6e+03:2.9e+03
chr13	107000000	107025000	LINC00460:-25Kb:0:0:1.4e+03:2.2e+03
chr13	107175000	107200000	ARGLU1:-25Kb:2.6e-11:6.8e-13:1.4e+03:1.9e+03
chr13	107200000	107225000	EFNB2:25Kb:4.8e-11:6.4e-13:1.4e+03:1.9e+03
chr13	107225000	107250000	ARGLU1:25Kb:0:0:1.4e+03:2e+03
chr13	107225000	107250000	LINC00551:-25Kb:0:0:1.4e+03:2.2e+03
chr13	107275000	107300000	LINC00551:25Kb:9.6e-13:2.4e-14:1.4e+03:1.9e+03
chr13	108825000	108850000	ABHD13:-25Kb:0:0:1.3e+03:2.2e+03
chr13	108825000	108850000	LIG4:-25Kb:0:0:1.3e+03:2.2e+03
chr13	109775000	109800000	MYO16-AS1:-25Kb:0:0:7.4e+02:2.2e+03
chr13	109825000	109850000	MYO16-AS1:25Kb:2e-13:5.3e-15:7.4e+02:1.7e+03
chr13	111125000	111150000	COL4A2-AS1:-25Kb:0:0:2.5e+03:4.8e+03
chr13	111175000	111200000	COL4A2-AS1:25Kb:0:0:2.5e+03:4.2e+03
chr13	111175000	111200000	RAB20:-25Kb:0:0:2.5e+03:4.6e+03
chr14	20625000	20650000	OR11G2:-25Kb:3.5e-13:4.6e-15:3.7e+02:1.7e+03
chr14	20875000	20900000	APEX1:-25Kb:0:0:2.9e+03:5.6e+03
chr14	20875000	20900000	KLHL33:-25Kb:0:0:2.9e+03:5.6e+03
chr14	20875000	20900000	OSGEP:-25Kb:0:0:2.9e+03:5.6e+03
chr14	20900000	20925000	PNP:-25Kb:0:0:2.9e+03:4.5e+03
chr14	20900000	20925000	TEP1:25Kb:0:0:2.9e+03:5.6e+03
chr14	20900000	20925000	TMEM55B:-25Kb:0:0:2.9e+03:4.5e+03
chr14	20925000	20950000	APEX1:25Kb:0:0:2.9e+03:4.5e+03
chr14	20925000	20950000	KLHL33:25Kb:0:0:2.9e+03:4.5e+03
chr14	20925000	20950000	OSGEP:25Kb:0:0:2.9e+03:4.5e+03
chr14	20950000	20975000	PNP:25Kb:3.6e-11:9.8e-13:2.9e+03:4.2e+03
chr14	20950000	20975000	TMEM55B:25Kb:3.6e-11:9.8e-13:2.9e+03:4.2e+03
chr14	21075000	21100000	ANG:-75Kb:0:0:1.2e+03:2.9e+03
chr14	21075000	21100000	OR6S1:-25Kb:1.3e-11:3.4e-13:2.9e+03:4.2e+03
chr14	21075000	21100000	RNASE4:-75Kb:0:0:1.2e+03:2.9e+03
chr14	21125000	21150000	ANG:-25Kb:4e-14:1.1e-15:2.9e+03:4.4e+03
chr14	21125000	21150000	OR6S1:25Kb:0:0:2.9e+03:4.5e+03
chr14	21125000	21150000	RNASE4:-25Kb:4e-14:1.1e-15:2.9e+03:4.4e+03
chr14	21525000	21550000	TMEM253:-25Kb:1.2e-11:1.5e-13:3.3e+03:4.7e+03
chr14	21525000	21550000	ZNF219:-25Kb:1.2e-11:1.5e-13:3.3e+03:4.7e+03
chr14	21550000	21575000	ARHGEF40:25Kb:1.4e-11:1.7e-13:3.3e+03:4.7e+03
chr14	21550000	21575000	RNASE8:25Kb:1.4e-11:1.7e-13:3.3e+03:4.7e+03
chr14	21875000	21900000	SNORD8:25Kb:1.1e-13:1.4e-15:3.3e+03:4.8e+03
chr14	21875000	21900000	SNORD9:25Kb:1.1e-13:1.4e-15:3.3e+03:4.8e+03
chr14	21875000	21900000	SUPT16H:25Kb:1.1e-13:1.4e-15:3.3e+03:4.8e+03
chr14	23525000	23550000	ACIN1:-25Kb:0:0:1.6e+03:4.7e+03
chr14	23525000	23550000	C14orf119:-25Kb:0:0:1.6e+03:4.7e+03
chr14	23550000	23575000	CDH24:25Kb:0:0:1.6e+03:4.7e+03
chr14	24525000	24550000	NRL:-25Kb:8.6e-13:1.2e-14:4.5e+03:6.7e+03
chr14	24525000	24550000	PCK2:-25Kb:8.6e-13:1.2e-14:4.5e+03:6.7e+03
chr14	24550000	24575000	CPNE6:25Kb:3.1e-12:3.9e-14:4.5e+03:6.7e+03
chr14	24625000	24650000	IPO4:-25Kb:7.7e-13:9.5e-15:4.5e+03:6.7e+03
chr14	24625000	24650000	TM9SF1:-25Kb:7.7e-13:9.5e-15:4.5e+03:6.7e+03
chr14	24625000	24650000	TSSK4:-25Kb:7.7e-13:9.5e-15:4.5e+03:6.7e+03
chr14	24650000	24675000	IRF9:25Kb:7.5e-13:9.2e-15:4.5e+03:6.7e+03
chr14	24650000	24675000	REC8:25Kb:7.5e-13:9.2e-15:4.5e+03:6.7e+03
chr14	24700000	24725000	DHRS1:-50Kb:0:0:2.5e+03:6.4e+03
chr14	24700000	24725000	NOP9:-50Kb:0:0:2.5e+03:6.4e+03
chr14	24700000	24725000	RABGGTA:-25Kb:0:0:4.5e+03:7.8e+03
chr14	24700000	24725000	TGM1:-25Kb:0:0:4.5e+03:7.8e+03
chr14	24725000	24750000	DHRS1:-25Kb:2.1e-12:5.5e-14:4.5e+03:6.6e+03
chr14	24725000	24750000	GMPR2:25Kb:0:0:4.5e+03:7.8e+03
chr14	24725000	24750000	NEDD8-MDP1:25Kb:0:0:4.5e+03:7.8e+03
chr14	24725000	24750000	NOP9:-25Kb:2.1e-12:5.5e-14:4.5e+03:6.6e+03
chr14	24725000	24750000	TINF2:25Kb:0:0:4.5e+03:7.8e+03
chr14	24750000	24775000	GMPR2:50Kb:0:0:2.5e+03:6.4e+03
chr14	24750000	24775000	NEDD8-MDP1:50Kb:0:0:2.5e+03:6.4e+03
chr14	24750000	24775000	RABGGTA:25Kb:2.3e-12:5.5e-14:4.5e+03:6.6e+03
chr14	24750000	24775000	TGM1:25Kb:2.3e-12:5.5e-14:4.5e+03:6.6e+03
chr14	24750000	24775000	TINF2:50Kb:0:0:2.5e+03:6.4e+03
chr14	24800000	24825000	CBLN3:-75Kb:2.2e-11:2.8e-13:1.7e+03:3.8e+03
chr14	24800000	24825000	KHNYN:-75Kb:2.2e-11:2.8e-13:1.7e+03:3.8e+03
chr14	24800000	24825000	SDR39U1:-100Kb:0:0:1.3e+03:3.8e+03
chr14	24875000	24900000	ADCY4:75Kb:1.4e-11:3.5e-13:1.7e+03:3.8e+03
chr14	24875000	24900000	RIPK3:75Kb:1.4e-11:3.5e-13:1.7e+03:3.8e+03
chr14	24900000	24925000	ADCY4:100Kb:0:0:1.3e+03:3.8e+03
chr14	24900000	24925000	RIPK3:100Kb:0:0:1.3e+03:3.8e+03
chr14	29250000	29275000	C14orf23:25Kb:0:0:9.3e+02:1.4e+03
chr14	29250000	29275000	FOXG1:25Kb:0:0:9.3e+02:1.4e+03
chr14	31050000	31075000	G2E3:25Kb:0:0:1.5e+03:2.5e+03
chr14	31450000	31475000	AP4S1:-25Kb:0:0:2.7e+03:3.7e+03
chr14	31450000	31475000	MIR624:-25Kb:0:0:2.7e+03:3.7e+03
chr14	31450000	31475000	STRN3:-25Kb:0:0:2.7e+03:3.7e+03
chr14	32700000	32725000	ARHGAP5:175Kb:0:0:4.1e+02:1.4e+03
chr14	32700000	32725000	ARHGAP5-AS1:175Kb:0:0:4.1e+02:1.4e+03
chr14	34425000	34450000	EGLN3:25Kb:2.7e-11:3.6e-13:2.1e+03:2.9e+03
chr14	35750000	35775000	NFKBIA:-100Kb:0:0:9.3e+02:2.4e+03
chr14	35825000	35850000	NFKBIA:-25Kb:0:0:2.6e+03:4.6e+03
chr14	35850000	35875000	PSMA6:100Kb:0:0:9.3e+02:2.4e+03
chr14	35875000	35900000	KIAA0391:300Kb:8.5e-15:1.1e-16:4e+02:1.8e+03
chr14	35875000	35900000	PPP2R3C:300Kb:8.5e-15:1.1e-16:4e+02:1.8e+03
chr14	35875000	35900000	PSMA6:125Kb:9.1e-11:2.5e-12:7.8e+02:2e+03
chr14	36300000	36325000	BRMS1L:25Kb:0:0:5.9e+02:2.7e+03
chr14	36300000	36325000	RALGAPA1:25Kb:0:0:5.9e+02:2.7e+03
chr14	39575000	39600000	PNN:-50Kb:0:0:1.3e+03:2.4e+03
chr14	39575000	39600000	TRAPPC6B:-50Kb:0:0:1.3e+03:2.4e+03
chr14	39600000	39625000	PNN:-25Kb:0:0:2.3e+03:3.3e+03
chr14	39600000	39625000	TRAPPC6B:-25Kb:0:0:2.3e+03:3.3e+03
chr14	39625000	39650000	GEMIN2:50Kb:0:0:1.3e+03:2.4e+03
chr14	39650000	39675000	PNN:25Kb:0:0:2.3e+03:3.4e+03
chr14	39650000	39675000	TRAPPC6B:25Kb:0:0:2.3e+03:3.4e+03
chr14	42050000	42075000	LRFN5:-25Kb:0:0:7.8e+02:1.1e+03
chr14	47125000	47150000	RPL10L:25Kb:8.7e-15:1.1e-16:8.8e+02:1.3e+03
chr14	48200000	48225000	MIR548Y:-25Kb:2.7e-11:3.5e-13:1e+03:1.3e+03
chr14	50025000	50050000	LRR1:-25Kb:0:0:8.9e+02:2.7e+03
chr14	50025000	50050000	RPS29:-25Kb:0:0:8.9e+02:2.7e+03
chr14	50325000	50350000	C14orf182:-125Kb:2.8e-11:1.5e-12:8.3e+02:2.4e+03
chr14	50325000	50350000	C14orf183:-225Kb:0:0:5.1e+02:3.2e+03
chr14	50425000	50450000	C14orf182:-25Kb:0:0:3.3e+03:5.3e+03
chr14	50475000	50500000	C14orf182:25Kb:0:0:3.3e+03:5.2e+03
chr14	50500000	50525000	C14orf182:50Kb:4.4e-14:1.8e-15:1.8e+03:3.6e+03
chr14	50500000	50525000	C14orf183:-50Kb:0:0:1.8e+03:3.8e+03
chr14	51250000	51275000	NIN:-25Kb:0:0:3.1e+03:5.5e+03
chr14	52300000	52325000	GNG2:-25Kb:0:0:2.2e+03:4e+03
chr14	52350000	52375000	GNG2:25Kb:2.4e-11:6.3e-13:2.2e+03:3.2e+03
chr14	52425000	52450000	C14orf166:-25Kb:0:0:2.2e+03:3.8e+03
chr14	53150000	53175000	STYX:-25Kb:0:0:2.1e+03:3.5e+03
chr14	53175000	53200000	ERO1L:25Kb:0:0:2.1e+03:3.5e+03
chr14	53175000	53200000	PSMC6:25Kb:0:0:2.1e+03:3.5e+03
chr14	53575000	53600000	DDHD1:-25Kb:0:0:2.1e+03:4.1e+03
chr14	55225000	55250000	SAMD4A:200Kb:3.3e-13:4.4e-15:4.7e+02:1.7e+03
chr14	55550000	55575000	LGALS3:-25Kb:0:0:3e+03:5.6e+03
chr14	55600000	55625000	LGALS3:25Kb:0:0:3e+03:4.7e+03
chr14	55800000	55825000	FBXO34:75Kb:8.2e-12:1e-13:1.1e+03:2.3e+03
chr14	57000000	57025000	C14orf101:-25Kb:0:0:8.5e+02:2e+03
chr14	57050000	57075000	C14orf101:25Kb:8.2e-11:2.1e-12:8.5e+02:1.8e+03
chr14	57700000	57725000	AP5M1:-25Kb:0:0:8.5e+02:3e+03
chr14	57700000	57725000	EXOC5:-25Kb:0:0:8.5e+02:3e+03
chr14	57750000	57775000	AP5M1:25Kb:0:0:8.5e+02:2.1e+03
chr14	57750000	57775000	EXOC5:25Kb:0:0:8.5e+02:2.1e+03
chr14	58700000	58725000	ARID4A:-50Kb:3.4e-11:8.5e-13:1.1e+03:2.1e+03
chr14	58700000	58725000	FLJ31306:-50Kb:3.4e-11:8.5e-13:1.1e+03:2.1e+03
chr14	58725000	58750000	ARID4A:-25Kb:0:0:2.3e+03:3.7e+03
chr14	58725000	58750000	FLJ31306:-25Kb:0:0:2.3e+03:3.7e+03
chr14	58725000	58750000	PSMA3:25Kb:0:0:2.3e+03:4.3e+03
chr14	58750000	58775000	PSMA3:50Kb:8e-11:2.2e-12:1.1e+03:2.1e+03
chr14	59625000	59650000	DAAM1:-25Kb:0:0:2.1e+03:3.5e+03
chr14	59675000	59700000	DAAM1:25Kb:0:0:2.1e+03:3.5e+03
chr14	60650000	60675000	PPM1A:-50Kb:3.2e-12:8e-14:1.1e+03:2.5e+03
chr14	60675000	60700000	PPM1A:-25Kb:0:0:2.1e+03:6.2e+03
chr14	61900000	61925000	PRKCH:125Kb:6.7e-13:8.5e-15:9.4e+02:2.5e+03
chr14	62000000	62025000	FLJ22447:-25Kb:8.3e-15:1.1e-16:3.6e+03:5.2e+03
chr14	63800000	63825000	GPHB5:25Kb:1.2e-12:1.5e-14:1.4e+03:2.3e+03
chr14	65775000	65800000	MIR4708:-25Kb:4e-12:5.2e-14:2.8e+03:4.3e+03
chr14	68025000	68050000	PLEK2:150Kb:8.3e-15:1.1e-16:1e+03:2.7e+03
chr14	70100000	70125000	KIAA0247:25Kb:0:0:3.5e+03:5.6e+03
chr14	70125000	70150000	KIAA0247:50Kb:0:0:1.9e+03:4.7e+03
chr14	70150000	70175000	KIAA0247:75Kb:0:0:1.4e+03:3.6e+03
chr14	71125000	71150000	TTC9:25Kb:0:0:2.8e+03:5.5e+03
chr14	71325000	71350000	PCNX:-25Kb:1e-12:1.3e-14:2.8e+03:4.7e+03
chr14	72975000	73000000	DPF3:-375Kb:0:0:6.1e+02:2.7e+03
chr14	73725000	73750000	PAPLN:25Kb:3.1e-12:4e-14:3.4e+03:5.3e+03
chr14	73750000	73775000	NUMB:-175Kb:3.7e-13:5.1e-15:6.2e+02:2.5e+03
chr14	74200000	74225000	ELMSAN1:-50Kb:0:0:1.8e+03:4e+03
chr14	74225000	74250000	ELMSAN1:-25Kb:2.4e-13:6e-15:3.4e+03:5.1e+03
chr14	74250000	74275000	MIR4505:25Kb:5e-13:6.2e-15:3.4e+03:5.1e+03
chr14	75600000	75625000	LOC731223:-150Kb:8.4e-15:1.1e-16:1.1e+03:2.9e+03
chr14	76000000	76025000	BATF:25Kb:0:0:4e+03:6e+03
chr14	77325000	77350000	KIAA1737:-225Kb:7.5e-13:9.8e-15:5.3e+02:2.2e+03
chr14	77450000	77475000	IRF2BPL:-25Kb:2.2e-12:2.7e-14:3.4e+03:5.1e+03
chr14	77575000	77600000	KIAA1737:25Kb:2.2e-12:5.7e-14:3.4e+03:5e+03
chr14	81375000	81400000	CEP128:-25Kb:0:0:1.7e+03:2.8e+03
chr14	81375000	81400000	TSHR:-25Kb:0:0:1.7e+03:2.8e+03
chr14	81425000	81450000	CEP128:25Kb:0:0:1.7e+03:3.3e+03
chr14	81425000	81450000	TSHR:25Kb:0:0:1.7e+03:3.3e+03
chr14	81625000	81650000	CEP128:225Kb:8.5e-13:3.4e-14:3.5e+02:1.2e+03
chr14	81625000	81650000	SNORA79:-25Kb:0:0:1.7e+03:2.7e+03
chr14	81625000	81650000	TSHR:225Kb:8.5e-13:3.4e-14:3.5e+02:1.2e+03
chr14	81900000	81925000	STON2:25Kb:2.7e-11:3.5e-13:1.7e+03:2.5e+03
chr14	88400000	88425000	GALC:-50Kb:2.9e-11:7.6e-13:1e+03:1.6e+03
chr14	88400000	88425000	GPR65:-50Kb:2.9e-11:7.6e-13:1e+03:1.6e+03
chr14	88450000	88475000	LOC283587:-25Kb:0:0:1.7e+03:2.7e+03
chr14	88475000	88500000	GALC:25Kb:0:0:1.7e+03:2.7e+03
chr14	88475000	88500000	GPR65:25Kb:0:0:1.7e+03:2.7e+03
chr14	88500000	88525000	LOC283587:25Kb:0:0:1.7e+03:2.5e+03
chr14	88625000	88650000	LOC283587:150Kb:7.7e-13:3.3e-14:4.3e+02:1.1e+03
chr14	89050000	89075000	ZC3H14:25Kb:4.1e-11:5.1e-13:1.4e+03:2.3e+03
chr14	90100000	90125000	FOXN3:25Kb:0:0:2.7e+03:4e+03
chr14	90425000	90450000	EFCAB11:25Kb:8.2e-12:1.1e-13:1.5e+03:2.7e+03
chr14	90425000	90450000	TDP1:25Kb:8.2e-12:1.1e-13:1.5e+03:2.7e+03
chr14	91675000	91700000	GPR68:-25Kb:0:0:3.7e+03:7e+03
chr14	91775000	91800000	CCDC88C:-100Kb:9e-15:1.1e-16:1.1e+03:2.7e+03
chr14	92300000	92325000	TC2N:-25Kb:8.4e-12:1.1e-13:2e+03:3.7e+03
chr14	92350000	92375000	TC2N:25Kb:9.9e-11:2.5e-12:2e+03:3.6e+03
chr14	93225000	93250000	LGMN:25Kb:0:0:3.3e+03:5.9e+03
chr14	93550000	93575000	ITPK1-AS1:25Kb:1.1e-11:1.4e-13:3e+03:5e+03
chr14	94400000	94425000	ASB2:-25Kb:0:0:3.7e+03:8.5e+03
chr14	94400000	94425000	LINC00521:-50Kb:0:0:2e+03:6.5e+03
chr14	94400000	94425000	OTUB2:-75Kb:9.2e-13:1.2e-14:1.3e+03:3.2e+03
chr14	94425000	94450000	LINC00521:-25Kb:0:0:3.7e+03:9.4e+03
chr14	94450000	94475000	ASB2:25Kb:0:0:3.7e+03:9.4e+03
chr14	95725000	95750000	CLMN:-50Kb:0:0:1.5e+03:3.4e+03
chr14	95750000	95775000	CLMN:-25Kb:0:0:2.5e+03:5e+03
chr14	95800000	95825000	CLMN:25Kb:1.1e-11:4.5e-13:2.5e+03:4.1e+03
chr14	96125000	96150000	TCL1B:-25Kb:0:0:3.2e+03:5.3e+03
chr14	96125000	96150000	TCL6:25Kb:9.7e-14:1.2e-15:3.2e+03:5e+03
chr14	100675000	100700000	YY1:-25Kb:0:0:1.2e+03:4.1e+03
chr14	101200000	101225000	DLK1:25Kb:3.1e-11:3.9e-13:1.1e+03:2.5e+03
chr14	101250000	101275000	MEG3:-25Kb:6.3e-12:7.7e-14:9.6e+02:2.4e+03
chr14	101250000	101275000	MIR2392:-25Kb:6.3e-12:7.7e-14:9.6e+02:2.4e+03
chr14	101975000	102000000	DIO3OS:-25Kb:0:0:9.6e+02:3e+03
chr14	105450000	105475000	CDCA4:-25Kb:0:0:2.8e+03:5.7e+03
chr14	105475000	105500000	C14orf79:25Kb:0:0:2.8e+03:5.7e+03
chr14	105725000	105750000	PACS2:-25Kb:0:0:2.8e+03:4.7e+03
chr15	20450000	20475000	CHEK2P2:-25Kb:0:0:0:5.4e+02
chr15	21900000	21925000	LOC646214:-25Kb:0:0:0:7.8e+02
chr15	23050000	23075000	NIPA2:25Kb:0:0:2.5e+03:3.9e+03
chr15	25400000	25425000	SNORD115-10:-25Kb:0:0:1.9e+03:2.9e+03
chr15	25400000	25425000	SNORD115-12:-25Kb:0:0:1.9e+03:2.9e+03
chr15	25400000	25425000	SNORD115-13:-25Kb:0:0:1.9e+03:2.9e+03
chr15	25400000	25425000	SNORD115-14:-25Kb:0:0:1.9e+03:2.9e+03
chr15	25400000	25425000	SNORD115-16:-25Kb:0:0:1.9e+03:2.9e+03
chr15	25400000	25425000	SNORD115-17:-25Kb:0:0:1.9e+03:2.9e+03
chr15	25400000	25425000	SNORD115-18:-25Kb:0:0:1.9e+03:2.9e+03
chr15	25400000	25425000	SNORD115-19:-25Kb:0:0:1.9e+03:2.9e+03
chr15	25400000	25425000	SNORD115-29:-25Kb:0:0:1.9e+03:2.9e+03
chr15	25400000	25425000	SNORD115-6:-25Kb:0:0:1.9e+03:2.9e+03
chr15	25400000	25425000	SNORD115-7:-25Kb:0:0:1.9e+03:2.9e+03
chr15	25400000	25425000	SNORD115-8:-25Kb:0:0:1.9e+03:2.9e+03
chr15	25425000	25450000	PAR4:-25Kb:0:0:1.9e+03:3.4e+03
chr15	25425000	25450000	SNORD115-1:25Kb:0:0:1.9e+03:2.9e+03
chr15	25425000	25450000	SNORD115-15:-25Kb:0:0:1.9e+03:3.4e+03
chr15	25425000	25450000	SNORD115-22:-25Kb:0:0:1.9e+03:3.4e+03
chr15	25425000	25450000	SNORD115-2:25Kb:0:0:1.9e+03:2.9e+03
chr15	25425000	25450000	SNORD115-24:-25Kb:0:0:1.9e+03:3.4e+03
chr15	25425000	25450000	SNORD115-25:-25Kb:0:0:1.9e+03:3.4e+03
chr15	25425000	25450000	SNORD115-26:-25Kb:0:0:1.9e+03:3.4e+03
chr15	25425000	25450000	SNORD115-27:-25Kb:0:0:1.9e+03:3.4e+03
chr15	25425000	25450000	SNORD115-28:-25Kb:0:0:1.9e+03:3.4e+03
chr15	25425000	25450000	SNORD115-30:-25Kb:0:0:1.9e+03:3.4e+03
chr15	25425000	25450000	SNORD115-31:-25Kb:0:0:1.9e+03:3.4e+03
chr15	25425000	25450000	SNORD115-32:-25Kb:0:0:1.9e+03:3.4e+03
chr15	25425000	25450000	SNORD115-3:25Kb:0:0:1.9e+03:2.9e+03
chr15	25425000	25450000	SNORD115-33:-50Kb:1.5e-12:3.8e-14:9.2e+02:1.6e+03
chr15	25425000	25450000	SNORD115-34:-50Kb:1.5e-12:3.8e-14:9.2e+02:1.6e+03
chr15	25425000	25450000	SNORD115-35:-50Kb:1.5e-12:3.8e-14:9.2e+02:1.6e+03
chr15	25425000	25450000	SNORD115-36:-25Kb:0:0:1.9e+03:3.4e+03
chr15	25425000	25450000	SNORD115-37:-50Kb:1.5e-12:3.8e-14:9.2e+02:1.6e+03
chr15	25425000	25450000	SNORD115-38:-50Kb:1.5e-12:3.8e-14:9.2e+02:1.6e+03
chr15	25425000	25450000	SNORD115-39:-50Kb:1.5e-12:3.8e-14:9.2e+02:1.6e+03
chr15	25425000	25450000	SNORD115-40:-50Kb:1.5e-12:3.8e-14:9.2e+02:1.6e+03
chr15	25425000	25450000	SNORD115-41:-50Kb:1.5e-12:3.8e-14:9.2e+02:1.6e+03
chr15	25425000	25450000	SNORD115-42:-50Kb:1.5e-12:3.8e-14:9.2e+02:1.6e+03
chr15	25425000	25450000	SNORD115-4:25Kb:0:0:1.9e+03:2.9e+03
chr15	25425000	25450000	SNORD115-43:-50Kb:1.5e-12:3.8e-14:9.2e+02:1.6e+03
chr15	25425000	25450000	SNORD115-44:-50Kb:1.5e-12:3.8e-14:9.2e+02:1.6e+03
[truncated: 4,291 more rows]
