# Supplementary material for: Promoter-enhancer interactions identified from Hi-C data using probabilistic models and hierarchical topological domains
Source: Nat Commun. 2017 Dec 21;8:2237. doi: 10.1038/s41467-017-02386-3 (PMC5740158; doi:10.1038/s41467-017-02386-3)
Supplement: Supplementary file 4 — Supplementary Data 1 [file 41467_2017_2386_MOESM4_ESM.zip › lib25_GM12878.enh_1e-2.bed]

chr1	525000	550000	LOC100288069:-175Kb:0.0011:1.6e-05:2.2e+03:2.9e+03
chr1	575000	600000	LINC00115:-175Kb:0.001:1.5e-05:1.2e+03:2e+03
chr1	575000	600000	LOC643837:-175Kb:0.001:1.5e-05:1.2e+03:2e+03
chr1	725000	750000	FAM41C:-75Kb:0.0038:5.2e-05:2.2e+03:2.9e+03
chr1	750000	775000	LOC100130417:-100Kb:0.0016:4.5e-05:2.2e+03:2.9e+03
chr1	750000	775000	SAMD11:-100Kb:0.0016:4.5e-05:2.2e+03:2.9e+03
chr1	775000	800000	KLHL17:-100Kb:0.0013:3.7e-05:2.2e+03:2.9e+03
chr1	775000	800000	NOC2L:-100Kb:0.0013:3.7e-05:2.2e+03:2.9e+03
chr1	800000	825000	LOC100130417:-50Kb:0:0:2.2e+03:3.9e+03
chr1	800000	825000	SAMD11:-50Kb:0:0:2.2e+03:3.9e+03
chr1	825000	850000	C1orf170:-75Kb:0:0:2.2e+03:3.9e+03
chr1	825000	850000	KLHL17:-50Kb:0:0:2.2e+03:3.9e+03
chr1	825000	850000	NOC2L:-50Kb:0:0:2.2e+03:3.9e+03
chr1	825000	850000	PLEKHN1:-75Kb:0:0:2.2e+03:3.9e+03
chr1	850000	875000	HES4:-75Kb:0:0:2.2e+03:3.9e+03
chr1	850000	875000	ISG15:-75Kb:0:0:2.2e+03:3.9e+03
chr1	1025000	1050000	FAM132A:-150Kb:0.0063:0.00016:6.8e+02:1.4e+03
chr1	1025000	1050000	SCNN1D:-175Kb:0.00073:1.9e-05:5.4e+02:1.3e+03
chr1	1025000	1050000	UBE2J2:-175Kb:0.00073:1.9e-05:5.4e+02:1.3e+03
chr1	1075000	1100000	B3GALT6:-75Kb:0.0078:0.0001:8.6e+02:1.6e+03
chr1	1075000	1100000	SDF4:-75Kb:0.0078:0.0001:8.6e+02:1.6e+03
chr1	1125000	1150000	MIR200A:25Kb:0.0097:0.00012:2.2e+03:2.8e+03
chr1	1125000	1150000	MIR200B:25Kb:0.0097:0.00012:2.2e+03:2.8e+03
chr1	1125000	1150000	MIR429:25Kb:0.0097:0.00012:2.2e+03:2.8e+03
chr1	1125000	1150000	TTLL10:25Kb:0.0097:0.00012:2.2e+03:2.8e+03
chr1	1175000	1200000	SCNN1D:-25Kb:1.3e-07:1.7e-09:2.2e+03:3.3e+03
chr1	1175000	1200000	UBE2J2:-25Kb:1.3e-07:1.7e-09:2.2e+03:3.3e+03
chr1	1200000	1225000	FAM132A:25Kb:1.2e-07:1.6e-09:2.2e+03:3.3e+03
chr1	1300000	1325000	CCNL2:-25Kb:8.4e-11:1.1e-12:2.5e+03:4e+03
chr1	1300000	1325000	LOC148413:-25Kb:8.4e-11:1.1e-12:2.5e+03:4e+03
chr1	1300000	1325000	MRPL20:-25Kb:8.4e-11:1.1e-12:2.5e+03:4e+03
chr1	1325000	1350000	ANKRD65:-25Kb:0.0059:7.2e-05:2.5e+03:3.3e+03
chr1	1325000	1350000	AURKAIP1:25Kb:5.8e-11:7.3e-13:2.5e+03:4e+03
chr1	1325000	1350000	TMEM88B:-25Kb:0.0059:7.2e-05:2.5e+03:3.3e+03
chr1	1325000	1350000	VWA1:-25Kb:0.0059:7.2e-05:2.5e+03:3.3e+03
chr1	1350000	1375000	CCNL2:25Kb:0.0027:7e-05:2.5e+03:3.3e+03
chr1	1350000	1375000	LOC148413:25Kb:0.0027:7e-05:2.5e+03:3.3e+03
chr1	1350000	1375000	MRPL20:25Kb:0.0027:7e-05:2.5e+03:3.3e+03
chr1	1475000	1500000	SSU72:-25Kb:0:0:2.5e+03:5.1e+03
chr1	1500000	1525000	C1orf233:-25Kb:3.4e-08:4.2e-10:2.5e+03:3.8e+03
chr1	1500000	1525000	TMEM240:25Kb:0:0:2.5e+03:5.1e+03
chr1	1525000	1550000	SSU72:25Kb:1.6e-08:4e-10:2.5e+03:3.8e+03
chr1	1675000	1700000	NADK:-25Kb:1.5e-06:9.9e-08:2.5e+03:3.7e+03
chr1	1700000	1725000	CALML6:-125Kb:6.1e-08:7.7e-10:5.5e+02:1.8e+03
chr1	1700000	1725000	GNB1:-100Kb:1.2e-07:4.5e-09:6.8e+02:1.9e+03
chr1	1700000	1725000	SLC35E2:25Kb:5.7e-06:7.1e-08:2.5e+03:3.7e+03
chr1	1725000	1750000	CALML6:-100Kb:0.0084:0.00021:6.8e+02:1.4e+03
chr1	1725000	1750000	GNB1:-75Kb:1.1e-06:5.7e-08:8.9e+02:2e+03
chr1	1725000	1750000	NADK:25Kb:0:0:2.5e+03:4.6e+03
chr1	1750000	1775000	GNB1:-50Kb:4.2e-11:5.4e-13:1.3e+03:2.8e+03
chr1	1750000	1775000	NADK:50Kb:4.7e-10:1.2e-11:1.3e+03:2.8e+03
chr1	1775000	1800000	GNB1:-25Kb:7.7e-11:2e-12:2.5e+03:4e+03
chr1	1775000	1800000	NADK:75Kb:8e-06:6.2e-07:8.9e+02:2e+03
chr1	1800000	1825000	NADK:100Kb:1.7e-07:8.6e-09:6.8e+02:1.9e+03
chr1	1825000	1850000	NADK:125Kb:4.2e-08:1.6e-09:5.5e+02:1.8e+03
chr1	2100000	2125000	MORN1:-200Kb:5.1e-10:6.6e-12:4.5e+02:1.8e+03
chr1	2100000	2125000	PEX10:-225Kb:0.0073:0.00022:3.9e+02:1.1e+03
chr1	2100000	2125000	RER1:-200Kb:5.1e-10:6.6e-12:4.5e+02:1.8e+03
chr1	2125000	2150000	MORN1:-175Kb:1.1e-09:2.9e-11:5.2e+02:1.9e+03
chr1	2125000	2150000	PEX10:-200Kb:0.0073:0.00029:4.5e+02:1.1e+03
chr1	2125000	2150000	RER1:-175Kb:1.1e-09:2.9e-11:5.2e+02:1.9e+03
chr1	2125000	2150000	SKI:-25Kb:0.0042:0.00022:2.2e+03:2.9e+03
chr1	2150000	2175000	C1orf86:25Kb:0.0077:0.00022:2.2e+03:2.9e+03
chr1	2150000	2175000	MORN1:-150Kb:0.00023:9e-06:6.1e+02:1.5e+03
chr1	2150000	2175000	RER1:-150Kb:0.00023:9e-06:6.1e+02:1.5e+03
chr1	2175000	2200000	MORN1:-125Kb:0.0084:0.00044:5.6e+02:1.2e+03
chr1	2175000	2200000	RER1:-125Kb:0.0084:0.00044:5.6e+02:1.2e+03
chr1	2175000	2200000	SKI:25Kb:1.4e-13:1.8e-15:2.2e+03:3.8e+03
chr1	2225000	2250000	SKI:75Kb:0.0042:0.00019:8.6e+02:1.6e+03
chr1	2300000	2325000	C1orf86:175Kb:2.3e-09:2.9e-11:5.2e+02:1.9e+03
chr1	2300000	2325000	SKI:150Kb:0.00032:8.4e-06:6.1e+02:1.5e+03
chr1	2325000	2350000	C1orf86:200Kb:0.0077:0.00029:4.5e+02:1.1e+03
chr1	2450000	2475000	PEX10:125Kb:0.0073:0.0001:5.6e+02:1.3e+03
chr1	2475000	2500000	FAM213B:-25Kb:9.2e-10:1.2e-11:2.2e+03:3.6e+03
chr1	2500000	2525000	LOC100133445:25Kb:2.3e-09:2.8e-11:2.2e+03:3.6e+03
chr1	2500000	2525000	LOC115110:25Kb:2.3e-09:2.8e-11:2.2e+03:3.6e+03
chr1	2500000	2525000	TNFRSF14:25Kb:2.3e-09:2.8e-11:2.2e+03:3.6e+03
chr1	2525000	2550000	MMEL1:-25Kb:0.0051:6.4e-05:2.2e+03:3e+03
chr1	3525000	3550000	TP73:-25Kb:0:0:2.8e+03:4.3e+03
chr1	3525000	3550000	WRAP73:-25Kb:0:0:2.8e+03:4.3e+03
chr1	3550000	3575000	CCDC27:-100Kb:0.0057:0.00015:8.2e+02:1.4e+03
chr1	3550000	3575000	MEGF6:25Kb:8.5e-15:1.1e-16:2.8e+03:4.3e+03
chr1	3550000	3575000	TP73-AS1:-100Kb:0.0057:0.00015:8.2e+02:1.4e+03
chr1	3550000	3575000	TPRG1L:25Kb:8.5e-15:1.1e-16:2.8e+03:4.3e+03
chr1	3575000	3600000	TP73:25Kb:0:0:2.8e+03:5.3e+03
chr1	3575000	3600000	WRAP73:25Kb:0:0:2.8e+03:5.3e+03
chr1	3600000	3625000	MEGF6:75Kb:2e-05:5.2e-07:1.1e+03:1.9e+03
chr1	3600000	3625000	SMIM1:-75Kb:0.0012:5e-05:1.1e+03:1.7e+03
chr1	3600000	3625000	TP73:50Kb:5.8e-12:2.3e-13:1.5e+03:2.8e+03
chr1	3600000	3625000	TPRG1L:75Kb:2e-05:5.2e-07:1.1e+03:1.9e+03
chr1	3600000	3625000	WRAP73:50Kb:5.8e-12:2.3e-13:1.5e+03:2.8e+03
chr1	3650000	3675000	SMIM1:-25Kb:1e-12:2.8e-14:2.8e+03:4e+03
chr1	3650000	3675000	TP73:100Kb:0.0037:0.00019:8.2e+02:1.4e+03
chr1	3650000	3675000	WRAP73:100Kb:0.0037:0.00019:8.2e+02:1.4e+03
chr1	3675000	3700000	CCDC27:25Kb:1.5e-10:1.9e-12:2.8e+03:4e+03
chr1	3675000	3700000	LRRC47:-25Kb:0:0:2.8e+03:4.7e+03
chr1	3675000	3700000	TP73-AS1:25Kb:1.5e-10:1.9e-12:2.8e+03:4e+03
chr1	3700000	3725000	SMIM1:25Kb:0:0:2.8e+03:4.7e+03
chr1	3800000	3825000	LOC728716:-200Kb:0.0038:0.00015:1.2e+02:7e+02
chr1	3825000	3850000	LOC728716:-175Kb:3.7e-11:4.9e-13:1.3e+02:1.3e+03
chr1	4025000	4050000	LOC728716:25Kb:4.6e-11:1.2e-12:1.6e+03:2.7e+03
chr1	6075000	6100000	KCNAB2:25Kb:0.00039:4.7e-06:3.3e+03:4.1e+03
chr1	6075000	6100000	NPHP4:25Kb:0.00039:4.7e-06:3.3e+03:4.1e+03
chr1	6250000	6275000	ICMT:-25Kb:3.3e-08:4.2e-10:3.3e+03:4.4e+03
chr1	6275000	6300000	ACOT7:-175Kb:0.0022:0.00014:7.4e+02:1.4e+03
chr1	6275000	6300000	RNF207:25Kb:2.9e-08:3.6e-10:3.3e+03:4.4e+03
chr1	6275000	6300000	RPL22:25Kb:2.9e-08:3.6e-10:3.3e+03:4.4e+03
chr1	6300000	6325000	ACOT7:-150Kb:6e-07:1.6e-08:9.5e+02:2e+03
chr1	6300000	6325000	ESPN:-175Kb:0.00048:1.2e-05:7.4e+02:1.5e+03
chr1	6300000	6325000	HES2:-175Kb:0.00048:1.2e-05:7.4e+02:1.5e+03
chr1	6300000	6325000	MIR4252:-175Kb:0.00048:1.2e-05:7.4e+02:1.5e+03
chr1	6350000	6375000	ACOT7:-100Kb:0.0022:0.00015:9.5e+02:1.6e+03
chr1	6350000	6375000	ESPN:-125Kb:0.0028:0.00011:7.8e+02:1.5e+03
chr1	6350000	6375000	HES2:-125Kb:0.0028:0.00011:7.8e+02:1.5e+03
chr1	6350000	6375000	MIR4252:-125Kb:0.0028:0.00011:7.8e+02:1.5e+03
chr1	6400000	6425000	ACOT7:-50Kb:0:0:1.8e+03:4.4e+03
chr1	6400000	6425000	ESPN:-75Kb:1.5e-10:1.9e-12:1.2e+03:2.5e+03
chr1	6400000	6425000	GPR153:100Kb:2.6e-11:3.4e-13:9.5e+02:2.2e+03
chr1	6400000	6425000	HES2:-75Kb:1.5e-10:1.9e-12:1.2e+03:2.5e+03
chr1	6400000	6425000	HES3:100Kb:2.6e-11:3.4e-13:9.5e+02:2.2e+03
chr1	6400000	6425000	ICMT:125Kb:0.00022:5.6e-06:7.8e+02:1.6e+03
chr1	6400000	6425000	MIR4252:-75Kb:1.5e-10:1.9e-12:1.2e+03:2.5e+03
chr1	6425000	6450000	ACOT7:-25Kb:1.3e-06:5.1e-08:3.3e+03:4.3e+03
chr1	6450000	6475000	ESPN:-25Kb:0.0038:0.0002:3.3e+03:4e+03
chr1	6450000	6475000	GPR153:150Kb:4.9e-07:1.3e-08:9.5e+02:2e+03
chr1	6450000	6475000	HES2:-25Kb:0.0038:0.0002:3.3e+03:4e+03
chr1	6450000	6475000	HES3:150Kb:4.9e-07:1.3e-08:9.5e+02:2e+03
chr1	6450000	6475000	ICMT:175Kb:0.0032:0.00012:7.4e+02:1.4e+03
chr1	6450000	6475000	MIR4252:-25Kb:0.0038:0.0002:3.3e+03:4e+03
chr1	6475000	6500000	ACOT7:25Kb:0.0026:0.00021:3.3e+03:4e+03
chr1	6475000	6500000	GPR153:175Kb:0.00029:1.1e-05:7.4e+02:1.5e+03
chr1	6475000	6500000	HES3:175Kb:0.00029:1.1e-05:7.4e+02:1.5e+03
chr1	6625000	6650000	KLHL21:-25Kb:5.7e-10:6.9e-12:3.3e+03:4.6e+03
chr1	6625000	6650000	PHF13:-25Kb:5.7e-10:6.9e-12:3.3e+03:4.6e+03
chr1	6625000	6650000	THAP3:-50Kb:4.7e-05:5.8e-07:1.8e+03:2.7e+03
chr1	6650000	6675000	ZBTB48:25Kb:5.4e-10:6.9e-12:3.3e+03:4.6e+03
chr1	6675000	6700000	ZBTB48:50Kb:1.9e-05:5e-07:1.8e+03:2.7e+03
chr1	6725000	6750000	DNAJC11:-25Kb:2.2e-06:2.8e-08:2.2e+03:3.2e+03
chr1	6800000	6825000	CAMTA1:-25Kb:4.3e-11:5.7e-13:2.2e+03:3.5e+03
chr1	6925000	6950000	CAMTA1:100Kb:0.0088:0.00023:7.6e+02:1.4e+03
chr1	7975000	8000000	UTS2:75Kb:0.0046:5.7e-05:3.7e+02:1.1e+03
chr1	8025000	8050000	SLC45A1:-350Kb:2.9e-06:1.1e-07:3.9e+02:1.5e+03
chr1	8050000	8075000	SLC45A1:-325Kb:3.1e-07:7.9e-09:4.2e+02:1.6e+03
chr1	8075000	8100000	SLC45A1:-300Kb:4.1e-08:5.2e-10:4.6e+02:1.8e+03
chr1	8350000	8375000	ERRFI1:275Kb:1.7e-10:2.2e-12:5.1e+02:1.9e+03
chr1	8375000	8400000	ERRFI1:300Kb:5e-10:1.3e-11:4.6e+02:1.8e+03
chr1	8400000	8425000	ERRFI1:325Kb:5.5e-07:2.2e-08:4.2e+02:1.5e+03
chr1	8900000	8925000	ENO1:-25Kb:4.9e-09:6.1e-11:3.2e+03:4.9e+03
chr1	8900000	8925000	ENO1-AS1:-25Kb:4.9e-09:6.1e-11:3.2e+03:4.9e+03
chr1	8900000	8925000	RERE:25Kb:0.0032:4e-05:3.2e+03:4.2e+03
chr1	9050000	9075000	SLC2A7:-25Kb:0.00048:6.1e-06:3.9e+03:5e+03
chr1	9175000	9200000	MIR34A:-25Kb:3.7e-10:4.6e-12:3.9e+03:5.5e+03
chr1	9200000	9225000	GPR157:25Kb:1.9e-10:4.7e-12:3.9e+03:5.5e+03
chr1	9225000	9250000	GPR157:50Kb:3e-10:1.1e-11:2.3e+03:3.9e+03
chr1	9225000	9250000	MIR34A:25Kb:2.1e-08:5.2e-10:3.9e+03:5.4e+03
chr1	9250000	9275000	GPR157:75Kb:9.3e-11:1.2e-12:1.7e+03:3.4e+03
chr1	9325000	9350000	TMEM201:-300Kb:0.0063:8e-05:3.3e+02:1.2e+03
chr1	9500000	9525000	SPSB1:150Kb:3.8e-06:4.9e-08:1.1e+03:2.4e+03
chr1	9525000	9550000	SPSB1:175Kb:0.00032:8.2e-06:9.4e+02:1.9e+03
chr1	9675000	9700000	C1orf200:-25Kb:0:0:3.4e+03:5.3e+03
chr1	9675000	9700000	PIK3CD:-25Kb:0:0:3.4e+03:5.3e+03
chr1	9725000	9750000	C1orf200:25Kb:0:0:3.4e+03:5.6e+03
chr1	9725000	9750000	PIK3CD:25Kb:0:0:3.4e+03:5.6e+03
chr1	9850000	9875000	CLSTN1:-25Kb:9e-05:2.3e-06:3.4e+03:4.4e+03
chr1	9900000	9925000	CLSTN1:25Kb:4e-06:5.1e-08:3.4e+03:4.6e+03
chr1	9925000	9950000	CTNNBIP1:-25Kb:2.7e-09:3.3e-11:3.4e+03:4.8e+03
chr1	10550000	10575000	C1orf127:-475Kb:0.00064:1.6e-05:2.7e+02:1.1e+03
chr1	10550000	10575000	DFFA:25Kb:0.00094:1.2e-05:3.5e+03:4.3e+03
chr1	10550000	10575000	PEX14:25Kb:0.00094:1.2e-05:3.5e+03:4.3e+03
chr1	11025000	11050000	TARDBP:-25Kb:1.4e-05:1.7e-07:3.6e+03:4.6e+03
chr1	11050000	11075000	C1orf127:25Kb:1.2e-05:1.5e-07:3.6e+03:4.6e+03
chr1	11700000	11725000	AGTRAP:-75Kb:1e-05:2.8e-07:1.4e+03:2.6e+03
chr1	11725000	11750000	AGTRAP:-50Kb:1.7e-05:6.9e-07:2e+03:3.2e+03
chr1	11750000	11775000	AGTRAP:-25Kb:6.9e-06:9.3e-08:3.6e+03:4.9e+03
chr1	11775000	11800000	DRAXIN:25Kb:5.3e-06:6.4e-08:3.6e+03:4.9e+03
chr1	11775000	11800000	FBXO2:75Kb:9.3e-06:1.2e-07:1.4e+03:2.6e+03
chr1	11775000	11800000	FBXO44:75Kb:9.3e-06:1.2e-07:1.4e+03:2.6e+03
chr1	11775000	11800000	FBXO6:75Kb:9.3e-06:1.2e-07:1.4e+03:2.6e+03
chr1	11775000	11800000	MAD2L2:25Kb:5.3e-06:6.4e-08:3.6e+03:4.9e+03
chr1	11800000	11825000	AGTRAP:25Kb:0.00094:5.1e-05:3.6e+03:4.6e+03
chr1	11875000	11900000	NPPA:-25Kb:0.00061:1.5e-05:3.7e+03:4.8e+03
chr1	11875000	11900000	NPPA-AS1:-25Kb:0.00061:1.5e-05:3.7e+03:4.8e+03
chr1	11875000	11900000	NPPB:-25Kb:0.00061:1.5e-05:3.7e+03:4.8e+03
chr1	11925000	11950000	NPPA:25Kb:0.00044:5.6e-06:3.7e+03:4.8e+03
chr1	11925000	11950000	NPPA-AS1:25Kb:0.00044:5.6e-06:3.7e+03:4.8e+03
chr1	11925000	11950000	NPPB:25Kb:0.00044:5.6e-06:3.7e+03:4.8e+03
chr1	11950000	11975000	NPPA:50Kb:0.0013:4.8e-05:2.1e+03:3e+03
chr1	11950000	11975000	NPPA-AS1:50Kb:0.0013:4.8e-05:2.1e+03:3e+03
chr1	11950000	11975000	NPPB:50Kb:0.0013:4.8e-05:2.1e+03:3e+03
chr1	12000000	12025000	KIAA2013:25Kb:1.3e-06:1.6e-08:3.7e+03:5.1e+03
chr1	12000000	12025000	PLOD1:25Kb:1.3e-06:1.6e-08:3.7e+03:5.1e+03
chr1	12050000	12075000	MFN2:25Kb:0.004:5.1e-05:3.7e+03:4.7e+03
chr1	12050000	12075000	MIIP:-25Kb:1.6e-13:4e-15:3.7e+03:5.7e+03
chr1	12075000	12100000	TNFRSF8:-25Kb:0:0:3.7e+03:5.8e+03
chr1	12100000	12125000	MIIP:25Kb:0:0:3.7e+03:5.8e+03
chr1	12125000	12150000	MIIP:50Kb:4.4e-10:1.7e-11:2.1e+03:3.7e+03
chr1	12125000	12150000	TNFRSF8:25Kb:0:0:3.7e+03:6.8e+03
chr1	12150000	12175000	MIR4632:-100Kb:2.2e-08:8.4e-10:1.1e+03:2.6e+03
chr1	12175000	12200000	MIR4632:-75Kb:0:0:1.5e+03:5.1e+03
chr1	12175000	12200000	TNFRSF1B:-50Kb:0.00068:2.5e-05:2.1e+03:3.1e+03
chr1	12175000	12200000	VPS13D:-100Kb:7.8e-09:1e-10:1.1e+03:2.7e+03
chr1	12200000	12225000	MIR4632:-50Kb:0:0:2.1e+03:4.8e+03
chr1	12200000	12225000	TNFRSF1B:-25Kb:0:0:3.7e+03:6e+03
chr1	12225000	12250000	MIR4632:-25Kb:7.9e-08:4.1e-09:3.7e+03:5.1e+03
chr1	12250000	12275000	TNFRSF1B:25Kb:2e-07:4.9e-09:3.7e+03:5.1e+03
chr1	12250000	12275000	VPS13D:-25Kb:0.0045:0.00011:3.7e+03:4.6e+03
chr1	12275000	12300000	MIR4632:25Kb:0.0018:0.00012:3.7e+03:4.6e+03
chr1	12300000	12325000	DHRS3:-375Kb:0.0022:0.00012:2.4e+02:1.1e+03
chr1	12325000	12350000	AADACL4:-375Kb:0.0093:0.00012:2.4e+02:1.1e+03
chr1	12325000	12350000	DHRS3:-350Kb:1.2e-08:1.6e-10:2.7e+02:1.7e+03
chr1	12350000	12375000	DHRS3:-325Kb:7.8e-08:2.2e-09:3.1e+02:1.6e+03
chr1	12375000	12400000	DHRS3:-300Kb:3.9e-07:1.6e-08:3.5e+02:1.6e+03
chr1	12775000	12800000	C1orf158:-25Kb:2.7e-07:3.3e-09:2.3e+02:1.5e+03
chr1	12800000	12825000	AADACL3:25Kb:2.8e-07:3.4e-09:2.3e+02:1.5e+03
chr1	14000000	14025000	PRDM2:-25Kb:7.7e-13:2e-14:2.6e+03:3.5e+03
chr1	14050000	14075000	PRDM2:25Kb:0:0:2.6e+03:4.6e+03
chr1	14075000	14100000	PRDM2:50Kb:1.9e-08:7.3e-10:1.3e+03:2e+03
chr1	14100000	14125000	PRDM2:75Kb:0.00083:4.2e-05:8.7e+02:1.4e+03
chr1	15475000	15500000	FHAD1:-75Kb:6.2e-05:7.8e-07:1.5e+03:2.6e+03
chr1	15525000	15550000	FHAD1:-25Kb:0.0021:5.3e-05:3.6e+03:4.5e+03
chr1	15525000	15550000	TMEM51:50Kb:0.0015:5.7e-05:2.1e+03:2.9e+03
chr1	15525000	15550000	TMEM51-AS1:50Kb:0.0015:5.7e-05:2.1e+03:2.9e+03
chr1	15550000	15575000	TMEM51:75Kb:9.7e-06:2.5e-07:1.5e+03:2.6e+03
chr1	15550000	15575000	TMEM51-AS1:75Kb:9.7e-06:2.5e-07:1.5e+03:2.6e+03
chr1	15575000	15600000	TMEM51:100Kb:6.9e-07:8.9e-09:1.4e+03:2.6e+03
chr1	15575000	15600000	TMEM51-AS1:100Kb:6.9e-07:8.9e-09:1.4e+03:2.6e+03
chr1	15600000	15625000	TMEM51:125Kb:0.0083:0.00042:1.1e+03:1.8e+03
chr1	15600000	15625000	TMEM51-AS1:125Kb:0.0083:0.00042:1.1e+03:1.8e+03
chr1	15625000	15650000	CTRC:-125Kb:1.2e-05:4.6e-07:1.1e+03:2.3e+03
chr1	15650000	15675000	CTRC:-100Kb:2e-07:2.6e-09:1.4e+03:2.8e+03
chr1	15650000	15675000	EFHD2:-75Kb:0.00083:2.1e-05:1.5e+03:2.5e+03
chr1	15725000	15750000	CTRC:-25Kb:1e-05:2.7e-07:3.6e+03:4.8e+03
chr1	15750000	15775000	EFHD2:25Kb:1.8e-05:2.3e-07:3.6e+03:4.8e+03
chr1	15875000	15900000	CASP9:25Kb:0.0025:3.1e-05:3.5e+03:4.5e+03
chr1	15875000	15900000	DNAJC16:25Kb:0.0025:3.1e-05:3.5e+03:4.5e+03
chr1	16125000	16150000	ZBTB17:-175Kb:0.0038:9.4e-05:7.9e+02:2e+03
chr1	16275000	16300000	UQCRHL:150Kb:0.0029:4e-05:7.9e+02:2.1e+03
chr1	16275000	16300000	ZBTB17:-25Kb:2.7e-05:3.4e-07:3.5e+03:5.2e+03
chr1	16300000	16325000	UQCRHL:175Kb:0.0029:7.6e-05:7.9e+02:2e+03
chr1	16325000	16350000	UQCRHL:200Kb:0.0056:0.00022:6.7e+02:1.8e+03
chr1	16475000	16500000	FAM131C:75Kb:0.0093:0.00027:1.4e+03:2.6e+03
chr1	16500000	16525000	FAM131C:100Kb:8.3e-11:1.1e-12:1.1e+03:3.4e+03
chr1	16525000	16550000	FAM131C:125Kb:0.0093:0.00036:9.2e+02:2e+03
chr1	16525000	16550000	RSG1:-25Kb:2.2e-10:2.7e-12:3.5e+03:5.8e+03
chr1	16550000	16575000	ARHGEF19:25Kb:7.1e-11:8.8e-13:3.5e+03:5.8e+03
chr1	16925000	16950000	CROCCP2:-25Kb:0:0:1.2e+03:7.3e+03
chr1	16925000	16950000	ESPNP:-100Kb:8.8e-07:1.1e-08:2.5e+02:2e+03
chr1	16925000	16950000	MST1P2:-25Kb:0:0:1.2e+03:7.3e+03
chr1	16950000	16975000	ESPNP:-75Kb:3.9e-05:9.9e-07:5.4e+02:2.1e+03
chr1	16950000	16975000	NBPF1:25Kb:0:0:1.2e+03:7.3e+03
chr1	17025000	17050000	CROCCP2:75Kb:3.8e-05:1.1e-06:5.4e+02:2.1e+03
chr1	17025000	17050000	MST1P2:75Kb:3.8e-05:1.1e-06:5.4e+02:2.1e+03
chr1	17025000	17050000	NBPF1:100Kb:3.5e-07:1e-08:2.5e+02:2e+03
chr1	17375000	17400000	PADI2:-50Kb:0.0027:0.0001:1.7e+03:2.8e+03
chr1	17400000	17425000	PADI2:-25Kb:2.2e-05:5.6e-07:3e+03:4.5e+03
chr1	17425000	17450000	PADI1:-100Kb:0.0053:0.0002:9.4e+02:2e+03
chr1	17425000	17450000	SDHB:50Kb:0.0055:0.00014:1.7e+03:2.8e+03
chr1	17450000	17475000	PADI1:-75Kb:6.1e-06:1.5e-07:1.2e+03:2.7e+03
chr1	17525000	17550000	PADI2:100Kb:0.004:0.00021:9.4e+02:2e+03
chr1	17550000	17575000	PADI1:25Kb:6.1e-06:1.4e-07:3e+03:4.5e+03
chr1	17550000	17575000	PADI2:125Kb:7.8e-09:1e-10:1.1e+03:3e+03
chr1	17550000	17575000	SDHB:175Kb:0.0055:8.4e-05:6.8e+02:1.8e+03
chr1	17575000	17600000	PADI2:150Kb:0.0057:0.00037:8.6e+02:1.9e+03
chr1	17725000	17750000	RCC2:-25Kb:0.0021:2.5e-05:3e+03:4.2e+03
chr1	19150000	19175000	TAS1R2:-25Kb:1.5e-07:1.9e-09:2.4e+03:3.5e+03
chr1	19225000	19250000	IFFO2:-50Kb:9.6e-07:2.4e-08:2.2e+03:3.2e+03
chr1	19250000	19275000	ALDH4A1:25Kb:0:0:4.1e+03:6.3e+03
chr1	19250000	19275000	IFFO2:-25Kb:0:0:4.1e+03:5.7e+03
chr1	19275000	19300000	ALDH4A1:50Kb:3.9e-07:2.3e-08:2.2e+03:3.2e+03
chr1	19375000	19400000	ALDH4A1:150Kb:1e-06:7.3e-08:8e+02:1.8e+03
chr1	19375000	19400000	MIR4695:175Kb:0.0053:0.00014:7e+02:1.4e+03
chr1	19400000	19425000	ALDH4A1:175Kb:2.7e-11:7.7e-13:7e+02:2e+03
chr1	19400000	19425000	MIR4695:200Kb:0.0048:6.3e-05:6.2e+02:1.3e+03
chr1	19425000	19450000	ALDH4A1:200Kb:1.2e-08:5.3e-10:6.2e+02:1.8e+03
chr1	19425000	19450000	MIR4695:225Kb:0.0061:0.00024:5.5e+02:1.2e+03
chr1	19450000	19475000	ALDH4A1:225Kb:9.2e-05:8e-06:5.5e+02:1.4e+03
chr1	19475000	19500000	ALDH4A1:250Kb:0.0014:0.00014:5e+02:1.2e+03
chr1	19475000	19500000	UBR4:-50Kb:6.3e-05:1.7e-06:2.2e+03:3.2e+03
chr1	19525000	19550000	ALDH4A1:300Kb:0.0079:0.001:4.2e+02:1e+03
chr1	19550000	19575000	ALDH4A1:325Kb:0.0049:0.00057:3.9e+02:1e+03
chr1	19550000	19575000	UBR4:25Kb:6.3e-05:1.7e-06:4.1e+03:5.1e+03
chr1	19650000	19675000	C1orf151-NBL1:-325Kb:2.2e-05:3e-07:3.9e+02:1.5e+03
chr1	19650000	19675000	HTR6:-325Kb:2.2e-05:3e-07:3.9e+02:1.5e+03
chr1	19650000	19675000	MINOS1:-250Kb:8.5e-07:2.3e-08:5e+02:1.7e+03
chr1	19675000	19700000	C1orf151-NBL1:-300Kb:0.001:4.1e-05:4.2e+02:1.3e+03
chr1	19675000	19700000	HTR6:-300Kb:0.001:4.1e-05:4.2e+02:1.3e+03
chr1	19675000	19700000	MINOS1:-225Kb:3.3e-05:1.8e-06:5.5e+02:1.6e+03
chr1	19700000	19725000	C1orf151-NBL1:-275Kb:0.00036:9.5e-06:4.6e+02:1.4e+03
chr1	19700000	19725000	HTR6:-275Kb:0.00036:9.5e-06:4.6e+02:1.4e+03
chr1	19700000	19725000	MINOS1:-200Kb:3.1e-10:4.2e-12:6.2e+02:2.1e+03
chr1	19725000	19750000	MINOS1:-175Kb:0.00037:2.4e-05:7e+02:1.6e+03
chr1	19750000	19775000	MINOS1:-150Kb:0.0017:0.00016:8e+02:1.6e+03
chr1	19775000	19800000	CAPZB:-25Kb:0.00017:4.1e-06:4.1e+03:5.1e+03
chr1	19775000	19800000	MINOS1:-125Kb:0.0006:4.8e-05:9.5e+02:1.8e+03
chr1	19800000	19825000	MINOS1:-100Kb:1.6e-05:6.3e-07:1.2e+03:2.2e+03
chr1	19900000	19925000	CAPZB:100Kb:4.4e-05:5.5e-07:1.2e+03:2.2e+03
chr1	20225000	20250000	PLA2G2C:-275Kb:0.00027:3.4e-06:4.3e+02:1.3e+03
chr1	20225000	20250000	PLA2G2D:-200Kb:0.0015:7.8e-05:5.6e+02:1.3e+03
chr1	20225000	20250000	PLA2G2F:-225Kb:0.00014:5.5e-06:5e+02:1.4e+03
chr1	20225000	20250000	UBXN10:-275Kb:0.00027:3.4e-06:4.3e+02:1.3e+03
chr1	20250000	20275000	PLA2G2F:-200Kb:0.0087:0.00045:5.6e+02:1.2e+03
chr1	20400000	20425000	PLA2G2D:-25Kb:1.9e-10:5e-12:3e+03:4.3e+03
chr1	20400000	20425000	PLA2G2F:-50Kb:0.00013:3.4e-06:1.7e+03:2.6e+03
chr1	20400000	20425000	PLA2G5:25Kb:3.4e-12:4.2e-14:3e+03:4.5e+03
chr1	20425000	20450000	PLA2G2F:-25Kb:0:0:3e+03:5.4e+03
chr1	20450000	20475000	PLA2G2D:25Kb:0:0:3e+03:5.4e+03
chr1	20475000	20500000	PLA2G2D:50Kb:9.2e-08:3.6e-09:1.7e+03:2.9e+03
chr1	20475000	20500000	PLA2G2E:225Kb:0.00015:1.9e-06:5e+02:1.5e+03
chr1	20525000	20550000	CAMK2N1:-275Kb:0.007:8.6e-05:4.3e+02:1.4e+03
chr1	20625000	20650000	VWA5B1:25Kb:0.00094:1.1e-05:3e+03:3.8e+03
chr1	21075000	21100000	SH2D5:25Kb:3.4e-05:4.3e-07:3.1e+03:4.4e+03
chr1	21550000	21575000	ECE1:-100Kb:0.00016:8e-06:9.2e+02:2.1e+03
chr1	21575000	21600000	ECE1:-75Kb:1.2e-05:4.4e-07:1.2e+03:2.5e+03
chr1	21575000	21600000	LOC100506801:-25Kb:0.0016:6e-05:3.1e+03:4.2e+03
chr1	21600000	21625000	ECE1:-50Kb:3.1e-08:7.7e-10:1.7e+03:3.3e+03
chr1	21625000	21650000	ECE1:-25Kb:0:0:3.1e+03:6.3e+03
chr1	21625000	21650000	LOC100506801:25Kb:0:0:3.1e+03:5.4e+03
chr1	21650000	21675000	LOC100506801:50Kb:3.2e-08:8.1e-10:1.7e+03:3.3e+03
chr1	21675000	21700000	LOC100506801:75Kb:0.0032:0.00016:1.2e+03:2.2e+03
chr1	22350000	22375000	CDC42:-25Kb:1.9e-06:2.3e-08:3.4e+03:5e+03
chr1	22375000	22400000	LINC00339:25Kb:1.8e-06:2.2e-08:3.4e+03:5e+03
chr1	22425000	22450000	WNT4:-25Kb:0.0013:4.1e-05:3e+03:4.2e+03
chr1	22475000	22500000	WNT4:25Kb:7.4e-07:9.8e-09:3e+03:4.6e+03
chr1	22725000	22750000	WNT4:275Kb:0.0013:5.2e-05:4.8e+02:1.6e+03
chr1	23150000	23175000	MIR4253:-25Kb:5.2e-07:6.6e-09:3e+03:4.5e+03
chr1	23200000	23225000	MIR4253:25Kb:0.00024:6.1e-06:3e+03:4.1e+03
chr1	23375000	23400000	HTR1D:-125Kb:0.0025:9.7e-05:8.1e+02:1.7e+03
chr1	23400000	23425000	HTR1D:-100Kb:0:0:9.8e+02:3.6e+03
chr1	23425000	23450000	HTR1D:-75Kb:0:0:1.2e+03:3.9e+03
chr1	23425000	23450000	LUZP1:-50Kb:4e-10:4.9e-12:1.7e+03:3.4e+03
chr1	23450000	23475000	LUZP1:-25Kb:0.0015:3.7e-05:3e+03:4e+03
chr1	23800000	23825000	E2F2:-50Kb:0.0003:8e-06:2.2e+03:3.3e+03
chr1	23825000	23850000	E2F2:-25Kb:0.0083:0.00045:3.9e+03:4.8e+03
chr1	23850000	23875000	ASAP3:50Kb:0.00061:7.6e-06:2.2e+03:3.3e+03
chr1	23850000	23875000	MDS2:-100Kb:0:0:1.2e+03:4e+03
chr1	23875000	23900000	MDS2:-75Kb:0:0:1.5e+03:3.9e+03
chr1	23900000	23925000	ID3:25Kb:0:0:3.9e+03:6.3e+03
chr1	23900000	23925000	MDS2:-50Kb:0.0018:6.7e-05:2.2e+03:3.1e+03
chr1	23925000	23950000	E2F2:75Kb:0.00051:2.1e-05:1.5e+03:2.6e+03
chr1	23925000	23950000	ID3:50Kb:3e-15:1.1e-16:2.2e+03:4.3e+03
chr1	23950000	23975000	E2F2:100Kb:0:0:1.2e+03:4e+03
chr1	23950000	23975000	ID3:75Kb:0:0:1.5e+03:3.9e+03
chr1	24000000	24025000	TCEB3:-50Kb:0.0068:0.00017:2.2e+03:3.1e+03
chr1	24025000	24050000	RPL11:25Kb:0.0061:0.00016:3.9e+03:4.8e+03
chr1	24025000	24050000	TCEB3:-25Kb:0.00038:4.7e-06:3.9e+03:5.1e+03
chr1	24050000	24075000	RPL11:50Kb:0.0061:0.00015:2.2e+03:3.1e+03
chr1	24075000	24100000	RPL11:75Kb:0.0061:0.00024:1.5e+03:2.4e+03
chr1	24100000	24125000	CNR2:-125Kb:1.3e-06:3.4e-08:1.4e+03:2.8e+03
chr1	24100000	24125000	GALE:-25Kb:7.7e-07:1.9e-08:3.9e+03:5.4e+03
chr1	24125000	24150000	CNR2:-100Kb:0:0:1.2e+03:3.6e+03
chr1	24125000	24150000	LOC100506963:25Kb:7.6e-07:1.7e-08:3.9e+03:5.4e+03
chr1	24125000	24150000	LYPLA2:25Kb:7.6e-07:1.7e-08:3.9e+03:5.4e+03
chr1	24125000	24150000	PITHD1:25Kb:7.6e-07:1.7e-08:3.9e+03:5.4e+03
chr1	24225000	24250000	GALE:100Kb:0:0:1.2e+03:3.6e+03
chr1	24225000	24250000	LOC100506963:125Kb:7.6e-07:1.9e-08:1.4e+03:2.8e+03
chr1	24225000	24250000	LYPLA2:125Kb:7.6e-07:1.9e-08:1.4e+03:2.8e+03
chr1	24225000	24250000	PITHD1:125Kb:7.6e-07:1.9e-08:1.4e+03:2.8e+03
chr1	24400000	24425000	MYOM3:-25Kb:3.8e-07:4.7e-09:3.4e+03:5.1e+03
chr1	24675000	24700000	LOC284632:150Kb:0.00026:6.6e-06:8.1e+02:2.1e+03
chr1	24700000	24725000	IFNLR1:200Kb:6.5e-09:8.2e-11:7.8e+02:2.6e+03
chr1	24700000	24725000	LOC284632:175Kb:1.7e-14:2.2e-16:9.2e+02:3.3e+03
chr1	25025000	25050000	CLIC4:-25Kb:0.00074:9e-06:3.4e+03:4.6e+03
chr1	25250000	25275000	RUNX3:-25Kb:1.5e-06:7.8e-08:3.4e+03:4.9e+03
chr1	25300000	25325000	RUNX3:25Kb:8e-09:3.2e-10:3.4e+03:5.2e+03
chr1	25325000	25350000	RUNX3:50Kb:7.3e-11:1.9e-12:2e+03:4e+03
chr1	25350000	25375000	RUNX3:75Kb:0:0:1.4e+03:5.3e+03
chr1	25425000	25450000	RUNX3:150Kb:1.4e-05:8.9e-07:8.1e+02:2.2e+03
chr1	25550000	25575000	RHD:-25Kb:4.9e-05:5.9e-07:1.6e+03:3e+03
chr1	25575000	25600000	C1orf63:25Kb:5.2e-05:6.4e-07:1.6e+03:3e+03
chr1	25575000	25600000	SYF2:25Kb:5.2e-05:6.4e-07:1.6e+03:3e+03
chr1	25875000	25900000	LDLRAP1:25Kb:0.0039:4.9e-05:3.4e+03:4.7e+03
chr1	26125000	26150000	LDLRAP1:275Kb:0.0054:0.00013:4.5e+02:1.7e+03
chr1	26200000	26225000	EXTL1:-125Kb:0.0002:2.6e-06:9e+02:2.4e+03
chr1	26200000	26225000	PAFAH2:-100Kb:0.0012:1.6e-05:1.1e+03:2.4e+03
chr1	26225000	26250000	PAFAH2:-75Kb:0.0014:5.4e-05:1.4e+03:2.6e+03
chr1	26275000	26300000	PAFAH2:-25Kb:0.0012:2.9e-05:3.4e+03:4.7e+03
chr1	26425000	26450000	FAM110D:-50Kb:2.6e-05:3.4e-07:1.9e+03:3.5e+03
chr1	26425000	26450000	ZNF593:-50Kb:2.6e-05:3.4e-07:1.9e+03:3.5e+03
chr1	26450000	26475000	PDIK1L:25Kb:0.0011:2.8e-05:3.4e+03:4.7e+03
chr1	26475000	26500000	PDIK1L:50Kb:2.9e-05:3.6e-07:1.9e+03:3.5e+03
chr1	26600000	26625000	AIM1L:-75Kb:4.3e-07:5.3e-09:1.4e+03:3.2e+03
chr1	26600000	26625000	CD52:-25Kb:0:0:3.4e+03:9.9e+03
chr1	26600000	26625000	UBXN11:-25Kb:0:0:3.4e+03:9.9e+03
chr1	26600000	26625000	ZNF683:-75Kb:4.3e-07:5.3e-09:1.4e+03:3.2e+03
chr1	26625000	26650000	SH3BGRL3:25Kb:0:0:3.4e+03:9.9e+03
chr1	26650000	26675000	SH3BGRL3:50Kb:4.3e-11:1.1e-12:1.9e+03:4.1e+03
chr1	26675000	26700000	SH3BGRL3:75Kb:1.4e-07:5.6e-09:1.4e+03:3.2e+03
chr1	26850000	26875000	MIR1976:-25Kb:5.7e-13:7.4e-15:3.8e+03:6.1e+03
chr1	26875000	26900000	RPS6KA1:25Kb:8.1e-13:1.1e-14:3.8e+03:6.1e+03
chr1	26900000	26925000	MIR1976:25Kb:6.9e-06:1.8e-07:3.8e+03:5.3e+03
chr1	26900000	26925000	PIGV:-200Kb:0.00043:1.7e-05:6.4e+02:2e+03
chr1	26900000	26925000	RPS6KA1:50Kb:0.0089:0.00024:2e+03:3.1e+03
chr1	26925000	26950000	ARID1A:-75Kb:1.6e-07:2e-09:1.4e+03:3.3e+03
chr1	26925000	26950000	PIGV:-175Kb:3.8e-10:5.1e-12:7.9e+02:3e+03
chr1	27000000	27025000	PIGV:-100Kb:0.0037:0.0002:1.1e+03:2.2e+03
chr1	27075000	27100000	PIGV:-25Kb:9e-09:2.4e-10:3.8e+03:5.8e+03
chr1	27100000	27125000	ARID1A:100Kb:0.0085:0.00021:1.1e+03:2.2e+03
chr1	27150000	27175000	SFN:-25Kb:8.3e-11:1.1e-12:3.8e+03:6.1e+03
chr1	27175000	27200000	ZDHHC18:25Kb:6.1e-11:7.8e-13:3.8e+03:6.1e+03
chr1	27625000	27650000	CD164L2:-75Kb:1.5e-12:2.2e-14:1.6e+03:3.8e+03
chr1	27625000	27650000	FCN3:-75Kb:1.5e-12:2.2e-14:1.6e+03:3.8e+03
chr1	27625000	27650000	GPR3:-75Kb:1.5e-12:2.2e-14:1.6e+03:3.8e+03
chr1	27650000	27675000	CD164L2:-50Kb:8.6e-05:3.4e-06:2.3e+03:3.6e+03
chr1	27650000	27675000	FCN3:-50Kb:8.6e-05:3.4e-06:2.3e+03:3.6e+03
chr1	27650000	27675000	GPR3:-50Kb:8.6e-05:3.4e-06:2.3e+03:3.6e+03
chr1	27675000	27700000	CD164L2:-25Kb:1.5e-12:3.9e-14:4.3e+03:6.4e+03
chr1	27675000	27700000	FCN3:-25Kb:1.5e-12:3.9e-14:4.3e+03:6.4e+03
chr1	27675000	27700000	GPR3:-25Kb:1.5e-12:3.9e-14:4.3e+03:6.4e+03
chr1	27700000	27725000	AHDC1:-225Kb:0.00054:2.8e-05:7.1e+02:1.8e+03
chr1	27700000	27725000	LOC644961:50Kb:0.0012:1.6e-05:2.3e+03:3.6e+03
chr1	27700000	27725000	MAP3K6:25Kb:1.5e-10:1.9e-12:4.3e+03:6.4e+03
chr1	27700000	27725000	SYTL1:50Kb:0.0012:1.6e-05:2.3e+03:3.6e+03
chr1	27700000	27725000	TMEM222:75Kb:1.2e-10:1.5e-12:1.6e+03:3.8e+03
chr1	27725000	27750000	AHDC1:-200Kb:0.00054:2.8e-05:8.6e+02:2e+03
chr1	27725000	27750000	IFI6:-250Kb:0.0087:0.00035:6e+02:1.5e+03
chr1	27925000	27950000	CD164L2:225Kb:0.0014:7.4e-05:7.1e+02:1.8e+03
chr1	27925000	27950000	FCN3:225Kb:0.0014:7.4e-05:7.1e+02:1.8e+03
chr1	27925000	27950000	FGR:-25Kb:0:0:4.3e+03:6.9e+03
chr1	27925000	27950000	GPR3:225Kb:0.0014:7.4e-05:7.1e+02:1.8e+03
chr1	27925000	27950000	IFI6:-50Kb:0:0:2.3e+03:5.2e+03
chr1	27950000	27975000	AHDC1:25Kb:0:0:4.3e+03:6.9e+03
chr1	27950000	27975000	IFI6:-25Kb:0:0:4.3e+03:7.2e+03
chr1	27975000	28000000	AHDC1:50Kb:0:0:2.3e+03:5.2e+03
chr1	27975000	28000000	FGR:25Kb:0:0:4.3e+03:7.2e+03
chr1	28175000	28200000	XKR8:-100Kb:3.1e-06:4e-08:1.3e+03:2.6e+03
chr1	28200000	28225000	RPA2:-25Kb:1.2e-06:1.5e-08:4.3e+03:5.7e+03
chr1	28200000	28225000	THEMIS2:25Kb:1.5e-07:1.9e-09:4.3e+03:5.8e+03
chr1	28200000	28225000	XKR8:-75Kb:7.5e-05:1.9e-06:1.6e+03:2.8e+03
chr1	28250000	28275000	XKR8:-25Kb:0.00044:1.7e-05:4.3e+03:5.3e+03
chr1	28275000	28300000	SMPDL3B:25Kb:0.0014:1.7e-05:4.3e+03:5.3e+03
chr1	28275000	28300000	THEMIS2:100Kb:1.4e-06:4.1e-08:1.3e+03:2.6e+03
chr1	28300000	28325000	THEMIS2:125Kb:1.4e-06:5.2e-08:1e+03:2.4e+03
chr1	28300000	28325000	XKR8:25Kb:0.00048:2.5e-05:4.3e+03:5.3e+03
chr1	28400000	28425000	PTAFR:-100Kb:8.8e-08:1.1e-09:1.3e+03:2.7e+03
chr1	28425000	28450000	PTAFR:-75Kb:1e-06:4e-08:1.6e+03:3e+03
chr1	28450000	28475000	PTAFR:-50Kb:1.8e-07:4.8e-09:2.3e+03:3.7e+03
chr1	28475000	28500000	EYA3:75Kb:9e-05:3.4e-06:1.6e+03:2.8e+03
chr1	28475000	28500000	PTAFR:-25Kb:0.00034:1.8e-05:4.3e+03:5.3e+03
chr1	28500000	28525000	EYA3:100Kb:2.9e-07:3.7e-09:1.3e+03:2.7e+03
chr1	28525000	28550000	EYA3:125Kb:1.9e-06:4.9e-08:1e+03:2.4e+03
chr1	28600000	28625000	SESN2:25Kb:8.3e-13:1.1e-14:3e+03:4.9e+03
chr1	28825000	28850000	RAB42:-75Kb:0.0012:1.5e-05:1.2e+03:2.2e+03
chr1	28825000	28850000	SNHG12:-75Kb:0.0012:1.5e-05:1.2e+03:2.2e+03
chr1	28825000	28850000	SNORA16A:-75Kb:0.0012:1.5e-05:1.2e+03:2.2e+03
chr1	28825000	28850000	SNORA44:-75Kb:0.0012:1.5e-05:1.2e+03:2.2e+03
chr1	28825000	28850000	SNORA61:-75Kb:0.0012:1.5e-05:1.2e+03:2.2e+03
chr1	28825000	28850000	SNORD99:-75Kb:0.0012:1.5e-05:1.2e+03:2.2e+03
chr1	28900000	28925000	RCC1:75Kb:0.00036:9.3e-06:1.2e+03:2.2e+03
chr1	28900000	28925000	SNHG3:75Kb:0.00036:9.3e-06:1.2e+03:2.2e+03
chr1	28925000	28950000	RCC1:100Kb:5.3e-05:6.8e-07:9.7e+02:2.1e+03
chr1	28925000	28950000	SNHG3:100Kb:5.3e-05:6.8e-07:9.7e+02:2.1e+03
chr1	29100000	29125000	EPB41:-100Kb:0.00089:4.7e-05:9.7e+02:1.9e+03
chr1	29200000	29225000	SRSF4:-300Kb:3.1e-05:4e-07:3.9e+02:1.5e+03
chr1	29350000	29375000	EPB41:150Kb:8.1e-07:1.1e-08:6.9e+02:2.1e+03
chr1	29500000	29525000	EPB41:300Kb:8.2e-05:3.3e-06:3.9e+02:1.5e+03
chr1	29525000	29550000	EPB41:325Kb:2.5e-06:6.7e-08:1.7e+02:1.5e+03
chr1	29525000	29550000	MECR:-25Kb:8.9e-08:1.1e-09:1.9e+03:3.3e+03
chr1	29525000	29550000	PTPRU:-25Kb:8.9e-08:1.1e-09:1.9e+03:3.3e+03
chr1	29575000	29600000	MECR:25Kb:0.0032:8e-05:1.9e+03:2.8e+03
chr1	29575000	29600000	PTPRU:25Kb:0.0032:8e-05:1.9e+03:2.8e+03
chr1	31175000	31200000	LAPTM5:-50Kb:8.6e-13:3.3e-14:1.6e+03:3.6e+03
chr1	31175000	31200000	MIR4420:-25Kb:7.7e-06:3e-07:3.5e+03:4.8e+03
chr1	31175000	31200000	SDC3:-200Kb:0.00026:1e-05:3.6e+02:1.5e+03
chr1	31200000	31225000	LAPTM5:-25Kb:0:0:3.6e+03:1e+04
chr1	31200000	31225000	MATN1:25Kb:4.3e-06:1.7e-07:3.5e+03:4.8e+03
chr1	31200000	31225000	MATN1-AS1:25Kb:4.3e-06:1.7e-07:3.5e+03:4.8e+03
chr1	31200000	31225000	SDC3:-175Kb:0.00089:4.7e-05:6.4e+02:1.7e+03
chr1	31225000	31250000	MATN1:50Kb:1.9e-13:5e-15:1.6e+03:3.6e+03
chr1	31225000	31250000	MATN1-AS1:50Kb:1.9e-13:5e-15:1.6e+03:3.6e+03
chr1	31225000	31250000	MIR4420:25Kb:0:0:3.6e+03:1e+04
chr1	31225000	31250000	SDC3:-150Kb:0.0076:0.0005:7.7e+02:1.6e+03
chr1	31250000	31275000	LAPTM5:25Kb:0:0:3.6e+03:5.9e+03
chr1	31250000	31275000	MATN1:75Kb:0:0:1.1e+03:3.4e+03
chr1	31250000	31275000	MATN1-AS1:75Kb:0:0:1.1e+03:3.4e+03
chr1	31250000	31275000	MIR4420:50Kb:0:0:1.9e+03:4.7e+03
chr1	31250000	31275000	SDC3:-125Kb:0:0:8.3e+02:3.8e+03
chr1	31250000	31275000	SNORD103B:-150Kb:0.00025:3.1e-06:7.7e+02:2e+03
chr1	31275000	31300000	SDC3:-100Kb:5.8e-10:1.5e-11:1e+03:2.8e+03
chr1	31375000	31400000	LAPTM5:150Kb:0.0074:0.00038:7.7e+02:1.6e+03
chr1	31375000	31400000	MATN1:200Kb:6.3e-05:3.3e-06:3.6e+02:1.5e+03
chr1	31375000	31400000	MATN1-AS1:200Kb:6.3e-05:3.3e-06:3.6e+02:1.5e+03
chr1	31375000	31400000	MIR4420:175Kb:0.0005:2.6e-05:6.4e+02:1.7e+03
chr1	32000000	32025000	SERINC2:125Kb:0.00029:3.7e-06:8.3e+02:2.1e+03
chr1	32025000	32050000	HCRTR1:-50Kb:5.1e-08:6.9e-10:1.9e+03:3.6e+03
chr1	32050000	32075000	HCRTR1:-25Kb:1.2e-06:3.2e-08:3.6e+03:5.1e+03
chr1	32050000	32075000	TINAGL1:25Kb:1.3e-06:3.6e-08:3.6e+03:5.1e+03
chr1	32075000	32100000	PEF1:-25Kb:9.9e-06:6.2e-07:3.6e+03:5e+03
chr1	32075000	32100000	TINAGL1:50Kb:5.1e-08:7.1e-10:1.9e+03:3.6e+03
chr1	32100000	32125000	BAI2:-125Kb:5.5e-07:7.2e-09:5.8e+02:1.9e+03
chr1	32100000	32125000	COL16A1:-50Kb:6e-05:7.9e-07:1.5e+03:2.9e+03
chr1	32100000	32125000	HCRTR1:25Kb:1.6e-05:6.5e-07:3.6e+03:5e+03
chr1	32100000	32125000	MIR4254:-100Kb:1.6e-08:2.1e-10:7.3e+02:2.4e+03
chr1	32125000	32150000	BAI2:-100Kb:0.00041:1.1e-05:1.3e+03:2.3e+03
chr1	32125000	32150000	COL16A1:-25Kb:0.00087:2.3e-05:4.2e+03:5.3e+03
chr1	32125000	32150000	MIR4254:-75Kb:6.4e-06:1.7e-07:1.6e+03:3e+03
chr1	32125000	32150000	PEF1:25Kb:4.1e-09:5.5e-11:3.2e+03:5e+03
chr1	32150000	32175000	PEF1:50Kb:1.1e-05:9e-07:1.5e+03:2.9e+03
chr1	32175000	32200000	PEF1:75Kb:4.4e-05:4.2e-06:1e+03:2.2e+03
chr1	32200000	32225000	PEF1:100Kb:2.5e-08:6.8e-10:7.3e+02:2.4e+03
chr1	32225000	32250000	PEF1:125Kb:9.9e-06:6.7e-07:5.8e+02:1.9e+03
chr1	32250000	32275000	PEF1:150Kb:7e-06:2.8e-07:4.8e+02:1.9e+03
chr1	32275000	32300000	PTP4A2:-125Kb:0.0011:1.4e-05:1e+03:2e+03
chr1	32400000	32425000	SPOCD1:125Kb:0.00068:1.9e-05:1e+03:2e+03
chr1	32425000	32450000	SPOCD1:150Kb:0.00046:6.4e-06:9.5e+02:1.9e+03
chr1	32625000	32650000	CCDC28B:-25Kb:0.0038:0.00025:4.2e+03:5e+03
chr1	32625000	32650000	DCDC2B:-25Kb:0.0038:0.00025:4.2e+03:5e+03
chr1	32625000	32650000	IQCC:-25Kb:0.0038:0.00025:4.2e+03:5e+03
chr1	32650000	32675000	EIF3I:-25Kb:6.1e-08:1.3e-09:4.2e+03:5.5e+03
chr1	32650000	32675000	HDAC1:-100Kb:0.00052:2e-05:1.3e+03:2.2e+03
chr1	32650000	32675000	MARCKSL1:-150Kb:0.00023:2.8e-06:9.5e+02:2e+03
chr1	32650000	32675000	TMEM234:-25Kb:6.1e-08:1.3e-09:4.2e+03:5.5e+03
chr1	32675000	32700000	CCDC28B:25Kb:6.1e-08:1.4e-09:4.2e+03:5.5e+03
chr1	32675000	32700000	DCDC2B:25Kb:6.1e-08:1.4e-09:4.2e+03:5.5e+03
chr1	32675000	32700000	HDAC1:-75Kb:4.7e-05:1.2e-06:1.6e+03:2.7e+03
chr1	32675000	32700000	IQCC:25Kb:6.1e-08:1.4e-09:4.2e+03:5.5e+03
chr1	32675000	32700000	MARCKSL1:-125Kb:0.00058:1.5e-05:1e+03:2e+03
chr1	32700000	32725000	HDAC1:-50Kb:0.0046:0.00029:2.3e+03:3.1e+03
chr1	32725000	32750000	HDAC1:-25Kb:4.7e-05:1.1e-06:4.2e+03:5.3e+03
chr1	32750000	32775000	CCDC28B:100Kb:0.00041:2.1e-05:1.3e+03:2.2e+03
chr1	32750000	32775000	DCDC2B:100Kb:0.00041:2.1e-05:1.3e+03:2.2e+03
chr1	32750000	32775000	EIF3I:75Kb:3.1e-05:1.2e-06:1.6e+03:2.7e+03
chr1	32750000	32775000	IQCC:100Kb:0.00041:2.1e-05:1.3e+03:2.2e+03
chr1	32750000	32775000	TMEM234:75Kb:3.1e-05:1.2e-06:1.6e+03:2.7e+03
chr1	32775000	32800000	CCDC28B:125Kb:6.1e-08:1.6e-09:1e+03:2.4e+03
chr1	32775000	32800000	DCDC2B:125Kb:6.1e-08:1.6e-09:1e+03:2.4e+03
chr1	32775000	32800000	EIF3I:100Kb:6.1e-08:1.6e-09:1.3e+03:2.6e+03
chr1	32775000	32800000	HDAC1:25Kb:0.0035:0.00018:4.2e+03:5e+03
chr1	32775000	32800000	IQCC:125Kb:6.1e-08:1.6e-09:1e+03:2.4e+03
chr1	32775000	32800000	TMEM234:100Kb:6.1e-08:1.6e-09:1.3e+03:2.6e+03
chr1	32800000	32825000	CCDC28B:150Kb:7e-05:2.8e-06:9.5e+02:2e+03
chr1	32800000	32825000	DCDC2B:150Kb:7e-05:2.8e-06:9.5e+02:2e+03
chr1	32800000	32825000	EIF3I:125Kb:0.00026:1.4e-05:1e+03:2e+03
chr1	32800000	32825000	IQCC:150Kb:7e-05:2.8e-06:9.5e+02:2e+03
chr1	32800000	32825000	TMEM234:125Kb:0.00026:1.4e-05:1e+03:2e+03
chr1	32850000	32875000	CCDC28B:200Kb:0.0055:0.00044:6.6e+02:1.4e+03
chr1	32850000	32875000	DCDC2B:200Kb:0.0055:0.00044:6.6e+02:1.4e+03
chr1	32850000	32875000	IQCC:200Kb:0.0055:0.00044:6.6e+02:1.4e+03
chr1	33175000	33200000	KIAA1522:-25Kb:9e-05:1.2e-06:3.3e+03:4.2e+03
chr1	33375000	33400000	ADC:-150Kb:9.4e-11:1.2e-12:7.8e+02:2.1e+03
chr1	33375000	33400000	AK2:-125Kb:1e-05:1.3e-07:9e+02:1.9e+03
chr1	33375000	33400000	HPCA:25Kb:0.0025:3.2e-05:3.3e+03:4e+03
chr1	33375000	33400000	TMEM54:25Kb:0.0025:3.2e-05:3.3e+03:4e+03
chr1	33400000	33425000	ADC:-125Kb:0.00052:1.3e-05:9e+02:1.7e+03
chr1	33400000	33425000	AK2:-100Kb:0.0027:6.6e-05:1.1e+03:1.8e+03
chr1	33450000	33475000	RNF19B:25Kb:0:0:3.3e+03:5.2e+03
chr1	33575000	33600000	ZSCAN20:-350Kb:0.00074:6.1e-05:3.2e+02:9.7e+02
chr1	33600000	33625000	TRIM62:-25Kb:9.4e-08:1.1e-09:3.3e+03:4.4e+03
chr1	33750000	33775000	ZSCAN20:-175Kb:5.4e-06:3e-07:8.4e+02:1.7e+03
chr1	33775000	33800000	ZSCAN20:-150Kb:1.3e-05:9e-07:7.8e+02:1.6e+03
chr1	33800000	33825000	ZSCAN20:-125Kb:9.2e-09:1.3e-10:9e+02:2e+03
chr1	33825000	33850000	ZSCAN20:-100Kb:2.9e-07:1.2e-08:1.1e+03:2e+03
chr1	33900000	33925000	ZSCAN20:-25Kb:2.7e-07:7.6e-09:3.3e+03:4.2e+03
chr1	33925000	33950000	PHC2:100Kb:2.5e-06:3.2e-08:1.1e+03:2e+03
chr1	34300000	34325000	HMGB4:-25Kb:5.1e-05:6.2e-07:2.1e+03:2.9e+03
chr1	34300000	34325000	LOC402779:-25Kb:5.1e-05:6.2e-07:2.1e+03:2.9e+03
chr1	35300000	35325000	GJA4:50Kb:0.00064:7.8e-06:1.6e+03:2.4e+03
chr1	35300000	35325000	SMIM12:-25Kb:0.0037:4.6e-05:2.7e+03:3.5e+03
chr1	35750000	35775000	SFPQ:100Kb:1.1e-07:1.4e-09:9e+02:2.1e+03
chr1	35750000	35775000	ZMYM4:25Kb:0.0014:1.7e-05:2.7e+03:3.6e+03
chr1	35900000	35925000	C1orf216:-275Kb:0.00011:7.5e-06:3.7e+02:1.3e+03
chr1	35900000	35925000	KIAA0319L:-100Kb:0:0:9e+02:2.7e+03
chr1	35900000	35925000	NCDN:-100Kb:0:0:9e+02:2.7e+03
chr1	35900000	35925000	TFAP2E:-125Kb:0:0:7.5e+02:3.1e+03
chr1	35925000	35950000	TFAP2E:-100Kb:0.002:0.00022:9e+02:1.7e+03
chr1	36025000	36050000	AGO4:-225Kb:0.0037:4.5e-05:4.3e+02:1.3e+03
chr1	36025000	36050000	C1orf216:-150Kb:0:0:6.5e+02:3.5e+03
chr1	36025000	36050000	CLSPN:-200Kb:1.8e-14:2.2e-16:5e+02:2.3e+03
chr1	36050000	36075000	C1orf216:-125Kb:8e-05:4.3e-06:7.5e+02:1.7e+03
chr1	36050000	36075000	TFAP2E:25Kb:7e-07:4.9e-08:2.7e+03:3.9e+03
chr1	36075000	36100000	C1orf216:-100Kb:0.009:0.00084:9e+02:1.6e+03
chr1	36100000	36125000	C1orf216:-75Kb:0.00088:7.1e-05:1.1e+03:2e+03
chr1	36150000	36175000	C1orf216:-25Kb:4.4e-06:1.8e-07:2.7e+03:3.9e+03
chr1	36150000	36175000	TFAP2E:125Kb:4e-05:3.4e-06:7.5e+02:1.7e+03
chr1	36175000	36200000	PSMB2:75Kb:0.0058:7.3e-05:1.1e+03:2e+03
chr1	36175000	36200000	TFAP2E:150Kb:0:0:6.5e+02:3.5e+03
chr1	36200000	36225000	C1orf216:25Kb:5.3e-10:1.4e-11:2.7e+03:4.2e+03
chr1	36200000	36225000	TFAP2E:175Kb:5.9e-10:3.3e-11:5.8e+02:2e+03
chr1	36225000	36250000	TFAP2E:200Kb:5.2e-15:2.2e-16:5e+02:2.3e+03
chr1	36250000	36275000	TFAP2E:225Kb:0.0005:4.9e-05:4.3e+02:1.3e+03
chr1	36350000	36375000	AGO3:-25Kb:2.9e-06:3.5e-08:3.5e+03:4.6e+03
chr1	36550000	36575000	SH3D21:-200Kb:1.5e-05:4e-07:6.5e+02:1.7e+03
chr1	36575000	36600000	ADPRHL2:25Kb:2.2e-06:3.2e-08:3.5e+03:4.6e+03
chr1	36575000	36600000	COL8A2:25Kb:2.2e-06:3.2e-08:3.5e+03:4.6e+03
chr1	36575000	36600000	SH3D21:-175Kb:0.0084:0.00057:7.8e+02:1.5e+03
chr1	36600000	36625000	SH3D21:-150Kb:0.0067:0.00036:9.5e+02:1.7e+03
chr1	36625000	36650000	SH3D21:-125Kb:6.8e-06:9.2e-08:9.1e+02:2e+03
chr1	36650000	36675000	ADPRHL2:100Kb:0.0023:9.9e-05:1.1e+03:1.9e+03
chr1	36650000	36675000	COL8A2:100Kb:0.0023:9.9e-05:1.1e+03:1.9e+03
chr1	36750000	36775000	ADPRHL2:200Kb:1.5e-05:4.4e-07:6.5e+02:1.7e+03
chr1	36750000	36775000	COL8A2:200Kb:1.5e-05:4.4e-07:6.5e+02:1.7e+03
chr1	36800000	36825000	EVA1B:25Kb:5.3e-10:7e-12:3.5e+03:4.9e+03
chr1	36800000	36825000	LSM10:-50Kb:0.00066:2.6e-05:1.9e+03:2.8e+03
chr1	36800000	36825000	STK40:-50Kb:0.00066:2.6e-05:1.9e+03:2.8e+03
chr1	36825000	36850000	EVA1B:50Kb:0.0016:6.3e-05:1.9e+03:2.8e+03
chr1	36825000	36850000	LSM10:-25Kb:0.00029:7.5e-06:3.5e+03:4.4e+03
chr1	36825000	36850000	STK40:-25Kb:0.00029:7.5e-06:3.5e+03:4.4e+03
chr1	36875000	36900000	ADPRHL2:325Kb:0.0029:0.00017:3.5e+02:1.1e+03
chr1	36875000	36900000	COL8A2:325Kb:0.0029:0.00017:3.5e+02:1.1e+03
chr1	36875000	36900000	EVA1B:100Kb:2.4e-07:6.2e-09:1.1e+03:2.3e+03
chr1	36875000	36900000	LSM10:25Kb:0.00013:1.6e-06:3.5e+03:4.5e+03
chr1	36875000	36900000	SH3D21:125Kb:0.00058:2.4e-05:9.1e+02:1.8e+03
chr1	36875000	36900000	STK40:25Kb:0.00013:1.6e-06:3.5e+03:4.5e+03
chr1	36900000	36925000	CSF3R:-25Kb:0:0:2.6e+03:4.4e+03
chr1	36900000	36925000	MRPS15:-25Kb:0:0:2.6e+03:4.4e+03
chr1	36925000	36950000	OSCP1:25Kb:0:0:2.6e+03:4.4e+03
chr1	36950000	36975000	CSF3R:25Kb:0.003:8.4e-05:2.7e+03:3.5e+03
chr1	36950000	36975000	MRPS15:25Kb:0.003:8.4e-05:2.7e+03:3.5e+03
chr1	37900000	37925000	MIR5581:-50Kb:0.0047:0.00012:1.5e+03:2.4e+03
chr1	37925000	37950000	MIR5581:-25Kb:0:0:2.7e+03:4.8e+03
chr1	37950000	37975000	LOC728431:25Kb:0:0:2.7e+03:4.8e+03
chr1	37950000	37975000	ZC3H12A:25Kb:0:0:2.7e+03:4.8e+03
chr1	37975000	38000000	DNALI1:-25Kb:5.2e-05:1.3e-06:2.7e+03:3.9e+03
chr1	37975000	38000000	SNIP1:-25Kb:5.2e-05:1.3e-06:2.7e+03:3.9e+03
chr1	38000000	38025000	MEAF6:25Kb:0.00011:1.4e-06:2.7e+03:3.9e+03
chr1	38025000	38050000	DNALI1:25Kb:1.5e-07:2e-09:2.7e+03:4.2e+03
chr1	38025000	38050000	GNL2:-25Kb:2.5e-07:6.6e-09:2.7e+03:4.2e+03
chr1	38025000	38050000	SNIP1:25Kb:1.5e-07:2e-09:2.7e+03:4.2e+03
chr1	38075000	38100000	GNL2:25Kb:3.5e-07:1.4e-08:2.7e+03:4.1e+03
chr1	38075000	38100000	RSPO1:-25Kb:0.00055:6.8e-06:2.7e+03:3.8e+03
chr1	38125000	38150000	DNALI1:125Kb:0.0074:0.00029:6.5e+02:1.5e+03
chr1	38125000	38150000	GNL2:75Kb:0:0:1e+03:3.3e+03
chr1	38125000	38150000	SNIP1:125Kb:0.0074:0.00029:6.5e+02:1.5e+03
chr1	38300000	38325000	MTF1:-25Kb:6.7e-06:8.4e-08:2.9e+03:4.3e+03
chr1	38375000	38400000	INPP5B:-25Kb:7.6e-09:9.7e-11:2.9e+03:4.6e+03
chr1	38425000	38450000	INPP5B:25Kb:0.00079:2e-05:2.9e+03:4e+03
chr1	38450000	38475000	UTP11L:-25Kb:8e-05:1.1e-06:2.9e+03:4.2e+03
chr1	38475000	38500000	FHL3:25Kb:7.4e-05:9.6e-07:2.9e+03:4.2e+03
chr1	38475000	38500000	POU3F1:-25Kb:0.009:0.00023:2.9e+03:3.9e+03
chr1	38475000	38500000	SF3A3:25Kb:7.4e-05:9.6e-07:2.9e+03:4.2e+03
chr1	38500000	38525000	UTP11L:25Kb:0.0056:0.00023:2.9e+03:3.9e+03
chr1	38525000	38550000	POU3F1:25Kb:1.4e-08:1.9e-10:2.9e+03:4.6e+03
chr1	38650000	38675000	LOC339442:-25Kb:0.0053:6.6e-05:2.9e+03:3.9e+03
chr1	39275000	39300000	UTP11L:800Kb:0.0026:6.9e-05:1.9e+02:1.2e+03
chr1	39450000	39475000	NDUFS5:-25Kb:3.2e-07:3.9e-09:2.9e+03:4.4e+03
chr1	39475000	39500000	AKIRIN1:25Kb:2.8e-10:3.3e-12:2.9e+03:4.4e+03
chr1	40050000	40075000	HEYL:-50Kb:0.0011:4.2e-05:2e+03:3.1e+03
chr1	40050000	40075000	PABPC4:25Kb:0.00081:9.8e-06:3.5e+03:4.6e+03
chr1	40050000	40075000	PPIEL:25Kb:0.00081:9.8e-06:3.5e+03:4.6e+03
chr1	40050000	40075000	SNORA55:25Kb:0.00081:9.8e-06:3.5e+03:4.6e+03
chr1	40075000	40100000	HEYL:-25Kb:8.8e-07:1.1e-08:3.5e+03:5e+03
chr1	40100000	40125000	NT5C1A:-25Kb:0.00031:4e-06:3.5e+03:4.7e+03
chr1	40125000	40150000	HEYL:25Kb:0.00017:4.1e-06:3.5e+03:4.7e+03
chr1	40275000	40300000	MFSD2A:-125Kb:0.00084:3.2e-05:9.6e+02:2.1e+03
chr1	40275000	40300000	MYCL1:-75Kb:1.8e-06:2.3e-08:1.4e+03:3e+03
chr1	40375000	40400000	MFSD2A:-25Kb:0:0:3.5e+03:6.1e+03
chr1	40425000	40450000	MFSD2A:25Kb:5.7e-11:1.4e-12:3.5e+03:5.4e+03
chr1	40550000	40575000	COL9A2:-225Kb:0.0035:9.1e-05:6.2e+02:1.6e+03
chr1	40600000	40625000	COL9A2:-175Kb:6e-06:7.9e-08:8.8e+02:2.3e+03
chr1	40775000	40800000	PPT1:225Kb:0.0046:0.00012:6.2e+02:1.6e+03
chr1	40800000	40825000	PPT1:250Kb:0.00077:1e-05:5.4e+02:1.7e+03
chr1	41175000	41200000	MIR30C1:-25Kb:2.9e-05:3.7e-07:3.4e+03:4.9e+03
chr1	41175000	41200000	MIR30E:-25Kb:2.9e-05:3.7e-07:3.4e+03:4.9e+03
chr1	41250000	41275000	KCNQ4:25Kb:0.00037:4.6e-06:3.4e+03:4.8e+03
chr1	41300000	41325000	KCNQ4:75Kb:0.00064:1.6e-05:1.3e+03:2.6e+03
chr1	42875000	42900000	PPCS:-25Kb:0.0018:2.2e-05:2.6e+03:3.8e+03
chr1	42875000	42900000	ZMYND12:-25Kb:0.0018:2.2e-05:2.6e+03:3.8e+03
chr1	43175000	43200000	CLDN19:-25Kb:1.4e-05:1.8e-07:2.6e+03:3.9e+03
chr1	43225000	43250000	LOC100129924:-25Kb:0.0015:1.9e-05:2.6e+03:3.6e+03
chr1	43250000	43275000	C1orf50:25Kb:0.0016:2e-05:2.6e+03:3.6e+03
chr1	43250000	43275000	LEPRE1:25Kb:0.0016:2e-05:2.6e+03:3.6e+03
chr1	43275000	43300000	ZNF691:-25Kb:1.2e-05:1.5e-07:2.6e+03:3.9e+03
chr1	43300000	43325000	CCDC23:25Kb:1.1e-05:1.4e-07:2.6e+03:3.9e+03
chr1	43300000	43325000	ERMAP:25Kb:1.1e-05:1.4e-07:2.6e+03:3.9e+03
chr1	43375000	43400000	SLC2A1:-25Kb:8.9e-15:1.1e-16:2.6e+03:4.7e+03
chr1	43375000	43400000	SLC2A1-AS1:-25Kb:8.9e-15:1.1e-16:2.6e+03:4.7e+03
chr1	43525000	43550000	SLC2A1:125Kb:0.00077:1.9e-05:7.3e+02:1.8e+03
chr1	43525000	43550000	SLC2A1-AS1:125Kb:0.00077:1.9e-05:7.3e+02:1.8e+03
chr1	43600000	43625000	EBNA1BP2:-25Kb:0.0011:1.4e-05:2e+03:3e+03
chr1	43600000	43625000	WDR65:-25Kb:0.0011:1.4e-05:2e+03:3e+03
chr1	43625000	43650000	FAM183A:25Kb:0.0014:1.6e-05:2e+03:3e+03
chr1	43675000	43700000	CDC20:-125Kb:0.0016:2e-05:1e+03:1.9e+03
chr1	43675000	43700000	ELOVL1:-150Kb:2.8e-06:3.5e-08:8.9e+02:2e+03
chr1	43675000	43700000	HYI:-225Kb:2.1e-05:5.3e-07:6.3e+02:1.7e+03
chr1	43675000	43700000	MED8:-175Kb:2.7e-11:3.4e-13:7.8e+02:2.3e+03
chr1	43675000	43700000	MPL:-125Kb:0.0016:2e-05:1e+03:1.9e+03
chr1	43675000	43700000	SZT2:-175Kb:2.7e-11:3.4e-13:7.8e+02:2.3e+03
chr1	43700000	43725000	CDC20:-100Kb:0.0048:0.00012:1.2e+03:2e+03
chr1	43700000	43725000	ELOVL1:-125Kb:0.00079:2.9e-05:1e+03:1.9e+03
chr1	43700000	43725000	MED8:-150Kb:2.6e-05:9.9e-07:8.9e+02:1.9e+03
chr1	43700000	43725000	MPL:-100Kb:0.0048:0.00012:1.2e+03:2e+03
chr1	43700000	43725000	SZT2:-150Kb:2.6e-05:9.9e-07:8.9e+02:1.9e+03
chr1	43775000	43800000	C1orf210:25Kb:1.6e-09:2e-11:3.9e+03:5.3e+03
chr1	43775000	43800000	CDC20:-25Kb:0.008:0.0003:3.9e+03:4.7e+03
chr1	43775000	43800000	MPL:-25Kb:0.008:0.0003:3.9e+03:4.7e+03
chr1	43775000	43800000	TIE1:25Kb:1.6e-09:2e-11:3.9e+03:5.3e+03
chr1	43825000	43850000	MED8:-25Kb:5.3e-06:1.4e-07:3.9e+03:5e+03
chr1	43825000	43850000	SZT2:-25Kb:5.3e-06:1.4e-07:3.9e+03:5e+03
chr1	43850000	43875000	ELOVL1:25Kb:5.1e-06:1.3e-07:3.9e+03:5e+03
chr1	43875000	43900000	HYI:-25Kb:5e-10:6.2e-12:3.9e+03:5.4e+03
chr1	43875000	43900000	MED8:25Kb:0.0018:9.5e-05:3.9e+03:4.7e+03
chr1	43875000	43900000	SZT2:25Kb:0.0018:9.5e-05:3.9e+03:4.7e+03
chr1	44175000	44200000	IPO13:-225Kb:0.0004:2.2e-05:6.3e+02:1.6e+03
chr1	44200000	44225000	ARTN:-175Kb:0.00027:7.1e-06:7.8e+02:1.8e+03
chr1	44200000	44225000	IPO13:-200Kb:6.1e-06:2.5e-07:7e+02:1.9e+03
chr1	44225000	44250000	ARTN:-150Kb:1.6e-05:2.1e-07:8.9e+02:2.1e+03
chr1	44225000	44250000	IPO13:-175Kb:8.5e-07:2.3e-08:7.8e+02:2e+03
chr1	44400000	44425000	ATP6V0B:-25Kb:0:0:3.9e+03:6.2e+03
chr1	44400000	44425000	B4GALT2:-25Kb:0:0:3.9e+03:6.2e+03
chr1	44400000	44425000	DPH2:-25Kb:0:0:3.9e+03:6.2e+03
chr1	44425000	44450000	IPO13:25Kb:0:0:3.9e+03:6.2e+03
chr1	44450000	44475000	SLC6A9:-25Kb:3.8e-09:4.7e-11:3.9e+03:5.4e+03
chr1	44475000	44500000	CCDC24:25Kb:3e-09:3.7e-11:3.9e+03:5.4e+03
chr1	44500000	44525000	CCDC24:50Kb:9.1e-06:2.3e-07:2.2e+03:3.4e+03
chr1	44700000	44725000	DMAP1:25Kb:9.7e-08:1.3e-09:3.1e+03:4.5e+03
chr1	44725000	44750000	DMAP1:50Kb:0.0018:7.3e-05:1.6e+03:2.5e+03
chr1	44775000	44800000	DMAP1:100Kb:0.00076:2e-05:8.2e+02:1.8e+03
chr1	45100000	45125000	C1orf228:-25Kb:1.6e-09:2e-11:3.1e+03:4.8e+03
chr1	45100000	45125000	TMEM53:-25Kb:1.6e-09:2e-11:3.1e+03:4.8e+03
chr1	45150000	45175000	C1orf228:25Kb:2.1e-06:5.2e-08:3e+03:4.4e+03
chr1	45150000	45175000	TMEM53:25Kb:2.1e-06:5.2e-08:3e+03:4.4e+03
chr1	45175000	45200000	BEST4:-75Kb:0.00013:5.1e-06:1.1e+03:2.3e+03
chr1	45175000	45200000	BTBD19:-75Kb:0.00013:5.1e-06:1.1e+03:2.3e+03
chr1	45175000	45200000	PLK3:-75Kb:0.00013:5.1e-06:1.1e+03:2.3e+03
chr1	45175000	45200000	TCTEX1D4:-75Kb:0.00013:5.1e-06:1.1e+03:2.3e+03
chr1	45200000	45225000	BEST4:-50Kb:0.00014:7.5e-06:1.6e+03:2.8e+03
chr1	45200000	45225000	BTBD19:-50Kb:0.00014:7.5e-06:1.6e+03:2.8e+03
chr1	45200000	45225000	PLK3:-50Kb:0.00014:7.5e-06:1.6e+03:2.8e+03
chr1	45200000	45225000	RPS8:-25Kb:0:0:3.1e+03:6.6e+03
chr1	45200000	45225000	SNORD38A:-25Kb:0:0:3.1e+03:6.6e+03
chr1	45200000	45225000	SNORD38B:-25Kb:0:0:3.1e+03:6.6e+03
chr1	45200000	45225000	SNORD46:-25Kb:0:0:3.1e+03:6.6e+03
chr1	45200000	45225000	SNORD55:-25Kb:0:0:3.1e+03:6.6e+03
chr1	45200000	45225000	TCTEX1D4:-50Kb:0.00014:7.5e-06:1.6e+03:2.8e+03
chr1	45225000	45250000	BEST4:-25Kb:3.2e-11:8.3e-13:3.1e+03:4.9e+03
chr1	45225000	45250000	BTBD19:-25Kb:3.2e-11:8.3e-13:3.1e+03:4.9e+03
chr1	45225000	45250000	KIF2C:25Kb:0:0:3.1e+03:6.6e+03
chr1	45225000	45250000	PLK3:-25Kb:3.2e-11:8.3e-13:3.1e+03:4.9e+03
chr1	45225000	45250000	TCTEX1D4:-25Kb:3.2e-11:8.3e-13:3.1e+03:4.9e+03
chr1	45250000	45275000	KIF2C:50Kb:0.00046:1.1e-05:1.6e+03:2.8e+03
chr1	45250000	45275000	RPS8:25Kb:5e-11:1.3e-12:3.1e+03:4.9e+03
chr1	45250000	45275000	SNORD38A:25Kb:5e-11:1.3e-12:3.1e+03:4.9e+03
chr1	45250000	45275000	SNORD38B:25Kb:5e-11:1.3e-12:3.1e+03:4.9e+03
chr1	45250000	45275000	SNORD46:25Kb:5e-11:1.3e-12:3.1e+03:4.9e+03
chr1	45250000	45275000	SNORD55:25Kb:5e-11:1.3e-12:3.1e+03:4.9e+03
chr1	45275000	45300000	BEST4:25Kb:0:0:3.1e+03:6.7e+03
chr1	45275000	45300000	BTBD19:25Kb:0:0:3.1e+03:6.7e+03
chr1	45275000	45300000	EIF2B3:-175Kb:0.0037:9.7e-05:5.6e+02:1.5e+03
chr1	45275000	45300000	KIF2C:75Kb:0.0075:0.00028:1.1e+03:2.1e+03
chr1	45275000	45300000	PLK3:25Kb:0:0:3.1e+03:6.7e+03
chr1	45275000	45300000	RPS8:50Kb:0.004:0.00015:1.6e+03:2.6e+03
chr1	45275000	45300000	SNORD38A:50Kb:0.004:0.00015:1.6e+03:2.6e+03
chr1	45275000	45300000	SNORD38B:50Kb:0.004:0.00015:1.6e+03:2.6e+03
chr1	45275000	45300000	SNORD46:50Kb:0.004:0.00015:1.6e+03:2.6e+03
chr1	45275000	45300000	SNORD55:50Kb:0.004:0.00015:1.6e+03:2.6e+03
chr1	45275000	45300000	TCTEX1D4:25Kb:0:0:3.1e+03:6.7e+03
chr1	45450000	45475000	HECTD3:-25Kb:0.0084:0.00082:3.1e+03:3.9e+03
chr1	45450000	45475000	LOC400752:-300Kb:0.0079:0.0002:4.1e+02:1.4e+03
chr1	45450000	45475000	UROD:-25Kb:0.0084:0.00082:3.1e+03:3.9e+03
chr1	45475000	45500000	CCDC163P:-475Kb:0.0075:0.0006:3.2e+02:1.2e+03
chr1	45475000	45500000	HPDL:-300Kb:0.0023:5.1e-05:4.1e+02:1.5e+03
chr1	45475000	45500000	LOC400752:-275Kb:0:0:4.3e+02:2.9e+03
chr1	45475000	45500000	MMACHC:-475Kb:0.0075:0.0006:3.2e+02:1.2e+03
chr1	45475000	45500000	TESK2:-475Kb:0.0075:0.0006:3.2e+02:1.2e+03
chr1	45675000	45700000	HECTD3:200Kb:0.0032:0.00027:5.2e+02:1.4e+03
chr1	45675000	45700000	UROD:200Kb:0.0032:0.00027:5.2e+02:1.4e+03
chr1	45725000	45750000	HECTD3:250Kb:0.00023:6.4e-06:4.6e+02:1.6e+03
chr1	45725000	45750000	UROD:250Kb:0.00023:6.4e-06:4.6e+02:1.6e+03
chr1	45750000	45775000	EIF2B3:300Kb:0.0037:6.1e-05:4.1e+02:1.4e+03
chr1	45750000	45775000	HECTD3:275Kb:0:0:4.3e+02:2.9e+03
chr1	45750000	45775000	UROD:275Kb:0:0:4.3e+02:2.9e+03
chr1	45775000	45800000	CCDC163P:-175Kb:0.0021:8.7e-05:5.6e+02:1.6e+03
chr1	45775000	45800000	HECTD3:300Kb:0.00025:1e-05:4.1e+02:1.5e+03
chr1	45775000	45800000	MMACHC:-175Kb:0.0021:8.7e-05:5.6e+02:1.6e+03
chr1	45775000	45800000	MUTYH:-25Kb:0.0034:8.9e-05:3.1e+03:4.2e+03
chr1	45775000	45800000	TESK2:-175Kb:0.0021:8.7e-05:5.6e+02:1.6e+03
chr1	45775000	45800000	TOE1:-25Kb:0.0034:8.9e-05:3.1e+03:4.2e+03
chr1	45775000	45800000	UROD:300Kb:0.00025:1e-05:4.1e+02:1.5e+03
chr1	45800000	45825000	CCDC163P:-150Kb:0:0:6.1e+02:3.1e+03
chr1	45800000	45825000	HECTD3:325Kb:0.0032:0.00025:3.9e+02:1.3e+03
chr1	45800000	45825000	HPDL:25Kb:0.0023:9e-05:3.1e+03:4.2e+03
chr1	45800000	45825000	MMACHC:-150Kb:0:0:6.1e+02:3.1e+03
chr1	45800000	45825000	TESK2:-150Kb:0:0:6.1e+02:3.1e+03
chr1	45800000	45825000	UROD:325Kb:0.0032:0.00025:3.9e+02:1.3e+03
chr1	45825000	45850000	CCDC163P:-125Kb:2.9e-13:7.8e-15:7.1e+02:2.9e+03
chr1	45825000	45850000	MMACHC:-125Kb:2.9e-13:7.8e-15:7.1e+02:2.9e+03
chr1	45825000	45850000	TESK2:-125Kb:2.9e-13:7.8e-15:7.1e+02:2.9e+03
chr1	45950000	45975000	HECTD3:475Kb:0.0027:0.00015:3.2e+02:1.2e+03
chr1	45950000	45975000	HPDL:175Kb:0.0023:6.5e-05:5.6e+02:1.6e+03
chr1	45950000	45975000	MUTYH:150Kb:0:0:6.1e+02:3.1e+03
chr1	45950000	45975000	TOE1:150Kb:0:0:6.1e+02:3.1e+03
chr1	45950000	45975000	UROD:475Kb:0.0027:0.00015:3.2e+02:1.2e+03
chr1	45975000	46000000	AKR1A1:-25Kb:6.9e-08:8.6e-10:3.1e+03:4.9e+03
chr1	46000000	46025000	CCDC163P:50Kb:0.0039:0.00026:1.6e+03:2.6e+03
chr1	46000000	46025000	MMACHC:50Kb:0.0039:0.00026:1.6e+03:2.6e+03
chr1	46000000	46025000	PRDX1:25Kb:4.3e-08:5.4e-10:3.1e+03:4.9e+03
chr1	46000000	46025000	TESK2:50Kb:0.0039:0.00026:1.6e+03:2.6e+03
chr1	46025000	46050000	CCDC163P:75Kb:0.0026:0.00014:1.9e+03:3e+03
chr1	46025000	46050000	MMACHC:75Kb:0.0026:0.00014:1.9e+03:3e+03
chr1	46025000	46050000	MUTYH:225Kb:0.0075:0.0003:4.2e+02:1.4e+03
chr1	46025000	46050000	TESK2:75Kb:0.0026:0.00014:1.9e+03:3e+03
chr1	46025000	46050000	TOE1:225Kb:0.0075:0.0003:4.2e+02:1.4e+03
chr1	46450000	46475000	TSPAN1:-175Kb:0.0065:0.00061:6.4e+02:1.5e+03
chr1	46475000	46500000	LURAP1:-175Kb:5.2e-07:1.3e-08:6.4e+02:2.2e+03
chr1	46475000	46500000	POMGNT1:-200Kb:3.2e-05:5.5e-07:5.6e+02:1.9e+03
chr1	46475000	46500000	TSPAN1:-150Kb:0:0:7.4e+02:3.2e+03
chr1	46500000	46525000	LURAP1:-150Kb:8.1e-10:1e-11:7.4e+02:2.6e+03
chr1	46500000	46525000	POMGNT1:-175Kb:3.2e-05:8e-07:6.4e+02:2e+03
chr1	46500000	46525000	TSPAN1:-125Kb:0:0:8.7e+02:4.3e+03
chr1	46525000	46550000	TSPAN1:-100Kb:0.0015:8.2e-05:1.1e+03:2.1e+03
chr1	46550000	46575000	TSPAN1:-75Kb:0.0044:0.0003:1.4e+03:2.4e+03
chr1	46600000	46625000	TSPAN1:-25Kb:2.8e-15:1.1e-16:3.9e+03:6.2e+03
chr1	46650000	46675000	TSPAN1:25Kb:0.0065:0.00053:3.9e+03:4.8e+03
chr1	46725000	46750000	LRRC41:-25Kb:0.003:3.6e-05:3.9e+03:5e+03
chr1	46725000	46750000	UQCRH:-25Kb:0.003:3.6e-05:3.9e+03:5e+03
chr1	46850000	46875000	LOC729041:-25Kb:1.3e-09:3.4e-11:2.1e+03:3.9e+03
chr1	46875000	46900000	FAAH:25Kb:2.6e-09:3.2e-11:2.1e+03:3.9e+03
chr1	46875000	46900000	KNCN:-125Kb:9.5e-05:3.8e-06:5.2e+02:1.7e+03
chr1	46875000	46900000	MKNK1-AS1:-125Kb:9.5e-05:3.8e-06:5.2e+02:1.7e+03
chr1	46900000	46925000	KNCN:-100Kb:5.6e-08:1.5e-09:6.3e+02:2.2e+03
chr1	46900000	46925000	LOC729041:25Kb:8.3e-15:1.1e-16:2.1e+03:4.3e+03
chr1	46900000	46925000	MKNK1-AS1:-100Kb:5.6e-08:1.5e-09:6.3e+02:2.2e+03
chr1	46925000	46950000	KNCN:-75Kb:0.00054:2.9e-05:8.2e+02:1.9e+03
chr1	46925000	46950000	LOC729041:50Kb:0.0091:0.00061:1.2e+03:2e+03
chr1	46925000	46950000	MKNK1-AS1:-75Kb:0.00054:2.9e-05:8.2e+02:1.9e+03
chr1	46975000	47000000	KNCN:-25Kb:0.00065:4.3e-05:2.1e+03:3.2e+03
chr1	46975000	47000000	LOC729041:100Kb:2.9e-05:1.2e-06:6.3e+02:1.9e+03
chr1	46975000	47000000	MKNK1-AS1:-25Kb:0.00065:4.3e-05:2.1e+03:3.2e+03
chr1	47000000	47025000	LOC729041:125Kb:9.9e-05:5.3e-06:5.2e+02:1.7e+03
chr1	47025000	47050000	KNCN:25Kb:1.8e-10:2.4e-12:2.1e+03:4e+03
chr1	47025000	47050000	MKNK1:-25Kb:0:0:2.1e+03:4.3e+03
chr1	47025000	47050000	MKNK1-AS1:25Kb:1.8e-10:2.4e-12:2.1e+03:4e+03
chr1	47050000	47075000	EFCAB14:-125Kb:0.0075:0.0003:5.2e+02:1.4e+03
chr1	47050000	47075000	MOB3C:-25Kb:0:0:2.1e+03:4.6e+03
chr1	47075000	47100000	EFCAB14:-100Kb:0.0033:9e-05:6.3e+02:1.6e+03
chr1	47075000	47100000	MKNK1:25Kb:0:0:2.1e+03:4.6e+03
chr1	47100000	47125000	MOB3C:25Kb:0.0082:0.00032:2.1e+03:3e+03
chr1	47150000	47175000	ATPAF1:25Kb:9.8e-07:1.2e-08:2.1e+03:3.5e+03
chr1	47150000	47175000	EFCAB14:-25Kb:1e-05:1.4e-07:2.1e+03:3.4e+03
chr1	47150000	47175000	EFCAB14-AS1:25Kb:9.8e-07:1.2e-08:2.1e+03:3.5e+03
chr1	47150000	47175000	TEX38:25Kb:9.8e-07:1.2e-08:2.1e+03:3.5e+03
chr1	47175000	47200000	MKNK1:125Kb:0.0074:0.0003:5.2e+02:1.4e+03
chr1	47175000	47200000	MOB3C:100Kb:0.0034:8.8e-05:6.3e+02:1.6e+03
chr1	47650000	47675000	TAL1:-25Kb:1.7e-11:2.1e-13:2.8e+03:4.3e+03
chr1	47675000	47700000	PDZK1IP1:25Kb:1.7e-11:2.2e-13:2.8e+03:4.3e+03
chr1	47850000	47875000	FOXE3:-25Kb:0.0007:1.8e-05:2.8e+03:3.6e+03
chr1	48150000	48175000	FOXD2:250Kb:0.00028:7.3e-06:3.4e+02:1.2e+03
chr1	48150000	48175000	FOXD2-AS1:250Kb:0.00028:7.3e-06:3.4e+02:1.2e+03
chr1	48150000	48175000	FOXE3:275Kb:0.0075:0.00029:3.1e+02:1e+03
chr1	48175000	48200000	FOXD2:275Kb:5.8e-05:7.5e-07:3.1e+02:1.3e+03
chr1	48175000	48200000	FOXD2-AS1:275Kb:5.8e-05:7.5e-07:3.1e+02:1.3e+03
chr1	48175000	48200000	FOXE3:300Kb:3.3e-05:4.3e-07:2.9e+02:1.3e+03
chr1	48425000	48450000	TRABD2B:-25Kb:1.2e-05:3.4e-07:1.4e+03:2.2e+03
chr1	48475000	48500000	TRABD2B:25Kb:3.9e-07:5e-09:1.4e+03:2.3e+03
chr1	48500000	48525000	TRABD2B:50Kb:1.2e-05:4.5e-07:7.4e+02:1.4e+03
chr1	48525000	48550000	TRABD2B:75Kb:0.0067:0.00034:5e+02:9.8e+02
chr1	48550000	48575000	SLC5A9:-125Kb:0.0014:1.8e-05:3e+02:7.9e+02
chr1	48700000	48725000	SLC5A9:25Kb:0.0049:0.00012:1.4e+03:1.9e+03
chr1	50900000	50925000	DMRTA2:25Kb:0.0016:1.9e-05:1.9e+03:2.5e+03
chr1	51400000	51425000	CDKN2C:-25Kb:3.1e-08:3.9e-10:1.9e+03:2.9e+03
chr1	51400000	51425000	FAF1:-25Kb:3.1e-08:3.9e-10:1.9e+03:2.9e+03
chr1	51450000	51475000	CDKN2C:25Kb:0.00059:1.5e-05:1.9e+03:2.6e+03
chr1	51450000	51475000	FAF1:25Kb:0.00059:1.5e-05:1.9e+03:2.6e+03
chr1	51575000	51600000	C1orf185:25Kb:0.0023:3e-05:1.9e+03:2.6e+03
chr1	51725000	51750000	RNF11:25Kb:9e-15:1.1e-16:3.3e+03:4.6e+03
chr1	51750000	51775000	RNF11:50Kb:1.5e-06:3.8e-08:1.8e+03:2.6e+03
chr1	51775000	51800000	TTC39A:-25Kb:0.00033:4.2e-06:3.3e+03:4e+03
chr1	51950000	51975000	EPS15:-25Kb:0.0026:3.2e-05:3.3e+03:3.9e+03
chr1	52025000	52050000	OSBPL9:-50Kb:1.7e-06:2.3e-08:1.8e+03:2.6e+03
chr1	52050000	52075000	OSBPL9:-25Kb:0.0031:0.0002:3.3e+03:3.8e+03
chr1	52100000	52125000	OSBPL9:25Kb:0.00094:3.8e-05:3.3e+03:3.9e+03
chr1	52200000	52225000	OSBPL9:125Kb:0.0031:0.00018:7.6e+02:1.3e+03
chr1	52225000	52250000	OSBPL9:150Kb:0.00038:1e-05:7.7e+02:1.4e+03
chr1	52325000	52350000	BTF3L4:-175Kb:0.009:0.00011:4.4e+02:1e+03
chr1	52325000	52350000	TXNDC12:-175Kb:0.009:0.00011:4.4e+02:1e+03
chr1	52350000	52375000	RAB3B:-100Kb:1.6e-12:2e-14:9.4e+02:2.1e+03
chr1	52375000	52400000	RAB3B:-75Kb:4e-07:1e-08:1.2e+03:2.1e+03
chr1	52475000	52500000	NRD1:150Kb:0.0094:0.00024:7.7e+02:1.3e+03
chr1	52500000	52525000	NRD1:175Kb:0.0094:0.00017:4.4e+02:1e+03
chr1	52750000	52775000	ZFYVE9:150Kb:0.00012:1.5e-06:5.9e+02:1.4e+03
chr1	52800000	52825000	CC2D1B:-25Kb:0.005:0.00013:2.6e+03:3.3e+03
chr1	52825000	52850000	ORC1:-25Kb:0.0001:1.3e-06:2.6e+03:3.6e+03
chr1	52825000	52850000	PRPF38A:-25Kb:0.0001:1.3e-06:2.6e+03:3.6e+03
chr1	52850000	52875000	CC2D1B:25Kb:1.8e-05:2.3e-07:2.6e+03:3.6e+03
chr1	53125000	53150000	ORC1:275Kb:0.00018:4.6e-06:3.5e+02:1.3e+03
chr1	53125000	53150000	PRPF38A:275Kb:0.00018:4.6e-06:3.5e+02:1.3e+03
chr1	53150000	53175000	ORC1:300Kb:0.0052:0.0002:3.3e+02:1e+03
chr1	53150000	53175000	PRPF38A:300Kb:0.0052:0.0002:3.3e+02:1e+03
chr1	53750000	53775000	LRP8:-25Kb:0:0:3.5e+03:5.9e+03
chr1	53825000	53850000	LRP8:50Kb:6.9e-07:2.7e-08:1.8e+03:2.9e+03
chr1	53850000	53875000	LOC100507564:150Kb:4.3e-06:5.3e-08:6e+02:1.7e+03
chr1	53850000	53875000	LRP8:75Kb:4.3e-08:1.1e-09:1.2e+03:2.5e+03
chr1	53850000	53875000	MAGOH:150Kb:4.3e-06:5.3e-08:6e+02:1.7e+03
chr1	54300000	54325000	HSPB11:-100Kb:0.00024:5.9e-06:9.9e+02:2e+03
chr1	54300000	54325000	LRRC42:-100Kb:0.00024:5.9e-06:9.9e+02:2e+03
chr1	54325000	54350000	HSPB11:-75Kb:2e-06:2.5e-08:1.2e+03:2.5e+03
chr1	54325000	54350000	LRRC42:-75Kb:2e-06:2.5e-08:1.2e+03:2.5e+03
chr1	54325000	54350000	TMEM48:25Kb:0.0018:6.6e-05:3e+03:3.9e+03
chr1	54350000	54375000	HSPB11:-50Kb:0.0012:4.4e-05:1.7e+03:2.6e+03
chr1	54350000	54375000	LRRC42:-50Kb:0.0012:4.4e-05:1.7e+03:2.6e+03
chr1	54375000	54400000	DIO1:25Kb:0.0091:0.00023:3e+03:3.8e+03
chr1	54375000	54400000	YIPF1:25Kb:0.0091:0.00023:3e+03:3.8e+03
chr1	54400000	54425000	DIO1:50Kb:0.0034:4.2e-05:1.7e+03:2.6e+03
chr1	54400000	54425000	TMEM48:100Kb:0.00019:4.8e-06:9.9e+02:2e+03
chr1	54400000	54425000	YIPF1:50Kb:0.0034:4.2e-05:1.7e+03:2.6e+03
chr1	54425000	54450000	TMEM48:125Kb:4.2e-06:5.2e-08:8.3e+02:2e+03
chr1	54675000	54700000	CYB5RL:25Kb:0:0:3e+03:5.2e+03
chr1	54675000	54700000	MRPL37:25Kb:0:0:3e+03:5.2e+03
chr1	55050000	55075000	FAM151A:-25Kb:0.0021:2.6e-05:3e+03:3.8e+03
chr1	55125000	55150000	C1orf177:-125Kb:0.00021:2.6e-06:8.3e+02:1.6e+03
chr1	55125000	55150000	TTC22:-125Kb:0.00021:2.6e-06:8.3e+02:1.6e+03
chr1	55250000	55275000	MROH7:125Kb:0.00022:4.3e-06:8.3e+02:1.6e+03
chr1	55275000	55300000	MROH7:150Kb:0.00022:5.6e-06:7.1e+02:1.5e+03
chr1	55400000	55425000	BSND:-50Kb:0:0:1.7e+03:4.6e+03
chr1	55425000	55450000	BSND:-25Kb:3.6e-08:8.8e-10:3e+03:4e+03
chr1	55450000	55475000	TMEM61:25Kb:8e-08:9.8e-10:3e+03:4e+03
chr1	55650000	55675000	LOC100507634:-25Kb:0.00061:7.5e-06:2.1e+03:2.8e+03
chr1	55650000	55675000	MIR4422:-25Kb:0.00061:7.5e-06:2.1e+03:2.8e+03
chr1	55650000	55675000	USP24:-25Kb:0.00061:7.5e-06:2.1e+03:2.8e+03
chr1	56900000	56925000	PPAP2B:-125Kb:0.0076:0.00043:4.9e+02:9e+02
chr1	56925000	56950000	PPAP2B:-100Kb:0.00097:2.8e-05:5.9e+02:1.1e+03
chr1	56975000	57000000	PPAP2B:-50Kb:3.3e-10:4.7e-12:1e+03:1.9e+03
chr1	57000000	57025000	PPAP2B:-25Kb:0.0018:7.7e-05:1.8e+03:2.3e+03
chr1	57250000	57275000	C1orf168:-25Kb:4.5e-05:5.4e-07:1.8e+03:2.4e+03
chr1	57400000	57425000	C8B:-25Kb:7.4e-07:9e-09:1.7e+03:2.3e+03
chr1	58975000	59000000	OMA1:-25Kb:9.6e-05:3.7e-06:2.4e+03:3.1e+03
chr1	59000000	59025000	TACSTD2:-25Kb:7.4e-06:9.1e-08:2.4e+03:3.2e+03
chr1	59025000	59050000	OMA1:25Kb:3.2e-06:8.5e-08:2.4e+03:3.2e+03
chr1	59050000	59075000	TACSTD2:25Kb:0.0012:3.1e-05:2.4e+03:3e+03
chr1	59100000	59125000	OMA1:100Kb:1.8e-07:2.4e-09:7.5e+02:1.7e+03
chr1	59200000	59225000	JUN:-25Kb:2.5e-06:3.4e-08:2.4e+03:3.3e+03
chr1	59200000	59225000	MIR4711:-975Kb:8.7e-07:1.1e-08:2.2e+02:1.2e+03
chr1	59275000	59300000	LOC100131060:25Kb:1.1e-10:1.6e-12:2.4e+03:3.6e+03
chr1	59475000	59500000	LOC100131060:225Kb:7e-05:1.9e-06:4e+02:1.2e+03
chr1	59500000	59525000	LOC100131060:250Kb:0.0083:0.00034:3.8e+02:9.9e+02
chr1	60150000	60175000	JUN:925Kb:0.0031:8.6e-05:2.3e+02:9e+02
chr1	62075000	62100000	MGC34796:-25Kb:6.3e-10:7.8e-12:1.8e+03:2.4e+03
chr1	62150000	62175000	TM2D1:-25Kb:0:0:2e+03:2.9e+03
chr1	62175000	62200000	INADL:-25Kb:0:0:2e+03:2.9e+03
chr1	62200000	62225000	TM2D1:25Kb:0:0:2e+03:2.9e+03
chr1	62225000	62250000	INADL:25Kb:2.3e-11:5.8e-13:2e+03:2.7e+03
chr1	62225000	62250000	TM2D1:50Kb:0.0017:6.5e-05:9.9e+02:1.3e+03
chr1	62850000	62875000	L1TD1:200Kb:3.8e-06:4.7e-08:3.6e+02:9.1e+02
chr1	62875000	62900000	L1TD1:225Kb:0.0071:0.00017:3.3e+02:7e+02
chr1	62925000	62950000	ATG4C:-300Kb:0.0022:8.8e-05:2.6e+02:6.8e+02
chr1	62925000	62950000	USP1:25Kb:0.0081:0.00038:2.2e+03:2.5e+03
chr1	62950000	62975000	ATG4C:-275Kb:2.7e-05:3.6e-07:2.8e+02:8.4e+02
chr1	62975000	63000000	ATG4C:-250Kb:0.002:5.2e-05:3e+02:7.4e+02
chr1	63175000	63200000	USP1:275Kb:0.0063:0.00016:2.8e+02:6.6e+02
chr1	63200000	63225000	USP1:300Kb:0.00069:8.9e-06:2.6e+02:7.1e+02
chr1	63225000	63250000	USP1:325Kb:0.0081:0.00041:2.4e+02:6e+02
chr1	63750000	63775000	FOXD3:-25Kb:0.0017:2.2e-05:1.9e+03:2.3e+03
chr1	63750000	63775000	LINC00466:-25Kb:0.0017:2.2e-05:1.9e+03:2.3e+03
chr1	63775000	63800000	ALG6:-50Kb:0.00074:4e-05:1e+03:1.4e+03
chr1	63800000	63825000	ALG6:-25Kb:1.5e-12:2e-14:1.9e+03:2.7e+03
chr1	63825000	63850000	EFCAB7:-150Kb:0.00053:1.4e-05:3.9e+02:8e+02
chr1	63825000	63850000	FOXD3:50Kb:0.0018:4.6e-05:1e+03:1.4e+03
chr1	63825000	63850000	ITGB3BP:-150Kb:0.00053:1.4e-05:3.9e+02:8e+02
chr1	63825000	63850000	LINC00466:50Kb:0.0018:4.6e-05:1e+03:1.4e+03
chr1	63850000	63875000	ALG6:25Kb:9.8e-09:2.6e-10:1.9e+03:2.6e+03
chr1	63875000	63900000	ALG6:50Kb:0.00065:2.6e-05:1e+03:1.5e+03
chr1	63975000	64000000	ALG6:150Kb:0.0012:7.7e-05:3.9e+02:8e+02
chr1	63975000	64000000	DLEU2L:-25Kb:1.2e-06:1.5e-08:1.9e+03:2.4e+03
chr1	64000000	64025000	EFCAB7:25Kb:3e-06:3.8e-08:1.9e+03:2.4e+03
chr1	64000000	64025000	ITGB3BP:25Kb:3e-06:3.8e-08:1.9e+03:2.4e+03
chr1	64025000	64050000	PGM1:-25Kb:0:0:2e+03:3.2e+03
chr1	64075000	64100000	PGM1:25Kb:0:0:2e+03:3.1e+03
chr1	65300000	65325000	JAK1:-125Kb:0.00022:1.4e-05:6.1e+02:1.2e+03
chr1	65300000	65325000	MIR101-1:-200Kb:0.00045:5.8e-06:3.5e+02:9.8e+02
chr1	65300000	65325000	MIR3671:-200Kb:0.00045:5.8e-06:3.5e+02:9.8e+02
chr1	65325000	65350000	JAK1:-100Kb:8.6e-15:2.2e-16:5.8e+02:1.7e+03
chr1	65325000	65350000	MIR101-1:-175Kb:0.0047:0.00012:3.6e+02:8.9e+02
chr1	65325000	65350000	MIR3671:-175Kb:0.0047:0.00012:3.6e+02:8.9e+02
chr1	65350000	65375000	JAK1:-75Kb:2.1e-09:1.1e-10:7.4e+02:1.6e+03
chr1	65400000	65425000	JAK1:-25Kb:6.7e-10:2.6e-11:1.8e+03:2.8e+03
chr1	65450000	65475000	JAK1:25Kb:0:0:1.8e+03:3.3e+03
chr1	65625000	65650000	AK4:25Kb:0:0:1.8e+03:3.3e+03
chr1	65650000	65675000	AK4:50Kb:1.4e-07:3.6e-09:1e+03:1.9e+03
chr1	65675000	65700000	AK4:75Kb:0.0013:4.8e-05:7.4e+02:1.3e+03
chr1	65850000	65875000	LEPROT:-25Kb:0.0019:2.4e-05:1.8e+03:2.8e+03
chr1	67850000	67875000	SERBP1:-25Kb:1.2e-05:1.5e-07:2.3e+03:3.3e+03
chr1	68175000	68200000	GADD45A:25Kb:0.0016:4.1e-05:2.3e+03:3e+03
chr1	68200000	68225000	GADD45A:50Kb:3.4e-10:4.3e-12:1.3e+03:2.6e+03
chr1	70625000	70650000	ANKRD13C:-175Kb:0.005:0.00086:4.2e+02:7.3e+02
chr1	70625000	70650000	HHLA3:-175Kb:0.005:0.00086:4.2e+02:7.3e+02
chr1	70625000	70650000	LRRC40:-25Kb:9.3e-05:4.1e-06:2.1e+03:2.5e+03
chr1	70625000	70650000	SRSF11:-25Kb:9.3e-05:4.1e-06:2.1e+03:2.5e+03
chr1	70650000	70675000	ANKRD13C:-150Kb:1.9e-08:1.4e-09:4.6e+02:1.1e+03
chr1	70650000	70675000	CTH:-225Kb:0.00048:1.4e-05:3.6e+02:7.8e+02
chr1	70650000	70675000	HHLA3:-150Kb:1.9e-08:1.4e-09:4.6e+02:1.1e+03
chr1	70675000	70700000	ANKRD13C:-125Kb:6.4e-06:7.4e-07:5.1e+02:9.9e+02
chr1	70675000	70700000	HHLA3:-125Kb:6.4e-06:7.4e-07:5.1e+02:9.9e+02
chr1	70675000	70700000	LRRC40:25Kb:1e-11:1.5e-13:2.1e+03:2.8e+03
chr1	70675000	70700000	SRSF11:25Kb:1e-11:1.5e-13:2.1e+03:2.8e+03
chr1	70700000	70725000	ANKRD13C:-100Kb:2.8e-06:2.4e-07:5.9e+02:1.1e+03
chr1	70700000	70725000	HHLA3:-100Kb:2.8e-06:2.4e-07:5.9e+02:1.1e+03
chr1	70725000	70750000	ANKRD13C:-75Kb:6.4e-06:7.2e-07:7.6e+02:1.2e+03
chr1	70725000	70750000	CTH:-150Kb:0.0093:0.00064:4.6e+02:7.8e+02
chr1	70725000	70750000	HHLA3:-75Kb:6.4e-06:7.2e-07:7.6e+02:1.2e+03
chr1	70750000	70775000	ANKRD13C:-50Kb:0.00051:8.1e-05:1.1e+03:1.5e+03
chr1	70750000	70775000	HHLA3:-50Kb:0.00051:8.1e-05:1.1e+03:1.5e+03
chr1	70775000	70800000	ANKRD13C:-25Kb:0:0:2.1e+03:3.2e+03
chr1	70775000	70800000	CTH:-100Kb:0.0093:0.00066:5.9e+02:9.1e+02
chr1	70775000	70800000	HHLA3:-25Kb:0:0:2.1e+03:3.2e+03
chr1	70800000	70825000	CTH:-75Kb:0:0:7.6e+02:1.7e+03
chr1	70800000	70825000	LRRC40:150Kb:8.7e-08:2.5e-09:4.6e+02:1.1e+03
chr1	70800000	70825000	SRSF11:150Kb:8.7e-08:2.5e-09:4.6e+02:1.1e+03
chr1	70825000	70850000	ANKRD13C:25Kb:1.3e-14:5.6e-16:2.1e+03:2.9e+03
chr1	70825000	70850000	HHLA3:25Kb:1.3e-14:5.6e-16:2.1e+03:2.9e+03
chr1	70850000	70875000	ANKRD13C:50Kb:5.1e-12:3e-13:1.1e+03:1.8e+03
chr1	70850000	70875000	HHLA3:50Kb:5.1e-12:3e-13:1.1e+03:1.8e+03
chr1	70875000	70900000	ANKRD13C:75Kb:0:0:7.6e+02:1.7e+03
chr1	70875000	70900000	HHLA3:75Kb:0:0:7.6e+02:1.7e+03
chr1	70875000	70900000	LRRC40:225Kb:0.00036:2.1e-05:3.6e+02:7.8e+02
chr1	70875000	70900000	SRSF11:225Kb:0.00036:2.1e-05:3.6e+02:7.8e+02
chr1	70900000	70925000	ANKRD13C:100Kb:0.00028:4e-05:5.9e+02:9.8e+02
chr1	70900000	70925000	CTH:25Kb:0.0093:0.00056:2.1e+03:2.4e+03
chr1	70900000	70925000	HHLA3:100Kb:0.00028:4e-05:5.9e+02:9.8e+02
chr1	70950000	70975000	ANKRD13C:150Kb:0.00016:2e-05:4.6e+02:8.7e+02
chr1	70950000	70975000	HHLA3:150Kb:0.00016:2e-05:4.6e+02:8.7e+02
chr1	70950000	70975000	LRRC40:300Kb:0.0032:0.00023:3.1e+02:6.6e+02
chr1	70950000	70975000	SRSF11:300Kb:0.0032:0.00023:3.1e+02:6.6e+02
chr1	70975000	71000000	PTGER3:-525Kb:2.4e-05:1.1e-06:84:5.3e+02
chr1	70975000	71000000	ZRANB2-AS1:-525Kb:2.4e-05:1.1e-06:84:5.3e+02
chr1	71125000	71150000	PTGER3:-375Kb:0.00021:1.2e-05:2e+02:6e+02
chr1	71125000	71150000	ZRANB2-AS1:-375Kb:0.00021:1.2e-05:2e+02:6e+02
chr1	71150000	71175000	PTGER3:-350Kb:5.4e-07:1.6e-08:2e+02:7.3e+02
chr1	71150000	71175000	ZRANB2-AS1:-350Kb:5.4e-07:1.6e-08:2e+02:7.3e+02
chr1	71500000	71525000	MIR186:-25Kb:0:0:1.4e+03:2.2e+03
chr1	71500000	71525000	ZRANB2:-25Kb:0:0:1.4e+03:2.2e+03
chr1	71500000	71525000	ZRANB2-AS2:-25Kb:0:0:1.4e+03:2.2e+03
chr1	71525000	71550000	PTGER3:25Kb:0:0:1.4e+03:2.2e+03
chr1	71525000	71550000	ZRANB2-AS1:25Kb:0:0:1.4e+03:2.2e+03
chr1	71550000	71575000	MIR186:25Kb:0.0015:4e-05:8.4e+02:1.2e+03
chr1	71550000	71575000	ZRANB2:25Kb:0.0015:4e-05:8.4e+02:1.2e+03
chr1	71550000	71575000	ZRANB2-AS2:25Kb:0.0015:4e-05:8.4e+02:1.2e+03
chr1	72275000	72300000	NEGR1-IT1:-25Kb:3.5e-05:4.4e-07:9.9e+02:1.2e+03
chr1	72700000	72725000	NEGR1:-25Kb:3.1e-07:3.9e-09:7.4e+02:9.9e+02
chr1	72825000	72850000	NEGR1:100Kb:0.00018:4.4e-06:1.7e+02:3.6e+02
chr1	74975000	75000000	C1orf173:-150Kb:0.0012:8.3e-05:2.3e+02:5.4e+02
chr1	75000000	75025000	C1orf173:-125Kb:0.0011:6.2e-05:2.6e+02:5.8e+02
chr1	75025000	75050000	C1orf173:-100Kb:0.0021:0.00017:3e+02:6e+02
chr1	75050000	75075000	C1orf173:-75Kb:0.0041:0.00038:3.9e+02:6.8e+02
chr1	75100000	75125000	C1orf173:-25Kb:0:0:1.1e+03:2.1e+03
chr1	75100000	75125000	CRYZ:-75Kb:7.5e-05:2.1e-06:3.9e+02:7.8e+02
chr1	75100000	75125000	TYW3:-75Kb:7.5e-05:2.1e-06:3.9e+02:7.8e+02
chr1	75125000	75150000	CRYZ:-50Kb:0.00025:1.4e-05:5.8e+02:9.3e+02
chr1	75125000	75150000	TYW3:-50Kb:0.00025:1.4e-05:5.8e+02:9.3e+02
chr1	75150000	75175000	C1orf173:25Kb:3e-13:8.1e-15:1.1e+03:1.8e+03
chr1	75150000	75175000	CRYZ:-25Kb:0:0:1.1e+03:2e+03
chr1	75150000	75175000	TYW3:-25Kb:0:0:1.1e+03:2e+03
chr1	75175000	75200000	C1orf173:50Kb:0.00029:1.2e-05:5.8e+02:9.3e+02
chr1	75200000	75225000	CRYZ:25Kb:0.0001:4.2e-06:1.5e+03:1.9e+03
chr1	75200000	75225000	TYW3:25Kb:0.0001:4.2e-06:1.5e+03:1.9e+03
chr1	75600000	75625000	LHX8:25Kb:0.00055:6.6e-06:7.2e+02:1.1e+03
chr1	76175000	76200000	MSH4:-75Kb:0:0:5.1e+02:1.7e+03
chr1	76175000	76200000	RABGGTB:-75Kb:0:0:5.1e+02:1.7e+03
chr1	76175000	76200000	SNORD45A:-75Kb:0:0:5.1e+02:1.7e+03
chr1	76175000	76200000	SNORD45B:-75Kb:0:0:5.1e+02:1.7e+03
chr1	76175000	76200000	SNORD45C:-75Kb:0:0:5.1e+02:1.7e+03
chr1	76200000	76225000	ACADM:25Kb:0:0:1.3e+03:2.2e+03
chr1	76200000	76225000	MSH4:-50Kb:0:0:7.2e+02:1.5e+03
chr1	76200000	76225000	RABGGTB:-50Kb:0:0:7.2e+02:1.5e+03
chr1	76200000	76225000	SNORD45A:-50Kb:0:0:7.2e+02:1.5e+03
chr1	76200000	76225000	SNORD45B:-50Kb:0:0:7.2e+02:1.5e+03
chr1	76200000	76225000	SNORD45C:-50Kb:0:0:7.2e+02:1.5e+03
chr1	76225000	76250000	ACADM:50Kb:0:0:7.2e+02:1.5e+03
chr1	76225000	76250000	MSH4:-25Kb:0:0:1.3e+03:2.1e+03
chr1	76225000	76250000	RABGGTB:-25Kb:0:0:1.3e+03:2.1e+03
chr1	76225000	76250000	SNORD45A:-25Kb:0:0:1.3e+03:2.1e+03
chr1	76225000	76250000	SNORD45B:-25Kb:0:0:1.3e+03:2.1e+03
chr1	76225000	76250000	SNORD45C:-25Kb:0:0:1.3e+03:2.1e+03
chr1	76250000	76275000	ACADM:75Kb:0:0:5.1e+02:1.7e+03
chr1	76275000	76300000	MSH4:25Kb:2.5e-05:1.3e-06:1.3e+03:1.7e+03
chr1	76275000	76300000	RABGGTB:25Kb:2.5e-05:1.3e-06:1.3e+03:1.7e+03
chr1	76275000	76300000	SNORD45A:25Kb:2.5e-05:1.3e-06:1.3e+03:1.7e+03
chr1	76275000	76300000	SNORD45B:25Kb:2.5e-05:1.3e-06:1.3e+03:1.7e+03
chr1	76275000	76300000	SNORD45C:25Kb:2.5e-05:1.3e-06:1.3e+03:1.7e+03
chr1	77300000	77325000	ST6GALNAC5:-25Kb:3.1e-10:4e-12:1.4e+03:2.1e+03
chr1	77350000	77375000	ST6GALNAC5:25Kb:0.0011:2.7e-05:1.4e+03:1.8e+03
chr1	78050000	78075000	ZZZ3:-75Kb:0.002:0.00011:7.9e+02:1.3e+03
chr1	78075000	78100000	ZZZ3:-50Kb:0.00029:7.9e-06:1.1e+03:1.7e+03
chr1	78100000	78125000	ZZZ3:-25Kb:0:0:1.9e+03:3.7e+03
chr1	78125000	78150000	FAM73A:-100Kb:0.0051:0.00043:6.3e+02:1.1e+03
chr1	78125000	78150000	USP33:-100Kb:0.0051:0.00043:6.3e+02:1.1e+03
chr1	78150000	78175000	FAM73A:-75Kb:6.1e-05:2.6e-06:7.9e+02:1.4e+03
chr1	78150000	78175000	USP33:-75Kb:6.1e-05:2.6e-06:7.9e+02:1.4e+03
chr1	78150000	78175000	ZZZ3:25Kb:0.00044:1.8e-05:1.9e+03:2.5e+03
chr1	78175000	78200000	FAM73A:-50Kb:0.00018:1e-05:1.1e+03:1.7e+03
chr1	78175000	78200000	USP33:-50Kb:0.00018:1e-05:1.1e+03:1.7e+03
chr1	78200000	78225000	FAM73A:-25Kb:0:0:1.9e+03:3.8e+03
chr1	78200000	78225000	USP33:-25Kb:0:0:1.9e+03:3.8e+03
chr1	78225000	78250000	ZZZ3:100Kb:0.0058:0.00039:6.3e+02:1.1e+03
chr1	78250000	78275000	FAM73A:25Kb:3.6e-14:1e-15:1.9e+03:3e+03
chr1	78250000	78275000	USP33:25Kb:3.6e-14:1e-15:1.9e+03:3e+03
chr1	78275000	78300000	FAM73A:50Kb:0.0032:0.00022:1.1e+03:1.6e+03
chr1	78275000	78300000	USP33:50Kb:0.0032:0.00022:1.1e+03:1.6e+03
chr1	78400000	78425000	FUBP1:-25Kb:0:0:1.9e+03:3.5e+03
chr1	78425000	78450000	DNAJB4:-25Kb:2.6e-14:3.3e-16:1.9e+03:3e+03
chr1	78450000	78475000	FUBP1:25Kb:1.2e-14:3.3e-16:1.9e+03:3e+03
chr1	78575000	78600000	IFI44:-525Kb:0.00046:1.8e-05:85:6e+02
chr1	79075000	79100000	IFI44:-25Kb:0:0:1.4e+03:2.8e+03
chr1	79100000	79125000	IFI44L:25Kb:0:0:1.4e+03:2.8e+03
chr1	79125000	79150000	IFI44:25Kb:0:0:1.4e+03:3.7e+03
chr1	79125000	79150000	IFI44L:50Kb:0:0:7.1e+02:1.8e+03
chr1	84725000	84750000	SAMD13:-25Kb:0.0013:3.3e-05:1.5e+03:2.1e+03
chr1	84775000	84800000	SAMD13:25Kb:1.6e-06:2e-08:1.5e+03:2.4e+03
chr1	84875000	84900000	DNASE2B:25Kb:8.8e-05:1.1e-06:1.5e+03:2.3e+03
chr1	84875000	84900000	UOX:25Kb:8.8e-05:1.1e-06:1.5e+03:2.3e+03
chr1	84900000	84925000	RPF1:-25Kb:5.7e-08:1.6e-09:1.5e+03:2.5e+03
chr1	84925000	84950000	CTBS:-100Kb:0.00066:5.2e-05:6e+02:1.2e+03
chr1	84925000	84950000	GNG5:-25Kb:1e-12:1.4e-14:1.5e+03:2.7e+03
chr1	84950000	84975000	CTBS:-75Kb:4.9e-08:1.9e-09:7.3e+02:1.7e+03
chr1	84950000	84975000	RPF1:25Kb:2.2e-12:3e-14:1.5e+03:2.7e+03
chr1	84975000	85000000	CTBS:-50Kb:0.00011:7.3e-06:9.4e+02:1.7e+03
chr1	84975000	85000000	GNG5:25Kb:4.6e-08:1.2e-09:1.5e+03:2.5e+03
chr1	85000000	85025000	CTBS:-25Kb:0:0:1.5e+03:2.8e+03
chr1	85000000	85025000	GNG5:50Kb:0.0038:0.0003:9.4e+02:1.5e+03
chr1	85025000	85050000	GNG5:75Kb:5.5e-08:2.2e-09:7.3e+02:1.7e+03
chr1	85025000	85050000	RPF1:100Kb:0.00098:6.7e-05:6e+02:1.2e+03
chr1	85050000	85075000	CTBS:25Kb:0:0:1.5e+03:3.5e+03
chr1	85050000	85075000	GNG5:100Kb:2.4e-05:1.6e-06:6e+02:1.4e+03
chr1	85050000	85075000	RPF1:125Kb:8.3e-05:4.5e-06:5.2e+02:1.3e+03
chr1	85075000	85100000	C1orf180:-25Kb:7.4e-13:9.4e-15:1.5e+03:2.7e+03
chr1	85075000	85100000	CTBS:50Kb:2.2e-06:1.2e-07:9.4e+02:1.8e+03
chr1	85075000	85100000	GNG5:125Kb:1.1e-05:5.9e-07:5.2e+02:1.3e+03
chr1	85075000	85100000	RPF1:150Kb:5.8e-07:2.4e-08:4.6e+02:1.4e+03
chr1	85125000	85150000	C1orf180:25Kb:1.5e-05:3.9e-07:1.5e+03:2.3e+03
chr1	85125000	85150000	SSX2IP:-25Kb:1.1e-05:2.8e-07:1.5e+03:2.3e+03
chr1	85175000	85200000	SSX2IP:25Kb:0:0:1.5e+03:3.1e+03
chr1	85400000	85425000	BCL10:-325Kb:3.4e-06:8.8e-08:3.1e+02:1.1e+03
chr1	85400000	85425000	C1orf52:-325Kb:3.4e-06:8.8e-08:3.1e+02:1.1e+03
chr1	85400000	85425000	LOC646626:-325Kb:3.4e-06:8.8e-08:3.1e+02:1.1e+03
chr1	85400000	85425000	MCOLN2:-50Kb:2.1e-13:8.1e-15:1.2e+03:2.5e+03
chr1	85425000	85450000	BCL10:-300Kb:0.00014:5.6e-06:3.3e+02:1e+03
chr1	85425000	85450000	C1orf52:-300Kb:0.00014:5.6e-06:3.3e+02:1e+03
chr1	85425000	85450000	LOC646626:-300Kb:0.00014:5.6e-06:3.3e+02:1e+03
chr1	85425000	85450000	MCOLN2:-25Kb:0:0:2.1e+03:4.9e+03
chr1	85475000	85500000	MCOLN2:25Kb:0:0:2.1e+03:3.7e+03
chr1	85750000	85775000	BCL10:25Kb:3.2e-10:4.2e-12:2.1e+03:3.2e+03
chr1	85750000	85775000	C1orf52:25Kb:3.2e-10:4.2e-12:2.1e+03:3.2e+03
chr1	85750000	85775000	LOC646626:25Kb:3.2e-10:4.2e-12:2.1e+03:3.2e+03
chr1	87225000	87250000	LOC339524:-350Kb:0.0017:0.00014:1.5e+02:6.6e+02
chr1	87250000	87275000	LOC339524:-325Kb:0.0024:0.00033:1.6e+02:6.4e+02
chr1	87275000	87300000	LOC339524:-300Kb:0.00071:4.4e-05:1.8e+02:7.2e+02
chr1	87300000	87325000	LOC339524:-275Kb:1.8e-06:5.7e-08:1.9e+02:9.3e+02
chr1	87400000	87425000	HS2ST1:25Kb:3.5e-06:1.4e-07:2.1e+03:2.8e+03
chr1	87400000	87425000	SEP15:25Kb:3.5e-06:1.4e-07:2.1e+03:2.8e+03
chr1	87475000	87500000	HS2ST1:100Kb:0.0022:0.00011:5.7e+02:1.1e+03
chr1	87475000	87500000	SEP15:100Kb:0.0022:0.00011:5.7e+02:1.1e+03
chr1	87500000	87525000	HS2ST1:125Kb:9.6e-10:1.3e-11:4.6e+02:1.4e+03
chr1	87500000	87525000	SEP15:125Kb:9.6e-10:1.3e-11:4.6e+02:1.4e+03
chr1	87525000	87550000	HS2ST1:150Kb:1.3e-07:3.6e-09:3.9e+02:1.2e+03
chr1	87525000	87550000	SEP15:150Kb:1.3e-07:3.6e-09:3.9e+02:1.2e+03
chr1	87575000	87600000	LMO4:-200Kb:0.0091:0.00038:3.1e+02:7.8e+02
chr1	87600000	87625000	LMO4:-175Kb:0.002:3e-05:3.2e+02:8.8e+02
chr1	87600000	87625000	LOC339524:25Kb:0:0:1.7e+03:3.4e+03
chr1	87625000	87650000	LOC339524:50Kb:0.00071:3.5e-05:9.6e+02:1.5e+03
chr1	87675000	87700000	LOC339524:100Kb:0.0017:0.00016:5.3e+02:1e+03
chr1	87700000	87725000	LOC339524:125Kb:0.0029:0.00045:4.4e+02:9e+02
chr1	87750000	87775000	LOC339524:175Kb:0.0017:0.00018:3.2e+02:8.1e+02
chr1	87775000	87800000	LOC339524:200Kb:0.0024:0.00031:3.1e+02:7.8e+02
chr1	88400000	88425000	LMO4:625Kb:0.0091:0.00041:2.2e+02:6.9e+02
chr1	89100000	89125000	PKN2:-25Kb:3.6e-07:1e-08:1.8e+03:2.6e+03
chr1	89125000	89150000	GTF2B:-225Kb:0.0031:3.9e-05:2.4e+02:8.7e+02
chr1	89200000	89225000	PKN2:75Kb:0.0036:0.00025:6.1e+02:1.1e+03
chr1	89250000	89275000	PKN2:125Kb:0.0056:0.00046:3.7e+02:8.4e+02
chr1	89300000	89325000	PKN2:175Kb:4.7e-06:1.9e-07:2.7e+02:1e+03
chr1	89325000	89350000	PKN2:200Kb:1.5e-09:2.1e-11:2.3e+02:1.2e+03
chr1	89350000	89375000	PKN2:225Kb:8.4e-05:4.6e-06:2.4e+02:8.7e+02
chr1	89450000	89475000	GBP6:-375Kb:2.7e-06:3.4e-08:2.6e+02:1.2e+03
chr1	89725000	89750000	RBMXL1:275Kb:0.0044:0.0003:3.4e+02:9.3e+02
chr1	89800000	89825000	RBMXL1:350Kb:0.00066:2.7e-05:2.8e+02:9.8e+02
chr1	89825000	89850000	RBMXL1:375Kb:2.1e-06:2.9e-08:2.6e+02:1.2e+03
chr1	89900000	89925000	RBMXL1:450Kb:3e-05:8.2e-07:2.2e+02:1.1e+03
chr1	89925000	89950000	RBMXL1:475Kb:0.00098:5.3e-05:2.1e+02:8.8e+02
chr1	90050000	90075000	FLJ27354:-25Kb:0.00017:4.5e-06:2.5e+03:3.3e+03
chr1	90050000	90075000	LRRC8C:-25Kb:0.00017:4.5e-06:2.5e+03:3.3e+03
chr1	90200000	90225000	FLJ27354:125Kb:0.0007:2.8e-05:6.6e+02:1.4e+03
chr1	90200000	90225000	LRRC8C:125Kb:0.0007:2.8e-05:6.6e+02:1.4e+03
chr1	90225000	90250000	FLJ27354:150Kb:2.3e-13:3.1e-15:5.6e+02:1.9e+03
chr1	90225000	90250000	GEMIN8P4:-225Kb:2.9e-07:1.1e-08:4e+02:1.3e+03
chr1	90225000	90250000	LRRC8C:150Kb:2.3e-13:3.1e-15:5.6e+02:1.9e+03
chr1	90225000	90250000	ZNF326:-225Kb:2.9e-07:1.1e-08:4e+02:1.3e+03
chr1	90250000	90275000	GEMIN8P4:-200Kb:0:0:4.4e+02:1.9e+03
chr1	90250000	90275000	LRRC8D:-25Kb:6e-05:3.2e-06:2.5e+03:3.3e+03
chr1	90250000	90275000	ZNF326:-200Kb:0:0:4.4e+02:1.9e+03
chr1	90275000	90300000	GEMIN8P4:-175Kb:6e-11:1.6e-12:5e+02:1.6e+03
chr1	90275000	90300000	ZNF326:-175Kb:6e-11:1.6e-12:5e+02:1.6e+03
chr1	90300000	90325000	GEMIN8P4:-150Kb:1.1e-06:5.7e-08:5.6e+02:1.4e+03
chr1	90300000	90325000	LRRC8D:25Kb:1.2e-11:1.6e-13:2.5e+03:3.7e+03
chr1	90300000	90325000	ZNF326:-150Kb:1.1e-06:5.7e-08:5.6e+02:1.4e+03
chr1	90400000	90425000	LRRC8D:125Kb:0.0022:0.00015:6.6e+02:1.2e+03
chr1	90425000	90450000	LRRC8D:150Kb:7.4e-06:2.9e-07:5.6e+02:1.4e+03
chr1	90450000	90475000	LRRC8D:175Kb:3.5e-10:9.2e-12:5e+02:1.6e+03
chr1	91500000	91525000	ZNF644:25Kb:2e-05:2.5e-07:1.8e+03:2.5e+03
chr1	91975000	92000000	CDC7:25Kb:0.00025:3.1e-06:1.7e+03:2.4e+03
chr1	91975000	92000000	TGFBR3:-375Kb:0.00097:2.6e-05:2.5e+02:9.6e+02
chr1	92000000	92025000	TGFBR3:-350Kb:0.0025:0.0001:2.7e+02:9.2e+02
chr1	92325000	92350000	CDC7:375Kb:0.0092:0.00047:2.5e+02:7.6e+02
chr1	92325000	92350000	TGFBR3:-25Kb:0.00076:1e-05:1.7e+03:2.5e+03
chr1	92350000	92375000	CDC7:400Kb:0.0045:0.00017:2.4e+02:7.9e+02
chr1	92375000	92400000	CDC7:425Kb:0.00044:1.1e-05:2.3e+02:8.8e+02
chr1	92925000	92950000	GFI1:-25Kb:3.5e-06:9.1e-08:1.9e+03:3e+03
chr1	92975000	93000000	GFI1:25Kb:2.9e-09:3.8e-11:1.9e+03:3.2e+03
chr1	93025000	93050000	GFI1:75Kb:0.0096:0.0005:7.2e+02:1.4e+03
chr1	93050000	93075000	GFI1:100Kb:0.0052:0.0002:5.6e+02:1.3e+03
chr1	93250000	93275000	RPL5:-25Kb:0.00095:1.2e-05:1.9e+03:2.8e+03
chr1	93275000	93300000	EVI5:25Kb:0.0007:8.5e-06:1.9e+03:2.8e+03
chr1	93300000	93325000	FAM69A:-125Kb:2.5e-13:6.6e-15:6.6e+02:2.3e+03
chr1	93325000	93350000	FAM69A:-100Kb:4.3e-12:1.7e-13:8.1e+02:2.4e+03
chr1	93400000	93425000	FAM69A:-25Kb:5.4e-10:2.8e-11:2.6e+03:4.1e+03
chr1	93400000	93425000	SNORA66:100Kb:2.4e-07:9.4e-09:8.9e+02:2.1e+03
chr1	93400000	93425000	SNORD21:100Kb:2.4e-07:9.4e-09:8.9e+02:2.1e+03
chr1	93425000	93450000	SNORA66:125Kb:1.7e-14:4.4e-16:6.6e+02:2.3e+03
chr1	93425000	93450000	SNORD21:125Kb:1.7e-14:4.4e-16:6.6e+02:2.3e+03
chr1	93450000	93475000	FAM69A:25Kb:0:0:2.6e+03:5e+03
chr1	93450000	93475000	SNORA66:150Kb:0:0:5.1e+02:2.4e+03
chr1	93450000	93475000	SNORD21:150Kb:0:0:5.1e+02:2.4e+03
chr1	93475000	93500000	MTF2:-50Kb:3.2e-07:4e-09:1.5e+03:2.8e+03
chr1	93475000	93500000	SNORA66:175Kb:1.4e-05:7.5e-07:4.2e+02:1.4e+03
chr1	93475000	93500000	SNORD21:175Kb:1.4e-05:7.5e-07:4.2e+02:1.4e+03
chr1	94075000	94100000	BCAR3:-225Kb:0.00081:1e-05:3.9e+02:1.3e+03
chr1	94075000	94100000	LOC100129046:25Kb:0.0061:7.9e-05:2.6e+03:3.5e+03
chr1	94075000	94100000	MIR760:-225Kb:0.00081:1e-05:3.9e+02:1.3e+03
chr1	94550000	94575000	ABCA4:-25Kb:8.5e-06:1e-07:1.6e+03:2.8e+03
chr1	95350000	95375000	CNN3:-25Kb:3.5e-08:9.1e-10:1.8e+03:2.8e+03
chr1	95350000	95375000	LOC729970:-25Kb:3.5e-08:9.1e-10:1.8e+03:2.8e+03
chr1	95400000	95425000	CNN3:25Kb:2.3e-08:3e-10:1.8e+03:2.9e+03
chr1	95400000	95425000	LOC729970:25Kb:2.3e-08:3e-10:1.8e+03:2.9e+03
chr1	95475000	95500000	CNN3:100Kb:0.0026:0.0001:4.5e+02:1.1e+03
chr1	95475000	95500000	LOC729970:100Kb:0.0026:0.0001:4.5e+02:1.1e+03
chr1	97150000	97175000	PTBP2:-25Kb:0.00095:3.6e-05:1.2e+03:1.6e+03
chr1	97200000	97225000	PTBP2:25Kb:0:0:1.2e+03:2.5e+03
chr1	97250000	97275000	PTBP2:75Kb:5.9e-08:1.5e-09:4e+02:9.9e+02
chr1	97275000	97300000	PTBP2:100Kb:0.0019:9.7e-05:3e+02:6.7e+02
chr1	97525000	97550000	DPYD-AS1:-25Kb:4e-11:9.7e-13:7.6e+02:1.6e+03
chr1	97575000	97600000	DPYD-AS1:25Kb:0:0:7.6e+02:1.7e+03
chr1	98350000	98375000	DPYD:-25Kb:1.1e-06:1.4e-08:7.6e+02:1.4e+03
chr1	98400000	98425000	DPYD:25Kb:0.0013:3.4e-05:7.6e+02:1.2e+03
chr1	98525000	98550000	MIR137HG:25Kb:1.5e-05:1.8e-07:7.6e+02:1.3e+03
chr1	98525000	98550000	MIR2682:25Kb:1.5e-05:1.8e-07:7.6e+02:1.3e+03
chr1	99100000	99125000	SNX7:-25Kb:8.4e-14:2.1e-15:1e+03:1.6e+03
chr1	99150000	99175000	SNX7:25Kb:0:0:1e+03:1.8e+03
chr1	99175000	99200000	SNX7:50Kb:0.0051:0.00019:5.6e+02:8.5e+02
chr1	100075000	100100000	PALMD:-25Kb:5.4e-14:6.7e-16:1.3e+03:2.3e+03
chr1	100125000	100150000	PALMD:25Kb:4.1e-06:1e-07:1.3e+03:2e+03
chr1	100200000	100225000	FRRS1:-25Kb:1.4e-09:3.6e-11:2e+03:2.9e+03
chr1	100250000	100275000	FRRS1:25Kb:0:0:2e+03:3.4e+03
chr1	100250000	100275000	HIAT1:-250Kb:0.0026:7.6e-05:3.7e+02:9.6e+02
chr1	100275000	100300000	AGL:-25Kb:0.0005:6.5e-06:2e+03:2.6e+03
chr1	100400000	100425000	SLC35A3:-25Kb:2.4e-05:2.9e-07:2e+03:2.7e+03
chr1	100450000	100475000	SLC35A3:25Kb:0.00049:1.2e-05:2e+03:2.6e+03
chr1	100500000	100525000	SASS6:-75Kb:0.0083:0.00031:8.8e+02:1.4e+03
chr1	100500000	100525000	TRMT13:-75Kb:0.0083:0.00031:8.8e+02:1.4e+03
chr1	100525000	100550000	HIAT1:25Kb:0:0:2e+03:4.6e+03
chr1	100525000	100550000	SASS6:-50Kb:0.00044:1.1e-05:1.2e+03:1.9e+03
chr1	100525000	100550000	TRMT13:-50Kb:0.00044:1.1e-05:1.2e+03:1.9e+03
chr1	100550000	100575000	HIAT1:50Kb:0.0026:0.0001:1.2e+03:1.8e+03
chr1	100550000	100575000	SASS6:-25Kb:7e-14:8.9e-16:2e+03:3.2e+03
chr1	100550000	100575000	TRMT13:-25Kb:7e-14:8.9e-16:2e+03:3.2e+03
chr1	100575000	100600000	HIAT1:75Kb:0.0045:0.00024:8.8e+02:1.4e+03
chr1	100650000	100675000	LRRC39:25Kb:4.8e-09:5.9e-11:2e+03:3e+03
chr1	100700000	100725000	MIR553:-25Kb:0.00023:5.9e-06:2e+03:2.7e+03
chr1	100700000	100725000	RTCA:-25Kb:0.00023:5.9e-06:2e+03:2.7e+03
chr1	100725000	100750000	DBT:25Kb:0.00028:3.7e-06:2e+03:2.7e+03
chr1	100750000	100775000	MIR553:25Kb:1.3e-11:1.6e-13:2e+03:3.2e+03
chr1	100750000	100775000	RTCA:25Kb:1.3e-11:1.6e-13:2e+03:3.2e+03
chr1	100775000	100800000	CDC14A:-25Kb:2e-07:2.5e-09:2e+03:3e+03
chr1	100825000	100850000	CDC14A:25Kb:5e-05:1.3e-06:2e+03:2.8e+03
chr1	101350000	101375000	S1PR1:-350Kb:0.0022:0.0002:1.7e+02:8.6e+02
chr1	101375000	101400000	S1PR1:-325Kb:0.0002:8.8e-06:3.8e+02:1.2e+03
chr1	101400000	101425000	S1PR1:-300Kb:0.0039:0.0004:4e+02:1.1e+03
chr1	101450000	101475000	S1PR1:-250Kb:0.0095:0.0014:4.7e+02:1e+03
chr1	101475000	101500000	S1PR1:-225Kb:0.004:0.00047:5.1e+02:1.2e+03
chr1	101500000	101525000	S1PR1:-200Kb:0.00014:4.1e-06:5.7e+02:1.4e+03
chr1	101575000	101600000	S1PR1:-125Kb:0.0063:0.00084:8.4e+02:1.4e+03
chr1	101600000	101625000	S1PR1:-100Kb:0.0022:0.00018:1e+03:1.7e+03
chr1	101650000	101675000	S1PR1:-50Kb:0.00014:2.5e-06:1.8e+03:2.7e+03
chr1	101725000	101750000	S1PR1:25Kb:0.0022:0.00018:3.2e+03:3.9e+03
chr1	101750000	101775000	EXTL2:400Kb:0.0075:0.0001:1.5e+02:9.2e+02
chr1	101750000	101775000	SLC30A7:400Kb:0.0075:0.0001:1.5e+02:9.2e+02
chr1	101775000	101800000	RNU6-6:-25Kb:0:0:3.2e+03:5.8e+03
chr1	101825000	101850000	RNU6-6:25Kb:1.5e-13:3.9e-15:3.2e+03:4.7e+03
chr1	101850000	101875000	RNU6-6:50Kb:2.1e-05:8.6e-07:1.8e+03:2.7e+03
chr1	101875000	101900000	RNU6-6:75Kb:0.0048:0.00032:1.3e+03:1.9e+03
chr1	101900000	101925000	RNU6-6:100Kb:0.0001:5.4e-06:1e+03:1.8e+03
chr1	102300000	102325000	DNAJA1P5:-25Kb:0.0038:4.6e-05:1.1e+03:1.8e+03
chr1	103525000	103550000	COL11A1:-25Kb:0.00046:1.9e-05:6.3e+02:9e+02
chr1	103550000	103575000	RNPC3:-500Kb:0.00039:2.3e-05:23:3e+02
chr1	103575000	103600000	COL11A1:25Kb:1.9e-10:2.6e-12:6.3e+02:1.1e+03
chr1	103575000	103600000	RNPC3:-475Kb:0.002:0.00018:24:2.6e+02
chr1	104000000	104025000	RNPC3:-50Kb:0.0016:0.00011:1.5e+02:4e+02
chr1	104025000	104050000	COL11A1:475Kb:0.0059:0.00032:24:2.5e+02
chr1	104025000	104050000	RNPC3:-25Kb:0:0:5.7e+02:1.2e+03
chr1	104050000	104075000	ACTG1P4:-50Kb:0:0:1.5e+02:7.6e+02
chr1	104050000	104075000	AMY2B:-25Kb:0:0:5.7e+02:1.5e+03
chr1	104050000	104075000	COL11A1:500Kb:0.00046:1.4e-05:23:3e+02
chr1	104075000	104100000	ACTG1P4:-25Kb:0:0:5.7e+02:1.2e+03
chr1	104075000	104100000	RNPC3:25Kb:0:0:5.7e+02:1.5e+03
chr1	104100000	104125000	AMY2B:25Kb:0:0:5.7e+02:1.2e+03
chr1	104100000	104125000	RNPC3:50Kb:0:0:1.5e+02:7.6e+02
chr1	104575000	104600000	LOC100129138:-25Kb:9.1e-13:2.3e-14:9.3e+02:1.5e+03
chr1	104625000	104650000	LOC100129138:25Kb:0:0:9.3e+02:1.7e+03
chr1	107550000	107575000	PRMT6:-25Kb:0:0:1.2e+03:2.4e+03
chr1	107600000	107625000	PRMT6:25Kb:3.4e-10:8.9e-12:1.2e+03:1.9e+03
chr1	108475000	108500000	VAV3:-25Kb:3.5e-12:4.5e-14:1.6e+03:2.7e+03
chr1	108475000	108500000	VAV3-AS1:-25Kb:3.5e-12:4.5e-14:1.6e+03:2.7e+03
chr1	109475000	109500000	CLCC1:-25Kb:9.4e-07:1.2e-08:2.7e+03:3.9e+03
chr1	109525000	109550000	CLCC1:25Kb:0.0036:9.2e-05:2.7e+03:3.5e+03
chr1	109600000	109625000	SCARNA2:-25Kb:0.00048:1.2e-05:2.7e+03:3.7e+03
chr1	109600000	109625000	TMEM167B:-25Kb:0.00048:1.2e-05:2.7e+03:3.7e+03
chr1	109625000	109650000	C1orf194:-25Kb:8.5e-07:1.2e-08:2.7e+03:4e+03
chr1	109625000	109650000	KIAA1324:-25Kb:8.5e-07:1.2e-08:2.7e+03:4e+03
chr1	109625000	109650000	TAF13:25Kb:0.00089:1.1e-05:2.7e+03:3.7e+03
chr1	109650000	109675000	SCARNA2:25Kb:9.6e-07:1.2e-08:2.7e+03:4e+03
chr1	109650000	109675000	TMEM167B:25Kb:9.6e-07:1.2e-08:2.7e+03:4e+03
chr1	109675000	109700000	C1orf194:25Kb:8.5e-07:2.1e-08:2.7e+03:4e+03
chr1	109675000	109700000	KIAA1324:25Kb:8.5e-07:2.1e-08:2.7e+03:4e+03
chr1	109750000	109775000	CELSR2:-25Kb:0.00081:1e-05:3.3e+03:4.3e+03
chr1	109775000	109800000	SARS:25Kb:0.00077:9.6e-06:3.3e+03:4.3e+03
chr1	109800000	109825000	SORT1:-125Kb:0:0:9.4e+02:3.2e+03
chr1	109825000	109850000	SORT1:-100Kb:2.1e-06:5.3e-08:1.1e+03:2.4e+03
chr1	109925000	109950000	MYBPHL:100Kb:2.9e-06:3.6e-08:1.1e+03:2.4e+03
chr1	109925000	109950000	PSRC1:100Kb:2.9e-06:3.6e-08:1.1e+03:2.4e+03
chr1	110025000	110050000	AMIGO1:-25Kb:0:0:3.3e+03:7.4e+03
chr1	110025000	110050000	GNAI3:-50Kb:4.5e-14:1.2e-15:1.9e+03:4e+03
chr1	110025000	110050000	GPR61:-50Kb:4.5e-14:1.2e-15:1.9e+03:4e+03
chr1	110050000	110075000	ATXN7L2:25Kb:0:0:3.3e+03:7.4e+03
chr1	110050000	110075000	CYB561D1:25Kb:0:0:3.3e+03:7.4e+03
chr1	110050000	110075000	GNAI3:-25Kb:3.2e-06:1.4e-07:3.3e+03:4.6e+03
chr1	110050000	110075000	GPR61:-25Kb:3.2e-06:1.4e-07:3.3e+03:4.6e+03
chr1	110075000	110100000	AMIGO1:25Kb:4.8e-06:1.2e-07:3.3e+03:4.6e+03
chr1	110075000	110100000	AMPD2:-75Kb:0:0:1.4e+03:3.7e+03
chr1	110075000	110100000	ATXN7L2:50Kb:4.3e-14:1.1e-15:1.9e+03:4e+03
chr1	110075000	110100000	CYB561D1:50Kb:4.3e-14:1.1e-15:1.9e+03:4e+03
chr1	110075000	110100000	EPS8L3:-225Kb:8.7e-06:4.9e-07:6.5e+02:2e+03
chr1	110075000	110100000	GNAT2:-75Kb:0:0:1.4e+03:3.7e+03
chr1	110075000	110100000	GSTM4:-100Kb:0.00074:2.8e-05:1.1e+03:2.2e+03
chr1	110100000	110125000	AMPD2:-50Kb:2.8e-05:1.1e-06:1.9e+03:3.2e+03
chr1	110100000	110125000	GNAT2:-50Kb:2.8e-05:1.1e-06:1.9e+03:3.2e+03
chr1	110125000	110150000	AMPD2:-25Kb:2.3e-10:6.3e-12:3.3e+03:5e+03
chr1	110125000	110150000	GNAT2:-25Kb:2.3e-10:6.3e-12:3.3e+03:5e+03
chr1	110150000	110175000	AHCYL1:-375Kb:0.0031:0.0002:3.5e+02:1.3e+03
chr1	110150000	110175000	EPS8L3:-150Kb:0.0028:0.00024:1.1e+03:2e+03
chr1	110150000	110175000	GNAI3:75Kb:0:0:1.4e+03:3.7e+03
chr1	110150000	110175000	GPR61:75Kb:0:0:1.4e+03:3.7e+03
chr1	110150000	110175000	GSTM4:-25Kb:0.00074:2.2e-05:3.3e+03:4.4e+03
chr1	110150000	110175000	MIR197:25Kb:4.7e-10:5.8e-12:3.3e+03:5e+03
chr1	110175000	110200000	AHCYL1:-350Kb:0.0028:0.00015:3.8e+02:1.4e+03
chr1	110175000	110200000	AMPD2:25Kb:0.00038:2.1e-05:3.3e+03:4.4e+03
chr1	110175000	110200000	EPS8L3:-125Kb:1.4e-10:3.8e-12:9.4e+02:2.8e+03
chr1	110175000	110200000	GNAI3:100Kb:0.00034:2.3e-05:1.1e+03:2.2e+03
chr1	110175000	110200000	GNAT2:25Kb:0.00038:2.1e-05:3.3e+03:4.4e+03
chr1	110175000	110200000	GPR61:100Kb:0.00034:2.3e-05:1.1e+03:2.2e+03
chr1	110300000	110325000	AHCYL1:-225Kb:1.3e-13:1.7e-15:6.5e+02:2.8e+03
chr1	110300000	110325000	AMPD2:150Kb:0.0019:0.00016:1.1e+03:2e+03
chr1	110300000	110325000	GNAI3:225Kb:3.2e-06:1.7e-07:6.5e+02:2e+03
chr1	110300000	110325000	GNAT2:150Kb:0.0019:0.00016:1.1e+03:2e+03
chr1	110300000	110325000	GPR61:225Kb:3.2e-06:1.7e-07:6.5e+02:2e+03
chr1	110300000	110325000	GSTM4:125Kb:7.5e-11:9.6e-13:9.4e+02:2.8e+03
chr1	110300000	110325000	STRIP1:-250Kb:0.0004:5.2e-06:5.7e+02:1.8e+03
chr1	110325000	110350000	AHCYL1:-200Kb:6.1e-05:1.6e-06:7.6e+02:2e+03
chr1	110325000	110350000	CSF1:-125Kb:0.0078:9.9e-05:9.4e+02:2e+03
chr1	110475000	110500000	EPS8L3:175Kb:0.0066:0.00065:8.9e+02:1.8e+03
chr1	110500000	110525000	EPS8L3:200Kb:1.6e-08:6.7e-10:7.6e+02:2.4e+03
chr1	110525000	110550000	AMPD2:375Kb:0.0015:0.0001:3.5e+02:1.3e+03
chr1	110525000	110550000	EPS8L3:225Kb:3.2e-14:4.4e-16:6.5e+02:2.8e+03
chr1	110525000	110550000	GNAI3:450Kb:0.0099:0.0008:2.8e+02:1.1e+03
chr1	110525000	110550000	GNAT2:375Kb:0.0015:0.0001:3.5e+02:1.3e+03
chr1	110525000	110550000	GPR61:450Kb:0.0099:0.0008:2.8e+02:1.1e+03
chr1	110525000	110550000	GSTM4:350Kb:0.0015:7.7e-05:3.8e+02:1.4e+03
chr1	110525000	110550000	STRIP1:-25Kb:0.001:2.7e-05:3.3e+03:4.4e+03
chr1	110550000	110575000	AHCYL1:25Kb:0.00068:2.7e-05:3.3e+03:4.4e+03
chr1	110550000	110575000	EPS8L3:250Kb:5.1e-05:3.6e-06:5.7e+02:1.8e+03
chr1	110575000	110600000	ALX3:-25Kb:0.0004:9.8e-06:3.4e+03:4.6e+03
chr1	110625000	110650000	ALX3:25Kb:0.00027:3.3e-06:3.1e+03:4.4e+03
chr1	110725000	110750000	CYMP:-275Kb:4.2e-10:5.4e-12:5e+02:2.4e+03
chr1	110725000	110750000	LAMTOR5:-225Kb:0.00066:1.7e-05:6.4e+02:1.8e+03
chr1	110725000	110750000	PROK1:-250Kb:1.6e-10:4.3e-12:5.6e+02:2.4e+03
chr1	110775000	110800000	KCNC4:25Kb:0.0041:5.4e-05:3.1e+03:4.2e+03
chr1	110825000	110850000	KCNC4:75Kb:0.0055:0.00022:1.3e+03:2.3e+03
chr1	110850000	110875000	KCNC4:100Kb:0.0055:0.0002:1e+03:2e+03
chr1	110950000	110975000	PROK1:-25Kb:0:0:3.1e+03:5.6e+03
chr1	110975000	111000000	LAMTOR5:25Kb:0:0:3.1e+03:5.6e+03
chr1	111000000	111025000	PROK1:25Kb:0.0094:0.00037:3.1e+03:4.1e+03
chr1	111300000	111325000	KCNA2:150Kb:0:0:1.1e+03:3.4e+03
chr1	111325000	111350000	KCNA2:175Kb:0.00043:1.1e-05:8.8e+02:2e+03
chr1	111675000	111700000	CHI3L2:-75Kb:2.1e-05:6e-07:1.2e+03:2.4e+03
chr1	111675000	111700000	DENND2D:-50Kb:4.7e-08:1.2e-09:1.7e+03:3.2e+03
chr1	111725000	111750000	CEPT1:50Kb:1.3e-07:1.6e-09:1.7e+03:3.2e+03
chr1	111725000	111750000	CHI3L2:-25Kb:0:0:3.1e+03:6.4e+03
chr1	111725000	111750000	DRAM2:50Kb:1.3e-07:1.6e-09:1.7e+03:3.2e+03
chr1	111750000	111775000	CEPT1:75Kb:6.2e-05:1.6e-06:1.2e+03:2.4e+03
chr1	111750000	111775000	DENND2D:25Kb:0:0:3.1e+03:6.4e+03
chr1	111750000	111775000	DRAM2:75Kb:6.2e-05:1.6e-06:1.2e+03:2.4e+03
chr1	111750000	111775000	PGCP1:-175Kb:0.0045:0.00011:8.1e+02:1.7e+03
chr1	111775000	111800000	CHI3L2:25Kb:0.00074:3.1e-05:3.1e+03:4.1e+03
chr1	111775000	111800000	PGCP1:-150Kb:0.0045:0.00011:6.8e+02:1.6e+03
chr1	111875000	111900000	CHI3L2:125Kb:0.0063:0.00047:8e+02:1.6e+03
chr1	111925000	111950000	CHI3L2:175Kb:0.0024:0.00013:8.1e+02:1.7e+03
chr1	111950000	111975000	CHI3L2:200Kb:0.0063:0.00053:6.9e+02:1.5e+03
chr1	112000000	112025000	DDX20:-275Kb:5.1e-13:1.9e-14:4.8e+02:2.3e+03
chr1	112000000	112025000	FAM212B:-275Kb:5.1e-13:1.9e-14:4.8e+02:2.3e+03
chr1	112000000	112025000	LOC100506343:-275Kb:5.1e-13:1.9e-14:4.8e+02:2.3e+03
chr1	112025000	112050000	C1orf162:25Kb:0.00011:6.1e-06:3.1e+03:4.2e+03
chr1	112025000	112050000	DDX20:-250Kb:5.1e-13:2.1e-14:5.3e+02:2.3e+03
chr1	112025000	112050000	FAM212B:-250Kb:5.1e-13:2.1e-14:5.3e+02:2.3e+03
chr1	112025000	112050000	LOC100506343:-250Kb:5.1e-13:2.1e-14:5.3e+02:2.3e+03
chr1	112050000	112075000	DDX20:-225Kb:6e-06:3.2e-07:6e+02:1.8e+03
chr1	112050000	112075000	FAM212B:-225Kb:6e-06:3.2e-07:6e+02:1.8e+03
chr1	112050000	112075000	LOC100129269:-100Kb:0.00052:1.3e-05:9.6e+02:1.9e+03
chr1	112050000	112075000	LOC100506343:-225Kb:6e-06:3.2e-07:6e+02:1.8e+03
chr1	112050000	112075000	RAP1A:-100Kb:0.00052:1.3e-05:9.6e+02:1.9e+03
chr1	112125000	112150000	ADORA3:25Kb:3.7e-06:4.7e-08:3.1e+03:4.4e+03
chr1	112125000	112150000	LOC100129269:-25Kb:0:0:3.1e+03:5.8e+03
chr1	112125000	112150000	RAP1A:-25Kb:0:0:3.1e+03:5.8e+03
chr1	112200000	112225000	C1orf162:200Kb:0.0065:0.00043:6.9e+02:1.5e+03
chr1	112250000	112275000	C1orf162:250Kb:2.6e-06:1e-07:5.3e+02:1.8e+03
chr1	112250000	112275000	DDX20:-25Kb:0:0:3.1e+03:6.6e+03
chr1	112250000	112275000	FAM212B:-25Kb:0:0:3.1e+03:6.6e+03
chr1	112250000	112275000	LOC100506343:-25Kb:0:0:3.1e+03:6.6e+03
chr1	112275000	112300000	C1orf162:275Kb:9.2e-13:1.2e-14:4.8e+02:2.3e+03
chr1	112300000	112325000	C1orf162:300Kb:3.3e-09:8.7e-11:4.3e+02:1.9e+03
chr1	112900000	112925000	CAPZA1:-250Kb:0.0097:0.0008:3.5e+02:9.4e+02
chr1	112900000	112925000	FAM19A3:-350Kb:0.0049:0.00054:2.1e+02:8.3e+02
chr1	112900000	112925000	PPM1J:-350Kb:0.0049:0.00054:2.1e+02:8.3e+02
chr1	112900000	112925000	RHOC:-350Kb:0.0049:0.00054:2.1e+02:8.3e+02
chr1	112900000	112925000	ST7L:-250Kb:0.0097:0.0008:3.5e+02:9.4e+02
chr1	112925000	112950000	CAPZA1:-225Kb:0:0:4e+02:2e+03
chr1	112925000	112950000	FAM19A3:-325Kb:2.5e-08:1.2e-09:2.3e+02:1.4e+03
chr1	112925000	112950000	MIR4256:-75Kb:5.3e-07:6.9e-09:8.9e+02:2.1e+03
chr1	112925000	112950000	MOV10:-275Kb:9.5e-05:3.6e-06:3.1e+02:1.2e+03
chr1	112925000	112950000	PPM1J:-325Kb:2.5e-08:1.2e-09:2.3e+02:1.4e+03
chr1	112925000	112950000	RHOC:-325Kb:2.5e-08:1.2e-09:2.3e+02:1.4e+03
chr1	112925000	112950000	ST7L:-225Kb:0:0:4e+02:2e+03
chr1	112925000	112950000	WNT2B:-75Kb:5.3e-07:6.9e-09:8.9e+02:2.1e+03
chr1	112950000	112975000	CAPZA1:-200Kb:0.0024:0.00017:4.6e+02:1.1e+03
chr1	112950000	112975000	CTTNBP2NL:25Kb:0.0087:0.00083:2.4e+03:3.1e+03
chr1	112950000	112975000	ST7L:-200Kb:0.0024:0.00017:4.6e+02:1.1e+03
chr1	112975000	113000000	CTTNBP2NL:50Kb:0.001:8.3e-05:1.3e+03:2.1e+03
chr1	113000000	113025000	CTTNBP2NL:75Kb:2.6e-07:1.1e-08:8.9e+02:2.1e+03
chr1	113025000	113050000	CAPZA1:-125Kb:0.0015:8.2e-05:5.7e+02:1.3e+03
chr1	113025000	113050000	ST7L:-125Kb:0.0015:8.2e-05:5.7e+02:1.3e+03
chr1	113150000	113175000	CTTNBP2NL:225Kb:3.5e-11:4.8e-13:4e+02:2e+03
chr1	113150000	113175000	MOV10:-50Kb:9.6e-06:2.5e-07:1.3e+03:2.2e+03
chr1	113200000	113225000	CAPZA1:50Kb:4.8e-06:2e-07:1.3e+03:2.2e+03
chr1	113200000	113225000	CTTNBP2NL:275Kb:0.001:6.9e-05:3.1e+02:1.2e+03
chr1	113200000	113225000	ST7L:50Kb:4.8e-06:2e-07:1.3e+03:2.2e+03
chr1	113225000	113250000	CAPZA1:75Kb:7.4e-10:2e-11:8.9e+02:2.1e+03
chr1	113225000	113250000	CTTNBP2NL:300Kb:7.1e-08:2e-09:2.7e+02:1.6e+03
chr1	113225000	113250000	MOV10:25Kb:0:0:2.4e+03:4.3e+03
chr1	113225000	113250000	ST7L:75Kb:7.4e-10:2e-11:8.9e+02:2.1e+03
chr1	113250000	113275000	CTTNBP2NL:325Kb:2.3e-06:1.3e-07:2.3e+02:1.4e+03
chr1	113275000	113300000	FAM19A3:25Kb:2.5e-08:1.1e-09:2e+03:3.1e+03
chr1	113275000	113300000	PPM1J:25Kb:2.5e-08:1.1e-09:2e+03:3.1e+03
chr1	113275000	113300000	RHOC:25Kb:2.5e-08:1.1e-09:2e+03:3.1e+03
chr1	113300000	113325000	FAM19A3:50Kb:0.0028:0.00022:1.1e+03:1.7e+03
chr1	113300000	113325000	PPM1J:50Kb:0.0028:0.00022:1.1e+03:1.7e+03
chr1	113300000	113325000	RHOC:50Kb:0.0028:0.00022:1.1e+03:1.7e+03
chr1	113325000	113350000	FAM19A3:75Kb:0:0:7.5e+02:2.6e+03
chr1	113325000	113350000	PPM1J:75Kb:0:0:7.5e+02:2.6e+03
chr1	113325000	113350000	RHOC:75Kb:0:0:7.5e+02:2.6e+03
chr1	113350000	113375000	FAM19A3:100Kb:0.00029:1.9e-05:5.8e+02:1.4e+03
chr1	113350000	113375000	PPM1J:100Kb:0.00029:1.9e-05:5.8e+02:1.4e+03
chr1	113350000	113375000	RHOC:100Kb:0.00029:1.9e-05:5.8e+02:1.4e+03
chr1	113425000	113450000	AKR7A2P1:-25Kb:2.1e-06:5.6e-08:2e+03:3e+03
chr1	113450000	113475000	SLC16A1:-25Kb:8.8e-15:1.1e-16:2e+03:3.6e+03
chr1	113475000	113500000	AKR7A2P1:25Kb:0:0:2e+03:3.6e+03
chr1	113575000	113600000	AKR7A2P1:125Kb:0.0076:0.0003:4.8e+02:1.2e+03
chr1	113575000	113600000	FAM19A3:325Kb:0.0037:0.00035:2.5e+02:9e+02
chr1	113575000	113600000	PPM1J:325Kb:0.0037:0.00035:2.5e+02:9e+02
chr1	113575000	113600000	RHOC:325Kb:0.0037:0.00035:2.5e+02:9e+02
chr1	113750000	113775000	LOC643441:25Kb:0.0091:0.00011:2e+03:2.7e+03
chr1	114275000	114300000	HIPK1:-175Kb:0.0053:0.0005:3.2e+02:9e+02
chr1	114275000	114300000	PHTF1:-25Kb:0.00081:2.1e-05:1.9e+03:2.7e+03
chr1	114300000	114325000	HIPK1:-150Kb:0.0089:0.00095:5e+02:1e+03
chr1	114325000	114350000	AP4B1:-100Kb:0.0091:0.00073:7.2e+02:1.3e+03
chr1	114325000	114350000	BCL2L15:-100Kb:0.0091:0.00073:7.2e+02:1.3e+03
chr1	114325000	114350000	DCLRE1B:-100Kb:0.0091:0.00073:7.2e+02:1.3e+03
chr1	114325000	114350000	HIPK1:-125Kb:0.00062:5e-05:5.9e+02:1.3e+03
chr1	114325000	114350000	PHTF1:25Kb:8.6e-15:1.1e-16:2.5e+03:4e+03
chr1	114325000	114350000	RSBN1:-25Kb:0.00094:5e-05:2.5e+03:3.2e+03
chr1	114350000	114375000	AP4B1:-75Kb:7.8e-10:3.1e-11:9.4e+02:2.1e+03
chr1	114350000	114375000	BCL2L15:-75Kb:7.8e-10:3.1e-11:9.4e+02:2.1e+03
chr1	114350000	114375000	DCLRE1B:-75Kb:7.8e-10:3.1e-11:9.4e+02:2.1e+03
chr1	114350000	114375000	HIPK1:-100Kb:3.2e-12:1.3e-13:7.2e+02:2e+03
chr1	114375000	114400000	AP4B1:-50Kb:2.3e-08:1.2e-09:1.3e+03:2.4e+03
chr1	114375000	114400000	BCL2L15:-50Kb:2.3e-08:1.2e-09:1.3e+03:2.4e+03
chr1	114375000	114400000	DCLRE1B:-50Kb:2.3e-08:1.2e-09:1.3e+03:2.4e+03
chr1	114375000	114400000	HIPK1:-75Kb:4.9e-08:2.6e-09:9.4e+02:2e+03
chr1	114400000	114425000	AP4B1:-25Kb:0:0:2.5e+03:4.9e+03
chr1	114400000	114425000	BCL2L15:-25Kb:0:0:2.5e+03:4.9e+03
chr1	114400000	114425000	DCLRE1B:-25Kb:0:0:2.5e+03:4.9e+03
chr1	114400000	114425000	HIPK1:-50Kb:1.1e-07:7.3e-09:1.3e+03:2.3e+03
chr1	114425000	114450000	AP4B1-AS1:50Kb:1.4e-07:1.7e-09:1.3e+03:2.4e+03
chr1	114425000	114450000	HIPK1:-25Kb:0:0:2.5e+03:4.6e+03
chr1	114425000	114450000	PTPN22:25Kb:0:0:2.5e+03:4.9e+03
chr1	114425000	114450000	RSBN1:75Kb:1.8e-09:4.8e-11:9.4e+02:2.1e+03
chr1	114450000	114475000	AP4B1:25Kb:0:0:2.5e+03:4.6e+03
chr1	114450000	114475000	AP4B1-AS1:75Kb:2.4e-07:6.1e-09:9.4e+02:2e+03
chr1	114450000	114475000	BCL2L15:25Kb:0:0:2.5e+03:4.6e+03
chr1	114450000	114475000	DCLRE1B:25Kb:0:0:2.5e+03:4.6e+03
chr1	114450000	114475000	PTPN22:50Kb:6.2e-07:1.6e-08:1.3e+03:2.3e+03
chr1	114450000	114475000	RSBN1:100Kb:3.5e-11:4.7e-13:7.2e+02:2e+03
chr1	114475000	114500000	AP4B1:50Kb:3.5e-05:2.3e-06:1.3e+03:2.2e+03
chr1	114475000	114500000	BCL2L15:50Kb:3.5e-05:2.3e-06:1.3e+03:2.2e+03
chr1	114475000	114500000	DCLRE1B:50Kb:3.5e-05:2.3e-06:1.3e+03:2.2e+03
chr1	114475000	114500000	HIPK1:25Kb:7.2e-13:1.9e-14:2.5e+03:3.8e+03
chr1	114475000	114500000	RSBN1:125Kb:6.8e-05:2.7e-06:5.9e+02:1.4e+03
chr1	114650000	114675000	SYT6:-25Kb:0.0059:7.1e-05:2.5e+03:3.2e+03
chr1	114800000	114825000	OLFML3:300Kb:0.0024:3.2e-05:2.7e+02:9.4e+02
chr1	114825000	114850000	OLFML3:325Kb:0.0093:0.00025:2.5e+02:8.4e+02
chr1	115275000	115300000	NRAS:25Kb:6.2e-13:7.7e-15:2.5e+03:3.8e+03
chr1	115600000	115625000	TSPAN2:-25Kb:0:0:1.5e+03:2.7e+03
chr1	115650000	115675000	TSPAN2:25Kb:6.4e-09:1.6e-10:1.5e+03:2.4e+03
chr1	115850000	115875000	NGF:-25Kb:0.00077:9.4e-06:1.5e+03:2.1e+03
chr1	116700000	116725000	ATP1A1OS:-250Kb:0.0069:0.00048:3e+02:9.5e+02
chr1	116900000	116925000	ATP1A1OS:-50Kb:0.0021:6.3e-05:1.4e+03:2.1e+03
chr1	116925000	116950000	ATP1A1:25Kb:1.4e-05:3.8e-07:2.6e+03:3.6e+03
chr1	116925000	116950000	ATP1A1OS:-25Kb:0:0:2.6e+03:4.5e+03
chr1	116950000	116975000	ATP1A1:50Kb:0.0015:5.9e-05:1.4e+03:2.1e+03
chr1	116975000	117000000	ATP1A1OS:25Kb:0.0023:0.00013:2.6e+03:3.3e+03
chr1	117025000	117050000	ATP1A1:125Kb:1.2e-07:1.6e-09:5.8e+02:1.7e+03
chr1	117025000	117050000	ATP1A1OS:75Kb:0.0021:8.5e-05:9.4e+02:1.7e+03
chr1	117025000	117050000	MAB21L3:375Kb:5.2e-07:6.8e-09:2.1e+02:1.3e+03
chr1	117075000	117100000	CD58:-25Kb:2e-05:2.5e-07:3e+03:4e+03
chr1	117200000	117225000	CD58:100Kb:0.0085:0.00022:8.9e+02:1.6e+03
chr1	117300000	117325000	CD2:25Kb:0.0012:5.6e-05:3e+03:3.8e+03
chr1	117325000	117350000	CD2:50Kb:0.00034:9.2e-06:1.6e+03:2.5e+03
chr1	117350000	117375000	CD2:75Kb:4.5e-10:6e-12:1.1e+03:2.6e+03
chr1	117375000	117400000	CD2:100Kb:0.0012:6.1e-05:8.9e+02:1.7e+03
chr1	117550000	117575000	CD101:25Kb:0.0014:1.8e-05:3e+03:3.9e+03
chr1	117575000	117600000	CD2:300Kb:0.0025:0.00017:5.2e+02:1.3e+03
chr1	117600000	117625000	MIR942:-25Kb:1.4e-07:1.6e-09:3e+03:4.2e+03
chr1	117625000	117650000	TTF2:25Kb:1.4e-07:1.8e-09:3e+03:4.2e+03
chr1	118100000	118125000	FAM46C:-25Kb:3.2e-10:1.2e-11:2.1e+03:3.2e+03
chr1	118150000	118175000	FAM46C:25Kb:7.9e-11:2e-12:2.1e+03:3.3e+03
chr1	118200000	118225000	FAM46C:75Kb:1.1e-12:1.4e-14:8.5e+02:2.2e+03
chr1	119400000	119425000	TBX15:-125Kb:0.0038:0.00027:3.1e+02:7.6e+02
chr1	119425000	119450000	TBX15:-100Kb:3.4e-06:1.4e-07:3.8e+02:1.1e+03
chr1	119450000	119475000	TBX15:-75Kb:9.9e-05:5.6e-06:5e+02:1.1e+03
chr1	119475000	119500000	TBX15:-50Kb:1.2e-07:3.4e-09:7.3e+02:1.5e+03
chr1	119500000	119525000	TBX15:-25Kb:0:0:1.4e+03:2.6e+03
chr1	119800000	119825000	HAO2:-100Kb:1.1e-09:4.2e-11:6.3e+02:1.4e+03
chr1	119825000	119850000	HAO2:-75Kb:0:0:8.2e+02:2e+03
chr1	119850000	119875000	HAO2:-50Kb:6.2e-11:1.6e-12:1.2e+03:2.1e+03
chr1	119875000	119900000	HAO2:-25Kb:0.0071:0.00036:2.3e+03:2.7e+03
chr1	120150000	120175000	ZNF697:-25Kb:0:0:2.3e+03:3.9e+03
chr1	120200000	120225000	LINC00622:75Kb:9.7e-08:1.2e-09:8.2e+02:1.6e+03
chr1	120200000	120225000	ZNF697:25Kb:0:0:2.3e+03:4.5e+03
chr1	120275000	120300000	PHGDH:25Kb:2.6e-10:3.2e-12:2.3e+03:3.1e+03
chr1	121225000	121250000	EMBP1:-25Kb:0.00098:2.4e-05:5.2e+02:1.2e+03
chr1	121475000	121500000	EMBP1:225Kb:2.4e-06:2.9e-08:1.1e+02:1e+03
chr1	145000000	145025000	PDE4DIP:-75Kb:1.2e-05:4.6e-07:1.4e+03:2.6e+03
chr1	145000000	145025000	SEC22B:-75Kb:1.2e-05:4.6e-07:1.4e+03:2.6e+03
chr1	145025000	145050000	PDE4DIP:-50Kb:0.0013:6.8e-05:2e+03:3e+03
chr1	145025000	145050000	SEC22B:-50Kb:0.0013:6.8e-05:2e+03:3e+03
chr1	145050000	145075000	PDE4DIP:-25Kb:0:0:3.9e+03:7.1e+03
chr1	145050000	145075000	SEC22B:-25Kb:0:0:3.9e+03:7.1e+03
chr1	145100000	145125000	PDE4DIP:25Kb:1.2e-05:4.9e-07:3.9e+03:5.1e+03
chr1	145100000	145125000	SEC22B:25Kb:1.2e-05:4.9e-07:3.9e+03:5.1e+03
chr1	145400000	145425000	ANKRD34A:-50Kb:1.3e-09:3.4e-11:1.9e+03:3.5e+03
chr1	145400000	145425000	ANKRD35:-125Kb:0.0003:1.2e-05:8.2e+02:1.9e+03
chr1	145400000	145425000	NUDT17:-175Kb:0.00036:1.6e-05:5.1e+02:1.5e+03
chr1	145400000	145425000	PIAS3:-175Kb:0.00036:1.6e-05:5.1e+02:1.5e+03
chr1	145400000	145425000	POLR3GL:-50Kb:1.3e-09:3.4e-11:1.9e+03:3.5e+03
chr1	145425000	145450000	ANKRD34A:-25Kb:0:0:3.7e+03:8e+03
chr1	145425000	145450000	ANKRD35:-100Kb:0.0082:0.00052:1.1e+03:1.9e+03
chr1	145425000	145450000	NUDT17:-150Kb:0.00036:1.9e-05:6.3e+02:1.7e+03
chr1	145425000	145450000	PIAS3:-150Kb:0.00036:1.9e-05:6.3e+02:1.7e+03
chr1	145425000	145450000	POLR3GL:-25Kb:0:0:3.7e+03:8e+03
chr1	145450000	145475000	ANKRD35:-75Kb:8.5e-05:2.2e-06:1.3e+03:2.4e+03
chr1	145450000	145475000	GNRHR2:-50Kb:0.0015:1.9e-05:1.9e+03:2.9e+03
chr1	145450000	145475000	HFE2:50Kb:2.7e-09:3.4e-11:1.9e+03:3.5e+03
chr1	145450000	145475000	ITGA10:-50Kb:0.0015:1.9e-05:1.9e+03:2.9e+03
chr1	145450000	145475000	NUDT17:-125Kb:0.00013:1.7e-06:8.2e+02:2e+03
chr1	145450000	145475000	PEX11B:-50Kb:0.0015:1.9e-05:1.9e+03:2.9e+03
chr1	145450000	145475000	PIAS3:-125Kb:0.00013:1.7e-06:8.2e+02:2e+03
chr1	145450000	145475000	RBM8A:-50Kb:0.0015:1.9e-05:1.9e+03:2.9e+03
chr1	145450000	145475000	TXNIP:25Kb:0:0:3.7e+03:8e+03
chr1	145500000	145525000	ANKRD34A:50Kb:0.00027:1.8e-05:1.9e+03:2.9e+03
chr1	145500000	145525000	POLR3GL:50Kb:0.00027:1.8e-05:1.9e+03:2.9e+03
chr1	145525000	145550000	ANKRD34A:75Kb:3.8e-05:2e-06:1.3e+03:2.4e+03
chr1	145525000	145550000	HFE2:125Kb:0.0004:1.2e-05:8.2e+02:1.9e+03
chr1	145525000	145550000	NUDT17:-50Kb:0.00036:1.4e-05:1.9e+03:2.9e+03
chr1	145525000	145550000	PIAS3:-50Kb:0.00036:1.4e-05:1.9e+03:2.9e+03
chr1	145525000	145550000	POLR3GL:75Kb:3.8e-05:2e-06:1.3e+03:2.4e+03
chr1	145550000	145575000	ANKRD35:25Kb:1.2e-08:1.5e-10:3.7e+03:5.3e+03
chr1	145550000	145575000	HFE2:150Kb:0.0059:0.0003:6.3e+02:1.5e+03
chr1	145575000	145600000	ANKRD34A:125Kb:3.8e-05:1.7e-06:8.2e+02:2e+03
chr1	145575000	145600000	ANKRD35:50Kb:0.0003:1.5e-05:1.9e+03:2.9e+03
chr1	145575000	145600000	HFE2:175Kb:0.0004:1.5e-05:5.1e+02:1.5e+03
chr1	145575000	145600000	POLR3GL:125Kb:3.8e-05:1.7e-06:8.2e+02:2e+03
chr1	145575000	145600000	TXNIP:150Kb:0.00072:1.8e-05:6.3e+02:1.7e+03
chr1	146600000	146625000	PDIA3P:-25Kb:0.00018:4.7e-06:1.8e+03:2.3e+03
chr1	146600000	146625000	PRKAB2:-25Kb:0.00018:4.7e-06:1.8e+03:2.3e+03
chr1	146625000	146650000	CHD1L:-75Kb:2.6e-08:3.1e-10:6.9e+02:1.3e+03
chr1	146675000	146700000	PDIA3P:50Kb:0.0069:0.00035:9.9e+02:1.3e+03
chr1	146675000	146700000	PRKAB2:50Kb:0.0069:0.00035:9.9e+02:1.3e+03
chr1	146700000	146725000	PDIA3P:75Kb:2.2e-07:2.8e-09:6.9e+02:1.3e+03
chr1	146700000	146725000	PRKAB2:75Kb:2.2e-07:2.8e-09:6.9e+02:1.3e+03
chr1	146725000	146750000	PDIA3P:100Kb:0.0037:0.00014:5.3e+02:9.2e+02
chr1	146725000	146750000	PRKAB2:100Kb:0.0037:0.00014:5.3e+02:9.2e+02
chr1	146950000	146975000	GJA8:-400Kb:0.0087:0.00024:1.5e+02:5.5e+02
chr1	146975000	147000000	BCL9:-25Kb:0:0:1.8e+03:3.1e+03
chr1	147000000	147025000	LINC00624:25Kb:0:0:1.8e+03:3.1e+03
chr1	147025000	147050000	BCL9:25Kb:6.5e-06:2.5e-07:1.8e+03:2.4e+03
chr1	147075000	147100000	ACP6:-50Kb:2.6e-08:1e-09:9.9e+02:1.7e+03
chr1	147075000	147100000	BCL9:75Kb:3.8e-06:1e-07:6.9e+02:1.3e+03
chr1	147075000	147100000	LINC00624:100Kb:1.7e-09:4.8e-11:5.3e+02:1.3e+03
chr1	147100000	147125000	ACP6:-25Kb:0:0:1.8e+03:3.1e+03
chr1	147100000	147125000	BCL9:100Kb:0.0009:4.7e-05:5.3e+02:9.8e+02
chr1	147100000	147125000	GJA8:-250Kb:0.00067:9.4e-06:2.6e+02:7.5e+02
chr1	147100000	147125000	LINC00624:125Kb:1.4e-08:6e-10:4.4e+02:1.1e+03
chr1	147150000	147175000	ACP6:25Kb:1.5e-08:4.1e-10:1.8e+03:2.5e+03
chr1	147200000	147225000	GJA5:-25Kb:0.00022:2.7e-06:1.8e+03:2.4e+03
chr1	147725000	147750000	MIR5087:-75Kb:1.3e-13:4.9e-15:0:7.7e+02
chr1	147750000	147775000	MIR5087:-50Kb:3e-08:1.5e-09:0:5.9e+02
chr1	147775000	147800000	MIR5087:-25Kb:0:0:0:2e+03
chr1	147825000	147850000	MIR5087:25Kb:0:0:0:1.1e+03
chr1	149850000	149875000	SV2A:-25Kb:0.0026:0.00014:3.9e+03:4.5e+03
chr1	149875000	149900000	BOLA1:25Kb:0.0034:0.00013:3.9e+03:4.5e+03
chr1	149875000	149900000	HIST2H2AB:25Kb:0.0034:0.00013:3.9e+03:4.5e+03
chr1	149875000	149900000	HIST2H2AC:25Kb:0.0034:0.00013:3.9e+03:4.5e+03
chr1	149875000	149900000	HIST2H2BE:25Kb:0.0034:0.00013:3.9e+03:4.5e+03
chr1	149875000	149900000	MTMR11:-25Kb:0.00012:4.8e-06:3.9e+03:4.7e+03
chr1	149875000	149900000	SF3B4:-25Kb:0.00012:4.8e-06:3.9e+03:4.7e+03
chr1	149900000	149925000	SV2A:25Kb:9.6e-05:4e-06:3.9e+03:4.7e+03
chr1	149925000	149950000	VPS45:-100Kb:0.0053:0.00021:1e+03:1.7e+03
chr1	150125000	150150000	BOLA1:275Kb:1.3e-05:1.6e-07:3.8e+02:1.3e+03
chr1	150125000	150150000	HIST2H2AB:275Kb:1.3e-05:1.6e-07:3.8e+02:1.3e+03
chr1	150125000	150150000	HIST2H2AC:275Kb:1.3e-05:1.6e-07:3.8e+02:1.3e+03
chr1	150125000	150150000	HIST2H2BE:275Kb:1.3e-05:1.6e-07:3.8e+02:1.3e+03
chr1	150125000	150150000	MTMR11:225Kb:5e-06:6.8e-08:4.6e+02:1.4e+03
chr1	150125000	150150000	SF3B4:225Kb:5e-06:6.8e-08:4.6e+02:1.4e+03
chr1	150125000	150150000	SV2A:250Kb:3.9e-05:1.1e-06:4.1e+02:1.3e+03
chr1	150125000	150150000	VPS45:100Kb:0:0:1e+03:2.8e+03
chr1	150150000	150175000	BOLA1:300Kb:0.0034:0.00011:3.4e+02:1e+03
chr1	150150000	150175000	HIST2H2AB:300Kb:0.0034:0.00011:3.4e+02:1e+03
chr1	150150000	150175000	HIST2H2AC:300Kb:0.0034:0.00011:3.4e+02:1e+03
chr1	150150000	150175000	HIST2H2BE:300Kb:0.0034:0.00011:3.4e+02:1e+03
chr1	150150000	150175000	MTMR11:250Kb:3.2e-05:8.5e-07:4.1e+02:1.3e+03
chr1	150150000	150175000	SF3B4:250Kb:3.2e-05:8.5e-07:4.1e+02:1.3e+03
chr1	150150000	150175000	SV2A:275Kb:3.9e-05:8.4e-07:3.8e+02:1.3e+03
chr1	150150000	150175000	VPS45:125Kb:8.1e-06:2.1e-07:8.1e+02:1.8e+03
chr1	150200000	150225000	APH1A:-25Kb:0.00012:3.2e-06:3.2e+03:4.3e+03
chr1	150200000	150225000	C1orf54:-25Kb:0.00012:3.2e-06:3.2e+03:4.3e+03
chr1	150200000	150225000	CA14:-25Kb:0.00012:3.2e-06:3.2e+03:4.3e+03
chr1	150225000	150250000	ANP32E:25Kb:0.00019:2.3e-06:3.2e+03:4.3e+03
chr1	150225000	150250000	C1orf51:-25Kb:0:0:3.2e+03:5.7e+03
chr1	150225000	150250000	MRPS21:-25Kb:0:0:3.2e+03:5.7e+03
chr1	150250000	150275000	APH1A:25Kb:0:0:3.2e+03:5.7e+03
chr1	150250000	150275000	C1orf54:25Kb:0:0:3.2e+03:5.7e+03
chr1	150250000	150275000	CA14:25Kb:0:0:3.2e+03:5.7e+03
chr1	150250000	150275000	PRPF3:-25Kb:0.0019:2.4e-05:3.2e+03:4.2e+03
chr1	150275000	150300000	C1orf51:25Kb:0.00079:2e-05:3.2e+03:4.2e+03
chr1	150275000	150300000	MRPS21:25Kb:0.00079:2e-05:3.2e+03:4.2e+03
chr1	150450000	150475000	ECM1:-25Kb:0.0042:5.2e-05:3.2e+03:4.2e+03
chr1	150450000	150475000	LINC00568:-25Kb:0.0042:5.2e-05:3.2e+03:4.2e+03
chr1	150475000	150500000	TARS2:25Kb:0.0042:5.1e-05:3.2e+03:4.2e+03
chr1	150900000	150925000	CERS2:-25Kb:3.8e-07:4.6e-09:3.2e+03:4.6e+03
chr1	150975000	151000000	BNIPL:-25Kb:0.00038:9.6e-06:3.2e+03:4.2e+03
chr1	150975000	151000000	C1orf56:-25Kb:0.00038:9.6e-06:3.2e+03:4.2e+03
chr1	151000000	151025000	CDC42SE1:-25Kb:0:0:3.2e+03:5.3e+03
chr1	151000000	151025000	FAM63A:25Kb:0.00076:9.7e-06:3.2e+03:4.2e+03
chr1	151000000	151025000	GABPB2:-25Kb:0:0:3.2e+03:5.3e+03
chr1	151000000	151025000	MLLT11:-25Kb:0:0:3.2e+03:5.3e+03
chr1	151000000	151025000	PRUNE:25Kb:0.00076:9.7e-06:3.2e+03:4.2e+03
chr1	151025000	151050000	BNIPL:25Kb:0:0:3.2e+03:5.3e+03
chr1	151025000	151050000	C1orf56:25Kb:0:0:3.2e+03:5.3e+03
chr1	151025000	151050000	LYSMD1:-100Kb:0.0002:5e-06:1e+03:2e+03
chr1	151025000	151050000	SCNM1:-100Kb:0.0002:5e-06:1e+03:2e+03
chr1	151025000	151050000	TMOD4:-100Kb:0.0002:5e-06:1e+03:2e+03
chr1	151025000	151050000	TNFAIP8L2:-100Kb:0.0002:5e-06:1e+03:2e+03
chr1	151050000	151075000	LYSMD1:-75Kb:0.0033:0.00013:1.3e+03:2.1e+03
chr1	151050000	151075000	SCNM1:-75Kb:0.0033:0.00013:1.3e+03:2.1e+03
chr1	151050000	151075000	TMOD4:-75Kb:0.0033:0.00013:1.3e+03:2.1e+03
chr1	151050000	151075000	TNFAIP8L2:-75Kb:0.0033:0.00013:1.3e+03:2.1e+03
chr1	151125000	151150000	CDC42SE1:100Kb:0.00031:7.8e-06:1e+03:2e+03
chr1	151125000	151150000	GABPB2:100Kb:0.00031:7.8e-06:1e+03:2e+03
chr1	151125000	151150000	MLLT11:100Kb:0.00031:7.8e-06:1e+03:2e+03
chr1	151125000	151150000	PIP5K1A:-25Kb:1.4e-07:1.7e-09:3.2e+03:4.6e+03
chr1	151125000	151150000	VPS72:-25Kb:1.4e-07:1.7e-09:3.2e+03:4.6e+03
chr1	151150000	151175000	LYSMD1:25Kb:1e-07:1.3e-09:3.2e+03:4.6e+03
chr1	151150000	151175000	SCNM1:25Kb:1e-07:1.3e-09:3.2e+03:4.6e+03
chr1	151150000	151175000	TMOD4:25Kb:1e-07:1.3e-09:3.2e+03:4.6e+03
chr1	151150000	151175000	TNFAIP8L2:25Kb:1e-07:1.3e-09:3.2e+03:4.6e+03
chr1	151200000	151225000	PSMD4:-25Kb:0.0023:5.5e-05:3.2e+03:4e+03
chr1	151225000	151250000	ZNF687:-25Kb:7.8e-05:4e-06:3.2e+03:4.1e+03
chr1	151250000	151275000	PI4KB:-50Kb:2.3e-07:2.9e-09:1.8e+03:3e+03
chr1	151250000	151275000	PSMB4:-100Kb:0.00021:5.4e-06:9.9e+02:1.9e+03
chr1	151250000	151275000	PSMD4:25Kb:0.00057:7e-06:3.2e+03:4.1e+03
chr1	151250000	151275000	RFX5:-50Kb:2.3e-07:2.9e-09:1.8e+03:3e+03
chr1	151275000	151300000	PI4KB:-25Kb:0.0084:0.00043:3.2e+03:3.9e+03
chr1	151275000	151300000	RFX5:-25Kb:0.0084:0.00043:3.2e+03:3.9e+03
chr1	151275000	151300000	ZNF687:25Kb:0:0:3.2e+03:5e+03
chr1	151300000	151325000	PSMB4:-50Kb:0.0014:5.3e-05:1.8e+03:2.6e+03
chr1	151300000	151325000	SELENBP1:-25Kb:0.0061:0.00015:3.2e+03:4e+03
chr1	151300000	151325000	ZNF687:50Kb:1.3e-07:3.4e-09:1.8e+03:3e+03
chr1	151325000	151350000	PI4KB:25Kb:0.0036:0.00014:3.2e+03:4e+03
chr1	151325000	151350000	PSMB4:-25Kb:7e-14:8.9e-16:3.2e+03:4.9e+03
chr1	151325000	151350000	RFX5:25Kb:0.0036:0.00014:3.2e+03:4e+03
chr1	151350000	151375000	PI4KB:50Kb:0.0018:4.6e-05:1.8e+03:2.6e+03
chr1	151350000	151375000	RFX5:50Kb:0.0018:4.6e-05:1.8e+03:2.6e+03
chr1	151350000	151375000	SELENBP1:25Kb:7.2e-14:8.9e-16:3.2e+03:4.9e+03
chr1	151350000	151375000	ZNF687:100Kb:7.8e-05:5e-06:9.9e+02:1.9e+03
chr1	151375000	151400000	PSMB4:25Kb:0.0039:0.0002:3.2e+03:3.9e+03
chr1	151375000	151400000	ZNF687:125Kb:7.8e-05:3.2e-06:8.2e+02:1.8e+03
chr1	151775000	151800000	C2CD4D:-25Kb:0.003:4.1e-05:3.2e+03:4e+03
chr1	151775000	151800000	LOC100132111:-25Kb:0.003:4.1e-05:3.2e+03:4e+03
chr1	151775000	151800000	RORC:-25Kb:0.003:4.1e-05:3.2e+03:4e+03
chr1	151800000	151825000	LINGO4:25Kb:0.0031:4.1e-05:3.2e+03:4e+03
chr1	151800000	151825000	THEM5:-25Kb:0.0089:0.00011:3.2e+03:4e+03
chr1	151825000	151850000	C2CD4D:25Kb:0.0038:0.00011:3.2e+03:4e+03
chr1	151825000	151850000	LOC100132111:25Kb:0.0038:0.00011:3.2e+03:4e+03
chr1	151825000	151850000	RORC:25Kb:0.0038:0.00011:3.2e+03:4e+03
chr1	152025000	152050000	RPTN:-100Kb:0.00017:6.6e-06:5.5e+02:1.4e+03
chr1	152025000	152050000	S100A11:25Kb:7.4e-09:9.3e-11:1.5e+03:2.8e+03
chr1	152100000	152125000	RPTN:-25Kb:5.9e-05:1.5e-06:1.5e+03:2.4e+03
chr1	152150000	152175000	RPTN:25Kb:5.1e-05:6.7e-07:1.5e+03:2.5e+03
chr1	152300000	152325000	FLG2:-25Kb:0:0:1.5e+03:2.9e+03
chr1	152850000	152875000	IVL:-25Kb:4.4e-10:5.4e-12:1.9e+03:3.7e+03
chr1	152875000	152900000	SMCP:25Kb:3.4e-10:4.2e-12:1.9e+03:3.7e+03
chr1	153200000	153225000	LOR:-25Kb:4.8e-10:6e-12:1.9e+03:3.9e+03
chr1	153250000	153275000	LOR:25Kb:5.7e-08:1.4e-09:1.9e+03:3.6e+03
chr1	153325000	153350000	S100A8:-25Kb:2.1e-06:2.6e-08:1.9e+03:3.5e+03
chr1	153350000	153375000	S100A12:25Kb:1.7e-06:2.3e-08:1.9e+03:3.5e+03
chr1	153350000	153375000	S100A9:25Kb:1.7e-06:2.3e-08:1.9e+03:3.5e+03
chr1	153450000	153475000	S100A12:125Kb:0.0094:0.00025:9.1e+02:2e+03
chr1	153450000	153475000	S100A9:125Kb:0.0094:0.00025:9.1e+02:2e+03
chr1	153475000	153500000	S100A2:-50Kb:0.00012:3e-06:2e+03:3.4e+03
chr1	153500000	153525000	S100A2:-25Kb:4e-07:5e-09:3.9e+03:5.7e+03
chr1	153525000	153550000	S100A3:25Kb:3.8e-07:4.8e-09:3.9e+03:5.7e+03
chr1	153525000	153550000	S100A4:25Kb:3.8e-07:4.8e-09:3.9e+03:5.7e+03
chr1	153525000	153550000	S100A5:25Kb:3.8e-07:4.8e-09:3.9e+03:5.7e+03
chr1	153525000	153550000	S100A6:25Kb:3.8e-07:4.8e-09:3.9e+03:5.7e+03
chr1	153575000	153600000	CHTOP:-25Kb:0.0025:3.3e-05:3.9e+03:5.1e+03
chr1	153575000	153600000	S100A1:-25Kb:0.0025:3.3e-05:3.9e+03:5.1e+03
chr1	153575000	153600000	S100A13:-25Kb:0.0025:3.3e-05:3.9e+03:5.1e+03
chr1	153600000	153625000	S100A14:25Kb:0.0023:3e-05:3.9e+03:5.1e+03
chr1	153600000	153625000	S100A16:25Kb:0.0023:3e-05:3.9e+03:5.1e+03
chr1	153625000	153650000	INTS3:-75Kb:0.0011:2.8e-05:1.4e+03:2.7e+03
chr1	153625000	153650000	SLC27A3:-100Kb:0.0013:3.3e-05:1.1e+03:2.3e+03
chr1	153650000	153675000	INTS3:-50Kb:0.0001:1.3e-06:2e+03:3.5e+03
chr1	153650000	153675000	SLC27A3:-75Kb:0.0011:1.5e-05:1.4e+03:2.7e+03
chr1	153700000	153725000	ILF2:75Kb:0.0011:2.3e-05:1.4e+03:2.7e+03
chr1	153700000	153725000	NPR1:50Kb:9.7e-05:1.2e-06:2e+03:3.5e+03
chr1	153700000	153725000	SNAPIN:75Kb:0.0011:2.3e-05:1.4e+03:2.7e+03
chr1	153725000	153750000	ILF2:100Kb:0.0011:2.8e-05:1.1e+03:2.3e+03
chr1	153725000	153750000	NPR1:75Kb:0.00055:1.4e-05:1.4e+03:2.7e+03
chr1	153725000	153750000	SNAPIN:100Kb:0.0011:2.8e-05:1.1e+03:2.3e+03
chr1	153750000	153775000	CREB3L4:-175Kb:6.3e-08:8.6e-10:6.4e+02:2.7e+03
chr1	153750000	153775000	CRTC2:-175Kb:6.3e-08:8.6e-10:6.4e+02:2.7e+03
chr1	153750000	153775000	DENND4B:-150Kb:0.0053:0.0002:7.3e+02:1.9e+03
chr1	153750000	153775000	JTB:-200Kb:5e-05:6.7e-07:5.6e+02:2.2e+03
chr1	153750000	153775000	RAB13:-200Kb:5e-05:6.7e-07:5.6e+02:2.2e+03
chr1	153750000	153775000	RPS27:-200Kb:5e-05:6.7e-07:5.6e+02:2.2e+03
chr1	153750000	153775000	SLC39A1:-175Kb:6.3e-08:8.6e-10:6.4e+02:2.7e+03
chr1	153775000	153800000	CREB3L4:-150Kb:6.3e-07:1.7e-08:7.3e+02:2.6e+03
chr1	153775000	153800000	CRTC2:-150Kb:6.3e-07:1.7e-08:7.3e+02:2.6e+03
chr1	153775000	153800000	DENND4B:-125Kb:0.00042:1e-05:8.7e+02:2.3e+03
chr1	153775000	153800000	JTB:-175Kb:0.0076:0.0002:6.4e+02:1.8e+03
chr1	153775000	153800000	RAB13:-175Kb:0.0076:0.0002:6.4e+02:1.8e+03
chr1	153775000	153800000	RPS27:-175Kb:0.0076:0.0002:6.4e+02:1.8e+03
chr1	153775000	153800000	SLC39A1:-150Kb:6.3e-07:1.7e-08:7.3e+02:2.6e+03
chr1	153800000	153825000	CREB3L4:-125Kb:0.0013:7.2e-05:8.7e+02:2.1e+03
chr1	153800000	153825000	CRTC2:-125Kb:0.0013:7.2e-05:8.7e+02:2.1e+03
chr1	153800000	153825000	SLC39A1:-125Kb:0.0013:7.2e-05:8.7e+02:2.1e+03
chr1	153900000	153925000	CREB3L4:-25Kb:0.0003:1.2e-05:3.9e+03:5.3e+03
chr1	153900000	153925000	CRTC2:-25Kb:0.0003:1.2e-05:3.9e+03:5.3e+03
chr1	153900000	153925000	SLC39A1:-25Kb:0.0003:1.2e-05:3.9e+03:5.3e+03
chr1	153925000	153950000	DENND4B:25Kb:0.00042:1.1e-05:3.9e+03:5.3e+03
chr1	154150000	154175000	HAX1:-75Kb:0.0031:3.8e-05:1.4e+03:2.8e+03
chr1	154225000	154250000	MIR190B:75Kb:0.0032:4e-05:1.4e+03:2.8e+03
chr1	154225000	154250000	TPM3:75Kb:0.0032:4e-05:1.4e+03:2.8e+03
chr1	154525000	154550000	KCNN3:-300Kb:0.0075:0.00053:5e+02:1.4e+03
chr1	154525000	154550000	PMVK:-375Kb:0.0034:9e-05:4.1e+02:1.4e+03
chr1	154725000	154750000	KCNN3:-100Kb:3.9e-06:2.2e-07:1.3e+03:2.6e+03
chr1	154750000	154775000	KCNN3:-75Kb:1.2e-06:3.5e-08:1.6e+03:3e+03
chr1	154775000	154800000	KCNN3:-50Kb:1.2e-06:1.8e-08:2.2e+03:3.7e+03
chr1	154800000	154825000	KCNN3:-25Kb:3.9e-06:1.7e-07:4e+03:5.4e+03
chr1	154900000	154925000	CKS1B:-25Kb:1.2e-09:1.5e-11:4e+03:5.8e+03
chr1	154900000	154925000	MIR4258:-25Kb:1.2e-09:1.5e-11:4e+03:5.8e+03
chr1	154900000	154925000	PBXIP1:-25Kb:1.2e-09:1.5e-11:4e+03:5.8e+03
chr1	154900000	154925000	PYGO2:-25Kb:1.2e-09:1.5e-11:4e+03:5.8e+03
chr1	154900000	154925000	SHC1:-25Kb:1.2e-09:1.5e-11:4e+03:5.8e+03
chr1	154925000	154950000	EFNA4:-100Kb:0.00029:8e-06:1.3e+03:2.4e+03
chr1	154925000	154950000	FLAD1:-25Kb:3.6e-06:4.5e-08:4e+03:5.5e+03
chr1	154925000	154950000	LENEP:-25Kb:3.6e-06:4.5e-08:4e+03:5.5e+03
chr1	154925000	154950000	LOC100505666:-100Kb:0.00029:8e-06:1.3e+03:2.4e+03
chr1	154925000	154950000	PMVK:25Kb:6.7e-10:8.9e-12:4e+03:5.8e+03
chr1	154950000	154975000	CKS1B:25Kb:1.2e-06:3e-08:4e+03:5.5e+03
chr1	154950000	154975000	EFNA4:-75Kb:0.0069:0.00048:1.6e+03:2.5e+03
chr1	154950000	154975000	LOC100505666:-75Kb:0.0069:0.00048:1.6e+03:2.5e+03
chr1	154950000	154975000	MIR4258:25Kb:1.2e-06:3e-08:4e+03:5.5e+03
chr1	154950000	154975000	PBXIP1:25Kb:1.2e-06:3e-08:4e+03:5.5e+03
chr1	154950000	154975000	PYGO2:25Kb:1.2e-06:3e-08:4e+03:5.5e+03
chr1	154950000	154975000	SHC1:25Kb:1.2e-06:3e-08:4e+03:5.5e+03
chr1	155000000	155025000	EFNA4:-25Kb:0.0022:0.00012:4e+03:5e+03
chr1	155000000	155025000	LOC100505666:-25Kb:0.0022:0.00012:4e+03:5e+03
chr1	155025000	155050000	CKS1B:100Kb:0.00017:6.4e-06:1.3e+03:2.4e+03
chr1	155025000	155050000	EFNA3:-25Kb:2e-10:2.5e-12:4e+03:5.9e+03
chr1	155025000	155050000	KRTCAP2:-100Kb:0.0012:2.9e-05:1.3e+03:2.4e+03
chr1	155025000	155050000	MIR4258:100Kb:0.00017:6.4e-06:1.3e+03:2.4e+03
chr1	155025000	155050000	PBXIP1:100Kb:0.00017:6.4e-06:1.3e+03:2.4e+03
chr1	155025000	155050000	PYGO2:100Kb:0.00017:6.4e-06:1.3e+03:2.4e+03
chr1	155025000	155050000	SHC1:100Kb:0.00017:6.4e-06:1.3e+03:2.4e+03
chr1	155025000	155050000	TRIM46:-100Kb:0.0012:2.9e-05:1.3e+03:2.4e+03
chr1	155050000	155075000	EFNA4:25Kb:2.6e-10:3.6e-12:4e+03:5.9e+03
chr1	155050000	155075000	KRTCAP2:-75Kb:4.1e-09:5.2e-11:1.6e+03:3.4e+03
chr1	155050000	155075000	LOC100505666:25Kb:2.6e-10:3.6e-12:4e+03:5.9e+03
chr1	155050000	155075000	TRIM46:-75Kb:4.1e-09:5.2e-11:1.6e+03:3.4e+03
chr1	155125000	155150000	EFNA3:75Kb:2.6e-10:6.4e-12:1.6e+03:3.4e+03
chr1	155125000	155150000	EFNA4:100Kb:0.00033:1.4e-05:1.3e+03:2.4e+03
chr1	155125000	155150000	LOC100505666:100Kb:0.00033:1.4e-05:1.3e+03:2.4e+03
chr1	155150000	155175000	GBAP1:-25Kb:6.4e-05:7.8e-07:3.9e+03:5.3e+03
chr1	155150000	155175000	MTX1:-25Kb:6.4e-05:7.8e-07:3.9e+03:5.3e+03
chr1	155150000	155175000	THBS3:-25Kb:6.4e-05:7.8e-07:3.9e+03:5.3e+03
chr1	155175000	155200000	MIR92B:25Kb:3.6e-05:4.5e-07:3.9e+03:5.3e+03
chr1	155175000	155200000	MUC1:25Kb:3.6e-05:4.5e-07:3.9e+03:5.3e+03
chr1	155225000	155250000	FDPS:-50Kb:7e-10:8.9e-12:2.1e+03:4.5e+03
chr1	155225000	155250000	PKLR:-25Kb:0.0039:9.7e-05:3.9e+03:5e+03
chr1	155225000	155250000	RUSC1:-50Kb:7e-10:8.9e-12:2.1e+03:4.5e+03
chr1	155225000	155250000	RUSC1-AS1:-50Kb:7e-10:8.9e-12:2.1e+03:4.5e+03
chr1	155250000	155275000	CLK2:25Kb:0.0038:9.6e-05:3.9e+03:5e+03
chr1	155250000	155275000	FAM189B:25Kb:0.0038:9.6e-05:3.9e+03:5e+03
chr1	155250000	155275000	FDPS:-25Kb:0.0026:6.7e-05:3.9e+03:5.3e+03
chr1	155250000	155275000	HCN3:25Kb:0.0038:9.6e-05:3.9e+03:5e+03
chr1	155250000	155275000	RUSC1:-25Kb:0.0026:6.7e-05:3.9e+03:5.3e+03
chr1	155250000	155275000	RUSC1-AS1:-25Kb:0.0026:6.7e-05:3.9e+03:5.3e+03
chr1	155250000	155275000	SCAMP3:25Kb:0.0038:9.6e-05:3.9e+03:5e+03
chr1	155275000	155300000	CLK2:50Kb:2.6e-14:3.3e-16:2.1e+03:4.5e+03
chr1	155275000	155300000	FAM189B:50Kb:2.6e-14:3.3e-16:2.1e+03:4.5e+03
chr1	155275000	155300000	HCN3:50Kb:2.6e-14:3.3e-16:2.1e+03:4.5e+03
chr1	155275000	155300000	PKLR:25Kb:0.00018:2.3e-06:3.9e+03:5.3e+03
chr1	155275000	155300000	SCAMP3:50Kb:2.6e-14:3.3e-16:2.1e+03:4.5e+03
chr1	155550000	155575000	CLK2:325Kb:0.006:0.00023:3.7e+02:1.4e+03
chr1	155550000	155575000	FAM189B:325Kb:0.006:0.00023:3.7e+02:1.4e+03
chr1	155550000	155575000	HCN3:325Kb:0.006:0.00023:3.7e+02:1.4e+03
chr1	155550000	155575000	SCAMP3:325Kb:0.006:0.00023:3.7e+02:1.4e+03
chr1	155900000	155925000	ARHGEF2:-25Kb:0:0:3.9e+03:6.9e+03
chr1	155925000	155950000	KIAA0907:25Kb:0:0:3.9e+03:6.9e+03
chr1	155925000	155950000	RXFP4:25Kb:0:0:3.9e+03:6.9e+03
chr1	155950000	155975000	ARHGEF2:25Kb:2.9e-06:7.2e-08:3.9e+03:5.8e+03
chr1	155950000	155975000	KIAA0907:50Kb:6.3e-09:1.6e-10:2.1e+03:4.4e+03
chr1	155950000	155975000	RXFP4:50Kb:6.3e-09:1.6e-10:2.1e+03:4.4e+03
chr1	156050000	156075000	BGLAP:-150Kb:0.00028:7.2e-06:8.1e+02:2.4e+03
chr1	156050000	156075000	PAQR6:-150Kb:0.00028:7.2e-06:8.1e+02:2.4e+03
chr1	156050000	156075000	PMF1:-125Kb:0.0001:3.9e-06:9.5e+02:2.6e+03
chr1	156050000	156075000	PMF1-BGLAP:-150Kb:0.00028:7.2e-06:8.1e+02:2.4e+03
chr1	156050000	156075000	SEMA4A:-50Kb:6.2e-12:8.1e-14:2.1e+03:4.8e+03
chr1	156075000	156100000	LMNA:25Kb:0:0:3.9e+03:8.7e+03
chr1	156075000	156100000	MEX3A:25Kb:0:0:3.9e+03:8.7e+03
chr1	156100000	156125000	BGLAP:-100Kb:0.00032:1.3e-05:1.2e+03:2.7e+03
chr1	156100000	156125000	LMNA:50Kb:2.8e-12:7.5e-14:2.1e+03:4.8e+03
chr1	156100000	156125000	MEX3A:50Kb:2.8e-12:7.5e-14:2.1e+03:4.8e+03
chr1	156100000	156125000	PAQR6:-100Kb:0.00032:1.3e-05:1.2e+03:2.7e+03
chr1	156100000	156125000	PMF1:-75Kb:2.3e-09:3e-11:1.5e+03:3.8e+03
chr1	156100000	156125000	PMF1-BGLAP:-100Kb:0.00032:1.3e-05:1.2e+03:2.7e+03
chr1	156125000	156150000	PMF1:-50Kb:3.3e-06:8.5e-08:2.1e+03:4e+03
chr1	156125000	156150000	SLC25A44:-25Kb:0.00044:1.1e-05:3.9e+03:5.4e+03
chr1	156150000	156175000	PMF1:-25Kb:0.00014:7.1e-06:3.9e+03:5.5e+03
chr1	156175000	156200000	LMNA:125Kb:7.8e-05:3.2e-06:9.5e+02:2.6e+03
chr1	156175000	156200000	MEX3A:125Kb:7.8e-05:3.2e-06:9.5e+02:2.6e+03
chr1	156175000	156200000	SEMA4A:75Kb:8.3e-10:2.2e-11:1.5e+03:3.8e+03
chr1	156175000	156200000	SLC25A44:25Kb:0.00044:7.6e-06:3.9e+03:5.5e+03
chr1	156200000	156225000	LMNA:150Kb:0.00011:6e-06:8.1e+02:2.4e+03
chr1	156200000	156225000	MEX3A:150Kb:0.00011:6e-06:8.1e+02:2.4e+03
chr1	156200000	156225000	SEMA4A:100Kb:0.00028:1.1e-05:1.2e+03:2.7e+03
chr1	156225000	156250000	BGLAP:25Kb:1.7e-05:2.2e-07:3.9e+03:5.7e+03
chr1	156225000	156250000	PAQR6:25Kb:1.7e-05:2.2e-07:3.9e+03:5.7e+03
chr1	156225000	156250000	PMF1-BGLAP:25Kb:1.7e-05:2.2e-07:3.9e+03:5.7e+03
chr1	156350000	156375000	C1orf61:-25Kb:0.0065:7.8e-05:4.6e+03:6e+03
chr1	156350000	156375000	MIR9-1:-25Kb:0.0065:7.8e-05:4.6e+03:6e+03
chr1	156600000	156625000	NES:-25Kb:0.0075:9.6e-05:4.6e+03:6e+03
chr1	156625000	156650000	BCAN:25Kb:0.008:9.9e-05:4.6e+03:6e+03
chr1	156700000	156725000	PRCC:-25Kb:1.4e-08:1.6e-10:4.6e+03:6.8e+03
chr1	156725000	156750000	HDGF:25Kb:1.4e-08:1.7e-10:4.6e+03:6.8e+03
chr1	156725000	156750000	MRPL24:25Kb:1.4e-08:1.7e-10:4.6e+03:6.8e+03
chr1	156750000	156775000	INSRR:-75Kb:0.0028:3.6e-05:1.8e+03:3.2e+03
chr1	157050000	157075000	ETV3:-50Kb:5.2e-06:6.4e-08:2.5e+03:4.2e+03
chr1	157100000	157125000	ETV3L:50Kb:1.3e-05:3.3e-07:2.5e+03:4.2e+03
chr1	157125000	157150000	ETV3L:75Kb:2e-11:2.5e-13:6.9e+02:3.1e+03
chr1	157475000	157500000	FCRL5:-25Kb:5.1e-06:6.2e-08:2.3e+03:3.3e+03
chr1	157750000	157775000	FCRL1:-25Kb:8.2e-06:1e-07:2.3e+03:3.2e+03
chr1	157750000	157775000	FCRL2:25Kb:0.0078:9.8e-05:2.3e+03:3e+03
chr1	158100000	158125000	CD1D:-25Kb:1.6e-11:2e-13:1.6e+03:2.7e+03
chr1	158125000	158150000	LOC646268:25Kb:2.4e-11:2.9e-13:1.6e+03:2.7e+03
chr1	158150000	158175000	CD1D:25Kb:0.0031:7.6e-05:1.6e+03:2.2e+03
chr1	158225000	158250000	CD1C:-25Kb:0.0014:1.8e-05:1.6e+03:2.2e+03
chr1	158775000	158800000	MNDA:-25Kb:3.3e-11:4.3e-13:1.6e+03:2.7e+03
chr1	158950000	158975000	IFI16:-25Kb:0.0082:0.00032:1.6e+03:2.3e+03
chr1	158950000	158975000	MNDA:150Kb:0.00023:6.1e-06:3.5e+02:9.9e+02
chr1	158975000	159000000	AIM2:-50Kb:1.7e-06:4.3e-08:9e+02:2.6e+03
chr1	159000000	159025000	AIM2:-25Kb:1.4e-09:1.8e-11:1.6e+03:3.7e+03
chr1	159000000	159025000	IFI16:25Kb:0:0:1.6e+03:3.6e+03
chr1	159025000	159050000	IFI16:50Kb:0:0:9e+02:2.6e+03
chr1	159750000	159775000	CCDC19:-100Kb:8.3e-05:1.1e-06:5.7e+02:2.5e+03
chr1	159800000	159825000	SLAMF8:25Kb:0.0014:1.8e-05:2e+03:3.7e+03
chr1	159850000	159875000	DUSP23:100Kb:4.3e-05:5.7e-07:5.7e+02:2.5e+03
chr1	159850000	159875000	FCRL6:100Kb:4.3e-05:5.7e-07:5.7e+02:2.5e+03
chr1	159850000	159875000	TAGLN2:-25Kb:0.00018:4.6e-06:2e+03:3.8e+03
chr1	159875000	159900000	CCDC19:25Kb:0.00016:4.2e-06:2e+03:3.8e+03
chr1	159875000	159900000	IGSF9:-25Kb:5.3e-07:1.4e-08:2e+03:4.3e+03
chr1	159875000	159900000	SLAMF9:-25Kb:5.3e-07:1.4e-08:2e+03:4.3e+03
chr1	159900000	159925000	LOC100505633:-25Kb:1.4e-09:1.7e-11:2e+03:4.8e+03
chr1	159900000	159925000	TAGLN2:25Kb:8.5e-07:1.1e-08:2e+03:4.3e+03
chr1	159925000	159950000	IGSF9:25Kb:9.4e-10:1.2e-11:2e+03:4.8e+03
chr1	159925000	159950000	SLAMF9:25Kb:9.4e-10:1.2e-11:2e+03:4.8e+03
chr1	159950000	159975000	IGSF9:50Kb:0.00023:1e-05:1.1e+03:2.9e+03
chr1	159950000	159975000	SLAMF9:50Kb:0.00023:1e-05:1.1e+03:2.9e+03
chr1	159975000	160000000	IGSF9:75Kb:0.00023:1.2e-05:7.4e+02:2.5e+03
chr1	159975000	160000000	SLAMF9:75Kb:0.00023:1.2e-05:7.4e+02:2.5e+03
chr1	160500000	160525000	CD84:-25Kb:4.1e-06:5.1e-08:4.2e+03:6.5e+03
chr1	160625000	160650000	SLAMF1:25Kb:0.00046:5.8e-06:4.2e+03:6.1e+03
chr1	160675000	160700000	LY9:-75Kb:1.3e-05:3.2e-07:49:2.3e+03
chr1	160700000	160725000	LY9:-50Kb:3e-07:3.9e-09:63:2.7e+03
chr1	160725000	160750000	CD48:50Kb:0:0:63:4.6e+03
chr1	160725000	160750000	SLAMF7:25Kb:0:0:97:8e+03
chr1	160750000	160775000	CD48:75Kb:7.3e-06:2e-07:49:2.3e+03
chr1	160750000	160775000	SLAMF7:50Kb:1.2e-07:3.3e-09:63:2.7e+03
chr1	160775000	160800000	CD48:100Kb:0.00043:1.7e-05:41:1.9e+03
chr1	160775000	160800000	SLAMF7:75Kb:0.00035:1.4e-05:49:2e+03
chr1	160800000	160825000	CD48:125Kb:0.0009:4.8e-05:35:1.8e+03
chr1	160800000	160825000	SLAMF7:100Kb:0.0032:0.00017:41:1.7e+03
chr1	161000000	161025000	ARHGAP30:-25Kb:1.8e-05:4.4e-07:3.9e+03:5.7e+03
chr1	161000000	161025000	KLHDC9:-50Kb:0.0044:0.00011:2.2e+03:3.5e+03
chr1	161000000	161025000	PVRL4:-50Kb:0.0044:0.00011:2.2e+03:3.5e+03
chr1	161025000	161050000	KLHDC9:-25Kb:9.5e-07:1.2e-08:3.9e+03:5.9e+03
chr1	161025000	161050000	PVRL4:-25Kb:9.5e-07:1.2e-08:3.9e+03:5.9e+03
chr1	161025000	161050000	TSTD1:25Kb:3.7e-05:4.7e-07:3.9e+03:5.7e+03
chr1	161025000	161050000	USF1:25Kb:3.7e-05:4.7e-07:3.9e+03:5.7e+03
chr1	161050000	161075000	ARHGAP30:25Kb:1e-06:1.3e-08:3.9e+03:5.9e+03
chr1	161050000	161075000	TSTD1:50Kb:0.0046:0.00012:2.2e+03:3.5e+03
chr1	161050000	161075000	USF1:50Kb:0.0046:0.00012:2.2e+03:3.5e+03
chr1	161125000	161150000	ADAMTS4:-25Kb:0:0:3.9e+03:7e+03
chr1	161125000	161150000	NDUFS2:-25Kb:0:0:3.9e+03:7e+03
chr1	161150000	161175000	APOA2:-25Kb:8.5e-10:1.1e-11:3.9e+03:6.2e+03
chr1	161150000	161175000	B4GALT3:25Kb:0:0:3.9e+03:7e+03
chr1	161150000	161175000	FCER1G:-25Kb:8.5e-10:1.1e-11:3.9e+03:6.2e+03
chr1	161150000	161175000	MIR5187:-25Kb:8.5e-10:1.1e-11:3.9e+03:6.2e+03
chr1	161150000	161175000	PPOX:25Kb:0:0:3.9e+03:7e+03
chr1	161150000	161175000	TOMM40L:-25Kb:8.5e-10:1.1e-11:3.9e+03:6.2e+03
chr1	161150000	161175000	USP21:25Kb:0:0:3.9e+03:7e+03
chr1	161175000	161200000	ADAMTS4:25Kb:6.2e-10:1.6e-11:3.9e+03:6.2e+03
chr1	161175000	161200000	C1orf192:-150Kb:0.0013:1.6e-05:1.1e+03:2.5e+03
chr1	161175000	161200000	NDUFS2:25Kb:6.2e-10:1.6e-11:3.9e+03:6.2e+03
chr1	161250000	161275000	APOA2:75Kb:0.0039:0.0002:1.5e+03:2.8e+03
chr1	161250000	161275000	FCER1G:75Kb:0.0039:0.0002:1.5e+03:2.8e+03
chr1	161250000	161275000	MIR5187:75Kb:0.0039:0.0002:1.5e+03:2.8e+03
chr1	161250000	161275000	TOMM40L:75Kb:0.0039:0.0002:1.5e+03:2.8e+03
chr1	161275000	161300000	APOA2:100Kb:0.0046:0.0003:1.2e+03:2.4e+03
chr1	161275000	161300000	FCER1G:100Kb:0.0046:0.0003:1.2e+03:2.4e+03
chr1	161275000	161300000	MIR5187:100Kb:0.0046:0.0003:1.2e+03:2.4e+03
chr1	161275000	161300000	TOMM40L:100Kb:0.0046:0.0003:1.2e+03:2.4e+03
chr1	161325000	161350000	APOA2:150Kb:0.00055:2.2e-05:1.1e+03:2.5e+03
chr1	161325000	161350000	FCER1G:150Kb:0.00055:2.2e-05:1.1e+03:2.5e+03
chr1	161325000	161350000	MIR5187:150Kb:0.00055:2.2e-05:1.1e+03:2.5e+03
chr1	161325000	161350000	TOMM40L:150Kb:0.00055:2.2e-05:1.1e+03:2.5e+03
chr1	161350000	161375000	ADAMTS4:200Kb:1.8e-05:7.1e-07:6.4e+02:2.3e+03
chr1	161350000	161375000	APOA2:175Kb:6.3e-05:1.6e-06:8.1e+02:2.4e+03
chr1	161350000	161375000	FCER1G:175Kb:6.3e-05:1.6e-06:8.1e+02:2.4e+03
chr1	161350000	161375000	MIR5187:175Kb:6.3e-05:1.6e-06:8.1e+02:2.4e+03
chr1	161350000	161375000	NDUFS2:200Kb:1.8e-05:7.1e-07:6.4e+02:2.3e+03
chr1	161350000	161375000	TOMM40L:175Kb:6.3e-05:1.6e-06:8.1e+02:2.4e+03
chr1	161450000	161475000	DUSP12:-250Kb:5.3e-06:2e-07:3.4e+02:1.8e+03
chr1	161450000	161475000	FCGR2A:-25Kb:0.00063:7.6e-06:7.1e+02:2.1e+03
chr1	161450000	161475000	HSPA6:-25Kb:0.00063:7.6e-06:7.1e+02:2.1e+03
chr1	161650000	161675000	DUSP12:-50Kb:0.0017:9e-05:5.6e+02:1.6e+03
chr1	161650000	161675000	FCRLA:-25Kb:0:0:7.1e+02:3.9e+03
chr1	161650000	161675000	FCRLB:-25Kb:0:0:7.1e+02:3.9e+03
chr1	161675000	161700000	DUSP12:-25Kb:0:0:7.1e+02:4.3e+03
chr1	161675000	161700000	RPL31P11:25Kb:0:0:7.1e+02:3.9e+03
chr1	161700000	161725000	ATF6:-25Kb:0:0:7.1e+02:2.9e+03
chr1	161700000	161725000	FCRLA:25Kb:0:0:7.1e+02:4.3e+03
chr1	161700000	161725000	FCRLB:25Kb:0:0:7.1e+02:4.3e+03
chr1	161725000	161750000	DUSP12:25Kb:1.5e-13:3.8e-15:7.1e+02:2.9e+03
chr1	161950000	161975000	OLFML2B:-25Kb:1.6e-08:2e-10:2.3e+03:3.8e+03
chr1	162350000	162375000	C1orf111:25Kb:0.00028:3.4e-06:2.3e+03:3.2e+03
chr1	162350000	162375000	C1orf226:25Kb:0.00028:3.4e-06:2.3e+03:3.2e+03
chr1	162575000	162600000	DDR2:-25Kb:5.9e-08:1.5e-09:2.3e+03:3.4e+03
chr1	162625000	162650000	DDR2:25Kb:0:0:2.3e+03:4.1e+03
chr1	162650000	162675000	DDR2:50Kb:4.2e-05:1.6e-06:1.3e+03:2.1e+03
chr1	162725000	162750000	DDR2:125Kb:0.0023:0.00012:5.7e+02:1.2e+03
chr1	163250000	163275000	NUF2:-25Kb:1e-08:1.4e-10:1.3e+03:2.2e+03
chr1	163250000	163275000	RGS5:-25Kb:1e-08:1.4e-10:1.3e+03:2.2e+03
chr1	163300000	163325000	NUF2:25Kb:3.6e-08:9.4e-10:1.3e+03:2.1e+03
chr1	163300000	163325000	RGS5:25Kb:3.6e-08:9.4e-10:1.3e+03:2.1e+03
chr1	165325000	165350000	LOC400794:-225Kb:0.00024:1.3e-05:3.6e+02:1.1e+03
chr1	165350000	165375000	LOC400794:-200Kb:0:0:4e+02:2.4e+03
chr1	165375000	165400000	LOC400794:-175Kb:6.3e-10:1.6e-11:4.4e+02:1.6e+03
chr1	165550000	165575000	LMX1A:225Kb:0.0004:4.9e-06:3.6e+02:1.1e+03
chr1	165600000	165625000	ALDH9A1:-50Kb:0.00076:2e-05:1.2e+03:2e+03
chr1	165600000	165625000	LOC440700:-50Kb:0.00076:2e-05:1.2e+03:2e+03
chr1	165625000	165650000	ALDH9A1:-25Kb:0.00076:3e-05:2.2e+03:2.9e+03
chr1	165625000	165650000	LOC440700:-25Kb:0.00076:3e-05:2.2e+03:2.9e+03
chr1	165625000	165650000	MGST3:25Kb:0:0:2.2e+03:3.8e+03
chr1	165650000	165675000	MGST3:50Kb:0.00053:2.2e-05:1.2e+03:2e+03
chr1	165725000	165750000	UCK2:-50Kb:0.0079:0.00041:1.2e+03:1.8e+03
chr1	165775000	165800000	TMCO1:50Kb:0.007:0.00046:1.2e+03:1.8e+03
chr1	165800000	165825000	TMCO1:75Kb:0.00057:2.3e-05:8.9e+02:1.6e+03
chr1	165800000	165825000	UCK2:25Kb:5.3e-05:1.4e-06:2.2e+03:3e+03
chr1	165825000	165850000	TMCO1:100Kb:5e-05:1.3e-06:7e+02:1.5e+03
chr1	165825000	165850000	UCK2:50Kb:0.00028:1.1e-05:1.2e+03:2e+03
chr1	165850000	165875000	ALDH9A1:200Kb:6.1e-07:8e-09:4e+02:1.4e+03
chr1	165850000	165875000	LOC400794:300Kb:0.0005:3.2e-05:2.9e+02:9.9e+02
chr1	165850000	165875000	LOC440700:200Kb:6.1e-07:8e-09:4e+02:1.4e+03
chr1	165850000	165875000	MGST3:250Kb:4e-06:1.1e-07:3.3e+02:1.2e+03
chr1	165850000	165875000	TMCO1:125Kb:6.7e-14:8.9e-16:5.8e+02:2e+03
chr1	165850000	165875000	UCK2:75Kb:1.2e-09:1.6e-11:8.9e+02:2e+03
[truncated: 26,822 more rows]
