# Supplementary material for: Promoter-enhancer interactions identified from Hi-C data using probabilistic models and hierarchical topological domains
Source: Nat Commun. 2017 Dec 21;8:2237. doi: 10.1038/s41467-017-02386-3 (PMC5740158; doi:10.1038/s41467-017-02386-3)
Supplement: Supplementary file 4 — Supplementary Data 1 [file 41467_2017_2386_MOESM4_ESM.zip › lib25_GM12878.enh_1e-4.bed]

chr1	800000	825000	LOC100130417:-50Kb:0:0:2.2e+03:3.9e+03
chr1	800000	825000	SAMD11:-50Kb:0:0:2.2e+03:3.9e+03
chr1	825000	850000	C1orf170:-75Kb:0:0:2.2e+03:3.9e+03
chr1	825000	850000	KLHL17:-50Kb:0:0:2.2e+03:3.9e+03
chr1	825000	850000	NOC2L:-50Kb:0:0:2.2e+03:3.9e+03
chr1	825000	850000	PLEKHN1:-75Kb:0:0:2.2e+03:3.9e+03
chr1	850000	875000	HES4:-75Kb:0:0:2.2e+03:3.9e+03
chr1	850000	875000	ISG15:-75Kb:0:0:2.2e+03:3.9e+03
chr1	1175000	1200000	SCNN1D:-25Kb:1.3e-07:1.7e-09:2.2e+03:3.3e+03
chr1	1175000	1200000	UBE2J2:-25Kb:1.3e-07:1.7e-09:2.2e+03:3.3e+03
chr1	1200000	1225000	FAM132A:25Kb:1.2e-07:1.6e-09:2.2e+03:3.3e+03
chr1	1300000	1325000	CCNL2:-25Kb:8.4e-11:1.1e-12:2.5e+03:4e+03
chr1	1300000	1325000	LOC148413:-25Kb:8.4e-11:1.1e-12:2.5e+03:4e+03
chr1	1300000	1325000	MRPL20:-25Kb:8.4e-11:1.1e-12:2.5e+03:4e+03
chr1	1325000	1350000	AURKAIP1:25Kb:5.8e-11:7.3e-13:2.5e+03:4e+03
chr1	1475000	1500000	SSU72:-25Kb:0:0:2.5e+03:5.1e+03
chr1	1500000	1525000	C1orf233:-25Kb:3.4e-08:4.2e-10:2.5e+03:3.8e+03
chr1	1500000	1525000	TMEM240:25Kb:0:0:2.5e+03:5.1e+03
chr1	1525000	1550000	SSU72:25Kb:1.6e-08:4e-10:2.5e+03:3.8e+03
chr1	1675000	1700000	NADK:-25Kb:1.5e-06:9.9e-08:2.5e+03:3.7e+03
chr1	1700000	1725000	CALML6:-125Kb:6.1e-08:7.7e-10:5.5e+02:1.8e+03
chr1	1700000	1725000	GNB1:-100Kb:1.2e-07:4.5e-09:6.8e+02:1.9e+03
chr1	1700000	1725000	SLC35E2:25Kb:5.7e-06:7.1e-08:2.5e+03:3.7e+03
chr1	1725000	1750000	GNB1:-75Kb:1.1e-06:5.7e-08:8.9e+02:2e+03
chr1	1725000	1750000	NADK:25Kb:0:0:2.5e+03:4.6e+03
chr1	1750000	1775000	GNB1:-50Kb:4.2e-11:5.4e-13:1.3e+03:2.8e+03
chr1	1750000	1775000	NADK:50Kb:4.7e-10:1.2e-11:1.3e+03:2.8e+03
chr1	1775000	1800000	GNB1:-25Kb:7.7e-11:2e-12:2.5e+03:4e+03
chr1	1775000	1800000	NADK:75Kb:8e-06:6.2e-07:8.9e+02:2e+03
chr1	1800000	1825000	NADK:100Kb:1.7e-07:8.6e-09:6.8e+02:1.9e+03
chr1	1825000	1850000	NADK:125Kb:4.2e-08:1.6e-09:5.5e+02:1.8e+03
chr1	2100000	2125000	MORN1:-200Kb:5.1e-10:6.6e-12:4.5e+02:1.8e+03
chr1	2100000	2125000	RER1:-200Kb:5.1e-10:6.6e-12:4.5e+02:1.8e+03
chr1	2125000	2150000	MORN1:-175Kb:1.1e-09:2.9e-11:5.2e+02:1.9e+03
chr1	2125000	2150000	RER1:-175Kb:1.1e-09:2.9e-11:5.2e+02:1.9e+03
chr1	2175000	2200000	SKI:25Kb:1.4e-13:1.8e-15:2.2e+03:3.8e+03
chr1	2300000	2325000	C1orf86:175Kb:2.3e-09:2.9e-11:5.2e+02:1.9e+03
chr1	2475000	2500000	FAM213B:-25Kb:9.2e-10:1.2e-11:2.2e+03:3.6e+03
chr1	2500000	2525000	LOC100133445:25Kb:2.3e-09:2.8e-11:2.2e+03:3.6e+03
chr1	2500000	2525000	LOC115110:25Kb:2.3e-09:2.8e-11:2.2e+03:3.6e+03
chr1	2500000	2525000	TNFRSF14:25Kb:2.3e-09:2.8e-11:2.2e+03:3.6e+03
chr1	3525000	3550000	TP73:-25Kb:0:0:2.8e+03:4.3e+03
chr1	3525000	3550000	WRAP73:-25Kb:0:0:2.8e+03:4.3e+03
chr1	3550000	3575000	MEGF6:25Kb:8.5e-15:1.1e-16:2.8e+03:4.3e+03
chr1	3550000	3575000	TPRG1L:25Kb:8.5e-15:1.1e-16:2.8e+03:4.3e+03
chr1	3575000	3600000	TP73:25Kb:0:0:2.8e+03:5.3e+03
chr1	3575000	3600000	WRAP73:25Kb:0:0:2.8e+03:5.3e+03
chr1	3600000	3625000	MEGF6:75Kb:2e-05:5.2e-07:1.1e+03:1.9e+03
chr1	3600000	3625000	TP73:50Kb:5.8e-12:2.3e-13:1.5e+03:2.8e+03
chr1	3600000	3625000	TPRG1L:75Kb:2e-05:5.2e-07:1.1e+03:1.9e+03
chr1	3600000	3625000	WRAP73:50Kb:5.8e-12:2.3e-13:1.5e+03:2.8e+03
chr1	3650000	3675000	SMIM1:-25Kb:1e-12:2.8e-14:2.8e+03:4e+03
chr1	3675000	3700000	CCDC27:25Kb:1.5e-10:1.9e-12:2.8e+03:4e+03
chr1	3675000	3700000	LRRC47:-25Kb:0:0:2.8e+03:4.7e+03
chr1	3675000	3700000	TP73-AS1:25Kb:1.5e-10:1.9e-12:2.8e+03:4e+03
chr1	3700000	3725000	SMIM1:25Kb:0:0:2.8e+03:4.7e+03
chr1	3825000	3850000	LOC728716:-175Kb:3.7e-11:4.9e-13:1.3e+02:1.3e+03
chr1	4025000	4050000	LOC728716:25Kb:4.6e-11:1.2e-12:1.6e+03:2.7e+03
chr1	6250000	6275000	ICMT:-25Kb:3.3e-08:4.2e-10:3.3e+03:4.4e+03
chr1	6275000	6300000	RNF207:25Kb:2.9e-08:3.6e-10:3.3e+03:4.4e+03
chr1	6275000	6300000	RPL22:25Kb:2.9e-08:3.6e-10:3.3e+03:4.4e+03
chr1	6300000	6325000	ACOT7:-150Kb:6e-07:1.6e-08:9.5e+02:2e+03
chr1	6400000	6425000	ACOT7:-50Kb:0:0:1.8e+03:4.4e+03
chr1	6400000	6425000	ESPN:-75Kb:1.5e-10:1.9e-12:1.2e+03:2.5e+03
chr1	6400000	6425000	GPR153:100Kb:2.6e-11:3.4e-13:9.5e+02:2.2e+03
chr1	6400000	6425000	HES2:-75Kb:1.5e-10:1.9e-12:1.2e+03:2.5e+03
chr1	6400000	6425000	HES3:100Kb:2.6e-11:3.4e-13:9.5e+02:2.2e+03
chr1	6400000	6425000	MIR4252:-75Kb:1.5e-10:1.9e-12:1.2e+03:2.5e+03
chr1	6425000	6450000	ACOT7:-25Kb:1.3e-06:5.1e-08:3.3e+03:4.3e+03
chr1	6450000	6475000	GPR153:150Kb:4.9e-07:1.3e-08:9.5e+02:2e+03
chr1	6450000	6475000	HES3:150Kb:4.9e-07:1.3e-08:9.5e+02:2e+03
chr1	6625000	6650000	KLHL21:-25Kb:5.7e-10:6.9e-12:3.3e+03:4.6e+03
chr1	6625000	6650000	PHF13:-25Kb:5.7e-10:6.9e-12:3.3e+03:4.6e+03
chr1	6625000	6650000	THAP3:-50Kb:4.7e-05:5.8e-07:1.8e+03:2.7e+03
chr1	6650000	6675000	ZBTB48:25Kb:5.4e-10:6.9e-12:3.3e+03:4.6e+03
chr1	6675000	6700000	ZBTB48:50Kb:1.9e-05:5e-07:1.8e+03:2.7e+03
chr1	6725000	6750000	DNAJC11:-25Kb:2.2e-06:2.8e-08:2.2e+03:3.2e+03
chr1	6800000	6825000	CAMTA1:-25Kb:4.3e-11:5.7e-13:2.2e+03:3.5e+03
chr1	8025000	8050000	SLC45A1:-350Kb:2.9e-06:1.1e-07:3.9e+02:1.5e+03
chr1	8050000	8075000	SLC45A1:-325Kb:3.1e-07:7.9e-09:4.2e+02:1.6e+03
chr1	8075000	8100000	SLC45A1:-300Kb:4.1e-08:5.2e-10:4.6e+02:1.8e+03
chr1	8350000	8375000	ERRFI1:275Kb:1.7e-10:2.2e-12:5.1e+02:1.9e+03
chr1	8375000	8400000	ERRFI1:300Kb:5e-10:1.3e-11:4.6e+02:1.8e+03
chr1	8400000	8425000	ERRFI1:325Kb:5.5e-07:2.2e-08:4.2e+02:1.5e+03
chr1	8900000	8925000	ENO1:-25Kb:4.9e-09:6.1e-11:3.2e+03:4.9e+03
chr1	8900000	8925000	ENO1-AS1:-25Kb:4.9e-09:6.1e-11:3.2e+03:4.9e+03
chr1	9175000	9200000	MIR34A:-25Kb:3.7e-10:4.6e-12:3.9e+03:5.5e+03
chr1	9200000	9225000	GPR157:25Kb:1.9e-10:4.7e-12:3.9e+03:5.5e+03
chr1	9225000	9250000	GPR157:50Kb:3e-10:1.1e-11:2.3e+03:3.9e+03
chr1	9225000	9250000	MIR34A:25Kb:2.1e-08:5.2e-10:3.9e+03:5.4e+03
chr1	9250000	9275000	GPR157:75Kb:9.3e-11:1.2e-12:1.7e+03:3.4e+03
chr1	9500000	9525000	SPSB1:150Kb:3.8e-06:4.9e-08:1.1e+03:2.4e+03
chr1	9675000	9700000	C1orf200:-25Kb:0:0:3.4e+03:5.3e+03
chr1	9675000	9700000	PIK3CD:-25Kb:0:0:3.4e+03:5.3e+03
chr1	9725000	9750000	C1orf200:25Kb:0:0:3.4e+03:5.6e+03
chr1	9725000	9750000	PIK3CD:25Kb:0:0:3.4e+03:5.6e+03
chr1	9850000	9875000	CLSTN1:-25Kb:9e-05:2.3e-06:3.4e+03:4.4e+03
chr1	9900000	9925000	CLSTN1:25Kb:4e-06:5.1e-08:3.4e+03:4.6e+03
chr1	9925000	9950000	CTNNBIP1:-25Kb:2.7e-09:3.3e-11:3.4e+03:4.8e+03
chr1	11025000	11050000	TARDBP:-25Kb:1.4e-05:1.7e-07:3.6e+03:4.6e+03
chr1	11050000	11075000	C1orf127:25Kb:1.2e-05:1.5e-07:3.6e+03:4.6e+03
chr1	11700000	11725000	AGTRAP:-75Kb:1e-05:2.8e-07:1.4e+03:2.6e+03
chr1	11725000	11750000	AGTRAP:-50Kb:1.7e-05:6.9e-07:2e+03:3.2e+03
chr1	11750000	11775000	AGTRAP:-25Kb:6.9e-06:9.3e-08:3.6e+03:4.9e+03
chr1	11775000	11800000	DRAXIN:25Kb:5.3e-06:6.4e-08:3.6e+03:4.9e+03
chr1	11775000	11800000	FBXO2:75Kb:9.3e-06:1.2e-07:1.4e+03:2.6e+03
chr1	11775000	11800000	FBXO44:75Kb:9.3e-06:1.2e-07:1.4e+03:2.6e+03
chr1	11775000	11800000	FBXO6:75Kb:9.3e-06:1.2e-07:1.4e+03:2.6e+03
chr1	11775000	11800000	MAD2L2:25Kb:5.3e-06:6.4e-08:3.6e+03:4.9e+03
chr1	12000000	12025000	KIAA2013:25Kb:1.3e-06:1.6e-08:3.7e+03:5.1e+03
chr1	12000000	12025000	PLOD1:25Kb:1.3e-06:1.6e-08:3.7e+03:5.1e+03
chr1	12050000	12075000	MIIP:-25Kb:1.6e-13:4e-15:3.7e+03:5.7e+03
chr1	12075000	12100000	TNFRSF8:-25Kb:0:0:3.7e+03:5.8e+03
chr1	12100000	12125000	MIIP:25Kb:0:0:3.7e+03:5.8e+03
chr1	12125000	12150000	MIIP:50Kb:4.4e-10:1.7e-11:2.1e+03:3.7e+03
chr1	12125000	12150000	TNFRSF8:25Kb:0:0:3.7e+03:6.8e+03
chr1	12150000	12175000	MIR4632:-100Kb:2.2e-08:8.4e-10:1.1e+03:2.6e+03
chr1	12175000	12200000	MIR4632:-75Kb:0:0:1.5e+03:5.1e+03
chr1	12175000	12200000	VPS13D:-100Kb:7.8e-09:1e-10:1.1e+03:2.7e+03
chr1	12200000	12225000	MIR4632:-50Kb:0:0:2.1e+03:4.8e+03
chr1	12200000	12225000	TNFRSF1B:-25Kb:0:0:3.7e+03:6e+03
chr1	12225000	12250000	MIR4632:-25Kb:7.9e-08:4.1e-09:3.7e+03:5.1e+03
chr1	12250000	12275000	TNFRSF1B:25Kb:2e-07:4.9e-09:3.7e+03:5.1e+03
chr1	12325000	12350000	DHRS3:-350Kb:1.2e-08:1.6e-10:2.7e+02:1.7e+03
chr1	12350000	12375000	DHRS3:-325Kb:7.8e-08:2.2e-09:3.1e+02:1.6e+03
chr1	12375000	12400000	DHRS3:-300Kb:3.9e-07:1.6e-08:3.5e+02:1.6e+03
chr1	12775000	12800000	C1orf158:-25Kb:2.7e-07:3.3e-09:2.3e+02:1.5e+03
chr1	12800000	12825000	AADACL3:25Kb:2.8e-07:3.4e-09:2.3e+02:1.5e+03
chr1	14000000	14025000	PRDM2:-25Kb:7.7e-13:2e-14:2.6e+03:3.5e+03
chr1	14050000	14075000	PRDM2:25Kb:0:0:2.6e+03:4.6e+03
chr1	14075000	14100000	PRDM2:50Kb:1.9e-08:7.3e-10:1.3e+03:2e+03
chr1	15475000	15500000	FHAD1:-75Kb:6.2e-05:7.8e-07:1.5e+03:2.6e+03
chr1	15550000	15575000	TMEM51:75Kb:9.7e-06:2.5e-07:1.5e+03:2.6e+03
chr1	15550000	15575000	TMEM51-AS1:75Kb:9.7e-06:2.5e-07:1.5e+03:2.6e+03
chr1	15575000	15600000	TMEM51:100Kb:6.9e-07:8.9e-09:1.4e+03:2.6e+03
chr1	15575000	15600000	TMEM51-AS1:100Kb:6.9e-07:8.9e-09:1.4e+03:2.6e+03
chr1	15625000	15650000	CTRC:-125Kb:1.2e-05:4.6e-07:1.1e+03:2.3e+03
chr1	15650000	15675000	CTRC:-100Kb:2e-07:2.6e-09:1.4e+03:2.8e+03
chr1	15725000	15750000	CTRC:-25Kb:1e-05:2.7e-07:3.6e+03:4.8e+03
chr1	15750000	15775000	EFHD2:25Kb:1.8e-05:2.3e-07:3.6e+03:4.8e+03
chr1	16275000	16300000	ZBTB17:-25Kb:2.7e-05:3.4e-07:3.5e+03:5.2e+03
chr1	16500000	16525000	FAM131C:100Kb:8.3e-11:1.1e-12:1.1e+03:3.4e+03
chr1	16525000	16550000	RSG1:-25Kb:2.2e-10:2.7e-12:3.5e+03:5.8e+03
chr1	16550000	16575000	ARHGEF19:25Kb:7.1e-11:8.8e-13:3.5e+03:5.8e+03
chr1	16925000	16950000	CROCCP2:-25Kb:0:0:1.2e+03:7.3e+03
chr1	16925000	16950000	ESPNP:-100Kb:8.8e-07:1.1e-08:2.5e+02:2e+03
chr1	16925000	16950000	MST1P2:-25Kb:0:0:1.2e+03:7.3e+03
chr1	16950000	16975000	ESPNP:-75Kb:3.9e-05:9.9e-07:5.4e+02:2.1e+03
chr1	16950000	16975000	NBPF1:25Kb:0:0:1.2e+03:7.3e+03
chr1	17025000	17050000	CROCCP2:75Kb:3.8e-05:1.1e-06:5.4e+02:2.1e+03
chr1	17025000	17050000	MST1P2:75Kb:3.8e-05:1.1e-06:5.4e+02:2.1e+03
chr1	17025000	17050000	NBPF1:100Kb:3.5e-07:1e-08:2.5e+02:2e+03
chr1	17400000	17425000	PADI2:-25Kb:2.2e-05:5.6e-07:3e+03:4.5e+03
chr1	17450000	17475000	PADI1:-75Kb:6.1e-06:1.5e-07:1.2e+03:2.7e+03
chr1	17550000	17575000	PADI1:25Kb:6.1e-06:1.4e-07:3e+03:4.5e+03
chr1	17550000	17575000	PADI2:125Kb:7.8e-09:1e-10:1.1e+03:3e+03
chr1	19150000	19175000	TAS1R2:-25Kb:1.5e-07:1.9e-09:2.4e+03:3.5e+03
chr1	19225000	19250000	IFFO2:-50Kb:9.6e-07:2.4e-08:2.2e+03:3.2e+03
chr1	19250000	19275000	ALDH4A1:25Kb:0:0:4.1e+03:6.3e+03
chr1	19250000	19275000	IFFO2:-25Kb:0:0:4.1e+03:5.7e+03
chr1	19275000	19300000	ALDH4A1:50Kb:3.9e-07:2.3e-08:2.2e+03:3.2e+03
chr1	19375000	19400000	ALDH4A1:150Kb:1e-06:7.3e-08:8e+02:1.8e+03
chr1	19400000	19425000	ALDH4A1:175Kb:2.7e-11:7.7e-13:7e+02:2e+03
chr1	19425000	19450000	ALDH4A1:200Kb:1.2e-08:5.3e-10:6.2e+02:1.8e+03
chr1	19450000	19475000	ALDH4A1:225Kb:9.2e-05:8e-06:5.5e+02:1.4e+03
chr1	19475000	19500000	UBR4:-50Kb:6.3e-05:1.7e-06:2.2e+03:3.2e+03
chr1	19550000	19575000	UBR4:25Kb:6.3e-05:1.7e-06:4.1e+03:5.1e+03
chr1	19650000	19675000	C1orf151-NBL1:-325Kb:2.2e-05:3e-07:3.9e+02:1.5e+03
chr1	19650000	19675000	HTR6:-325Kb:2.2e-05:3e-07:3.9e+02:1.5e+03
chr1	19650000	19675000	MINOS1:-250Kb:8.5e-07:2.3e-08:5e+02:1.7e+03
chr1	19675000	19700000	MINOS1:-225Kb:3.3e-05:1.8e-06:5.5e+02:1.6e+03
chr1	19700000	19725000	MINOS1:-200Kb:3.1e-10:4.2e-12:6.2e+02:2.1e+03
chr1	19800000	19825000	MINOS1:-100Kb:1.6e-05:6.3e-07:1.2e+03:2.2e+03
chr1	19900000	19925000	CAPZB:100Kb:4.4e-05:5.5e-07:1.2e+03:2.2e+03
chr1	20400000	20425000	PLA2G2D:-25Kb:1.9e-10:5e-12:3e+03:4.3e+03
chr1	20400000	20425000	PLA2G5:25Kb:3.4e-12:4.2e-14:3e+03:4.5e+03
chr1	20425000	20450000	PLA2G2F:-25Kb:0:0:3e+03:5.4e+03
chr1	20450000	20475000	PLA2G2D:25Kb:0:0:3e+03:5.4e+03
chr1	20475000	20500000	PLA2G2D:50Kb:9.2e-08:3.6e-09:1.7e+03:2.9e+03
chr1	21075000	21100000	SH2D5:25Kb:3.4e-05:4.3e-07:3.1e+03:4.4e+03
chr1	21575000	21600000	ECE1:-75Kb:1.2e-05:4.4e-07:1.2e+03:2.5e+03
chr1	21600000	21625000	ECE1:-50Kb:3.1e-08:7.7e-10:1.7e+03:3.3e+03
chr1	21625000	21650000	ECE1:-25Kb:0:0:3.1e+03:6.3e+03
chr1	21625000	21650000	LOC100506801:25Kb:0:0:3.1e+03:5.4e+03
chr1	21650000	21675000	LOC100506801:50Kb:3.2e-08:8.1e-10:1.7e+03:3.3e+03
chr1	22350000	22375000	CDC42:-25Kb:1.9e-06:2.3e-08:3.4e+03:5e+03
chr1	22375000	22400000	LINC00339:25Kb:1.8e-06:2.2e-08:3.4e+03:5e+03
chr1	22475000	22500000	WNT4:25Kb:7.4e-07:9.8e-09:3e+03:4.6e+03
chr1	23150000	23175000	MIR4253:-25Kb:5.2e-07:6.6e-09:3e+03:4.5e+03
chr1	23400000	23425000	HTR1D:-100Kb:0:0:9.8e+02:3.6e+03
chr1	23425000	23450000	HTR1D:-75Kb:0:0:1.2e+03:3.9e+03
chr1	23425000	23450000	LUZP1:-50Kb:4e-10:4.9e-12:1.7e+03:3.4e+03
chr1	23850000	23875000	MDS2:-100Kb:0:0:1.2e+03:4e+03
chr1	23875000	23900000	MDS2:-75Kb:0:0:1.5e+03:3.9e+03
chr1	23900000	23925000	ID3:25Kb:0:0:3.9e+03:6.3e+03
chr1	23925000	23950000	ID3:50Kb:3e-15:1.1e-16:2.2e+03:4.3e+03
chr1	23950000	23975000	E2F2:100Kb:0:0:1.2e+03:4e+03
chr1	23950000	23975000	ID3:75Kb:0:0:1.5e+03:3.9e+03
chr1	24100000	24125000	CNR2:-125Kb:1.3e-06:3.4e-08:1.4e+03:2.8e+03
chr1	24100000	24125000	GALE:-25Kb:7.7e-07:1.9e-08:3.9e+03:5.4e+03
chr1	24125000	24150000	CNR2:-100Kb:0:0:1.2e+03:3.6e+03
chr1	24125000	24150000	LOC100506963:25Kb:7.6e-07:1.7e-08:3.9e+03:5.4e+03
chr1	24125000	24150000	LYPLA2:25Kb:7.6e-07:1.7e-08:3.9e+03:5.4e+03
chr1	24125000	24150000	PITHD1:25Kb:7.6e-07:1.7e-08:3.9e+03:5.4e+03
chr1	24225000	24250000	GALE:100Kb:0:0:1.2e+03:3.6e+03
chr1	24225000	24250000	LOC100506963:125Kb:7.6e-07:1.9e-08:1.4e+03:2.8e+03
chr1	24225000	24250000	LYPLA2:125Kb:7.6e-07:1.9e-08:1.4e+03:2.8e+03
chr1	24225000	24250000	PITHD1:125Kb:7.6e-07:1.9e-08:1.4e+03:2.8e+03
chr1	24400000	24425000	MYOM3:-25Kb:3.8e-07:4.7e-09:3.4e+03:5.1e+03
chr1	24700000	24725000	IFNLR1:200Kb:6.5e-09:8.2e-11:7.8e+02:2.6e+03
chr1	24700000	24725000	LOC284632:175Kb:1.7e-14:2.2e-16:9.2e+02:3.3e+03
chr1	25250000	25275000	RUNX3:-25Kb:1.5e-06:7.8e-08:3.4e+03:4.9e+03
chr1	25300000	25325000	RUNX3:25Kb:8e-09:3.2e-10:3.4e+03:5.2e+03
chr1	25325000	25350000	RUNX3:50Kb:7.3e-11:1.9e-12:2e+03:4e+03
chr1	25350000	25375000	RUNX3:75Kb:0:0:1.4e+03:5.3e+03
chr1	25425000	25450000	RUNX3:150Kb:1.4e-05:8.9e-07:8.1e+02:2.2e+03
chr1	25550000	25575000	RHD:-25Kb:4.9e-05:5.9e-07:1.6e+03:3e+03
chr1	25575000	25600000	C1orf63:25Kb:5.2e-05:6.4e-07:1.6e+03:3e+03
chr1	25575000	25600000	SYF2:25Kb:5.2e-05:6.4e-07:1.6e+03:3e+03
chr1	26425000	26450000	FAM110D:-50Kb:2.6e-05:3.4e-07:1.9e+03:3.5e+03
chr1	26425000	26450000	ZNF593:-50Kb:2.6e-05:3.4e-07:1.9e+03:3.5e+03
chr1	26475000	26500000	PDIK1L:50Kb:2.9e-05:3.6e-07:1.9e+03:3.5e+03
chr1	26600000	26625000	AIM1L:-75Kb:4.3e-07:5.3e-09:1.4e+03:3.2e+03
chr1	26600000	26625000	CD52:-25Kb:0:0:3.4e+03:9.9e+03
chr1	26600000	26625000	UBXN11:-25Kb:0:0:3.4e+03:9.9e+03
chr1	26600000	26625000	ZNF683:-75Kb:4.3e-07:5.3e-09:1.4e+03:3.2e+03
chr1	26625000	26650000	SH3BGRL3:25Kb:0:0:3.4e+03:9.9e+03
chr1	26650000	26675000	SH3BGRL3:50Kb:4.3e-11:1.1e-12:1.9e+03:4.1e+03
chr1	26675000	26700000	SH3BGRL3:75Kb:1.4e-07:5.6e-09:1.4e+03:3.2e+03
chr1	26850000	26875000	MIR1976:-25Kb:5.7e-13:7.4e-15:3.8e+03:6.1e+03
chr1	26875000	26900000	RPS6KA1:25Kb:8.1e-13:1.1e-14:3.8e+03:6.1e+03
chr1	26900000	26925000	MIR1976:25Kb:6.9e-06:1.8e-07:3.8e+03:5.3e+03
chr1	26925000	26950000	ARID1A:-75Kb:1.6e-07:2e-09:1.4e+03:3.3e+03
chr1	26925000	26950000	PIGV:-175Kb:3.8e-10:5.1e-12:7.9e+02:3e+03
chr1	27075000	27100000	PIGV:-25Kb:9e-09:2.4e-10:3.8e+03:5.8e+03
chr1	27150000	27175000	SFN:-25Kb:8.3e-11:1.1e-12:3.8e+03:6.1e+03
chr1	27175000	27200000	ZDHHC18:25Kb:6.1e-11:7.8e-13:3.8e+03:6.1e+03
chr1	27625000	27650000	CD164L2:-75Kb:1.5e-12:2.2e-14:1.6e+03:3.8e+03
chr1	27625000	27650000	FCN3:-75Kb:1.5e-12:2.2e-14:1.6e+03:3.8e+03
chr1	27625000	27650000	GPR3:-75Kb:1.5e-12:2.2e-14:1.6e+03:3.8e+03
chr1	27650000	27675000	CD164L2:-50Kb:8.6e-05:3.4e-06:2.3e+03:3.6e+03
chr1	27650000	27675000	FCN3:-50Kb:8.6e-05:3.4e-06:2.3e+03:3.6e+03
chr1	27650000	27675000	GPR3:-50Kb:8.6e-05:3.4e-06:2.3e+03:3.6e+03
chr1	27675000	27700000	CD164L2:-25Kb:1.5e-12:3.9e-14:4.3e+03:6.4e+03
chr1	27675000	27700000	FCN3:-25Kb:1.5e-12:3.9e-14:4.3e+03:6.4e+03
chr1	27675000	27700000	GPR3:-25Kb:1.5e-12:3.9e-14:4.3e+03:6.4e+03
chr1	27700000	27725000	MAP3K6:25Kb:1.5e-10:1.9e-12:4.3e+03:6.4e+03
chr1	27700000	27725000	TMEM222:75Kb:1.2e-10:1.5e-12:1.6e+03:3.8e+03
chr1	27925000	27950000	FGR:-25Kb:0:0:4.3e+03:6.9e+03
chr1	27925000	27950000	IFI6:-50Kb:0:0:2.3e+03:5.2e+03
chr1	27950000	27975000	AHDC1:25Kb:0:0:4.3e+03:6.9e+03
chr1	27950000	27975000	IFI6:-25Kb:0:0:4.3e+03:7.2e+03
chr1	27975000	28000000	AHDC1:50Kb:0:0:2.3e+03:5.2e+03
chr1	27975000	28000000	FGR:25Kb:0:0:4.3e+03:7.2e+03
chr1	28175000	28200000	XKR8:-100Kb:3.1e-06:4e-08:1.3e+03:2.6e+03
chr1	28200000	28225000	RPA2:-25Kb:1.2e-06:1.5e-08:4.3e+03:5.7e+03
chr1	28200000	28225000	THEMIS2:25Kb:1.5e-07:1.9e-09:4.3e+03:5.8e+03
chr1	28200000	28225000	XKR8:-75Kb:7.5e-05:1.9e-06:1.6e+03:2.8e+03
chr1	28275000	28300000	THEMIS2:100Kb:1.4e-06:4.1e-08:1.3e+03:2.6e+03
chr1	28300000	28325000	THEMIS2:125Kb:1.4e-06:5.2e-08:1e+03:2.4e+03
chr1	28400000	28425000	PTAFR:-100Kb:8.8e-08:1.1e-09:1.3e+03:2.7e+03
chr1	28425000	28450000	PTAFR:-75Kb:1e-06:4e-08:1.6e+03:3e+03
chr1	28450000	28475000	PTAFR:-50Kb:1.8e-07:4.8e-09:2.3e+03:3.7e+03
chr1	28475000	28500000	EYA3:75Kb:9e-05:3.4e-06:1.6e+03:2.8e+03
chr1	28500000	28525000	EYA3:100Kb:2.9e-07:3.7e-09:1.3e+03:2.7e+03
chr1	28525000	28550000	EYA3:125Kb:1.9e-06:4.9e-08:1e+03:2.4e+03
chr1	28600000	28625000	SESN2:25Kb:8.3e-13:1.1e-14:3e+03:4.9e+03
chr1	28925000	28950000	RCC1:100Kb:5.3e-05:6.8e-07:9.7e+02:2.1e+03
chr1	28925000	28950000	SNHG3:100Kb:5.3e-05:6.8e-07:9.7e+02:2.1e+03
chr1	29200000	29225000	SRSF4:-300Kb:3.1e-05:4e-07:3.9e+02:1.5e+03
chr1	29350000	29375000	EPB41:150Kb:8.1e-07:1.1e-08:6.9e+02:2.1e+03
chr1	29500000	29525000	EPB41:300Kb:8.2e-05:3.3e-06:3.9e+02:1.5e+03
chr1	29525000	29550000	EPB41:325Kb:2.5e-06:6.7e-08:1.7e+02:1.5e+03
chr1	29525000	29550000	MECR:-25Kb:8.9e-08:1.1e-09:1.9e+03:3.3e+03
chr1	29525000	29550000	PTPRU:-25Kb:8.9e-08:1.1e-09:1.9e+03:3.3e+03
chr1	31175000	31200000	LAPTM5:-50Kb:8.6e-13:3.3e-14:1.6e+03:3.6e+03
chr1	31175000	31200000	MIR4420:-25Kb:7.7e-06:3e-07:3.5e+03:4.8e+03
chr1	31200000	31225000	LAPTM5:-25Kb:0:0:3.6e+03:1e+04
chr1	31200000	31225000	MATN1:25Kb:4.3e-06:1.7e-07:3.5e+03:4.8e+03
chr1	31200000	31225000	MATN1-AS1:25Kb:4.3e-06:1.7e-07:3.5e+03:4.8e+03
chr1	31225000	31250000	MATN1:50Kb:1.9e-13:5e-15:1.6e+03:3.6e+03
chr1	31225000	31250000	MATN1-AS1:50Kb:1.9e-13:5e-15:1.6e+03:3.6e+03
chr1	31225000	31250000	MIR4420:25Kb:0:0:3.6e+03:1e+04
chr1	31250000	31275000	LAPTM5:25Kb:0:0:3.6e+03:5.9e+03
chr1	31250000	31275000	MATN1:75Kb:0:0:1.1e+03:3.4e+03
chr1	31250000	31275000	MATN1-AS1:75Kb:0:0:1.1e+03:3.4e+03
chr1	31250000	31275000	MIR4420:50Kb:0:0:1.9e+03:4.7e+03
chr1	31250000	31275000	SDC3:-125Kb:0:0:8.3e+02:3.8e+03
chr1	31275000	31300000	SDC3:-100Kb:5.8e-10:1.5e-11:1e+03:2.8e+03
chr1	31375000	31400000	MATN1:200Kb:6.3e-05:3.3e-06:3.6e+02:1.5e+03
chr1	31375000	31400000	MATN1-AS1:200Kb:6.3e-05:3.3e-06:3.6e+02:1.5e+03
chr1	32025000	32050000	HCRTR1:-50Kb:5.1e-08:6.9e-10:1.9e+03:3.6e+03
chr1	32050000	32075000	HCRTR1:-25Kb:1.2e-06:3.2e-08:3.6e+03:5.1e+03
chr1	32050000	32075000	TINAGL1:25Kb:1.3e-06:3.6e-08:3.6e+03:5.1e+03
chr1	32075000	32100000	PEF1:-25Kb:9.9e-06:6.2e-07:3.6e+03:5e+03
chr1	32075000	32100000	TINAGL1:50Kb:5.1e-08:7.1e-10:1.9e+03:3.6e+03
chr1	32100000	32125000	BAI2:-125Kb:5.5e-07:7.2e-09:5.8e+02:1.9e+03
chr1	32100000	32125000	COL16A1:-50Kb:6e-05:7.9e-07:1.5e+03:2.9e+03
chr1	32100000	32125000	HCRTR1:25Kb:1.6e-05:6.5e-07:3.6e+03:5e+03
chr1	32100000	32125000	MIR4254:-100Kb:1.6e-08:2.1e-10:7.3e+02:2.4e+03
chr1	32125000	32150000	MIR4254:-75Kb:6.4e-06:1.7e-07:1.6e+03:3e+03
chr1	32125000	32150000	PEF1:25Kb:4.1e-09:5.5e-11:3.2e+03:5e+03
chr1	32150000	32175000	PEF1:50Kb:1.1e-05:9e-07:1.5e+03:2.9e+03
chr1	32175000	32200000	PEF1:75Kb:4.4e-05:4.2e-06:1e+03:2.2e+03
chr1	32200000	32225000	PEF1:100Kb:2.5e-08:6.8e-10:7.3e+02:2.4e+03
chr1	32225000	32250000	PEF1:125Kb:9.9e-06:6.7e-07:5.8e+02:1.9e+03
chr1	32250000	32275000	PEF1:150Kb:7e-06:2.8e-07:4.8e+02:1.9e+03
chr1	32650000	32675000	EIF3I:-25Kb:6.1e-08:1.3e-09:4.2e+03:5.5e+03
chr1	32650000	32675000	TMEM234:-25Kb:6.1e-08:1.3e-09:4.2e+03:5.5e+03
chr1	32675000	32700000	CCDC28B:25Kb:6.1e-08:1.4e-09:4.2e+03:5.5e+03
chr1	32675000	32700000	DCDC2B:25Kb:6.1e-08:1.4e-09:4.2e+03:5.5e+03
chr1	32675000	32700000	HDAC1:-75Kb:4.7e-05:1.2e-06:1.6e+03:2.7e+03
chr1	32675000	32700000	IQCC:25Kb:6.1e-08:1.4e-09:4.2e+03:5.5e+03
chr1	32725000	32750000	HDAC1:-25Kb:4.7e-05:1.1e-06:4.2e+03:5.3e+03
chr1	32750000	32775000	EIF3I:75Kb:3.1e-05:1.2e-06:1.6e+03:2.7e+03
chr1	32750000	32775000	TMEM234:75Kb:3.1e-05:1.2e-06:1.6e+03:2.7e+03
chr1	32775000	32800000	CCDC28B:125Kb:6.1e-08:1.6e-09:1e+03:2.4e+03
chr1	32775000	32800000	DCDC2B:125Kb:6.1e-08:1.6e-09:1e+03:2.4e+03
chr1	32775000	32800000	EIF3I:100Kb:6.1e-08:1.6e-09:1.3e+03:2.6e+03
chr1	32775000	32800000	IQCC:125Kb:6.1e-08:1.6e-09:1e+03:2.4e+03
chr1	32775000	32800000	TMEM234:100Kb:6.1e-08:1.6e-09:1.3e+03:2.6e+03
chr1	32800000	32825000	CCDC28B:150Kb:7e-05:2.8e-06:9.5e+02:2e+03
chr1	32800000	32825000	DCDC2B:150Kb:7e-05:2.8e-06:9.5e+02:2e+03
chr1	32800000	32825000	IQCC:150Kb:7e-05:2.8e-06:9.5e+02:2e+03
chr1	33175000	33200000	KIAA1522:-25Kb:9e-05:1.2e-06:3.3e+03:4.2e+03
chr1	33375000	33400000	ADC:-150Kb:9.4e-11:1.2e-12:7.8e+02:2.1e+03
chr1	33375000	33400000	AK2:-125Kb:1e-05:1.3e-07:9e+02:1.9e+03
chr1	33450000	33475000	RNF19B:25Kb:0:0:3.3e+03:5.2e+03
chr1	33600000	33625000	TRIM62:-25Kb:9.4e-08:1.1e-09:3.3e+03:4.4e+03
chr1	33750000	33775000	ZSCAN20:-175Kb:5.4e-06:3e-07:8.4e+02:1.7e+03
chr1	33775000	33800000	ZSCAN20:-150Kb:1.3e-05:9e-07:7.8e+02:1.6e+03
chr1	33800000	33825000	ZSCAN20:-125Kb:9.2e-09:1.3e-10:9e+02:2e+03
chr1	33825000	33850000	ZSCAN20:-100Kb:2.9e-07:1.2e-08:1.1e+03:2e+03
chr1	33900000	33925000	ZSCAN20:-25Kb:2.7e-07:7.6e-09:3.3e+03:4.2e+03
chr1	33925000	33950000	PHC2:100Kb:2.5e-06:3.2e-08:1.1e+03:2e+03
chr1	34300000	34325000	HMGB4:-25Kb:5.1e-05:6.2e-07:2.1e+03:2.9e+03
chr1	34300000	34325000	LOC402779:-25Kb:5.1e-05:6.2e-07:2.1e+03:2.9e+03
chr1	35750000	35775000	SFPQ:100Kb:1.1e-07:1.4e-09:9e+02:2.1e+03
chr1	35900000	35925000	KIAA0319L:-100Kb:0:0:9e+02:2.7e+03
chr1	35900000	35925000	NCDN:-100Kb:0:0:9e+02:2.7e+03
chr1	35900000	35925000	TFAP2E:-125Kb:0:0:7.5e+02:3.1e+03
chr1	36025000	36050000	C1orf216:-150Kb:0:0:6.5e+02:3.5e+03
chr1	36025000	36050000	CLSPN:-200Kb:1.8e-14:2.2e-16:5e+02:2.3e+03
chr1	36050000	36075000	C1orf216:-125Kb:8e-05:4.3e-06:7.5e+02:1.7e+03
chr1	36050000	36075000	TFAP2E:25Kb:7e-07:4.9e-08:2.7e+03:3.9e+03
chr1	36150000	36175000	C1orf216:-25Kb:4.4e-06:1.8e-07:2.7e+03:3.9e+03
chr1	36150000	36175000	TFAP2E:125Kb:4e-05:3.4e-06:7.5e+02:1.7e+03
chr1	36175000	36200000	TFAP2E:150Kb:0:0:6.5e+02:3.5e+03
chr1	36200000	36225000	C1orf216:25Kb:5.3e-10:1.4e-11:2.7e+03:4.2e+03
chr1	36200000	36225000	TFAP2E:175Kb:5.9e-10:3.3e-11:5.8e+02:2e+03
chr1	36225000	36250000	TFAP2E:200Kb:5.2e-15:2.2e-16:5e+02:2.3e+03
chr1	36350000	36375000	AGO3:-25Kb:2.9e-06:3.5e-08:3.5e+03:4.6e+03
chr1	36550000	36575000	SH3D21:-200Kb:1.5e-05:4e-07:6.5e+02:1.7e+03
chr1	36575000	36600000	ADPRHL2:25Kb:2.2e-06:3.2e-08:3.5e+03:4.6e+03
chr1	36575000	36600000	COL8A2:25Kb:2.2e-06:3.2e-08:3.5e+03:4.6e+03
chr1	36625000	36650000	SH3D21:-125Kb:6.8e-06:9.2e-08:9.1e+02:2e+03
chr1	36750000	36775000	ADPRHL2:200Kb:1.5e-05:4.4e-07:6.5e+02:1.7e+03
chr1	36750000	36775000	COL8A2:200Kb:1.5e-05:4.4e-07:6.5e+02:1.7e+03
chr1	36800000	36825000	EVA1B:25Kb:5.3e-10:7e-12:3.5e+03:4.9e+03
chr1	36875000	36900000	EVA1B:100Kb:2.4e-07:6.2e-09:1.1e+03:2.3e+03
chr1	36900000	36925000	CSF3R:-25Kb:0:0:2.6e+03:4.4e+03
chr1	36900000	36925000	MRPS15:-25Kb:0:0:2.6e+03:4.4e+03
chr1	36925000	36950000	OSCP1:25Kb:0:0:2.6e+03:4.4e+03
chr1	37925000	37950000	MIR5581:-25Kb:0:0:2.7e+03:4.8e+03
chr1	37950000	37975000	LOC728431:25Kb:0:0:2.7e+03:4.8e+03
chr1	37950000	37975000	ZC3H12A:25Kb:0:0:2.7e+03:4.8e+03
chr1	37975000	38000000	DNALI1:-25Kb:5.2e-05:1.3e-06:2.7e+03:3.9e+03
chr1	37975000	38000000	SNIP1:-25Kb:5.2e-05:1.3e-06:2.7e+03:3.9e+03
chr1	38025000	38050000	DNALI1:25Kb:1.5e-07:2e-09:2.7e+03:4.2e+03
chr1	38025000	38050000	GNL2:-25Kb:2.5e-07:6.6e-09:2.7e+03:4.2e+03
chr1	38025000	38050000	SNIP1:25Kb:1.5e-07:2e-09:2.7e+03:4.2e+03
chr1	38075000	38100000	GNL2:25Kb:3.5e-07:1.4e-08:2.7e+03:4.1e+03
chr1	38125000	38150000	GNL2:75Kb:0:0:1e+03:3.3e+03
chr1	38300000	38325000	MTF1:-25Kb:6.7e-06:8.4e-08:2.9e+03:4.3e+03
chr1	38375000	38400000	INPP5B:-25Kb:7.6e-09:9.7e-11:2.9e+03:4.6e+03
chr1	38450000	38475000	UTP11L:-25Kb:8e-05:1.1e-06:2.9e+03:4.2e+03
chr1	38475000	38500000	FHL3:25Kb:7.4e-05:9.6e-07:2.9e+03:4.2e+03
chr1	38475000	38500000	SF3A3:25Kb:7.4e-05:9.6e-07:2.9e+03:4.2e+03
chr1	38525000	38550000	POU3F1:25Kb:1.4e-08:1.9e-10:2.9e+03:4.6e+03
chr1	39450000	39475000	NDUFS5:-25Kb:3.2e-07:3.9e-09:2.9e+03:4.4e+03
chr1	39475000	39500000	AKIRIN1:25Kb:2.8e-10:3.3e-12:2.9e+03:4.4e+03
chr1	40075000	40100000	HEYL:-25Kb:8.8e-07:1.1e-08:3.5e+03:5e+03
chr1	40275000	40300000	MYCL1:-75Kb:1.8e-06:2.3e-08:1.4e+03:3e+03
chr1	40375000	40400000	MFSD2A:-25Kb:0:0:3.5e+03:6.1e+03
chr1	40425000	40450000	MFSD2A:25Kb:5.7e-11:1.4e-12:3.5e+03:5.4e+03
chr1	40600000	40625000	COL9A2:-175Kb:6e-06:7.9e-08:8.8e+02:2.3e+03
chr1	41175000	41200000	MIR30C1:-25Kb:2.9e-05:3.7e-07:3.4e+03:4.9e+03
chr1	41175000	41200000	MIR30E:-25Kb:2.9e-05:3.7e-07:3.4e+03:4.9e+03
chr1	43175000	43200000	CLDN19:-25Kb:1.4e-05:1.8e-07:2.6e+03:3.9e+03
chr1	43275000	43300000	ZNF691:-25Kb:1.2e-05:1.5e-07:2.6e+03:3.9e+03
chr1	43300000	43325000	CCDC23:25Kb:1.1e-05:1.4e-07:2.6e+03:3.9e+03
chr1	43300000	43325000	ERMAP:25Kb:1.1e-05:1.4e-07:2.6e+03:3.9e+03
chr1	43375000	43400000	SLC2A1:-25Kb:8.9e-15:1.1e-16:2.6e+03:4.7e+03
chr1	43375000	43400000	SLC2A1-AS1:-25Kb:8.9e-15:1.1e-16:2.6e+03:4.7e+03
chr1	43675000	43700000	ELOVL1:-150Kb:2.8e-06:3.5e-08:8.9e+02:2e+03
chr1	43675000	43700000	HYI:-225Kb:2.1e-05:5.3e-07:6.3e+02:1.7e+03
chr1	43675000	43700000	MED8:-175Kb:2.7e-11:3.4e-13:7.8e+02:2.3e+03
chr1	43675000	43700000	SZT2:-175Kb:2.7e-11:3.4e-13:7.8e+02:2.3e+03
chr1	43700000	43725000	MED8:-150Kb:2.6e-05:9.9e-07:8.9e+02:1.9e+03
chr1	43700000	43725000	SZT2:-150Kb:2.6e-05:9.9e-07:8.9e+02:1.9e+03
chr1	43775000	43800000	C1orf210:25Kb:1.6e-09:2e-11:3.9e+03:5.3e+03
chr1	43775000	43800000	TIE1:25Kb:1.6e-09:2e-11:3.9e+03:5.3e+03
chr1	43825000	43850000	MED8:-25Kb:5.3e-06:1.4e-07:3.9e+03:5e+03
chr1	43825000	43850000	SZT2:-25Kb:5.3e-06:1.4e-07:3.9e+03:5e+03
chr1	43850000	43875000	ELOVL1:25Kb:5.1e-06:1.3e-07:3.9e+03:5e+03
chr1	43875000	43900000	HYI:-25Kb:5e-10:6.2e-12:3.9e+03:5.4e+03
chr1	44200000	44225000	IPO13:-200Kb:6.1e-06:2.5e-07:7e+02:1.9e+03
chr1	44225000	44250000	ARTN:-150Kb:1.6e-05:2.1e-07:8.9e+02:2.1e+03
chr1	44225000	44250000	IPO13:-175Kb:8.5e-07:2.3e-08:7.8e+02:2e+03
chr1	44400000	44425000	ATP6V0B:-25Kb:0:0:3.9e+03:6.2e+03
chr1	44400000	44425000	B4GALT2:-25Kb:0:0:3.9e+03:6.2e+03
chr1	44400000	44425000	DPH2:-25Kb:0:0:3.9e+03:6.2e+03
chr1	44425000	44450000	IPO13:25Kb:0:0:3.9e+03:6.2e+03
chr1	44450000	44475000	SLC6A9:-25Kb:3.8e-09:4.7e-11:3.9e+03:5.4e+03
chr1	44475000	44500000	CCDC24:25Kb:3e-09:3.7e-11:3.9e+03:5.4e+03
chr1	44500000	44525000	CCDC24:50Kb:9.1e-06:2.3e-07:2.2e+03:3.4e+03
chr1	44700000	44725000	DMAP1:25Kb:9.7e-08:1.3e-09:3.1e+03:4.5e+03
chr1	45100000	45125000	C1orf228:-25Kb:1.6e-09:2e-11:3.1e+03:4.8e+03
chr1	45100000	45125000	TMEM53:-25Kb:1.6e-09:2e-11:3.1e+03:4.8e+03
chr1	45150000	45175000	C1orf228:25Kb:2.1e-06:5.2e-08:3e+03:4.4e+03
chr1	45150000	45175000	TMEM53:25Kb:2.1e-06:5.2e-08:3e+03:4.4e+03
chr1	45200000	45225000	RPS8:-25Kb:0:0:3.1e+03:6.6e+03
chr1	45200000	45225000	SNORD38A:-25Kb:0:0:3.1e+03:6.6e+03
chr1	45200000	45225000	SNORD38B:-25Kb:0:0:3.1e+03:6.6e+03
chr1	45200000	45225000	SNORD46:-25Kb:0:0:3.1e+03:6.6e+03
chr1	45200000	45225000	SNORD55:-25Kb:0:0:3.1e+03:6.6e+03
chr1	45225000	45250000	BEST4:-25Kb:3.2e-11:8.3e-13:3.1e+03:4.9e+03
chr1	45225000	45250000	BTBD19:-25Kb:3.2e-11:8.3e-13:3.1e+03:4.9e+03
chr1	45225000	45250000	KIF2C:25Kb:0:0:3.1e+03:6.6e+03
chr1	45225000	45250000	PLK3:-25Kb:3.2e-11:8.3e-13:3.1e+03:4.9e+03
chr1	45225000	45250000	TCTEX1D4:-25Kb:3.2e-11:8.3e-13:3.1e+03:4.9e+03
chr1	45250000	45275000	RPS8:25Kb:5e-11:1.3e-12:3.1e+03:4.9e+03
chr1	45250000	45275000	SNORD38A:25Kb:5e-11:1.3e-12:3.1e+03:4.9e+03
chr1	45250000	45275000	SNORD38B:25Kb:5e-11:1.3e-12:3.1e+03:4.9e+03
chr1	45250000	45275000	SNORD46:25Kb:5e-11:1.3e-12:3.1e+03:4.9e+03
chr1	45250000	45275000	SNORD55:25Kb:5e-11:1.3e-12:3.1e+03:4.9e+03
chr1	45275000	45300000	BEST4:25Kb:0:0:3.1e+03:6.7e+03
chr1	45275000	45300000	BTBD19:25Kb:0:0:3.1e+03:6.7e+03
chr1	45275000	45300000	PLK3:25Kb:0:0:3.1e+03:6.7e+03
chr1	45275000	45300000	TCTEX1D4:25Kb:0:0:3.1e+03:6.7e+03
chr1	45475000	45500000	LOC400752:-275Kb:0:0:4.3e+02:2.9e+03
chr1	45750000	45775000	HECTD3:275Kb:0:0:4.3e+02:2.9e+03
chr1	45750000	45775000	UROD:275Kb:0:0:4.3e+02:2.9e+03
chr1	45800000	45825000	CCDC163P:-150Kb:0:0:6.1e+02:3.1e+03
chr1	45800000	45825000	MMACHC:-150Kb:0:0:6.1e+02:3.1e+03
chr1	45800000	45825000	TESK2:-150Kb:0:0:6.1e+02:3.1e+03
chr1	45825000	45850000	CCDC163P:-125Kb:2.9e-13:7.8e-15:7.1e+02:2.9e+03
chr1	45825000	45850000	MMACHC:-125Kb:2.9e-13:7.8e-15:7.1e+02:2.9e+03
chr1	45825000	45850000	TESK2:-125Kb:2.9e-13:7.8e-15:7.1e+02:2.9e+03
chr1	45950000	45975000	MUTYH:150Kb:0:0:6.1e+02:3.1e+03
chr1	45950000	45975000	TOE1:150Kb:0:0:6.1e+02:3.1e+03
chr1	45975000	46000000	AKR1A1:-25Kb:6.9e-08:8.6e-10:3.1e+03:4.9e+03
chr1	46000000	46025000	PRDX1:25Kb:4.3e-08:5.4e-10:3.1e+03:4.9e+03
chr1	46475000	46500000	LURAP1:-175Kb:5.2e-07:1.3e-08:6.4e+02:2.2e+03
chr1	46475000	46500000	POMGNT1:-200Kb:3.2e-05:5.5e-07:5.6e+02:1.9e+03
chr1	46475000	46500000	TSPAN1:-150Kb:0:0:7.4e+02:3.2e+03
chr1	46500000	46525000	LURAP1:-150Kb:8.1e-10:1e-11:7.4e+02:2.6e+03
chr1	46500000	46525000	POMGNT1:-175Kb:3.2e-05:8e-07:6.4e+02:2e+03
chr1	46500000	46525000	TSPAN1:-125Kb:0:0:8.7e+02:4.3e+03
chr1	46600000	46625000	TSPAN1:-25Kb:2.8e-15:1.1e-16:3.9e+03:6.2e+03
chr1	46850000	46875000	LOC729041:-25Kb:1.3e-09:3.4e-11:2.1e+03:3.9e+03
chr1	46875000	46900000	FAAH:25Kb:2.6e-09:3.2e-11:2.1e+03:3.9e+03
chr1	46875000	46900000	KNCN:-125Kb:9.5e-05:3.8e-06:5.2e+02:1.7e+03
chr1	46875000	46900000	MKNK1-AS1:-125Kb:9.5e-05:3.8e-06:5.2e+02:1.7e+03
chr1	46900000	46925000	KNCN:-100Kb:5.6e-08:1.5e-09:6.3e+02:2.2e+03
chr1	46900000	46925000	LOC729041:25Kb:8.3e-15:1.1e-16:2.1e+03:4.3e+03
chr1	46900000	46925000	MKNK1-AS1:-100Kb:5.6e-08:1.5e-09:6.3e+02:2.2e+03
chr1	46975000	47000000	LOC729041:100Kb:2.9e-05:1.2e-06:6.3e+02:1.9e+03
chr1	47000000	47025000	LOC729041:125Kb:9.9e-05:5.3e-06:5.2e+02:1.7e+03
chr1	47025000	47050000	KNCN:25Kb:1.8e-10:2.4e-12:2.1e+03:4e+03
chr1	47025000	47050000	MKNK1:-25Kb:0:0:2.1e+03:4.3e+03
chr1	47025000	47050000	MKNK1-AS1:25Kb:1.8e-10:2.4e-12:2.1e+03:4e+03
chr1	47050000	47075000	MOB3C:-25Kb:0:0:2.1e+03:4.6e+03
chr1	47075000	47100000	MKNK1:25Kb:0:0:2.1e+03:4.6e+03
chr1	47150000	47175000	ATPAF1:25Kb:9.8e-07:1.2e-08:2.1e+03:3.5e+03
chr1	47150000	47175000	EFCAB14:-25Kb:1e-05:1.4e-07:2.1e+03:3.4e+03
chr1	47150000	47175000	EFCAB14-AS1:25Kb:9.8e-07:1.2e-08:2.1e+03:3.5e+03
chr1	47150000	47175000	TEX38:25Kb:9.8e-07:1.2e-08:2.1e+03:3.5e+03
chr1	47650000	47675000	TAL1:-25Kb:1.7e-11:2.1e-13:2.8e+03:4.3e+03
chr1	47675000	47700000	PDZK1IP1:25Kb:1.7e-11:2.2e-13:2.8e+03:4.3e+03
chr1	48175000	48200000	FOXD2:275Kb:5.8e-05:7.5e-07:3.1e+02:1.3e+03
chr1	48175000	48200000	FOXD2-AS1:275Kb:5.8e-05:7.5e-07:3.1e+02:1.3e+03
chr1	48175000	48200000	FOXE3:300Kb:3.3e-05:4.3e-07:2.9e+02:1.3e+03
chr1	48425000	48450000	TRABD2B:-25Kb:1.2e-05:3.4e-07:1.4e+03:2.2e+03
chr1	48475000	48500000	TRABD2B:25Kb:3.9e-07:5e-09:1.4e+03:2.3e+03
chr1	48500000	48525000	TRABD2B:50Kb:1.2e-05:4.5e-07:7.4e+02:1.4e+03
chr1	51400000	51425000	CDKN2C:-25Kb:3.1e-08:3.9e-10:1.9e+03:2.9e+03
chr1	51400000	51425000	FAF1:-25Kb:3.1e-08:3.9e-10:1.9e+03:2.9e+03
chr1	51725000	51750000	RNF11:25Kb:9e-15:1.1e-16:3.3e+03:4.6e+03
chr1	51750000	51775000	RNF11:50Kb:1.5e-06:3.8e-08:1.8e+03:2.6e+03
chr1	52025000	52050000	OSBPL9:-50Kb:1.7e-06:2.3e-08:1.8e+03:2.6e+03
chr1	52350000	52375000	RAB3B:-100Kb:1.6e-12:2e-14:9.4e+02:2.1e+03
chr1	52375000	52400000	RAB3B:-75Kb:4e-07:1e-08:1.2e+03:2.1e+03
chr1	52850000	52875000	CC2D1B:25Kb:1.8e-05:2.3e-07:2.6e+03:3.6e+03
chr1	53750000	53775000	LRP8:-25Kb:0:0:3.5e+03:5.9e+03
chr1	53825000	53850000	LRP8:50Kb:6.9e-07:2.7e-08:1.8e+03:2.9e+03
chr1	53850000	53875000	LOC100507564:150Kb:4.3e-06:5.3e-08:6e+02:1.7e+03
chr1	53850000	53875000	LRP8:75Kb:4.3e-08:1.1e-09:1.2e+03:2.5e+03
chr1	53850000	53875000	MAGOH:150Kb:4.3e-06:5.3e-08:6e+02:1.7e+03
chr1	54325000	54350000	HSPB11:-75Kb:2e-06:2.5e-08:1.2e+03:2.5e+03
chr1	54325000	54350000	LRRC42:-75Kb:2e-06:2.5e-08:1.2e+03:2.5e+03
chr1	54425000	54450000	TMEM48:125Kb:4.2e-06:5.2e-08:8.3e+02:2e+03
chr1	54675000	54700000	CYB5RL:25Kb:0:0:3e+03:5.2e+03
chr1	54675000	54700000	MRPL37:25Kb:0:0:3e+03:5.2e+03
chr1	55400000	55425000	BSND:-50Kb:0:0:1.7e+03:4.6e+03
chr1	55425000	55450000	BSND:-25Kb:3.6e-08:8.8e-10:3e+03:4e+03
chr1	55450000	55475000	TMEM61:25Kb:8e-08:9.8e-10:3e+03:4e+03
chr1	56975000	57000000	PPAP2B:-50Kb:3.3e-10:4.7e-12:1e+03:1.9e+03
chr1	57250000	57275000	C1orf168:-25Kb:4.5e-05:5.4e-07:1.8e+03:2.4e+03
chr1	57400000	57425000	C8B:-25Kb:7.4e-07:9e-09:1.7e+03:2.3e+03
chr1	58975000	59000000	OMA1:-25Kb:9.6e-05:3.7e-06:2.4e+03:3.1e+03
chr1	59000000	59025000	TACSTD2:-25Kb:7.4e-06:9.1e-08:2.4e+03:3.2e+03
chr1	59025000	59050000	OMA1:25Kb:3.2e-06:8.5e-08:2.4e+03:3.2e+03
chr1	59100000	59125000	OMA1:100Kb:1.8e-07:2.4e-09:7.5e+02:1.7e+03
chr1	59200000	59225000	JUN:-25Kb:2.5e-06:3.4e-08:2.4e+03:3.3e+03
chr1	59200000	59225000	MIR4711:-975Kb:8.7e-07:1.1e-08:2.2e+02:1.2e+03
chr1	59275000	59300000	LOC100131060:25Kb:1.1e-10:1.6e-12:2.4e+03:3.6e+03
chr1	59475000	59500000	LOC100131060:225Kb:7e-05:1.9e-06:4e+02:1.2e+03
chr1	62075000	62100000	MGC34796:-25Kb:6.3e-10:7.8e-12:1.8e+03:2.4e+03
chr1	62150000	62175000	TM2D1:-25Kb:0:0:2e+03:2.9e+03
chr1	62175000	62200000	INADL:-25Kb:0:0:2e+03:2.9e+03
chr1	62200000	62225000	TM2D1:25Kb:0:0:2e+03:2.9e+03
chr1	62225000	62250000	INADL:25Kb:2.3e-11:5.8e-13:2e+03:2.7e+03
chr1	62850000	62875000	L1TD1:200Kb:3.8e-06:4.7e-08:3.6e+02:9.1e+02
chr1	62950000	62975000	ATG4C:-275Kb:2.7e-05:3.6e-07:2.8e+02:8.4e+02
chr1	63800000	63825000	ALG6:-25Kb:1.5e-12:2e-14:1.9e+03:2.7e+03
chr1	63850000	63875000	ALG6:25Kb:9.8e-09:2.6e-10:1.9e+03:2.6e+03
chr1	63975000	64000000	DLEU2L:-25Kb:1.2e-06:1.5e-08:1.9e+03:2.4e+03
chr1	64000000	64025000	EFCAB7:25Kb:3e-06:3.8e-08:1.9e+03:2.4e+03
chr1	64000000	64025000	ITGB3BP:25Kb:3e-06:3.8e-08:1.9e+03:2.4e+03
chr1	64025000	64050000	PGM1:-25Kb:0:0:2e+03:3.2e+03
chr1	64075000	64100000	PGM1:25Kb:0:0:2e+03:3.1e+03
chr1	65325000	65350000	JAK1:-100Kb:8.6e-15:2.2e-16:5.8e+02:1.7e+03
chr1	65350000	65375000	JAK1:-75Kb:2.1e-09:1.1e-10:7.4e+02:1.6e+03
chr1	65400000	65425000	JAK1:-25Kb:6.7e-10:2.6e-11:1.8e+03:2.8e+03
chr1	65450000	65475000	JAK1:25Kb:0:0:1.8e+03:3.3e+03
chr1	65625000	65650000	AK4:25Kb:0:0:1.8e+03:3.3e+03
chr1	65650000	65675000	AK4:50Kb:1.4e-07:3.6e-09:1e+03:1.9e+03
chr1	67850000	67875000	SERBP1:-25Kb:1.2e-05:1.5e-07:2.3e+03:3.3e+03
chr1	68200000	68225000	GADD45A:50Kb:3.4e-10:4.3e-12:1.3e+03:2.6e+03
chr1	70625000	70650000	LRRC40:-25Kb:9.3e-05:4.1e-06:2.1e+03:2.5e+03
chr1	70625000	70650000	SRSF11:-25Kb:9.3e-05:4.1e-06:2.1e+03:2.5e+03
chr1	70650000	70675000	ANKRD13C:-150Kb:1.9e-08:1.4e-09:4.6e+02:1.1e+03
chr1	70650000	70675000	HHLA3:-150Kb:1.9e-08:1.4e-09:4.6e+02:1.1e+03
chr1	70675000	70700000	ANKRD13C:-125Kb:6.4e-06:7.4e-07:5.1e+02:9.9e+02
chr1	70675000	70700000	HHLA3:-125Kb:6.4e-06:7.4e-07:5.1e+02:9.9e+02
chr1	70675000	70700000	LRRC40:25Kb:1e-11:1.5e-13:2.1e+03:2.8e+03
chr1	70675000	70700000	SRSF11:25Kb:1e-11:1.5e-13:2.1e+03:2.8e+03
chr1	70700000	70725000	ANKRD13C:-100Kb:2.8e-06:2.4e-07:5.9e+02:1.1e+03
chr1	70700000	70725000	HHLA3:-100Kb:2.8e-06:2.4e-07:5.9e+02:1.1e+03
chr1	70725000	70750000	ANKRD13C:-75Kb:6.4e-06:7.2e-07:7.6e+02:1.2e+03
chr1	70725000	70750000	HHLA3:-75Kb:6.4e-06:7.2e-07:7.6e+02:1.2e+03
chr1	70775000	70800000	ANKRD13C:-25Kb:0:0:2.1e+03:3.2e+03
chr1	70775000	70800000	HHLA3:-25Kb:0:0:2.1e+03:3.2e+03
chr1	70800000	70825000	CTH:-75Kb:0:0:7.6e+02:1.7e+03
chr1	70800000	70825000	LRRC40:150Kb:8.7e-08:2.5e-09:4.6e+02:1.1e+03
chr1	70800000	70825000	SRSF11:150Kb:8.7e-08:2.5e-09:4.6e+02:1.1e+03
chr1	70825000	70850000	ANKRD13C:25Kb:1.3e-14:5.6e-16:2.1e+03:2.9e+03
chr1	70825000	70850000	HHLA3:25Kb:1.3e-14:5.6e-16:2.1e+03:2.9e+03
chr1	70850000	70875000	ANKRD13C:50Kb:5.1e-12:3e-13:1.1e+03:1.8e+03
chr1	70850000	70875000	HHLA3:50Kb:5.1e-12:3e-13:1.1e+03:1.8e+03
chr1	70875000	70900000	ANKRD13C:75Kb:0:0:7.6e+02:1.7e+03
chr1	70875000	70900000	HHLA3:75Kb:0:0:7.6e+02:1.7e+03
chr1	70975000	71000000	PTGER3:-525Kb:2.4e-05:1.1e-06:84:5.3e+02
chr1	70975000	71000000	ZRANB2-AS1:-525Kb:2.4e-05:1.1e-06:84:5.3e+02
chr1	71150000	71175000	PTGER3:-350Kb:5.4e-07:1.6e-08:2e+02:7.3e+02
chr1	71150000	71175000	ZRANB2-AS1:-350Kb:5.4e-07:1.6e-08:2e+02:7.3e+02
chr1	71500000	71525000	MIR186:-25Kb:0:0:1.4e+03:2.2e+03
chr1	71500000	71525000	ZRANB2:-25Kb:0:0:1.4e+03:2.2e+03
chr1	71500000	71525000	ZRANB2-AS2:-25Kb:0:0:1.4e+03:2.2e+03
chr1	71525000	71550000	PTGER3:25Kb:0:0:1.4e+03:2.2e+03
chr1	71525000	71550000	ZRANB2-AS1:25Kb:0:0:1.4e+03:2.2e+03
chr1	72275000	72300000	NEGR1-IT1:-25Kb:3.5e-05:4.4e-07:9.9e+02:1.2e+03
chr1	72700000	72725000	NEGR1:-25Kb:3.1e-07:3.9e-09:7.4e+02:9.9e+02
chr1	75100000	75125000	C1orf173:-25Kb:0:0:1.1e+03:2.1e+03
chr1	75100000	75125000	CRYZ:-75Kb:7.5e-05:2.1e-06:3.9e+02:7.8e+02
chr1	75100000	75125000	TYW3:-75Kb:7.5e-05:2.1e-06:3.9e+02:7.8e+02
chr1	75150000	75175000	C1orf173:25Kb:3e-13:8.1e-15:1.1e+03:1.8e+03
chr1	75150000	75175000	CRYZ:-25Kb:0:0:1.1e+03:2e+03
chr1	75150000	75175000	TYW3:-25Kb:0:0:1.1e+03:2e+03
chr1	76175000	76200000	MSH4:-75Kb:0:0:5.1e+02:1.7e+03
chr1	76175000	76200000	RABGGTB:-75Kb:0:0:5.1e+02:1.7e+03
chr1	76175000	76200000	SNORD45A:-75Kb:0:0:5.1e+02:1.7e+03
chr1	76175000	76200000	SNORD45B:-75Kb:0:0:5.1e+02:1.7e+03
chr1	76175000	76200000	SNORD45C:-75Kb:0:0:5.1e+02:1.7e+03
chr1	76200000	76225000	ACADM:25Kb:0:0:1.3e+03:2.2e+03
chr1	76200000	76225000	MSH4:-50Kb:0:0:7.2e+02:1.5e+03
chr1	76200000	76225000	RABGGTB:-50Kb:0:0:7.2e+02:1.5e+03
chr1	76200000	76225000	SNORD45A:-50Kb:0:0:7.2e+02:1.5e+03
chr1	76200000	76225000	SNORD45B:-50Kb:0:0:7.2e+02:1.5e+03
chr1	76200000	76225000	SNORD45C:-50Kb:0:0:7.2e+02:1.5e+03
chr1	76225000	76250000	ACADM:50Kb:0:0:7.2e+02:1.5e+03
chr1	76225000	76250000	MSH4:-25Kb:0:0:1.3e+03:2.1e+03
chr1	76225000	76250000	RABGGTB:-25Kb:0:0:1.3e+03:2.1e+03
chr1	76225000	76250000	SNORD45A:-25Kb:0:0:1.3e+03:2.1e+03
chr1	76225000	76250000	SNORD45B:-25Kb:0:0:1.3e+03:2.1e+03
chr1	76225000	76250000	SNORD45C:-25Kb:0:0:1.3e+03:2.1e+03
chr1	76250000	76275000	ACADM:75Kb:0:0:5.1e+02:1.7e+03
chr1	76275000	76300000	MSH4:25Kb:2.5e-05:1.3e-06:1.3e+03:1.7e+03
chr1	76275000	76300000	RABGGTB:25Kb:2.5e-05:1.3e-06:1.3e+03:1.7e+03
chr1	76275000	76300000	SNORD45A:25Kb:2.5e-05:1.3e-06:1.3e+03:1.7e+03
chr1	76275000	76300000	SNORD45B:25Kb:2.5e-05:1.3e-06:1.3e+03:1.7e+03
chr1	76275000	76300000	SNORD45C:25Kb:2.5e-05:1.3e-06:1.3e+03:1.7e+03
chr1	77300000	77325000	ST6GALNAC5:-25Kb:3.1e-10:4e-12:1.4e+03:2.1e+03
chr1	78100000	78125000	ZZZ3:-25Kb:0:0:1.9e+03:3.7e+03
chr1	78150000	78175000	FAM73A:-75Kb:6.1e-05:2.6e-06:7.9e+02:1.4e+03
chr1	78150000	78175000	USP33:-75Kb:6.1e-05:2.6e-06:7.9e+02:1.4e+03
chr1	78200000	78225000	FAM73A:-25Kb:0:0:1.9e+03:3.8e+03
chr1	78200000	78225000	USP33:-25Kb:0:0:1.9e+03:3.8e+03
chr1	78250000	78275000	FAM73A:25Kb:3.6e-14:1e-15:1.9e+03:3e+03
chr1	78250000	78275000	USP33:25Kb:3.6e-14:1e-15:1.9e+03:3e+03
chr1	78400000	78425000	FUBP1:-25Kb:0:0:1.9e+03:3.5e+03
chr1	78425000	78450000	DNAJB4:-25Kb:2.6e-14:3.3e-16:1.9e+03:3e+03
chr1	78450000	78475000	FUBP1:25Kb:1.2e-14:3.3e-16:1.9e+03:3e+03
chr1	79075000	79100000	IFI44:-25Kb:0:0:1.4e+03:2.8e+03
chr1	79100000	79125000	IFI44L:25Kb:0:0:1.4e+03:2.8e+03
chr1	79125000	79150000	IFI44:25Kb:0:0:1.4e+03:3.7e+03
chr1	79125000	79150000	IFI44L:50Kb:0:0:7.1e+02:1.8e+03
chr1	84775000	84800000	SAMD13:25Kb:1.6e-06:2e-08:1.5e+03:2.4e+03
chr1	84875000	84900000	DNASE2B:25Kb:8.8e-05:1.1e-06:1.5e+03:2.3e+03
chr1	84875000	84900000	UOX:25Kb:8.8e-05:1.1e-06:1.5e+03:2.3e+03
chr1	84900000	84925000	RPF1:-25Kb:5.7e-08:1.6e-09:1.5e+03:2.5e+03
chr1	84925000	84950000	GNG5:-25Kb:1e-12:1.4e-14:1.5e+03:2.7e+03
chr1	84950000	84975000	CTBS:-75Kb:4.9e-08:1.9e-09:7.3e+02:1.7e+03
chr1	84950000	84975000	RPF1:25Kb:2.2e-12:3e-14:1.5e+03:2.7e+03
chr1	84975000	85000000	GNG5:25Kb:4.6e-08:1.2e-09:1.5e+03:2.5e+03
chr1	85000000	85025000	CTBS:-25Kb:0:0:1.5e+03:2.8e+03
chr1	85025000	85050000	GNG5:75Kb:5.5e-08:2.2e-09:7.3e+02:1.7e+03
chr1	85050000	85075000	CTBS:25Kb:0:0:1.5e+03:3.5e+03
chr1	85050000	85075000	GNG5:100Kb:2.4e-05:1.6e-06:6e+02:1.4e+03
chr1	85050000	85075000	RPF1:125Kb:8.3e-05:4.5e-06:5.2e+02:1.3e+03
chr1	85075000	85100000	C1orf180:-25Kb:7.4e-13:9.4e-15:1.5e+03:2.7e+03
chr1	85075000	85100000	CTBS:50Kb:2.2e-06:1.2e-07:9.4e+02:1.8e+03
chr1	85075000	85100000	GNG5:125Kb:1.1e-05:5.9e-07:5.2e+02:1.3e+03
chr1	85075000	85100000	RPF1:150Kb:5.8e-07:2.4e-08:4.6e+02:1.4e+03
chr1	85125000	85150000	C1orf180:25Kb:1.5e-05:3.9e-07:1.5e+03:2.3e+03
chr1	85125000	85150000	SSX2IP:-25Kb:1.1e-05:2.8e-07:1.5e+03:2.3e+03
chr1	85175000	85200000	SSX2IP:25Kb:0:0:1.5e+03:3.1e+03
chr1	85400000	85425000	BCL10:-325Kb:3.4e-06:8.8e-08:3.1e+02:1.1e+03
chr1	85400000	85425000	C1orf52:-325Kb:3.4e-06:8.8e-08:3.1e+02:1.1e+03
chr1	85400000	85425000	LOC646626:-325Kb:3.4e-06:8.8e-08:3.1e+02:1.1e+03
chr1	85400000	85425000	MCOLN2:-50Kb:2.1e-13:8.1e-15:1.2e+03:2.5e+03
chr1	85425000	85450000	MCOLN2:-25Kb:0:0:2.1e+03:4.9e+03
chr1	85475000	85500000	MCOLN2:25Kb:0:0:2.1e+03:3.7e+03
chr1	85750000	85775000	BCL10:25Kb:3.2e-10:4.2e-12:2.1e+03:3.2e+03
chr1	85750000	85775000	C1orf52:25Kb:3.2e-10:4.2e-12:2.1e+03:3.2e+03
chr1	85750000	85775000	LOC646626:25Kb:3.2e-10:4.2e-12:2.1e+03:3.2e+03
chr1	87300000	87325000	LOC339524:-275Kb:1.8e-06:5.7e-08:1.9e+02:9.3e+02
chr1	87400000	87425000	HS2ST1:25Kb:3.5e-06:1.4e-07:2.1e+03:2.8e+03
chr1	87400000	87425000	SEP15:25Kb:3.5e-06:1.4e-07:2.1e+03:2.8e+03
chr1	87500000	87525000	HS2ST1:125Kb:9.6e-10:1.3e-11:4.6e+02:1.4e+03
chr1	87500000	87525000	SEP15:125Kb:9.6e-10:1.3e-11:4.6e+02:1.4e+03
chr1	87525000	87550000	HS2ST1:150Kb:1.3e-07:3.6e-09:3.9e+02:1.2e+03
chr1	87525000	87550000	SEP15:150Kb:1.3e-07:3.6e-09:3.9e+02:1.2e+03
chr1	87600000	87625000	LOC339524:25Kb:0:0:1.7e+03:3.4e+03
chr1	89100000	89125000	PKN2:-25Kb:3.6e-07:1e-08:1.8e+03:2.6e+03
chr1	89300000	89325000	PKN2:175Kb:4.7e-06:1.9e-07:2.7e+02:1e+03
chr1	89325000	89350000	PKN2:200Kb:1.5e-09:2.1e-11:2.3e+02:1.2e+03
chr1	89350000	89375000	PKN2:225Kb:8.4e-05:4.6e-06:2.4e+02:8.7e+02
chr1	89450000	89475000	GBP6:-375Kb:2.7e-06:3.4e-08:2.6e+02:1.2e+03
chr1	89825000	89850000	RBMXL1:375Kb:2.1e-06:2.9e-08:2.6e+02:1.2e+03
chr1	89900000	89925000	RBMXL1:450Kb:3e-05:8.2e-07:2.2e+02:1.1e+03
chr1	90225000	90250000	FLJ27354:150Kb:2.3e-13:3.1e-15:5.6e+02:1.9e+03
chr1	90225000	90250000	GEMIN8P4:-225Kb:2.9e-07:1.1e-08:4e+02:1.3e+03
chr1	90225000	90250000	LRRC8C:150Kb:2.3e-13:3.1e-15:5.6e+02:1.9e+03
chr1	90225000	90250000	ZNF326:-225Kb:2.9e-07:1.1e-08:4e+02:1.3e+03
chr1	90250000	90275000	GEMIN8P4:-200Kb:0:0:4.4e+02:1.9e+03
chr1	90250000	90275000	LRRC8D:-25Kb:6e-05:3.2e-06:2.5e+03:3.3e+03
chr1	90250000	90275000	ZNF326:-200Kb:0:0:4.4e+02:1.9e+03
chr1	90275000	90300000	GEMIN8P4:-175Kb:6e-11:1.6e-12:5e+02:1.6e+03
chr1	90275000	90300000	ZNF326:-175Kb:6e-11:1.6e-12:5e+02:1.6e+03
chr1	90300000	90325000	GEMIN8P4:-150Kb:1.1e-06:5.7e-08:5.6e+02:1.4e+03
chr1	90300000	90325000	LRRC8D:25Kb:1.2e-11:1.6e-13:2.5e+03:3.7e+03
chr1	90300000	90325000	ZNF326:-150Kb:1.1e-06:5.7e-08:5.6e+02:1.4e+03
chr1	90425000	90450000	LRRC8D:150Kb:7.4e-06:2.9e-07:5.6e+02:1.4e+03
chr1	90450000	90475000	LRRC8D:175Kb:3.5e-10:9.2e-12:5e+02:1.6e+03
chr1	91500000	91525000	ZNF644:25Kb:2e-05:2.5e-07:1.8e+03:2.5e+03
chr1	92925000	92950000	GFI1:-25Kb:3.5e-06:9.1e-08:1.9e+03:3e+03
chr1	92975000	93000000	GFI1:25Kb:2.9e-09:3.8e-11:1.9e+03:3.2e+03
chr1	93300000	93325000	FAM69A:-125Kb:2.5e-13:6.6e-15:6.6e+02:2.3e+03
chr1	93325000	93350000	FAM69A:-100Kb:4.3e-12:1.7e-13:8.1e+02:2.4e+03
chr1	93400000	93425000	FAM69A:-25Kb:5.4e-10:2.8e-11:2.6e+03:4.1e+03
chr1	93400000	93425000	SNORA66:100Kb:2.4e-07:9.4e-09:8.9e+02:2.1e+03
chr1	93400000	93425000	SNORD21:100Kb:2.4e-07:9.4e-09:8.9e+02:2.1e+03
chr1	93425000	93450000	SNORA66:125Kb:1.7e-14:4.4e-16:6.6e+02:2.3e+03
chr1	93425000	93450000	SNORD21:125Kb:1.7e-14:4.4e-16:6.6e+02:2.3e+03
chr1	93450000	93475000	FAM69A:25Kb:0:0:2.6e+03:5e+03
chr1	93450000	93475000	SNORA66:150Kb:0:0:5.1e+02:2.4e+03
chr1	93450000	93475000	SNORD21:150Kb:0:0:5.1e+02:2.4e+03
chr1	93475000	93500000	MTF2:-50Kb:3.2e-07:4e-09:1.5e+03:2.8e+03
chr1	93475000	93500000	SNORA66:175Kb:1.4e-05:7.5e-07:4.2e+02:1.4e+03
chr1	93475000	93500000	SNORD21:175Kb:1.4e-05:7.5e-07:4.2e+02:1.4e+03
chr1	94550000	94575000	ABCA4:-25Kb:8.5e-06:1e-07:1.6e+03:2.8e+03
chr1	95350000	95375000	CNN3:-25Kb:3.5e-08:9.1e-10:1.8e+03:2.8e+03
chr1	95350000	95375000	LOC729970:-25Kb:3.5e-08:9.1e-10:1.8e+03:2.8e+03
chr1	95400000	95425000	CNN3:25Kb:2.3e-08:3e-10:1.8e+03:2.9e+03
chr1	95400000	95425000	LOC729970:25Kb:2.3e-08:3e-10:1.8e+03:2.9e+03
chr1	97200000	97225000	PTBP2:25Kb:0:0:1.2e+03:2.5e+03
chr1	97250000	97275000	PTBP2:75Kb:5.9e-08:1.5e-09:4e+02:9.9e+02
chr1	97525000	97550000	DPYD-AS1:-25Kb:4e-11:9.7e-13:7.6e+02:1.6e+03
chr1	97575000	97600000	DPYD-AS1:25Kb:0:0:7.6e+02:1.7e+03
chr1	98350000	98375000	DPYD:-25Kb:1.1e-06:1.4e-08:7.6e+02:1.4e+03
chr1	98525000	98550000	MIR137HG:25Kb:1.5e-05:1.8e-07:7.6e+02:1.3e+03
chr1	98525000	98550000	MIR2682:25Kb:1.5e-05:1.8e-07:7.6e+02:1.3e+03
chr1	99100000	99125000	SNX7:-25Kb:8.4e-14:2.1e-15:1e+03:1.6e+03
chr1	99150000	99175000	SNX7:25Kb:0:0:1e+03:1.8e+03
chr1	100075000	100100000	PALMD:-25Kb:5.4e-14:6.7e-16:1.3e+03:2.3e+03
chr1	100125000	100150000	PALMD:25Kb:4.1e-06:1e-07:1.3e+03:2e+03
chr1	100200000	100225000	FRRS1:-25Kb:1.4e-09:3.6e-11:2e+03:2.9e+03
chr1	100250000	100275000	FRRS1:25Kb:0:0:2e+03:3.4e+03
chr1	100400000	100425000	SLC35A3:-25Kb:2.4e-05:2.9e-07:2e+03:2.7e+03
chr1	100525000	100550000	HIAT1:25Kb:0:0:2e+03:4.6e+03
chr1	100550000	100575000	SASS6:-25Kb:7e-14:8.9e-16:2e+03:3.2e+03
chr1	100550000	100575000	TRMT13:-25Kb:7e-14:8.9e-16:2e+03:3.2e+03
chr1	100650000	100675000	LRRC39:25Kb:4.8e-09:5.9e-11:2e+03:3e+03
chr1	100750000	100775000	MIR553:25Kb:1.3e-11:1.6e-13:2e+03:3.2e+03
chr1	100750000	100775000	RTCA:25Kb:1.3e-11:1.6e-13:2e+03:3.2e+03
chr1	100775000	100800000	CDC14A:-25Kb:2e-07:2.5e-09:2e+03:3e+03
chr1	100825000	100850000	CDC14A:25Kb:5e-05:1.3e-06:2e+03:2.8e+03
chr1	101775000	101800000	RNU6-6:-25Kb:0:0:3.2e+03:5.8e+03
chr1	101825000	101850000	RNU6-6:25Kb:1.5e-13:3.9e-15:3.2e+03:4.7e+03
chr1	101850000	101875000	RNU6-6:50Kb:2.1e-05:8.6e-07:1.8e+03:2.7e+03
chr1	103575000	103600000	COL11A1:25Kb:1.9e-10:2.6e-12:6.3e+02:1.1e+03
chr1	104025000	104050000	RNPC3:-25Kb:0:0:5.7e+02:1.2e+03
chr1	104050000	104075000	ACTG1P4:-50Kb:0:0:1.5e+02:7.6e+02
chr1	104050000	104075000	AMY2B:-25Kb:0:0:5.7e+02:1.5e+03
chr1	104075000	104100000	ACTG1P4:-25Kb:0:0:5.7e+02:1.2e+03
chr1	104075000	104100000	RNPC3:25Kb:0:0:5.7e+02:1.5e+03
chr1	104100000	104125000	AMY2B:25Kb:0:0:5.7e+02:1.2e+03
chr1	104100000	104125000	RNPC3:50Kb:0:0:1.5e+02:7.6e+02
chr1	104575000	104600000	LOC100129138:-25Kb:9.1e-13:2.3e-14:9.3e+02:1.5e+03
chr1	104625000	104650000	LOC100129138:25Kb:0:0:9.3e+02:1.7e+03
chr1	107550000	107575000	PRMT6:-25Kb:0:0:1.2e+03:2.4e+03
chr1	107600000	107625000	PRMT6:25Kb:3.4e-10:8.9e-12:1.2e+03:1.9e+03
chr1	108475000	108500000	VAV3:-25Kb:3.5e-12:4.5e-14:1.6e+03:2.7e+03
chr1	108475000	108500000	VAV3-AS1:-25Kb:3.5e-12:4.5e-14:1.6e+03:2.7e+03
chr1	109475000	109500000	CLCC1:-25Kb:9.4e-07:1.2e-08:2.7e+03:3.9e+03
chr1	109625000	109650000	C1orf194:-25Kb:8.5e-07:1.2e-08:2.7e+03:4e+03
chr1	109625000	109650000	KIAA1324:-25Kb:8.5e-07:1.2e-08:2.7e+03:4e+03
chr1	109650000	109675000	SCARNA2:25Kb:9.6e-07:1.2e-08:2.7e+03:4e+03
chr1	109650000	109675000	TMEM167B:25Kb:9.6e-07:1.2e-08:2.7e+03:4e+03
chr1	109675000	109700000	C1orf194:25Kb:8.5e-07:2.1e-08:2.7e+03:4e+03
chr1	109675000	109700000	KIAA1324:25Kb:8.5e-07:2.1e-08:2.7e+03:4e+03
chr1	109800000	109825000	SORT1:-125Kb:0:0:9.4e+02:3.2e+03
chr1	109825000	109850000	SORT1:-100Kb:2.1e-06:5.3e-08:1.1e+03:2.4e+03
chr1	109925000	109950000	MYBPHL:100Kb:2.9e-06:3.6e-08:1.1e+03:2.4e+03
chr1	109925000	109950000	PSRC1:100Kb:2.9e-06:3.6e-08:1.1e+03:2.4e+03
chr1	110025000	110050000	AMIGO1:-25Kb:0:0:3.3e+03:7.4e+03
chr1	110025000	110050000	GNAI3:-50Kb:4.5e-14:1.2e-15:1.9e+03:4e+03
chr1	110025000	110050000	GPR61:-50Kb:4.5e-14:1.2e-15:1.9e+03:4e+03
chr1	110050000	110075000	ATXN7L2:25Kb:0:0:3.3e+03:7.4e+03
chr1	110050000	110075000	CYB561D1:25Kb:0:0:3.3e+03:7.4e+03
chr1	110050000	110075000	GNAI3:-25Kb:3.2e-06:1.4e-07:3.3e+03:4.6e+03
chr1	110050000	110075000	GPR61:-25Kb:3.2e-06:1.4e-07:3.3e+03:4.6e+03
chr1	110075000	110100000	AMIGO1:25Kb:4.8e-06:1.2e-07:3.3e+03:4.6e+03
chr1	110075000	110100000	AMPD2:-75Kb:0:0:1.4e+03:3.7e+03
chr1	110075000	110100000	ATXN7L2:50Kb:4.3e-14:1.1e-15:1.9e+03:4e+03
chr1	110075000	110100000	CYB561D1:50Kb:4.3e-14:1.1e-15:1.9e+03:4e+03
chr1	110075000	110100000	EPS8L3:-225Kb:8.7e-06:4.9e-07:6.5e+02:2e+03
chr1	110075000	110100000	GNAT2:-75Kb:0:0:1.4e+03:3.7e+03
chr1	110100000	110125000	AMPD2:-50Kb:2.8e-05:1.1e-06:1.9e+03:3.2e+03
chr1	110100000	110125000	GNAT2:-50Kb:2.8e-05:1.1e-06:1.9e+03:3.2e+03
chr1	110125000	110150000	AMPD2:-25Kb:2.3e-10:6.3e-12:3.3e+03:5e+03
chr1	110125000	110150000	GNAT2:-25Kb:2.3e-10:6.3e-12:3.3e+03:5e+03
chr1	110150000	110175000	GNAI3:75Kb:0:0:1.4e+03:3.7e+03
chr1	110150000	110175000	GPR61:75Kb:0:0:1.4e+03:3.7e+03
chr1	110150000	110175000	MIR197:25Kb:4.7e-10:5.8e-12:3.3e+03:5e+03
chr1	110175000	110200000	EPS8L3:-125Kb:1.4e-10:3.8e-12:9.4e+02:2.8e+03
chr1	110300000	110325000	AHCYL1:-225Kb:1.3e-13:1.7e-15:6.5e+02:2.8e+03
chr1	110300000	110325000	GNAI3:225Kb:3.2e-06:1.7e-07:6.5e+02:2e+03
chr1	110300000	110325000	GPR61:225Kb:3.2e-06:1.7e-07:6.5e+02:2e+03
chr1	110300000	110325000	GSTM4:125Kb:7.5e-11:9.6e-13:9.4e+02:2.8e+03
chr1	110325000	110350000	AHCYL1:-200Kb:6.1e-05:1.6e-06:7.6e+02:2e+03
chr1	110500000	110525000	EPS8L3:200Kb:1.6e-08:6.7e-10:7.6e+02:2.4e+03
chr1	110525000	110550000	EPS8L3:225Kb:3.2e-14:4.4e-16:6.5e+02:2.8e+03
chr1	110550000	110575000	EPS8L3:250Kb:5.1e-05:3.6e-06:5.7e+02:1.8e+03
chr1	110725000	110750000	CYMP:-275Kb:4.2e-10:5.4e-12:5e+02:2.4e+03
chr1	110725000	110750000	PROK1:-250Kb:1.6e-10:4.3e-12:5.6e+02:2.4e+03
chr1	110950000	110975000	PROK1:-25Kb:0:0:3.1e+03:5.6e+03
chr1	110975000	111000000	LAMTOR5:25Kb:0:0:3.1e+03:5.6e+03
chr1	111300000	111325000	KCNA2:150Kb:0:0:1.1e+03:3.4e+03
chr1	111675000	111700000	CHI3L2:-75Kb:2.1e-05:6e-07:1.2e+03:2.4e+03
chr1	111675000	111700000	DENND2D:-50Kb:4.7e-08:1.2e-09:1.7e+03:3.2e+03
chr1	111725000	111750000	CEPT1:50Kb:1.3e-07:1.6e-09:1.7e+03:3.2e+03
chr1	111725000	111750000	CHI3L2:-25Kb:0:0:3.1e+03:6.4e+03
chr1	111725000	111750000	DRAM2:50Kb:1.3e-07:1.6e-09:1.7e+03:3.2e+03
chr1	111750000	111775000	CEPT1:75Kb:6.2e-05:1.6e-06:1.2e+03:2.4e+03
chr1	111750000	111775000	DENND2D:25Kb:0:0:3.1e+03:6.4e+03
chr1	111750000	111775000	DRAM2:75Kb:6.2e-05:1.6e-06:1.2e+03:2.4e+03
chr1	112000000	112025000	DDX20:-275Kb:5.1e-13:1.9e-14:4.8e+02:2.3e+03
chr1	112000000	112025000	FAM212B:-275Kb:5.1e-13:1.9e-14:4.8e+02:2.3e+03
chr1	112000000	112025000	LOC100506343:-275Kb:5.1e-13:1.9e-14:4.8e+02:2.3e+03
chr1	112025000	112050000	DDX20:-250Kb:5.1e-13:2.1e-14:5.3e+02:2.3e+03
chr1	112025000	112050000	FAM212B:-250Kb:5.1e-13:2.1e-14:5.3e+02:2.3e+03
chr1	112025000	112050000	LOC100506343:-250Kb:5.1e-13:2.1e-14:5.3e+02:2.3e+03
chr1	112050000	112075000	DDX20:-225Kb:6e-06:3.2e-07:6e+02:1.8e+03
chr1	112050000	112075000	FAM212B:-225Kb:6e-06:3.2e-07:6e+02:1.8e+03
chr1	112050000	112075000	LOC100506343:-225Kb:6e-06:3.2e-07:6e+02:1.8e+03
chr1	112125000	112150000	ADORA3:25Kb:3.7e-06:4.7e-08:3.1e+03:4.4e+03
chr1	112125000	112150000	LOC100129269:-25Kb:0:0:3.1e+03:5.8e+03
chr1	112125000	112150000	RAP1A:-25Kb:0:0:3.1e+03:5.8e+03
chr1	112250000	112275000	C1orf162:250Kb:2.6e-06:1e-07:5.3e+02:1.8e+03
chr1	112250000	112275000	DDX20:-25Kb:0:0:3.1e+03:6.6e+03
chr1	112250000	112275000	FAM212B:-25Kb:0:0:3.1e+03:6.6e+03
chr1	112250000	112275000	LOC100506343:-25Kb:0:0:3.1e+03:6.6e+03
chr1	112275000	112300000	C1orf162:275Kb:9.2e-13:1.2e-14:4.8e+02:2.3e+03
chr1	112300000	112325000	C1orf162:300Kb:3.3e-09:8.7e-11:4.3e+02:1.9e+03
chr1	112925000	112950000	CAPZA1:-225Kb:0:0:4e+02:2e+03
chr1	112925000	112950000	FAM19A3:-325Kb:2.5e-08:1.2e-09:2.3e+02:1.4e+03
chr1	112925000	112950000	MIR4256:-75Kb:5.3e-07:6.9e-09:8.9e+02:2.1e+03
chr1	112925000	112950000	MOV10:-275Kb:9.5e-05:3.6e-06:3.1e+02:1.2e+03
chr1	112925000	112950000	PPM1J:-325Kb:2.5e-08:1.2e-09:2.3e+02:1.4e+03
chr1	112925000	112950000	RHOC:-325Kb:2.5e-08:1.2e-09:2.3e+02:1.4e+03
chr1	112925000	112950000	ST7L:-225Kb:0:0:4e+02:2e+03
chr1	112925000	112950000	WNT2B:-75Kb:5.3e-07:6.9e-09:8.9e+02:2.1e+03
chr1	113000000	113025000	CTTNBP2NL:75Kb:2.6e-07:1.1e-08:8.9e+02:2.1e+03
chr1	113150000	113175000	CTTNBP2NL:225Kb:3.5e-11:4.8e-13:4e+02:2e+03
chr1	113150000	113175000	MOV10:-50Kb:9.6e-06:2.5e-07:1.3e+03:2.2e+03
chr1	113200000	113225000	CAPZA1:50Kb:4.8e-06:2e-07:1.3e+03:2.2e+03
chr1	113200000	113225000	ST7L:50Kb:4.8e-06:2e-07:1.3e+03:2.2e+03
chr1	113225000	113250000	CAPZA1:75Kb:7.4e-10:2e-11:8.9e+02:2.1e+03
chr1	113225000	113250000	CTTNBP2NL:300Kb:7.1e-08:2e-09:2.7e+02:1.6e+03
chr1	113225000	113250000	MOV10:25Kb:0:0:2.4e+03:4.3e+03
chr1	113225000	113250000	ST7L:75Kb:7.4e-10:2e-11:8.9e+02:2.1e+03
chr1	113250000	113275000	CTTNBP2NL:325Kb:2.3e-06:1.3e-07:2.3e+02:1.4e+03
chr1	113275000	113300000	FAM19A3:25Kb:2.5e-08:1.1e-09:2e+03:3.1e+03
chr1	113275000	113300000	PPM1J:25Kb:2.5e-08:1.1e-09:2e+03:3.1e+03
chr1	113275000	113300000	RHOC:25Kb:2.5e-08:1.1e-09:2e+03:3.1e+03
chr1	113325000	113350000	FAM19A3:75Kb:0:0:7.5e+02:2.6e+03
chr1	113325000	113350000	PPM1J:75Kb:0:0:7.5e+02:2.6e+03
chr1	113325000	113350000	RHOC:75Kb:0:0:7.5e+02:2.6e+03
chr1	113425000	113450000	AKR7A2P1:-25Kb:2.1e-06:5.6e-08:2e+03:3e+03
chr1	113450000	113475000	SLC16A1:-25Kb:8.8e-15:1.1e-16:2e+03:3.6e+03
chr1	113475000	113500000	AKR7A2P1:25Kb:0:0:2e+03:3.6e+03
chr1	114325000	114350000	PHTF1:25Kb:8.6e-15:1.1e-16:2.5e+03:4e+03
chr1	114350000	114375000	AP4B1:-75Kb:7.8e-10:3.1e-11:9.4e+02:2.1e+03
chr1	114350000	114375000	BCL2L15:-75Kb:7.8e-10:3.1e-11:9.4e+02:2.1e+03
chr1	114350000	114375000	DCLRE1B:-75Kb:7.8e-10:3.1e-11:9.4e+02:2.1e+03
chr1	114350000	114375000	HIPK1:-100Kb:3.2e-12:1.3e-13:7.2e+02:2e+03
chr1	114375000	114400000	AP4B1:-50Kb:2.3e-08:1.2e-09:1.3e+03:2.4e+03
chr1	114375000	114400000	BCL2L15:-50Kb:2.3e-08:1.2e-09:1.3e+03:2.4e+03
chr1	114375000	114400000	DCLRE1B:-50Kb:2.3e-08:1.2e-09:1.3e+03:2.4e+03
chr1	114375000	114400000	HIPK1:-75Kb:4.9e-08:2.6e-09:9.4e+02:2e+03
chr1	114400000	114425000	AP4B1:-25Kb:0:0:2.5e+03:4.9e+03
chr1	114400000	114425000	BCL2L15:-25Kb:0:0:2.5e+03:4.9e+03
chr1	114400000	114425000	DCLRE1B:-25Kb:0:0:2.5e+03:4.9e+03
chr1	114400000	114425000	HIPK1:-50Kb:1.1e-07:7.3e-09:1.3e+03:2.3e+03
chr1	114425000	114450000	AP4B1-AS1:50Kb:1.4e-07:1.7e-09:1.3e+03:2.4e+03
chr1	114425000	114450000	HIPK1:-25Kb:0:0:2.5e+03:4.6e+03
chr1	114425000	114450000	PTPN22:25Kb:0:0:2.5e+03:4.9e+03
chr1	114425000	114450000	RSBN1:75Kb:1.8e-09:4.8e-11:9.4e+02:2.1e+03
chr1	114450000	114475000	AP4B1:25Kb:0:0:2.5e+03:4.6e+03
chr1	114450000	114475000	AP4B1-AS1:75Kb:2.4e-07:6.1e-09:9.4e+02:2e+03
chr1	114450000	114475000	BCL2L15:25Kb:0:0:2.5e+03:4.6e+03
chr1	114450000	114475000	DCLRE1B:25Kb:0:0:2.5e+03:4.6e+03
chr1	114450000	114475000	PTPN22:50Kb:6.2e-07:1.6e-08:1.3e+03:2.3e+03
chr1	114450000	114475000	RSBN1:100Kb:3.5e-11:4.7e-13:7.2e+02:2e+03
chr1	114475000	114500000	AP4B1:50Kb:3.5e-05:2.3e-06:1.3e+03:2.2e+03
chr1	114475000	114500000	BCL2L15:50Kb:3.5e-05:2.3e-06:1.3e+03:2.2e+03
chr1	114475000	114500000	DCLRE1B:50Kb:3.5e-05:2.3e-06:1.3e+03:2.2e+03
chr1	114475000	114500000	HIPK1:25Kb:7.2e-13:1.9e-14:2.5e+03:3.8e+03
chr1	114475000	114500000	RSBN1:125Kb:6.8e-05:2.7e-06:5.9e+02:1.4e+03
chr1	115275000	115300000	NRAS:25Kb:6.2e-13:7.7e-15:2.5e+03:3.8e+03
chr1	115600000	115625000	TSPAN2:-25Kb:0:0:1.5e+03:2.7e+03
chr1	115650000	115675000	TSPAN2:25Kb:6.4e-09:1.6e-10:1.5e+03:2.4e+03
chr1	116925000	116950000	ATP1A1:25Kb:1.4e-05:3.8e-07:2.6e+03:3.6e+03
chr1	116925000	116950000	ATP1A1OS:-25Kb:0:0:2.6e+03:4.5e+03
chr1	117025000	117050000	ATP1A1:125Kb:1.2e-07:1.6e-09:5.8e+02:1.7e+03
chr1	117025000	117050000	MAB21L3:375Kb:5.2e-07:6.8e-09:2.1e+02:1.3e+03
chr1	117075000	117100000	CD58:-25Kb:2e-05:2.5e-07:3e+03:4e+03
chr1	117350000	117375000	CD2:75Kb:4.5e-10:6e-12:1.1e+03:2.6e+03
chr1	117600000	117625000	MIR942:-25Kb:1.4e-07:1.6e-09:3e+03:4.2e+03
chr1	117625000	117650000	TTF2:25Kb:1.4e-07:1.8e-09:3e+03:4.2e+03
chr1	118100000	118125000	FAM46C:-25Kb:3.2e-10:1.2e-11:2.1e+03:3.2e+03
chr1	118150000	118175000	FAM46C:25Kb:7.9e-11:2e-12:2.1e+03:3.3e+03
chr1	118200000	118225000	FAM46C:75Kb:1.1e-12:1.4e-14:8.5e+02:2.2e+03
chr1	119425000	119450000	TBX15:-100Kb:3.4e-06:1.4e-07:3.8e+02:1.1e+03
chr1	119450000	119475000	TBX15:-75Kb:9.9e-05:5.6e-06:5e+02:1.1e+03
chr1	119475000	119500000	TBX15:-50Kb:1.2e-07:3.4e-09:7.3e+02:1.5e+03
chr1	119500000	119525000	TBX15:-25Kb:0:0:1.4e+03:2.6e+03
chr1	119800000	119825000	HAO2:-100Kb:1.1e-09:4.2e-11:6.3e+02:1.4e+03
chr1	119825000	119850000	HAO2:-75Kb:0:0:8.2e+02:2e+03
chr1	119850000	119875000	HAO2:-50Kb:6.2e-11:1.6e-12:1.2e+03:2.1e+03
chr1	120150000	120175000	ZNF697:-25Kb:0:0:2.3e+03:3.9e+03
chr1	120200000	120225000	LINC00622:75Kb:9.7e-08:1.2e-09:8.2e+02:1.6e+03
chr1	120200000	120225000	ZNF697:25Kb:0:0:2.3e+03:4.5e+03
chr1	120275000	120300000	PHGDH:25Kb:2.6e-10:3.2e-12:2.3e+03:3.1e+03
chr1	121475000	121500000	EMBP1:225Kb:2.4e-06:2.9e-08:1.1e+02:1e+03
chr1	145000000	145025000	PDE4DIP:-75Kb:1.2e-05:4.6e-07:1.4e+03:2.6e+03
chr1	145000000	145025000	SEC22B:-75Kb:1.2e-05:4.6e-07:1.4e+03:2.6e+03
chr1	145050000	145075000	PDE4DIP:-25Kb:0:0:3.9e+03:7.1e+03
chr1	145050000	145075000	SEC22B:-25Kb:0:0:3.9e+03:7.1e+03
chr1	145100000	145125000	PDE4DIP:25Kb:1.2e-05:4.9e-07:3.9e+03:5.1e+03
chr1	145100000	145125000	SEC22B:25Kb:1.2e-05:4.9e-07:3.9e+03:5.1e+03
chr1	145400000	145425000	ANKRD34A:-50Kb:1.3e-09:3.4e-11:1.9e+03:3.5e+03
chr1	145400000	145425000	POLR3GL:-50Kb:1.3e-09:3.4e-11:1.9e+03:3.5e+03
chr1	145425000	145450000	ANKRD34A:-25Kb:0:0:3.7e+03:8e+03
chr1	145425000	145450000	POLR3GL:-25Kb:0:0:3.7e+03:8e+03
chr1	145450000	145475000	ANKRD35:-75Kb:8.5e-05:2.2e-06:1.3e+03:2.4e+03
chr1	145450000	145475000	HFE2:50Kb:2.7e-09:3.4e-11:1.9e+03:3.5e+03
chr1	145450000	145475000	TXNIP:25Kb:0:0:3.7e+03:8e+03
chr1	145525000	145550000	ANKRD34A:75Kb:3.8e-05:2e-06:1.3e+03:2.4e+03
chr1	145525000	145550000	POLR3GL:75Kb:3.8e-05:2e-06:1.3e+03:2.4e+03
chr1	145550000	145575000	ANKRD35:25Kb:1.2e-08:1.5e-10:3.7e+03:5.3e+03
chr1	145575000	145600000	ANKRD34A:125Kb:3.8e-05:1.7e-06:8.2e+02:2e+03
chr1	145575000	145600000	POLR3GL:125Kb:3.8e-05:1.7e-06:8.2e+02:2e+03
chr1	146625000	146650000	CHD1L:-75Kb:2.6e-08:3.1e-10:6.9e+02:1.3e+03
chr1	146700000	146725000	PDIA3P:75Kb:2.2e-07:2.8e-09:6.9e+02:1.3e+03
chr1	146700000	146725000	PRKAB2:75Kb:2.2e-07:2.8e-09:6.9e+02:1.3e+03
chr1	146975000	147000000	BCL9:-25Kb:0:0:1.8e+03:3.1e+03
chr1	147000000	147025000	LINC00624:25Kb:0:0:1.8e+03:3.1e+03
chr1	147025000	147050000	BCL9:25Kb:6.5e-06:2.5e-07:1.8e+03:2.4e+03
chr1	147075000	147100000	ACP6:-50Kb:2.6e-08:1e-09:9.9e+02:1.7e+03
chr1	147075000	147100000	BCL9:75Kb:3.8e-06:1e-07:6.9e+02:1.3e+03
chr1	147075000	147100000	LINC00624:100Kb:1.7e-09:4.8e-11:5.3e+02:1.3e+03
chr1	147100000	147125000	ACP6:-25Kb:0:0:1.8e+03:3.1e+03
chr1	147100000	147125000	LINC00624:125Kb:1.4e-08:6e-10:4.4e+02:1.1e+03
chr1	147150000	147175000	ACP6:25Kb:1.5e-08:4.1e-10:1.8e+03:2.5e+03
chr1	147725000	147750000	MIR5087:-75Kb:1.3e-13:4.9e-15:0:7.7e+02
chr1	147750000	147775000	MIR5087:-50Kb:3e-08:1.5e-09:0:5.9e+02
chr1	147775000	147800000	MIR5087:-25Kb:0:0:0:2e+03
chr1	147825000	147850000	MIR5087:25Kb:0:0:0:1.1e+03
chr1	149900000	149925000	SV2A:25Kb:9.6e-05:4e-06:3.9e+03:4.7e+03
chr1	150125000	150150000	BOLA1:275Kb:1.3e-05:1.6e-07:3.8e+02:1.3e+03
chr1	150125000	150150000	HIST2H2AB:275Kb:1.3e-05:1.6e-07:3.8e+02:1.3e+03
chr1	150125000	150150000	HIST2H2AC:275Kb:1.3e-05:1.6e-07:3.8e+02:1.3e+03
chr1	150125000	150150000	HIST2H2BE:275Kb:1.3e-05:1.6e-07:3.8e+02:1.3e+03
chr1	150125000	150150000	MTMR11:225Kb:5e-06:6.8e-08:4.6e+02:1.4e+03
chr1	150125000	150150000	SF3B4:225Kb:5e-06:6.8e-08:4.6e+02:1.4e+03
chr1	150125000	150150000	SV2A:250Kb:3.9e-05:1.1e-06:4.1e+02:1.3e+03
chr1	150125000	150150000	VPS45:100Kb:0:0:1e+03:2.8e+03
chr1	150150000	150175000	MTMR11:250Kb:3.2e-05:8.5e-07:4.1e+02:1.3e+03
chr1	150150000	150175000	SF3B4:250Kb:3.2e-05:8.5e-07:4.1e+02:1.3e+03
chr1	150150000	150175000	SV2A:275Kb:3.9e-05:8.4e-07:3.8e+02:1.3e+03
chr1	150150000	150175000	VPS45:125Kb:8.1e-06:2.1e-07:8.1e+02:1.8e+03
chr1	150225000	150250000	C1orf51:-25Kb:0:0:3.2e+03:5.7e+03
chr1	150225000	150250000	MRPS21:-25Kb:0:0:3.2e+03:5.7e+03
chr1	150250000	150275000	APH1A:25Kb:0:0:3.2e+03:5.7e+03
chr1	150250000	150275000	C1orf54:25Kb:0:0:3.2e+03:5.7e+03
chr1	150250000	150275000	CA14:25Kb:0:0:3.2e+03:5.7e+03
chr1	150900000	150925000	CERS2:-25Kb:3.8e-07:4.6e-09:3.2e+03:4.6e+03
chr1	151000000	151025000	CDC42SE1:-25Kb:0:0:3.2e+03:5.3e+03
chr1	151000000	151025000	GABPB2:-25Kb:0:0:3.2e+03:5.3e+03
chr1	151000000	151025000	MLLT11:-25Kb:0:0:3.2e+03:5.3e+03
chr1	151025000	151050000	BNIPL:25Kb:0:0:3.2e+03:5.3e+03
chr1	151025000	151050000	C1orf56:25Kb:0:0:3.2e+03:5.3e+03
chr1	151125000	151150000	PIP5K1A:-25Kb:1.4e-07:1.7e-09:3.2e+03:4.6e+03
chr1	151125000	151150000	VPS72:-25Kb:1.4e-07:1.7e-09:3.2e+03:4.6e+03
chr1	151150000	151175000	LYSMD1:25Kb:1e-07:1.3e-09:3.2e+03:4.6e+03
chr1	151150000	151175000	SCNM1:25Kb:1e-07:1.3e-09:3.2e+03:4.6e+03
chr1	151150000	151175000	TMOD4:25Kb:1e-07:1.3e-09:3.2e+03:4.6e+03
chr1	151150000	151175000	TNFAIP8L2:25Kb:1e-07:1.3e-09:3.2e+03:4.6e+03
chr1	151225000	151250000	ZNF687:-25Kb:7.8e-05:4e-06:3.2e+03:4.1e+03
chr1	151250000	151275000	PI4KB:-50Kb:2.3e-07:2.9e-09:1.8e+03:3e+03
chr1	151250000	151275000	RFX5:-50Kb:2.3e-07:2.9e-09:1.8e+03:3e+03
chr1	151275000	151300000	ZNF687:25Kb:0:0:3.2e+03:5e+03
chr1	151300000	151325000	ZNF687:50Kb:1.3e-07:3.4e-09:1.8e+03:3e+03
chr1	151325000	151350000	PSMB4:-25Kb:7e-14:8.9e-16:3.2e+03:4.9e+03
chr1	151350000	151375000	SELENBP1:25Kb:7.2e-14:8.9e-16:3.2e+03:4.9e+03
chr1	151350000	151375000	ZNF687:100Kb:7.8e-05:5e-06:9.9e+02:1.9e+03
chr1	151375000	151400000	ZNF687:125Kb:7.8e-05:3.2e-06:8.2e+02:1.8e+03
chr1	152025000	152050000	S100A11:25Kb:7.4e-09:9.3e-11:1.5e+03:2.8e+03
chr1	152100000	152125000	RPTN:-25Kb:5.9e-05:1.5e-06:1.5e+03:2.4e+03
chr1	152150000	152175000	RPTN:25Kb:5.1e-05:6.7e-07:1.5e+03:2.5e+03
chr1	152300000	152325000	FLG2:-25Kb:0:0:1.5e+03:2.9e+03
chr1	152850000	152875000	IVL:-25Kb:4.4e-10:5.4e-12:1.9e+03:3.7e+03
chr1	152875000	152900000	SMCP:25Kb:3.4e-10:4.2e-12:1.9e+03:3.7e+03
chr1	153200000	153225000	LOR:-25Kb:4.8e-10:6e-12:1.9e+03:3.9e+03
chr1	153250000	153275000	LOR:25Kb:5.7e-08:1.4e-09:1.9e+03:3.6e+03
chr1	153325000	153350000	S100A8:-25Kb:2.1e-06:2.6e-08:1.9e+03:3.5e+03
chr1	153350000	153375000	S100A12:25Kb:1.7e-06:2.3e-08:1.9e+03:3.5e+03
chr1	153350000	153375000	S100A9:25Kb:1.7e-06:2.3e-08:1.9e+03:3.5e+03
chr1	153500000	153525000	S100A2:-25Kb:4e-07:5e-09:3.9e+03:5.7e+03
chr1	153525000	153550000	S100A3:25Kb:3.8e-07:4.8e-09:3.9e+03:5.7e+03
chr1	153525000	153550000	S100A4:25Kb:3.8e-07:4.8e-09:3.9e+03:5.7e+03
chr1	153525000	153550000	S100A5:25Kb:3.8e-07:4.8e-09:3.9e+03:5.7e+03
chr1	153525000	153550000	S100A6:25Kb:3.8e-07:4.8e-09:3.9e+03:5.7e+03
chr1	153700000	153725000	NPR1:50Kb:9.7e-05:1.2e-06:2e+03:3.5e+03
chr1	153750000	153775000	CREB3L4:-175Kb:6.3e-08:8.6e-10:6.4e+02:2.7e+03
chr1	153750000	153775000	CRTC2:-175Kb:6.3e-08:8.6e-10:6.4e+02:2.7e+03
chr1	153750000	153775000	JTB:-200Kb:5e-05:6.7e-07:5.6e+02:2.2e+03
chr1	153750000	153775000	RAB13:-200Kb:5e-05:6.7e-07:5.6e+02:2.2e+03
chr1	153750000	153775000	RPS27:-200Kb:5e-05:6.7e-07:5.6e+02:2.2e+03
chr1	153750000	153775000	SLC39A1:-175Kb:6.3e-08:8.6e-10:6.4e+02:2.7e+03
chr1	153775000	153800000	CREB3L4:-150Kb:6.3e-07:1.7e-08:7.3e+02:2.6e+03
chr1	153775000	153800000	CRTC2:-150Kb:6.3e-07:1.7e-08:7.3e+02:2.6e+03
chr1	153775000	153800000	SLC39A1:-150Kb:6.3e-07:1.7e-08:7.3e+02:2.6e+03
chr1	154725000	154750000	KCNN3:-100Kb:3.9e-06:2.2e-07:1.3e+03:2.6e+03
chr1	154750000	154775000	KCNN3:-75Kb:1.2e-06:3.5e-08:1.6e+03:3e+03
chr1	154775000	154800000	KCNN3:-50Kb:1.2e-06:1.8e-08:2.2e+03:3.7e+03
chr1	154800000	154825000	KCNN3:-25Kb:3.9e-06:1.7e-07:4e+03:5.4e+03
chr1	154900000	154925000	CKS1B:-25Kb:1.2e-09:1.5e-11:4e+03:5.8e+03
chr1	154900000	154925000	MIR4258:-25Kb:1.2e-09:1.5e-11:4e+03:5.8e+03
chr1	154900000	154925000	PBXIP1:-25Kb:1.2e-09:1.5e-11:4e+03:5.8e+03
chr1	154900000	154925000	PYGO2:-25Kb:1.2e-09:1.5e-11:4e+03:5.8e+03
chr1	154900000	154925000	SHC1:-25Kb:1.2e-09:1.5e-11:4e+03:5.8e+03
chr1	154925000	154950000	FLAD1:-25Kb:3.6e-06:4.5e-08:4e+03:5.5e+03
chr1	154925000	154950000	LENEP:-25Kb:3.6e-06:4.5e-08:4e+03:5.5e+03
chr1	154925000	154950000	PMVK:25Kb:6.7e-10:8.9e-12:4e+03:5.8e+03
chr1	154950000	154975000	CKS1B:25Kb:1.2e-06:3e-08:4e+03:5.5e+03
chr1	154950000	154975000	MIR4258:25Kb:1.2e-06:3e-08:4e+03:5.5e+03
chr1	154950000	154975000	PBXIP1:25Kb:1.2e-06:3e-08:4e+03:5.5e+03
chr1	154950000	154975000	PYGO2:25Kb:1.2e-06:3e-08:4e+03:5.5e+03
chr1	154950000	154975000	SHC1:25Kb:1.2e-06:3e-08:4e+03:5.5e+03
chr1	155025000	155050000	EFNA3:-25Kb:2e-10:2.5e-12:4e+03:5.9e+03
chr1	155050000	155075000	EFNA4:25Kb:2.6e-10:3.6e-12:4e+03:5.9e+03
chr1	155050000	155075000	KRTCAP2:-75Kb:4.1e-09:5.2e-11:1.6e+03:3.4e+03
chr1	155050000	155075000	LOC100505666:25Kb:2.6e-10:3.6e-12:4e+03:5.9e+03
chr1	155050000	155075000	TRIM46:-75Kb:4.1e-09:5.2e-11:1.6e+03:3.4e+03
chr1	155125000	155150000	EFNA3:75Kb:2.6e-10:6.4e-12:1.6e+03:3.4e+03
chr1	155150000	155175000	GBAP1:-25Kb:6.4e-05:7.8e-07:3.9e+03:5.3e+03
chr1	155150000	155175000	MTX1:-25Kb:6.4e-05:7.8e-07:3.9e+03:5.3e+03
chr1	155150000	155175000	THBS3:-25Kb:6.4e-05:7.8e-07:3.9e+03:5.3e+03
chr1	155175000	155200000	MIR92B:25Kb:3.6e-05:4.5e-07:3.9e+03:5.3e+03
chr1	155175000	155200000	MUC1:25Kb:3.6e-05:4.5e-07:3.9e+03:5.3e+03
chr1	155225000	155250000	FDPS:-50Kb:7e-10:8.9e-12:2.1e+03:4.5e+03
chr1	155225000	155250000	RUSC1:-50Kb:7e-10:8.9e-12:2.1e+03:4.5e+03
chr1	155225000	155250000	RUSC1-AS1:-50Kb:7e-10:8.9e-12:2.1e+03:4.5e+03
chr1	155275000	155300000	CLK2:50Kb:2.6e-14:3.3e-16:2.1e+03:4.5e+03
chr1	155275000	155300000	FAM189B:50Kb:2.6e-14:3.3e-16:2.1e+03:4.5e+03
chr1	155275000	155300000	HCN3:50Kb:2.6e-14:3.3e-16:2.1e+03:4.5e+03
chr1	155275000	155300000	SCAMP3:50Kb:2.6e-14:3.3e-16:2.1e+03:4.5e+03
chr1	155900000	155925000	ARHGEF2:-25Kb:0:0:3.9e+03:6.9e+03
chr1	155925000	155950000	KIAA0907:25Kb:0:0:3.9e+03:6.9e+03
chr1	155925000	155950000	RXFP4:25Kb:0:0:3.9e+03:6.9e+03
chr1	155950000	155975000	ARHGEF2:25Kb:2.9e-06:7.2e-08:3.9e+03:5.8e+03
chr1	155950000	155975000	KIAA0907:50Kb:6.3e-09:1.6e-10:2.1e+03:4.4e+03
chr1	155950000	155975000	RXFP4:50Kb:6.3e-09:1.6e-10:2.1e+03:4.4e+03
chr1	156050000	156075000	SEMA4A:-50Kb:6.2e-12:8.1e-14:2.1e+03:4.8e+03
chr1	156075000	156100000	LMNA:25Kb:0:0:3.9e+03:8.7e+03
chr1	156075000	156100000	MEX3A:25Kb:0:0:3.9e+03:8.7e+03
chr1	156100000	156125000	LMNA:50Kb:2.8e-12:7.5e-14:2.1e+03:4.8e+03
chr1	156100000	156125000	MEX3A:50Kb:2.8e-12:7.5e-14:2.1e+03:4.8e+03
chr1	156100000	156125000	PMF1:-75Kb:2.3e-09:3e-11:1.5e+03:3.8e+03
chr1	156125000	156150000	PMF1:-50Kb:3.3e-06:8.5e-08:2.1e+03:4e+03
chr1	156175000	156200000	LMNA:125Kb:7.8e-05:3.2e-06:9.5e+02:2.6e+03
chr1	156175000	156200000	MEX3A:125Kb:7.8e-05:3.2e-06:9.5e+02:2.6e+03
chr1	156175000	156200000	SEMA4A:75Kb:8.3e-10:2.2e-11:1.5e+03:3.8e+03
chr1	156225000	156250000	BGLAP:25Kb:1.7e-05:2.2e-07:3.9e+03:5.7e+03
chr1	156225000	156250000	PAQR6:25Kb:1.7e-05:2.2e-07:3.9e+03:5.7e+03
chr1	156225000	156250000	PMF1-BGLAP:25Kb:1.7e-05:2.2e-07:3.9e+03:5.7e+03
chr1	156700000	156725000	PRCC:-25Kb:1.4e-08:1.6e-10:4.6e+03:6.8e+03
chr1	156725000	156750000	HDGF:25Kb:1.4e-08:1.7e-10:4.6e+03:6.8e+03
chr1	156725000	156750000	MRPL24:25Kb:1.4e-08:1.7e-10:4.6e+03:6.8e+03
chr1	157050000	157075000	ETV3:-50Kb:5.2e-06:6.4e-08:2.5e+03:4.2e+03
chr1	157100000	157125000	ETV3L:50Kb:1.3e-05:3.3e-07:2.5e+03:4.2e+03
chr1	157125000	157150000	ETV3L:75Kb:2e-11:2.5e-13:6.9e+02:3.1e+03
chr1	157475000	157500000	FCRL5:-25Kb:5.1e-06:6.2e-08:2.3e+03:3.3e+03
chr1	157750000	157775000	FCRL1:-25Kb:8.2e-06:1e-07:2.3e+03:3.2e+03
chr1	158100000	158125000	CD1D:-25Kb:1.6e-11:2e-13:1.6e+03:2.7e+03
chr1	158125000	158150000	LOC646268:25Kb:2.4e-11:2.9e-13:1.6e+03:2.7e+03
chr1	158775000	158800000	MNDA:-25Kb:3.3e-11:4.3e-13:1.6e+03:2.7e+03
chr1	158975000	159000000	AIM2:-50Kb:1.7e-06:4.3e-08:9e+02:2.6e+03
chr1	159000000	159025000	AIM2:-25Kb:1.4e-09:1.8e-11:1.6e+03:3.7e+03
chr1	159000000	159025000	IFI16:25Kb:0:0:1.6e+03:3.6e+03
chr1	159025000	159050000	IFI16:50Kb:0:0:9e+02:2.6e+03
chr1	159750000	159775000	CCDC19:-100Kb:8.3e-05:1.1e-06:5.7e+02:2.5e+03
chr1	159850000	159875000	DUSP23:100Kb:4.3e-05:5.7e-07:5.7e+02:2.5e+03
chr1	159850000	159875000	FCRL6:100Kb:4.3e-05:5.7e-07:5.7e+02:2.5e+03
chr1	159875000	159900000	IGSF9:-25Kb:5.3e-07:1.4e-08:2e+03:4.3e+03
chr1	159875000	159900000	SLAMF9:-25Kb:5.3e-07:1.4e-08:2e+03:4.3e+03
chr1	159900000	159925000	LOC100505633:-25Kb:1.4e-09:1.7e-11:2e+03:4.8e+03
chr1	159900000	159925000	TAGLN2:25Kb:8.5e-07:1.1e-08:2e+03:4.3e+03
chr1	159925000	159950000	IGSF9:25Kb:9.4e-10:1.2e-11:2e+03:4.8e+03
chr1	159925000	159950000	SLAMF9:25Kb:9.4e-10:1.2e-11:2e+03:4.8e+03
chr1	160500000	160525000	CD84:-25Kb:4.1e-06:5.1e-08:4.2e+03:6.5e+03
chr1	160675000	160700000	LY9:-75Kb:1.3e-05:3.2e-07:49:2.3e+03
chr1	160700000	160725000	LY9:-50Kb:3e-07:3.9e-09:63:2.7e+03
chr1	160725000	160750000	CD48:50Kb:0:0:63:4.6e+03
chr1	160725000	160750000	SLAMF7:25Kb:0:0:97:8e+03
chr1	160750000	160775000	CD48:75Kb:7.3e-06:2e-07:49:2.3e+03
chr1	160750000	160775000	SLAMF7:50Kb:1.2e-07:3.3e-09:63:2.7e+03
chr1	161000000	161025000	ARHGAP30:-25Kb:1.8e-05:4.4e-07:3.9e+03:5.7e+03
chr1	161025000	161050000	KLHDC9:-25Kb:9.5e-07:1.2e-08:3.9e+03:5.9e+03
chr1	161025000	161050000	PVRL4:-25Kb:9.5e-07:1.2e-08:3.9e+03:5.9e+03
chr1	161025000	161050000	TSTD1:25Kb:3.7e-05:4.7e-07:3.9e+03:5.7e+03
chr1	161025000	161050000	USF1:25Kb:3.7e-05:4.7e-07:3.9e+03:5.7e+03
chr1	161050000	161075000	ARHGAP30:25Kb:1e-06:1.3e-08:3.9e+03:5.9e+03
chr1	161125000	161150000	ADAMTS4:-25Kb:0:0:3.9e+03:7e+03
chr1	161125000	161150000	NDUFS2:-25Kb:0:0:3.9e+03:7e+03
chr1	161150000	161175000	APOA2:-25Kb:8.5e-10:1.1e-11:3.9e+03:6.2e+03
chr1	161150000	161175000	B4GALT3:25Kb:0:0:3.9e+03:7e+03
chr1	161150000	161175000	FCER1G:-25Kb:8.5e-10:1.1e-11:3.9e+03:6.2e+03
chr1	161150000	161175000	MIR5187:-25Kb:8.5e-10:1.1e-11:3.9e+03:6.2e+03
chr1	161150000	161175000	PPOX:25Kb:0:0:3.9e+03:7e+03
chr1	161150000	161175000	TOMM40L:-25Kb:8.5e-10:1.1e-11:3.9e+03:6.2e+03
chr1	161150000	161175000	USP21:25Kb:0:0:3.9e+03:7e+03
chr1	161175000	161200000	ADAMTS4:25Kb:6.2e-10:1.6e-11:3.9e+03:6.2e+03
chr1	161175000	161200000	NDUFS2:25Kb:6.2e-10:1.6e-11:3.9e+03:6.2e+03
chr1	161350000	161375000	ADAMTS4:200Kb:1.8e-05:7.1e-07:6.4e+02:2.3e+03
chr1	161350000	161375000	APOA2:175Kb:6.3e-05:1.6e-06:8.1e+02:2.4e+03
chr1	161350000	161375000	FCER1G:175Kb:6.3e-05:1.6e-06:8.1e+02:2.4e+03
chr1	161350000	161375000	MIR5187:175Kb:6.3e-05:1.6e-06:8.1e+02:2.4e+03
chr1	161350000	161375000	NDUFS2:200Kb:1.8e-05:7.1e-07:6.4e+02:2.3e+03
chr1	161350000	161375000	TOMM40L:175Kb:6.3e-05:1.6e-06:8.1e+02:2.4e+03
chr1	161450000	161475000	DUSP12:-250Kb:5.3e-06:2e-07:3.4e+02:1.8e+03
chr1	161650000	161675000	FCRLA:-25Kb:0:0:7.1e+02:3.9e+03
chr1	161650000	161675000	FCRLB:-25Kb:0:0:7.1e+02:3.9e+03
chr1	161675000	161700000	DUSP12:-25Kb:0:0:7.1e+02:4.3e+03
chr1	161675000	161700000	RPL31P11:25Kb:0:0:7.1e+02:3.9e+03
chr1	161700000	161725000	ATF6:-25Kb:0:0:7.1e+02:2.9e+03
chr1	161700000	161725000	FCRLA:25Kb:0:0:7.1e+02:4.3e+03
chr1	161700000	161725000	FCRLB:25Kb:0:0:7.1e+02:4.3e+03
chr1	161725000	161750000	DUSP12:25Kb:1.5e-13:3.8e-15:7.1e+02:2.9e+03
chr1	161950000	161975000	OLFML2B:-25Kb:1.6e-08:2e-10:2.3e+03:3.8e+03
chr1	162575000	162600000	DDR2:-25Kb:5.9e-08:1.5e-09:2.3e+03:3.4e+03
chr1	162625000	162650000	DDR2:25Kb:0:0:2.3e+03:4.1e+03
chr1	162650000	162675000	DDR2:50Kb:4.2e-05:1.6e-06:1.3e+03:2.1e+03
chr1	163250000	163275000	NUF2:-25Kb:1e-08:1.4e-10:1.3e+03:2.2e+03
chr1	163250000	163275000	RGS5:-25Kb:1e-08:1.4e-10:1.3e+03:2.2e+03
chr1	163300000	163325000	NUF2:25Kb:3.6e-08:9.4e-10:1.3e+03:2.1e+03
chr1	163300000	163325000	RGS5:25Kb:3.6e-08:9.4e-10:1.3e+03:2.1e+03
chr1	165350000	165375000	LOC400794:-200Kb:0:0:4e+02:2.4e+03
chr1	165375000	165400000	LOC400794:-175Kb:6.3e-10:1.6e-11:4.4e+02:1.6e+03
chr1	165625000	165650000	MGST3:25Kb:0:0:2.2e+03:3.8e+03
chr1	165800000	165825000	UCK2:25Kb:5.3e-05:1.4e-06:2.2e+03:3e+03
chr1	165825000	165850000	TMCO1:100Kb:5e-05:1.3e-06:7e+02:1.5e+03
chr1	165850000	165875000	ALDH9A1:200Kb:6.1e-07:8e-09:4e+02:1.4e+03
chr1	165850000	165875000	LOC440700:200Kb:6.1e-07:8e-09:4e+02:1.4e+03
chr1	165850000	165875000	MGST3:250Kb:4e-06:1.1e-07:3.3e+02:1.2e+03
chr1	165850000	165875000	TMCO1:125Kb:6.7e-14:8.9e-16:5.8e+02:2e+03
chr1	165850000	165875000	UCK2:75Kb:1.2e-09:1.6e-11:8.9e+02:2e+03
chr1	165875000	165900000	LOC400794:325Kb:7.1e-05:2.8e-06:2.7e+02:1.1e+03
chr1	166100000	166125000	FAM78B:-25Kb:1.4e-13:1.8e-15:2.2e+03:3.6e+03
chr1	166125000	166150000	MIR921:25Kb:1.4e-13:1.8e-15:2.2e+03:3.6e+03
chr1	167075000	167100000	DUSP27:25Kb:2e-05:2.4e-07:2.7e+03:3.9e+03
chr1	167075000	167100000	GPA33:25Kb:2e-05:2.4e-07:2.7e+03:3.9e+03
chr1	167450000	167475000	CD247:-25Kb:7.8e-05:9.7e-07:2.7e+03:3.8e+03
chr1	167550000	167575000	MPZL1:-125Kb:2.4e-06:2e-07:35:1.3e+03
chr1	167550000	167575000	RCSD1:-25Kb:2.6e-07:1.7e-08:2.7e+03:4e+03
chr1	167575000	167600000	MPZL1:-100Kb:2.7e-08:1.9e-09:41:1.5e+03
chr1	167600000	167625000	MPZL1:-75Kb:1.5e-08:8.4e-10:49:1.6e+03
chr1	167600000	167625000	RCSD1:25Kb:1.5e-08:6.1e-10:2.7e+03:4.2e+03
chr1	167625000	167650000	MPZL1:-50Kb:4.5e-12:1.3e-13:63:1.9e+03
chr1	167625000	167650000	RCSD1:50Kb:8.3e-11:2.2e-12:1.5e+03:3.2e+03
chr1	167650000	167675000	CREG1:150Kb:1.7e-07:2.2e-09:32:1.5e+03
chr1	167650000	167675000	MPZL1:-25Kb:3.8e-09:1.6e-10:2.7e+03:4.3e+03
chr1	167650000	167675000	RCSD1:75Kb:0:0:49:3.2e+03
chr1	167675000	167700000	RCSD1:100Kb:3e-08:1.6e-09:41:1.5e+03
chr1	167700000	167725000	MPZL1:25Kb:3.2e-14:4.4e-16:2.7e+03:4.7e+03
chr1	168400000	168425000	XCL1:-125Kb:2.9e-05:3.6e-07:5.5e+02:1.7e+03
chr1	168975000	169000000	ATP1B1:-100Kb:7.8e-05:3.9e-06:6.6e+02:1.4e+03
chr1	169050000	169075000	ATP1B1:-25Kb:6.9e-09:2.3e-10:2.1e+03:3.1e+03
chr1	169100000	169125000	ATP1B1:25Kb:5.8e-13:9.7e-15:2.1e+03:3.3e+03
chr1	169500000	169525000	C1orf112:-250Kb:9.8e-05:2.6e-06:2.5e+02:8.8e+02
chr1	169500000	169525000	METTL18:-250Kb:9.8e-05:2.6e-06:2.5e+02:8.8e+02
chr1	169500000	169525000	SELL:-175Kb:3.6e-08:1.9e-09:3.3e+02:1.2e+03
chr1	169525000	169550000	C1orf112:-225Kb:6.4e-05:8.6e-07:2.7e+02:9.4e+02
chr1	169525000	169550000	METTL18:-225Kb:6.4e-05:8.6e-07:2.7e+02:9.4e+02
chr1	169525000	169550000	SELL:-150Kb:1.9e-09:7.5e-11:3.7e+02:1.3e+03
chr1	169550000	169575000	SELL:-125Kb:0:0:6.4e+02:1.9e+03
chr1	169575000	169600000	SELL:-100Kb:5.1e-10:1.3e-11:7.6e+02:1.7e+03
chr1	169600000	169625000	SELP:25Kb:4.2e-05:1.6e-06:2.2e+03:2.9e+03
chr1	169650000	169675000	F5:100Kb:3.7e-08:9.8e-10:7.6e+02:1.6e+03
chr1	169650000	169675000	SELL:-25Kb:6.5e-07:4.3e-08:2.2e+03:3e+03
chr1	169650000	169675000	SELP:75Kb:4.2e-05:1.2e-06:9.5e+02:1.6e+03
chr1	169675000	169700000	F5:125Kb:0:0:6.4e+02:1.9e+03
chr1	169675000	169700000	SELP:100Kb:4.1e-09:5.1e-11:7.6e+02:1.7e+03
chr1	169825000	169850000	SCYL3:-25Kb:1e-12:2.7e-14:2e+03:3.1e+03
chr1	169875000	169900000	SCYL3:25Kb:0:0:1.6e+03:3.6e+03
chr1	170000000	170025000	KIFAP3:-25Kb:6.2e-05:7.9e-07:1.6e+03:2.2e+03
chr1	170525000	170550000	GORAB:25Kb:0:0:1.6e+03:2.6e+03
chr1	171200000	171225000	FMO4:-75Kb:7.1e-07:2.7e-08:5.8e+02:1.2e+03
chr1	171250000	171275000	FMO4:-25Kb:5.3e-10:6.6e-12:1.4e+03:2.2e+03
chr1	171275000	171300000	FMO1:75Kb:1.8e-06:2.3e-08:5.8e+02:1.2e+03
chr1	171275000	171300000	TOP1P1:-25Kb:1.5e-08:1.8e-10:1.4e+03:2.1e+03
chr1	171300000	171325000	FMO4:25Kb:3.9e-09:9.7e-11:1.4e+03:2.1e+03
chr1	171475000	171500000	PRRC2C:25Kb:0:0:2.1e+03:3.3e+03
chr1	171575000	171600000	MYOC:-25Kb:2.8e-12:3.4e-14:2.1e+03:3.1e+03
chr1	171725000	171750000	METTL13:-25Kb:4.9e-07:6.4e-09:2.1e+03:2.9e+03
chr1	171725000	171750000	VAMP4:25Kb:0:0:2.1e+03:3.3e+03
chr1	171950000	171975000	METTL13:200Kb:2.7e-05:7.2e-07:3.6e+02:1e+03
chr1	172350000	172375000	DNM3OS:250Kb:2.4e-05:3e-07:3e+02:1e+03
chr1	172350000	172375000	MIR3120:250Kb:2.4e-05:3e-07:3e+02:1e+03
chr1	173150000	173175000	TNFSF4:-25Kb:3.4e-05:1.4e-06:1.9e+03:2.8e+03
chr1	173300000	173325000	TNFSF4:125Kb:1.6e-05:4.5e-07:5.9e+02:1.5e+03
chr1	173375000	173400000	TNFSF4:200Kb:5.9e-06:8.3e-08:4.2e+02:1.4e+03
chr1	173400000	173425000	LOC100506023:-25Kb:0:0:1.9e+03:3.7e+03
chr1	173400000	173425000	PRDX6:-25Kb:0:0:1.9e+03:3.7e+03
chr1	173750000	173775000	CENPL:-25Kb:6.8e-05:8.8e-07:1.9e+03:2.7e+03
chr1	173750000	173775000	DARS2:-25Kb:6.8e-05:8.8e-07:1.9e+03:2.7e+03
chr1	173800000	173825000	GAS5:-25Kb:1.3e-10:1.7e-12:1.9e+03:3.1e+03
chr1	173800000	173825000	GAS5-AS1:-25Kb:1.3e-10:1.7e-12:1.9e+03:3.1e+03
chr1	173800000	173825000	SNORD44:-25Kb:1.3e-10:1.7e-12:1.9e+03:3.1e+03
chr1	173800000	173825000	SNORD47:-25Kb:1.3e-10:1.7e-12:1.9e+03:3.1e+03
chr1	173800000	173825000	SNORD74:-25Kb:1.3e-10:1.7e-12:1.9e+03:3.1e+03
chr1	173800000	173825000	SNORD75:-25Kb:1.3e-10:1.7e-12:1.9e+03:3.1e+03
chr1	173800000	173825000	SNORD76:-25Kb:1.3e-10:1.7e-12:1.9e+03:3.1e+03
chr1	173800000	173825000	SNORD77:-25Kb:1.3e-10:1.7e-12:1.9e+03:3.1e+03
chr1	173800000	173825000	SNORD78:-25Kb:1.3e-10:1.7e-12:1.9e+03:3.1e+03
chr1	173800000	173825000	SNORD79:-25Kb:1.3e-10:1.7e-12:1.9e+03:3.1e+03
chr1	173800000	173825000	SNORD80:-25Kb:1.3e-10:1.7e-12:1.9e+03:3.1e+03
chr1	173800000	173825000	SNORD81:-25Kb:1.3e-10:1.7e-12:1.9e+03:3.1e+03
chr1	173800000	173825000	ZBTB37:-25Kb:1.3e-10:1.7e-12:1.9e+03:3.1e+03
chr1	173850000	173875000	SERPINC1:-25Kb:0:0:1.9e+03:3.4e+03
chr1	173900000	173925000	SERPINC1:25Kb:6.2e-06:1.6e-07:1.9e+03:2.8e+03
chr1	174150000	174175000	RABGAP1L:25Kb:9.8e-08:1.2e-09:1.9e+03:3.1e+03
chr1	174725000	174750000	CACYBP:-225Kb:8.1e-15:2.2e-16:2.6e+02:1.8e+03
chr1	174750000	174775000	CACYBP:-200Kb:6.2e-07:2.5e-08:2.7e+02:1.3e+03
chr1	174775000	174800000	CACYBP:-175Kb:1.5e-06:8.3e-08:2.9e+02:1.3e+03
chr1	174925000	174950000	CACYBP:-25Kb:0:0:1.9e+03:3.7e+03
chr1	175100000	175125000	MRPS14:125Kb:4.6e-05:6.1e-07:5.5e+02:1.5e+03
chr1	175125000	175150000	KIAA0040:-25Kb:7.2e-08:1.8e-09:2.4e+03:3.6e+03
chr1	175175000	175200000	KIAA0040:25Kb:0:0:2.4e+03:4.3e+03
chr1	176200000	176225000	RFWD2:25Kb:6.4e-05:7.7e-07:1.2e+03:1.8e+03
chr1	176400000	176425000	PAPPA2:-25Kb:7.4e-09:9e-11:1.3e+03:1.9e+03
chr1	177000000	177025000	MIR488:25Kb:1.8e-10:2.2e-12:1.3e+03:1.9e+03
chr1	178025000	178050000	RASAL2:-25Kb:0:0:1.5e+03:2.6e+03
chr1	178025000	178050000	RASAL2-AS1:-25Kb:0:0:1.5e+03:2.6e+03
chr1	178475000	178500000	C1orf220:-25Kb:5.7e-09:2.7e-10:2e+03:2.9e+03
chr1	178500000	178525000	FAM20B:-475Kb:2.1e-05:2.8e-07:2e+02:1.1e+03
chr1	178500000	178525000	RALGPS2:-175Kb:1.2e-05:1.6e-07:4.4e+02:1.3e+03
chr1	178500000	178525000	TEX35:25Kb:1.8e-08:2.7e-10:2e+03:2.9e+03
chr1	178625000	178650000	C1orf220:125Kb:9.3e-05:1e-05:5.7e+02:1.2e+03
chr1	178675000	178700000	C1orf220:175Kb:3.3e-07:2.7e-08:4.4e+02:1.3e+03
chr1	178700000	178725000	C1orf220:200Kb:0:0:3.9e+02:1.8e+03
chr1	178700000	178725000	TEX35:225Kb:7.2e-06:3.2e-07:3.6e+02:1.1e+03
chr1	178725000	178750000	C1orf220:225Kb:2e-13:6.3e-15:3.6e+02:1.5e+03
chr1	178725000	178750000	TEX35:250Kb:5.3e-06:1.6e-07:3.3e+02:1.1e+03
chr1	178950000	178975000	C1orf220:450Kb:1.3e-06:1.2e-07:2.1e+02:9.8e+02
chr1	178975000	179000000	C1orf220:475Kb:8e-08:5.1e-09:2e+02:1.1e+03
chr1	178975000	179000000	TEX35:500Kb:2.5e-05:1.5e-06:1.9e+02:8.9e+02
chr1	179025000	179050000	AXDND1:-300Kb:2.8e-07:7.5e-09:2.9e+02:1.3e+03
chr1	179025000	179050000	TOR3A:-25Kb:1.2e-05:6.9e-07:2e+03:2.8e+03
chr1	179050000	179075000	AXDND1:-275Kb:2.5e-11:3.4e-13:3.1e+02:1.6e+03
chr1	179050000	179075000	SOAT1:-200Kb:8.7e-05:2.3e-06:3.9e+02:1.2e+03
chr1	179075000	179100000	AXDND1:-250Kb:6.9e-05:2.8e-06:3.3e+02:1.2e+03
chr1	179075000	179100000	TOR3A:25Kb:2.3e-07:6.5e-09:2e+03:3e+03
chr1	179250000	179275000	TOR3A:200Kb:1.1e-05:4.8e-07:3.9e+02:1.2e+03
chr1	179275000	179300000	SOAT1:25Kb:1.3e-05:1.7e-07:2e+03:2.9e+03
chr1	179275000	179300000	TOR3A:225Kb:7.3e-05:5.2e-06:3.6e+02:1.1e+03
chr1	179325000	179350000	TOR3A:275Kb:3.4e-13:4.8e-15:3.1e+02:1.6e+03
chr1	179850000	179875000	CEP350:-50Kb:2.6e-07:3.3e-09:1.2e+03:2.4e+03
chr1	179900000	179925000	TOR1AIP1:50Kb:5.8e-08:8e-10:1.2e+03:2.4e+03
chr1	180125000	180150000	TOR1AIP2:300Kb:8.9e-11:1.3e-12:2.4e+02:1.6e+03
chr1	180200000	180225000	LOC100527964:-25Kb:6.2e-05:7.9e-07:2.9e+03:4.4e+03
chr1	180850000	180875000	KIAA1614:-25Kb:1.7e-09:2.3e-11:2.9e+03:5.1e+03
chr1	180900000	180925000	KIAA1614:25Kb:8.9e-05:4.9e-06:2.9e+03:4.4e+03
chr1	181000000	181025000	IER5:-50Kb:7.1e-06:4.7e-07:1.6e+03:3.2e+03
chr1	181025000	181050000	IER5:-25Kb:2.8e-06:1.5e-07:2.9e+03:4.6e+03
chr1	181025000	181050000	MR1:25Kb:1.4e-09:3.6e-11:2.9e+03:5.1e+03
chr1	181050000	181075000	MR1:50Kb:8.7e-06:4.4e-07:1.6e+03:3.2e+03
chr1	181075000	181100000	IER5:25Kb:0:0:2.9e+03:5.8e+03
chr1	181100000	181125000	IER5:50Kb:0:0:63:5.9e+03
chr1	181100000	181125000	KIAA1614:225Kb:9e-07:2.5e-08:24:1.8e+03
chr1	181100000	181125000	MR1:100Kb:0:0:41:3.6e+03
chr1	181100000	181125000	STX6:125Kb:0:0:35:2.8e+03
chr1	181125000	181150000	IER5:75Kb:1.8e-09:7.1e-11:49:2.2e+03
chr1	181125000	181150000	KIAA1614:250Kb:8.9e-05:4.1e-06:23:1.5e+03
chr1	181125000	181150000	MR1:125Kb:3.9e-08:1.5e-09:35:2e+03
chr1	181125000	181150000	STX6:150Kb:9.1e-05:2.4e-06:32:1.6e+03
chr1	181475000	181500000	CACNA1E:25Kb:9.8e-09:1.3e-10:2.2e+03:4.3e+03
chr1	182050000	182075000	GLUL:-300Kb:3e-05:7.6e-07:2.6e+02:1.3e+03
chr1	182050000	182075000	TEDDM1:-300Kb:3e-05:7.6e-07:2.6e+02:1.3e+03
chr1	182100000	182125000	GLUL:-250Kb:8.5e-11:1.1e-12:4.8e+02:2e+03
chr1	182100000	182125000	TEDDM1:-250Kb:8.5e-11:1.1e-12:4.8e+02:2e+03
chr1	182400000	182425000	NPL:-350Kb:6.4e-05:3.4e-06:3.2e+02:1.2e+03
chr1	182550000	182575000	LOC284648:-25Kb:1.5e-07:5.8e-09:2.7e+03:3.8e+03
chr1	182550000	182575000	NPL:-200Kb:0:0:6.2e+02:4.1e+03
chr1	182575000	182600000	NPL:-175Kb:8.9e-10:2.4e-11:7.3e+02:2.1e+03
chr1	182575000	182600000	RGS16:25Kb:2e-07:8.7e-09:2.7e+03:3.8e+03
chr1	182575000	182600000	RGS8:-50Kb:1.5e-05:4e-07:1.5e+03:2.5e+03
chr1	182575000	182600000	RNASEL:25Kb:2e-07:8.7e-09:2.7e+03:3.8e+03
chr1	182600000	182625000	LOC284648:25Kb:8.3e-15:1.1e-16:2.7e+03:4.3e+03
chr1	182600000	182625000	RGS8:-25Kb:0:0:2.7e+03:4.8e+03
chr1	182625000	182650000	LOC284648:50Kb:5.6e-06:3e-07:1.5e+03:2.5e+03
chr1	182725000	182750000	RGS16:175Kb:7.7e-15:2.2e-16:7.3e+02:2.4e+03
chr1	182725000	182750000	RNASEL:175Kb:7.7e-15:2.2e-16:7.3e+02:2.4e+03
chr1	182750000	182775000	LOC284648:175Kb:7.1e-10:1.9e-11:7.3e+02:2.1e+03
chr1	182750000	182775000	RGS16:200Kb:0:0:6.2e+02:4.1e+03
chr1	182750000	182775000	RNASEL:200Kb:0:0:6.2e+02:4.1e+03
chr1	182775000	182800000	NPL:25Kb:4.6e-09:1.9e-10:2.7e+03:4e+03
chr1	182775000	182800000	RGS16:225Kb:3.3e-07:1.9e-08:5.4e+02:1.7e+03
chr1	182775000	182800000	RNASEL:225Kb:3.3e-07:1.9e-08:5.4e+02:1.7e+03
chr1	183450000	183475000	SMG7:25Kb:1.2e-08:1.5e-10:3e+03:4.4e+03
chr1	183450000	183475000	SMG7-AS1:25Kb:1.2e-08:1.5e-10:3e+03:4.4e+03
chr1	183525000	183550000	NCF2:-25Kb:0:0:3e+03:5.4e+03
chr1	183575000	183600000	NCF2:25Kb:1.4e-08:3.6e-10:3e+03:4.3e+03
chr1	183850000	183875000	APOBEC4:250Kb:4.6e-05:1.8e-06:4.6e+02:1.3e+03
chr1	183850000	183875000	ARPC5:250Kb:4.6e-05:1.8e-06:4.6e+02:1.3e+03
chr1	183850000	183875000	RGL1:250Kb:4.6e-05:1.8e-06:4.6e+02:1.3e+03
chr1	183875000	183900000	APOBEC4:275Kb:0:0:4.1e+02:2e+03
chr1	183875000	183900000	ARPC5:275Kb:0:0:4.1e+02:2e+03
chr1	183875000	183900000	RGL1:275Kb:0:0:4.1e+02:2e+03
chr1	183900000	183925000	APOBEC4:300Kb:1.6e-05:4.2e-07:2.5e+02:1.2e+03
chr1	183900000	183925000	ARPC5:300Kb:1.6e-05:4.2e-07:2.5e+02:1.2e+03
chr1	183900000	183925000	RGL1:300Kb:1.6e-05:4.2e-07:2.5e+02:1.2e+03
chr1	184750000	184775000	FAM129A:-175Kb:2.5e-14:6.7e-16:4e+02:1.4e+03
chr1	184775000	184800000	FAM129A:-150Kb:0:0:4.6e+02:1.8e+03
chr1	184800000	184825000	FAM129A:-125Kb:2.9e-05:1.6e-06:5.4e+02:1.1e+03
chr1	184825000	184850000	FAM129A:-100Kb:1.5e-10:6e-12:6.5e+02:1.5e+03
chr1	184850000	184875000	FAM129A:-75Kb:8e-05:5.4e-06:8.3e+02:1.4e+03
chr1	185275000	185300000	LOC100288079:-25Kb:0:0:2.1e+03:3.3e+03
chr1	185300000	185325000	IVNS1ABP:25Kb:0:0:2.1e+03:3.3e+03
chr1	185325000	185350000	LOC100288079:25Kb:3.3e-08:9.1e-10:2.1e+03:2.8e+03
chr1	186150000	186175000	RNU6-72:-25Kb:2.3e-11:2.9e-13:1.1e+03:1.8e+03
chr1	186200000	186225000	RNU6-72:25Kb:6.5e-05:1.6e-06:1.1e+03:1.6e+03
chr1	186275000	186300000	C1orf27:-50Kb:0:0:9e+02:1.6e+03
chr1	186275000	186300000	TPR:-50Kb:0:0:9e+02:1.6e+03
chr1	186300000	186325000	C1orf27:-25Kb:0:0:1.7e+03:2.8e+03
chr1	186300000	186325000	TPR:-25Kb:0:0:1.7e+03:2.8e+03
chr1	186325000	186350000	OCLM:-25Kb:0:0:1.7e+03:2.5e+03
chr1	186350000	186375000	C1orf27:25Kb:0:0:1.7e+03:2.5e+03
chr1	186350000	186375000	TPR:25Kb:0:0:1.7e+03:2.5e+03
chr1	186375000	186400000	OCLM:25Kb:8.3e-13:2.1e-14:1.7e+03:2.3e+03
chr1	192475000	192500000	RGS1:-50Kb:0:0:1.1e+03:3.8e+03
chr1	192500000	192525000	RGS1:-25Kb:0:0:2.1e+03:4.9e+03
chr1	192550000	192575000	RGS1:25Kb:0:0:2.1e+03:3.6e+03
chr1	193025000	193050000	CDC73:-50Kb:0:0:1.1e+03:2.6e+03
chr1	193025000	193050000	GLRX2:-50Kb:0:0:1.1e+03:2.6e+03
chr1	193050000	193075000	CDC73:-25Kb:1.1e-06:6.1e-08:2.1e+03:3e+03
chr1	193050000	193075000	GLRX2:-25Kb:1.1e-06:6.1e-08:2.1e+03:3e+03
chr1	193050000	193075000	TROVE2:25Kb:2.1e-09:5.7e-11:2.1e+03:3.1e+03
chr1	193050000	193075000	UCHL5:25Kb:2.1e-09:5.7e-11:2.1e+03:3.1e+03
chr1	193075000	193100000	MIR1278:-25Kb:2.9e-09:7.7e-11:2.1e+03:3.1e+03
chr1	193075000	193100000	TROVE2:50Kb:0:0:1.1e+03:2.6e+03
chr1	193075000	193100000	UCHL5:50Kb:0:0:1.1e+03:2.6e+03
chr1	193100000	193125000	CDC73:25Kb:1.9e-09:7.7e-11:2.1e+03:3.1e+03
chr1	193100000	193125000	GLRX2:25Kb:1.9e-09:7.7e-11:2.1e+03:3.1e+03
chr1	193125000	193150000	CDC73:50Kb:1.4e-10:3.7e-12:2.8e+02:1.4e+03
chr1	193125000	193150000	GLRX2:50Kb:1.4e-10:3.7e-12:2.8e+02:1.4e+03
chr1	193125000	193150000	MIR1278:25Kb:0:0:4.9e+02:2.8e+03
chr1	197075000	197100000	ASPM:-25Kb:0:0:1.2e+03:2.3e+03
chr1	197075000	197100000	CRB1:-75Kb:2.7e-05:2.2e-06:4.6e+02:8e+02
chr1	197075000	197100000	ZBTB41:-75Kb:2.7e-05:2.2e-06:4.6e+02:8e+02
chr1	197100000	197125000	CRB1:-50Kb:0:0:6.4e+02:1.3e+03
chr1	197100000	197125000	ZBTB41:-50Kb:0:0:6.4e+02:1.3e+03
chr1	197125000	197150000	ASPM:25Kb:8.7e-07:3.4e-08:1.2e+03:1.5e+03
chr1	197125000	197150000	CRB1:-25Kb:1e-10:4.1e-12:1.2e+03:1.7e+03
chr1	197125000	197150000	ZBTB41:-25Kb:1e-10:4.1e-12:1.2e+03:1.7e+03
chr1	197150000	197175000	ASPM:50Kb:0:0:6.4e+02:1.3e+03
chr1	197175000	197200000	CRB1:25Kb:0:0:1.2e+03:2e+03
chr1	197175000	197200000	ZBTB41:25Kb:0:0:1.2e+03:2e+03
chr1	197300000	197325000	CRB1:150Kb:1.4e-05:9.1e-07:2.5e+02:6.1e+02
chr1	197300000	197325000	ZBTB41:150Kb:1.4e-05:9.1e-07:2.5e+02:6.1e+02
chr1	197325000	197350000	CRB1:175Kb:8e-06:4.3e-07:2.2e+02:5.9e+02
chr1	197325000	197350000	ZBTB41:175Kb:8e-06:4.3e-07:2.2e+02:5.9e+02
chr1	197750000	197775000	DENND1B:25Kb:2.2e-08:2.7e-10:1.2e+03:2e+03
chr1	198150000	198175000	NEK7:25Kb:1.4e-05:1.8e-07:1.6e+03:2.3e+03
chr1	198475000	198500000	ATP6V1G3:-25Kb:3.8e-11:5.1e-13:1.6e+03:2.7e+03
chr1	198550000	198575000	ATP6V1G3:50Kb:5.6e-08:2.2e-09:1e+03:1.8e+03
chr1	198550000	198575000	PTPRC:-50Kb:3e-05:1.2e-06:1e+03:1.7e+03
chr1	198575000	198600000	ATP6V1G3:75Kb:2.7e-08:7.2e-10:7.6e+02:1.6e+03
chr1	198575000	198600000	PTPRC:-25Kb:0:0:1.6e+03:3.8e+03
chr1	198625000	198650000	PTPRC:25Kb:1.7e-10:4.4e-12:1.6e+03:2.6e+03
chr1	200300000	200325000	SMIM16:-25Kb:1.3e-06:3.4e-08:2e+03:3.5e+03
chr1	200350000	200375000	SMIM16:25Kb:2.4e-07:3.2e-09:2e+03:3.6e+03
chr1	200400000	200425000	ZNF281:25Kb:0:0:2e+03:4.6e+03
chr1	200950000	200975000	KIF21B:-25Kb:3.4e-13:4.3e-15:3.7e+03:6e+03
chr1	201000000	201025000	KIF21B:25Kb:7.7e-11:1.9e-12:3.7e+03:5.8e+03
chr1	201350000	201375000	TNNI1:-25Kb:2.6e-09:3.2e-11:3.4e+03:5.5e+03
chr1	201375000	201400000	LAD1:25Kb:2.2e-09:2.7e-11:3.4e+03:5.5e+03
chr1	201400000	201425000	PHLDA3:-25Kb:6.1e-09:7.6e-11:3.4e+03:5.5e+03
chr1	201450000	201475000	CSRP1:-25Kb:3.7e-10:4.7e-12:3.4e+03:5.6e+03
chr1	201450000	201475000	PHLDA3:25Kb:1.6e-06:4.1e-08:3.4e+03:5.1e+03
chr1	201450000	201475000	RPS10P7:-25Kb:3.7e-10:4.7e-12:3.4e+03:5.6e+03
chr1	201925000	201950000	SHISA4:75Kb:5.6e-05:7.3e-07:1.4e+03:2.9e+03
chr1	201950000	201975000	ARL8A:-150Kb:3.4e-06:8.7e-08:6.7e+02:2.2e+03
chr1	201950000	201975000	GPR37L1:-125Kb:7.5e-10:9.5e-12:9.1e+02:2.9e+03
chr1	201975000	202000000	GPR37L1:-100Kb:1.1e-09:2.7e-11:1.1e+03:3.1e+03
chr1	202075000	202100000	ELF3:100Kb:4.2e-09:5.3e-11:1.1e+03:3.1e+03
chr1	202075000	202100000	RNPEP:125Kb:3.8e-09:4.9e-11:9.1e+02:2.9e+03
chr1	202100000	202125000	PTPN7:-25Kb:1.8e-14:2.2e-16:2.6e+03:5.1e+03
chr1	202100000	202125000	PTPRVP:-25Kb:1.8e-14:2.2e-16:2.6e+03:5.1e+03
chr1	202100000	202125000	RNPEP:150Kb:1e-05:2.6e-07:6.7e+02:2.2e+03
chr1	202125000	202150000	ARL8A:25Kb:1.7e-14:2.2e-16:2.6e+03:5.1e+03
chr1	202950000	202975000	ADIPOR1:25Kb:2.8e-06:3.7e-08:2.6e+03:4.2e+03
chr1	202950000	202975000	CYB5R1:25Kb:2.8e-06:3.7e-08:2.6e+03:4.2e+03
chr1	203000000	203025000	CHIT1:-175Kb:1.8e-07:2.3e-09:4.7e+02:2e+03
chr1	203175000	203200000	PPFIA4:175Kb:1.4e-06:1.8e-08:4.7e+02:2e+03
chr1	203225000	203250000	BTG2:-25Kb:0:0:3.5e+03:6.8e+03
chr1	203225000	203250000	FMOD:-75Kb:0:0:1.3e+03:4e+03
chr1	203225000	203250000	LOC730227:-25Kb:0:0:3.5e+03:6.8e+03
chr1	203250000	203275000	FMOD:-50Kb:3e-07:1.6e-08:1.9e+03:3.3e+03
chr1	203275000	203300000	BTG2:25Kb:0:0:3.5e+03:7.3e+03
chr1	203275000	203300000	LOC730227:25Kb:0:0:3.5e+03:7.3e+03
chr1	203300000	203325000	BTG2:50Kb:4.7e-07:1.8e-08:1.9e+03:3.3e+03
chr1	203300000	203325000	LOC730227:50Kb:4.7e-07:1.8e-08:1.9e+03:3.3e+03
chr1	203300000	203325000	OPTC:-150Kb:3.2e-10:4.2e-12:6.9e+02:2.7e+03
chr1	203300000	203325000	PRELP:-125Kb:7.5e-06:9.4e-08:8.2e+02:2.2e+03
chr1	203400000	203425000	FMOD:100Kb:3.4e-11:1.4e-12:1e+03:2.8e+03
chr1	203425000	203450000	FMOD:125Kb:1e-06:7e-08:8.2e+02:2.2e+03
chr1	203450000	203475000	FMOD:150Kb:7.9e-13:2.1e-14:6.9e+02:2.7e+03
chr1	203650000	203675000	OPTC:200Kb:8.8e-05:2.3e-06:5.3e+02:1.8e+03
chr1	204375000	204400000	PIK3C2B:-75Kb:6.6e-12:2.5e-13:1.3e+03:3.7e+03
chr1	204400000	204425000	MDM4:-75Kb:2.4e-05:3e-07:1.3e+03:3e+03
chr1	204400000	204425000	PIK3C2B:-50Kb:0:0:1.9e+03:7.3e+03
chr1	204400000	204425000	PPP1R15B:25Kb:8.3e-10:2.1e-11:3.5e+03:5.7e+03
chr1	204425000	204450000	PIK3C2B:-25Kb:0:0:3.5e+03:7.3e+03
chr1	204450000	204475000	PPP1R15B:75Kb:6.8e-12:8.5e-14:1.3e+03:3.7e+03
chr1	205250000	205275000	NUAK2:-25Kb:0:0:2.9e+03:7.2e+03
chr1	205475000	205500000	CDK18:25Kb:1.1e-10:1.5e-12:2.9e+03:5.5e+03
chr1	205550000	205575000	ELK4:-50Kb:1.4e-10:1.8e-12:1.6e+03:4.1e+03
chr1	205550000	205575000	SLC45A3:-75Kb:2.1e-06:5.3e-08:1.1e+03:3.1e+03
chr1	205650000	205675000	SLC45A3:25Kb:1.2e-08:1.5e-10:2.9e+03:5.2e+03
chr1	205675000	205700000	SLC45A3:50Kb:7.4e-05:2.9e-06:1.6e+03:3.2e+03
chr1	206225000	206250000	C1orf186:-50Kb:5.9e-05:2.2e-06:7.6e+02:2.5e+03
chr1	206225000	206250000	CTSE:-75Kb:1.5e-11:4e-13:4.6e+02:3.1e+03
chr1	206250000	206275000	C1orf186:-25Kb:1.3e-05:3.2e-07:1.7e+03:3.5e+03
chr1	206275000	206300000	CTSE:-25Kb:0:0:1.7e+03:4.8e+03
chr1	206300000	206325000	C1orf186:25Kb:0:0:1.7e+03:4.8e+03
chr1	206750000	206775000	RASSF5:75Kb:3.7e-05:4.7e-07:1.4e+03:3.3e+03
chr1	206825000	206850000	DYRK3:25Kb:1.3e-06:1.6e-08:3.6e+03:5.7e+03
chr1	206825000	206850000	MAPKAPK2:-25Kb:2.7e-08:7.3e-10:3.6e+03:5.9e+03
chr1	206875000	206900000	MAPKAPK2:25Kb:0:0:3.6e+03:7.2e+03
chr1	206900000	206925000	FAIM3:-175Kb:1.8e-05:4.9e-07:1.1e+03:2.8e+03
chr1	206900000	206925000	IL10:-25Kb:1e-09:2.6e-11:3.6e+03:6e+03
chr1	206900000	206925000	IL19:-50Kb:0:0:2e+03:5.1e+03
chr1	206925000	206950000	IL19:-25Kb:2.3e-12:6e-14:3.6e+03:6.3e+03
chr1	206950000	206975000	IL10:25Kb:9.9e-12:1.2e-13:3.6e+03:6.3e+03
chr1	206975000	207000000	IL19:25Kb:1.5e-06:6e-08:3.6e+03:5.5e+03
chr1	207075000	207100000	FCAMR:-50Kb:9.2e-05:2.5e-06:2e+03:3.7e+03
chr1	207075000	207100000	PIGR:-25Kb:2.9e-13:7.8e-15:3.6e+03:6.3e+03
chr1	207100000	207125000	FAIM3:25Kb:5.2e-13:7.2e-15:3.6e+03:6.3e+03
chr1	207100000	207125000	FCAMR:-25Kb:0:0:3.6e+03:7.6e+03
chr1	207125000	207150000	FAIM3:50Kb:4.9e-05:2e-06:2e+03:3.7e+03
chr1	207125000	207150000	PIGR:25Kb:0:0:3.6e+03:7.6e+03
chr1	208025000	208050000	LOC148696:50Kb:3.5e-08:4.5e-10:1.6e+03:3.1e+03
chr1	208025000	208050000	MIR29B2:50Kb:3.5e-08:4.5e-10:1.6e+03:3.1e+03
chr1	208025000	208050000	MIR29C:50Kb:3.5e-08:4.5e-10:1.6e+03:3.1e+03
chr1	209725000	209750000	CAMK1G:-25Kb:1.8e-07:1.7e-08:2.1e+03:3.1e+03
chr1	209725000	209750000	HSD11B1:-125Kb:5.5e-08:3.6e-09:4.7e+02:1.5e+03
chr1	209725000	209750000	MIR4260:-50Kb:2.9e-05:2.8e-06:1.1e+03:1.9e+03
chr1	209750000	209775000	G0S2:-75Kb:7.2e-08:3.9e-09:7.6e+02:1.7e+03
chr1	209750000	209775000	HSD11B1:-100Kb:0:0:5.7e+02:2.1e+03
chr1	209750000	209775000	LAMB3:-75Kb:7.2e-08:3.9e-09:7.6e+02:1.7e+03
chr1	209750000	209775000	MIR4260:-25Kb:0:0:2.1e+03:4.4e+03
chr1	209775000	209800000	CAMK1G:25Kb:0:0:2.1e+03:4.4e+03
chr1	209775000	209800000	G0S2:-50Kb:1.2e-10:4.9e-12:1.1e+03:2.3e+03
chr1	209775000	209800000	HSD11B1:-75Kb:2e-13:5.3e-15:7.6e+02:2.1e+03
chr1	209775000	209800000	LAMB3:-50Kb:1.2e-10:4.9e-12:1.1e+03:2.3e+03
chr1	209800000	209825000	CAMK1G:50Kb:8.9e-10:3.6e-11:1.1e+03:2.2e+03
chr1	209800000	209825000	G0S2:-25Kb:0:0:2.1e+03:3.7e+03
chr1	209800000	209825000	HSD11B1:-50Kb:3.2e-08:1.7e-09:1.1e+03:2.1e+03
chr1	209800000	209825000	LAMB3:-25Kb:0:0:2.1e+03:3.7e+03
chr1	209800000	209825000	MIR4260:25Kb:1.2e-14:3.3e-16:2.1e+03:3.5e+03
chr1	209825000	209850000	CAMK1G:75Kb:5.3e-08:4.4e-09:7.6e+02:1.7e+03
chr1	209825000	209850000	HSD11B1:-25Kb:3.9e-12:1.6e-13:2.1e+03:3.4e+03
chr1	209825000	209850000	MIR4260:50Kb:1e-10:5.4e-12:1.1e+03:2.3e+03
chr1	209825000	209850000	TRAF3IP3:-100Kb:1.5e-05:8.2e-07:5.7e+02:1.4e+03
chr1	209850000	209875000	CAMK1G:100Kb:0:0:5.7e+02:2.1e+03
chr1	209850000	209875000	G0S2:25Kb:4.7e-12:1.3e-13:2.1e+03:3.4e+03
chr1	209850000	209875000	LAMB3:25Kb:4.7e-12:1.3e-13:2.1e+03:3.4e+03
chr1	209850000	209875000	MIR4260:75Kb:1.2e-13:4.7e-15:7.6e+02:2.1e+03
chr1	209875000	209900000	CAMK1G:125Kb:2.1e-08:1.1e-09:4.7e+02:1.5e+03
chr1	209875000	209900000	HSD11B1:25Kb:1.7e-06:1.3e-07:2.1e+03:3e+03
chr1	209875000	209900000	MIR4260:100Kb:1e-06:8.1e-08:5.7e+02:1.5e+03
chr1	209900000	209925000	CAMK1G:150Kb:2.5e-08:1.7e-09:3.9e+02:1.4e+03
chr1	209900000	209925000	MIR4260:125Kb:5.4e-07:3.7e-08:4.7e+02:1.4e+03
chr1	209900000	209925000	TRAF3IP3:-25Kb:6.5e-08:1.8e-09:2.1e+03:3.2e+03
chr1	209925000	209950000	C1orf74:-25Kb:0:0:2.1e+03:4.7e+03
chr1	209925000	209950000	CAMK1G:175Kb:7.9e-05:8.5e-06:3.4e+02:1.1e+03
chr1	209925000	209950000	G0S2:100Kb:9.8e-06:6.6e-07:5.7e+02:1.4e+03
chr1	209925000	209950000	IRF6:-50Kb:6.1e-06:1.5e-07:1.1e+03:2e+03
chr1	209925000	209950000	LAMB3:100Kb:9.8e-06:6.6e-07:5.7e+02:1.4e+03
chr1	209950000	209975000	IRF6:-25Kb:0:0:2.1e+03:4.3e+03
chr1	209950000	209975000	TRAF3IP3:25Kb:0:0:2.1e+03:4.7e+03
chr1	209975000	210000000	C1orf74:25Kb:0:0:2.1e+03:4.3e+03
chr1	209975000	210000000	TRAF3IP3:50Kb:3.4e-06:1.4e-07:1.1e+03:2e+03
chr1	211675000	211700000	NEK2:-150Kb:1.5e-06:2.2e-08:6.6e+02:1.7e+03
chr1	211700000	211725000	NEK2:-125Kb:1.5e-05:6.6e-07:7.7e+02:1.7e+03
chr1	211775000	211800000	SLC30A1:25Kb:8.7e-06:1.1e-07:2.9e+03:3.9e+03
chr1	211800000	211825000	NEK2:-25Kb:1.4e-05:4e-07:2.9e+03:3.9e+03
chr1	211850000	211875000	DTL:-350Kb:4.5e-07:6.3e-09:3.5e+02:1.6e+03
chr1	211850000	211875000	INTS7:-350Kb:4.5e-07:6.3e-09:3.5e+02:1.6e+03
chr1	212225000	212250000	SNORA16B:-300Kb:5.7e-06:7.6e-08:4.1e+02:1.6e+03
chr1	212575000	212600000	NENF:-25Kb:1.4e-11:1.8e-13:2.9e+03:4.6e+03
chr1	212600000	212625000	TMEM206:25Kb:1.9e-11:2.5e-13:2.9e+03:4.6e+03
chr1	212625000	212650000	NENF:25Kb:9.4e-09:2.5e-10:2.9e+03:4.4e+03
chr1	212925000	212950000	BATF3:75Kb:7.6e-07:1.1e-08:1.3e+03:2.5e+03
chr1	213075000	213100000	VASH2:-25Kb:0:0:3.2e+03:4.9e+03
chr1	213125000	213150000	FLVCR1:100Kb:1.8e-06:2.2e-08:1e+03:2.1e+03
chr1	213125000	213150000	FLVCR1-AS1:100Kb:1.8e-06:2.2e-08:1e+03:2.1e+03
chr1	213125000	213150000	VASH2:25Kb:0:0:3.2e+03:5.7e+03
chr1	214425000	214450000	SMYD2:-25Kb:4.5e-13:1.2e-14:2.1e+03:2.9e+03
chr1	214475000	214500000	SMYD2:25Kb:0:0:2.1e+03:3.6e+03
chr1	214500000	214525000	SMYD2:50Kb:2.6e-05:9.9e-07:1.2e+03:1.7e+03
chr1	215750000	215775000	KCTD3:25Kb:0:0:1.2e+03:2.6e+03
chr1	217275000	217300000	ESRRG:-25Kb:3.8e-11:4.7e-13:1.4e+03:1.8e+03
chr1	217650000	217675000	GPATCH2:-150Kb:4.9e-05:2e-06:2.7e+02:5.8e+02
chr1	217650000	217675000	SPATA17:-150Kb:4.9e-05:2e-06:2.7e+02:5.8e+02
chr1	217775000	217800000	GPATCH2:-25Kb:0:0:1.4e+03:2.3e+03
chr1	217775000	217800000	SPATA17:-25Kb:0:0:1.4e+03:2.3e+03
chr1	217825000	217850000	GPATCH2:25Kb:1.4e-07:3.8e-09:1.4e+03:1.8e+03
chr1	217825000	217850000	SPATA17:25Kb:1.4e-07:3.8e-09:1.4e+03:1.8e+03
chr1	218425000	218450000	RRP15:-25Kb:0:0:1.5e+03:2.3e+03
chr1	218475000	218500000	RRP15:25Kb:4.2e-09:1.1e-10:1.5e+03:2e+03
chr1	218675000	218700000	LOC728463:175Kb:4.8e-05:6e-07:2.7e+02:6.4e+02
chr1	218675000	218700000	TGFB2:175Kb:4.8e-05:6e-07:2.7e+02:6.4e+02
chr1	219300000	219325000	LOC643723:-25Kb:5.4e-12:6.8e-14:1.5e+03:2.3e+03
chr1	219300000	219325000	LYPLAL1:-25Kb:5.4e-12:6.8e-14:1.5e+03:2.3e+03
chr1	220175000	220200000	EPRS:-25Kb:4e-12:5.4e-14:2e+03:3e+03
chr1	220200000	220225000	BPNT1:-50Kb:4.9e-10:6.3e-12:1.1e+03:2e+03
chr1	220200000	220225000	IARS2:-50Kb:4.9e-10:6.3e-12:1.1e+03:2e+03
chr1	220225000	220250000	EPRS:25Kb:3.8e-11:1e-12:2e+03:2.9e+03
chr1	220250000	220275000	EPRS:50Kb:1.1e-10:4.6e-12:1.1e+03:2e+03
chr1	220375000	220400000	AURKAPS1:-50Kb:1.2e-05:3e-07:1.1e+03:1.8e+03
chr1	220375000	220400000	RAB3GAP2:-50Kb:1.2e-05:3e-07:1.1e+03:1.8e+03
chr1	220400000	220425000	AURKAPS1:-25Kb:0:0:2e+03:3.6e+03
chr1	220400000	220425000	RAB3GAP2:-25Kb:0:0:2e+03:3.6e+03
chr1	220925000	220950000	C1orf115:75Kb:1.5e-05:1.9e-07:7.4e+02:1.4e+03
chr1	220925000	220950000	MARC2:25Kb:7.7e-06:9.9e-08:2e+03:2.8e+03
chr1	220975000	221000000	MARC1:25Kb:4.4e-08:5.7e-10:1.1e+03:2.1e+03
chr1	221875000	221900000	DUSP10:-25Kb:0:0:2.3e+03:4.6e+03
chr1	221925000	221950000	DUSP10:25Kb:0:0:2.3e+03:5.1e+03
chr1	221950000	221975000	DUSP10:50Kb:4.4e-13:2.7e-14:1.3e+03:2.8e+03
chr1	221975000	222000000	DUSP10:75Kb:8.4e-05:6.5e-06:9.2e+02:1.8e+03
chr1	222000000	222025000	DUSP10:100Kb:3.3e-14:1.6e-15:7.2e+02:2.3e+03
chr1	223400000	223425000	TLR5:100Kb:1.2e-11:1.7e-13:6.1e+02:2e+03
chr1	223700000	223725000	CAPN8:-150Kb:5.9e-07:8.1e-09:3.5e+02:1.5e+03
chr1	223825000	223850000	CAPN8:-25Kb:7.9e-06:2.2e-07:2.2e+03:3.3e+03
chr1	223925000	223950000	CAPN2:50Kb:1.9e-12:2.6e-14:1.1e+03:2.6e+03
chr1	224300000	224325000	NVL:-200Kb:2.1e-08:2.7e-10:5.4e+02:1.8e+03
chr1	224375000	224400000	DEGS1:25Kb:5.5e-05:7.1e-07:2.7e+03:3.7e+03
chr1	224500000	224525000	FBXO28:200Kb:1.1e-07:1.5e-09:5.4e+02:1.8e+03
chr1	225650000	225675000	LEFTY1:-425Kb:2.9e-06:3.8e-08:2.2e+02:1.6e+03
chr1	225650000	225675000	PYCR2:-450Kb:9e-06:1.1e-07:2.1e+02:1.5e+03
chr1	225650000	225675000	SRP9:-300Kb:3.1e-05:4e-07:3.1e+02:1.4e+03
chr1	226025000	226050000	TMEM63A:-25Kb:2e-09:2.5e-11:3.3e+03:4.9e+03
chr1	226825000	226850000	ITPKB:-100Kb:2.5e-05:1.3e-06:7.2e+02:1.8e+03
chr1	226825000	226850000	PSEN2:-225Kb:1.1e-05:3e-07:3.6e+02:1.5e+03
chr1	226900000	226925000	ITPKB:-25Kb:2.2e-05:8.6e-07:2.4e+03:3.5e+03
chr1	226950000	226975000	ITPKB:25Kb:0:0:2.4e+03:4.4e+03
chr1	227000000	227025000	ITPKB:75Kb:2e-05:5.4e-07:9.2e+02:2.1e+03
chr1	227075000	227100000	PSEN2:25Kb:8.2e-12:1.1e-13:2.4e+03:4.1e+03
chr1	228250000	228275000	C1orf35:-25Kb:2.8e-05:1.1e-06:2.3e+03:3e+03
chr1	228250000	228275000	MIR3620:-25Kb:2.8e-05:1.1e-06:2.3e+03:3e+03
chr1	228250000	228275000	MRPL55:-25Kb:2.8e-05:1.1e-06:2.3e+03:3e+03
chr1	228275000	228300000	ARF1:25Kb:7.6e-05:9.3e-07:2.3e+03:3e+03
chr1	228275000	228300000	GJC2:-50Kb:6.2e-06:1.6e-07:1.2e+03:2e+03
chr1	228275000	228300000	GUK1:-50Kb:6.2e-06:1.6e-07:1.2e+03:2e+03
chr1	228300000	228325000	C1orf35:25Kb:1.5e-06:2e-08:2.3e+03:3.2e+03
chr1	228300000	228325000	GJC2:-25Kb:1.3e-10:1.6e-12:2.3e+03:3.4e+03
chr1	228300000	228325000	GUK1:-25Kb:1.3e-10:1.6e-12:2.3e+03:3.4e+03
chr1	228300000	228325000	IBA57:-50Kb:2.1e-05:2.8e-07:1.2e+03:2e+03
chr1	228300000	228325000	MIR3620:25Kb:1.5e-06:2e-08:2.3e+03:3.2e+03
chr1	228300000	228325000	MRPL55:25Kb:1.5e-06:2e-08:2.3e+03:3.2e+03
chr1	228325000	228350000	C1orf35:50Kb:9.3e-06:2.5e-07:1.2e+03:2e+03
chr1	228325000	228350000	MIR3620:50Kb:9.3e-06:2.5e-07:1.2e+03:2e+03
chr1	228325000	228350000	MRPL55:50Kb:9.3e-06:2.5e-07:1.2e+03:2e+03
chr1	228650000	228675000	HIST3H2A:25Kb:7.4e-06:9.3e-08:2.3e+03:3.1e+03
chr1	228650000	228675000	HIST3H2BB:25Kb:7.4e-06:9.3e-08:2.3e+03:3.1e+03
chr1	228650000	228675000	MIR4666A:25Kb:7.4e-06:9.3e-08:2.3e+03:3.1e+03
chr1	229375000	229400000	NUP133:-250Kb:2.3e-09:6.3e-11:4.1e+02:1.6e+03
chr1	229400000	229425000	NUP133:-225Kb:4.6e-05:2.5e-06:4.4e+02:1.3e+03
chr1	229500000	229525000	CCSAP:25Kb:1.5e-10:1.9e-12:1.9e+03:3.1e+03
chr1	229600000	229625000	NUP133:-25Kb:0:0:1.9e+03:3.5e+03
chr1	229600000	229625000	RAB4A:200Kb:4.1e-05:5.5e-07:4.7e+02:1.3e+03
chr1	229625000	229650000	RAB4A:225Kb:4.8e-05:1.3e-06:4.4e+02:1.3e+03
chr1	229650000	229675000	NUP133:25Kb:1.4e-07:5.7e-09:1.9e+03:2.9e+03
chr1	229675000	229700000	TAF5L:-75Kb:4.8e-08:1.3e-09:9.2e+02:2e+03
chr1	229675000	229700000	URB2:-75Kb:4.8e-08:1.3e-09:9.2e+02:2e+03
chr1	229700000	229725000	TAF5L:-50Kb:4.8e-08:1e-09:1.4e+03:2.4e+03
chr1	229700000	229725000	URB2:-50Kb:4.8e-08:1e-09:1.4e+03:2.4e+03
chr1	229750000	229775000	ABCB10:75Kb:1.5e-07:1.9e-09:9.2e+02:2e+03
chr1	230225000	230250000	GALNT2:25Kb:0:0:2.6e+03:5e+03
chr1	230250000	230275000	GALNT2:50Kb:3.1e-07:8e-09:1.4e+03:2.4e+03
chr1	230275000	230300000	GALNT2:75Kb:2.3e-05:8.9e-07:9.2e+02:1.8e+03
chr1	230900000	230925000	CAPN9:25Kb:8.1e-11:1e-12:1.7e+03:3e+03
chr1	230975000	231000000	C1orf198:-25Kb:1.3e-07:1.6e-09:1.7e+03:2.8e+03
chr1	231075000	231100000	ARV1:-25Kb:1.3e-08:1.7e-10:1.7e+03:2.8e+03
chr1	231075000	231100000	TTC13:-25Kb:1.3e-08:1.7e-10:1.7e+03:2.8e+03
chr1	231325000	231350000	LOC149373:25Kb:0:0:1.7e+03:3.1e+03
chr1	231400000	231425000	C1orf131:25Kb:1.1e-05:1.3e-07:2.1e+03:2.9e+03
chr1	231400000	231425000	GNPAT:25Kb:1.1e-05:1.3e-07:2.1e+03:2.9e+03
chr1	231450000	231475000	LINC00582:-275Kb:8.3e-08:3.4e-09:3.8e+02:1.2e+03
chr1	231475000	231500000	EXOC8:25Kb:1e-08:1.3e-10:2.1e+03:3e+03
chr1	231475000	231500000	LINC00582:-250Kb:0:0:4.1e+02:2e+03
chr1	231475000	231500000	SPRTN:25Kb:1e-08:1.3e-10:2.1e+03:3e+03
chr1	231475000	231500000	TSNAX:-225Kb:0:0:4.4e+02:1.8e+03
chr1	231475000	231500000	TSNAX-DISC1:-175Kb:1.9e-12:6.9e-14:5.3e+02:1.6e+03
chr1	231500000	231525000	LINC00582:-225Kb:1.6e-08:4.4e-10:4.4e+02:1.3e+03
chr1	231500000	231525000	TSNAX:-200Kb:6.6e-11:1.8e-12:4.8e+02:1.5e+03
chr1	231500000	231525000	TSNAX-DISC1:-150Kb:4.5e-08:2.5e-09:5.9e+02:1.4e+03
chr1	231525000	231550000	TSNAX-DISC1:-125Kb:2.5e-07:1.7e-08:6.7e+02:1.4e+03
chr1	231550000	231575000	TSNAX-DISC1:-100Kb:4.1e-13:5.6e-15:7.9e+02:1.9e+03
chr1	231625000	231650000	TSNAX-DISC1:-25Kb:1.9e-12:7.9e-14:2.1e+03:3.2e+03
chr1	231650000	231675000	EGLN1:100Kb:6.1e-13:7.9e-15:7.9e+02:1.9e+03
chr1	231725000	231750000	EXOC8:275Kb:2.9e-07:7.2e-09:3.8e+02:1.2e+03
chr1	231725000	231750000	SPRTN:275Kb:2.9e-07:7.2e-09:3.8e+02:1.2e+03
chr1	233050000	233075000	NTPCR:-25Kb:4.4e-15:1.1e-16:1.9e+03:2.9e+03
chr1	233100000	233125000	NTPCR:25Kb:0:0:1.9e+03:3e+03
chr1	233400000	233425000	PCNXL2:-25Kb:0:0:9.6e+02:2.5e+03
chr1	233725000	233750000	MIR4427:-25Kb:5.9e-06:1.5e-07:2.3e+03:3.2e+03
chr1	233750000	233775000	KCNK1:25Kb:7.9e-06:1.1e-07:2.3e+03:3.2e+03
chr1	233775000	233800000	MIR4427:25Kb:0:0:2.3e+03:4e+03
chr1	234400000	234425000	MIR4671:-25Kb:2.4e-09:3.3e-11:2.3e+03:4.3e+03
chr1	236100000	236125000	LYST:75Kb:2.1e-06:2.7e-08:1.1e+03:2.8e+03
chr1	236275000	236300000	GPR137B:-25Kb:0:0:2.7e+03:5.2e+03
chr1	238025000	238050000	ZP4:-25Kb:0:0:1.1e+03:1.6e+03
chr1	238050000	238075000	LOC100130331:25Kb:0:0:1.1e+03:1.6e+03
chr1	240125000	240150000	RPS7P5:-25Kb:2.6e-06:3.2e-08:1.3e+03:1.5e+03
chr1	240750000	240775000	GREM2:-25Kb:3.4e-07:9e-09:1.2e+03:1.6e+03
chr1	240800000	240825000	GREM2:25Kb:0:0:1.2e+03:1.9e+03
chr1	241650000	241675000	FH:-25Kb:2.4e-08:1.3e-09:1.5e+03:2e+03
chr1	241650000	241675000	KMO:-25Kb:2.4e-08:1.3e-09:1.5e+03:2e+03
chr1	241675000	241700000	CHML:-100Kb:0:0:5.1e+02:1.3e+03
chr1	241675000	241700000	EXO1:-325Kb:5.1e-09:1.4e-10:1.9e+02:7.4e+02
chr1	241700000	241725000	CHML:-75Kb:0:0:6.6e+02:1.4e+03
chr1	241700000	241725000	EXO1:-300Kb:3.2e-06:2.6e-07:2e+02:6.4e+02
chr1	241700000	241725000	FH:25Kb:1.5e-09:4.1e-11:1.7e+03:2.2e+03
chr1	241700000	241725000	KMO:25Kb:1.5e-09:4.1e-11:1.7e+03:2.2e+03
chr1	241750000	241775000	CHML:-25Kb:4.5e-06:3.8e-07:1.7e+03:2.1e+03
chr1	241750000	241775000	EXO1:-250Kb:2e-05:1.9e-06:2.4e+02:6.4e+02
chr1	241775000	241800000	EXO1:-225Kb:1.9e-13:2.7e-15:2.6e+02:9.5e+02
chr1	241775000	241800000	FH:100Kb:0:0:5.1e+02:1.3e+03
chr1	241775000	241800000	KMO:100Kb:0:0:5.1e+02:1.3e+03
chr1	241775000	241800000	OPN3:-25Kb:3.3e-14:4.4e-16:1.7e+03:2.4e+03
chr1	241775000	241800000	WDR64:-25Kb:3.3e-14:4.4e-16:1.7e+03:2.4e+03
chr1	241800000	241825000	CHML:25Kb:2.1e-14:8.9e-16:1.7e+03:2.4e+03
chr1	241800000	241825000	EXO1:-200Kb:1.9e-06:1.3e-07:2.9e+02:7.4e+02
chr1	241800000	241825000	FH:125Kb:7.7e-05:5.4e-06:4.3e+02:8.1e+02
chr1	241800000	241825000	KMO:125Kb:7.7e-05:5.4e-06:4.3e+02:8.1e+02
chr1	241975000	242000000	CHML:200Kb:2.8e-06:2e-07:2.9e+02:7.3e+02
chr1	241975000	242000000	EXO1:-25Kb:7.5e-07:4.1e-08:1.7e+03:2.1e+03
chr1	242000000	242025000	CHML:225Kb:3.1e-14:1.8e-15:2.6e+02:9.5e+02
chr1	242000000	242025000	FH:325Kb:1.8e-09:7.5e-11:1.9e+02:7.4e+02
chr1	242000000	242025000	KMO:325Kb:1.8e-09:7.5e-11:1.9e+02:7.4e+02
chr1	242000000	242025000	OPN3:200Kb:2.9e-06:7.9e-08:2.9e+02:7.4e+02
chr1	242000000	242025000	WDR64:200Kb:2.9e-06:7.9e-08:2.9e+02:7.4e+02
chr1	242025000	242050000	EXO1:25Kb:2.1e-08:8.6e-10:1.7e+03:2.2e+03
chr1	242050000	242075000	MAP1LC3C:-100Kb:3.3e-09:4.7e-11:5.1e+02:1.1e+03
chr1	242125000	242150000	MAP1LC3C:-25Kb:3.1e-06:8.9e-08:1.7e+03:2.1e+03
chr1	242150000	242175000	CHML:375Kb:9.5e-05:9.3e-06:1.7e+02:5.4e+02
chr1	242175000	242200000	MAP1LC3C:25Kb:3e-05:1.3e-06:1.7e+03:2.1e+03
chr1	242700000	242725000	PLD5:25Kb:2.5e-07:3e-09:1.1e+03:1.7e+03
chr1	243425000	243450000	CEP170:25Kb:0:0:2e+03:3.2e+03
chr1	243425000	243450000	SDCCAG8:25Kb:0:0:2e+03:3.2e+03
chr1	243450000	243475000	CEP170:50Kb:2.2e-07:8.3e-09:1e+03:1.6e+03
chr1	243450000	243475000	SDCCAG8:50Kb:2.2e-07:8.3e-09:1e+03:1.6e+03
chr1	243475000	243500000	CEP170:75Kb:6.9e-08:1.7e-09:7.2e+02:1.3e+03
chr1	243475000	243500000	SDCCAG8:75Kb:6.9e-08:1.7e-09:7.2e+02:1.3e+03
chr1	244475000	244500000	C1orf100:-25Kb:0:0:2e+03:3.5e+03
chr1	244525000	244550000	C1orf100:25Kb:3.1e-14:7.8e-16:2e+03:3.1e+03
chr1	244575000	244600000	ADSS:-25Kb:1.9e-07:2.4e-09:2.1e+03:3e+03
chr1	244575000	244600000	C1orf101:-25Kb:1.9e-07:2.4e-09:2.1e+03:3e+03
chr1	244775000	244800000	DESI2:-25Kb:8.4e-05:1.2e-06:2.1e+03:2.8e+03
chr1	245000000	245025000	EFCAB2:-125Kb:9e-05:2.4e-06:5.9e+02:1.3e+03
chr1	245050000	245075000	HNRNPU:25Kb:3.6e-05:4.9e-07:2.1e+03:2.9e+03
chr1	245100000	245125000	EFCAB2:-25Kb:7.2e-10:9.5e-12:2.1e+03:3.2e+03
chr1	245125000	245150000	HNRNPU-AS1:125Kb:5.8e-05:1e-06:5.9e+02:1.3e+03
chr1	245200000	245225000	COX20:225Kb:7.2e-07:9.6e-09:3.7e+02:1.2e+03
chr1	245200000	245225000	HNRNPU:175Kb:5.6e-05:1.5e-06:4.5e+02:1.2e+03
chr1	245200000	245225000	HNRNPU-AS1:200Kb:5.8e-05:1.5e-06:4.1e+02:1.1e+03
chr1	245275000	245300000	KIF26B:-25Kb:2.1e-09:2.7e-11:1.5e+03:2.6e+03
chr1	245325000	245350000	KIF26B:25Kb:1.1e-06:4.1e-08:1.5e+03:2.4e+03
chr1	246150000	246175000	KIF26B:850Kb:1e-07:2.6e-09:1.6e+02:1.1e+03
chr1	246625000	246650000	SMYD3:-25Kb:2e-11:7.8e-13:1.5e+03:2.7e+03
chr1	246650000	246675000	LOC255654:-25Kb:0:0:1.5e+03:3.3e+03
chr1	246675000	246700000	SMYD3:25Kb:0:0:1.5e+03:3.3e+03
chr1	246750000	246775000	CNST:25Kb:5.2e-05:6.7e-07:2.3e+03:3.1e+03
chr1	246750000	246775000	TFB2M:25Kb:5.2e-05:6.7e-07:2.3e+03:3.1e+03
chr1	246850000	246875000	LOC255654:175Kb:5.4e-05:1.4e-06:5e+02:1.3e+03
chr1	246850000	246875000	SMYD3:200Kb:0:0:4.2e+02:1.8e+03
chr1	246900000	246925000	SMYD3:250Kb:1.9e-06:9.9e-08:3.1e+02:1.2e+03
chr1	247450000	247475000	ZNF496:-25Kb:0:0:2.3e+03:3.6e+03
chr1	247500000	247525000	ZNF496:25Kb:0:0:2.3e+03:3.5e+03
chr1	247550000	247575000	NLRP3:-25Kb:9.7e-11:1.2e-12:2.3e+03:3.3e+03
chr1	247550000	247575000	OR2B11:-50Kb:1.8e-05:4.5e-07:1.3e+03:2e+03
chr1	247575000	247600000	OR2B11:-25Kb:7.3e-07:9e-09:2.3e+03:3.1e+03
chr1	247600000	247625000	NLRP3:25Kb:4.2e-07:1e-08:2.3e+03:3.1e+03
chr1	247675000	247700000	GCSAML:-25Kb:4.7e-05:5.8e-07:1e+03:1.6e+03
chr1	247775000	247800000	OR2G2:25Kb:4.4e-07:5.4e-09:1e+03:1.7e+03
chr1	247775000	247800000	OR2G3:25Kb:4.4e-07:5.4e-09:1e+03:1.7e+03
chr1	247975000	248000000	OR11L1:-25Kb:7.6e-06:1.9e-07:1e+03:1.6e+03
chr1	247975000	248000000	TRIM58:-25Kb:7.6e-06:1.9e-07:1e+03:1.6e+03
chr1	248000000	248025000	OR14A16:25Kb:1.5e-05:1.9e-07:1e+03:1.6e+03
chr1	248025000	248050000	OR11L1:25Kb:7.6e-06:1.1e-07:1e+03:1.7e+03
chr1	248025000	248050000	TRIM58:25Kb:7.6e-06:1.1e-07:1e+03:1.7e+03
chr1	249100000	249125000	OR2T3:475Kb:1.8e-08:2.7e-10:46:1.3e+03
chr1	249100000	249125000	OR2T5:450Kb:2.3e-08:3.4e-10:46:1.3e+03
chr10	525000	550000	MIR5699:-150Kb:3.5e-08:5.2e-10:2.2e+03:3.3e+03
chr10	525000	550000	PRR26:-150Kb:3.5e-08:5.2e-10:2.2e+03:3.3e+03
chr10	550000	575000	DIP2C:-175Kb:9.7e-09:3.2e-10:2.2e+03:3.3e+03
chr10	600000	625000	DIP2C:-125Kb:0:0:2.2e+03:3.7e+03
chr10	925000	950000	GTPBP4:-100Kb:5.2e-05:4.3e-06:6.8e+02:1.4e+03
chr10	950000	975000	GTPBP4:-75Kb:1.7e-09:1.1e-10:8.7e+02:1.8e+03
chr10	975000	1000000	GTPBP4:-50Kb:0:0:1.2e+03:2.6e+03
chr10	975000	1000000	LARP4B:0Kb:3.5e-09:9.1e-11:2.2e+03:3.2e+03
chr10	1000000	1025000	GTPBP4:-25Kb:0:0:2.2e+03:3.5e+03
chr10	1000000	1025000	LARP4B:25Kb:0:0:1.2e+03:2.6e+03
chr10	1025000	1050000	IDI1:-50Kb:2.5e-12:3.4e-14:1.2e+03:2.4e+03
chr10	1025000	1050000	IDI2:-25Kb:0:0:2.2e+03:4.3e+03
chr10	1025000	1050000	IDI2-AS1:-25Kb:0:0:2.2e+03:4.3e+03
chr10	1050000	1075000	GTPBP4:25Kb:0:0:2.2e+03:4.3e+03
chr10	1050000	1075000	IDI1:-25Kb:5.5e-06:1.5e-07:2.2e+03:3e+03
chr10	1075000	1100000	GTPBP4:50Kb:4.9e-13:2.7e-14:1.2e+03:2.4e+03
chr10	1075000	1100000	IDI2:25Kb:5.2e-06:1.4e-07:2.2e+03:3e+03
chr10	1075000	1100000	IDI2-AS1:25Kb:5.2e-06:1.4e-07:2.2e+03:3e+03
chr10	1525000	1550000	ADARB2-AS1:-25Kb:5.5e-10:1.5e-11:1.7e+03:2.7e+03
chr10	1575000	1600000	ADARB2-AS1:25Kb:7e-12:9.3e-14:1.7e+03:2.8e+03
chr10	3150000	3175000	PITRM1-AS1:-25Kb:0:0:1.8e+03:3.8e+03
chr10	3800000	3825000	KLF6:-25Kb:7.9e-10:5.3e-11:1.7e+03:3e+03
chr10	3850000	3875000	KLF6:25Kb:0:0:1.7e+03:4.1e+03
chr10	3875000	3900000	KLF6:50Kb:0:0:1e+03:3.1e+03
chr10	3900000	3925000	KLF6:75Kb:0:0:7.7e+02:2.9e+03
chr10	3925000	3950000	KLF6:100Kb:9.7e-11:5.2e-12:6.2e+02:2e+03
chr10	5500000	5525000	CALML5:-25Kb:8.5e-07:2.2e-08:1.6e+03:2.9e+03
chr10	5525000	5550000	CALML3:-25Kb:7e-10:1.8e-11:1.6e+03:3.1e+03
chr10	5550000	5575000	CALML5:25Kb:1.3e-09:1.7e-11:1.6e+03:3.1e+03
chr10	5575000	5600000	CALML3:25Kb:0:0:1.6e+03:3.7e+03
chr10	5650000	5675000	CALML5:125Kb:7.9e-05:3.1e-06:3.6e+02:1.4e+03
chr10	5875000	5900000	GDI2:25Kb:9e-12:1.1e-13:3.2e+03:4.9e+03
chr10	5900000	5925000	GDI2:50Kb:2.7e-07:6.7e-09:1.8e+03:3.1e+03
chr10	6075000	6100000	IL2RA:-25Kb:6.4e-11:8.3e-13:3.2e+03:4.8e+03
chr10	6100000	6125000	RBM17:-25Kb:8.2e-06:2.2e-07:3.2e+03:4.4e+03
chr10	6125000	6150000	IL2RA:25Kb:8.4e-06:2.2e-07:3.2e+03:4.4e+03
chr10	6125000	6150000	MIR3155A:-50Kb:3.9e-07:1.5e-08:1.8e+03:3.1e+03
chr10	6125000	6150000	MIR3155B:-50Kb:3.9e-07:1.5e-08:1.8e+03:3.1e+03
chr10	6125000	6150000	PFKFB3:-50Kb:3.9e-07:1.5e-08:1.8e+03:3.1e+03
chr10	6150000	6175000	MIR3155A:-25Kb:0:0:3.2e+03:5.3e+03
chr10	6150000	6175000	MIR3155B:-25Kb:0:0:3.2e+03:5.3e+03
chr10	6150000	6175000	PFKFB3:-25Kb:0:0:3.2e+03:5.3e+03
chr10	6175000	6200000	RBM17:50Kb:1.1e-06:1.5e-08:1.8e+03:3.1e+03
chr10	6200000	6225000	MIR3155A:25Kb:2e-09:5.3e-11:3.2e+03:4.7e+03
chr10	6200000	6225000	MIR3155B:25Kb:2e-09:5.3e-11:3.2e+03:4.7e+03
chr10	6200000	6225000	PFKFB3:25Kb:2e-09:5.3e-11:3.2e+03:4.7e+03
chr10	7475000	7500000	SFMBT2:25Kb:0:0:2.3e+03:4.9e+03
chr10	7500000	7525000	SFMBT2:50Kb:0:0:1.3e+03:3.1e+03
chr10	7525000	7550000	SFMBT2:75Kb:1.3e-07:5.9e-09:9.4e+02:2e+03
chr10	7825000	7850000	TAF3:-25Kb:0:0:1.6e+03:3.8e+03
chr10	7850000	7875000	ATP5C1:25Kb:0:0:1.6e+03:3.8e+03
chr10	7850000	7875000	KIN:25Kb:0:0:1.6e+03:3.8e+03
chr10	7875000	7900000	TAF3:25Kb:6.8e-12:1.7e-13:1.6e+03:2.8e+03
chr10	8050000	8075000	GATA3:-25Kb:9.3e-05:1.1e-06:1.6e+03:2.3e+03
chr10	8050000	8075000	GATA3-AS1:-25Kb:9.3e-05:1.1e-06:1.6e+03:2.3e+03
chr10	10850000	10875000	SFTA1P:25Kb:8.9e-08:1.1e-09:1.3e+03:2.6e+03
chr10	11550000	11575000	ECHDC3:-225Kb:3.2e-05:4.1e-07:5.2e+02:1.8e+03
chr10	11700000	11725000	USP6NL:50Kb:6.7e-08:1.7e-09:1.8e+03:3.3e+03
chr10	11725000	11750000	USP6NL:75Kb:4.5e-08:5.7e-10:1.3e+03:2.8e+03
chr10	11750000	11775000	USP6NL:100Kb:8.7e-06:3.3e-07:9.7e+02:2.2e+03
chr10	12075000	12100000	DHTKD1:-25Kb:4.9e-08:6e-10:2.9e+03:4.5e+03
chr10	12100000	12125000	UPF2:25Kb:4.6e-08:5.6e-10:2.9e+03:4.5e+03
chr10	12125000	12150000	SEC61A2:-25Kb:4.7e-07:5.8e-09:2.9e+03:4.4e+03
chr10	12625000	12650000	MIR4480:25Kb:3e-13:3.8e-15:2.9e+03:4.6e+03
chr10	13200000	13225000	PHYH:-125Kb:9.1e-11:1.2e-12:6.1e+02:2e+03
chr10	13325000	13350000	MCM10:125Kb:2.8e-09:3.5e-11:6.1e+02:2e+03
chr10	14575000	14600000	CDNF:-300Kb:2e-05:5.1e-07:3.4e+02:1.3e+03
chr10	14575000	14600000	HSPA14:-300Kb:2e-05:5.1e-07:3.4e+02:1.3e+03
chr10	14600000	14625000	CDNF:-275Kb:2e-05:5e-07:3.6e+02:1.3e+03
chr10	14600000	14625000	HSPA14:-275Kb:2e-05:5e-07:3.6e+02:1.3e+03
chr10	14950000	14975000	DCLRE1C:-25Kb:0:0:2.9e+03:4.4e+03
chr10	15150000	15175000	PPIAP30:-25Kb:1.4e-05:1.7e-07:2.9e+03:3.8e+03
chr10	15225000	15250000	NMT2:25Kb:1.8e-06:2.2e-08:1.8e+03:2.8e+03
chr10	16450000	16475000	PTER:-25Kb:0:0:1.1e+03:2.4e+03
chr10	16500000	16525000	PTER:25Kb:0:0:1.1e+03:2.6e+03
chr10	16525000	16550000	C1QL3:-25Kb:0:0:1.1e+03:2.6e+03
chr10	16525000	16550000	PTER:50Kb:1.7e-06:7.1e-08:7.6e+02:1.6e+03
chr10	16575000	16600000	C1QL3:25Kb:1.2e-12:3.1e-14:1.1e+03:2.3e+03
chr10	16825000	16850000	RSU1:-25Kb:0:0:1.1e+03:2.6e+03
chr10	16875000	16900000	RSU1:25Kb:1.2e-09:3e-11:7.9e+02:1.9e+03
chr10	17225000	17250000	VIM:-25Kb:0:0:1.8e+03:3.2e+03
chr10	17250000	17275000	TRDMT1:25Kb:0:0:1.8e+03:3.2e+03
chr10	17275000	17300000	RSU1:425Kb:1.1e-05:4.2e-07:1.1e+02:9.3e+02
chr10	17700000	17725000	STAM:25Kb:0:0:1.8e+03:3.3e+03
chr10	17725000	17750000	STAM:50Kb:4e-11:1e-12:9.9e+02:1.9e+03
chr10	18875000	18900000	ARL5B:-50Kb:3.7e-08:1e-09:1e+03:1.5e+03
chr10	18875000	18900000	NSUN6:-50Kb:3.7e-08:1e-09:1e+03:1.5e+03
chr10	18900000	18925000	ARL5B:-25Kb:3.5e-13:4.9e-15:2e+03:2.6e+03
chr10	18900000	18925000	NSUN6:-25Kb:3.5e-13:4.9e-15:2e+03:2.6e+03
chr10	20125000	20150000	PLXDC2:25Kb:2.3e-06:3.3e-08:1.1e+03:1.6e+03
chr10	22250000	22275000	DNAJC1:-25Kb:0:0:4.4e+02:2e+03
chr10	22750000	22775000	LOC100499489:25Kb:3e-11:3.8e-13:2.3e+03:3.6e+03
chr10	22875000	22900000	PIP4K2A:-125Kb:1.2e-06:1.7e-08:5.7e+02:1.6e+03
chr10	23400000	23425000	MSRB2:25Kb:5.4e-11:6.6e-13:9.8e+02:2.2e+03
chr10	23650000	23675000	C10orf67:25Kb:1.7e-14:2.2e-16:1.3e+03:2.8e+03
chr10	23700000	23725000	OTUD1:-25Kb:1.8e-09:2.3e-11:1.3e+03:2.6e+03
chr10	24925000	24950000	PRTFDC1:-300Kb:7.7e-05:4.4e-06:3.9e+02:1.1e+03
chr10	25175000	25200000	PRTFDC1:-50Kb:0:0:1.3e+03:2.9e+03
chr10	25200000	25225000	PRTFDC1:-25Kb:0:0:2.1e+03:3.9e+03
chr10	25250000	25275000	PRTFDC1:25Kb:2.6e-12:1.1e-13:2.1e+03:3.3e+03
chr10	26525000	26550000	GAD2:25Kb:2e-06:2.4e-08:1.5e+03:2.4e+03
chr10	26700000	26725000	APBB1IP:-25Kb:0:0:2.7e+03:4.3e+03
chr10	26750000	26775000	APBB1IP:25Kb:0:0:2.7e+03:5e+03
chr10	26975000	27000000	ABI1:-175Kb:3.2e-10:8.4e-12:4.8e+02:1.6e+03
chr10	27000000	27025000	ABI1:-150Kb:0:0:5.5e+02:2.4e+03
chr10	27150000	27175000	PDSS1:175Kb:6.8e-10:8.6e-12:4.8e+02:1.6e+03
chr10	27350000	27375000	ANKRD26:-25Kb:5.9e-06:7.3e-08:2.7e+03:3.5e+03
chr10	27800000	27825000	RAB18:25Kb:0:0:1.6e+03:2.9e+03
chr10	28575000	28600000	MPP7:25Kb:8.7e-15:1.1e-16:1.6e+03:2.4e+03
chr10	28650000	28675000	MPP7:100Kb:4.8e-06:1.2e-07:4.5e+02:9.9e+02
chr10	28675000	28700000	MPP7:125Kb:9.7e-05:3.7e-06:3.7e+02:8.4e+02
chr10	28850000	28875000	MIR5586:25Kb:0:0:1.8e+03:3.1e+03
chr10	29275000	29300000	BAMBI:325Kb:7.9e-06:1.2e-07:2.2e+02:7.9e+02
chr10	29575000	29600000	BAMBI:625Kb:1.2e-05:3.6e-07:1.5e+02:7e+02
chr10	30725000	30750000	MAP3K8:25Kb:5.2e-10:2.1e-11:2.8e+03:4.4e+03
chr10	30775000	30800000	MAP3K8:75Kb:6.3e-14:1.7e-15:1.1e+03:3e+03
chr10	30800000	30825000	MAP3K8:100Kb:0:0:8.4e+02:3.3e+03
chr10	30825000	30850000	MAP3K8:125Kb:1.5e-07:8.1e-09:6.9e+02:2.1e+03
chr10	32525000	32550000	EPC1:-125Kb:3.5e-08:4.7e-10:5.8e+02:1.4e+03
chr10	32625000	32650000	EPC1:-25Kb:1e-05:2.7e-07:2.6e+03:3.2e+03
chr10	33200000	33225000	ITGB1:-25Kb:1.4e-08:1.9e-10:1.5e+03:2.3e+03
chr10	33250000	33275000	ITGB1:25Kb:1.4e-08:3.7e-10:1.5e+03:2.2e+03
chr10	34025000	34050000	LINC00838:-25Kb:1.2e-12:1.6e-14:1.7e+03:2.5e+03
chr10	34075000	34100000	LINC00838:25Kb:7e-06:1.9e-07:1.7e+03:2.3e+03
chr10	35125000	35150000	PARD3:25Kb:8.3e-05:1.1e-06:2.3e+03:3e+03
chr10	35475000	35500000	CREM:75Kb:0:0:1.1e+03:2.7e+03
chr10	35500000	35525000	CREM:100Kb:0:0:8.7e+02:3e+03
chr10	35500000	35525000	CUL2:125Kb:0:0:7.3e+02:1.9e+03
chr10	38100000	38125000	ZNF248:-25Kb:2.3e-13:3.2e-15:1.3e+03:2e+03
chr10	38150000	38175000	ZNF248:25Kb:9.9e-12:2.7e-13:1.3e+03:2e+03
chr10	38250000	38275000	ZNF33A:-25Kb:5.4e-13:7.1e-15:1.3e+03:2e+03
chr10	38250000	38275000	ZNF37A:-125Kb:4.7e-07:3.2e-08:4.1e+02:8.8e+02
chr10	38275000	38300000	ZNF25:25Kb:6.1e-13:8.1e-15:1.3e+03:2e+03
chr10	38275000	38300000	ZNF37A:-100Kb:1.4e-11:7.5e-13:3.6e+02:9.8e+02
chr10	38300000	38325000	ZNF33A:25Kb:1.1e-08:4.4e-10:1.3e+03:1.9e+03
chr10	38300000	38325000	ZNF37A:-75Kb:0:0:4.7e+02:1.4e+03
chr10	38325000	38350000	ZNF37A:-50Kb:4.9e-14:2e-15:6.9e+02:1.4e+03
chr10	38350000	38375000	ZNF33A:75Kb:2e-06:1.1e-07:4.7e+02:9.3e+02
chr10	38350000	38375000	ZNF37A:-25Kb:0:0:1.3e+03:2.5e+03
chr10	38375000	38400000	ZNF25:125Kb:1.7e-06:4.5e-08:4.1e+02:8.8e+02
chr10	38375000	38400000	ZNF33A:100Kb:4.5e-11:1.2e-12:3.6e+02:9.8e+02
chr10	43050000	43075000	ZNF33B:-75Kb:4.8e-06:1.3e-07:4.3e+02:1.1e+03
chr10	43100000	43125000	ZNF33B:-25Kb:9e-10:1.2e-11:1.4e+03:2.3e+03
chr10	43600000	43625000	CSGALNACT2:-25Kb:0:0:2.2e+03:4e+03
chr10	43650000	43675000	CSGALNACT2:25Kb:5.2e-13:1.4e-14:2.2e+03:3.4e+03
chr10	43675000	43700000	CSGALNACT2:50Kb:5e-07:2e-08:1.2e+03:2e+03
chr10	43875000	43900000	FXYD4:25Kb:2.1e-10:2.7e-12:2.2e+03:3.4e+03
chr10	43875000	43900000	HNRNPF:-25Kb:0:0:2.2e+03:4.2e+03
chr10	43875000	43900000	ZNF487P:-50Kb:0:0:1.2e+03:2.7e+03
chr10	43900000	43925000	ZNF487P:-25Kb:0:0:2.2e+03:4.2e+03
chr10	43925000	43950000	HNRNPF:25Kb:0:0:2.2e+03:4.2e+03
chr10	43950000	43975000	FXYD4:100Kb:3.5e-05:8.9e-07:6.1e+02:1.4e+03
chr10	44150000	44175000	ZNF32:25Kb:7.2e-05:9e-07:1.4e+03:2.2e+03
chr10	44150000	44175000	ZNF32-AS1:25Kb:7.2e-05:9e-07:1.4e+03:2.2e+03
chr10	44150000	44175000	ZNF32-AS2:25Kb:7.2e-05:9e-07:1.4e+03:2.2e+03
chr10	44325000	44350000	LINC00840:-25Kb:1.8e-05:4.5e-07:1.2e+03:2.1e+03
chr10	44350000	44375000	LINC00619:25Kb:3.2e-05:3.9e-07:1.2e+03:2.1e+03
chr10	44375000	44400000	LINC00840:25Kb:1.9e-11:2.3e-13:1.2e+03:2.4e+03
chr10	44375000	44400000	LINC00841:-25Kb:4.8e-13:1.3e-14:1.2e+03:2.5e+03
chr10	44425000	44450000	LINC00841:25Kb:8.5e-15:1.1e-16:1.2e+03:2.6e+03
chr10	44450000	44475000	LINC00841:50Kb:8.8e-05:3.5e-06:8.1e+02:1.6e+03
chr10	44750000	44775000	LOC100130539:-25Kb:4e-10:9.8e-12:1.2e+03:2.5e+03
chr10	44800000	44825000	LOC100130539:25Kb:6.8e-13:8.3e-15:1.2e+03:2.7e+03
chr10	45400000	45425000	C10orf10:-50Kb:2.1e-05:7.9e-07:1.2e+03:2e+03
chr10	45400000	45425000	C10orf25:-75Kb:8.3e-07:3.2e-08:7.9e+02:1.7e+03
chr10	45400000	45425000	RASSF4:-50Kb:2.1e-05:7.9e-07:1.2e+03:2e+03
chr10	45400000	45425000	TMEM72-AS1:-50Kb:2.1e-05:7.9e-07:1.2e+03:2e+03
chr10	45400000	45425000	ZNF22:-75Kb:8.3e-07:3.2e-08:7.9e+02:1.7e+03
chr10	45425000	45450000	C10orf10:-25Kb:0:0:2.2e+03:5.9e+03
chr10	45425000	45450000	C10orf25:-50Kb:0:0:1.2e+03:3e+03
chr10	45425000	45450000	RASSF4:-25Kb:0:0:2.2e+03:5.9e+03
chr10	45425000	45450000	TMEM72:25Kb:1.2e-06:1.5e-08:2.2e+03:3.2e+03
chr10	45425000	45450000	TMEM72-AS1:-25Kb:0:0:2.2e+03:5.9e+03
chr10	45425000	45450000	ZNF22:-50Kb:0:0:1.2e+03:3e+03
chr10	45450000	45475000	C10orf25:-25Kb:0:0:2.2e+03:4.7e+03
chr10	45450000	45475000	TMEM72:50Kb:4.8e-05:1.8e-06:1.2e+03:2e+03
chr10	45450000	45475000	ZNF22:-25Kb:0:0:2.2e+03:4.7e+03
chr10	45475000	45500000	C10orf10:25Kb:0:0:2.2e+03:4.7e+03
chr10	45475000	45500000	RASSF4:25Kb:0:0:2.2e+03:4.7e+03
chr10	45475000	45500000	TMEM72:75Kb:6.2e-06:1.5e-07:7.9e+02:1.7e+03
chr10	45475000	45500000	TMEM72-AS1:25Kb:0:0:2.2e+03:4.7e+03
chr10	45950000	45975000	ZFAND4:-200Kb:1.1e-05:1.4e-07:3.2e+02:1.6e+03
chr10	46975000	47000000	PPYR1:-100Kb:1.1e-06:3.2e-08:1e+02:1.3e+03
chr10	47000000	47025000	GPRIN2:25Kb:5.2e-06:1.4e-07:2.2e+03:3.4e+03
chr10	47000000	47025000	PPYR1:-75Kb:7.8e-06:3.2e-07:2.7e+02:1.4e+03
chr10	47050000	47075000	GPRIN2:75Kb:7.4e-05:4.1e-06:2.7e+02:1.3e+03
chr10	47075000	47100000	GPRIN2:100Kb:3.3e-06:4.6e-08:1e+02:1.3e+03
chr10	47100000	47125000	GPRIN2:125Kb:7.4e-05:3.5e-06:48:1.1e+03
chr10	47100000	47125000	HNRNPA1P33:-25Kb:5.7e-14:7.8e-16:2.2e+03:4e+03
chr10	47100000	47125000	PPYR1:25Kb:0:0:2.2e+03:4.3e+03
chr10	48350000	48375000	RBP3:-25Kb:1.3e-12:1.7e-14:1.9e+03:2.8e+03
chr10	48375000	48400000	ZNF488:25Kb:1.3e-12:1.6e-14:1.9e+03:2.8e+03
chr10	48475000	48500000	GDF10:50Kb:2.1e-05:2.9e-07:9.9e+02:1.6e+03
chr10	49425000	49450000	FRMPD2:-50Kb:1.8e-09:2.2e-11:1.8e+03:2.8e+03
chr10	49450000	49475000	FRMPD2:-25Kb:4.6e-09:1.2e-10:3.4e+03:4.3e+03
chr10	49750000	49775000	ARHGAP22:-100Kb:0:0:9.9e+02:2.5e+03
chr10	49900000	49925000	ARHGAP22:50Kb:1.5e-10:4e-12:1.8e+03:2.9e+03
chr10	49900000	49925000	WDFY4:25Kb:0:0:3.4e+03:5.1e+03
chr10	50075000	50100000	LRRC18:-25Kb:5.2e-09:6.4e-11:3.4e+03:4.5e+03
chr10	50275000	50300000	VSTM4:-25Kb:1e-13:1.3e-15:2.6e+03:4e+03
chr10	50350000	50375000	C10orf128:-25Kb:1.1e-11:1.5e-13:2.6e+03:3.9e+03
chr10	53425000	53450000	CSTF2T:-25Kb:0:0:1.2e+03:2.3e+03
chr10	53475000	53500000	CSTF2T:25Kb:3.1e-07:8.4e-09:1.2e+03:1.6e+03
chr10	54500000	54525000	MBL2:-25Kb:0:0:1.2e+03:2.4e+03
chr10	58050000	58075000	ZWINT:-50Kb:5e-06:2e-07:5.1e+02:7.5e+02
chr10	58075000	58100000	ZWINT:-25Kb:0:0:9.7e+02:1.7e+03
chr10	58125000	58150000	ZWINT:25Kb:0:0:9.7e+02:1.4e+03
chr10	59925000	59950000	CISD1:-100Kb:5e-08:6.7e-10:4.5e+02:1.5e+03
chr10	59925000	59950000	IPMK:-100Kb:5e-08:6.7e-10:4.5e+02:1.5e+03
chr10	60000000	60025000	CISD1:-25Kb:9.2e-05:2.5e-06:1.5e+03:2.3e+03
chr10	60000000	60025000	IPMK:-25Kb:9.2e-05:2.5e-06:1.5e+03:2.3e+03
chr10	60075000	60100000	TFAM:-50Kb:2.3e-05:6e-07:8.3e+02:1.7e+03
chr10	60100000	60125000	TFAM:-25Kb:0:0:1.5e+03:3e+03
chr10	60125000	60150000	UBE2D1:50Kb:4.4e-05:5.6e-07:8.3e+02:1.7e+03
chr10	61600000	61625000	CCDC6:-50Kb:1.1e-06:2.6e-08:9.3e+02:2e+03
chr10	61625000	61650000	CCDC6:-25Kb:0:0:1.7e+03:4.1e+03
chr10	62500000	62525000	CDK1:-25Kb:2.6e-10:6.4e-12:1.3e+03:2.2e+03
chr10	62550000	62575000	CDK1:25Kb:0:0:1.3e+03:2.7e+03
chr10	63650000	63675000	MIR548AV:-75Kb:9.7e-05:3.7e-06:9.8e+02:1.9e+03
chr10	63675000	63700000	ARID5B:25Kb:9.1e-11:1.2e-12:2.5e+03:3.9e+03
chr10	63700000	63725000	ARID5B:50Kb:5.4e-07:3.6e-08:1.4e+03:2.5e+03
chr10	63700000	63725000	MIR548AV:-25Kb:2.3e-08:3e-10:2.5e+03:3.8e+03
chr10	63725000	63750000	ARID5B:75Kb:3.7e-05:3e-06:9.8e+02:1.9e+03
chr10	63750000	63775000	ARID5B:100Kb:8.4e-08:4.5e-09:7.7e+02:1.9e+03
chr10	63750000	63775000	MIR548AV:25Kb:4.1e-05:1.1e-06:2.5e+03:3.5e+03
chr10	63775000	63800000	ARID5B:125Kb:6.1e-08:2.5e-09:6.3e+02:1.8e+03
chr10	63800000	63825000	ARID5B:150Kb:3.4e-08:9.2e-10:5.4e+02:1.8e+03
chr10	64375000	64400000	ADO:-175Kb:4.2e-15:1.1e-16:5.6e+02:2.5e+03
chr10	64400000	64425000	ADO:-150Kb:1.4e-12:5.5e-14:5.8e+02:2.4e+03
chr10	64425000	64450000	ADO:-125Kb:7.6e-06:5e-07:7.6e+02:1.9e+03
chr10	64475000	64500000	ADO:-75Kb:2.6e-11:1.4e-12:1.2e+03:2.8e+03
chr10	64525000	64550000	ADO:-25Kb:0:0:2.8e+03:5.3e+03
chr10	65175000	65200000	JMJD1C-AS1:-25Kb:4.3e-07:5.3e-09:2.4e+03:3.6e+03
chr10	68700000	68725000	LRRTM3:25Kb:8.1e-14:1e-15:1.1e+03:1.7e+03
chr10	69900000	69925000	SIRT1:275Kb:1.2e-07:1.7e-09:3.4e+02:1.1e+03
chr10	70750000	70775000	SRGN:-75Kb:5.3e-10:2e-11:1.1e+03:2.6e+03
chr10	70750000	70775000	VPS26A:-125Kb:5.3e-06:6.7e-08:7e+02:1.9e+03
chr10	70775000	70800000	SRGN:-50Kb:0:0:1.6e+03:3.6e+03
chr10	70800000	70825000	SRGN:-25Kb:0:0:3.1e+03:7.5e+03
chr10	70850000	70875000	KIAA1279:125Kb:2.3e-06:2.9e-08:7e+02:1.9e+03
chr10	71125000	71150000	HKDC1:150Kb:3.5e-13:9.7e-15:7.6e+02:2.5e+03
chr10	71150000	71175000	HKDC1:175Kb:0:0:6.6e+02:3.1e+03
chr10	71850000	71875000	AIFM2:-25Kb:2.7e-10:3.4e-12:3.5e+03:5e+03
chr10	71975000	72000000	LRRC20:-150Kb:3.2e-08:4.2e-10:1e+03:2.4e+03
chr10	72050000	72075000	NPFFR1:25Kb:5.2e-13:1.3e-14:3.5e+03:5.1e+03
chr10	72075000	72100000	NPFFR1:50Kb:1.3e-05:5.1e-07:2e+03:3e+03
chr10	72100000	72125000	NPFFR1:75Kb:0:0:1.4e+03:3.7e+03
chr10	72100000	72125000	PPA1:125Kb:0:0:9.1e+02:3.6e+03
chr10	72125000	72150000	PPA1:150Kb:7.7e-08:1.9e-09:1e+03:2.4e+03
chr10	72325000	72350000	PRF1:-25Kb:1.5e-07:1.8e-09:3.5e+03:4.8e+03
chr10	73100000	73125000	SLC29A3:25Kb:8.7e-07:1.2e-08:3.4e+03:4.9e+03
chr10	73125000	73150000	SLC29A3:50Kb:2.2e-06:6e-08:1.9e+03:3.4e+03
chr10	73450000	73475000	C10orf105:-25Kb:0:0:3.4e+03:6e+03
chr10	73475000	73500000	C10orf54:-50Kb:3.3e-11:4.3e-13:1.9e+03:3.9e+03
chr10	73500000	73525000	C10orf105:25Kb:2.9e-14:7.8e-16:3.4e+03:5.6e+03
chr10	73500000	73525000	C10orf54:-25Kb:1.7e-05:6.7e-07:3.4e+03:4.7e+03
chr10	73525000	73550000	C10orf105:50Kb:9.5e-12:3.9e-13:1.9e+03:3.9e+03
chr10	73550000	73575000	C10orf54:25Kb:4.8e-07:1.3e-08:3.4e+03:4.9e+03
chr10	74000000	74025000	ANAPC16:25Kb:4.1e-12:5.5e-14:3.4e+03:5.5e+03
chr10	74000000	74025000	ASCC1:25Kb:4.1e-12:5.5e-14:3.4e+03:5.5e+03
chr10	74000000	74025000	DDIT4:-25Kb:0:0:3.4e+03:6.3e+03
chr10	74050000	74075000	DDIT4:25Kb:5.8e-15:2.2e-16:3.4e+03:5.6e+03
chr10	74075000	74100000	ANAPC16:100Kb:4.6e-10:1.2e-11:9.7e+02:2.8e+03
chr10	74075000	74100000	ASCC1:100Kb:4.6e-10:1.2e-11:9.7e+02:2.8e+03
chr10	74075000	74100000	DDIT4:50Kb:5.8e-15:2.2e-16:1.8e+03:4.1e+03
chr10	75275000	75300000	MYOZ1:-125Kb:1.3e-09:1.7e-11:6.5e+02:2.5e+03
chr10	75275000	75300000	SYNPO2L:-125Kb:1.3e-09:1.7e-11:6.5e+02:2.5e+03
chr10	75500000	75525000	CHCHD1:-25Kb:0:0:3.2e+03:6e+03
chr10	75500000	75525000	FUT11:-25Kb:0:0:3.2e+03:6e+03
chr10	75500000	75525000	ZSWIM8:-25Kb:0:0:3.2e+03:6e+03
chr10	75525000	75550000	CAMK2G:-100Kb:1.3e-05:7.2e-07:1.9e+02:1.5e+03
chr10	75525000	75550000	NDST2:-25Kb:0:0:3.2e+03:5.8e+03
chr10	75525000	75550000	SEC24C:25Kb:0:0:3.2e+03:6e+03
chr10	75525000	75550000	ZSWIM8-AS1:-25Kb:0:0:3.2e+03:5.8e+03
chr10	75550000	75575000	CHCHD1:25Kb:0:0:3.2e+03:5.8e+03
chr10	75550000	75575000	FUT11:25Kb:0:0:3.2e+03:5.8e+03
chr10	75550000	75575000	ZSWIM8:25Kb:0:0:3.2e+03:5.8e+03
chr10	75575000	75600000	C10orf55:-100Kb:3.3e-05:1.8e-06:1.9e+02:1.5e+03
chr10	75575000	75600000	CAMK2G:-50Kb:4e-15:1.1e-16:3.4e+02:2.6e+03
chr10	75600000	75625000	C10orf55:-75Kb:0:0:2.4e+02:2.6e+03
chr10	75600000	75625000	CAMK2G:-25Kb:0:0:5.9e+02:7.5e+03
chr10	75600000	75625000	PLAU:-50Kb:1.1e-10:2.9e-12:3.4e+02:2.3e+03
chr10	75625000	75650000	C10orf55:-50Kb:1.1e-05:4.6e-07:1.7e+03:3e+03
chr10	75625000	75650000	CHCHD1:100Kb:2.1e-05:8.4e-07:1.9e+02:1.5e+03
chr10	75625000	75650000	FUT11:100Kb:2.1e-05:8.4e-07:1.9e+02:1.5e+03
chr10	75625000	75650000	ZSWIM8:100Kb:2.1e-05:8.4e-07:1.9e+02:1.5e+03
chr10	75650000	75675000	C10orf55:-25Kb:4.1e-15:1.1e-16:3e+03:5.3e+03
chr10	75675000	75700000	CAMK2G:50Kb:1e-05:4.3e-07:1.7e+03:3e+03
chr10	75675000	75700000	PLAU:25Kb:8.3e-15:1.1e-16:3e+03:5.3e+03
chr10	76000000	76025000	DUSP13:-850Kb:0:0:2.4e+02:1.7e+03
chr10	76000000	76025000	SAMD8:-850Kb:0:0:2.4e+02:1.7e+03
chr10	76025000	76050000	DUSP13:-825Kb:4.4e-13:2.4e-14:2.5e+02:1.6e+03
chr10	76025000	76050000	SAMD8:-825Kb:4.4e-13:2.4e-14:2.5e+02:1.6e+03
chr10	76775000	76800000	DUSP13:-75Kb:2e-06:1.5e-07:1.2e+03:2.1e+03
chr10	76775000	76800000	SAMD8:-75Kb:2e-06:1.5e-07:1.2e+03:2.1e+03
chr10	76825000	76850000	DUSP13:-25Kb:2.9e-13:1.1e-14:3e+03:4.3e+03
chr10	76825000	76850000	SAMD8:-25Kb:2.9e-13:1.1e-14:3e+03:4.3e+03
chr10	76925000	76950000	VDAC2:-25Kb:7.6e-09:1.9e-10:3e+03:4.1e+03
chr10	76950000	76975000	COMTD1:-25Kb:0:0:3e+03:4.5e+03
chr10	76975000	77000000	VDAC2:25Kb:0:0:3e+03:4.5e+03
chr10	78925000	78950000	KCNMA1:-450Kb:9.2e-09:1.4e-10:2.9e+02:1.3e+03
chr10	79150000	79175000	KCNMA1:-225Kb:6.2e-06:1.9e-07:5.1e+02:1.4e+03
chr10	80850000	80875000	ZMIZ1:25Kb:2.6e-14:3.3e-16:2.6e+03:4.5e+03
chr10	80850000	80875000	ZMIZ1-AS1:25Kb:2.6e-14:3.3e-16:2.6e+03:4.5e+03
chr10	81075000	81100000	PPIF:-25Kb:0:0:2.4e+03:5.4e+03
chr10	81150000	81175000	ZCCHC24:-50Kb:3.4e-10:4.4e-12:1.2e+03:2.9e+03
chr10	81175000	81200000	ZCCHC24:-25Kb:1e-09:2.7e-11:2.4e+03:4e+03
chr10	81225000	81250000	ZCCHC24:25Kb:3.9e-09:1.5e-10:2.4e+03:3.9e+03
chr10	81900000	81925000	ANXA11:-50Kb:2e-06:4.8e-08:8.4e+02:2.2e+03
chr10	81900000	81925000	LINC00857:-50Kb:2e-06:4.8e-08:8.4e+02:2.2e+03
chr10	81925000	81950000	ANXA11:-25Kb:0:0:1.7e+03:4.1e+03
chr10	81925000	81950000	LINC00857:-25Kb:0:0:1.7e+03:4.1e+03
chr10	82175000	82200000	SH2D4B:-100Kb:2.2e-08:1.2e-09:6.6e+02:1.9e+03
chr10	82175000	82200000	TSPAN14:-25Kb:7.8e-14:4.1e-15:2.1e+03:3.7e+03
chr10	82200000	82225000	SH2D4B:-75Kb:0:0:8.3e+02:2.9e+03
chr10	82225000	82250000	SH2D4B:-50Kb:3.5e-05:2.4e-06:1.2e+03:2.1e+03
chr10	82225000	82250000	TSPAN14:25Kb:0:0:2.1e+03:6.6e+03
chr10	82250000	82275000	SH2D4B:-25Kb:2.5e-14:6.7e-16:2.1e+03:3.7e+03
chr10	82250000	82275000	TSPAN14:50Kb:0:0:1.2e+03:5e+03
chr10	82275000	82300000	TSPAN14:75Kb:0:0:8.3e+02:2.9e+03
chr10	82300000	82325000	SH2D4B:25Kb:1.2e-08:4.7e-10:2.1e+03:3.3e+03
chr10	85875000	85900000	CDHR1:-75Kb:1e-14:5.6e-16:7.9e+02:2e+03
chr10	85900000	85925000	C10orf99:-25Kb:0:0:2.1e+03:4.1e+03
chr10	85900000	85925000	CDHR1:-50Kb:0:0:1.1e+03:4.3e+03
chr10	85925000	85950000	CDHR1:-25Kb:0:0:2.1e+03:4.5e+03
chr10	85950000	85975000	C10orf99:25Kb:0:0:2.1e+03:4.5e+03
chr10	85950000	85975000	GHITM:75Kb:4.5e-14:5.6e-16:7.9e+02:2e+03
chr10	85950000	85975000	LRIT2:-25Kb:0:0:2.1e+03:3.5e+03
chr10	85975000	86000000	CDHR1:25Kb:0:0:2.1e+03:3.5e+03
[truncated: 14,791 more rows]
