# Supplementary material for: Promoter-enhancer interactions identified from Hi-C data using probabilistic models and hierarchical topological domains
Source: Nat Commun. 2017 Dec 21;8:2237. doi: 10.1038/s41467-017-02386-3 (PMC5740158; doi:10.1038/s41467-017-02386-3)
Supplement: Supplementary file 4 — Supplementary Data 1 [file 41467_2017_2386_MOESM4_ESM.zip › lib25_HMEC.enh_1e-10.bed]

chr1	525000	550000	LOC100288069:-175Kb:3.6e-12:5.2e-14:1.2e+02:2e+02
chr1	800000	825000	LOC100130417:-50Kb:0:0:1.2e+02:2.2e+02
chr1	800000	825000	SAMD11:-50Kb:0:0:1.2e+02:2.2e+02
chr1	825000	850000	C1orf170:-75Kb:0:0:1.2e+02:2.2e+02
chr1	825000	850000	KLHL17:-50Kb:0:0:1.2e+02:2.2e+02
chr1	825000	850000	NOC2L:-50Kb:0:0:1.2e+02:2.2e+02
chr1	825000	850000	PLEKHN1:-75Kb:0:0:1.2e+02:2.2e+02
chr1	850000	875000	HES4:-75Kb:0:0:1.2e+02:2.2e+02
chr1	850000	875000	ISG15:-75Kb:0:0:1.2e+02:2.2e+02
chr1	1175000	1200000	SCNN1D:-25Kb:1.7e-14:2.2e-16:1.2e+02:2.1e+02
chr1	1175000	1200000	UBE2J2:-25Kb:1.7e-14:2.2e-16:1.2e+02:2.1e+02
chr1	1200000	1225000	FAM132A:25Kb:1.8e-14:2.2e-16:1.2e+02:2.1e+02
chr1	1475000	1500000	SSU72:-25Kb:0:0:1.7e+02:2.7e+02
chr1	1500000	1525000	TMEM240:25Kb:0:0:1.7e+02:2.7e+02
chr1	1725000	1750000	NADK:25Kb:1.5e-12:1.9e-14:1.7e+02:2.8e+02
chr1	2175000	2200000	SKI:25Kb:0:0:1.3e+02:2.6e+02
chr1	3675000	3700000	LRRC47:-25Kb:1.5e-11:1.9e-13:1.4e+02:2.2e+02
chr1	3700000	3725000	SMIM1:25Kb:1.1e-11:1.3e-13:1.4e+02:2.2e+02
chr1	4725000	4750000	AJAP1:25Kb:0:0:93:1.8e+02
chr1	4875000	4900000	AJAP1:175Kb:1.4e-11:4e-13:15:78
chr1	6400000	6425000	ACOT7:-50Kb:0:0:1.1e+02:3.2e+02
chr1	6400000	6425000	ESPN:-75Kb:0:0:72:2.3e+02
chr1	6400000	6425000	GPR153:100Kb:1.8e-14:2.2e-16:54:1.7e+02
chr1	6400000	6425000	HES2:-75Kb:0:0:72:2.3e+02
chr1	6400000	6425000	HES3:100Kb:1.8e-14:2.2e-16:54:1.7e+02
chr1	6400000	6425000	MIR4252:-75Kb:0:0:72:2.3e+02
chr1	6425000	6450000	ACOT7:-25Kb:0:0:2.2e+02:3.8e+02
chr1	6800000	6825000	CAMTA1:-25Kb:2.5e-12:3.1e-14:1.7e+02:3e+02
chr1	8350000	8375000	ERRFI1:275Kb:0:0:23:1.8e+02
chr1	8950000	8975000	ENO1:25Kb:0:0:2.5e+02:4.5e+02
chr1	8950000	8975000	ENO1-AS1:25Kb:0:0:2.5e+02:4.5e+02
chr1	9900000	9925000	CLSTN1:25Kb:0:0:2.4e+02:4e+02
chr1	9925000	9950000	CTNNBIP1:-25Kb:0:0:2.4e+02:5.2e+02
chr1	10450000	10475000	APITD1:-25Kb:4.3e-13:5.3e-15:2e+02:3.5e+02
chr1	10450000	10475000	APITD1-CORT:-25Kb:4.3e-13:5.3e-15:2e+02:3.5e+02
chr1	10475000	10500000	PGD:25Kb:5.1e-13:6.4e-15:2e+02:3.5e+02
chr1	10550000	10575000	DFFA:25Kb:3.6e-14:4.4e-16:2e+02:3.5e+02
chr1	10550000	10575000	PEX14:25Kb:3.6e-14:4.4e-16:2e+02:3.5e+02
chr1	10875000	10900000	CASZ1:25Kb:0:0:2e+02:3.6e+02
chr1	11175000	11200000	MTOR-AS1:-25Kb:0:0:2.1e+02:4.1e+02
chr1	12175000	12200000	MIR4632:-75Kb:0:0:73:3.3e+02
chr1	12175000	12200000	VPS13D:-100Kb:3.7e-12:4.6e-14:55:1.6e+02
chr1	12325000	12350000	DHRS3:-350Kb:2.6e-11:1.5e-12:13:1.1e+02
chr1	12425000	12450000	DHRS3:-250Kb:0:0:25:1.4e+02
chr1	12450000	12475000	DHRS3:-225Kb:1.3e-14:5.6e-16:31:1.4e+02
chr1	12650000	12675000	DHRS3:-25Kb:0:0:2.2e+02:3.3e+02
chr1	13925000	13950000	PDPN:25Kb:7.1e-14:8.9e-16:1e+02:1.7e+02
chr1	14000000	14025000	PRDM2:-25Kb:0:0:1e+02:2.2e+02
chr1	14050000	14075000	PRDM2:25Kb:0:0:1e+02:1.9e+02
chr1	15525000	15550000	TMEM51:50Kb:2.3e-11:6.1e-13:1.3e+02:2.7e+02
chr1	15525000	15550000	TMEM51-AS1:50Kb:2.3e-11:6.1e-13:1.3e+02:2.7e+02
chr1	15575000	15600000	TMEM51:100Kb:2.3e-11:4.5e-13:66:2.1e+02
chr1	15575000	15600000	TMEM51-AS1:100Kb:2.3e-11:4.5e-13:66:2.1e+02
chr1	16400000	16425000	EPHA2:-75Kb:5.7e-11:2.1e-12:81:2.4e+02
chr1	16425000	16450000	FAM131C:25Kb:0:0:2.4e+02:4.4e+02
chr1	16450000	16475000	EPHA2:-25Kb:2.2e-14:5.6e-16:2.4e+02:4.3e+02
chr1	16450000	16475000	FAM131C:50Kb:5.6e-15:2.2e-16:1.2e+02:3.1e+02
chr1	16500000	16525000	EPHA2:25Kb:0:0:2.4e+02:4.6e+02
chr1	16500000	16525000	FAM131C:100Kb:0:0:61:2.9e+02
chr1	16925000	16950000	CROCCP2:-25Kb:0:0:94:4.2e+02
chr1	16925000	16950000	MST1P2:-25Kb:0:0:94:4.2e+02
chr1	16950000	16975000	NBPF1:25Kb:0:0:94:4.2e+02
chr1	17550000	17575000	PADI1:25Kb:0:0:2.2e+02:4.2e+02
chr1	17700000	17725000	PADI6:25Kb:3.4e-14:4.4e-16:2.2e+02:3.8e+02
chr1	19225000	19250000	IFFO2:-50Kb:5.4e-13:1.4e-14:1.4e+02:2.7e+02
chr1	19250000	19275000	IFFO2:-25Kb:0:0:3e+02:5.5e+02
chr1	19275000	19300000	ALDH4A1:50Kb:4.4e-13:1.2e-14:1.4e+02:2.7e+02
chr1	19400000	19425000	ALDH4A1:175Kb:0:0:41:2e+02
chr1	21625000	21650000	ECE1:-25Kb:0:0:2.3e+02:5.7e+02
chr1	23150000	23175000	MIR4253:-25Kb:0:0:2e+02:4.6e+02
chr1	23200000	23225000	MIR4253:25Kb:0:0:2e+02:3.8e+02
chr1	23400000	23425000	HTR1D:-100Kb:1.4e-11:3.5e-13:67:2.3e+02
chr1	23425000	23450000	HTR1D:-75Kb:0:0:88:3e+02
chr1	24525000	24550000	GRHL3:-100Kb:5.1e-13:6.7e-15:68:2.6e+02
chr1	24625000	24650000	LOC284632:100Kb:1.2e-13:3.2e-15:68:2.6e+02
chr1	24700000	24725000	GRHL3:75Kb:8.8e-11:2.3e-12:96:2.7e+02
chr1	24700000	24725000	LOC284632:175Kb:0:0:35:3.1e+02
chr1	25875000	25900000	LDLRAP1:25Kb:0:0:1.9e+02:3.9e+02
chr1	26600000	26625000	CD52:-25Kb:0:0:2.9e+02:5e+02
chr1	26600000	26625000	UBXN11:-25Kb:0:0:2.9e+02:5e+02
chr1	26625000	26650000	SH3BGRL3:25Kb:0:0:2.9e+02:5e+02
chr1	26850000	26875000	MIR1976:-25Kb:0:0:2.5e+02:4.3e+02
chr1	26875000	26900000	RPS6KA1:25Kb:0:0:2.5e+02:4.3e+02
chr1	27625000	27650000	CD164L2:-75Kb:4.1e-12:5.5e-14:94:2.5e+02
chr1	27625000	27650000	FCN3:-75Kb:4.1e-12:5.5e-14:94:2.5e+02
chr1	27625000	27650000	GPR3:-75Kb:4.1e-12:5.5e-14:94:2.5e+02
chr1	27700000	27725000	TMEM222:75Kb:3.9e-12:4.9e-14:94:2.5e+02
chr1	27925000	27950000	IFI6:-50Kb:0:0:1.4e+02:3.3e+02
chr1	27975000	28000000	AHDC1:50Kb:0:0:1.4e+02:3.3e+02
chr1	28400000	28425000	PTAFR:-100Kb:2e-12:5e-14:60:2e+02
chr1	28450000	28475000	PTAFR:-50Kb:9e-13:1.1e-14:1.3e+02:2.7e+02
chr1	28500000	28525000	EYA3:100Kb:7.3e-12:1.9e-13:60:2e+02
chr1	28525000	28550000	EYA3:125Kb:7.3e-12:1.2e-13:47:1.9e+02
chr1	28600000	28625000	SESN2:25Kb:9e-11:1.2e-12:2.8e+02:4.2e+02
chr1	31200000	31225000	LAPTM5:-25Kb:0:0:2.8e+02:5e+02
chr1	31225000	31250000	MIR4420:25Kb:0:0:2.8e+02:5e+02
chr1	31250000	31275000	SDC3:-125Kb:0:0:59:2.8e+02
chr1	31275000	31300000	SDC3:-100Kb:0:0:86:2.9e+02
chr1	32050000	32075000	TINAGL1:25Kb:0:0:2.7e+02:5e+02
chr1	32125000	32150000	COL16A1:-25Kb:3.7e-12:9.8e-14:2.7e+02:4.2e+02
chr1	32175000	32200000	COL16A1:25Kb:3.7e-12:6.8e-14:2.7e+02:4.2e+02
chr1	33175000	33200000	KIAA1522:-25Kb:0:0:2.4e+02:4.9e+02
chr1	33225000	33250000	KIAA1522:25Kb:0:0:2.4e+02:4.3e+02
chr1	33450000	33475000	RNF19B:25Kb:0:0:2.5e+02:4.9e+02
chr1	35900000	35925000	TFAP2E:-125Kb:0:0:39:2.4e+02
chr1	36025000	36050000	C1orf216:-150Kb:0:0:33:2.7e+02
chr1	36175000	36200000	TFAP2E:150Kb:0:0:33:2.7e+02
chr1	36200000	36225000	TFAP2E:175Kb:6.4e-12:2.8e-13:29:1.5e+02
chr1	36875000	36900000	LSM10:25Kb:2.4e-13:3e-15:2.3e+02:3.7e+02
chr1	36875000	36900000	STK40:25Kb:2.4e-13:3e-15:2.3e+02:3.7e+02
chr1	38025000	38050000	DNALI1:25Kb:3e-12:3.8e-14:2.4e+02:3.7e+02
chr1	38025000	38050000	SNIP1:25Kb:3e-12:3.8e-14:2.4e+02:3.7e+02
chr1	38450000	38475000	UTP11L:-25Kb:0:0:92:3.5e+02
chr1	38475000	38500000	FHL3:25Kb:0:0:92:3.5e+02
chr1	38475000	38500000	POU3F1:-25Kb:2.1e-11:5.3e-13:92:2.2e+02
chr1	38475000	38500000	SF3A3:25Kb:0:0:92:3.5e+02
chr1	38500000	38525000	UTP11L:25Kb:1.9e-11:4.8e-13:92:2.2e+02
chr1	38525000	38550000	POU3F1:25Kb:0:0:92:2.8e+02
chr1	38575000	38600000	MIR3659:25Kb:0:0:92:2.5e+02
chr1	38650000	38675000	LOC339442:-25Kb:0:0:92:2.7e+02
chr1	38700000	38725000	LOC339442:25Kb:6.1e-11:1.5e-12:92:2.3e+02
chr1	40375000	40400000	MFSD2A:-25Kb:0:0:2.4e+02:4.6e+02
chr1	40425000	40450000	MFSD2A:25Kb:1.7e-13:4.3e-15:2.4e+02:4.2e+02
chr1	41350000	41375000	CITED4:25Kb:0:0:2.5e+02:5.5e+02
chr1	41400000	41425000	CITED4:75Kb:1.3e-14:3.3e-16:82:2.5e+02
chr1	44225000	44250000	ARTN:-150Kb:6e-12:8e-14:52:2e+02
chr1	44400000	44425000	ATP6V0B:-25Kb:0:0:2.9e+02:5.1e+02
chr1	44400000	44425000	B4GALT2:-25Kb:0:0:2.9e+02:5.1e+02
chr1	44400000	44425000	DPH2:-25Kb:0:0:2.9e+02:5.1e+02
chr1	44425000	44450000	IPO13:25Kb:0:0:2.9e+02:5.1e+02
chr1	45200000	45225000	RPS8:-25Kb:0:0:2.1e+02:3.9e+02
chr1	45200000	45225000	SNORD38A:-25Kb:0:0:2.1e+02:3.9e+02
chr1	45200000	45225000	SNORD38B:-25Kb:0:0:2.1e+02:3.9e+02
chr1	45200000	45225000	SNORD46:-25Kb:0:0:2.1e+02:3.9e+02
chr1	45200000	45225000	SNORD55:-25Kb:0:0:2.1e+02:3.9e+02
chr1	45225000	45250000	BEST4:-25Kb:1.4e-13:3.8e-15:2.1e+02:3.5e+02
chr1	45225000	45250000	BTBD19:-25Kb:1.4e-13:3.8e-15:2.1e+02:3.5e+02
chr1	45225000	45250000	KIF2C:25Kb:0:0:2.1e+02:3.9e+02
chr1	45225000	45250000	PLK3:-25Kb:1.4e-13:3.8e-15:2.1e+02:3.5e+02
chr1	45225000	45250000	TCTEX1D4:-25Kb:1.4e-13:3.8e-15:2.1e+02:3.5e+02
chr1	45250000	45275000	RPS8:25Kb:7.6e-13:1.9e-14:2.1e+02:3.5e+02
chr1	45250000	45275000	SNORD38A:25Kb:7.6e-13:1.9e-14:2.1e+02:3.5e+02
chr1	45250000	45275000	SNORD38B:25Kb:7.6e-13:1.9e-14:2.1e+02:3.5e+02
chr1	45250000	45275000	SNORD46:25Kb:7.6e-13:1.9e-14:2.1e+02:3.5e+02
chr1	45250000	45275000	SNORD55:25Kb:7.6e-13:1.9e-14:2.1e+02:3.5e+02
chr1	45275000	45300000	BEST4:25Kb:0:0:2.1e+02:5.4e+02
chr1	45275000	45300000	BTBD19:25Kb:0:0:2.1e+02:5.4e+02
chr1	45275000	45300000	PLK3:25Kb:0:0:2.1e+02:5.4e+02
chr1	45275000	45300000	TCTEX1D4:25Kb:0:0:2.1e+02:5.4e+02
chr1	45475000	45500000	LOC400752:-275Kb:3.4e-11:4.1e-13:27:1.6e+02
chr1	45750000	45775000	HECTD3:275Kb:1.6e-13:2.3e-15:27:1.6e+02
chr1	45750000	45775000	UROD:275Kb:1.6e-13:2.3e-15:27:1.6e+02
chr1	45800000	45825000	CCDC163P:-150Kb:8.1e-15:1.1e-16:38:2e+02
chr1	45800000	45825000	MMACHC:-150Kb:8.1e-15:1.1e-16:38:2e+02
chr1	45800000	45825000	TESK2:-150Kb:8.1e-15:1.1e-16:38:2e+02
chr1	45825000	45850000	CCDC163P:-125Kb:1.2e-14:3.3e-16:39:2e+02
chr1	45825000	45850000	MMACHC:-125Kb:1.2e-14:3.3e-16:39:2e+02
chr1	45825000	45850000	TESK2:-125Kb:1.2e-14:3.3e-16:39:2e+02
chr1	45950000	45975000	MUTYH:150Kb:0:0:38:2e+02
chr1	45950000	45975000	TOE1:150Kb:0:0:38:2e+02
chr1	46475000	46500000	TSPAN1:-150Kb:2.7e-12:1.1e-13:42:1.9e+02
chr1	46500000	46525000	TSPAN1:-125Kb:0:0:50:3.2e+02
chr1	46600000	46625000	TSPAN1:-25Kb:0:0:2.5e+02:4.8e+02
chr1	46625000	46650000	POMGNT1:-50Kb:4.3e-11:5.4e-13:1.3e+02:2.7e+02
chr1	46675000	46700000	TSPAN1:50Kb:3.5e-12:1.9e-13:1.3e+02:2.7e+02
chr1	47050000	47075000	MOB3C:-25Kb:0:0:2.2e+02:4.2e+02
chr1	47075000	47100000	MKNK1:25Kb:0:0:2.2e+02:4.2e+02
chr1	47650000	47675000	TAL1:-25Kb:0:0:1.5e+02:4e+02
chr1	47675000	47700000	PDZK1IP1:25Kb:0:0:1.5e+02:4e+02
chr1	47700000	47725000	TAL1:25Kb:5e-11:1.3e-12:1.5e+02:3.1e+02
chr1	47850000	47875000	FOXE3:-25Kb:0:0:2.3e+02:5.2e+02
chr1	48500000	48525000	TRABD2B:50Kb:3e-13:3.9e-15:1.2e+02:2.8e+02
chr1	50900000	50925000	DMRTA2:25Kb:2.2e-11:2.8e-13:1.3e+02:2.1e+02
chr1	51400000	51425000	CDKN2C:-25Kb:0:0:1.3e+02:2.4e+02
chr1	51400000	51425000	FAF1:-25Kb:0:0:1.3e+02:2.4e+02
chr1	51575000	51600000	C1orf185:25Kb:0:0:1.3e+02:2.5e+02
chr1	51725000	51750000	RNF11:25Kb:6.6e-12:8.3e-14:2.4e+02:3.4e+02
chr1	52750000	52775000	ZFYVE9:150Kb:0:0:47:1.9e+02
chr1	53100000	53125000	FAM159A:25Kb:0:0:1.7e+02:3.1e+02
chr1	53400000	53425000	ECHDC2:25Kb:4.9e-11:6.5e-13:1.7e+02:2.8e+02
chr1	53400000	53425000	SCP2:25Kb:4.9e-11:6.5e-13:1.7e+02:2.8e+02
chr1	53750000	53775000	LRP8:-25Kb:0:0:2e+02:3.2e+02
chr1	54350000	54375000	HSPB11:-50Kb:0:0:1e+02:2.2e+02
chr1	54350000	54375000	LRRC42:-50Kb:0:0:1e+02:2.2e+02
chr1	54400000	54425000	DIO1:50Kb:8.8e-15:1.1e-16:1e+02:2.2e+02
chr1	54400000	54425000	YIPF1:50Kb:8.8e-15:1.1e-16:1e+02:2.2e+02
chr1	54675000	54700000	CYB5RL:25Kb:2.4e-13:3.2e-15:2e+02:3.2e+02
chr1	54675000	54700000	MRPL37:25Kb:2.4e-13:3.2e-15:2e+02:3.2e+02
chr1	55400000	55425000	BSND:-50Kb:0:0:1.1e+02:3.4e+02
chr1	57250000	57275000	C1orf168:-25Kb:0:0:75:1.8e+02
chr1	59000000	59025000	TACSTD2:-25Kb:1.9e-11:4.9e-13:2e+02:3.2e+02
chr1	59025000	59050000	OMA1:25Kb:3.2e-11:4.1e-13:2e+02:3.2e+02
chr1	59050000	59075000	TACSTD2:25Kb:0:0:2e+02:3.5e+02
chr1	59200000	59225000	JUN:-25Kb:0:0:2e+02:3.9e+02
chr1	62075000	62100000	MGC34796:-25Kb:0:0:1.5e+02:2.8e+02
chr1	62750000	62775000	KANK4:-25Kb:0:0:1.9e+02:3.1e+02
chr1	62800000	62825000	KANK4:25Kb:0:0:1.9e+02:3.2e+02
chr1	62850000	62875000	KANK4:75Kb:4.1e-14:1.7e-15:64:1.6e+02
chr1	62850000	62875000	L1TD1:200Kb:9.9e-12:1.3e-13:27:1.2e+02
chr1	65450000	65475000	JAK1:25Kb:6.9e-11:9e-13:1.9e+02:3e+02
chr1	65625000	65650000	AK4:25Kb:0:0:1.4e+02:3e+02
chr1	65850000	65875000	LEPROT:-25Kb:0:0:1.4e+02:3e+02
chr1	68200000	68225000	GADD45A:50Kb:0:0:1.2e+02:3.5e+02
chr1	70775000	70800000	ANKRD13C:-25Kb:0:0:1.2e+02:2.4e+02
chr1	70775000	70800000	HHLA3:-25Kb:0:0:1.2e+02:2.4e+02
chr1	70800000	70825000	CTH:-75Kb:0:0:50:1.6e+02
chr1	70875000	70900000	ANKRD13C:75Kb:0:0:50:1.6e+02
chr1	70875000	70900000	HHLA3:75Kb:0:0:50:1.6e+02
chr1	72700000	72725000	NEGR1:-25Kb:0:0:92:1.5e+02
chr1	76175000	76200000	MSH4:-75Kb:4.2e-14:5.6e-16:39:97
chr1	76175000	76200000	RABGGTB:-75Kb:4.2e-14:5.6e-16:39:97
chr1	76175000	76200000	SNORD45A:-75Kb:4.2e-14:5.6e-16:39:97
chr1	76175000	76200000	SNORD45B:-75Kb:4.2e-14:5.6e-16:39:97
chr1	76175000	76200000	SNORD45C:-75Kb:4.2e-14:5.6e-16:39:97
chr1	76225000	76250000	MSH4:-25Kb:1.4e-13:3.8e-15:1.1e+02:1.7e+02
chr1	76225000	76250000	RABGGTB:-25Kb:1.4e-13:3.8e-15:1.1e+02:1.7e+02
chr1	76225000	76250000	SNORD45A:-25Kb:1.4e-13:3.8e-15:1.1e+02:1.7e+02
chr1	76225000	76250000	SNORD45B:-25Kb:1.4e-13:3.8e-15:1.1e+02:1.7e+02
chr1	76225000	76250000	SNORD45C:-25Kb:1.4e-13:3.8e-15:1.1e+02:1.7e+02
chr1	76250000	76275000	ACADM:75Kb:2.6e-14:3.3e-16:39:97
chr1	77300000	77325000	ST6GALNAC5:-25Kb:9.9e-12:2.9e-13:1.3e+02:2e+02
chr1	77350000	77375000	ST6GALNAC5:25Kb:2.2e-14:3.3e-16:1.3e+02:2e+02
chr1	78100000	78125000	ZZZ3:-25Kb:0:0:1.5e+02:2.4e+02
chr1	78425000	78450000	DNAJB4:-25Kb:8.8e-15:1.1e-16:1.5e+02:2.4e+02
chr1	78450000	78475000	FUBP1:25Kb:8.4e-15:1.1e-16:1.5e+02:2.4e+02
chr1	78575000	78600000	DNAJB4:125Kb:2.1e-13:5.2e-15:35:1.2e+02
chr1	78575000	78600000	FUBP1:150Kb:2.4e-11:6.5e-13:31:1.1e+02
chr1	79125000	79150000	IFI44:25Kb:4.5e-14:5.6e-16:1.5e+02:2.4e+02
chr1	85175000	85200000	SSX2IP:25Kb:4.5e-14:5.6e-16:1.7e+02:3e+02
chr1	85750000	85775000	BCL10:25Kb:0:0:1.9e+02:4.1e+02
chr1	85750000	85775000	C1orf52:25Kb:0:0:1.9e+02:4.1e+02
chr1	85750000	85775000	LOC646626:25Kb:0:0:1.9e+02:4.1e+02
chr1	85950000	85975000	CYR61:-75Kb:3e-11:8.2e-13:71:1.7e+02
chr1	85950000	85975000	DDAH1:-75Kb:3e-11:8.2e-13:71:1.7e+02
chr1	86000000	86025000	CYR61:-25Kb:0:0:1.9e+02:3.5e+02
chr1	86000000	86025000	DDAH1:-25Kb:0:0:1.9e+02:3.5e+02
chr1	86900000	86925000	CLCA2:25Kb:0:0:1.4e+02:2.6e+02
chr1	86975000	87000000	CLCA4:-25Kb:5.2e-14:6.7e-16:1.4e+02:2.4e+02
chr1	87025000	87050000	CLCA4:25Kb:4e-11:1e-12:1.4e+02:2.3e+02
chr1	87550000	87575000	LOC339524:-25Kb:6.8e-14:1.9e-15:1e+02:2e+02
chr1	87600000	87625000	LOC339524:25Kb:0:0:1.4e+02:2.4e+02
chr1	89550000	89575000	GBP2:-25Kb:0:0:1.6e+02:2.7e+02
chr1	90250000	90275000	GEMIN8P4:-200Kb:0:0:30:1.6e+02
chr1	90250000	90275000	ZNF326:-200Kb:0:0:30:1.6e+02
chr1	90275000	90300000	GEMIN8P4:-175Kb:0:0:34:1.4e+02
chr1	90275000	90300000	ZNF326:-175Kb:0:0:34:1.4e+02
chr1	90450000	90475000	LRRC8D:175Kb:0:0:34:1.4e+02
chr1	97525000	97550000	DPYD-AS1:-25Kb:0:0:1.3e+02:2.2e+02
chr1	100075000	100100000	PALMD:-25Kb:0:0:1.4e+02:3e+02
chr1	100125000	100150000	PALMD:25Kb:0:0:1.4e+02:2.8e+02
chr1	100525000	100550000	HIAT1:25Kb:0:0:1.3e+02:2.5e+02
chr1	100650000	100675000	LRRC39:25Kb:0:0:1.3e+02:2.5e+02
chr1	100775000	100800000	CDC14A:-25Kb:0:0:1.3e+02:2.8e+02
chr1	101325000	101350000	EXTL2:-25Kb:0:0:48:1.6e+02
chr1	101325000	101350000	SLC30A7:-25Kb:0:0:48:1.6e+02
chr1	101450000	101475000	S1PR1:-250Kb:1.5e-11:6.5e-13:28:1.1e+02
chr1	101475000	101500000	S1PR1:-225Kb:3.8e-13:1.1e-14:31:1.2e+02
chr1	101700000	101725000	DPH5:225Kb:3.5e-12:4.4e-14:31:1.2e+02
chr1	101725000	101750000	S1PR1:25Kb:0:0:1.7e+02:2.8e+02
chr1	101775000	101800000	RNU6-6:-25Kb:0:0:1.7e+02:2.7e+02
chr1	104025000	104050000	RNPC3:-25Kb:0:0:28:1.3e+02
chr1	104050000	104075000	AMY2B:-25Kb:0:0:28:88
chr1	104075000	104100000	ACTG1P4:-25Kb:1.8e-14:2.2e-16:28:84
chr1	104075000	104100000	RNPC3:25Kb:0:0:28:88
chr1	104100000	104125000	AMY2B:25Kb:9e-15:2.2e-16:28:84
chr1	104625000	104650000	LOC100129138:25Kb:0:0:65:1.5e+02
chr1	107600000	107625000	PRMT6:25Kb:6e-11:7.5e-13:1.1e+02:1.8e+02
chr1	108475000	108500000	VAV3:-25Kb:0:0:1.4e+02:2.6e+02
chr1	108475000	108500000	VAV3-AS1:-25Kb:0:0:1.4e+02:2.6e+02
chr1	108525000	108550000	VAV3:25Kb:6.8e-14:1.8e-15:1.4e+02:2.5e+02
chr1	108525000	108550000	VAV3-AS1:25Kb:6.8e-14:1.8e-15:1.4e+02:2.5e+02
chr1	109225000	109250000	FNDC7:-25Kb:9.2e-13:1.1e-14:1.7e+02:3.2e+02
chr1	109250000	109275000	PRPF38B:25Kb:4.7e-13:6e-15:1.7e+02:3.2e+02
chr1	109725000	109750000	SARS:-25Kb:8.7e-15:1.1e-16:2.5e+02:4.1e+02
chr1	109750000	109775000	CELSR2:-25Kb:6.2e-14:7.8e-16:2.5e+02:4.1e+02
chr1	109775000	109800000	SARS:25Kb:2.6e-14:6.7e-16:2.5e+02:4.1e+02
chr1	110025000	110050000	AMIGO1:-25Kb:0:0:2.2e+02:4.7e+02
chr1	110050000	110075000	ATXN7L2:25Kb:0:0:2.2e+02:4.7e+02
chr1	110050000	110075000	CYB561D1:25Kb:0:0:2.2e+02:4.7e+02
chr1	110175000	110200000	EPS8L3:-125Kb:2.1e-14:5.6e-16:56:2.3e+02
chr1	110300000	110325000	AHCYL1:-225Kb:1.6e-12:2.2e-14:34:2.2e+02
chr1	110300000	110325000	GSTM4:125Kb:3.5e-14:4.4e-16:56:2.3e+02
chr1	110500000	110525000	EPS8L3:200Kb:3.9e-12:1.6e-13:38:2e+02
chr1	110525000	110550000	EPS8L3:225Kb:0:0:34:2.2e+02
chr1	110950000	110975000	PROK1:-25Kb:0:0:2e+02:4.9e+02
chr1	110975000	111000000	LAMTOR5:25Kb:0:0:2e+02:4.9e+02
chr1	111300000	111325000	KCNA2:150Kb:9.6e-12:1.2e-13:57:2.2e+02
chr1	112250000	112275000	DDX20:-25Kb:0:0:1.8e+02:5.2e+02
chr1	112250000	112275000	FAM212B:-25Kb:0:0:1.8e+02:5.2e+02
chr1	112250000	112275000	LOC100506343:-25Kb:0:0:1.8e+02:5.2e+02
chr1	113225000	113250000	MOV10:25Kb:0:0:2.1e+02:3.5e+02
chr1	113275000	113300000	FAM19A3:25Kb:1.3e-11:3.6e-13:2.1e+02:3.2e+02
chr1	113275000	113300000	PPM1J:25Kb:1.3e-11:3.6e-13:2.1e+02:3.2e+02
chr1	113275000	113300000	RHOC:25Kb:1.3e-11:3.6e-13:2.1e+02:3.2e+02
chr1	113325000	113350000	FAM19A3:75Kb:0:0:73:2.2e+02
chr1	113325000	113350000	PPM1J:75Kb:0:0:73:2.2e+02
chr1	113325000	113350000	RHOC:75Kb:0:0:73:2.2e+02
chr1	113450000	113475000	SLC16A1:-25Kb:8.8e-15:1.1e-16:2.1e+02:3.3e+02
chr1	113475000	113500000	AKR7A2P1:25Kb:0:0:2.1e+02:3.3e+02
chr1	114325000	114350000	PHTF1:25Kb:2e-11:2.5e-13:1.7e+02:2.7e+02
chr1	114425000	114450000	HIPK1:-25Kb:0:0:1.7e+02:3.3e+02
chr1	114450000	114475000	AP4B1:25Kb:0:0:1.7e+02:3.3e+02
chr1	114450000	114475000	BCL2L15:25Kb:0:0:1.7e+02:3.3e+02
chr1	114450000	114475000	DCLRE1B:25Kb:0:0:1.7e+02:3.3e+02
chr1	114475000	114500000	HIPK1:25Kb:9.4e-12:2.4e-13:1.7e+02:2.7e+02
chr1	115075000	115100000	TRIM33:25Kb:5.9e-11:7.5e-13:1.8e+02:2.9e+02
chr1	115600000	115625000	TSPAN2:-25Kb:8.3e-12:1.1e-13:2.1e+02:3.3e+02
chr1	116925000	116950000	ATP1A1OS:-25Kb:5.7e-14:1.4e-15:1.9e+02:3.3e+02
chr1	116975000	117000000	ATP1A1OS:25Kb:0:0:1.9e+02:3.5e+02
chr1	117225000	117250000	IGSF3:25Kb:3.6e-13:4.4e-15:2e+02:3.4e+02
chr1	117225000	117250000	MIR320B1:25Kb:3.6e-13:4.4e-15:2e+02:3.4e+02
chr1	117600000	117625000	MIR942:-25Kb:0:0:1.7e+02:3.3e+02
chr1	117600000	117625000	TRIM45:-50Kb:0:0:92:2.4e+02
chr1	117625000	117650000	TRIM45:-25Kb:0:0:1.7e+02:3.5e+02
chr1	117625000	117650000	TTF2:25Kb:0:0:1.7e+02:3.3e+02
chr1	117650000	117675000	MIR942:25Kb:0:0:1.7e+02:3.5e+02
chr1	117650000	117675000	TTF2:50Kb:0:0:92:2.4e+02
chr1	119825000	119850000	HAO2:-75Kb:7.2e-11:9e-13:47:1.3e+02
chr1	120150000	120175000	ZNF697:-25Kb:0:0:2.2e+02:3.3e+02
chr1	120200000	120225000	ZNF697:25Kb:0:0:2.2e+02:4e+02
chr1	121225000	121250000	EMBP1:-25Kb:0:0:20:1.6e+02
chr1	121475000	121500000	EMBP1:225Kb:0:0:12:71
chr1	145050000	145075000	PDE4DIP:-25Kb:0:0:2.9e+02:7.8e+02
chr1	145050000	145075000	SEC22B:-25Kb:0:0:2.9e+02:7.8e+02
chr1	145100000	145125000	PDE4DIP:25Kb:0:0:2.9e+02:6.1e+02
chr1	145100000	145125000	SEC22B:25Kb:0:0:2.9e+02:6.1e+02
chr1	145425000	145450000	ANKRD34A:-25Kb:0:0:2.6e+02:6.5e+02
chr1	145425000	145450000	POLR3GL:-25Kb:0:0:2.6e+02:6.5e+02
chr1	145450000	145475000	TXNIP:25Kb:0:0:2.6e+02:6.5e+02
chr1	146975000	147000000	BCL9:-25Kb:2.6e-14:3.3e-16:1.4e+02:2.8e+02
chr1	147000000	147025000	LINC00624:25Kb:2.4e-14:3.3e-16:1.4e+02:2.8e+02
chr1	147075000	147100000	LINC00624:100Kb:3.4e-13:9.4e-15:41:1.7e+02
chr1	147100000	147125000	GJA8:-250Kb:1.1e-11:3.1e-13:18:1.4e+02
chr1	147175000	147200000	GJA8:-175Kb:7.7e-15:1.1e-16:25:1.7e+02
chr1	147200000	147225000	GJA5:-25Kb:0:0:1.4e+02:2.9e+02
chr1	147250000	147275000	GJA5:25Kb:0:0:1.4e+02:3e+02
chr1	147725000	147750000	MIR5087:-75Kb:0:0:4.5:1.4e+02
chr1	147775000	147800000	MIR5087:-25Kb:0:0:60:1.9e+02
chr1	150125000	150150000	VPS45:100Kb:6.4e-11:8.5e-13:55:1.4e+02
chr1	150225000	150250000	C1orf51:-25Kb:0:0:2.2e+02:3.8e+02
chr1	150225000	150250000	MRPS21:-25Kb:0:0:2.2e+02:3.8e+02
chr1	150250000	150275000	APH1A:25Kb:0:0:2.2e+02:3.8e+02
chr1	150250000	150275000	C1orf54:25Kb:0:0:2.2e+02:3.8e+02
chr1	150250000	150275000	CA14:25Kb:0:0:2.2e+02:3.8e+02
chr1	151000000	151025000	CDC42SE1:-25Kb:0:0:2.2e+02:3.9e+02
chr1	151000000	151025000	GABPB2:-25Kb:0:0:2.2e+02:3.9e+02
chr1	151000000	151025000	MLLT11:-25Kb:0:0:2.2e+02:3.9e+02
chr1	151025000	151050000	BNIPL:25Kb:0:0:2.2e+02:3.9e+02
chr1	151025000	151050000	C1orf56:25Kb:0:0:2.2e+02:3.9e+02
chr1	152300000	152325000	FLG2:-25Kb:0:0:2.4e+02:5.2e+02
chr1	152850000	152875000	IVL:-25Kb:0:0:1.7e+02:4.9e+02
chr1	152875000	152900000	SMCP:25Kb:0:0:1.7e+02:4.9e+02
chr1	153325000	153350000	S100A8:-25Kb:0:0:2.4e+02:5e+02
chr1	153350000	153375000	S100A12:25Kb:0:0:2.4e+02:5e+02
chr1	153350000	153375000	S100A9:25Kb:0:0:2.4e+02:5e+02
chr1	153475000	153500000	S100A2:-50Kb:0:0:1.2e+02:3.6e+02
chr1	153475000	153500000	S100A3:-25Kb:0:0:2.4e+02:4.9e+02
chr1	153475000	153500000	S100A4:-25Kb:0:0:2.4e+02:4.9e+02
chr1	153475000	153500000	S100A5:-25Kb:0:0:2.4e+02:4.9e+02
chr1	153475000	153500000	S100A6:-25Kb:0:0:2.4e+02:4.9e+02
chr1	153500000	153525000	S100A2:-25Kb:0:0:2.4e+02:5.9e+02
chr1	153525000	153550000	S100A3:25Kb:0:0:2.4e+02:5.9e+02
chr1	153525000	153550000	S100A4:25Kb:0:0:2.4e+02:5.9e+02
chr1	153525000	153550000	S100A5:25Kb:0:0:2.4e+02:5.9e+02
chr1	153525000	153550000	S100A6:25Kb:0:0:2.4e+02:5.9e+02
chr1	153575000	153600000	CHTOP:-25Kb:2.1e-12:2.7e-14:2.4e+02:4.2e+02
chr1	153575000	153600000	S100A1:-25Kb:2.1e-12:2.7e-14:2.4e+02:4.2e+02
chr1	153575000	153600000	S100A13:-25Kb:2.1e-12:2.7e-14:2.4e+02:4.2e+02
chr1	153600000	153625000	S100A14:25Kb:1.7e-12:2.2e-14:2.4e+02:4.2e+02
chr1	153600000	153625000	S100A16:25Kb:1.7e-12:2.2e-14:2.4e+02:4.2e+02
chr1	157975000	158000000	KIRREL:25Kb:0:0:1.6e+02:4.9e+02
chr1	158000000	158025000	KIRREL:50Kb:4.3e-15:1.1e-16:87:2.4e+02
chr1	158050000	158075000	KIRREL:100Kb:1.1e-13:4.4e-15:47:1.9e+02
chr1	158075000	158100000	KIRREL:125Kb:2.5e-13:1.3e-14:38:1.8e+02
chr1	158100000	158125000	CD1D:-25Kb:1.5e-11:1.9e-13:1.6e+02:2.9e+02
chr1	158125000	158150000	LOC646268:25Kb:1.4e-11:1.9e-13:1.6e+02:2.9e+02
chr1	159750000	159775000	CCDC19:-100Kb:0:0:41:3e+02
chr1	159850000	159875000	DUSP23:100Kb:0:0:41:3e+02
chr1	159850000	159875000	FCRL6:100Kb:0:0:41:3e+02
chr1	159875000	159900000	IGSF9:-25Kb:0:0:1.8e+02:3.7e+02
chr1	159875000	159900000	SLAMF9:-25Kb:0:0:1.8e+02:3.7e+02
chr1	159900000	159925000	LOC100505633:-25Kb:0:0:1.8e+02:5.5e+02
chr1	159900000	159925000	TAGLN2:25Kb:0:0:1.8e+02:3.7e+02
chr1	159925000	159950000	IGSF9:25Kb:0:0:1.8e+02:5.5e+02
chr1	159925000	159950000	SLAMF9:25Kb:0:0:1.8e+02:5.5e+02
chr1	159950000	159975000	IGSF9:50Kb:0:0:86:2.8e+02
chr1	159950000	159975000	LOC100505633:25Kb:0:0:1.8e+02:3.5e+02
chr1	159950000	159975000	SLAMF9:50Kb:0:0:86:2.8e+02
chr1	159975000	160000000	IGSF9:75Kb:3.7e-14:2e-15:93:2.5e+02
chr1	159975000	160000000	SLAMF9:75Kb:3.7e-14:2e-15:93:2.5e+02
chr1	160000000	160025000	IGSF8:-50Kb:0:0:1.2e+02:3e+02
chr1	160000000	160025000	KCNJ10:-25Kb:7.9e-11:9.7e-13:2.4e+02:3.8e+02
chr1	160000000	160025000	KCNJ9:-50Kb:0:0:1.2e+02:3e+02
chr1	160025000	160050000	PIGM:25Kb:3e-11:7.4e-13:2.4e+02:3.8e+02
chr1	160050000	160075000	PIGM:50Kb:0:0:1.2e+02:3e+02
chr1	161000000	161025000	ARHGAP30:-25Kb:2.4e-11:6e-13:2.5e+02:3.8e+02
chr1	161000000	161025000	KLHDC9:-50Kb:0:0:1.2e+02:3e+02
chr1	161000000	161025000	PVRL4:-50Kb:0:0:1.2e+02:3e+02
chr1	161025000	161050000	KLHDC9:-25Kb:0:0:2.5e+02:5.7e+02
chr1	161025000	161050000	PVRL4:-25Kb:0:0:2.5e+02:5.7e+02
chr1	161025000	161050000	TSTD1:25Kb:6.2e-11:1.6e-12:2.5e+02:3.8e+02
chr1	161025000	161050000	USF1:25Kb:6.2e-11:1.6e-12:2.5e+02:3.8e+02
chr1	161050000	161075000	ARHGAP30:25Kb:0:0:2.5e+02:5.7e+02
chr1	161050000	161075000	TSTD1:50Kb:0:0:1.2e+02:3e+02
chr1	161050000	161075000	USF1:50Kb:0:0:1.2e+02:3e+02
chr1	161125000	161150000	ADAMTS4:-25Kb:6e-13:7.8e-15:2.5e+02:3.9e+02
chr1	161125000	161150000	NDUFS2:-25Kb:6e-13:7.8e-15:2.5e+02:3.9e+02
chr1	161150000	161175000	B4GALT3:25Kb:8.2e-13:1e-14:2.5e+02:3.9e+02
chr1	161150000	161175000	PPOX:25Kb:8.2e-13:1e-14:2.5e+02:3.9e+02
chr1	161150000	161175000	USP21:25Kb:8.2e-13:1e-14:2.5e+02:3.9e+02
chr1	162625000	162650000	DDR2:25Kb:0:0:1.7e+02:3.2e+02
chr1	164550000	164575000	PBX1:25Kb:0:0:46:2.2e+02
chr1	164700000	164725000	LOC100505795:-25Kb:0:0:46:2e+02
chr1	164750000	164775000	LOC100505795:25Kb:0:0:46:2.2e+02
chr1	165350000	165375000	LOC400794:-200Kb:0:0:32:2.6e+02
chr1	165375000	165400000	LOC400794:-175Kb:7.1e-11:1.9e-12:38:1.6e+02
chr1	165850000	165875000	TMCO1:125Kb:6.1e-14:7.8e-16:42:1.7e+02
chr1	166150000	166175000	FAM78B:25Kb:1.1e-12:1.4e-14:1.2e+02:2.4e+02
chr1	167075000	167100000	DUSP27:25Kb:3.9e-11:4.9e-13:1.7e+02:3e+02
chr1	167075000	167100000	GPA33:25Kb:3.9e-11:4.9e-13:1.7e+02:3e+02
chr1	167625000	167650000	RCSD1:50Kb:1.5e-12:1.9e-14:1.2e+02:2.7e+02
chr1	167750000	167775000	MPZL1:75Kb:0:0:80:2.7e+02
chr1	168575000	168600000	ATP1B1:-500Kb:1.3e-11:1.9e-13:20:1.3e+02
chr1	168600000	168625000	ATP1B1:-475Kb:8.7e-11:2.6e-12:21:1.2e+02
chr1	169475000	169500000	SLC19A2:25Kb:0:0:1.4e+02:2.7e+02
chr1	169500000	169525000	SLC19A2:50Kb:0:0:83:2.4e+02
chr1	169725000	169750000	C1orf112:-25Kb:0:0:1.4e+02:2.5e+02
chr1	169725000	169750000	METTL18:-25Kb:0:0:1.4e+02:2.5e+02
chr1	170525000	170550000	GORAB:25Kb:0:0:1.2e+02:2.2e+02
chr1	174725000	174750000	CACYBP:-225Kb:0:0:25:1.8e+02
chr1	175175000	175200000	KIAA0040:25Kb:0:0:1.5e+02:4.2e+02
chr1	178475000	178500000	C1orf220:-25Kb:9.6e-13:2.6e-14:1e+02:2.1e+02
chr1	178500000	178525000	TEX35:25Kb:1.9e-12:2.7e-14:1e+02:2.1e+02
chr1	178650000	178675000	RALGPS2:-25Kb:0:0:1.6e+02:2.9e+02
chr1	178700000	178725000	C1orf220:200Kb:9.6e-13:2.8e-14:29:1.4e+02
chr1	180200000	180225000	LOC100527964:-25Kb:1.3e-13:1.7e-15:1.7e+02:3.3e+02
chr1	180950000	180975000	STX6:-25Kb:4.1e-11:5.2e-13:1.8e+02:3.3e+02
chr1	181000000	181025000	IER5:-50Kb:5.8e-12:2.3e-13:1.1e+02:2.7e+02
chr1	181025000	181050000	MR1:25Kb:0:0:1.8e+02:3.6e+02
chr1	181050000	181075000	MR1:50Kb:4.2e-12:1.6e-13:1.1e+02:2.7e+02
chr1	181075000	181100000	IER5:25Kb:0:0:1.8e+02:5.4e+02
chr1	181100000	181125000	IER5:50Kb:0:0:1.1e+02:4.8e+02
chr1	181100000	181125000	MR1:100Kb:0:0:68:2.7e+02
chr1	182050000	182075000	GLUL:-300Kb:4.1e-15:1.1e-16:26:1.8e+02
chr1	182050000	182075000	TEDDM1:-300Kb:4.1e-15:1.1e-16:26:1.8e+02
chr1	182100000	182125000	GLUL:-250Kb:0:0:30:2e+02
chr1	182100000	182125000	TEDDM1:-250Kb:0:0:30:2e+02
chr1	182550000	182575000	NPL:-200Kb:0:0:36:2.3e+02
chr1	182750000	182775000	RGS16:200Kb:0:0:36:2.3e+02
chr1	182750000	182775000	RNASEL:200Kb:0:0:36:2.3e+02
chr1	183100000	183125000	LAMC2:-50Kb:0:0:1.3e+02:2.7e+02
chr1	183125000	183150000	LAMC2:-25Kb:0:0:2.4e+02:4.5e+02
chr1	183175000	183200000	LAMC2:25Kb:1.6e-13:6.7e-15:2.4e+02:3.8e+02
chr1	184375000	184400000	C1orf21:25Kb:0:0:1.8e+02:3.6e+02
chr1	186300000	186325000	C1orf27:-25Kb:1.8e-12:2.2e-14:1.4e+02:2.5e+02
chr1	186300000	186325000	TPR:-25Kb:1.8e-12:2.2e-14:1.4e+02:2.5e+02
chr1	192550000	192575000	RGS1:25Kb:6.4e-12:8e-14:1.4e+02:2.1e+02
chr1	192950000	192975000	RGS2:175Kb:2e-12:2.7e-14:28:1e+02
chr1	193025000	193050000	CDC73:-50Kb:8.8e-15:1.1e-16:77:1.6e+02
chr1	193025000	193050000	GLRX2:-50Kb:8.8e-15:1.1e-16:77:1.6e+02
chr1	193075000	193100000	TROVE2:50Kb:8.6e-15:1.1e-16:77:1.6e+02
chr1	193075000	193100000	UCHL5:50Kb:8.6e-15:1.1e-16:77:1.6e+02
chr1	197175000	197200000	CRB1:25Kb:0:0:1.1e+02:1.9e+02
chr1	197175000	197200000	ZBTB41:25Kb:0:0:1.1e+02:1.9e+02
chr1	197750000	197775000	DENND1B:25Kb:0:0:1.4e+02:2.3e+02
chr1	204075000	204100000	SNRPE:250Kb:6.2e-13:8e-15:31:2.1e+02
chr1	204325000	204350000	GOLT1A:150Kb:1.7e-14:2.2e-16:51:2.4e+02
chr1	204400000	204425000	PIK3C2B:-50Kb:4.5e-14:5.6e-16:1.5e+02:4.5e+02
chr1	205250000	205275000	NUAK2:-25Kb:1.2e-13:1.4e-15:2.1e+02:5e+02
chr1	205475000	205500000	CDK18:25Kb:4.6e-13:6.1e-15:2.1e+02:5e+02
chr1	206225000	206250000	CTSE:-75Kb:2.4e-11:3e-13:8:2e+02
chr1	206875000	206900000	MAPKAPK2:25Kb:0:0:2.5e+02:4.9e+02
chr1	207100000	207125000	FCAMR:-25Kb:8.5e-13:1.1e-14:2.5e+02:4.3e+02
chr1	207125000	207150000	PIGR:25Kb:7.8e-13:9.9e-15:2.5e+02:4.3e+02
chr1	207175000	207200000	C1orf116:-25Kb:0:0:2.5e+02:5.9e+02
chr1	208375000	208400000	PLXNA2:-25Kb:0:0:2.3e+02:4e+02
chr1	209525000	209550000	MIR205:-75Kb:0:0:81:3.2e+02
chr1	209525000	209550000	MIR205HG:-75Kb:0:0:81:3.2e+02
chr1	209550000	209575000	MIR205:-50Kb:0:0:1.2e+02:3.7e+02
chr1	209550000	209575000	MIR205HG:-50Kb:0:0:1.2e+02:3.7e+02
chr1	209575000	209600000	MIR205:-25Kb:0:0:2.3e+02:5.6e+02
chr1	209575000	209600000	MIR205HG:-25Kb:0:0:2.3e+02:5.6e+02
chr1	209800000	209825000	G0S2:-25Kb:0:0:2.4e+02:4.5e+02
chr1	209800000	209825000	HSD11B1:-50Kb:1.8e-14:4.4e-16:1.2e+02:3.1e+02
chr1	209800000	209825000	LAMB3:-25Kb:0:0:2.4e+02:4.5e+02
chr1	209825000	209850000	HSD11B1:-25Kb:0:0:2.4e+02:5.1e+02
chr1	209850000	209875000	G0S2:25Kb:0:0:2.4e+02:5.1e+02
chr1	209850000	209875000	LAMB3:25Kb:0:0:2.4e+02:5.1e+02
chr1	209950000	209975000	IRF6:-25Kb:0:0:2.4e+02:4.6e+02
chr1	209975000	210000000	C1orf74:25Kb:0:0:2.4e+02:4.6e+02
chr1	211325000	211350000	KCNH1:25Kb:2.9e-13:4e-15:62:1.9e+02
chr1	211775000	211800000	SLC30A1:25Kb:4.5e-14:5.6e-16:1.9e+02:3.2e+02
chr1	212225000	212250000	SNORA16B:-300Kb:0:0:26:1.6e+02
chr1	212575000	212600000	NENF:-25Kb:0:0:1.6e+02:3.1e+02
chr1	212600000	212625000	TMEM206:25Kb:0:0:1.6e+02:3.1e+02
chr1	212625000	212650000	FAM71A:-150Kb:9.1e-13:2.2e-14:32:1.5e+02
chr1	212650000	212675000	ATF3:-75Kb:0:0:70:2.4e+02
chr1	212650000	212675000	FAM71A:-125Kb:0:0:41:2.1e+02
chr1	214425000	214450000	SMYD2:-25Kb:0:0:1.5e+02:3.1e+02
chr1	214475000	214500000	SMYD2:25Kb:0:0:1.5e+02:2.8e+02
chr1	214800000	214825000	CENPF:25Kb:1.7e-11:2.2e-13:52:1.5e+02
chr1	221875000	221900000	DUSP10:-25Kb:0:0:1.2e+02:2.8e+02
chr1	221925000	221950000	DUSP10:25Kb:2e-12:9.1e-14:1.2e+02:2.5e+02
chr1	222000000	222025000	DUSP10:100Kb:0:0:57:2.2e+02
chr1	223800000	223825000	CAPN8:-50Kb:2.7e-14:7.8e-16:91:2.4e+02
chr1	223825000	223850000	CAPN8:-25Kb:0:0:1.7e+02:4.2e+02
chr1	223900000	223925000	CAPN2:25Kb:0:0:1.7e+02:3.3e+02
chr1	224700000	224725000	CNIH3:-100Kb:4.4e-11:6.1e-13:55:1.7e+02
chr1	225625000	225650000	LBR:25Kb:3.6e-14:4.4e-16:1.5e+02:2.7e+02
chr1	225650000	225675000	SRP9:-300Kb:0:0:27:1.6e+02
chr1	225675000	225700000	SRP9:-275Kb:9.1e-11:5.4e-12:29:1.2e+02
chr1	225725000	225750000	SRP9:-225Kb:3.5e-13:1.6e-14:33:1.4e+02
chr1	225925000	225950000	SRP9:-25Kb:0:0:1.5e+02:2.6e+02
chr1	226025000	226050000	TMEM63A:-25Kb:0:0:1.5e+02:2.9e+02
chr1	226075000	226100000	PYCR2:-25Kb:0:0:1.5e+02:2.8e+02
chr1	226100000	226125000	LEFTY1:25Kb:0:0:1.5e+02:2.8e+02
chr1	226950000	226975000	ITPKB:25Kb:1.5e-11:3.9e-13:2.1e+02:3.1e+02
chr1	227000000	227025000	ITPKB:75Kb:1.5e-11:3.2e-13:71:1.6e+02
chr1	227925000	227950000	MIR5008:-200Kb:2.2e-14:8.9e-16:21:1.2e+02
chr1	227925000	227950000	WNT9A:-200Kb:2.2e-14:8.9e-16:21:1.2e+02
chr1	227950000	227975000	MIR5008:-175Kb:0:0:24:1.5e+02
chr1	227950000	227975000	WNT9A:-175Kb:0:0:24:1.5e+02
chr1	227975000	228000000	MIR5008:-150Kb:0:0:28:1.5e+02
chr1	227975000	228000000	WNT9A:-150Kb:0:0:28:1.5e+02
chr1	229500000	229525000	CCSAP:25Kb:2.4e-11:3e-13:1.8e+02:2.9e+02
chr1	230225000	230250000	GALNT2:25Kb:0:0:1.9e+02:4e+02
chr1	230250000	230275000	GALNT2:50Kb:2.7e-13:8.1e-15:91:1.9e+02
chr1	231325000	231350000	LOC149373:25Kb:0:0:1.4e+02:3e+02
chr1	231400000	231425000	C1orf131:25Kb:1.1e-13:1.3e-15:1.4e+02:2.4e+02
chr1	231400000	231425000	GNPAT:25Kb:1.1e-13:1.3e-15:1.4e+02:2.4e+02
chr1	231475000	231500000	EGLN1:-75Kb:1.3e-11:4.9e-13:70:1.6e+02
chr1	231475000	231500000	LINC00582:-250Kb:0:0:30:1.5e+02
chr1	231475000	231500000	TSNAX:-225Kb:0:0:32:1.4e+02
chr1	231475000	231500000	TSNAX-DISC1:-175Kb:1.7e-13:2.2e-15:38:1.4e+02
chr1	231525000	231550000	EGLN1:-25Kb:0:0:1.6e+02:2.7e+02
chr1	231550000	231575000	TSNAX-DISC1:-100Kb:5.5e-12:1.4e-13:57:1.5e+02
chr1	231650000	231675000	EGLN1:100Kb:3e-12:7.7e-14:57:1.5e+02
chr1	236650000	236675000	LGALS8:-25Kb:2.2e-12:2.8e-14:99:2.3e+02
chr1	236650000	236675000	LGALS8-AS1:-25Kb:2.2e-12:2.8e-14:99:2.3e+02
chr1	236700000	236725000	LGALS8:25Kb:6.9e-11:1.7e-12:99:2.2e+02
chr1	236700000	236725000	LGALS8-AS1:25Kb:6.9e-11:1.7e-12:99:2.2e+02
chr1	238025000	238050000	ZP4:-25Kb:0:0:1.2e+02:3.5e+02
chr1	238050000	238075000	LOC100130331:25Kb:0:0:1.2e+02:3.5e+02
chr1	238075000	238100000	ZP4:25Kb:3.9e-15:1.1e-16:1.2e+02:1.9e+02
chr1	241675000	241700000	CHML:-100Kb:0:0:43:1.8e+02
chr1	241750000	241775000	CHML:-25Kb:0:0:1.7e+02:3e+02
chr1	241775000	241800000	FH:100Kb:0:0:43:1.8e+02
chr1	241775000	241800000	KMO:100Kb:0:0:43:1.8e+02
chr1	241975000	242000000	CHML:200Kb:3.1e-12:1.3e-13:22:1.2e+02
chr1	242700000	242725000	PLD5:25Kb:1.1e-12:1.6e-14:1.3e+02:2.4e+02
chr1	244775000	244800000	DESI2:-25Kb:0:0:1.5e+02:2.7e+02
chr1	245275000	245300000	KIF26B:-25Kb:0:0:65:2e+02
chr1	246150000	246175000	KIF26B:850Kb:6.8e-11:1.8e-12:13:1.1e+02
chr1	246625000	246650000	SMYD3:-25Kb:0:0:65:1.9e+02
chr1	246850000	246875000	SMYD3:200Kb:3.1e-14:7.8e-16:16:1.2e+02
chr1	247050000	247075000	AHCTF1:-25Kb:0:0:94:2e+02
chr1	247450000	247475000	ZNF496:-25Kb:0:0:94:2e+02
chr1	247500000	247525000	ZNF496:25Kb:0:0:94:2.1e+02
chr10	525000	550000	MIR5699:-150Kb:0:0:26:1.6e+02
chr10	525000	550000	PRR26:-150Kb:0:0:26:1.6e+02
chr10	550000	575000	DIP2C:-175Kb:0:0:26:1.6e+02
chr10	1025000	1050000	IDI1:-50Kb:0:0:81:1.5e+02
chr10	1075000	1100000	GTPBP4:50Kb:0:0:81:1.5e+02
chr10	3125000	3150000	PFKP:25Kb:0:0:0:2.3e+02
chr10	3150000	3175000	PITRM1-AS1:-25Kb:0:0:0:2e+02
chr10	4725000	4750000	LINC00704:25Kb:8.4e-15:1.1e-16:1.8e+02:3.8e+02
chr10	5525000	5550000	CALML3:-25Kb:0:0:1.8e+02:4e+02
chr10	5550000	5575000	CALML5:25Kb:0:0:1.8e+02:4e+02
chr10	5575000	5600000	CALML3:25Kb:0:0:1.8e+02:4.3e+02
chr10	5575000	5600000	CALML5:50Kb:2.6e-14:6.7e-16:99:2.8e+02
chr10	6750000	6775000	LINC00707:-50Kb:0:0:47:1.7e+02
chr10	6775000	6800000	LINC00707:-25Kb:0:0:66:2.9e+02
chr10	6825000	6850000	LINC00707:25Kb:0:0:66:2.1e+02
chr10	7800000	7825000	ATP5C1:-25Kb:0:0:16:1.8e+02
chr10	7800000	7825000	KIN:-25Kb:0:0:16:1.8e+02
chr10	7825000	7850000	TAF3:-25Kb:0:0:68:2.9e+02
chr10	7850000	7875000	ATP5C1:25Kb:0:0:68:2.9e+02
chr10	7850000	7875000	KIN:25Kb:0:0:68:2.9e+02
chr10	7875000	7900000	TAF3:25Kb:6.8e-13:1.7e-14:68:1.9e+02
chr10	8100000	8125000	GATA3:25Kb:0:0:68:2e+02
chr10	8100000	8125000	GATA3-AS1:25Kb:0:0:68:2e+02
chr10	10800000	10825000	SFTA1P:-25Kb:0:0:1.1e+02:2.4e+02
chr10	10850000	10875000	SFTA1P:25Kb:0:0:1.1e+02:4.5e+02
chr10	11550000	11575000	ECHDC3:-225Kb:2.4e-11:3e-13:26:1.2e+02
chr10	11900000	11925000	PROSER2-AS1:-25Kb:0:0:1.8e+02:2.8e+02
chr10	15475000	15500000	ITGA8:-275Kb:3.5e-14:4.4e-16:18:1.2e+02
chr10	16450000	16475000	PTER:-25Kb:0:0:62:1.9e+02
chr10	16525000	16550000	C1QL3:-25Kb:0:0:62:1.8e+02
chr10	17225000	17250000	VIM:-25Kb:0:0:1.6e+02:3.3e+02
chr10	17250000	17275000	TRDMT1:25Kb:0:0:1.6e+02:3.3e+02
chr10	18875000	18900000	ARL5B:-50Kb:0:0:43:1.2e+02
chr10	18875000	18900000	NSUN6:-50Kb:0:0:43:1.2e+02
chr10	18900000	18925000	ARL5B:-25Kb:2.3e-14:8.9e-16:1e+02:1.5e+02
chr10	18900000	18925000	NSUN6:-25Kb:2.3e-14:8.9e-16:1e+02:1.5e+02
chr10	18950000	18975000	ARL5B:25Kb:0:0:1e+02:1.6e+02
chr10	18950000	18975000	NSUN6:25Kb:0:0:1e+02:1.6e+02
chr10	20125000	20150000	PLXDC2:25Kb:0:0:68:2e+02
chr10	20200000	20225000	PLXDC2:100Kb:0:0:33:1.5e+02
chr10	23600000	23625000	C10orf67:-25Kb:8.5e-14:2.2e-15:1.1e+02:2.2e+02
chr10	23650000	23675000	C10orf67:25Kb:0:0:1.1e+02:3.7e+02
chr10	25300000	25325000	ENKUR:-50Kb:4.4e-14:5.6e-16:1.1e+02:2.3e+02
chr10	25350000	25375000	THNSL1:50Kb:1.1e-13:1.4e-15:1.1e+02:2.3e+02
chr10	27000000	27025000	ABI1:-150Kb:2.1e-13:5.4e-15:26:1.2e+02
chr10	27050000	27075000	ABI1:-100Kb:0:0:38:1.4e+02
chr10	27750000	27775000	RAB18:-25Kb:0:0:1.6e+02:3e+02
chr10	27800000	27825000	RAB18:25Kb:0:0:1.6e+02:2.9e+02
chr10	28575000	28600000	MPP7:25Kb:8.1e-12:1e-13:1.6e+02:2.8e+02
chr10	28850000	28875000	MIR5586:25Kb:5.5e-13:6.8e-15:1.1e+02:2.2e+02
chr10	28975000	29000000	BAMBI:25Kb:0:0:1.1e+02:2.6e+02
chr10	29400000	29425000	BAMBI:450Kb:3.1e-13:9.8e-15:17:1.4e+02
chr10	29575000	29600000	BAMBI:625Kb:1.3e-12:6.4e-14:14:1.3e+02
chr10	29700000	29725000	PTCHD3P1:25Kb:8.1e-14:1e-15:1.1e+02:2.4e+02
chr10	29900000	29925000	MIR938:25Kb:0:0:2.2e+02:4e+02
chr10	31625000	31650000	ZEB1:25Kb:0:0:1.5e+02:2.7e+02
chr10	31625000	31650000	ZEB1-AS1:25Kb:0:0:1.5e+02:2.7e+02
chr10	32425000	32450000	KIF5B:100Kb:0:0:54:1.7e+02
chr10	33275000	33300000	ITGB1:50Kb:0:0:91:2.8e+02
chr10	35500000	35525000	CREM:100Kb:1.1e-11:1.4e-13:59:1.8e+02
chr10	35850000	35875000	GJD4:-25Kb:9e-15:2.2e-16:65:2e+02
chr10	35900000	35925000	GJD4:25Kb:0:0:65:2.1e+02
chr10	38100000	38125000	ZNF248:-25Kb:0:0:82:1.4e+02
chr10	38250000	38275000	ZNF33A:-25Kb:2e-12:5.2e-14:82:1.2e+02
chr10	38275000	38300000	ZNF25:25Kb:5.9e-12:7.5e-14:82:1.2e+02
chr10	38300000	38325000	ZNF33A:25Kb:0:0:82:1.6e+02
chr10	38350000	38375000	ZNF37A:-25Kb:0:0:82:1.3e+02
chr10	43600000	43625000	CSGALNACT2:-25Kb:0:0:1.3e+02:2.4e+02
chr10	43650000	43675000	CSGALNACT2:25Kb:0:0:1.3e+02:2.4e+02
chr10	43775000	43800000	RASGEF1A:25Kb:0:0:1.3e+02:2.2e+02
chr10	43875000	43900000	FXYD4:25Kb:1.8e-14:2.2e-16:1.3e+02:2.1e+02
chr10	43875000	43900000	HNRNPF:-25Kb:1e-12:1.3e-14:1.3e+02:2.8e+02
chr10	45425000	45450000	C10orf10:-25Kb:4.7e-12:5.7e-14:1.4e+02:2.7e+02
chr10	45425000	45450000	RASSF4:-25Kb:4.7e-12:5.7e-14:1.4e+02:2.7e+02
chr10	45425000	45450000	TMEM72-AS1:-25Kb:4.7e-12:5.7e-14:1.4e+02:2.7e+02
chr10	46950000	46975000	GPRIN2:-25Kb:0:0:22:3.9e+02
chr10	46975000	47000000	PPYR1:-100Kb:0:0:7:3e+02
chr10	46975000	47000000	SYT15:25Kb:0:0:22:3.9e+02
chr10	47000000	47025000	GPRIN2:25Kb:0:0:22:5.2e+02
chr10	47000000	47025000	PPYR1:-75Kb:5.6e-15:4.4e-16:8.8:2.6e+02
chr10	47025000	47050000	GPRIN2:50Kb:1.1e-13:6e-15:12:2.5e+02
chr10	47025000	47050000	PPYR1:-50Kb:0:0:12:3.5e+02
chr10	47050000	47075000	GPRIN2:75Kb:5.3e-11:3.6e-12:8.8:2.2e+02
chr10	47050000	47075000	PPYR1:-25Kb:0:0:22:4.2e+02
chr10	47075000	47100000	GPRIN2:100Kb:0:0:7:3e+02
chr10	47075000	47100000	HNRNPA1P33:-50Kb:0:0:12:2.8e+02
chr10	47100000	47125000	HNRNPA1P33:-25Kb:0:0:22:7.6e+02
chr10	47100000	47125000	PPYR1:25Kb:0:0:22:7.5e+02
chr10	47125000	47150000	PPYR1:50Kb:0:0:12:2.8e+02
chr10	48325000	48350000	ZNF488:-25Kb:0:0:1.9e+02:3.1e+02
chr10	48350000	48375000	RBP3:-25Kb:0:0:1.9e+02:2.5e+02
chr10	48375000	48400000	ZNF488:25Kb:0:0:1.9e+02:2.5e+02
chr10	51500000	51525000	MSMB:-25Kb:0:0:11:2.2e+02
chr10	51525000	51550000	NCOA4:-25Kb:0:0:11:2e+02
chr10	51550000	51575000	MSMB:25Kb:0:0:11:2e+02
chr10	54200000	54225000	DKK1:150Kb:1.2e-11:4.7e-13:36:1.1e+02
chr10	54200000	54225000	PRKG1-AS1:150Kb:1.2e-11:4.7e-13:36:1.1e+02
chr10	54225000	54250000	DKK1:175Kb:6.7e-11:3.6e-12:32:1.1e+02
chr10	54225000	54250000	PRKG1-AS1:175Kb:6.7e-11:3.6e-12:32:1.1e+02
chr10	54300000	54325000	DKK1:250Kb:1.6e-12:4.4e-14:25:1e+02
chr10	54300000	54325000	PRKG1-AS1:250Kb:1.6e-12:4.4e-14:25:1e+02
chr10	54325000	54350000	DKK1:275Kb:4.8e-13:6.4e-15:23:1.1e+02
chr10	54325000	54350000	PRKG1-AS1:275Kb:4.8e-13:6.4e-15:23:1.1e+02
chr10	54500000	54525000	MBL2:-25Kb:0:0:1.4e+02:2.9e+02
chr10	58075000	58100000	ZWINT:-25Kb:0:0:84:1.7e+02
chr10	61625000	61650000	CCDC6:-25Kb:0:0:1.5e+02:3.8e+02
chr10	62500000	62525000	ANK3:25Kb:9.3e-13:1.1e-14:1.5e+02:2.5e+02
chr10	63375000	63400000	C10orf107:-25Kb:2.9e-11:3.5e-13:98:2e+02
chr10	63775000	63800000	ARID5B:125Kb:0:0:53:2e+02
chr10	64175000	64200000	ZNF365:50Kb:1.5e-13:2e-15:97:2.1e+02
chr10	65175000	65200000	JMJD1C-AS1:-25Kb:0:0:2e+02:3.4e+02
chr10	69875000	69900000	MYPN:25Kb:0:0:1.7e+02:3.4e+02
chr10	69900000	69925000	HERC4:75Kb:0:0:68:2e+02
chr10	69900000	69925000	MYPN:50Kb:0:0:96:2.6e+02
chr10	70000000	70025000	ATOH7:25Kb:1.9e-11:2.5e-13:1.7e+02:2.7e+02
chr10	71125000	71150000	HKDC1:150Kb:7.9e-12:2.1e-13:53:1.9e+02
chr10	71150000	71175000	HKDC1:175Kb:8.5e-15:1.1e-16:43:2e+02
chr10	72100000	72125000	PPA1:125Kb:0:0:48:2.4e+02
chr10	72600000	72625000	SGPL1:25Kb:7.8e-12:9.7e-14:1.9e+02:3.3e+02
chr10	73000000	73025000	UNC5B-AS1:25Kb:0:0:1.9e+02:3.8e+02
chr10	74075000	74100000	DDIT4:50Kb:0:0:1.5e+02:3.3e+02
chr10	74675000	74700000	OIT3:25Kb:1.4e-12:1.7e-14:1.8e+02:3.1e+02
chr10	75275000	75300000	MYOZ1:-125Kb:0:0:44:1.9e+02
chr10	75275000	75300000	SYNPO2L:-125Kb:0:0:44:1.9e+02
chr10	75500000	75525000	CHCHD1:-25Kb:0:0:2.4e+02:4e+02
chr10	75500000	75525000	FUT11:-25Kb:0:0:2.4e+02:4e+02
chr10	75500000	75525000	ZSWIM8:-25Kb:0:0:2.4e+02:4e+02
chr10	75525000	75550000	SEC24C:25Kb:0:0:2.4e+02:4e+02
chr10	75600000	75625000	CAMK2G:-25Kb:0:0:2.4e+02:4.2e+02
chr10	75625000	75650000	C10orf55:-50Kb:0:0:1.1e+02:2.5e+02
chr10	75650000	75675000	C10orf55:-25Kb:0:0:2.4e+02:4.9e+02
chr10	75675000	75700000	CAMK2G:50Kb:0:0:1.1e+02:2.5e+02
chr10	75675000	75700000	PLAU:25Kb:0:0:2.4e+02:4.9e+02
chr10	76950000	76975000	COMTD1:-25Kb:0:0:1.9e+02:4e+02
chr10	76975000	77000000	VDAC2:25Kb:0:0:1.9e+02:4e+02
chr10	78925000	78950000	KCNMA1:-450Kb:5.9e-12:8.5e-14:22:1.5e+02
chr10	80850000	80875000	ZMIZ1:25Kb:0:0:2e+02:4.6e+02
chr10	80850000	80875000	ZMIZ1-AS1:25Kb:0:0:2e+02:4.6e+02
chr10	81175000	81200000	ZCCHC24:-25Kb:6.4e-12:1.6e-13:1.7e+02:3e+02
chr10	81225000	81250000	ZCCHC24:25Kb:0:0:1.7e+02:3.7e+02
chr10	81900000	81925000	ANXA11:-50Kb:1.7e-13:2.1e-15:61:2.2e+02
chr10	81900000	81925000	LINC00857:-50Kb:1.7e-13:2.1e-15:61:2.2e+02
chr10	82175000	82200000	FAM213A:25Kb:0:0:1.5e+02:3.2e+02
chr10	82175000	82200000	TSPAN14:-25Kb:0:0:1.5e+02:3.1e+02
chr10	82225000	82250000	TSPAN14:25Kb:0:0:1.5e+02:5.2e+02
chr10	82250000	82275000	TSPAN14:50Kb:0:0:77:4.4e+02
chr10	85900000	85925000	C10orf99:-25Kb:0:0:1.6e+02:2.7e+02
chr10	85900000	85925000	CDHR1:-50Kb:0:0:85:3e+02
chr10	85925000	85950000	CDHR1:-25Kb:5.6e-12:2.2e-13:1.6e+02:2.4e+02
chr10	85950000	85975000	C10orf99:25Kb:1.2e-11:2.8e-13:1.6e+02:2.4e+02
chr10	85950000	85975000	LRIT2:-25Kb:0:0:1.6e+02:2.8e+02
chr10	85975000	86000000	CDHR1:25Kb:0:0:1.6e+02:2.8e+02
chr10	86000000	86025000	LINC00858:-25Kb:2.9e-11:3.7e-13:1.6e+02:2.4e+02
chr10	86025000	86050000	LRIT1:25Kb:3e-11:3.9e-13:1.6e+02:2.4e+02
chr10	86025000	86050000	RGR:25Kb:3e-11:3.9e-13:1.6e+02:2.4e+02
chr10	90475000	90500000	LIPN:-25Kb:8.2e-11:1e-12:1.6e+02:2.8e+02
chr10	90500000	90525000	LIPK:25Kb:9.3e-11:1.1e-12:1.6e+02:2.8e+02
chr10	90775000	90800000	CH25H:-175Kb:0:0:42:2.3e+02
chr10	92500000	92525000	HTR7:-100Kb:0:0:46:2.1e+02
chr10	92525000	92550000	HTR7:-75Kb:0:0:60:2.2e+02
chr10	92575000	92600000	HTR7:-25Kb:0:0:1.7e+02:4.1e+02
chr10	93525000	93550000	TNKS2:-25Kb:4.4e-13:5.3e-15:2e+02:3.4e+02
chr10	93825000	93850000	MARK2P9:-350Kb:0:0:20:1.9e+02
chr10	95125000	95150000	MYOF:-100Kb:0:0:55:2.7e+02
chr10	95175000	95200000	MYOF:-50Kb:0:0:1.1e+02:3.1e+02
chr10	95200000	95225000	MYOF:-25Kb:2.9e-15:1.1e-16:2.1e+02:4e+02
chr10	96975000	97000000	C10orf129:25Kb:0:0:2.1e+02:4e+02
chr10	97075000	97100000	PDLIM1:25Kb:3.7e-13:4.7e-15:2.1e+02:3.2e+02
chr10	97975000	98000000	BLNK:-50Kb:8.4e-15:2.2e-16:91:2.1e+02
chr10	98000000	98025000	BLNK:-25Kb:0:0:1.7e+02:3.3e+02
chr10	99275000	99300000	MMS19:25Kb:1.4e-12:1.8e-14:3.1e+02:4.3e+02
chr10	99275000	99300000	UBTD1:25Kb:1.4e-12:1.8e-14:3.1e+02:4.3e+02
chr10	99325000	99350000	MIR5692C2:-25Kb:4.4e-13:5.7e-15:3.1e+02:4.3e+02
chr10	99350000	99375000	ANKRD2:25Kb:4.2e-13:5.3e-15:3.1e+02:4.3e+02
chr10	99350000	99375000	C10orf62:25Kb:4.2e-13:5.3e-15:3.1e+02:4.3e+02
chr10	99350000	99375000	HOGA1:25Kb:4.2e-13:5.3e-15:3.1e+02:4.3e+02
chr10	99550000	99575000	GOLGA7B:-50Kb:0:0:1e+02:2.4e+02
chr10	99625000	99650000	GOLGA7B:25Kb:0:0:2.1e+02:3.6e+02
chr10	100050000	100075000	LOXL4:25Kb:0:0:2.1e+02:4.2e+02
chr10	100125000	100150000	PYROXD2:-25Kb:0:0:2.1e+02:3.5e+02
chr10	101725000	101750000	DNMBP:-25Kb:2.3e-13:2.9e-15:2.2e+02:4e+02
chr10	102100000	102125000	LINC00263:-25Kb:0:0:1.8e+02:4.1e+02
chr10	102125000	102150000	SCD:25Kb:0:0:1.8e+02:4.1e+02
chr10	102175000	102200000	SCD:75Kb:0:0:72:2.8e+02
chr10	102725000	102750000	LZTS2:-25Kb:0:0:1.8e+02:4.6e+02
chr10	102750000	102775000	C10orf2:25Kb:0:0:1.8e+02:4.6e+02
chr10	102750000	102775000	MIR608:25Kb:0:0:1.8e+02:4.6e+02
chr10	102750000	102775000	MRPL43:25Kb:0:0:1.8e+02:4.6e+02
chr10	102750000	102775000	SEMA4G:25Kb:0:0:1.8e+02:4.6e+02
chr10	102825000	102850000	KAZALD1:25Kb:0:0:2.1e+02:4.2e+02
chr10	103000000	103025000	FLJ41350:25Kb:0:0:2.1e+02:4.4e+02
chr10	103000000	103025000	LBX1:25Kb:0:0:2.1e+02:4.4e+02
chr10	103875000	103900000	NOLC1:-25Kb:0:0:2.7e+02:4.6e+02
chr10	103900000	103925000	LDB1:25Kb:0:0:2.7e+02:4.6e+02
chr10	103900000	103925000	PPRC1:25Kb:0:0:2.7e+02:4.6e+02
chr10	103975000	104000000	NFKB2:-175Kb:2.6e-11:3.4e-13:45:1.7e+02
chr10	104100000	104125000	ELOVL3:125Kb:0:0:61:2.7e+02
chr10	104100000	104125000	GBF1:100Kb:4.2e-14:5.6e-16:76:2.2e+02
chr10	104100000	104125000	PITX3:100Kb:4.2e-14:5.6e-16:76:2.2e+02
chr10	104525000	104550000	WBP1L:25Kb:0:0:2.1e+02:4.6e+02
chr10	104575000	104600000	WBP1L:75Kb:6.8e-11:1.8e-12:79:2e+02
chr10	104800000	104825000	CNNM2:125Kb:5.8e-14:7.8e-16:51:2e+02
chr10	105475000	105500000	LOC100505839:-25Kb:0:0:2.8e+02:4.8e+02
chr10	105525000	105550000	LOC100505839:25Kb:0:0:2.8e+02:5.3e+02
chr10	105800000	105825000	COL17A1:-25Kb:1.1e-12:2.7e-14:2.8e+02:4.3e+02
chr10	105825000	105850000	SFR1:-50Kb:0:0:1.4e+02:3.6e+02
chr10	105875000	105900000	COL17A1:50Kb:0:0:1.4e+02:3.6e+02
chr10	106025000	106050000	CCDC147:-75Kb:0:0:15:1.8e+02
chr10	106050000	106075000	CCDC147:-50Kb:0:0:22:3.5e+02
chr10	106050000	106075000	ITPRIP:-25Kb:0:0:2.8e+02:5.6e+02
chr10	106075000	106100000	CCDC147:-25Kb:0:0:40:3.6e+02
chr10	106100000	106125000	GSTO2:75Kb:0:0:15:1.8e+02
chr10	106100000	106125000	ITPRIP:25Kb:0:0:40:3.6e+02
chr10	106100000	106125000	MIR4482-1:75Kb:0:0:15:1.8e+02
chr10	112075000	112100000	DUSP5:-175Kb:0:0:42:2.1e+02
chr10	112100000	112125000	DUSP5:-150Kb:0:0:44:3e+02
chr10	112150000	112175000	DUSP5:-100Kb:0:0:63:2.4e+02
chr10	112275000	112300000	DUSP5:25Kb:7.1e-12:3.8e-13:2.1e+02:3.3e+02
chr10	112600000	112625000	LOC282997:-25Kb:1.8e-12:2.3e-14:2.1e+02:3.4e+02
chr10	112600000	112625000	PDCD4:-25Kb:1.8e-12:2.3e-14:2.1e+02:3.4e+02
chr10	114050000	114075000	GPAM:125Kb:0:0:31:1.9e+02
chr10	114050000	114075000	TECTB:25Kb:0:0:1.2e+02:2.5e+02
chr10	114725000	114750000	TCF7L2:25Kb:8.5e-15:1.1e-16:1.8e+02:2.9e+02
chr10	115275000	115300000	HABP2:-25Kb:0:0:1.8e+02:3.2e+02
chr10	115775000	115800000	ADRB1:-25Kb:1.7e-13:2.1e-15:1.7e+02:3e+02
chr10	116050000	116075000	AFAP1L2:-100Kb:0:0:68:2.1e+02
chr10	116125000	116150000	AFAP1L2:-25Kb:0:0:2.4e+02:4.1e+02
chr10	116175000	116200000	AFAP1L2:25Kb:0:0:2.4e+02:3.8e+02
chr10	118150000	118175000	PNLIPRP3:-25Kb:0:0:1.2e+02:2.3e+02
chr10	118200000	118225000	PNLIPRP3:25Kb:8.1e-12:2e-13:2.2e+02:3.1e+02
chr10	118275000	118300000	PNLIP:-25Kb:0:0:1.4e+02:2.5e+02
chr10	118525000	118550000	C10orf82:100Kb:0:0:51:1.7e+02
chr10	118525000	118550000	HSPA12A:25Kb:0:0:1.4e+02:2.8e+02
chr10	118550000	118575000	MIR3663:-375Kb:0:0:20:2e+02
chr10	118625000	118650000	ENO4:25Kb:0:0:1.4e+02:2.6e+02
chr10	118850000	118875000	KIAA1598:-25Kb:4.6e-11:6e-13:1.4e+02:2.3e+02
chr10	118850000	118875000	VAX1:-25Kb:4.6e-11:6e-13:1.4e+02:2.3e+02
chr10	119150000	119175000	PDZD8:25Kb:0:0:1.9e+02:3.9e+02
chr10	121175000	121200000	GRK5:225Kb:6.7e-14:8.9e-16:30:1.5e+02
chr10	121425000	121450000	BAG3:25Kb:0:0:2.2e+02:3.6e+02
chr10	122350000	122375000	MIR5694:25Kb:3.5e-12:4.5e-14:1.3e+02:2.6e+02
chr10	124850000	124875000	HMX3:-25Kb:0:0:1.3e+02:3e+02
chr10	124875000	124900000	BUB3:-25Kb:0:0:1.3e+02:3e+02
chr10	124875000	124900000	HMX2:-25Kb:0:0:1.3e+02:3e+02
chr10	124900000	124925000	HMX3:25Kb:0:0:1.3e+02:3e+02
chr10	127475000	127500000	MMP21:25Kb:0:0:1.3e+02:2.8e+02
chr10	128075000	128100000	LINC00601:-25Kb:0:0:1.3e+02:2.6e+02
chr10	128100000	128125000	ADAM12:25Kb:0:0:1.3e+02:2.6e+02
chr10	129775000	129800000	PTPRE:75Kb:0:0:63:2e+02
chr10	129800000	129825000	PTPRE:100Kb:0:0:48:1.8e+02
chr10	131275000	131300000	MGMT:25Kb:8.1e-15:1.1e-16:82:1.4e+02
chr10	131900000	131925000	GLRX3:-25Kb:0:0:82:1.8e+02
chr10	131925000	131950000	CTAGE7P:25Kb:0:0:82:1.8e+02
chr10	131925000	131950000	LOC387723:25Kb:0:0:82:1.8e+02
chr10	131950000	131975000	GLRX3:25Kb:0:0:82:1.6e+02
chr10	131975000	132000000	GLRX3:50Kb:1.1e-11:4.1e-13:39:81
chr10	133750000	133775000	BNIP3:-25Kb:0:0:1.2e+02:2.4e+02
chr10	133750000	133775000	PPP2R2D:25Kb:0:0:1.2e+02:2.1e+02
chr10	134075000	134100000	STK32C:-25Kb:5.2e-11:6.4e-13:1.4e+02:2.1e+02
chr10	134150000	134175000	LRRC27:25Kb:0:0:1.4e+02:2.3e+02
chr10	134200000	134225000	C10orf91:-50Kb:0:0:82:2.3e+02
chr10	134225000	134250000	PWWP2B:25Kb:0:0:1.4e+02:2.3e+02
chr10	134250000	134275000	PWWP2B:50Kb:0:0:82:2.3e+02
chr10	134950000	134975000	SPRNP1:-425Kb:5.3e-12:1.1e-13:66:1.4e+02
chr10	134950000	134975000	SYCE1:-425Kb:5.3e-12:1.1e-13:66:1.4e+02
chr10	134975000	135000000	CYP2E1:-350Kb:1.6e-12:3.2e-14:66:1.4e+02
chr11	50000	75000	B4GALNT4:-300Kb:0:0:2e+02:3.3e+02
chr11	75000	100000	PKP3:-300Kb:0:0:2e+02:3.3e+02
chr11	75000	100000	SIGIRR:-325Kb:0:0:2e+02:3.3e+02
chr11	100000	125000	ANO9:-325Kb:0:0:2e+02:3.3e+02
chr11	1300000	1325000	LOC255512:-25Kb:0:0:52:1.6e+02
chr11	1300000	1325000	TOLLIP:-25Kb:0:0:52:1.6e+02
chr11	1350000	1375000	LOC255512:25Kb:0:0:52:1.6e+02
chr11	1350000	1375000	TOLLIP:25Kb:0:0:52:1.6e+02
chr11	1625000	1650000	KRTAP5-5:-25Kb:8.9e-15:1.1e-16:1.5e+02:2.5e+02
chr11	1650000	1675000	KRTAP5-3:25Kb:9.1e-15:1.1e-16:1.5e+02:2.5e+02
chr11	1650000	1675000	KRTAP5-4:25Kb:9.1e-15:1.1e-16:1.5e+02:2.5e+02
chr11	1750000	1775000	CTSD:-25Kb:8.9e-12:1.1e-13:1.5e+02:2.4e+02
chr11	1750000	1775000	MOB2:-25Kb:8.9e-12:1.1e-13:1.5e+02:2.4e+02
chr11	1775000	1800000	IFITM10:25Kb:3.5e-12:4.5e-14:1.5e+02:2.4e+02
chr11	1825000	1850000	CTSD:50Kb:3.8e-11:9.6e-13:69:1.6e+02
chr11	1825000	1850000	MOB2:50Kb:3.8e-11:9.6e-13:69:1.6e+02
chr11	2350000	2375000	CD81:-25Kb:0:0:1.2e+02:2.7e+02
chr11	2375000	2400000	TSSC4:-25Kb:2e-12:2.5e-14:1.2e+02:2.2e+02
chr11	2400000	2425000	CD81:25Kb:4.4e-13:1.1e-14:1.2e+02:2.2e+02
chr11	2900000	2925000	SLC22A18AS:-25Kb:0:0:1.2e+02:2.3e+02
chr11	2925000	2950000	CDKN1C:25Kb:0:0:1.2e+02:2.3e+02
chr11	2925000	2950000	SLC22A18:25Kb:0:0:1.2e+02:2.3e+02
chr11	2975000	3000000	NAP1L4:-25Kb:4.4e-15:1.1e-16:2.3e+02:3.4e+02
chr11	3000000	3025000	SNORA54:25Kb:9e-15:1.1e-16:2.3e+02:3.4e+02
chr11	3025000	3050000	NAP1L4:25Kb:0:0:2.3e+02:3.8e+02
chr11	3625000	3650000	ART1:-25Kb:8.9e-15:1.1e-16:42:1.8e+02
chr11	3625000	3650000	ART5:-25Kb:8.9e-15:1.1e-16:42:1.8e+02
chr11	3650000	3675000	TRPC2:25Kb:8.8e-15:1.1e-16:42:1.8e+02
chr11	4075000	4100000	RHOG:225Kb:0:0:31:2.4e+02
chr11	4075000	4100000	STIM1:200Kb:0:0:34:1.9e+02
chr11	4200000	4225000	OR52K1:-300Kb:2.5e-13:1e-14:16:1.4e+02
chr11	4425000	4450000	OR52K2:-25Kb:0:0:39:2e+02
chr11	4475000	4500000	OR52K1:-25Kb:0:0:39:1.9e+02
chr11	4475000	4500000	OR52K2:25Kb:4.8e-12:1.2e-13:39:1.5e+02
chr11	4500000	4525000	LOC100506082:300Kb:1.6e-12:2.2e-14:16:1.4e+02
chr11	4525000	4550000	OR52K1:25Kb:0:0:39:2.4e+02
chr11	4525000	4550000	OR52M1:-25Kb:8.8e-15:1.1e-16:39:1.7e+02
chr11	6350000	6375000	PRKCDBP:25Kb:6.9e-11:8.7e-13:2.3e+02:3.2e+02
chr11	6650000	6675000	TAF10:25Kb:0:0:2.3e+02:4.3e+02
chr11	6650000	6675000	TPP1:25Kb:0:0:2.3e+02:4.3e+02
chr11	7550000	7575000	PPFIBP2:25Kb:0:0:1.6e+02:3.6e+02
chr11	8100000	8125000	TUB:50Kb:1.5e-13:1.9e-15:93:2.5e+02
chr11	8825000	8850000	RPL27A:125Kb:4.4e-11:6e-13:49:1.8e+02
chr11	8825000	8850000	SNORA3:125Kb:4.4e-11:6e-13:49:1.8e+02
chr11	8825000	8850000	SNORA45:125Kb:4.4e-11:6e-13:49:1.8e+02
chr11	9075000	9100000	KRT8P41:-25Kb:3.5e-11:4.5e-13:2e+02:3.2e+02
chr11	9075000	9100000	MIR5691:-25Kb:3.5e-11:4.5e-13:2e+02:3.2e+02
chr11	9075000	9100000	SCUBE2:-25Kb:3.5e-11:4.5e-13:2e+02:3.2e+02
chr11	9150000	9175000	NRIP3:125Kb:0:0:45:2.2e+02
chr11	10500000	10525000	MTRNR2L8:-25Kb:0:0:1.7e+02:3.6e+02
chr11	10600000	10625000	LYVE1:25Kb:0:0:1.7e+02:3.6e+02
chr11	10725000	10750000	CTR9:-25Kb:6.6e-11:8.7e-13:1.7e+02:3e+02
chr11	10900000	10925000	LOC729013:25Kb:2.6e-14:3.3e-16:2.3e+02:3.8e+02
chr11	10900000	10925000	ZBED5:25Kb:2.6e-14:3.3e-16:2.3e+02:3.8e+02
chr11	12100000	12125000	MICAL2:-25Kb:8.6e-15:1.1e-16:3.1e+02:4.8e+02
chr11	12975000	13000000	LOC100506305:-25Kb:2.6e-11:6.9e-13:2e+02:3.7e+02
chr11	13000000	13025000	RASSF10:-25Kb:0:0:2e+02:4.1e+02
chr11	13025000	13050000	LOC100506305:25Kb:0:0:2e+02:4.1e+02
chr11	13350000	13375000	ARNTL:75Kb:0:0:60:2.7e+02
chr11	14525000	14550000	COPB1:25Kb:0:0:50:2.1e+02
chr11	15100000	15125000	INSC:-25Kb:3.9e-11:1.5e-12:1.6e+02:2.6e+02
chr11	15150000	15175000	INSC:25Kb:0:0:1.6e+02:3.2e+02
chr11	15175000	15200000	INSC:50Kb:4.3e-15:1.1e-16:86:2e+02
chr11	16950000	16975000	RPS13:-125Kb:2.2e-12:2.7e-14:41:1.6e+02
chr11	17525000	17550000	KCNJ11:125Kb:4.5e-11:5.9e-13:41:1.5e+02
chr11	17525000	17550000	USH1C:-25Kb:0:0:2e+02:3.3e+02
chr11	18700000	18725000	IGSF22:-25Kb:2.9e-11:3.6e-13:1.9e+02:3.3e+02
chr11	18725000	18750000	TMEM86A:25Kb:1.1e-11:1.3e-13:1.9e+02:3.3e+02
chr11	19750000	19775000	MIR4486:175Kb:0:0:42:2.3e+02
chr11	20625000	20650000	PRMT3:225Kb:1.7e-11:2.1e-13:21:1.3e+02
chr11	20650000	20675000	NELL1:-25Kb:2.7e-12:3.3e-14:78:1.8e+02
chr11	22550000	22575000	SLC17A6:200Kb:0:0:23:97
chr11	22700000	22725000	GAS2:25Kb:0:0:1.1e+02:1.8e+02
chr11	22750000	22775000	GAS2:75Kb:0:0:48:1.1e+02
chr11	22800000	22825000	GAS2:125Kb:1.1e-11:4.6e-13:32:84
chr11	24475000	24500000	LUZP2:-25Kb:0:0:48:99
chr11	26600000	26625000	MUC15:25Kb:4.6e-13:5.8e-15:94:2e+02
chr11	27375000	27400000	LGR4:-100Kb:3e-13:1.7e-14:47:1.5e+02
chr11	27400000	27425000	LGR4:-75Kb:0:0:65:2e+02
chr11	27425000	27450000	LGR4:-50Kb:5.2e-15:2.2e-16:1e+02:2.2e+02
chr11	27450000	27475000	LGR4:-25Kb:0:0:2.2e+02:3.9e+02
chr11	27475000	27500000	CCDC34:100Kb:8.7e-13:1.1e-14:47:1.5e+02
chr11	30225000	30250000	FSHB:-25Kb:1.3e-11:1.7e-13:57:1.4e+02
chr11	30300000	30325000	ARL14EP:-25Kb:8.7e-13:1.1e-14:57:1.4e+02
chr11	30975000	31000000	DCDC5:-25Kb:0:0:0:1.4e+02
chr11	31025000	31050000	DCDC5:25Kb:0:0:0:1.1e+02
chr11	32075000	32100000	RCN1:-25Kb:0:0:1.3e+02:2.8e+02
chr11	32125000	32150000	RCN1:25Kb:0:0:1.3e+02:4.2e+02
chr11	32150000	32175000	RCN1:50Kb:3e-13:1.2e-14:70:1.7e+02
chr11	33025000	33050000	TCP11L1:-25Kb:0:0:2.2e+02:4e+02
chr11	33050000	33075000	DEPDC7:25Kb:0:0:2.2e+02:4e+02
chr11	33050000	33075000	LINC00294:-25Kb:0:0:2.2e+02:3.7e+02
chr11	33075000	33100000	TCP11L1:25Kb:0:0:2.2e+02:3.7e+02
chr11	33375000	33400000	C11orf91:-325Kb:3.5e-11:5e-13:29:1.7e+02
chr11	35050000	35075000	CD44:-100Kb:5.1e-14:2e-15:66:2.4e+02
chr11	35125000	35150000	CD44:-25Kb:0:0:2e+02:4.3e+02
chr11	35175000	35200000	CD44:25Kb:0:0:2e+02:5.1e+02
chr11	41500000	41525000	LRRC4C:25Kb:0:0:54:1.3e+02
chr11	42250000	42275000	LOC100507205:-25Kb:0:0:54:1.6e+02
chr11	42300000	42325000	LOC100507205:25Kb:0:0:54:1.4e+02
chr11	43925000	43950000	C11orf96:-25Kb:4.3e-11:5.3e-13:1.8e+02:3.2e+02
chr11	43950000	43975000	LOC100507300:25Kb:2.8e-11:3.4e-13:1.8e+02:3.2e+02
chr11	44600000	44625000	CD82:25Kb:0:0:2.1e+02:6.3e+02
chr11	44625000	44650000	CD82:50Kb:0:0:1.1e+02:2.8e+02
chr11	44950000	44975000	PRDM11:-150Kb:2.7e-12:3.5e-14:42:1.7e+02
chr11	45100000	45125000	TP53I11:150Kb:9.8e-11:2.5e-12:42:1.7e+02
chr11	45125000	45150000	TP53I11:175Kb:2.9e-11:3.8e-13:37:1.7e+02
chr11	46300000	46325000	CREB3L1:25Kb:0:0:2.2e+02:3.7e+02
chr11	46325000	46350000	DGKZ:-25Kb:3.2e-12:8.7e-14:2.2e+02:3.4e+02
chr11	46350000	46375000	MIR4688:-25Kb:0:0:29:4e+02
chr11	46375000	46400000	DGKZ:25Kb:0:0:29:4e+02
chr11	49925000	49950000	OR4C13:-25Kb:0:0:19:47
chr11	49975000	50000000	OR4C12:-25Kb:0:0:19:55
chr11	50375000	50400000	LOC646813:25Kb:3.4e-12:4.3e-14:17:36
chr11	51375000	51400000	OR4A5:-25Kb:0:0:21:37
chr11	51525000	51550000	OR4C46:25Kb:5.2e-14:6.7e-16:21:29
chr11	55100000	55125000	OR4A15:-25Kb:0:0:54:97
chr11	55125000	55150000	OR4A16:25Kb:0:0:54:97
chr11	55325000	55350000	OR4C11:-25Kb:2.7e-11:3.4e-13:3.5:35
chr11	55350000	55375000	OR4C16:25Kb:1.4e-11:2e-13:3.5:35
chr11	55550000	55575000	OR5D18:-25Kb:0:0:40:91
chr11	55550000	55575000	OR5L1:-25Kb:0:0:40:91
chr11	55550000	55575000	OR5L2:-25Kb:0:0:40:91
chr11	55575000	55600000	OR5D14:25Kb:0:0:40:91
chr11	56600000	56625000	APLNR:-400Kb:5.1e-11:2e-12:26:1.3e+02
chr11	56875000	56900000	APLNR:-125Kb:1.7e-14:2.2e-16:51:1.7e+02
chr11	56950000	56975000	LRRC55:25Kb:3.4e-12:4.4e-14:1.3e+02:2.4e+02
chr11	56975000	57000000	APLNR:-25Kb:6.5e-13:1.7e-14:1.3e+02:2.4e+02
chr11	57150000	57175000	SLC43A3:-25Kb:0:0:2.4e+02:4.2e+02
chr11	57175000	57200000	PRG2:25Kb:0:0:2.4e+02:4.2e+02
chr11	57250000	57275000	SLC43A1:-25Kb:0:0:2.4e+02:4.2e+02
chr11	57250000	57275000	TIMM10:-25Kb:0:0:2.4e+02:4.2e+02
chr11	57325000	57350000	MIR130A:-75Kb:0:0:89:2.8e+02
chr11	57325000	57350000	YPEL4:-75Kb:0:0:89:2.8e+02
chr11	57400000	57425000	UBE2L6:75Kb:0:0:89:2.8e+02
chr11	57525000	57550000	TMX2-CTNND1:-25Kb:0:0:2.4e+02:4.3e+02
chr11	57550000	57575000	CTNND1:25Kb:0:0:2.4e+02:4.3e+02
chr11	58300000	58325000	LPXN:-25Kb:0:0:72:2.1e+02
chr11	58300000	58325000	ZFP91:-25Kb:0:0:72:2.1e+02
chr11	58350000	58375000	CNTF:-25Kb:2.9e-12:3.7e-14:1.3e+02:2.4e+02
chr11	58350000	58375000	ZFP91-CNTF:-25Kb:2.9e-12:3.7e-14:1.3e+02:2.4e+02
chr11	58650000	58675000	GLYATL1:-25Kb:1.6e-11:2e-13:1.3e+02:2.4e+02
chr11	58950000	58975000	DTX4:25Kb:0:0:29:4.6e+02
chr11	59525000	59550000	OR10V2P:25Kb:0:0:2.1e+02:3.5e+02
chr11	59525000	59550000	STX3:25Kb:0:0:2.1e+02:3.5e+02
chr11	59550000	59575000	OR10V2P:50Kb:0:0:1e+02:2.5e+02
chr11	59550000	59575000	STX3:50Kb:0:0:1e+02:2.5e+02
chr11	61100000	61125000	CYBASC3:-25Kb:3.7e-14:4.4e-16:2.7e+02:4.3e+02
chr11	61100000	61125000	TMEM138:-25Kb:3.7e-14:4.4e-16:2.7e+02:4.3e+02
chr11	61100000	61125000	TMEM216:-50Kb:5.6e-13:6.9e-15:1.4e+02:2.9e+02
chr11	61125000	61150000	DAK:25Kb:3.6e-14:4.4e-16:2.7e+02:4.3e+02
chr11	61125000	61150000	DDB1:25Kb:3.6e-14:4.4e-16:2.7e+02:4.3e+02
chr11	61150000	61175000	DAK:50Kb:1.3e-13:3.2e-15:1.4e+02:2.9e+02
chr11	61150000	61175000	DDB1:50Kb:1.3e-13:3.2e-15:1.4e+02:2.9e+02
chr11	61350000	61375000	RPLP0P2:-25Kb:1.8e-11:2.4e-13:2.7e+02:4.3e+02
chr11	61600000	61625000	FADS1:25Kb:0:0:2.2e+02:4.4e+02
chr11	61600000	61625000	FADS2:25Kb:0:0:2.2e+02:4.4e+02
chr11	61600000	61625000	MIR1908:25Kb:0:0:2.2e+02:4.4e+02
chr11	61775000	61800000	FTH1:50Kb:2.4e-13:6.3e-15:1.2e+02:2.8e+02
chr11	61800000	61825000	FTH1:75Kb:0:0:79:3.6e+02
chr11	62175000	62200000	AHNAK:-125Kb:0:0:62:2.4e+02
chr11	62300000	62325000	SCGB1A1:125Kb:0:0:62:2.4e+02
chr11	62350000	62375000	B3GAT3:-25Kb:0:0:2.9e+02:5e+02
chr11	62350000	62375000	EML3:-25Kb:0:0:2.9e+02:5e+02
chr11	62350000	62375000	ROM1:-25Kb:0:0:2.9e+02:5e+02
chr11	62375000	62400000	MTA2:25Kb:0:0:2.9e+02:5e+02
chr11	62375000	62400000	TUT1:25Kb:0:0:2.9e+02:5e+02
chr11	63600000	63625000	NAA40:-100Kb:0:0:56:2.2e+02
chr11	63625000	63650000	MARK2:25Kb:0:0:2e+02:4.5e+02
chr11	63650000	63675000	MARK2:50Kb:0:0:1.1e+02:2.8e+02
chr11	63700000	63725000	MARK2:100Kb:0:0:56:2.2e+02
chr11	64225000	64250000	LOC100996455:25Kb:0:0:2.3e+02:4e+02
chr11	64600000	64625000	EHD1:-25Kb:0:0:3e+02:5e+02
chr11	64625000	64650000	CDC42BPG:25Kb:0:0:3e+02:5e+02
chr11	65025000	65050000	CDC42EP2:-50Kb:0:0:1.5e+02:3.1e+02
chr11	65075000	65100000	POLA2:50Kb:0:0:1.5e+02:3.1e+02
chr11	65225000	65250000	MALAT1:-25Kb:0:0:3e+02:4.7e+02
chr11	65300000	65325000	EHBP1L1:-25Kb:0:0:3e+02:4.7e+02
chr11	65300000	65325000	FAM89B:-25Kb:0:0:3e+02:4.7e+02
chr11	65300000	65325000	LOC254100:-25Kb:0:0:3e+02:4.7e+02
chr11	65300000	65325000	LTBP3:-25Kb:0:0:3e+02:4.7e+02
chr11	65300000	65325000	SSSCA1:-25Kb:0:0:3e+02:4.7e+02
chr11	65575000	65600000	KAT5:100Kb:8.6e-14:1.1e-15:69:2.2e+02
chr11	65575000	65600000	RNASEH2C:100Kb:8.6e-14:1.1e-15:69:2.2e+02
chr11	65650000	65675000	C11orf68:-25Kb:0:0:2.8e+02:4.5e+02
chr11	65650000	65675000	DRAP1:-25Kb:0:0:2.8e+02:4.5e+02
chr11	65675000	65700000	CCDC85B:25Kb:0:0:2.8e+02:4.5e+02
chr11	65675000	65700000	FIBP:25Kb:0:0:2.8e+02:4.5e+02
chr11	65675000	65700000	FOSL1:25Kb:0:0:2.8e+02:4.5e+02
chr11	66450000	66475000	LRFN4:-150Kb:2.1e-12:2.7e-14:40:1.6e+02
chr11	66450000	66475000	RCE1:-150Kb:2.1e-12:2.7e-14:40:1.6e+02
chr11	66750000	66775000	SYT12:-25Kb:1.7e-12:2.2e-14:2.4e+02:3.5e+02
chr11	67025000	67050000	LOC100130987:-50Kb:0:0:1.3e+02:3.2e+02
chr11	67075000	67100000	ADRBK1:50Kb:0:0:1.3e+02:3.2e+02
chr11	67075000	67100000	POLD4:-25Kb:0:0:2.7e+02:4.2e+02
chr11	67100000	67125000	LOC100130987:25Kb:0:0:2.7e+02:4.2e+02
chr11	67100000	67125000	PPP1CA:-50Kb:0:0:1.3e+02:2.7e+02
chr11	67100000	67125000	RAD9A:-50Kb:0:0:1.3e+02:2.7e+02
chr11	67100000	67125000	TBC1D10C:-50Kb:0:0:1.3e+02:2.7e+02
chr11	67150000	67175000	POLD4:50Kb:0:0:1.3e+02:2.7e+02
chr11	68100000	68125000	LRP5:25Kb:2.5e-13:3e-15:2.3e+02:4.6e+02
chr11	70500000	70525000	SHANK2-AS1:25Kb:5.1e-11:6.3e-13:1.3e+02:2.5e+02
chr11	71225000	71250000	KRTAP5-9:-25Kb:1.8e-14:2.2e-16:44:1.7e+02
chr11	71250000	71275000	KRTAP5-10:-25Kb:2.6e-11:3.2e-13:44:1.6e+02
chr11	71250000	71275000	KRTAP5-11:-25Kb:2.6e-11:3.2e-13:44:1.6e+02
chr11	71250000	71275000	KRTAP5-7:25Kb:1.8e-14:2.2e-16:44:1.7e+02
chr11	71250000	71275000	KRTAP5-8:25Kb:1.8e-14:2.2e-16:44:1.7e+02
chr11	71275000	71300000	KRTAP5-9:25Kb:3.4e-12:8.5e-14:44:1.6e+02
chr11	71750000	71775000	LRTOMT:-25Kb:4.1e-12:5.2e-14:2.3e+02:3.6e+02
chr11	71750000	71775000	MIR3165:-25Kb:4.1e-12:5.2e-14:2.3e+02:3.6e+02
chr11	71750000	71775000	NUMA1:-25Kb:4.1e-12:5.2e-14:2.3e+02:3.6e+02
chr11	72450000	72475000	MIR4692:-25Kb:0:0:2.5e+02:5.3e+02
chr11	72475000	72500000	ARAP1:25Kb:0:0:2.5e+02:5.3e+02
chr11	72475000	72500000	STARD10:-25Kb:0:0:2.5e+02:4.4e+02
chr11	72500000	72525000	MIR4692:25Kb:0:0:2.5e+02:4.4e+02
chr11	77700000	77725000	KCTD14:-25Kb:2.9e-11:3.7e-13:1.8e+02:3.6e+02
chr11	77725000	77750000	INTS4:25Kb:2.6e-11:3.4e-13:1.8e+02:3.6e+02
chr11	77850000	77875000	KCTD21:-25Kb:0:0:2e+02:4e+02
chr11	77850000	77875000	USP35:-25Kb:0:0:2e+02:4e+02
chr11	77875000	77900000	ALG8:25Kb:0:0:2e+02:4e+02
chr11	79075000	79100000	MIR5579:-50Kb:2.5e-12:9.6e-14:1.1e+02:2e+02
chr11	79100000	79125000	MIR5579:-25Kb:0:0:1.9e+02:3e+02
chr11	79125000	79150000	MIR708:25Kb:0:0:1.9e+02:3e+02
chr11	79125000	79150000	TENM4:-25Kb:0:0:1.9e+02:2.9e+02
chr11	79150000	79175000	MIR5579:25Kb:0:0:1.9e+02:2.9e+02
chr11	81575000	81600000	MIR4300:-25Kb:0:0:62:1.6e+02
chr11	82550000	82575000	FAM181B:125Kb:0:0:45:1.5e+02
chr11	82725000	82750000	SNORA70E:-25Kb:0:0:1.9e+02:3.4e+02
chr11	82750000	82775000	LOC100506233:-25Kb:3.5e-12:4.8e-14:1.9e+02:2.8e+02
chr11	82750000	82775000	RAB30:-25Kb:3.5e-12:4.8e-14:1.9e+02:2.8e+02
chr11	82775000	82800000	SNORA70E:25Kb:2.7e-12:7.1e-14:1.9e+02:2.8e+02
chr11	82800000	82825000	LOC100506233:25Kb:1.2e-11:3.2e-13:1.9e+02:2.8e+02
chr11	82800000	82825000	RAB30:25Kb:1.2e-11:3.2e-13:1.9e+02:2.8e+02
chr11	90250000	90275000	MIR4490:-25Kb:0:0:66:1.6e+02
chr11	94475000	94500000	AMOTL1:-25Kb:0:0:2.2e+02:4.3e+02
chr11	94775000	94800000	KDM4E:25Kb:8.3e-14:1e-15:1.3e+02:2.9e+02
chr11	94825000	94850000	ENDOD1:25Kb:0:0:1.1e+02:4.5e+02
chr11	94825000	94850000	SRSF8:25Kb:0:0:1.1e+02:4.5e+02
chr11	94850000	94875000	ENDOD1:50Kb:1.8e-13:4.8e-15:82:2.4e+02
chr11	94850000	94875000	SRSF8:50Kb:1.8e-13:4.8e-15:82:2.4e+02
chr11	94875000	94900000	ENDOD1:75Kb:7.6e-11:2.9e-12:69:2.1e+02
chr11	94875000	94900000	SRSF8:75Kb:7.6e-11:2.9e-12:69:2.1e+02
chr11	96025000	96050000	MIR1260B:-25Kb:0:0:2.2e+02:3.7e+02
chr11	100575000	100600000	ARHGAP42:25Kb:0:0:1.3e+02:2.4e+02
chr11	100625000	100650000	ARHGAP42:75Kb:1.8e-11:7.2e-13:55:1.3e+02
chr11	100700000	100725000	ARHGAP42:150Kb:7.6e-13:2e-14:32:1.1e+02
chr11	102450000	102475000	MMP20:-25Kb:8.1e-11:1.1e-12:2.2e+02:3.2e+02
chr11	107550000	107575000	ALKBH8:125Kb:0:0:44:1.8e+02
chr11	108425000	108450000	EXPH5:-25Kb:6.6e-13:2.5e-14:2e+02:3e+02
chr11	108475000	108500000	EXPH5:25Kb:0:0:2e+02:3.5e+02
chr11	108500000	108525000	EXPH5:50Kb:0:0:98:2e+02
chr11	109925000	109950000	ZC3H12C:-25Kb:0:0:1.6e+02:2.8e+02
chr11	111150000	111175000	LOC100132078:-125Kb:5.9e-14:7.8e-16:42:2e+02
chr11	111225000	111250000	MIR4491:25Kb:0:0:99:3.2e+02
chr11	111225000	111250000	POU2AF1:-25Kb:0:0:99:3e+02
chr11	111250000	111275000	LOC100132078:-25Kb:7.8e-12:2e-13:99:2.4e+02
chr11	111275000	111300000	C11orf92:125Kb:4.6e-14:1.2e-15:42:2e+02
chr11	111275000	111300000	C11orf93:125Kb:4.6e-14:1.2e-15:42:2e+02
chr11	111275000	111300000	POU2AF1:25Kb:7.8e-12:2e-13:99:2.4e+02
chr11	111300000	111325000	C11orf92:150Kb:0:0:38:2.5e+02
chr11	111300000	111325000	C11orf93:150Kb:0:0:38:2.5e+02
chr11	111325000	111350000	LAYN:-75Kb:3.1e-11:7.8e-13:76:2.1e+02
chr11	111375000	111400000	LAYN:-25Kb:0:0:2.2e+02:3.8e+02
chr11	111400000	111425000	BTG4:25Kb:0:0:2.2e+02:3.8e+02
chr11	111400000	111425000	C11orf88:25Kb:0:0:2.2e+02:3.8e+02
chr11	111400000	111425000	MIR34B:25Kb:0:0:2.2e+02:3.8e+02
chr11	111400000	111425000	MIR34C:25Kb:0:0:2.2e+02:3.8e+02
chr11	111450000	111475000	PPP2R1B:-175Kb:0:0:45:2.1e+02
chr11	111625000	111650000	SIK2:175Kb:0:0:45:2.1e+02
chr11	112075000	112100000	C11orf34:-50Kb:1e-11:1.9e-13:95:2.2e+02
chr11	112100000	112125000	C11orf34:-25Kb:1e-11:2.5e-13:1.8e+02:3.1e+02
chr11	112125000	112150000	PTS:50Kb:1.1e-11:1.4e-13:95:2.2e+02
chr11	112150000	112175000	PTS:75Kb:5e-11:1.3e-12:65:1.9e+02
chr11	113275000	113300000	ANKK1:25Kb:0:0:2.4e+02:4.3e+02
chr11	113375000	113400000	TTC12:200Kb:0:0:47:1.9e+02
chr11	113400000	113425000	TTC12:225Kb:0:0:45:2.2e+02
chr11	114275000	114300000	C11orf71:25Kb:3.9e-13:5.1e-15:1.4e+02:2.7e+02
chr11	114275000	114300000	RBM7:25Kb:3.9e-13:5.1e-15:1.4e+02:2.7e+02
chr11	115600000	115625000	LOC283143:-25Kb:0:0:1.5e+02:2.7e+02
chr11	116725000	116750000	APOA1:25Kb:0:0:2e+02:3.4e+02
chr11	116725000	116750000	APOC3:25Kb:0:0:2e+02:3.4e+02
chr11	116725000	116750000	SIK3:-225Kb:7.4e-14:2.1e-15:34:1.8e+02
chr11	116850000	116875000	SIK3:-100Kb:1.1e-12:4.9e-14:65:2e+02
chr11	116925000	116950000	SIK3:-25Kb:0:0:2e+02:3.5e+02
chr11	117700000	117725000	TMPRSS13:-100Kb:0:0:56:2.6e+02
chr11	117750000	117775000	FXYD6:25Kb:0:0:1.7e+02:3.5e+02
chr11	117775000	117800000	TMPRSS13:-25Kb:1.1e-11:3.1e-13:1.7e+02:3.2e+02
chr11	117800000	117825000	FXYD6-FXYD2:100Kb:0:0:56:2.6e+02
chr11	117925000	117950000	TMPRSS4-AS1:-25Kb:0:0:1.7e+02:3.9e+02
chr11	117950000	117975000	TMPRSS4:25Kb:0:0:1.7e+02:3.9e+02
chr11	117975000	118000000	TMPRSS4:50Kb:0:0:3.2:1.9e+02
chr11	117975000	118000000	TMPRSS4-AS1:25Kb:0:0:4.6:3.2e+02
chr11	118950000	118975000	C2CD2L:-25Kb:2.3e-11:3e-13:2.4e+02:3.9e+02
chr11	118950000	118975000	HINFP:-25Kb:2.3e-11:3e-13:2.4e+02:3.9e+02
chr11	119225000	119250000	C1QTNF5:25Kb:0:0:29:4.4e+02
chr11	119225000	119250000	MFRP:25Kb:0:0:29:4.4e+02
chr11	119225000	119250000	RNF26:25Kb:0:0:29:4.4e+02
chr11	119325000	119350000	C1QTNF5:125Kb:2.5e-11:6.6e-13:7.9:1.8e+02
chr11	119325000	119350000	MFRP:125Kb:2.5e-11:6.6e-13:7.9:1.8e+02
chr11	119325000	119350000	RNF26:125Kb:2.5e-11:6.6e-13:7.9:1.8e+02
chr11	119550000	119575000	PVRL1:-25Kb:0:0:2.2e+02:5.9e+02
chr11	119975000	120000000	TRIM29:-25Kb:0:0:2.2e+02:4.7e+02
chr11	120025000	120050000	OAF:-50Kb:0:0:1.3e+02:3.9e+02
chr11	120050000	120075000	OAF:-25Kb:0:0:2.2e+02:5.1e+02
chr11	120150000	120175000	POU2F3:50Kb:0:0:1.3e+02:3.6e+02
chr11	120225000	120250000	ARHGEF12:25Kb:0:0:1.5e+02:3.6e+02
chr11	121975000	122000000	MIR100:-25Kb:1.3e-14:3.3e-16:1.9e+02:3.3e+02
chr11	121975000	122000000	MIRLET7A2:-25Kb:1.3e-14:3.3e-16:1.9e+02:3.3e+02
chr11	122000000	122025000	BLID:25Kb:2.6e-14:3.3e-16:1.9e+02:3.3e+02
chr11	122000000	122025000	MIR100HG:-50Kb:6e-11:1.5e-12:95:2.2e+02
chr11	122025000	122050000	MIR100:25Kb:0:0:1.9e+02:3.9e+02
chr11	122025000	122050000	MIR100HG:-25Kb:0:0:1.9e+02:4e+02
chr11	122025000	122050000	MIRLET7A2:25Kb:0:0:1.9e+02:3.9e+02
chr11	122050000	122075000	MIR100:50Kb:1e-11:4.1e-13:95:2.2e+02
chr11	122050000	122075000	MIRLET7A2:50Kb:1e-11:4.1e-13:95:2.2e+02
chr11	123025000	123050000	CLMP:-25Kb:0:0:2.2e+02:4e+02
chr11	123950000	123975000	VWA5A:-25Kb:3.3e-12:4e-14:1.6e+02:2.9e+02
chr11	124525000	124550000	ESAM:-100Kb:3.7e-13:4.8e-15:54:1.8e+02
chr11	124625000	124650000	SIAE:100Kb:1.2e-12:1.5e-14:54:1.8e+02
chr11	124625000	124650000	SPA17:100Kb:1.2e-12:1.5e-14:54:1.8e+02
chr11	124750000	124775000	CCDC15:-50Kb:0:0:1e+02:2.6e+02
chr11	124750000	124775000	HEPACAM:-50Kb:0:0:1e+02:2.6e+02
chr11	124800000	124825000	ROBO4:50Kb:0:0:1e+02:2.6e+02
chr11	126125000	126150000	DCPS:-25Kb:0:0:1.4e+02:2.6e+02
chr11	126125000	126150000	TIRAP:-25Kb:0:0:1.4e+02:2.6e+02
chr11	126150000	126175000	FOXRED1:25Kb:0:0:1.4e+02:2.6e+02
chr11	126150000	126175000	SRPR:25Kb:0:0:1.4e+02:2.6e+02
chr11	128750000	128775000	TP53AIP1:-50Kb:0:0:1.1e+02:3.6e+02
chr11	128775000	128800000	TP53AIP1:-25Kb:0:0:2.1e+02:4e+02
chr11	128800000	128825000	C11orf45:25Kb:0:0:2.1e+02:4e+02
chr11	128800000	128825000	KCNJ5:50Kb:0:0:1.1e+02:3.6e+02
chr11	128825000	128850000	KCNJ5:75Kb:0:0:57:2.5e+02
chr11	129550000	129575000	BARX2:325Kb:1.8e-12:4.8e-14:23:1.6e+02
chr11	129600000	129625000	BARX2:375Kb:0:0:21:1.8e+02
chr11	130250000	130275000	ADAMTS8:-25Kb:0:0:1.7e+02:4.2e+02
chr11	130325000	130350000	ADAMTS15:25Kb:1.3e-12:3.7e-14:1.7e+02:3e+02
chr11	130500000	130525000	C11orf44:-25Kb:0:0:1.7e+02:3.3e+02
chr11	130700000	130725000	ADAMTS15:400Kb:0:0:27:2e+02
chr11	130725000	130750000	ADAMTS15:425Kb:2.9e-12:1.2e-13:26:1.6e+02
chr11	134000000	134025000	LOC100128239:100Kb:0:0:42:1.4e+02
chr11	134100000	134125000	GLB1L3:-25Kb:0:0:1.5e+02:2.5e+02
chr11	134125000	134150000	ACAD8:25Kb:0:0:1.5e+02:2.5e+02
chr11	134125000	134150000	THYN1:25Kb:0:0:1.5e+02:2.5e+02
chr12	-250000	-225000	FAM138D:-375Kb:3.7e-12:1.7e-13:78:2.1e+02
chr12	-225000	-200000	FAM138D:-350Kb:0:0:61:2.2e+02
chr12	-200000	-175000	LOC574538:-450Kb:1.9e-13:7.9e-15:78:2.1e+02
chr12	-150000	-125000	LOC574538:-400Kb:3.1e-14:6.7e-16:2e+02:3.4e+02
chr12	-150000	-125000	SLC6A12:-450Kb:0:0:61:2.2e+02
chr12	175000	200000	CCDC77:-300Kb:8.2e-12:1.4e-13:2e+02:3.1e+02
chr12	175000	200000	KDM5A:-300Kb:8.2e-12:1.4e-13:2e+02:3.1e+02
chr12	200000	225000	SLC6A13:-150Kb:3.9e-13:2e-14:38:1.6e+02
chr12	250000	275000	SLC6A13:-100Kb:6.1e-14:1.6e-15:31:1.6e+02
chr12	1775000	1800000	MIR3649:25Kb:3.8e-12:9.8e-14:1.5e+02:2.6e+02
chr12	1875000	1900000	MIR3649:125Kb:0:0:44:2.2e+02
chr12	2150000	2175000	CACNA1C-IT3:-225Kb:9.7e-11:2.6e-12:28:1.4e+02
chr12	2350000	2375000	CACNA1C-AS4:25Kb:6.8e-12:8.4e-14:1.5e+02:2.7e+02
chr12	2350000	2375000	CACNA1C-IT3:-25Kb:0:0:1.5e+02:3.7e+02
chr12	2375000	2400000	CACNA1C:225Kb:6.9e-12:9e-14:28:1.4e+02
chr12	3225000	3250000	TSPAN9:50Kb:0:0:1.2e+02:2.8e+02
chr12	4100000	4125000	CCND2:-275Kb:1.2e-11:1.6e-13:45:1.4e+02
chr12	4400000	4425000	C12orf5:-25Kb:0:0:1e+02:2.4e+02
chr12	5300000	5325000	NTF3:-225Kb:9.5e-12:1.3e-13:26:1.4e+02
chr12	6325000	6350000	CD9:25Kb:0:0:2.5e+02:4.5e+02
chr12	6375000	6400000	CD9:75Kb:0:0:84:2.9e+02
chr12	6425000	6450000	LTBR:-50Kb:6.6e-11:8.3e-13:1.3e+02:2.6e+02
chr12	6425000	6450000	SCNN1A:-50Kb:6.6e-11:8.3e-13:1.3e+02:2.6e+02
chr12	6525000	6550000	CD27:-25Kb:0:0:2.5e+02:4.5e+02
chr12	6525000	6550000	CD27-AS1:-25Kb:0:0:2.5e+02:4.5e+02
chr12	6525000	6550000	TAPBPL:-25Kb:0:0:2.5e+02:4.5e+02
chr12	6600000	6625000	GAPDH:-25Kb:0:0:2.5e+02:4.2e+02
chr12	6625000	6650000	MRPL51:25Kb:0:0:2.5e+02:4.2e+02
chr12	6625000	6650000	NCAPD2:25Kb:0:0:2.5e+02:4.2e+02
chr12	6625000	6650000	SCARNA10:25Kb:0:0:2.5e+02:4.2e+02
chr12	6850000	6875000	GNB3:-75Kb:9.3e-11:1.2e-12:83:2.2e+02
chr12	6850000	6875000	GPR162:-75Kb:9.3e-11:1.2e-12:83:2.2e+02
chr12	6850000	6875000	LEPREL2:-75Kb:9.3e-11:1.2e-12:83:2.2e+02
chr12	6925000	6950000	MLF2:75Kb:9.9e-11:1.2e-12:83:2.2e+02
chr12	7000000	7025000	ATN1:-25Kb:6.5e-12:1.7e-13:2.3e+02:3.8e+02
chr12	7025000	7050000	C12orf57:-25Kb:0:0:2.3e+02:4.2e+02
chr12	7025000	7050000	ENO2:25Kb:9e-12:1.1e-13:2.3e+02:3.8e+02
chr12	7025000	7050000	LRRC23:25Kb:9e-12:1.1e-13:2.3e+02:3.8e+02
chr12	7025000	7050000	MIR141:-25Kb:0:0:2.3e+02:4.2e+02
chr12	7025000	7050000	MIR200C:-25Kb:0:0:2.3e+02:4.2e+02
chr12	7025000	7050000	PTPN6:-25Kb:0:0:2.3e+02:4.2e+02
chr12	7050000	7075000	ATN1:25Kb:0:0:2.3e+02:4.2e+02
chr12	7150000	7175000	C1RL:-100Kb:5.2e-14:6.7e-16:63:2.2e+02
chr12	7150000	7175000	C1RL-AS1:-100Kb:5.2e-14:6.7e-16:63:2.2e+02
chr12	7250000	7275000	C1S:100Kb:1.1e-13:1.4e-15:63:2.2e+02
chr12	8000000	8025000	SLC2A3:-75Kb:0:0:61:2.2e+02
chr12	8100000	8125000	SLC2A3:25Kb:0:0:1.8e+02:4.2e+02
chr12	9000000	9025000	A2ML1:25Kb:0:0:1.3e+02:2.6e+02
chr12	9825000	9850000	CLEC2D:25Kb:0:0:1.6e+02:2.9e+02
chr12	10175000	10200000	CLEC7A:-100Kb:7.8e-14:1e-15:42:1.5e+02
chr12	10275000	10300000	CLEC9A:100Kb:2.6e-14:3.3e-16:42:1.5e+02
chr12	10300000	10325000	TMEM52B:-25Kb:0:0:1.4e+02:3.1e+02
chr12	10325000	10350000	GABARAPL1:-25Kb:1.8e-11:2.2e-13:1.4e+02:2.4e+02
chr12	10325000	10350000	OLR1:25Kb:0:0:1.4e+02:3.1e+02
chr12	10350000	10375000	TMEM52B:25Kb:4.2e-12:1e-13:1.4e+02:2.4e+02
chr12	11100000	11125000	PRH2:25Kb:7.7e-13:9.7e-15:1.3e+02:2.5e+02
chr12	11100000	11125000	TAS2R14:25Kb:7.7e-13:9.7e-15:1.3e+02:2.5e+02
chr12	11825000	11850000	ETV6:25Kb:0:0:1.9e+02:4.1e+02
chr12	13250000	13275000	EMP1:-75Kb:0:0:99:3.2e+02
chr12	13275000	13300000	GSG1:25Kb:0:0:2.7e+02:5.2e+02
chr12	13325000	13350000	GSG1:75Kb:0:0:99:3.2e+02
chr12	13350000	13375000	GSG1:100Kb:0:0:76:3e+02
chr12	14400000	14425000	ATF7IP:-100Kb:0:0:39:1.4e+02
chr12	14975000	15000000	ARHGDIB:-125Kb:8.6e-11:3.4e-12:43:1.4e+02
chr12	14975000	15000000	PDE6H:-150Kb:0:0:37:1.7e+02
chr12	15000000	15025000	PDE6H:-125Kb:2.4e-11:9.3e-13:43:1.5e+02
chr12	15050000	15075000	ARHGDIB:-50Kb:8.4e-15:1.1e-16:87:2.1e+02
chr12	15050000	15075000	ERP27:-25Kb:6.7e-12:8.2e-14:1.5e+02:2.6e+02
chr12	15100000	15125000	ART4:125Kb:2.2e-11:5.9e-13:43:1.4e+02
chr12	15100000	15125000	PDE6H:-25Kb:2.4e-11:8.5e-13:1.5e+02:2.5e+02
chr12	15125000	15150000	ARHGDIB:25Kb:2.7e-11:7.2e-13:1.5e+02:2.5e+02
chr12	15125000	15150000	ART4:150Kb:0:0:37:1.7e+02
chr12	19550000	19575000	AEBP2:-25Kb:1.6e-12:2e-14:1.6e+02:2.2e+02
chr12	21625000	21650000	GOLT1B:-25Kb:0:0:94:1.8e+02
chr12	21625000	21650000	RECQL:-25Kb:0:0:94:1.8e+02
chr12	21700000	21725000	C12orf39:25Kb:5.2e-12:6.4e-14:94:1.7e+02
chr12	21725000	21750000	GYS2:-25Kb:0:0:94:1.9e+02
chr12	21775000	21800000	LDHB:-25Kb:0:0:94:1.9e+02
chr12	22200000	22225000	CMAS:25Kb:0:0:57:1.6e+02
chr12	22225000	22250000	ST8SIA1:-250Kb:3.2e-14:8.9e-16:25:1.1e+02
chr12	22250000	22275000	ST8SIA1:-225Kb:0:0:27:1.3e+02
chr12	22675000	22700000	ETNK1:-100Kb:0:0:40:1.4e+02
chr12	22775000	22800000	C2CD5:100Kb:0:0:40:1.4e+02
chr12	26075000	26100000	LOC100506451:-25Kb:9.6e-11:2.4e-12:1.7e+02:2.8e+02
chr12	26075000	26100000	RASSF8:-25Kb:9.6e-11:2.4e-12:1.7e+02:2.8e+02
chr12	26125000	26150000	LOC100506451:25Kb:7.8e-11:9.9e-13:1.7e+02:2.8e+02
chr12	26125000	26150000	RASSF8:25Kb:7.8e-11:9.9e-13:1.7e+02:2.8e+02
chr12	27700000	27725000	PPFIBP1:25Kb:0:0:2.3e+02:4.7e+02
chr12	27725000	27750000	PPFIBP1:50Kb:0:0:1.2e+02:2.7e+02
chr12	27900000	27925000	KLHL42:-25Kb:2.5e-11:6.4e-13:1.5e+02:2.7e+02
chr12	27925000	27950000	MANSC4:25Kb:5.1e-11:6.5e-13:1.5e+02:2.7e+02
chr12	27950000	27975000	KLHL42:25Kb:0:0:1.5e+02:3.6e+02
chr12	29875000	29900000	TMTC1:-50Kb:4.4e-11:1.1e-12:55:1.6e+02
chr12	29900000	29925000	TMTC1:-25Kb:0:0:80:3e+02
chr12	30875000	30900000	CAPRIN2:-25Kb:0:0:80:2.5e+02
chr12	31050000	31075000	TSPAN11:-25Kb:0:0:71:2e+02
chr12	31900000	31925000	AMN1:25Kb:0:0:1.2e+02:2.8e+02
chr12	33000000	33025000	PKP2:-25Kb:0:0:1.2e+02:2.2e+02
chr12	33050000	33075000	PKP2:25Kb:0:0:1.2e+02:2.6e+02
chr12	33050000	33075000	YARS2:150Kb:1e-11:1.5e-13:23:1.1e+02
chr12	38525000	38550000	ALG10B:-175Kb:0:0:10:85
chr12	39800000	39825000	KIF21A:-25Kb:0:0:1.3e+02:2.4e+02
chr12	40450000	40475000	SLC2A13:-25Kb:6.2e-14:7.8e-16:1.2e+02:2.1e+02
chr12	42700000	42725000	GXYLT1:175Kb:1.1e-11:1.4e-13:28:1.3e+02
chr12	42950000	42975000	PRICKLE1:-25Kb:4.1e-11:1.2e-12:75:1.8e+02
chr12	43000000	43025000	PRICKLE1:25Kb:0:0:75:2.2e+02
chr12	43675000	43700000	PRICKLE1:700Kb:5.4e-11:2.3e-12:21:1.2e+02
chr12	44200000	44225000	TMEM117:-25Kb:0:0:1.3e+02:2.7e+02
chr12	44225000	44250000	TWF1:25Kb:0:0:1.3e+02:2.7e+02
chr12	44250000	44275000	TMEM117:25Kb:0:0:1.3e+02:3.2e+02
chr12	44275000	44300000	IRAK4:125Kb:2.6e-12:3.4e-14:26:1.4e+02
chr12	44275000	44300000	PUS7L:125Kb:2.6e-12:3.4e-14:26:1.4e+02
chr12	45650000	45675000	ANO6:50Kb:0:0:95:2.2e+02
chr12	45650000	45675000	PLEKHA8P1:50Kb:0:0:95:2.2e+02
chr12	47050000	47075000	SLC38A2:300Kb:2.2e-12:2.9e-14:25:1.4e+02
chr12	48125000	48150000	ENDOU:25Kb:0:0:2.1e+02:4.1e+02
chr12	48125000	48150000	HDAC7:-75Kb:3.3e-11:8.7e-13:78:2.2e+02
chr12	48125000	48150000	RAPGEF3:-25Kb:0:0:2.1e+02:6.5e+02
chr12	48125000	48150000	SLC48A1:-25Kb:0:0:2.1e+02:6.5e+02
chr12	48225000	48250000	HDAC7:25Kb:0:0:2.1e+02:4e+02
chr12	48250000	48275000	VDR:-25Kb:0:0:1.8e+02:4.2e+02
chr12	50025000	50050000	FMNL3:-75Kb:5.3e-14:6.7e-16:91:3e+02
chr12	52550000	52575000	KRT7:-75Kb:0:0:1.1e+02:3.5e+02
chr12	52550000	52575000	LINC00592:-50Kb:0:0:1.6e+02:4.6e+02
chr12	52550000	52575000	LOC283403:-50Kb:0:0:1.6e+02:4.6e+02
chr12	52775000	52800000	KRT5:-125Kb:2e-13:2.8e-15:66:2.9e+02
chr12	52775000	52800000	KRT6B:-50Kb:0:0:1.6e+02:4.1e+02
chr12	52775000	52800000	KRT75:-50Kb:0:0:1.6e+02:4.1e+02
chr12	52800000	52825000	KRT6B:-25Kb:0:0:3e+02:5.4e+02
chr12	52800000	52825000	KRT75:-25Kb:0:0:3e+02:5.4e+02
chr12	52825000	52850000	KRT5:-75Kb:5.8e-11:2.4e-12:1.1e+02:3.1e+02
chr12	52825000	52850000	KRT82:25Kb:0:0:3e+02:5.4e+02
chr12	52825000	52850000	KRT84:50Kb:0:0:1.6e+02:4.1e+02
chr12	52900000	52925000	KRT6B:75Kb:5.3e-11:2.1e-12:1.1e+02:3.1e+02
chr12	52900000	52925000	KRT75:75Kb:5.3e-11:2.1e-12:1.1e+02:3.1e+02
chr12	52900000	52925000	KRT84:125Kb:8.7e-14:2.3e-15:66:2.9e+02
chr12	53250000	53275000	KRT5:350Kb:1.5e-12:4e-14:32:2.5e+02
chr12	54400000	54425000	SMUG1:-175Kb:8.4e-14:1.1e-15:42:2.4e+02
chr12	54575000	54600000	HOXC4:175Kb:1.8e-14:2.2e-16:42:2.4e+02
chr12	54575000	54600000	HOXC6:175Kb:1.8e-14:2.2e-16:42:2.4e+02
chr12	54575000	54600000	HOXC8:175Kb:1.8e-14:2.2e-16:42:2.4e+02
chr12	54675000	54700000	GPR84:-75Kb:1.3e-12:1.7e-14:97:2.9e+02
chr12	54750000	54775000	HNRNPA1P10:75Kb:2.2e-12:2.7e-14:97:2.9e+02
chr12	54750000	54775000	NFE2:75Kb:2.2e-12:2.7e-14:97:2.9e+02
chr12	54825000	54850000	ITGA5:25Kb:2.7e-14:3.3e-16:2.9e+02:4.9e+02
chr12	54825000	54850000	ZNF385A:50Kb:0:0:1.5e+02:4.1e+02
chr12	55450000	55475000	TESPA1:75Kb:2e-13:2.6e-15:59:2.3e+02
chr12	56000000	56025000	OR10P1:-25Kb:0:0:53:2.6e+02
chr12	56325000	56350000	CDK2:-25Kb:0:0:2.7e+02:4.5e+02
chr12	56325000	56350000	DNAJC14:125Kb:0:0:55:2.4e+02
chr12	56325000	56350000	GDF11:200Kb:1.1e-11:1.6e-13:34:1.7e+02
chr12	56325000	56350000	ORMDL2:125Kb:0:0:55:2.4e+02
chr12	56325000	56350000	PMEL:-25Kb:0:0:2.7e+02:4.5e+02
chr12	56325000	56350000	RAB5B:-25Kb:0:0:2.7e+02:4.5e+02
chr12	56325000	56350000	SARNP:125Kb:0:0:55:2.4e+02
chr12	56325000	56350000	TMEM198B:125Kb:0:0:55:2.4e+02
chr12	57125000	57150000	GPR182:-250Kb:5.6e-12:1.5e-13:28:1.9e+02
chr12	57150000	57175000	GPR182:-225Kb:0:0:33:2.9e+02
chr12	57375000	57400000	HSD17B6:225Kb:0:0:33:2.9e+02
chr12	57375000	57400000	PRIM1:250Kb:2e-11:2.5e-13:28:1.9e+02
chr12	57400000	57425000	MYO1A:-25Kb:1.1e-11:1.4e-13:2.5e+02:4.1e+02
chr12	57425000	57450000	TAC3:25Kb:1.3e-11:1.6e-13:2.5e+02:4.1e+02
chr12	57425000	57450000	ZBTB39:25Kb:1.3e-11:1.6e-13:2.5e+02:4.1e+02
chr12	57450000	57475000	LRP1:-50Kb:6.6e-11:2.6e-12:1.3e+02:2.8e+02
chr12	57450000	57475000	STAT6:-50Kb:6.6e-11:2.6e-12:1.3e+02:2.8e+02
chr12	57475000	57500000	LRP1:-25Kb:1.2e-11:3.2e-13:2.5e+02:4.1e+02
chr12	57475000	57500000	STAT6:-25Kb:1.2e-11:3.2e-13:2.5e+02:4.1e+02
chr12	57500000	57525000	NAB2:25Kb:2.7e-11:3.4e-13:2.5e+02:4.1e+02
chr12	57550000	57575000	LRP1:50Kb:0:0:1.3e+02:3.7e+02
chr12	57550000	57575000	STAT6:50Kb:0:0:1.3e+02:3.7e+02
chr12	57600000	57625000	NDUFA4L2:-25Kb:0:0:2.5e+02:6.4e+02
chr12	57600000	57625000	STAC3:-25Kb:0:0:2.5e+02:6.4e+02
chr12	57625000	57650000	NXPH4:25Kb:0:0:2.5e+02:6.4e+02
chr12	57625000	57650000	SHMT2:25Kb:0:0:2.5e+02:6.4e+02
chr12	58275000	58300000	CTDSP2:50Kb:0:0:1.2e+02:3.4e+02
chr12	59275000	59300000	LRIG3:-25Kb:0:0:1.4e+02:2.9e+02
chr12	59950000	59975000	SLC16A7:-25Kb:0:0:1e+02:1.9e+02
chr12	63175000	63200000	C12orf61:200Kb:0:0:30:2.2e+02
chr12	63175000	63200000	MIRLET7I:200Kb:0:0:30:2.2e+02
chr12	64625000	64650000	SRGAP1:400Kb:0:0:26:1.7e+02
chr12	65050000	65075000	MIR548C:50Kb:1.8e-11:2.3e-13:1.2e+02:2.2e+02
chr12	65050000	65075000	MIR548Z:50Kb:1.8e-11:2.3e-13:1.2e+02:2.2e+02
chr12	65050000	65075000	RASSF3:50Kb:1.8e-11:2.3e-13:1.2e+02:2.2e+02
chr12	69125000	69150000	MDM2:-75Kb:3.1e-12:4e-14:74:1.8e+02
chr12	69150000	69175000	LOC100130075:-25Kb:0:0:1.8e+02:3.5e+02
chr12	69175000	69200000	MDM2:-25Kb:7.1e-11:1.8e-12:1.8e+02:2.8e+02
chr12	69200000	69225000	LOC100130075:25Kb:9.8e-11:2.4e-12:1.8e+02:2.8e+02
chr12	69200000	69225000	SLC35E3:75Kb:3.9e-12:4.9e-14:74:1.8e+02
chr12	71050000	71075000	PTPRB:25Kb:0:0:1.5e+02:2.6e+02
chr12	72025000	72050000	RAB21:-100Kb:0:0:42:1.5e+02
chr12	72050000	72075000	RAB21:-75Kb:0:0:56:2e+02
chr12	72050000	72075000	TMEM19:-25Kb:1.8e-11:4.4e-13:1.7e+02:2.6e+02
chr12	72075000	72100000	RAB21:-50Kb:8.1e-12:4.3e-13:85:1.6e+02
chr12	72075000	72100000	THAP2:25Kb:2.1e-11:8.2e-13:1.7e+02:2.6e+02
chr12	72075000	72100000	ZFC3H1:25Kb:2.1e-11:8.2e-13:1.7e+02:2.6e+02
chr12	72100000	72125000	RAB21:-25Kb:0:0:1.7e+02:2.6e+02
chr12	72100000	72125000	THAP2:50Kb:0:0:85:1.9e+02
chr12	72100000	72125000	TMEM19:25Kb:0:0:1.7e+02:2.8e+02
chr12	72100000	72125000	ZFC3H1:50Kb:0:0:85:1.9e+02
chr12	72125000	72150000	THAP2:75Kb:0:0:56:2e+02
chr12	72125000	72150000	ZFC3H1:75Kb:0:0:56:2e+02
chr12	72400000	72425000	TRHDE:-250Kb:4e-12:1.1e-13:17:94
chr12	72400000	72425000	TRHDE-AS1:-250Kb:4e-12:1.1e-13:17:94
chr12	72675000	72700000	TRHDE:25Kb:0:0:1.2e+02:2.4e+02
chr12	72675000	72700000	TRHDE-AS1:25Kb:0:0:1.2e+02:2.4e+02
chr12	79775000	79800000	MIR1252:-25Kb:0:0:1.3e+02:2.4e+02
chr12	80050000	80075000	PAWR:-25Kb:0:0:1.3e+02:2.4e+02
chr12	80100000	80125000	PAWR:25Kb:0:0:1.3e+02:2.9e+02
chr12	80350000	80375000	PPP1R12A:25Kb:0:0:1.3e+02:2.4e+02
chr12	85275000	85300000	SLC6A15:-25Kb:5.4e-12:1.4e-13:1.3e+02:2e+02
chr12	85400000	85425000	SLC6A15:100Kb:0:0:37:1.2e+02
chr12	85850000	85875000	NTS:-400Kb:0:0:14:98
chr12	85875000	85900000	NTS:-375Kb:1.4e-11:5.6e-13:15:83
chr12	85950000	85975000	NTS:-300Kb:0:0:17:1.2e+02
chr12	88200000	88225000	MKRN9P:25Kb:3.6e-14:4.4e-16:1.1e+02:2.3e+02
chr12	88500000	88525000	CEP290:-25Kb:0:0:1.2e+02:2.5e+02
chr12	88500000	88525000	TMTC3:-25Kb:0:0:1.2e+02:2.5e+02
chr12	88925000	88950000	KITLG:-25Kb:8.2e-15:1.1e-16:1.2e+02:2.7e+02
chr12	88950000	88975000	CEP290:425Kb:5e-12:1.5e-13:21:1.3e+02
chr12	88950000	88975000	TMTC3:425Kb:5e-12:1.5e-13:21:1.3e+02
chr12	91275000	91300000	LINC00615:-25Kb:4.2e-11:5.1e-13:1.2e+02:1.9e+02
chr12	92825000	92850000	CLLU1:25Kb:3.4e-12:4.4e-14:1.4e+02:2.6e+02
chr12	92825000	92850000	CLLU1OS:25Kb:3.4e-12:4.4e-14:1.4e+02:2.6e+02
chr12	94975000	95000000	MIR5700:25Kb:0:0:1.7e+02:4.2e+02
chr12	95000000	95025000	TMCC3:-25Kb:0:0:1.7e+02:5.1e+02
chr12	95250000	95275000	MIR492:25Kb:7.4e-12:9e-14:1.7e+02:2.9e+02
chr12	96450000	96475000	ELK3:-125Kb:4.3e-15:1.1e-16:47:1.6e+02
chr12	96600000	96625000	ELK3:25Kb:0:0:2e+02:3.8e+02
chr12	98850000	98875000	LOC643770:-25Kb:0:0:1.5e+02:2.3e+02
chr12	98875000	98900000	SLC9A7P1:25Kb:0:0:1.5e+02:2.3e+02
chr12	98875000	98900000	TMPO:-25Kb:0:0:1.5e+02:2.4e+02
chr12	98875000	98900000	TMPO-AS1:-25Kb:0:0:1.5e+02:2.4e+02
chr12	98900000	98925000	LOC643770:25Kb:0:0:1.5e+02:2.4e+02
chr12	98975000	99000000	APAF1:-50Kb:7.8e-14:1e-15:82:1.5e+02
chr12	98975000	99000000	IKBIP:-50Kb:7.8e-14:1e-15:82:1.5e+02
chr12	99000000	99025000	SLC25A3:25Kb:1.4e-12:3.5e-14:1.5e+02:2.2e+02
chr12	99000000	99025000	SNORA53:25Kb:1.4e-12:3.5e-14:1.5e+02:2.2e+02
chr12	99025000	99050000	SLC25A3:50Kb:9.6e-14:1.2e-15:82:1.5e+02
chr12	99025000	99050000	SNORA53:50Kb:9.6e-14:1.2e-15:82:1.5e+02
chr12	100550000	100575000	ACTR6:-25Kb:5.7e-12:7.1e-14:1.2e+02:1.9e+02
chr12	100550000	100575000	MIR1827:-25Kb:5.7e-12:7.1e-14:1.2e+02:1.9e+02
chr12	100575000	100600000	GOLGA2P5:25Kb:4.2e-12:5.2e-14:1.2e+02:1.9e+02
chr12	100775000	100800000	SLC17A8:25Kb:0:0:1.2e+02:2.2e+02
chr12	100975000	101000000	GAS2L3:25Kb:5.2e-13:7e-15:1.2e+02:2e+02
chr12	102175000	102200000	GNPTAB:-25Kb:0:0:1.5e+02:2.8e+02
chr12	102225000	102250000	DRAM1:-25Kb:0:0:1.5e+02:2.7e+02
chr12	102225000	102250000	GNPTAB:25Kb:0:0:1.5e+02:2.5e+02
chr12	102475000	102500000	CCDC53:25Kb:0:0:1.2e+02:2.1e+02
chr12	103900000	103925000	C12orf42:25Kb:2.1e-13:5.4e-15:1.3e+02:2.3e+02
chr12	103925000	103950000	C12orf42:50Kb:0:0:68:2.3e+02
chr12	103950000	103975000	STAB2:-25Kb:1.7e-11:2.1e-13:1.3e+02:2.4e+02
chr12	104275000	104300000	GNN:-25Kb:0:0:2.4e+02:3.9e+02
chr12	104275000	104300000	HSP90B1:-25Kb:0:0:2.4e+02:3.9e+02
chr12	104600000	104625000	EID3:-75Kb:0:0:73:3e+02
chr12	104675000	104700000	TXNRD1:75Kb:0:0:73:3e+02
chr12	106650000	106675000	CKAP4:25Kb:0:0:1.5e+02:3.2e+02
chr12	106650000	106675000	TCP11L2:-25Kb:0:0:1.5e+02:3.3e+02
chr12	106700000	106725000	TCP11L2:25Kb:1.3e-14:3.3e-16:1e+02:2.6e+02
chr12	107725000	107750000	BTBD11:25Kb:0:0:2e+02:3.4e+02
chr12	107775000	107800000	BTBD11:75Kb:4e-13:1.1e-14:87:2.2e+02
chr12	108925000	108950000	FICD:25Kb:0:0:61:2.9e+02
chr12	108925000	108950000	ISCU:-25Kb:2.8e-13:7.7e-15:1.9e+02:3.4e+02
chr12	108925000	108950000	SART3:-25Kb:2.8e-13:7.7e-15:1.9e+02:3.4e+02
chr12	109000000	109025000	ISCU:50Kb:0:0:1e+02:3.2e+02
chr12	109000000	109025000	SART3:50Kb:0:0:1e+02:3.2e+02
chr12	109150000	109175000	CORO1C:25Kb:0:0:1.9e+02:3.9e+02
chr12	109875000	109900000	KCTD10:-25Kb:2.8e-11:3.6e-13:2.2e+02:3.8e+02
chr12	109875000	109900000	UBE3B:-25Kb:2.8e-11:3.6e-13:2.2e+02:3.8e+02
chr12	110025000	110050000	FAM222A-AS1:-175Kb:0:0:42:2.1e+02
chr12	110275000	110300000	MIR4497:25Kb:1.8e-14:2.2e-16:2.2e+02:3.8e+02
chr12	110275000	110300000	TRPV4:25Kb:1.8e-14:2.2e-16:2.2e+02:3.8e+02
chr12	110525000	110550000	C12orf76:25Kb:6.8e-13:8.8e-15:2.5e+02:3.9e+02
chr12	110675000	110700000	ATP2A2:-25Kb:0:0:2.5e+02:4.2e+02
chr12	110975000	111000000	PPTC7:-25Kb:7.1e-13:8.8e-15:2.5e+02:3.8e+02
chr12	111250000	111275000	CCDC63:-25Kb:1.2e-11:1.5e-13:1.7e+02:3e+02
chr12	111325000	111350000	LOC100131138:-25Kb:0:0:1.7e+02:3.6e+02
chr12	111325000	111350000	MYL2:-25Kb:0:0:1.7e+02:3.6e+02
chr12	111850000	111875000	SH2B3:25Kb:0:0:2.4e+02:4.5e+02
chr12	111875000	111900000	SH2B3:50Kb:0:0:1.1e+02:2.8e+02
chr12	112175000	112200000	ALDH2:-25Kb:0:0:2.4e+02:4.1e+02
chr12	112525000	112550000	TRAFD1:-25Kb:2.7e-14:3.3e-16:2.1e+02:3.1e+02
chr12	112550000	112575000	NAA25:25Kb:3.5e-14:4.4e-16:2.1e+02:3.1e+02
chr12	113625000	113650000	IQCD:-25Kb:2.5e-12:6.1e-14:1.8e+02:3.3e+02
chr12	113625000	113650000	TPCN1:-25Kb:2.5e-12:6.1e-14:1.8e+02:3.3e+02
chr12	113675000	113700000	IQCD:25Kb:8.9e-15:1.1e-16:1.8e+02:3.5e+02
chr12	113675000	113700000	TPCN1:25Kb:8.9e-15:1.1e-16:1.8e+02:3.5e+02
chr12	114375000	114400000	RBM19:-25Kb:2e-12:2.7e-14:57:2.1e+02
chr12	116925000	116950000	LINC00173:-25Kb:0:0:2.3e+02:4.7e+02
chr12	116950000	116975000	MAP1LC3B2:-25Kb:0:0:2.3e+02:4.2e+02
chr12	116975000	117000000	LINC00173:25Kb:0:0:2.3e+02:4.2e+02
chr12	118450000	118475000	WSB2:-25Kb:1.4e-12:1.8e-14:1.6e+02:2.3e+02
chr12	118475000	118500000	RFC5:25Kb:1.8e-12:2.4e-14:1.6e+02:2.3e+02
chr12	118500000	118525000	VSIG10:-25Kb:8e-14:1e-15:1.6e+02:2.3e+02
chr12	118575000	118600000	SUDS3:-225Kb:2.8e-14:1.2e-15:21:86
chr12	118575000	118600000	TAOK3:-225Kb:2.8e-14:1.2e-15:21:86
chr12	118600000	118625000	SUDS3:-200Kb:0:0:24:1.4e+02
chr12	118600000	118625000	TAOK3:-200Kb:0:0:24:1.4e+02
chr12	118625000	118650000	SUDS3:-175Kb:0:0:27:1.2e+02
chr12	118625000	118650000	TAOK3:-175Kb:0:0:27:1.2e+02
chr12	118650000	118675000	SUDS3:-150Kb:1.1e-13:6.4e-15:31:94
chr12	118650000	118675000	TAOK3:-150Kb:1.1e-13:6.4e-15:31:94
chr12	118675000	118700000	SUDS3:-125Kb:6.7e-12:4.8e-13:37:95
chr12	118675000	118700000	TAOK3:-125Kb:6.7e-12:4.8e-13:37:95
chr12	120650000	120675000	PXN:-50Kb:0:0:1.2e+02:3.7e+02
chr12	120675000	120700000	PXN:-25Kb:3.5e-12:8.8e-14:2.6e+02:4e+02
chr12	120875000	120900000	DYNLL1:-25Kb:0:0:2.2e+02:3.9e+02
chr12	120875000	120900000	SRSF9:-25Kb:0:0:2.2e+02:3.9e+02
chr12	120900000	120925000	COX6A1:25Kb:0:0:2.2e+02:3.9e+02
chr12	120900000	120925000	GATC:25Kb:0:0:2.2e+02:3.9e+02
chr12	120900000	120925000	TRIAP1:25Kb:0:0:2.2e+02:3.9e+02
chr12	121075000	121100000	MLEC:-25Kb:0:0:2.2e+02:4.1e+02
chr12	121100000	121125000	CABP1:25Kb:0:0:2.2e+02:4.1e+02
chr12	125075000	125100000	NCOR2:25Kb:6.9e-11:3.7e-12:2.2e+02:3.5e+02
chr12	125100000	125125000	NCOR2:50Kb:2e-13:5.2e-15:1.2e+02:2.7e+02
chr12	125150000	125175000	NCOR2:100Kb:1.1e-11:4.4e-13:65:2e+02
chr12	125225000	125250000	NCOR2:175Kb:1.2e-13:1.6e-15:39:1.9e+02
chr12	125375000	125400000	MIR5188:-25Kb:2.3e-11:2.8e-13:2.2e+02:3.5e+02
chr12	125400000	125425000	UBC:25Kb:2.6e-11:3.1e-13:2.2e+02:3.5e+02
chr12	129275000	129300000	SLC15A4:-25Kb:0:0:72:2e+02
chr12	131225000	131250000	STX2:-75Kb:2e-11:1.4e-12:33:94
chr12	131250000	131275000	STX2:-50Kb:0:0:51:1.8e+02
chr12	131275000	131300000	STX2:-25Kb:3.1e-13:1.8e-14:1.1e+02:1.8e+02
chr12	131300000	131325000	RAN:-50Kb:0:0:51:1.4e+02
chr12	131325000	131350000	STX2:25Kb:0:0:1.1e+02:1.8e+02
chr12	131350000	131375000	STX2:50Kb:0:0:51:1.4e+02
chr12	133200000	133225000	CHFR:-250Kb:7.6e-12:1.4e-13:98:2.2e+02
chr12	133200000	133225000	ZNF605:-325Kb:0:0:98:3e+02
chr12	133250000	133275000	ZNF605:-275Kb:0:0:98:2.6e+02
chr12	133275000	133300000	ZNF10:-425Kb:0:0:1.4e+02:3.1e+02
chr12	133300000	133325000	ZNF140:-350Kb:0:0:1.4e+02:3.1e+02
chr13	21050000	21075000	GJB2:300Kb:2.8e-12:4.1e-14:24:1.3e+02
chr13	22200000	22225000	FGF9:-25Kb:0:0:86:1.8e+02
chr13	22250000	22275000	FGF9:25Kb:0:0:86:1.7e+02
chr13	24100000	24125000	TNFRSF19:-25Kb:3.3e-12:4.4e-14:1.4e+02:2.1e+02
chr13	24450000	24475000	LINC00327:425Kb:3.3e-14:4.4e-16:20:87
chr13	25100000	25125000	PARP4:25Kb:5.7e-11:7.1e-13:1.4e+02:2.2e+02
chr13	25225000	25250000	ATP12A:-25Kb:2.2e-13:5.6e-15:1.4e+02:2.3e+02
chr13	25275000	25300000	ATP12A:25Kb:0:0:1.4e+02:2.4e+02
chr13	25825000	25850000	MTMR6:-25Kb:2.6e-14:3.3e-16:1.4e+02:2.4e+02
chr13	26125000	26150000	SHISA2:-500Kb:1e-13:1.3e-15:20:1.2e+02
chr13	26400000	26425000	SHISA2:-225Kb:1.8e-12:4.9e-14:24:1.2e+02
chr13	26750000	26775000	RNF6:-25Kb:6.8e-12:1.8e-13:1.2e+02:2.1e+02
chr13	26800000	26825000	RNF6:25Kb:0:0:1.2e+02:2.9e+02
chr13	27700000	27725000	USP12:-25Kb:1.8e-14:2.2e-16:1.5e+02:2.7e+02
chr13	27950000	27975000	GTF3A:-25Kb:0:0:1.5e+02:2.7e+02
chr13	27975000	28000000	MTIF3:-25Kb:0:0:1.5e+02:3.7e+02
chr13	28000000	28025000	GTF3A:25Kb:0:0:1.5e+02:3.7e+02
chr13	28125000	28150000	LNX2:-50Kb:5.9e-11:2.3e-12:89:1.7e+02
chr13	28125000	28150000	POLR1D:-50Kb:5.9e-11:2.3e-12:89:1.7e+02
chr13	28150000	28175000	LNX2:-25Kb:5.3e-12:1.4e-13:1.5e+02:2.4e+02
chr13	28150000	28175000	POLR1D:-25Kb:5.3e-12:1.4e-13:1.5e+02:2.4e+02
chr13	28200000	28225000	LNX2:25Kb:0:0:1.5e+02:2.6e+02
chr13	28200000	28225000	POLR1D:25Kb:0:0:1.5e+02:2.6e+02
chr13	28375000	28400000	GSX1:25Kb:5.5e-13:7.1e-15:1.5e+02:2.4e+02
chr13	29300000	29325000	SLC46A3:25Kb:0:0:1.2e+02:2e+02
chr13	30125000	30150000	SLC7A1:-25Kb:1.9e-11:7.3e-13:1.7e+02:2.4e+02
chr13	30250000	30275000	SLC7A1:100Kb:0:0:51:1.6e+02
chr13	30275000	30300000	SLC7A1:125Kb:0:0:42:1.4e+02
chr13	30475000	30500000	LINC00297:25Kb:0:0:1.7e+02:2.9e+02
chr13	31250000	31275000	ALOX5AP:-25Kb:0:0:1.7e+02:3.3e+02
chr13	31300000	31325000	ALOX5AP:25Kb:0:0:1.7e+02:3.8e+02
chr13	31400000	31425000	LINC00398:25Kb:0:0:1.7e+02:3e+02
chr13	33450000	33475000	LINC00423:-25Kb:0:0:1.5e+02:2.6e+02
chr13	33825000	33850000	STARD13-AS:-25Kb:0:0:1.5e+02:2.5e+02
chr13	36700000	36725000	CCDC169-SOHLH2:-25Kb:1.1e-11:1.5e-13:1.4e+02:2.2e+02
chr13	36725000	36750000	DCLK1:25Kb:1e-11:1.3e-13:1.4e+02:2.2e+02
chr13	36900000	36925000	SPG20:-25Kb:3.4e-11:8.7e-13:1.4e+02:2.2e+02
chr13	36925000	36950000	SPG20OS:25Kb:6e-11:8.5e-13:1.4e+02:2.2e+02
chr13	36950000	36975000	SPG20:25Kb:0:0:1.4e+02:2.6e+02
chr13	36975000	37000000	CCNA1:-25Kb:0:0:1.4e+02:2.4e+02
chr13	39275000	39300000	FREM2:25Kb:8.6e-11:1.2e-12:1.3e+02:2e+02
chr13	40800000	40825000	LINC00548:25Kb:0:0:1.7e+02:3.2e+02
chr13	41850000	41875000	NAA16:-25Kb:1.7e-13:2.1e-15:1.9e+02:3.4e+02
chr13	42475000	42500000	DGKH:-125Kb:1.4e-12:3.8e-14:44:1.9e+02
chr13	42525000	42550000	DGKH:-75Kb:0:0:65:2.4e+02
chr13	42600000	42625000	VWA8:75Kb:0:0:65:2.4e+02
chr13	42600000	42625000	VWA8-AS1:75Kb:0:0:65:2.4e+02
chr13	43600000	43625000	DNAJC15:25Kb:8.4e-11:1e-12:1.5e+02:2.6e+02
chr13	44750000	44775000	SMIM2-IT1:25Kb:0:0:1.9e+02:3.6e+02
chr13	44950000	44975000	SERP2:25Kb:2.4e-11:3.1e-13:1.9e+02:3.2e+02
chr13	45400000	45425000	LINC00330:25Kb:3.7e-11:5e-13:1.9e+02:3.2e+02
chr13	46650000	46675000	CPB2:-25Kb:1.7e-13:4.4e-15:1.6e+02:2.8e+02
chr13	46700000	46725000	CPB2:25Kb:7.7e-14:1e-15:1.6e+02:2.8e+02
chr13	46875000	46900000	LINC00563:25Kb:0:0:1.6e+02:3.5e+02
chr13	49075000	49100000	RCBTB2:-25Kb:0:0:1.4e+02:3.2e+02
chr13	49125000	49150000	RCBTB2:25Kb:7.2e-14:1.9e-15:1.4e+02:2.4e+02
chr13	49325000	49350000	LINC00462:175Kb:0:0:30:1.8e+02
chr13	50125000	50150000	RCBTB1:-25Kb:0:0:1.8e+02:2.8e+02
chr13	50400000	50425000	EBPL:150Kb:8.6e-14:1.1e-15:44:1.3e+02
chr13	52375000	52400000	LINC00282:-25Kb:0:0:1.2e+02:2.5e+02
chr13	52400000	52425000	DHRS12:25Kb:0:0:1.2e+02:2.5e+02
chr13	52550000	52575000	ALG11:-25Kb:0:0:99:2.6e+02
chr13	52550000	52575000	ATP7B:-25Kb:0:0:99:2.6e+02
chr13	52950000	52975000	THSD1:-25Kb:0:0:99:2.3e+02
chr13	52975000	53000000	VPS36:-25Kb:0:0:99:2.6e+02
chr13	53000000	53025000	CKAP2:-25Kb:0:0:99:2.2e+02
chr13	53000000	53025000	THSD1:25Kb:0:0:99:2.6e+02
chr13	53025000	53050000	VPS36:25Kb:0:0:99:2.2e+02
chr13	60700000	60725000	DIAPH3:-25Kb:0:0:1.2e+02:2.1e+02
chr13	60725000	60750000	DIAPH3-AS2:25Kb:0:0:1.2e+02:2.1e+02
chr13	61725000	61750000	MIR3169:-25Kb:7.7e-13:9.4e-15:42:89
chr13	67825000	67850000	PCDH9:25Kb:8.6e-12:1.1e-13:34:90
chr13	73325000	73350000	BORA:25Kb:0:0:67:2.3e+02
chr13	73325000	73350000	MZT1:25Kb:0:0:67:2.3e+02
chr13	75925000	75950000	TBC1D4:-125Kb:1.4e-13:1.9e-15:47:1.4e+02
chr13	76250000	76275000	C13orf45:-175Kb:1.6e-12:4.3e-14:26:1.2e+02
chr13	76400000	76425000	C13orf45:-25Kb:2.4e-14:3.3e-16:74:1.8e+02
chr13	77375000	77400000	KCTD12:-75Kb:9.7e-13:4.2e-14:41:1.4e+02
chr13	77400000	77425000	KCTD12:-50Kb:8.6e-11:4.9e-12:51:1.4e+02
chr13	77425000	77450000	KCTD12:-25Kb:0:0:74:1.9e+02
chr13	77475000	77500000	BTF3P11:-25Kb:0:0:74:2.4e+02
chr13	77475000	77500000	KCTD12:25Kb:0:0:74:2.4e+02
chr13	77500000	77525000	IRG1:-25Kb:0:0:74:2.6e+02
chr13	77525000	77550000	BTF3P11:25Kb:0:0:74:2.6e+02
chr13	77525000	77550000	CLN5:-25Kb:0:0:74:2.1e+02
chr13	77550000	77575000	IRG1:25Kb:0:0:74:2.1e+02
chr13	77575000	77600000	CLN5:25Kb:0:0:73:2.1e+02
chr13	78075000	78100000	SCEL:-25Kb:0:0:1.4e+02:2.9e+02
chr13	79200000	79225000	RNF219:-25Kb:5.3e-12:6.6e-14:1.2e+02:2e+02
chr13	80025000	80050000	NDFIP2:-25Kb:2.9e-15:1.1e-16:1.6e+02:2.6e+02
chr13	80025000	80050000	NDFIP2-AS1:-25Kb:2.9e-15:1.1e-16:1.6e+02:2.6e+02
chr13	80075000	80100000	NDFIP2:25Kb:0:0:1.6e+02:3.9e+02
chr13	80075000	80100000	NDFIP2-AS1:25Kb:0:0:1.6e+02:3.9e+02
chr13	80100000	80125000	NDFIP2:50Kb:0:0:84:2.1e+02
chr13	80100000	80125000	NDFIP2-AS1:50Kb:0:0:84:2.1e+02
chr13	80100000	80125000	RBM26:125Kb:0:0:36:1.6e+02
chr13	80100000	80125000	RBM26-AS1:125Kb:0:0:36:1.6e+02
chr13	80600000	80625000	SPRY2:-300Kb:0:0:22:1.3e+02
chr13	85950000	85975000	LINC00351:25Kb:0:0:57:1.5e+02
chr13	90225000	90250000	LINC00353:25Kb:1.6e-12:2.1e-14:99:1.5e+02
chr13	91875000	91900000	LINC00379:25Kb:1.8e-14:2.2e-16:91:1.5e+02
chr13	93850000	93875000	GPC6:-25Kb:0:0:53:1.5e+02
chr13	93900000	93925000	GPC6:25Kb:0:0:53:1.8e+02
chr13	95200000	95225000	TGDS:-25Kb:8e-14:1e-15:1.4e+02:2.3e+02
chr13	97775000	97800000	MBNL2:-75Kb:7.8e-12:2.1e-13:59:1.6e+02
chr13	97825000	97850000	MBNL2:-25Kb:0:0:1.5e+02:2.8e+02
chr13	98100000	98125000	RAP2A:25Kb:2.1e-13:2.6e-15:1.5e+02:2.5e+02
chr13	99200000	99225000	STK24:-25Kb:0:0:1.9e+02:3.1e+02
chr13	99300000	99325000	STK24:75Kb:3.9e-12:1e-13:66:1.7e+02
chr13	100100000	100125000	TM9SF2:-50Kb:0:0:1.1e+02:2.6e+02
chr13	100750000	100775000	PCCA:25Kb:8.7e-15:1.1e-16:1.4e+02:2.3e+02
chr13	101200000	101225000	GGACT:-25Kb:0:0:58:1.5e+02
chr13	101300000	101325000	TMTC4:-25Kb:8e-11:1e-12:1.4e+02:2.1e+02
chr13	102075000	102100000	ITGBL1:-25Kb:2e-14:5.6e-16:1.3e+02:2.2e+02
chr13	102125000	102150000	ITGBL1:25Kb:0:0:1.3e+02:2.2e+02
chr13	103350000	103375000	METTL21C:25Kb:0:0:1.5e+02:3.6e+02
chr13	103350000	103375000	TPP2:125Kb:0:0:39:1.6e+02
chr13	103550000	103575000	METTL21EP:25Kb:6.4e-13:7.9e-15:1.2e+02:2.2e+02
chr13	103950000	103975000	MIR548AS:25Kb:7.6e-12:9.8e-14:1.2e+02:2.1e+02
chr13	106125000	106150000	DAOA:25Kb:7e-12:9e-14:1.1e+02:1.9e+02
chr13	107000000	107025000	LINC00460:-25Kb:0:0:1.1e+02:2.2e+02
chr13	107225000	107250000	LINC00551:-25Kb:0:0:1.1e+02:2.3e+02
chr13	107275000	107300000	LINC00551:25Kb:0:0:8.3:1.6e+02
chr13	108825000	108850000	ABHD13:-25Kb:0:0:1.1e+02:3e+02
chr13	108825000	108850000	LIG4:-25Kb:0:0:1.1e+02:3e+02
chr13	110750000	110775000	IRS2:325Kb:0:0:22:1.9e+02
chr13	110975000	111000000	COL4A1:25Kb:0:0:2.1e+02:4.8e+02
chr13	110975000	111000000	COL4A2:25Kb:0:0:2.1e+02:4.8e+02
chr13	111050000	111075000	COL4A1:100Kb:0:0:52:2e+02
chr13	111050000	111075000	COL4A2:100Kb:0:0:52:2e+02
chr13	111125000	111150000	COL4A2-AS1:-25Kb:0:0:2.1e+02:3.5e+02
chr13	113925000	113950000	LAMP1:-25Kb:0:0:1.3e+02:3.2e+02
chr14	20875000	20900000	APEX1:-25Kb:0:0:1.7e+02:3.8e+02
chr14	20875000	20900000	KLHL33:-25Kb:0:0:1.7e+02:3.8e+02
chr14	20875000	20900000	OSGEP:-25Kb:0:0:1.7e+02:3.8e+02
chr14	20900000	20925000	PNP:-25Kb:0:0:1.7e+02:3.6e+02
chr14	20900000	20925000	TEP1:25Kb:0:0:1.7e+02:3.8e+02
chr14	20900000	20925000	TMEM55B:-25Kb:0:0:1.7e+02:3.6e+02
chr14	20925000	20950000	APEX1:25Kb:0:0:1.7e+02:3.6e+02
chr14	20925000	20950000	KLHL33:25Kb:0:0:1.7e+02:3.6e+02
chr14	20925000	20950000	OSGEP:25Kb:0:0:1.7e+02:3.6e+02
chr14	21075000	21100000	ANG:-75Kb:5e-14:6.7e-16:65:2.2e+02
chr14	21075000	21100000	RNASE4:-75Kb:5e-14:6.7e-16:65:2.2e+02
chr14	21425000	21450000	METTL17:-25Kb:8.7e-15:1.1e-16:1.7e+02:3.3e+02
chr14	21425000	21450000	SLC39A2:-25Kb:8.7e-15:1.1e-16:1.7e+02:3.3e+02
chr14	21475000	21500000	RNASE13:-25Kb:0:0:1.7e+02:4e+02
chr14	21475000	21500000	RNASE7:-25Kb:0:0:1.7e+02:4e+02
chr14	21500000	21525000	ARHGEF40:-25Kb:0:0:1.7e+02:3.6e+02
chr14	21500000	21525000	NDRG2:25Kb:0:0:1.7e+02:4e+02
chr14	21500000	21525000	RNASE8:-25Kb:0:0:1.7e+02:3.6e+02
chr14	21500000	21525000	TMEM253:-50Kb:0:0:94:2.9e+02
chr14	21500000	21525000	TPPP2:25Kb:0:0:1.7e+02:4e+02
chr14	21500000	21525000	ZNF219:-50Kb:0:0:94:2.9e+02
chr14	21525000	21550000	RNASE13:25Kb:0:0:1.7e+02:3.6e+02
chr14	21525000	21550000	RNASE7:25Kb:0:0:1.7e+02:3.6e+02
chr14	21525000	21550000	TMEM253:-25Kb:0:0:1.7e+02:4.1e+02
chr14	21525000	21550000	ZNF219:-25Kb:0:0:1.7e+02:4.1e+02
chr14	21550000	21575000	ARHGEF40:25Kb:0:0:1.7e+02:4.1e+02
chr14	21550000	21575000	RNASE13:50Kb:0:0:94:2.9e+02
chr14	21550000	21575000	RNASE7:50Kb:0:0:94:2.9e+02
chr14	21550000	21575000	RNASE8:25Kb:0:0:1.7e+02:4.1e+02
chr14	23075000	23100000	ABHD4:25Kb:0:0:2.4e+02:3.8e+02
chr14	23075000	23100000	DAD1:25Kb:0:0:2.4e+02:3.8e+02
chr14	23100000	23125000	ABHD4:50Kb:4.2e-14:1.1e-15:1.2e+02:2.6e+02
chr14	23100000	23125000	DAD1:50Kb:4.2e-14:1.1e-15:1.2e+02:2.6e+02
chr14	23450000	23475000	PSMB11:-50Kb:1.6e-11:2e-13:1.2e+02:2.6e+02
chr14	23450000	23475000	PSMB5:-50Kb:1.6e-11:2e-13:1.2e+02:2.6e+02
chr14	23500000	23525000	AJUBA:50Kb:4.2e-12:5.3e-14:1.2e+02:2.6e+02
chr14	23525000	23550000	ACIN1:-25Kb:0:0:2.4e+02:4.5e+02
chr14	23525000	23550000	C14orf119:-25Kb:0:0:2.4e+02:4.5e+02
chr14	23550000	23575000	CDH24:25Kb:0:0:2.4e+02:4.5e+02
chr14	23550000	23575000	CEBPE:-25Kb:1.4e-11:5.6e-13:1.6e+02:3e+02
chr14	23575000	23600000	ACIN1:25Kb:2e-11:5.1e-13:1.6e+02:3e+02
chr14	23575000	23600000	C14orf119:25Kb:2e-11:5.1e-13:1.6e+02:3e+02
chr14	23575000	23600000	SLC7A8:-75Kb:0:0:75:3e+02
chr14	23600000	23625000	CEBPE:25Kb:1.1e-13:3e-15:2.4e+02:3.9e+02
chr14	23600000	23625000	SLC7A8:-50Kb:3.7e-13:9.4e-15:1.1e+02:2.6e+02
chr14	23650000	23675000	CEBPE:75Kb:0:0:75:3e+02
chr14	24700000	24725000	DHRS1:-50Kb:0:0:1.5e+02:3.4e+02
chr14	24700000	24725000	NOP9:-50Kb:0:0:1.5e+02:3.4e+02
chr14	24750000	24775000	GMPR2:50Kb:0:0:1.5e+02:3.4e+02
chr14	24750000	24775000	NEDD8-MDP1:50Kb:0:0:1.5e+02:3.4e+02
chr14	24750000	24775000	TINF2:50Kb:0:0:1.5e+02:3.4e+02
chr14	24775000	24800000	SDR39U1:-125Kb:0:0:60:2.2e+02
chr14	24800000	24825000	CBLN3:-75Kb:0:0:1e+02:2.7e+02
chr14	24800000	24825000	KHNYN:-75Kb:0:0:1e+02:2.7e+02
chr14	24800000	24825000	SDR39U1:-100Kb:0:0:85:3.4e+02
chr14	24875000	24900000	ADCY4:75Kb:0:0:1e+02:2.7e+02
chr14	24875000	24900000	RIPK3:75Kb:0:0:1e+02:2.7e+02
chr14	24900000	24925000	ADCY4:100Kb:0:0:85:3.4e+02
chr14	24900000	24925000	CIDEB:125Kb:0:0:60:2.2e+02
chr14	24900000	24925000	LTB4R:125Kb:0:0:60:2.2e+02
chr14	24900000	24925000	LTB4R2:125Kb:0:0:60:2.2e+02
chr14	24900000	24925000	RIPK3:100Kb:0:0:85:3.4e+02
chr14	29250000	29275000	C14orf23:25Kb:0:0:64:1.4e+02
chr14	29250000	29275000	FOXG1:25Kb:0:0:64:1.4e+02
chr14	31525000	31550000	AP4S1:50Kb:0:0:1.1e+02:2.2e+02
chr14	31525000	31550000	MIR624:50Kb:0:0:1.1e+02:2.2e+02
chr14	31525000	31550000	STRN3:50Kb:0:0:1.1e+02:2.2e+02
chr14	31550000	31575000	AP4S1:75Kb:0:0:77:1.8e+02
chr14	31550000	31575000	MIR624:75Kb:0:0:77:1.8e+02
chr14	31550000	31575000	STRN3:75Kb:0:0:77:1.8e+02
chr14	32750000	32775000	AKAP6:-25Kb:4e-14:1e-15:1.7e+02:2.7e+02
chr14	32800000	32825000	AKAP6:25Kb:8.9e-15:1.1e-16:1.7e+02:2.7e+02
chr14	35150000	35175000	CFL2:-25Kb:0:0:1.6e+02:3e+02
chr14	35825000	35850000	NFKBIA:-25Kb:0:0:1.6e+02:2.8e+02
chr14	35875000	35900000	KIAA0391:300Kb:4.8e-13:6.4e-15:20:1.2e+02
chr14	35875000	35900000	PPP2R3C:300Kb:4.8e-13:6.4e-15:20:1.2e+02
chr14	37625000	37650000	MIPOL1:-25Kb:1.8e-11:2.3e-13:1.5e+02:2.1e+02
chr14	37650000	37675000	LOC100129794:25Kb:2.9e-11:3.8e-13:1.5e+02:2.1e+02
chr14	37650000	37675000	SLC25A21:25Kb:2.9e-11:3.8e-13:1.5e+02:2.1e+02
chr14	39575000	39600000	PNN:-50Kb:1.8e-13:7.7e-15:76:1.2e+02
chr14	39575000	39600000	TRAPPC6B:-50Kb:1.8e-13:7.7e-15:76:1.2e+02
chr14	39625000	39650000	CTAGE5:-100Kb:0:0:40:1.3e+02
chr14	39625000	39650000	GEMIN2:50Kb:5.8e-13:7.9e-15:76:1.2e+02
chr14	39625000	39650000	LOC100288846:-100Kb:0:0:40:1.3e+02
chr14	39625000	39650000	MIA2:-75Kb:5e-11:1.3e-12:48:92
chr14	39650000	39675000	CTAGE5:-75Kb:0:0:48:1.1e+02
chr14	39650000	39675000	LOC100288846:-75Kb:0:0:48:1.1e+02
chr14	39650000	39675000	PNN:25Kb:0:0:1.7e+02:2.2e+02
chr14	39650000	39675000	TRAPPC6B:25Kb:0:0:1.7e+02:2.2e+02
chr14	39675000	39700000	MIA2:-25Kb:0:0:1.7e+02:2.3e+02
chr14	39700000	39725000	PNN:75Kb:2e-11:1.1e-12:48:92
chr14	39700000	39725000	TRAPPC6B:75Kb:2e-11:1.1e-12:48:92
chr14	39725000	39750000	PNN:100Kb:0:0:40:1.3e+02
chr14	39725000	39750000	TRAPPC6B:100Kb:0:0:40:1.3e+02
chr14	45400000	45425000	FAM179B:-25Kb:1.3e-11:1.8e-13:1.3e+02:1.9e+02
chr14	45400000	45425000	KLHL28:-25Kb:1.3e-11:1.8e-13:1.3e+02:1.9e+02
chr14	45625000	45650000	FANCM:25Kb:0:0:1.3e+02:2.2e+02
chr14	45625000	45650000	FKBP3:25Kb:0:0:1.3e+02:2.2e+02
chr14	47125000	47150000	RPL10L:25Kb:1.8e-14:2.2e-16:55:98
chr14	50325000	50350000	C14orf183:-225Kb:0:0:27:2.2e+02
chr14	50425000	50450000	C14orf182:-25Kb:1.6e-11:2.1e-13:2.2e+02:3.4e+02
chr14	50825000	50850000	CDKL1:-25Kb:8.7e-15:1.1e-16:2e+02:3.4e+02
chr14	51750000	51775000	FRMD6:-200Kb:6.5e-14:1.9e-15:27:1.6e+02
chr14	51850000	51875000	FRMD6:-100Kb:0:0:54:2.1e+02
chr14	52000000	52025000	FRMD6:50Kb:4.9e-11:2.2e-12:1e+02:2.2e+02
chr14	52500000	52525000	NID2:-25Kb:1.1e-12:1.3e-14:1.6e+02:2.8e+02
chr14	53150000	53175000	STYX:-25Kb:0:0:1.6e+02:3.1e+02
chr14	53175000	53200000	ERO1L:25Kb:0:0:1.6e+02:3.1e+02
chr14	53175000	53200000	PSMC6:25Kb:0:0:1.6e+02:3.1e+02
chr14	54875000	54900000	CDKN3:25Kb:4.9e-12:6e-14:1.1e+02:2.4e+02
chr14	55150000	55175000	SAMD4A:125Kb:0:0:48:2e+02
chr14	55550000	55575000	LGALS3:-25Kb:0:0:2.2e+02:4.9e+02
chr14	57000000	57025000	C14orf101:-25Kb:0:0:45:1.7e+02
chr14	57050000	57075000	C14orf101:25Kb:0:0:45:1.7e+02
chr14	57700000	57725000	AP5M1:-25Kb:0:0:45:2.1e+02
chr14	57700000	57725000	EXOC5:-25Kb:0:0:45:2.1e+02
chr14	57750000	57775000	AP5M1:25Kb:1.8e-14:4.4e-16:45:1.5e+02
chr14	57750000	57775000	EXOC5:25Kb:1.8e-14:4.4e-16:45:1.5e+02
chr14	57825000	57850000	NAA30:-25Kb:0:0:45:1.7e+02
chr14	60550000	60575000	DHRS7:-75Kb:0:0:51:1.8e+02
chr14	60600000	60625000	DHRS7:-25Kb:2e-12:5.3e-14:1.4e+02:2.4e+02
chr14	60625000	60650000	PCNXL4:75Kb:0:0:51:1.8e+02
chr14	61925000	61950000	FLJ22447:-100Kb:5.4e-12:2.2e-13:66:2.2e+02
chr14	61975000	62000000	FLJ22447:-50Kb:0:0:1.2e+02:3.3e+02
chr14	62000000	62025000	FLJ22447:-25Kb:0:0:2.2e+02:5.2e+02
chr14	63625000	63650000	RHOJ:-25Kb:0:0:53:2.3e+02
chr14	63675000	63700000	RHOJ:25Kb:1.3e-14:3.3e-16:53:1.9e+02
chr14	65125000	65150000	PLEKHG3:-25Kb:2e-11:5.1e-13:2.5e+02:3.8e+02
chr14	65175000	65200000	PLEKHG3:25Kb:1.1e-13:1.3e-15:2.5e+02:3.9e+02
chr14	65475000	65500000	FNTB:25Kb:1e-12:1.3e-14:2.5e+02:3.7e+02
chr14	66975000	67000000	GPHN:25Kb:0:0:1.4e+02:2.4e+02
chr14	66975000	67000000	LINC00238:25Kb:0:0:1.4e+02:2.4e+02
chr14	68075000	68100000	VTI1B:-50Kb:0:0:1.5e+02:3.1e+02
chr14	68125000	68150000	ARG2:50Kb:0:0:1.5e+02:3.1e+02
chr14	69400000	69425000	ACTN1:-25Kb:0:0:2.6e+02:6.1e+02
chr14	69400000	69425000	ACTN1-AS1:-25Kb:0:0:2.6e+02:6.1e+02
chr14	70100000	70125000	KIAA0247:25Kb:0:0:2.2e+02:4.6e+02
chr14	70125000	70150000	KIAA0247:50Kb:1.8e-11:6.7e-13:1.2e+02:2.7e+02
chr14	70150000	70175000	KIAA0247:75Kb:6.4e-11:3.2e-12:79:2.3e+02
chr14	70175000	70200000	KIAA0247:100Kb:5.5e-13:1.4e-14:60:2.2e+02
chr14	71125000	71150000	TTC9:25Kb:4.3e-12:5.4e-14:2.1e+02:3.4e+02
chr14	72975000	73000000	DCAF4:-400Kb:1.8e-14:2.2e-16:22:1.5e+02
chr14	72975000	73000000	DPF3:-375Kb:0:0:23:1.8e+02
chr14	74200000	74225000	ELMSAN1:-50Kb:0:0:1.1e+02:3.3e+02
chr14	74200000	74225000	MIR4505:-25Kb:4e-14:1e-15:2.2e+02:3.6e+02
chr14	74200000	74225000	PTGR2:-100Kb:0:0:55:2e+02
chr14	74225000	74250000	ELMSAN1:-25Kb:0:0:2.2e+02:3.8e+02
chr14	74250000	74275000	MIR4505:25Kb:0:0:2.2e+02:3.8e+02
chr14	75100000	75125000	LTBP2:25Kb:0:0:2.6e+02:6e+02
chr14	75125000	75150000	LTBP2:50Kb:0:0:1.3e+02:2.9e+02
chr14	75375000	75400000	ACYP1:-150Kb:5.9e-11:7.7e-13:46:2e+02
chr14	75375000	75400000	ZC2HC1C:-150Kb:5.9e-11:7.7e-13:46:2e+02
chr14	75525000	75550000	RPS6KL1:150Kb:9.4e-12:1.2e-13:46:2e+02
chr14	75600000	75625000	LOC731223:-150Kb:1.6e-13:2.1e-15:46:2.2e+02
chr14	76400000	76425000	TGFB3:-25Kb:2.6e-14:3.3e-16:1.5e+02:3.1e+02
chr14	77375000	77400000	IRF2BPL:-100Kb:4e-12:5.2e-14:57:1.8e+02
chr14	77575000	77600000	KIAA1737:25Kb:4e-12:5.2e-14:2.3e+02:3.4e+02
chr14	77750000	77775000	GSTZ1:-25Kb:0:0:2.3e+02:3.5e+02
chr14	77750000	77775000	POMT2:-25Kb:0:0:2.3e+02:3.5e+02
chr14	81775000	81800000	STON2:-100Kb:0:0:57:1.9e+02
chr14	81850000	81875000	STON2:-25Kb:0:0:2e+02:4e+02
chr14	81900000	81925000	STON2:25Kb:8.4e-12:3.2e-13:2e+02:3.1e+02
chr14	85700000	85725000	FLRT2:-275Kb:2.9e-15:1.1e-16:22:93
chr14	85875000	85900000	FLRT2:-100Kb:0:0:40:2.4e+02
chr14	85900000	85925000	FLRT2:-75Kb:7.1e-11:4e-12:52:1.1e+02
chr14	89250000	89275000	TTC8:-25Kb:0:0:1.4e+02:2.5e+02
chr14	89275000	89300000	EML5:25Kb:0:0:1.4e+02:2.5e+02
chr14	89300000	89325000	TTC8:25Kb:4.3e-15:1.1e-16:1.4e+02:2.4e+02
chr14	90425000	90450000	EFCAB11:25Kb:0:0:30:1.9e+02
chr14	90425000	90450000	TDP1:25Kb:0:0:30:1.9e+02
chr14	90875000	90900000	LINC00642:-25Kb:2.4e-11:3e-13:2.1e+02:3e+02
chr14	92300000	92325000	TC2N:-25Kb:0:0:1.7e+02:2.8e+02
chr14	93175000	93200000	GOLGA5:-75Kb:1.8e-13:2.3e-15:50:1.4e+02
chr14	93175000	93200000	LGMN:-25Kb:1.2e-13:3e-15:1.6e+02:2.6e+02
chr14	93225000	93250000	LGMN:25Kb:0:0:1.6e+02:2.8e+02
chr14	93500000	93525000	ITPK1-AS1:-25Kb:1.9e-13:2.3e-15:1.7e+02:2.8e+02
chr14	94400000	94425000	ASB2:-25Kb:0:0:2.4e+02:4.7e+02
chr14	94400000	94425000	LINC00521:-50Kb:0:0:1.2e+02:2.8e+02
chr14	94425000	94450000	LINC00521:-25Kb:0:0:2.4e+02:4.8e+02
chr14	94450000	94475000	ASB2:25Kb:0:0:2.4e+02:4.8e+02
chr14	94825000	94850000	SERPINA1:-25Kb:0:0:2.4e+02:3.8e+02
chr14	95725000	95750000	CLMN:-50Kb:0:0:79:2.5e+02
chr14	95750000	95775000	CLMN:-25Kb:0:0:1.4e+02:4.1e+02
chr14	95800000	95825000	CLMN:25Kb:0:0:1.4e+02:3.7e+02
chr14	96625000	96650000	BDKRB2:-25Kb:0:0:2e+02:3.6e+02
chr14	96725000	96750000	BDKRB1:25Kb:1.9e-13:2.4e-15:2e+02:3.3e+02
chr14	97275000	97300000	VRK1:25Kb:0:0:1.4e+02:3.2e+02
chr14	100850000	100875000	LINC00523:-250Kb:2.3e-11:3e-13:27:1.4e+02
chr14	101300000	101325000	MEG3:25Kb:2e-11:2.4e-13:31:1.4e+02
chr14	101300000	101325000	MIR2392:25Kb:2e-11:2.4e-13:31:1.4e+02
chr14	101375000	101400000	SNORD113-4:-25Kb:0:0:58:2.6e+02
chr14	101375000	101400000	SNORD113-5:-25Kb:0:0:58:2.6e+02
chr14	101375000	101400000	SNORD113-6:-25Kb:0:0:58:2.6e+02
chr14	101375000	101400000	SNORD113-7:-25Kb:0:0:58:2.6e+02
chr14	101375000	101400000	SNORD113-9:-25Kb:0:0:58:2.6e+02
chr14	101375000	101400000	SNORD114-1:-25Kb:0:0:58:2.6e+02
chr14	101375000	101400000	SNORD114-2:-25Kb:0:0:58:2.6e+02
chr14	101375000	101400000	SNORD114-3:-25Kb:0:0:58:2.6e+02
chr14	101375000	101400000	SNORD114-4:-25Kb:0:0:58:2.6e+02
chr14	101375000	101400000	SNORD114-5:-25Kb:0:0:58:2.6e+02
chr14	101375000	101400000	SNORD114-6:-25Kb:0:0:58:2.6e+02
chr14	101400000	101425000	SNORD113-1:25Kb:0:0:58:2.6e+02
chr14	101400000	101425000	SNORD113-2:25Kb:0:0:58:2.6e+02
chr14	101400000	101425000	SNORD114-10:-25Kb:0:0:58:3.3e+02
chr14	101400000	101425000	SNORD114-11:-25Kb:0:0:58:3.3e+02
chr14	101400000	101425000	SNORD114-12:-25Kb:0:0:58:3.3e+02
chr14	101400000	101425000	SNORD114-13:-25Kb:0:0:58:3.3e+02
chr14	101400000	101425000	SNORD114-14:-25Kb:0:0:58:3.3e+02
chr14	101400000	101425000	SNORD114-15:-25Kb:0:0:58:3.3e+02
chr14	101400000	101425000	SNORD114-16:-25Kb:0:0:58:3.3e+02
chr14	101400000	101425000	SNORD114-17:-25Kb:0:0:58:3.3e+02
chr14	101400000	101425000	SNORD114-18:-25Kb:0:0:58:3.3e+02
chr14	101400000	101425000	SNORD114-19:-25Kb:0:0:58:3.3e+02
chr14	101400000	101425000	SNORD114-20:-25Kb:0:0:58:3.3e+02
chr14	101400000	101425000	SNORD114-21:-25Kb:0:0:58:3.3e+02
chr14	101400000	101425000	SNORD114-22:-25Kb:0:0:58:3.3e+02
chr14	101400000	101425000	SNORD114-7:-25Kb:0:0:58:3.3e+02
chr14	101400000	101425000	SNORD114-8:-25Kb:0:0:58:3.3e+02
chr14	101400000	101425000	SNORD114-9:-25Kb:0:0:58:3.3e+02
chr14	101425000	101450000	SNORD113-4:25Kb:0:0:58:3.3e+02
chr14	101425000	101450000	SNORD113-5:25Kb:0:0:58:3.3e+02
chr14	101425000	101450000	SNORD113-6:25Kb:0:0:58:3.3e+02
chr14	101425000	101450000	SNORD113-7:25Kb:0:0:58:3.3e+02
chr14	101425000	101450000	SNORD113-9:25Kb:0:0:58:3.3e+02
chr14	101425000	101450000	SNORD114-1:25Kb:0:0:58:3.3e+02
chr14	101425000	101450000	SNORD114-2:25Kb:0:0:58:3.3e+02
chr14	101425000	101450000	SNORD114-23:-25Kb:0:0:58:2.8e+02
chr14	101425000	101450000	SNORD114-24:-25Kb:0:0:58:2.8e+02
chr14	101425000	101450000	SNORD114-25:-25Kb:0:0:58:2.8e+02
chr14	101425000	101450000	SNORD114-26:-25Kb:0:0:58:2.8e+02
chr14	101425000	101450000	SNORD114-27:-25Kb:0:0:58:2.8e+02
chr14	101425000	101450000	SNORD114-28:-25Kb:0:0:58:2.8e+02
chr14	101425000	101450000	SNORD114-29:-25Kb:0:0:58:2.8e+02
chr14	101425000	101450000	SNORD114-30:-25Kb:0:0:58:2.8e+02
chr14	101425000	101450000	SNORD114-31:-25Kb:0:0:58:2.8e+02
chr14	101425000	101450000	SNORD114-3:25Kb:0:0:58:3.3e+02
chr14	101425000	101450000	SNORD114-4:25Kb:0:0:58:3.3e+02
chr14	101425000	101450000	SNORD114-5:25Kb:0:0:58:3.3e+02
chr14	101425000	101450000	SNORD114-6:25Kb:0:0:58:3.3e+02
chr14	101450000	101475000	MIR1193:-25Kb:2.6e-11:3.2e-13:58:1.7e+02
chr14	101450000	101475000	MIR1197:-25Kb:2.6e-11:3.2e-13:58:1.7e+02
chr14	101450000	101475000	MIR299:-25Kb:2.6e-11:3.2e-13:58:1.7e+02
chr14	101450000	101475000	MIR323A:-25Kb:2.6e-11:3.2e-13:58:1.7e+02
chr14	101450000	101475000	MIR329-1:-25Kb:2.6e-11:3.2e-13:58:1.7e+02
chr14	101450000	101475000	MIR329-2:-25Kb:2.6e-11:3.2e-13:58:1.7e+02
chr14	101450000	101475000	MIR379:-25Kb:2.6e-11:3.2e-13:58:1.7e+02
chr14	101450000	101475000	MIR380:-25Kb:2.6e-11:3.2e-13:58:1.7e+02
chr14	101450000	101475000	MIR411:-25Kb:2.6e-11:3.2e-13:58:1.7e+02
chr14	101450000	101475000	MIR494:-25Kb:2.6e-11:3.2e-13:58:1.7e+02
chr14	101450000	101475000	MIR543:-25Kb:2.6e-11:3.2e-13:58:1.7e+02
chr14	101450000	101475000	MIR758:-25Kb:2.6e-11:3.2e-13:58:1.7e+02
chr14	101450000	101475000	SNORD114-10:25Kb:0:0:58:2.8e+02
chr14	101450000	101475000	SNORD114-11:25Kb:0:0:58:2.8e+02
chr14	101450000	101475000	SNORD114-12:25Kb:0:0:58:2.8e+02
chr14	101450000	101475000	SNORD114-13:25Kb:0:0:58:2.8e+02
chr14	101450000	101475000	SNORD114-14:25Kb:0:0:58:2.8e+02
chr14	101450000	101475000	SNORD114-15:25Kb:0:0:58:2.8e+02
chr14	101450000	101475000	SNORD114-16:25Kb:0:0:58:2.8e+02
chr14	101450000	101475000	SNORD114-17:25Kb:0:0:58:2.8e+02
chr14	101450000	101475000	SNORD114-18:25Kb:0:0:58:2.8e+02
chr14	101450000	101475000	SNORD114-19:25Kb:0:0:58:2.8e+02
chr14	101450000	101475000	SNORD114-20:25Kb:0:0:58:2.8e+02
chr14	101450000	101475000	SNORD114-21:25Kb:0:0:58:2.8e+02
chr14	101450000	101475000	SNORD114-22:25Kb:0:0:58:2.8e+02
chr14	101450000	101475000	SNORD114-7:25Kb:0:0:58:2.8e+02
chr14	101450000	101475000	SNORD114-8:25Kb:0:0:58:2.8e+02
chr14	101450000	101475000	SNORD114-9:25Kb:0:0:58:2.8e+02
chr14	101475000	101500000	SNORD114-23:25Kb:2.8e-12:7.2e-14:58:1.7e+02
chr14	101475000	101500000	SNORD114-24:25Kb:2.8e-12:7.2e-14:58:1.7e+02
chr14	101475000	101500000	SNORD114-25:25Kb:2.8e-12:7.2e-14:58:1.7e+02
chr14	101475000	101500000	SNORD114-26:25Kb:2.8e-12:7.2e-14:58:1.7e+02
chr14	101475000	101500000	SNORD114-27:25Kb:2.8e-12:7.2e-14:58:1.7e+02
chr14	101475000	101500000	SNORD114-28:25Kb:2.8e-12:7.2e-14:58:1.7e+02
chr14	101475000	101500000	SNORD114-29:25Kb:2.8e-12:7.2e-14:58:1.7e+02
chr14	101475000	101500000	SNORD114-30:25Kb:2.8e-12:7.2e-14:58:1.7e+02
chr14	101475000	101500000	SNORD114-31:25Kb:2.8e-12:7.2e-14:58:1.7e+02
chr14	101550000	101575000	MEG9:25Kb:0:0:58:2e+02
chr14	101550000	101575000	MIR154:25Kb:0:0:58:2e+02
chr14	101550000	101575000	MIR369:25Kb:0:0:58:2e+02
chr14	101550000	101575000	MIR377:25Kb:0:0:58:2e+02
chr14	101550000	101575000	MIR409:25Kb:0:0:58:2e+02
chr14	101550000	101575000	MIR410:25Kb:0:0:58:2e+02
chr14	101550000	101575000	MIR412:25Kb:0:0:58:2e+02
chr14	101550000	101575000	MIR496:25Kb:0:0:58:2e+02
chr14	101550000	101575000	MIR541:25Kb:0:0:58:2e+02
chr14	101550000	101575000	MIR656:25Kb:0:0:58:2e+02
chr14	102475000	102500000	DYNC1H1:50Kb:0:0:1.1e+02:2.6e+02
chr14	102700000	102725000	ZNF839:-75Kb:7.4e-11:9.8e-13:74:1.8e+02
chr14	102725000	102750000	MOK:-25Kb:1.5e-13:1.9e-15:2.4e+02:3.6e+02
chr14	102850000	102875000	CINP:25Kb:0:0:1.8e+02:3.3e+02
chr14	102850000	102875000	TECPR2:25Kb:0:0:1.8e+02:3.3e+02
chr14	102900000	102925000	ANKRD9:-75Kb:8.3e-11:1.1e-12:69:1.8e+02
chr14	103825000	103850000	EIF5:25Kb:6.5e-11:8e-13:2.3e+02:3.3e+02
chr14	103825000	103850000	SNORA28:25Kb:6.5e-11:8e-13:2.3e+02:3.3e+02
chr14	104250000	104275000	C14orf2:-125Kb:0:0:57:1.8e+02
chr14	104250000	104275000	TDRD9:-125Kb:0:0:57:1.8e+02
chr14	104275000	104300000	C14orf2:-100Kb:1.3e-14:3.3e-16:54:1.7e+02
chr14	104275000	104300000	TDRD9:-100Kb:1.3e-14:3.3e-16:54:1.7e+02
chr14	104350000	104375000	C14orf2:-25Kb:1.3e-11:5.3e-13:2.1e+02:3.1e+02
chr14	104350000	104375000	LINC00637:50Kb:9.4e-11:1.2e-12:1.1e+02:2e+02
chr14	104350000	104375000	PPP1R13B:50Kb:9.4e-11:1.2e-12:1.1e+02:2e+02
chr14	104350000	104375000	TDRD9:-25Kb:1.3e-11:5.3e-13:2.1e+02:3.1e+02
chr14	104550000	104575000	MIR203:-25Kb:5e-11:6.6e-13:33:1.3e+02
chr14	104550000	104575000	MIR3545:-25Kb:5e-11:6.6e-13:33:1.3e+02
chr14	104575000	104600000	ASPG:25Kb:3.6e-11:4.4e-13:33:1.3e+02
chr14	105125000	105150000	INF2:-25Kb:8e-12:9.7e-14:2e+02:3e+02
chr14	105150000	105175000	MIR4710:25Kb:9.7e-12:1.2e-13:2e+02:3e+02
chr14	105425000	105450000	CDCA4:-50Kb:0:0:88:2.4e+02
chr14	105450000	105475000	CDCA4:-25Kb:0:0:2e+02:3.4e+02
chr14	105475000	105500000	AHNAK2:50Kb:0:0:88:2.4e+02
chr14	105475000	105500000	C14orf79:25Kb:0:0:2e+02:3.4e+02
chr14	105500000	105525000	AHNAK2:75Kb:6.2e-11:1.6e-12:54:1.4e+02
chr14	105550000	105575000	JAG2:-75Kb:0:0:55:2e+02
chr14	105550000	105575000	NUDT14:-75Kb:0:0:55:2e+02
chr14	105725000	105750000	PACS2:-25Kb:9.5e-14:1.2e-15:1.5e+02:2.4e+02
chr14	106000000	106025000	TMEM121:25Kb:8.9e-15:1.1e-16:1.7:92
chr15	20450000	20475000	CHEK2P2:-25Kb:0:0:0:30
chr15	22500000	22525000	REREP3:-25Kb:0:0:75:1.6e+02
chr15	22850000	22875000	TUBGCP5:25Kb:0:0:0:1.2e+02
chr15	22900000	22925000	CYFIP1:25Kb:0:0:1.3e+02:2.5e+02
chr15	25300000	25325000	SNORD116-14:-25Kb:0:0:92:1.6e+02
chr15	25300000	25325000	SNORD116-15:-25Kb:0:0:92:1.6e+02
chr15	25300000	25325000	SNORD116-16:-25Kb:0:0:92:1.6e+02
chr15	25300000	25325000	SNORD116-17:-25Kb:0:0:92:1.6e+02
chr15	25300000	25325000	SNORD116-18:-25Kb:0:0:92:1.6e+02
chr15	25300000	25325000	SNORD116-19:-25Kb:0:0:92:1.6e+02
chr15	25300000	25325000	SNORD116-20:-25Kb:0:0:92:1.6e+02
chr15	25300000	25325000	SNORD116-21:-25Kb:0:0:92:1.6e+02
chr15	25300000	25325000	SNORD116-22:-25Kb:0:0:92:1.6e+02
chr15	25300000	25325000	SNORD116-23:-25Kb:0:0:92:1.6e+02
chr15	25300000	25325000	SNORD116-24:-25Kb:0:0:92:1.6e+02
chr15	25300000	25325000	SNORD116-25:-25Kb:0:0:92:1.6e+02
chr15	25300000	25325000	SNORD116-26:-25Kb:0:0:92:1.6e+02
chr15	25300000	25325000	SNORD116-27:-25Kb:0:0:92:1.6e+02
chr15	25300000	25325000	SNORD116-28:-25Kb:0:0:92:1.6e+02
chr15	25325000	25350000	IPW:-25Kb:0:0:92:1.4e+02
chr15	25325000	25350000	SNORD116-10:25Kb:0:0:92:1.6e+02
chr15	25325000	25350000	SNORD116-11:25Kb:0:0:92:1.6e+02
chr15	25325000	25350000	SNORD116-12:25Kb:0:0:92:1.6e+02
chr15	25325000	25350000	SNORD116-13:25Kb:0:0:92:1.6e+02
chr15	25325000	25350000	SNORD116-29:-25Kb:0:0:92:1.4e+02
chr15	25325000	25350000	SNORD116-3:25Kb:0:0:92:1.6e+02
chr15	25325000	25350000	SNORD116-4:25Kb:0:0:92:1.6e+02
chr15	25325000	25350000	SNORD116-5:25Kb:0:0:92:1.6e+02
chr15	25325000	25350000	SNORD116-7:25Kb:0:0:92:1.6e+02
chr15	25325000	25350000	SNORD116-8:25Kb:0:0:92:1.6e+02
chr15	25350000	25375000	SNORD116-14:25Kb:0:0:92:1.4e+02
chr15	25350000	25375000	SNORD116-15:25Kb:0:0:92:1.4e+02
chr15	25350000	25375000	SNORD116-16:25Kb:0:0:92:1.4e+02
chr15	25350000	25375000	SNORD116-17:25Kb:0:0:92:1.4e+02
chr15	25350000	25375000	SNORD116-18:25Kb:0:0:92:1.4e+02
chr15	25350000	25375000	SNORD116-19:25Kb:0:0:92:1.4e+02
chr15	25350000	25375000	SNORD116-20:25Kb:0:0:92:1.4e+02
chr15	25350000	25375000	SNORD116-21:25Kb:0:0:92:1.4e+02
chr15	25350000	25375000	SNORD116-22:25Kb:0:0:92:1.4e+02
chr15	25350000	25375000	SNORD116-23:25Kb:0:0:92:1.4e+02
chr15	25350000	25375000	SNORD116-24:25Kb:0:0:92:1.4e+02
chr15	25350000	25375000	SNORD116-25:25Kb:0:0:92:1.4e+02
chr15	25350000	25375000	SNORD116-26:25Kb:0:0:92:1.4e+02
chr15	25350000	25375000	SNORD116-27:25Kb:0:0:92:1.4e+02
chr15	25350000	25375000	SNORD116-28:25Kb:0:0:92:1.4e+02
chr15	25575000	25600000	UBE3A:-100Kb:5.4e-15:2.2e-16:21:67
chr15	25600000	25625000	UBE3A:-75Kb:5.1e-13:2.8e-14:29:71
chr15	25625000	25650000	UBE3A:-50Kb:0:0:46:1.1e+02
chr15	25650000	25675000	UBE3A:-25Kb:0:0:1e+02:1.6e+02
chr15	28350000	28375000	OCA2:25Kb:0:0:58:93
chr15	29525000	29550000	NDNL2:-25Kb:8.8e-15:1.1e-16:57:1.3e+02
chr15	30075000	30100000	TJP1:-25Kb:0:0:1.9e+02:2.7e+02
chr15	30200000	30225000	TJP1:100Kb:0:0:49:1.6e+02
chr15	30225000	30250000	TJP1:125Kb:6.5e-12:2.7e-13:47:1.1e+02
chr15	31125000	31150000	HERC2P10:25Kb:0:0:0:88
[truncated: 4,279 more rows]
