# Supplementary material for: Promoter-enhancer interactions identified from Hi-C data using probabilistic models and hierarchical topological domains
Source: Nat Commun. 2017 Dec 21;8:2237. doi: 10.1038/s41467-017-02386-3 (PMC5740158; doi:10.1038/s41467-017-02386-3)
Supplement: Supplementary file 4 — Supplementary Data 1 [file 41467_2017_2386_MOESM4_ESM.zip › lib25_HMEC.enh_1e-2.bed]

chr1	525000	550000	LOC100288069:-175Kb:3.6e-12:5.2e-14:1.2e+02:2e+02
chr1	800000	825000	LOC100130417:-50Kb:0:0:1.2e+02:2.2e+02
chr1	800000	825000	SAMD11:-50Kb:0:0:1.2e+02:2.2e+02
chr1	825000	850000	C1orf170:-75Kb:0:0:1.2e+02:2.2e+02
chr1	825000	850000	KLHL17:-50Kb:0:0:1.2e+02:2.2e+02
chr1	825000	850000	LOC100130417:-25Kb:0.0062:0.00026:58:96
chr1	825000	850000	NOC2L:-50Kb:0:0:1.2e+02:2.2e+02
chr1	825000	850000	PLEKHN1:-75Kb:0:0:1.2e+02:2.2e+02
chr1	825000	850000	SAMD11:-25Kb:0.0062:0.00026:58:96
chr1	850000	875000	HES4:-75Kb:0:0:1.2e+02:2.2e+02
chr1	850000	875000	ISG15:-75Kb:0:0:1.2e+02:2.2e+02
chr1	850000	875000	KLHL17:-25Kb:0.0057:0.00024:58:96
chr1	850000	875000	NOC2L:-25Kb:0.0057:0.00024:58:96
chr1	925000	950000	SCNN1D:-275Kb:0.003:7.9e-05:10:54
chr1	925000	950000	UBE2J2:-275Kb:0.003:7.9e-05:10:54
chr1	1050000	1075000	LOC100130417:200Kb:0.0014:3.9e-05:10:54
chr1	1050000	1075000	SAMD11:200Kb:0.0014:3.9e-05:10:54
chr1	1075000	1100000	KLHL17:200Kb:0.0013:3.5e-05:10:54
chr1	1075000	1100000	NOC2L:200Kb:0.0013:3.5e-05:10:54
chr1	1075000	1100000	SCNN1D:-125Kb:0.0033:0.00013:23:65
chr1	1075000	1100000	UBE2J2:-125Kb:0.0033:0.00013:23:65
chr1	1150000	1175000	FAM132A:-25Kb:3.7e-07:9.2e-09:1.2e+02:1.8e+02
chr1	1175000	1200000	B3GALT6:25Kb:3.5e-07:4.7e-09:1.2e+02:1.8e+02
chr1	1175000	1200000	SCNN1D:-25Kb:1.7e-14:2.2e-16:1.2e+02:2.1e+02
chr1	1175000	1200000	SDF4:25Kb:3.5e-07:4.7e-09:1.2e+02:1.8e+02
chr1	1175000	1200000	UBE2J2:-25Kb:1.7e-14:2.2e-16:1.2e+02:2.1e+02
chr1	1200000	1225000	FAM132A:25Kb:1.8e-14:2.2e-16:1.2e+02:2.1e+02
chr1	1225000	1250000	CPSF3L:-25Kb:0.00086:1.1e-05:1.7e+02:2.2e+02
chr1	1225000	1250000	GLTPD1:-25Kb:0.00086:1.1e-05:1.7e+02:2.2e+02
chr1	1225000	1250000	TAS1R3:-25Kb:0.00086:1.1e-05:1.7e+02:2.2e+02
chr1	1250000	1275000	ACAP3:25Kb:0.00076:9.5e-06:1.7e+02:2.2e+02
chr1	1250000	1275000	PUSL1:25Kb:0.00076:9.5e-06:1.7e+02:2.2e+02
chr1	1275000	1300000	AURKAIP1:-25Kb:7.2e-07:1.8e-08:1.7e+02:2.3e+02
chr1	1300000	1325000	CCNL2:-25Kb:1.8e-08:4.7e-10:1.7e+02:2.4e+02
chr1	1300000	1325000	DVL1:25Kb:5.9e-07:7.3e-09:1.7e+02:2.3e+02
chr1	1300000	1325000	LOC148413:-25Kb:1.8e-08:4.7e-10:1.7e+02:2.4e+02
chr1	1300000	1325000	MRPL20:-25Kb:1.8e-08:4.7e-10:1.7e+02:2.4e+02
chr1	1300000	1325000	MXRA8:25Kb:5.9e-07:7.3e-09:1.7e+02:2.3e+02
chr1	1325000	1350000	ANKRD65:-25Kb:2.2e-09:2.6e-11:1.7e+02:2.5e+02
chr1	1325000	1350000	AURKAIP1:25Kb:2.7e-08:3.4e-10:1.7e+02:2.4e+02
chr1	1325000	1350000	TMEM88B:-25Kb:2.2e-09:2.6e-11:1.7e+02:2.5e+02
chr1	1325000	1350000	VWA1:-25Kb:2.2e-09:2.6e-11:1.7e+02:2.5e+02
chr1	1350000	1375000	CCNL2:25Kb:1.5e-09:1.9e-11:1.7e+02:2.5e+02
chr1	1350000	1375000	LOC148413:25Kb:1.5e-09:1.9e-11:1.7e+02:2.5e+02
chr1	1350000	1375000	MRPL20:25Kb:1.5e-09:1.9e-11:1.7e+02:2.5e+02
chr1	1375000	1400000	CCNL2:50Kb:0.0029:0.00011:65:1.1e+02
chr1	1375000	1400000	LOC148413:50Kb:0.0029:0.00011:65:1.1e+02
chr1	1375000	1400000	MRPL20:50Kb:0.0029:0.00011:65:1.1e+02
chr1	1475000	1500000	SSU72:-25Kb:0:0:1.7e+02:2.7e+02
chr1	1500000	1525000	C1orf233:-25Kb:0.0098:0.00012:1.7e+02:2.1e+02
chr1	1500000	1525000	TMEM240:25Kb:0:0:1.7e+02:2.7e+02
chr1	1525000	1550000	SSU72:25Kb:0.0047:0.00011:1.7e+02:2.1e+02
chr1	1725000	1750000	NADK:25Kb:1.5e-12:1.9e-14:1.7e+02:2.8e+02
chr1	1750000	1775000	GNB1:-50Kb:1.5e-05:1.8e-07:70:1.4e+02
chr1	1875000	1900000	GABRD:-75Kb:1.3e-07:1.6e-09:43:1.2e+02
chr1	1875000	1900000	KIAA1751:-50Kb:7.3e-06:9e-08:70:1.4e+02
chr1	1875000	1900000	PRKCZ:-100Kb:2.6e-10:3.1e-12:39:1.3e+02
chr1	2100000	2125000	MORN1:-200Kb:1.2e-06:4.6e-08:17:88
chr1	2100000	2125000	RER1:-200Kb:1.2e-06:4.6e-08:17:88
chr1	2125000	2150000	MORN1:-175Kb:6.8e-08:8.9e-10:22:1e+02
chr1	2125000	2150000	RER1:-175Kb:6.8e-08:8.9e-10:22:1e+02
chr1	2125000	2150000	SKI:-25Kb:0.0042:0.00016:1.3e+02:1.8e+02
chr1	2150000	2175000	C1orf86:25Kb:0.0066:0.00016:1.3e+02:1.8e+02
chr1	2150000	2175000	MORN1:-150Kb:5.9e-07:1.5e-08:29:1e+02
chr1	2150000	2175000	RER1:-150Kb:5.9e-07:1.5e-08:29:1e+02
chr1	2175000	2200000	SKI:25Kb:0:0:1.3e+02:2.6e+02
chr1	2275000	2300000	MORN1:-25Kb:1.3e-05:7.1e-07:1.3e+02:2e+02
chr1	2275000	2300000	RER1:-25Kb:1.3e-05:7.1e-07:1.3e+02:2e+02
chr1	2300000	2325000	C1orf86:175Kb:1.1e-07:1.4e-09:22:1e+02
chr1	2300000	2325000	LOC100129534:25Kb:5.3e-05:6.5e-07:1.3e+02:2e+02
chr1	2300000	2325000	SKI:150Kb:8.5e-07:2.2e-08:29:1e+02
chr1	2325000	2350000	HES5:-125Kb:0.0057:0.00014:41:90
chr1	2325000	2350000	PANK4:-125Kb:0.0057:0.00014:41:90
chr1	2350000	2375000	HES5:-100Kb:0.00063:7.9e-06:28:86
chr1	2350000	2375000	PANK4:-100Kb:0.00063:7.9e-06:28:86
chr1	2350000	2375000	PEX10:25Kb:6e-05:8.3e-07:1.3e+02:2e+02
chr1	2450000	2475000	PEX10:125Kb:0.005:0.00014:41:90
chr1	3350000	3375000	MEGF6:-175Kb:0.00012:8e-06:20:76
chr1	3350000	3375000	TPRG1L:-175Kb:0.00012:8e-06:20:76
chr1	3375000	3400000	ARHGEF16:25Kb:6e-09:7.7e-11:1.4e+02:2.3e+02
chr1	3375000	3400000	MEGF6:-150Kb:3.3e-06:1.3e-07:28:95
chr1	3375000	3400000	TPRG1L:-150Kb:3.3e-06:1.3e-07:28:95
chr1	3450000	3475000	MEGF6:-75Kb:3.3e-06:1.3e-07:38:1e+02
chr1	3450000	3475000	TPRG1L:-75Kb:3.3e-06:1.3e-07:38:1e+02
chr1	3525000	3550000	ARHGEF16:175Kb:0.00055:1.4e-05:20:76
chr1	3525000	3550000	TP73:-25Kb:8.5e-09:2.2e-10:1.4e+02:2.2e+02
chr1	3525000	3550000	WRAP73:-25Kb:8.5e-09:2.2e-10:1.4e+02:2.2e+02
chr1	3550000	3575000	MEGF6:25Kb:1.9e-08:2.6e-10:1.4e+02:2.2e+02
chr1	3550000	3575000	TPRG1L:25Kb:1.9e-08:2.6e-10:1.4e+02:2.2e+02
chr1	3575000	3600000	TP73:25Kb:3.8e-09:4.9e-11:1.4e+02:2.2e+02
chr1	3575000	3600000	WRAP73:25Kb:3.8e-09:4.9e-11:1.4e+02:2.2e+02
chr1	3600000	3625000	CCDC27:-50Kb:2e-05:5.2e-07:61:1.2e+02
chr1	3600000	3625000	MEGF6:75Kb:0.00073:5.9e-05:38:88
chr1	3600000	3625000	TP73:50Kb:1.1e-06:4.1e-08:61:1.3e+02
chr1	3600000	3625000	TP73-AS1:-50Kb:2e-05:5.2e-07:61:1.2e+02
chr1	3600000	3625000	TPRG1L:75Kb:0.00073:5.9e-05:38:88
chr1	3600000	3625000	WRAP73:50Kb:1.1e-06:4.1e-08:61:1.3e+02
chr1	3625000	3650000	MEGF6:100Kb:3.7e-05:2e-06:27:87
chr1	3625000	3650000	TPRG1L:100Kb:3.7e-05:2e-06:27:87
chr1	3650000	3675000	SMIM1:-25Kb:3.5e-07:8.8e-09:1.4e+02:2e+02
chr1	3675000	3700000	CCDC27:25Kb:7.2e-07:9.2e-09:1.4e+02:2e+02
chr1	3675000	3700000	LRRC47:-25Kb:1.5e-11:1.9e-13:1.4e+02:2.2e+02
chr1	3675000	3700000	TP73-AS1:25Kb:7.2e-07:9.2e-09:1.4e+02:2e+02
chr1	3700000	3725000	SMIM1:25Kb:1.1e-11:1.3e-13:1.4e+02:2.2e+02
chr1	3725000	3750000	CEP104:-25Kb:2.2e-08:2.8e-10:1.4e+02:2.1e+02
chr1	3725000	3750000	DFFB:-25Kb:2.2e-08:2.8e-10:1.4e+02:2.1e+02
chr1	3800000	3825000	AJAP1:-900Kb:0.0011:6.5e-05:1.6:35
chr1	3825000	3850000	AJAP1:-875Kb:0.0035:0.00025:1.6:32
chr1	4025000	4050000	LOC728716:25Kb:0.0026:3.2e-05:53:1e+02
chr1	4425000	4450000	LOC284661:-25Kb:0.0084:0.0001:53:95
chr1	4725000	4750000	AJAP1:25Kb:0:0:93:1.8e+02
chr1	4825000	4850000	AJAP1:125Kb:0.0071:0.00061:19:47
chr1	4850000	4875000	AJAP1:150Kb:0.00024:1e-05:17:54
chr1	4875000	4900000	AJAP1:175Kb:1.4e-11:4e-13:15:78
chr1	5875000	5900000	MIR4689:-25Kb:0.0079:0.0002:86:1.3e+02
chr1	5925000	5950000	MIR4689:25Kb:6.3e-06:7.8e-08:86:1.5e+02
chr1	6400000	6425000	ACOT7:-50Kb:0:0:1.1e+02:3.2e+02
chr1	6400000	6425000	ESPN:-75Kb:0:0:72:2.3e+02
chr1	6400000	6425000	GPR153:100Kb:1.8e-14:2.2e-16:54:1.7e+02
chr1	6400000	6425000	HES2:-75Kb:0:0:72:2.3e+02
chr1	6400000	6425000	HES3:100Kb:1.8e-14:2.2e-16:54:1.7e+02
chr1	6400000	6425000	MIR4252:-75Kb:0:0:72:2.3e+02
chr1	6425000	6450000	ACOT7:-25Kb:0:0:2.2e+02:3.8e+02
chr1	6450000	6475000	ESPN:-25Kb:1.1e-09:2.6e-11:2.2e+02:3.2e+02
chr1	6450000	6475000	HES2:-25Kb:1.1e-09:2.6e-11:2.2e+02:3.2e+02
chr1	6450000	6475000	MIR4252:-25Kb:1.1e-09:2.6e-11:2.2e+02:3.2e+02
chr1	6475000	6500000	ACOT7:25Kb:6.4e-10:2.4e-11:2.2e+02:3.2e+02
chr1	6550000	6575000	PLEKHG5:-25Kb:1.7e-08:2.1e-10:2.2e+02:3.2e+02
chr1	6625000	6650000	KLHL21:-25Kb:0.0018:2.2e-05:2.2e+02:2.9e+02
chr1	6625000	6650000	PHF13:-25Kb:0.0018:2.2e-05:2.2e+02:2.9e+02
chr1	6650000	6675000	ZBTB48:25Kb:0.0016:2e-05:2.2e+02:2.9e+02
chr1	6725000	6750000	DNAJC11:-25Kb:8.8e-05:1.1e-06:1.7e+02:2.5e+02
chr1	6800000	6825000	CAMTA1:-25Kb:2.5e-12:3.1e-14:1.7e+02:3e+02
chr1	8025000	8050000	SLC45A1:-350Kb:5.5e-10:6.9e-12:18:1.4e+02
chr1	8050000	8075000	SLC45A1:-325Kb:0.0002:7.6e-06:20:96
chr1	8075000	8100000	SLC45A1:-300Kb:2.3e-06:5.9e-08:21:1.2e+02
chr1	8225000	8250000	ERRFI1:150Kb:0.0014:7.6e-05:43:1.1e+02
chr1	8250000	8275000	ERRFI1:175Kb:0.003:0.00021:37:1e+02
chr1	8275000	8300000	ERRFI1:200Kb:7.8e-07:2.1e-08:32:1.3e+02
chr1	8300000	8325000	ERRFI1:225Kb:0.0082:0.00079:29:86
chr1	8325000	8350000	ERRFI1:250Kb:0.0055:0.00045:26:86
chr1	8350000	8375000	ERRFI1:275Kb:0:0:23:1.8e+02
chr1	8375000	8400000	ERRFI1:300Kb:3.3e-06:1.4e-07:21:1.2e+02
chr1	8900000	8925000	ENO1:-25Kb:0.00056:1.4e-05:2.5e+02:3.3e+02
chr1	8900000	8925000	ENO1-AS1:-25Kb:0.00056:1.4e-05:2.5e+02:3.3e+02
chr1	8950000	8975000	ENO1:25Kb:0:0:2.5e+02:4.5e+02
chr1	8950000	8975000	ENO1-AS1:25Kb:0:0:2.5e+02:4.5e+02
chr1	9050000	9075000	ENO1:125Kb:0.002:7.7e-05:51:1.2e+02
chr1	9050000	9075000	ENO1-AS1:125Kb:0.002:7.7e-05:51:1.2e+02
chr1	9175000	9200000	MIR34A:-25Kb:0.0083:0.0002:2.5e+02:3.1e+02
chr1	9225000	9250000	MIR34A:25Kb:0.00099:1.2e-05:2.5e+02:3.2e+02
chr1	9375000	9400000	SPSB1:25Kb:4.2e-05:1.6e-06:2.5e+02:3.3e+02
chr1	9500000	9525000	SPSB1:150Kb:6.3e-06:8.1e-08:61:1.5e+02
chr1	9525000	9550000	SPSB1:175Kb:2.2e-05:5.7e-07:50:1.3e+02
chr1	9850000	9875000	CLSTN1:-25Kb:5.8e-08:1.5e-09:2.4e+02:3.5e+02
chr1	9900000	9925000	CLSTN1:25Kb:0:0:2.4e+02:4e+02
chr1	9925000	9950000	CTNNBIP1:-25Kb:0:0:2.4e+02:5.2e+02
chr1	10425000	10450000	PGD:-25Kb:1.9e-06:4.8e-08:2e+02:3e+02
chr1	10450000	10475000	APITD1:-25Kb:4.3e-13:5.3e-15:2e+02:3.5e+02
chr1	10450000	10475000	APITD1-CORT:-25Kb:4.3e-13:5.3e-15:2e+02:3.5e+02
chr1	10475000	10500000	PGD:25Kb:5.1e-13:6.4e-15:2e+02:3.5e+02
chr1	10500000	10525000	DFFA:-25Kb:7.5e-05:1.9e-06:2e+02:2.9e+02
chr1	10500000	10525000	PEX14:-25Kb:7.5e-05:1.9e-06:2e+02:2.9e+02
chr1	10525000	10550000	CORT:25Kb:0.00016:1.9e-06:2e+02:2.9e+02
chr1	10550000	10575000	APITD1:75Kb:1.7e-06:4.2e-08:89:1.9e+02
chr1	10550000	10575000	APITD1-CORT:75Kb:1.7e-06:4.2e-08:89:1.9e+02
chr1	10550000	10575000	DFFA:25Kb:3.6e-14:4.4e-16:2e+02:3.5e+02
chr1	10550000	10575000	PEX14:25Kb:3.6e-14:4.4e-16:2e+02:3.5e+02
chr1	10825000	10850000	CASZ1:-25Kb:0.0015:3.8e-05:2e+02:2.7e+02
chr1	10875000	10900000	CASZ1:25Kb:0:0:2e+02:3.6e+02
chr1	11150000	11175000	MTOR-AS1:-50Kb:0.006:0.00015:1e+02:1.7e+02
chr1	11175000	11200000	EXOSC10:25Kb:1.1e-06:1.4e-08:2.1e+02:3.1e+02
chr1	11175000	11200000	MTOR-AS1:-25Kb:0:0:2.1e+02:4.1e+02
chr1	11200000	11225000	EXOSC10:50Kb:0.0055:0.00014:1e+02:1.7e+02
chr1	11700000	11725000	AGTRAP:-75Kb:0.00016:6e-06:68:1.4e+02
chr1	11750000	11775000	AGTRAP:-25Kb:2.5e-07:4.6e-09:2.1e+02:3.1e+02
chr1	11775000	11800000	DRAXIN:25Kb:3.6e-07:4.4e-09:2.1e+02:3.1e+02
chr1	11775000	11800000	FBXO2:75Kb:0.00036:4.5e-06:68:1.4e+02
chr1	11775000	11800000	FBXO44:75Kb:0.00036:4.5e-06:68:1.4e+02
chr1	11775000	11800000	FBXO6:75Kb:0.00036:4.5e-06:68:1.4e+02
chr1	11775000	11800000	MAD2L2:25Kb:3.6e-07:4.4e-09:2.1e+02:3.1e+02
chr1	11800000	11825000	AGTRAP:25Kb:2.5e-07:6.4e-09:2.1e+02:3.1e+02
chr1	12050000	12075000	MFN2:25Kb:0.00048:6e-06:2.2e+02:2.9e+02
chr1	12150000	12175000	MIR4632:-100Kb:0.001:2.5e-05:55:1.1e+02
chr1	12175000	12200000	MIR4632:-75Kb:0:0:73:3.3e+02
chr1	12175000	12200000	VPS13D:-100Kb:3.7e-12:4.6e-14:55:1.6e+02
chr1	12300000	12325000	DHRS3:-375Kb:0.0034:0.00061:11:54
chr1	12325000	12350000	AADACL4:-375Kb:0.00021:2.8e-06:11:71
chr1	12325000	12350000	DHRS3:-350Kb:2.6e-11:1.5e-12:13:1.1e+02
chr1	12350000	12375000	AADACL4:-350Kb:0.00026:7e-06:13:70
chr1	12350000	12375000	DHRS3:-325Kb:8.3e-08:8.6e-09:15:90
chr1	12375000	12400000	AADACL4:-325Kb:0.0023:9.1e-05:15:64
chr1	12375000	12400000	DHRS3:-300Kb:9.6e-10:7.1e-11:17:1e+02
chr1	12400000	12425000	DHRS3:-275Kb:1.7e-05:2e-06:20:82
chr1	12425000	12450000	DHRS3:-250Kb:0:0:25:1.4e+02
chr1	12450000	12475000	DHRS3:-225Kb:1.3e-14:5.6e-16:31:1.4e+02
chr1	12475000	12500000	DHRS3:-200Kb:6.8e-08:6e-09:39:1.2e+02
chr1	12525000	12550000	SNORA59B:-25Kb:7.2e-08:9.4e-10:2.2e+02:3e+02
chr1	12550000	12575000	DHRS3:-125Kb:0.0013:0.00019:44:91
chr1	12575000	12600000	DHRS3:-100Kb:0.0015:0.00025:55:1e+02
chr1	12600000	12625000	DHRS3:-75Kb:4.8e-05:6.4e-06:73:1.3e+02
chr1	12650000	12675000	DHRS3:-25Kb:0:0:2.2e+02:3.3e+02
chr1	12675000	12700000	SNORA59B:125Kb:0.0088:0.00023:44:91
chr1	12750000	12775000	AADACL3:-25Kb:3.6e-09:4.4e-11:4.9:89
chr1	13925000	13950000	PDPN:25Kb:7.1e-14:8.9e-16:1e+02:1.7e+02
chr1	14000000	14025000	PRDM2:-25Kb:0:0:1e+02:2.2e+02
chr1	14050000	14075000	PRDM2:25Kb:0:0:1e+02:1.9e+02
chr1	14075000	14100000	PRDM2:50Kb:0.0051:0.0002:59:91
chr1	15450000	15475000	TMEM51:-25Kb:0.003:0.00024:2.4e+02:3.1e+02
chr1	15450000	15475000	TMEM51-AS1:-25Kb:0.003:0.00024:2.4e+02:3.1e+02
chr1	15500000	15525000	TMEM51:25Kb:4.1e-09:1.6e-10:2.4e+02:3.7e+02
chr1	15500000	15525000	TMEM51-AS1:25Kb:4.1e-09:1.6e-10:2.4e+02:3.7e+02
chr1	15525000	15550000	FHAD1:-25Kb:7.3e-09:8.9e-11:2.4e+02:3.8e+02
chr1	15525000	15550000	TMEM51:50Kb:2.3e-11:6.1e-13:1.3e+02:2.7e+02
chr1	15525000	15550000	TMEM51-AS1:50Kb:2.3e-11:6.1e-13:1.3e+02:2.7e+02
chr1	15550000	15575000	TMEM51:75Kb:0.0045:0.00042:86:1.5e+02
chr1	15550000	15575000	TMEM51-AS1:75Kb:0.0045:0.00042:86:1.5e+02
chr1	15575000	15600000	TMEM51:100Kb:2.3e-11:4.5e-13:66:2.1e+02
chr1	15575000	15600000	TMEM51-AS1:100Kb:2.3e-11:4.5e-13:66:2.1e+02
chr1	15600000	15625000	TMEM51:125Kb:0.00078:5.2e-05:64:1.4e+02
chr1	15600000	15625000	TMEM51-AS1:125Kb:0.00078:5.2e-05:64:1.4e+02
chr1	15625000	15650000	CTRC:-125Kb:0.00011:2.8e-06:64:1.6e+02
chr1	15625000	15650000	TMEM51:150Kb:0.00032:1.7e-05:48:1.3e+02
chr1	15625000	15650000	TMEM51-AS1:150Kb:0.00032:1.7e-05:48:1.3e+02
chr1	15650000	15675000	CTRC:-100Kb:9.1e-07:1.1e-08:66:1.9e+02
chr1	15650000	15675000	EFHD2:-75Kb:0.00059:7.6e-06:86:1.8e+02
chr1	16275000	16300000	ZBTB17:-25Kb:8.3e-09:1e-10:2.4e+02:3.9e+02
chr1	16400000	16425000	ARHGEF19:-125Kb:3.2e-07:7.9e-09:49:1.8e+02
chr1	16400000	16425000	EPHA2:-75Kb:5.7e-11:2.1e-12:81:2.4e+02
chr1	16400000	16425000	RSG1:-150Kb:4.8e-07:1.2e-08:57:1.9e+02
chr1	16425000	16450000	FAM131C:25Kb:0:0:2.4e+02:4.4e+02
chr1	16450000	16475000	EPHA2:-25Kb:2.2e-14:5.6e-16:2.4e+02:4.3e+02
chr1	16450000	16475000	FAM131C:50Kb:5.6e-15:2.2e-16:1.2e+02:3.1e+02
chr1	16475000	16500000	FAM131C:75Kb:1.4e-10:7.3e-12:81:2.4e+02
chr1	16500000	16525000	ARHGEF19:-25Kb:0.0002:7.6e-06:2.4e+02:3.4e+02
chr1	16500000	16525000	EPHA2:25Kb:0:0:2.4e+02:4.6e+02
chr1	16500000	16525000	FAM131C:100Kb:0:0:61:2.9e+02
chr1	16525000	16550000	FAM131C:125Kb:4e-07:3.1e-08:49:1.8e+02
chr1	16525000	16550000	RSG1:-25Kb:1.2e-09:1.6e-11:2.4e+02:4e+02
chr1	16550000	16575000	ARHGEF19:25Kb:2.5e-10:3.1e-12:2.4e+02:4e+02
chr1	16550000	16575000	FAM131C:150Kb:2.4e-07:1.6e-08:57:1.9e+02
chr1	16900000	16925000	NBPF1:-25Kb:1.5e-05:4.1e-07:94:2.1e+02
chr1	16925000	16950000	CROCC:-300Kb:6.3e-05:7.7e-07:4.7:1.2e+02
chr1	16925000	16950000	CROCCP2:-25Kb:0:0:94:4.2e+02
chr1	16925000	16950000	ESPNP:-100Kb:0.0019:2.4e-05:6.7:1e+02
chr1	16925000	16950000	MST1P2:-25Kb:0:0:94:4.2e+02
chr1	16950000	16975000	NBPF1:25Kb:0:0:94:4.2e+02
chr1	17025000	17050000	NBPF1:100Kb:0.00046:2.6e-05:6.7:1e+02
chr1	17225000	17250000	NBPF1:300Kb:3e-05:1.3e-06:4.7:1.2e+02
chr1	17250000	17275000	NBPF1:325Kb:0.0022:0.00016:4.4:92
chr1	17275000	17300000	ATP13A2:-50Kb:0.001:3.8e-05:1.2e+02:2.1e+02
chr1	17300000	17325000	ATP13A2:-25Kb:2.2e-08:2.7e-10:2.2e+02:3.6e+02
chr1	17325000	17350000	MFAP2:25Kb:2.4e-08:2.9e-10:2.2e+02:3.6e+02
chr1	17350000	17375000	ATP13A2:25Kb:8.5e-05:2.1e-06:2.2e+02:3.2e+02
chr1	17400000	17425000	PADI2:-25Kb:0.00014:3.6e-06:2.2e+02:3.1e+02
chr1	17450000	17475000	PADI1:-75Kb:0.00027:1e-05:81:1.7e+02
chr1	17500000	17525000	PADI1:-25Kb:2.8e-05:6.9e-07:2.2e+02:3.2e+02
chr1	17550000	17575000	PADI1:25Kb:0:0:2.2e+02:4.2e+02
chr1	17550000	17575000	PADI2:125Kb:2.7e-09:3.5e-11:52:2e+02
chr1	17550000	17575000	PADI6:-125Kb:0.005:0.00013:52:1.3e+02
chr1	17650000	17675000	PADI2:225Kb:0.0017:8.4e-05:32:1.2e+02
chr1	17650000	17675000	PADI3:75Kb:0.0049:6.3e-05:81:1.6e+02
chr1	17650000	17675000	PADI4:25Kb:0.0015:1.8e-05:2.2e+02:3e+02
chr1	17700000	17725000	PADI2:275Kb:0.0017:8.7e-05:21:1e+02
chr1	17700000	17725000	PADI6:25Kb:3.4e-14:4.4e-16:2.2e+02:3.8e+02
chr1	17725000	17750000	PADI2:300Kb:0.0058:0.00038:18:92
chr1	17775000	17800000	RCC2:25Kb:1.3e-07:3.3e-09:2.2e+02:3.3e+02
chr1	17800000	17825000	RCC2:50Kb:7.1e-09:8.8e-11:1.2e+02:2.5e+02
chr1	19200000	19225000	ALDH4A1:-25Kb:1.3e-10:5e-12:3e+02:4.2e+02
chr1	19225000	19250000	IFFO2:-50Kb:5.4e-13:1.4e-14:1.4e+02:2.7e+02
chr1	19225000	19250000	MIR4695:25Kb:3.5e-10:4.4e-12:3e+02:4.2e+02
chr1	19250000	19275000	ALDH4A1:25Kb:3.4e-06:1.8e-07:3e+02:3.9e+02
chr1	19250000	19275000	IFFO2:-25Kb:0:0:3e+02:5.5e+02
chr1	19275000	19300000	ALDH4A1:50Kb:4.4e-13:1.2e-14:1.4e+02:2.7e+02
chr1	19350000	19375000	IFFO2:75Kb:0.0008:5.2e-05:86:1.6e+02
chr1	19375000	19400000	ALDH4A1:150Kb:0.0084:0.00068:55:1.1e+02
chr1	19375000	19400000	IFFO2:100Kb:0.0008:5.2e-05:62:1.3e+02
chr1	19375000	19400000	MIR4695:175Kb:0.0069:0.00026:41:1e+02
chr1	19400000	19425000	ALDH4A1:175Kb:0:0:41:2e+02
chr1	19400000	19425000	IFFO2:125Kb:1.5e-05:6.1e-07:77:1.6e+02
chr1	19400000	19425000	MIR4695:200Kb:8.7e-07:2.2e-08:32:1.3e+02
chr1	19425000	19450000	ALDH4A1:200Kb:0.00069:4.7e-05:32:1e+02
chr1	19550000	19575000	UBR4:25Kb:9.5e-07:1.2e-08:3e+02:4e+02
chr1	19650000	19675000	C1orf151-NBL1:-325Kb:5e-06:2.1e-07:25:1.3e+02
chr1	19650000	19675000	HTR6:-325Kb:5e-06:2.1e-07:25:1.3e+02
chr1	19675000	19700000	C1orf151-NBL1:-300Kb:9.2e-08:1.8e-09:27:1.5e+02
chr1	19675000	19700000	HTR6:-300Kb:9.2e-08:1.8e-09:27:1.5e+02
chr1	19675000	19700000	MINOS1:-225Kb:4.4e-05:1.2e-06:36:1.3e+02
chr1	19675000	19700000	NBL1:-275Kb:0.0031:4.1e-05:30:1.1e+02
chr1	19700000	19725000	C1orf151-NBL1:-275Kb:9.2e-08:2.6e-09:30:1.6e+02
chr1	19700000	19725000	HTR6:-275Kb:9.2e-08:2.6e-09:30:1.6e+02
chr1	19700000	19725000	MINOS1:-200Kb:3.9e-07:5.2e-09:40:1.6e+02
chr1	19725000	19750000	C1orf151-NBL1:-250Kb:0.0032:0.00018:32:1.1e+02
chr1	19725000	19750000	HTR6:-250Kb:0.0032:0.00018:32:1.1e+02
chr1	19775000	19800000	CAPZB:-25Kb:0.0026:6.8e-05:2.7e+02:3.5e+02
chr1	19800000	19825000	MINOS1:-100Kb:0.00022:9e-06:76:1.6e+02
chr1	19900000	19925000	CAPZB:100Kb:0.00039:5.1e-06:76:1.6e+02
chr1	19950000	19975000	CAPZB:150Kb:0.0084:0.00033:52:1.2e+02
chr1	20225000	20250000	OTUD3:25Kb:0.0078:9.6e-05:2.1e+02:2.9e+02
chr1	20400000	20425000	PLA2G2D:-25Kb:0.0043:0.00013:2.1e+02:2.8e+02
chr1	20400000	20425000	PLA2G5:25Kb:5.3e-07:6.5e-09:2.1e+02:3.2e+02
chr1	20425000	20450000	PLA2G2F:-25Kb:5.1e-08:6.3e-10:2.1e+02:3.2e+02
chr1	20450000	20475000	PLA2G2D:25Kb:6.3e-08:8.2e-10:2.1e+02:3.2e+02
chr1	20475000	20500000	PLA2G2C:-25Kb:0.0007:8.6e-06:2.1e+02:2.9e+02
chr1	20475000	20500000	UBXN10:-25Kb:0.0007:8.6e-06:2.1e+02:2.9e+02
chr1	20525000	20550000	CAMK2N1:-275Kb:0.0022:2.9e-05:34:1.6e+02
chr1	20575000	20600000	VWA5B1:-25Kb:0.001:2.5e-05:2.1e+02:2.8e+02
chr1	20625000	20650000	VWA5B1:25Kb:8.6e-07:1.1e-08:2.1e+02:3.1e+02
chr1	20800000	20825000	PLA2G2C:300Kb:0.0086:0.00021:32:97
chr1	20800000	20825000	PLA2G2D:375Kb:0.0043:0.00017:27:95
chr1	20800000	20825000	UBXN10:300Kb:0.0086:0.00021:32:97
chr1	20825000	20850000	PINK1:-125Kb:0.005:6.3e-05:62:1.8e+02
chr1	20850000	20875000	FAM43B:-25Kb:0.00015:1.9e-06:2.1e+02:3.5e+02
chr1	20850000	20875000	PINK1:-100Kb:0.0057:0.00014:73:1.8e+02
chr1	20925000	20950000	CDA:25Kb:2.9e-09:3.5e-11:2.1e+02:4.1e+02
chr1	20950000	20975000	MUL1:125Kb:0.0049:6.2e-05:62:1.8e+02
chr1	21550000	21575000	ECE1:-100Kb:0.0074:0.00038:57:1.6e+02
chr1	21575000	21600000	ECE1:-75Kb:3.2e-10:8.1e-12:77:2.8e+02
chr1	21600000	21625000	ECE1:-50Kb:0.00068:2.6e-05:1.2e+02:2.4e+02
chr1	21625000	21650000	ECE1:-25Kb:0:0:2.3e+02:5.7e+02
chr1	21625000	21650000	LOC100506801:25Kb:1.2e-09:1.4e-11:2.3e+02:4.4e+02
chr1	21650000	21675000	LOC100506801:50Kb:0.0011:2.8e-05:1.2e+02:2.4e+02
chr1	22225000	22250000	HSPG2:-25Kb:1e-07:1.2e-09:2.1e+02:3.9e+02
chr1	22275000	22300000	HSPG2:25Kb:0.00067:1.7e-05:2.1e+02:3.4e+02
chr1	22350000	22375000	CDC42:-25Kb:0.0048:5.8e-05:2.1e+02:3.3e+02
chr1	22375000	22400000	LINC00339:25Kb:0.0048:5.8e-05:2.1e+02:3.3e+02
chr1	22475000	22500000	WNT4:25Kb:0.0025:3.1e-05:2e+02:3.2e+02
chr1	22800000	22825000	ZBTB40:25Kb:0.0001:1.2e-06:2e+02:2.9e+02
chr1	23050000	23075000	MIR4253:-125Kb:0.0023:8.9e-05:53:1.3e+02
chr1	23150000	23175000	MIR4253:-25Kb:0:0:2e+02:4.6e+02
chr1	23200000	23225000	EPHB2:175Kb:4.1e-05:5.2e-07:40:1.4e+02
chr1	23200000	23225000	MIR4253:25Kb:0:0:2e+02:3.8e+02
chr1	23200000	23225000	MIR4684:175Kb:4.1e-05:5.2e-07:40:1.4e+02
chr1	23400000	23425000	HTR1D:-100Kb:1.4e-11:3.5e-13:67:2.3e+02
chr1	23425000	23450000	HTR1D:-75Kb:0:0:88:3e+02
chr1	23425000	23450000	LUZP1:-50Kb:2.4e-09:2.9e-11:1.3e+02:2.8e+02
chr1	23450000	23475000	LUZP1:-25Kb:0.0074:0.00018:2.6e+02:3.4e+02
chr1	23675000	23700000	HNRNPR:25Kb:0.0065:0.00016:2.6e+02:3.4e+02
chr1	23725000	23750000	HNRNPR:75Kb:0.0023:2.9e-05:88:1.8e+02
chr1	23775000	23800000	ASAP3:-25Kb:7.3e-08:9e-10:2.6e+02:4.1e+02
chr1	23775000	23800000	TCEA3:25Kb:1e-06:1.3e-08:2.6e+02:4e+02
chr1	23850000	23875000	MDS2:-100Kb:4.7e-09:5.9e-11:67:2.4e+02
chr1	23875000	23900000	MDS2:-75Kb:0.00073:1.8e-05:88:2e+02
chr1	23900000	23925000	ID3:25Kb:3.1e-10:3.9e-12:2.6e+02:4.4e+02
chr1	23950000	23975000	E2F2:100Kb:2.3e-09:2.9e-11:67:2.4e+02
chr1	23950000	23975000	ID3:75Kb:0.00057:1.4e-05:88:2e+02
chr1	24125000	24150000	CNR2:-100Kb:0.0087:0.00011:67:1.6e+02
chr1	24475000	24500000	IFNLR1:-25Kb:0.0048:0.00019:3.5e+02:4.4e+02
chr1	24500000	24525000	NIPAL3:-225Kb:0.0031:4.1e-05:26:1.3e+02
chr1	24500000	24525000	STPG1:-225Kb:0.0031:4.1e-05:26:1.3e+02
chr1	24525000	24550000	GRHL3:-100Kb:5.1e-13:6.7e-15:68:2.6e+02
chr1	24550000	24575000	GRHL3:-75Kb:0.0052:0.00027:96:1.8e+02
chr1	24600000	24625000	GRHL3:-25Kb:6.9e-10:2.7e-11:3.5e+02:5.2e+02
chr1	24600000	24625000	LOC284632:75Kb:0.0071:0.00037:96:1.8e+02
chr1	24625000	24650000	LOC284632:100Kb:1.2e-13:3.2e-15:68:2.6e+02
chr1	24675000	24700000	LOC284632:150Kb:0.00077:3e-05:42:1.4e+02
chr1	24700000	24725000	GRHL3:75Kb:8.8e-11:2.3e-12:96:2.7e+02
chr1	24700000	24725000	IFNLR1:200Kb:2.3e-10:3e-12:30:2e+02
chr1	24700000	24725000	LOC284632:175Kb:0:0:35:3.1e+02
chr1	24725000	24750000	IFNLR1:225Kb:0.001:2.6e-05:26:1.3e+02
chr1	25025000	25050000	CLIC4:-25Kb:3.7e-05:4.6e-07:1.8e+02:3e+02
chr1	25875000	25900000	LDLRAP1:25Kb:0:0:1.9e+02:3.9e+02
chr1	26100000	26125000	MAN1C1:175Kb:0.0036:4.5e-05:38:1.2e+02
chr1	26200000	26225000	AUNIP:25Kb:0.00019:2.4e-06:2.9e+02:3.8e+02
chr1	26200000	26225000	EXTL1:-125Kb:0.0042:5.9e-05:75:1.5e+02
chr1	26200000	26225000	PAQR7:25Kb:0.00019:2.4e-06:2.9e+02:3.8e+02
chr1	26325000	26350000	SLC30A2:-25Kb:0.0086:0.00011:2.9e+02:3.6e+02
chr1	26350000	26375000	EXTL1:25Kb:0.0042:0.00011:2.9e+02:3.6e+02
chr1	26425000	26450000	FAM110D:-50Kb:3.3e-09:4.5e-11:1.4e+02:2.7e+02
chr1	26425000	26450000	ZNF593:-50Kb:3.3e-09:4.5e-11:1.4e+02:2.7e+02
chr1	26450000	26475000	PDIK1L:25Kb:1.8e-06:4.5e-08:2.9e+02:4e+02
chr1	26475000	26500000	CEP85:-75Kb:0.00077:9.4e-06:94:1.8e+02
chr1	26475000	26500000	PDIK1L:50Kb:4.3e-09:5.5e-11:1.4e+02:2.7e+02
chr1	26550000	26575000	FAM110D:75Kb:0.00037:9.9e-06:94:1.8e+02
chr1	26550000	26575000	ZNF593:75Kb:0.00037:9.9e-06:94:1.8e+02
chr1	26600000	26625000	AIM1L:-75Kb:0.00093:2.4e-05:94:1.8e+02
chr1	26600000	26625000	CD52:-25Kb:0:0:2.9e+02:5e+02
chr1	26600000	26625000	UBXN11:-25Kb:0:0:2.9e+02:5e+02
chr1	26600000	26625000	ZNF683:-75Kb:0.00093:2.4e-05:94:1.8e+02
chr1	26625000	26650000	SH3BGRL3:25Kb:0:0:2.9e+02:5e+02
chr1	26675000	26700000	SH3BGRL3:75Kb:0.00081:2.1e-05:94:1.8e+02
chr1	26700000	26725000	AIM1L:25Kb:1.5e-05:1.9e-07:2.9e+02:3.9e+02
chr1	26700000	26725000	SH3BGRL3:100Kb:0.0041:0.00016:70:1.4e+02
chr1	26700000	26725000	ZNF683:25Kb:1.5e-05:1.9e-07:2.9e+02:3.9e+02
chr1	26800000	26825000	HMGN2:25Kb:0.0035:4.3e-05:40:1.2e+02
chr1	26825000	26850000	RPS6KA1:-25Kb:0.0056:0.00014:2.5e+02:3.3e+02
chr1	26850000	26875000	MIR1976:-25Kb:0:0:2.5e+02:4.3e+02
chr1	26875000	26900000	RPS6KA1:25Kb:0:0:2.5e+02:4.3e+02
chr1	26900000	26925000	PIGV:-200Kb:0.0048:0.00019:41:1.1e+02
chr1	26925000	26950000	ARID1A:-75Kb:8.9e-07:1.1e-08:97:2.1e+02
chr1	26925000	26950000	PIGV:-175Kb:3.1e-09:4e-11:46:1.8e+02
chr1	27000000	27025000	PIGV:-100Kb:4e-05:1e-06:75:1.7e+02
chr1	27025000	27050000	ARID1A:25Kb:7.9e-05:3e-06:2.5e+02:3.5e+02
chr1	27050000	27075000	ARID1A:50Kb:0.0087:0.00044:1.4e+02:2.1e+02
chr1	27100000	27125000	ARID1A:100Kb:6.8e-05:1.7e-06:75:1.7e+02
chr1	27150000	27175000	SFN:-25Kb:0.0023:2.9e-05:2.5e+02:3.4e+02
chr1	27175000	27200000	ZDHHC18:25Kb:0.0023:2.7e-05:2.5e+02:3.4e+02
chr1	27275000	27300000	TRNP1:-25Kb:0.00021:2.6e-06:3e+02:3.9e+02
chr1	27300000	27325000	C1orf172:25Kb:0.00019:2.3e-06:3e+02:3.9e+02
chr1	27400000	27425000	TRNP1:100Kb:0.0038:9.4e-05:70:1.5e+02
chr1	27625000	27650000	CD164L2:-75Kb:4.1e-12:5.5e-14:94:2.5e+02
chr1	27625000	27650000	FCN3:-75Kb:4.1e-12:5.5e-14:94:2.5e+02
chr1	27625000	27650000	GPR3:-75Kb:4.1e-12:5.5e-14:94:2.5e+02
chr1	27625000	27650000	LOC644961:-25Kb:3.6e-05:9e-07:3e+02:4e+02
chr1	27625000	27650000	SYTL1:-25Kb:3.6e-05:9e-07:3e+02:4e+02
chr1	27650000	27675000	MAP3K6:-25Kb:2.6e-09:3.2e-11:3e+02:4.3e+02
chr1	27650000	27675000	TMEM222:25Kb:3.6e-05:9.1e-07:3e+02:4e+02
chr1	27675000	27700000	LOC644961:25Kb:2.4e-09:2.9e-11:3e+02:4.3e+02
chr1	27675000	27700000	SYTL1:25Kb:2.4e-09:2.9e-11:3e+02:4.3e+02
chr1	27700000	27725000	TMEM222:75Kb:3.9e-12:4.9e-14:94:2.5e+02
chr1	27725000	27750000	AHDC1:-200Kb:0.00012:3e-06:34:1.3e+02
chr1	27925000	27950000	IFI6:-50Kb:0:0:1.4e+02:3.3e+02
chr1	27950000	27975000	IFI6:-25Kb:0.003:7.7e-05:3e+02:3.7e+02
chr1	27975000	28000000	AHDC1:50Kb:0:0:1.4e+02:3.3e+02
chr1	27975000	28000000	FGR:25Kb:0.0065:8.1e-05:3e+02:3.7e+02
chr1	28175000	28200000	XKR8:-100Kb:1.6e-08:2.1e-10:60:1.8e+02
chr1	28200000	28225000	THEMIS2:25Kb:0.0065:0.00024:2.8e+02:3.5e+02
chr1	28200000	28225000	XKR8:-75Kb:0.00061:1.6e-05:83:1.6e+02
chr1	28250000	28275000	XKR8:-25Kb:0.0011:4.4e-05:2.8e+02:3.6e+02
chr1	28275000	28300000	SMPDL3B:25Kb:0.0043:5.2e-05:2.8e+02:3.6e+02
chr1	28275000	28300000	THEMIS2:100Kb:2.3e-08:2.9e-10:60:1.8e+02
chr1	28300000	28325000	THEMIS2:125Kb:2e-05:5e-07:47:1.4e+02
chr1	28300000	28325000	XKR8:25Kb:0.0024:0.00012:2.8e+02:3.6e+02
chr1	28400000	28425000	PTAFR:-100Kb:2e-12:5e-14:60:2e+02
chr1	28425000	28450000	PTAFR:-75Kb:2e-05:1e-06:83:1.7e+02
chr1	28450000	28475000	PTAFR:-50Kb:9e-13:1.1e-14:1.3e+02:2.7e+02
chr1	28475000	28500000	PTAFR:-25Kb:1.9e-09:7.3e-11:2.8e+02:4e+02
chr1	28500000	28525000	EYA3:100Kb:7.3e-12:1.9e-13:60:2e+02
chr1	28525000	28550000	EYA3:125Kb:7.3e-12:1.2e-13:47:1.9e+02
chr1	28600000	28625000	SESN2:25Kb:9e-11:1.2e-12:2.8e+02:4.2e+02
chr1	28925000	28950000	RCC1:100Kb:0.00034:4.4e-06:60:1.4e+02
chr1	28925000	28950000	SNHG3:100Kb:0.00034:4.4e-06:60:1.4e+02
chr1	29225000	29250000	EPB41:25Kb:0.0031:8e-05:1.9e+02:2.7e+02
chr1	29350000	29375000	EPB41:150Kb:1.8e-07:2.3e-09:44:1.7e+02
chr1	29475000	29500000	SRSF4:-25Kb:0.0052:6.5e-05:1.9e+02:2.7e+02
chr1	29475000	29500000	TMEM200B:25Kb:0.006:7.2e-05:1.9e+02:2.7e+02
chr1	29575000	29600000	MECR:25Kb:2.2e-08:2.9e-10:1.8e+02:3.1e+02
chr1	29575000	29600000	PTPRU:25Kb:2.2e-08:2.9e-10:1.8e+02:3.1e+02
chr1	29650000	29675000	MECR:100Kb:0.0082:0.00022:48:1.2e+02
chr1	29650000	29675000	PTPRU:100Kb:0.0082:0.00022:48:1.2e+02
chr1	31175000	31200000	SDC3:-200Kb:0.0048:0.00019:18:87
chr1	31200000	31225000	LAPTM5:-25Kb:0:0:2.8e+02:5e+02
chr1	31225000	31250000	MIR4420:25Kb:0:0:2.8e+02:5e+02
chr1	31250000	31275000	MIR4420:50Kb:0.0089:0.00023:1.3e+02:2e+02
chr1	31250000	31275000	SDC3:-125Kb:0:0:59:2.8e+02
chr1	31275000	31300000	SDC3:-100Kb:0:0:86:2.9e+02
chr1	31850000	31875000	SERINC2:-25Kb:0.00086:1.1e-05:2.7e+02:3.6e+02
chr1	31850000	31875000	TINAGL1:-175Kb:0.0085:0.00092:46:1.1e+02
chr1	31875000	31900000	TINAGL1:-150Kb:0.0054:0.00036:57:1.3e+02
chr1	32000000	32025000	SERINC2:125Kb:0.0049:0.00012:55:1.3e+02
chr1	32025000	32050000	COL16A1:-125Kb:0.0032:0.00015:55:1.3e+02
chr1	32025000	32050000	HCRTR1:-50Kb:8.9e-06:1.1e-07:1.4e+02:2.5e+02
chr1	32025000	32050000	PEF1:-75Kb:0.0029:5.9e-05:91:1.7e+02
chr1	32050000	32075000	HCRTR1:-25Kb:0.00016:3.9e-06:2.7e+02:3.7e+02
chr1	32050000	32075000	TINAGL1:25Kb:0:0:2.7e+02:5e+02
chr1	32075000	32100000	PEF1:-25Kb:0.0029:7.6e-05:2.7e+02:3.5e+02
chr1	32075000	32100000	TINAGL1:50Kb:5e-06:1.4e-07:1.4e+02:2.5e+02
chr1	32100000	32125000	COL16A1:-50Kb:0.0037:0.00024:1.4e+02:2.1e+02
chr1	32100000	32125000	HCRTR1:25Kb:0.0027:0.0001:2.7e+02:3.5e+02
chr1	32100000	32125000	MIR4254:-100Kb:0.0056:0.00021:69:1.4e+02
chr1	32100000	32125000	TINAGL1:75Kb:0.0022:8.7e-05:91:1.7e+02
chr1	32125000	32150000	COL16A1:-25Kb:3.7e-12:9.8e-14:2.7e+02:4.2e+02
chr1	32125000	32150000	PEF1:25Kb:0.0035:0.00013:2.7e+02:3.5e+02
chr1	32150000	32175000	MIR4254:-50Kb:0.0056:0.00018:1.4e+02:2.1e+02
chr1	32150000	32175000	PEF1:50Kb:0.0051:0.00033:1.4e+02:2.1e+02
chr1	32150000	32175000	TINAGL1:125Kb:0.0053:0.00029:55:1.3e+02
chr1	32175000	32200000	COL16A1:25Kb:3.7e-12:6.8e-14:2.7e+02:4.2e+02
chr1	32200000	32225000	BAI2:-25Kb:2.4e-05:3.1e-07:2.7e+02:3.8e+02
chr1	32200000	32225000	COL16A1:50Kb:0.0032:0.00017:1.4e+02:2.1e+02
chr1	32200000	32225000	PEF1:100Kb:0.0051:0.00028:69:1.4e+02
chr1	32200000	32225000	TINAGL1:175Kb:0.0085:0.00092:46:1.1e+02
chr1	32225000	32250000	MIR4254:25Kb:1.9e-05:2.4e-07:2.7e+02:3.8e+02
chr1	32250000	32275000	TINAGL1:225Kb:0.0071:0.00057:33:1e+02
chr1	32275000	32300000	PTP4A2:-125Kb:0.0012:2.9e-05:55:1.3e+02
chr1	32300000	32325000	SPOCD1:25Kb:0.0014:1.8e-05:2.7e+02:3.6e+02
chr1	32400000	32425000	SPOCD1:125Kb:0.0022:5.5e-05:55:1.3e+02
chr1	32425000	32450000	PTP4A2:25Kb:0.00016:2.1e-06:2.7e+02:3.6e+02
chr1	32625000	32650000	CCDC28B:-25Kb:0.0028:3.5e-05:2.4e+02:3.2e+02
chr1	32625000	32650000	DCDC2B:-25Kb:0.0028:3.5e-05:2.4e+02:3.2e+02
chr1	32625000	32650000	IQCC:-25Kb:0.0028:3.5e-05:2.4e+02:3.2e+02
chr1	32650000	32675000	TXLNA:25Kb:0.0034:4.3e-05:2.4e+02:3.2e+02
chr1	32800000	32825000	EIF3I:125Kb:0.0098:0.00012:43:1.2e+02
chr1	32800000	32825000	TMEM234:125Kb:0.0098:0.00012:43:1.2e+02
chr1	32875000	32900000	BSDC1:25Kb:0.0093:0.00011:2.4e+02:3.1e+02
chr1	32950000	32975000	ZBTB8B:25Kb:0.0011:1.3e-05:2.4e+02:3.2e+02
chr1	33175000	33200000	KIAA1522:-25Kb:0:0:2.4e+02:4.9e+02
chr1	33225000	33250000	KIAA1522:25Kb:0:0:2.4e+02:4.3e+02
chr1	33400000	33425000	RNF19B:-25Kb:0.00085:2.1e-05:2.5e+02:3.3e+02
chr1	33450000	33475000	RNF19B:25Kb:0:0:2.5e+02:4.9e+02
chr1	33575000	33600000	ZSCAN20:-350Kb:0.00042:2.4e-05:17:85
chr1	33675000	33700000	ZNF362:-25Kb:1.2e-05:1.5e-07:2.5e+02:3.4e+02
chr1	33675000	33700000	ZSCAN20:-250Kb:0.0005:4.2e-05:29:95
chr1	33750000	33775000	ZSCAN20:-175Kb:0.00042:1.9e-05:52:1.2e+02
chr1	33775000	33800000	ZSCAN20:-150Kb:0.0005:4e-05:67:1.3e+02
chr1	33800000	33825000	ZSCAN20:-125Kb:1.3e-05:1.8e-07:53:1.4e+02
chr1	33825000	33850000	ZSCAN20:-100Kb:2e-05:5.6e-07:65:1.5e+02
chr1	33900000	33925000	PHC2:75Kb:8.9e-05:2.3e-06:86:1.6e+02
chr1	33925000	33950000	PHC2:100Kb:5.6e-05:7.2e-07:65:1.5e+02
chr1	34300000	34325000	HMGB4:-25Kb:6.2e-06:7.5e-08:50:1.4e+02
chr1	34300000	34325000	LOC402779:-25Kb:6.2e-06:7.5e-08:50:1.4e+02
chr1	35200000	35225000	GJB3:-25Kb:0.00044:5.5e-06:1.7e+02:2.3e+02
chr1	35200000	35225000	GJB4:-25Kb:0.00044:5.5e-06:1.7e+02:2.3e+02
chr1	35225000	35250000	GJB5:25Kb:0.00036:4.4e-06:1.7e+02:2.3e+02
chr1	35275000	35300000	GJA4:25Kb:9.5e-06:1.2e-07:1.7e+02:2.4e+02
chr1	35300000	35325000	GJA4:50Kb:4.1e-05:9.9e-07:92:1.6e+02
chr1	35300000	35325000	GJB3:75Kb:0.0006:1.5e-05:63:1.2e+02
chr1	35300000	35325000	GJB4:75Kb:0.0006:1.5e-05:63:1.2e+02
chr1	35750000	35775000	SFPQ:100Kb:0.0011:1.4e-05:48:1.1e+02
chr1	35900000	35925000	KIAA0319L:-100Kb:2.8e-05:3.6e-07:48:1.3e+02
chr1	35900000	35925000	NCDN:-100Kb:2.8e-05:3.6e-07:48:1.3e+02
chr1	35900000	35925000	TFAP2E:-125Kb:0:0:39:2.4e+02
chr1	36025000	36050000	C1orf216:-150Kb:0:0:33:2.7e+02
chr1	36025000	36050000	CLSPN:-200Kb:1.6e-10:2e-12:25:1.4e+02
chr1	36025000	36050000	PSMB2:-75Kb:0.0022:5.6e-05:63:1.3e+02
chr1	36050000	36075000	C1orf216:-125Kb:0.004:0.00026:39:98
chr1	36050000	36075000	TFAP2E:25Kb:8.1e-06:7e-07:1.7e+02:2.6e+02
chr1	36100000	36125000	C1orf216:-75Kb:0.00055:2.9e-05:63:1.3e+02
chr1	36100000	36125000	TFAP2E:75Kb:0.00061:6.2e-05:63:1.3e+02
chr1	36150000	36175000	C1orf216:-25Kb:3.1e-05:8.2e-07:1.7e+02:2.6e+02
chr1	36150000	36175000	TFAP2E:125Kb:3.6e-07:2.6e-08:39:1.3e+02
chr1	36175000	36200000	PSMB2:75Kb:0.0022:4.4e-05:63:1.3e+02
chr1	36175000	36200000	TFAP2E:150Kb:0:0:33:2.7e+02
chr1	36200000	36225000	C1orf216:25Kb:8.7e-05:3.5e-06:1.7e+02:2.5e+02
chr1	36200000	36225000	TFAP2E:175Kb:6.4e-12:2.8e-13:29:1.5e+02
chr1	36225000	36250000	AGO4:-25Kb:0.0049:6e-05:1.1e+02:1.8e+02
chr1	36225000	36250000	TFAP2E:200Kb:1.7e-10:9.7e-12:25:1.4e+02
chr1	36250000	36275000	CLSPN:25Kb:0.0023:5.8e-05:1.1e+02:1.8e+02
chr1	36550000	36575000	SH3D21:-200Kb:8.2e-06:4.5e-07:29:1.2e+02
chr1	36575000	36600000	ADPRHL2:25Kb:9.1e-07:1.2e-08:2.3e+02:3.3e+02
chr1	36575000	36600000	COL8A2:25Kb:9.1e-07:1.2e-08:2.3e+02:3.3e+02
chr1	36600000	36625000	SH3D21:-150Kb:8.3e-05:5.7e-06:46:1.2e+02
chr1	36625000	36650000	ADPRHL2:75Kb:0.0036:0.00019:76:1.4e+02
chr1	36625000	36650000	COL8A2:75Kb:0.0036:0.00019:76:1.4e+02
chr1	36625000	36650000	SH3D21:-125Kb:1.6e-09:2.3e-11:45:1.6e+02
chr1	36650000	36675000	ADPRHL2:100Kb:0.00066:2.6e-05:57:1.3e+02
chr1	36650000	36675000	COL8A2:100Kb:0.00066:2.6e-05:57:1.3e+02
chr1	36650000	36675000	SH3D21:-100Kb:8.2e-06:2.7e-07:57:1.5e+02
chr1	36750000	36775000	ADPRHL2:200Kb:8.5e-06:2.2e-07:29:1.2e+02
chr1	36750000	36775000	COL8A2:200Kb:8.5e-06:2.2e-07:29:1.2e+02
chr1	36750000	36775000	MAP7D1:150Kb:0.00036:4.5e-06:46:1.2e+02
chr1	36750000	36775000	TRAPPC3:150Kb:0.00036:4.5e-06:46:1.2e+02
chr1	36800000	36825000	EVA1B:25Kb:0.0083:0.0001:2.3e+02:3e+02
chr1	36875000	36900000	LSM10:25Kb:2.4e-13:3e-15:2.3e+02:3.7e+02
chr1	36875000	36900000	SH3D21:125Kb:8.2e-06:4e-07:45:1.3e+02
chr1	36875000	36900000	STK40:25Kb:2.4e-13:3e-15:2.3e+02:3.7e+02
chr1	36900000	36925000	CSF3R:-25Kb:8.8e-05:1.1e-06:2.3e+02:3.2e+02
chr1	36900000	36925000	MRPS15:-25Kb:8.8e-05:1.1e-06:2.3e+02:3.2e+02
chr1	36925000	36950000	OSCP1:25Kb:0.00015:1.8e-06:2.3e+02:3.2e+02
chr1	37500000	37525000	GRIK3:25Kb:0.0007:8.5e-06:63:1.4e+02
chr1	37600000	37625000	MIR4255:-25Kb:0.0015:3.7e-05:63:1.4e+02
chr1	37650000	37675000	MIR4255:25Kb:0.0001:1.3e-06:63:1.5e+02
chr1	37900000	37925000	LOC728431:-25Kb:0.0028:3.6e-05:2.4e+02:3.1e+02
chr1	37900000	37925000	ZC3H12A:-25Kb:0.0028:3.6e-05:2.4e+02:3.1e+02
chr1	38025000	38050000	DNALI1:25Kb:3e-12:3.8e-14:2.4e+02:3.7e+02
chr1	38025000	38050000	SNIP1:25Kb:3e-12:3.8e-14:2.4e+02:3.7e+02
chr1	38075000	38100000	GNL2:25Kb:4.1e-05:5.2e-07:2.4e+02:3.2e+02
chr1	38125000	38150000	GNL2:75Kb:0.0034:8.6e-05:74:1.4e+02
chr1	38450000	38475000	UTP11L:-25Kb:0:0:92:3.5e+02
chr1	38475000	38500000	FHL3:25Kb:0:0:92:3.5e+02
chr1	38475000	38500000	POU3F1:-25Kb:2.1e-11:5.3e-13:92:2.2e+02
chr1	38475000	38500000	SF3A3:25Kb:0:0:92:3.5e+02
chr1	38500000	38525000	UTP11L:25Kb:1.9e-11:4.8e-13:92:2.2e+02
chr1	38525000	38550000	MIR3659:-25Kb:3.7e-10:9.2e-12:92:2.2e+02
chr1	38525000	38550000	POU3F1:25Kb:0:0:92:2.8e+02
chr1	38575000	38600000	MIR3659:25Kb:0:0:92:2.5e+02
chr1	38575000	38600000	POU3F1:75Kb:0.0039:0.00025:58:1.2e+02
chr1	38600000	38625000	POU3F1:100Kb:0.0016:6.1e-05:51:1.2e+02
chr1	38650000	38675000	LOC339442:-25Kb:0:0:92:2.7e+02
chr1	38700000	38725000	LOC339442:25Kb:6.1e-11:1.5e-12:92:2.3e+02
chr1	39275000	39300000	POU3F1:775Kb:0.0019:9.8e-05:21:91
chr1	39275000	39300000	UTP11L:800Kb:1.4e-10:5.6e-12:21:1.5e+02
chr1	39300000	39325000	UTP11L:825Kb:0.002:0.00011:21:90
chr1	40075000	40100000	HEYL:-25Kb:3.7e-07:4.7e-09:2.6e+02:3.8e+02
chr1	40275000	40300000	MYCL1:-75Kb:1.6e-10:2.1e-12:87:2.3e+02
chr1	40300000	40325000	TRIT1:-25Kb:0.0059:0.00015:2.4e+02:3.2e+02
chr1	40325000	40350000	MYCL1:-25Kb:3.3e-05:8.3e-07:2.4e+02:3.4e+02
chr1	40350000	40375000	TRIT1:25Kb:3.2e-05:4e-07:2.4e+02:3.4e+02
chr1	40375000	40400000	CAP1:-125Kb:0.0053:0.00013:54:1.4e+02
chr1	40375000	40400000	MFSD2A:-25Kb:0:0:2.4e+02:4.6e+02
chr1	40400000	40425000	CAP1:-100Kb:0.0074:0.00028:66:1.4e+02
chr1	40425000	40450000	CAP1:-75Kb:0.00094:1.2e-05:87:1.8e+02
chr1	40425000	40450000	MFSD2A:25Kb:1.7e-13:4.3e-15:2.4e+02:4.2e+02
chr1	40500000	40525000	MFSD2A:100Kb:0.0065:0.00025:66:1.4e+02
chr1	40600000	40625000	COL9A2:-175Kb:0.0045:5.6e-05:53:1.4e+02
chr1	41175000	41200000	MIR30C1:-25Kb:0.00066:8.3e-06:2.5e+02:3.4e+02
chr1	41175000	41200000	MIR30E:-25Kb:0.00066:8.3e-06:2.5e+02:3.4e+02
chr1	41300000	41325000	CTPS1:-125Kb:2.6e-08:3.3e-10:49:1.7e+02
chr1	41350000	41375000	CITED4:25Kb:0:0:2.5e+02:5.5e+02
chr1	41375000	41400000	CITED4:50Kb:5.3e-08:2e-09:1.2e+02:2.5e+02
chr1	41400000	41425000	CITED4:75Kb:1.3e-14:3.3e-16:82:2.5e+02
chr1	43175000	43200000	CLDN19:-25Kb:7.4e-07:9.1e-09:2.1e+02:3.7e+02
chr1	43325000	43350000	ZNF691:25Kb:3.2e-05:3.9e-07:2.1e+02:3.5e+02
chr1	43375000	43400000	SLC2A1:-25Kb:3.2e-06:8.1e-08:2.1e+02:3.7e+02
chr1	43375000	43400000	SLC2A1-AS1:-25Kb:3.2e-06:8.1e-08:2.1e+02:3.7e+02
chr1	43475000	43500000	SLC2A1:75Kb:0.0017:8.9e-05:77:1.9e+02
chr1	43475000	43500000	SLC2A1-AS1:75Kb:0.0017:8.9e-05:77:1.9e+02
chr1	43500000	43525000	SLC2A1:100Kb:0.00073:2.8e-05:60:1.8e+02
chr1	43500000	43525000	SLC2A1-AS1:100Kb:0.00073:2.8e-05:60:1.8e+02
chr1	43525000	43550000	SLC2A1:125Kb:3.2e-06:4.2e-08:49:2.1e+02
chr1	43525000	43550000	SLC2A1-AS1:125Kb:3.2e-06:4.2e-08:49:2.1e+02
chr1	43675000	43700000	ELOVL1:-150Kb:0.00024:6e-06:52:1.4e+02
chr1	43675000	43700000	HYI:-225Kb:0.0015:5.7e-05:35:1.1e+02
chr1	43675000	43700000	MED8:-175Kb:8.1e-05:1e-06:45:1.4e+02
chr1	43675000	43700000	SZT2:-175Kb:8.1e-05:1e-06:45:1.4e+02
chr1	43700000	43725000	CDC20:-100Kb:0.0028:0.00011:76:1.5e+02
chr1	43700000	43725000	ELOVL1:-125Kb:0.0032:0.00016:62:1.3e+02
chr1	43700000	43725000	MED8:-150Kb:0.00015:3.7e-06:52:1.4e+02
chr1	43700000	43725000	MPL:-100Kb:0.0028:0.00011:76:1.5e+02
chr1	43700000	43725000	SZT2:-150Kb:0.00015:3.7e-06:52:1.4e+02
chr1	43775000	43800000	CDC20:-25Kb:0.0017:4.3e-05:2.9e+02:3.6e+02
chr1	43775000	43800000	MPL:-25Kb:0.0017:4.3e-05:2.9e+02:3.6e+02
chr1	43800000	43825000	ELOVL1:-25Kb:0.00011:1.4e-06:2.9e+02:3.8e+02
chr1	43825000	43850000	CDC20:25Kb:0.00012:1.6e-06:2.9e+02:3.8e+02
chr1	43825000	43850000	MED8:-25Kb:0.00084:3.2e-05:2.9e+02:3.6e+02
chr1	43825000	43850000	MPL:25Kb:0.00012:1.6e-06:2.9e+02:3.8e+02
chr1	43825000	43850000	SZT2:-25Kb:0.00084:3.2e-05:2.9e+02:3.6e+02
chr1	43850000	43875000	ELOVL1:25Kb:0.00084:3.1e-05:2.9e+02:3.6e+02
chr1	43875000	43900000	HYI:-25Kb:0.00021:2.7e-06:2.9e+02:3.7e+02
chr1	43875000	43900000	MED8:25Kb:0.0023:0.00012:2.9e+02:3.6e+02
chr1	43875000	43900000	SZT2:25Kb:0.0023:0.00012:2.9e+02:3.6e+02
chr1	43900000	43925000	PTPRF:-75Kb:0.0028:3.7e-05:1e+02:1.8e+02
chr1	43975000	44000000	HYI:75Kb:0.0015:4e-05:1e+02:1.8e+02
chr1	44200000	44225000	IPO13:-200Kb:0.006:0.00024:39:1.1e+02
chr1	44225000	44250000	ARTN:-150Kb:6e-12:8e-14:52:2e+02
chr1	44225000	44250000	IPO13:-175Kb:5.8e-09:1.5e-10:45:1.7e+02
chr1	44250000	44275000	ARTN:-125Kb:0.00041:1.6e-05:62:1.5e+02
chr1	44300000	44325000	ARTN:-75Kb:0.00069:4.5e-05:1e+02:1.8e+02
chr1	44325000	44350000	ARTN:-50Kb:0.00069:4.1e-05:1.5e+02:2.3e+02
chr1	44350000	44375000	ARTN:-25Kb:0.00041:1.4e-05:2.9e+02:3.7e+02
chr1	44400000	44425000	ATP6V0B:-25Kb:0:0:2.9e+02:5.1e+02
chr1	44400000	44425000	B4GALT2:-25Kb:0:0:2.9e+02:5.1e+02
chr1	44400000	44425000	DPH2:-25Kb:0:0:2.9e+02:5.1e+02
chr1	44425000	44450000	IPO13:25Kb:0:0:2.9e+02:5.1e+02
chr1	44775000	44800000	ERI3:-25Kb:0.00011:1.4e-06:2.4e+02:3.3e+02
chr1	45050000	45075000	DMAP1:375Kb:8.5e-05:1.1e-06:29:1.2e+02
chr1	45150000	45175000	C1orf228:25Kb:0.0045:5.6e-05:2.4e+02:3.2e+02
chr1	45150000	45175000	TMEM53:25Kb:0.0045:5.6e-05:2.4e+02:3.2e+02
chr1	45200000	45225000	RPS8:-25Kb:0:0:2.1e+02:3.9e+02
chr1	45200000	45225000	SNORD38A:-25Kb:0:0:2.1e+02:3.9e+02
chr1	45200000	45225000	SNORD38B:-25Kb:0:0:2.1e+02:3.9e+02
chr1	45200000	45225000	SNORD46:-25Kb:0:0:2.1e+02:3.9e+02
chr1	45200000	45225000	SNORD55:-25Kb:0:0:2.1e+02:3.9e+02
chr1	45225000	45250000	BEST4:-25Kb:1.4e-13:3.8e-15:2.1e+02:3.5e+02
chr1	45225000	45250000	BTBD19:-25Kb:1.4e-13:3.8e-15:2.1e+02:3.5e+02
chr1	45225000	45250000	KIF2C:25Kb:0:0:2.1e+02:3.9e+02
chr1	45225000	45250000	PLK3:-25Kb:1.4e-13:3.8e-15:2.1e+02:3.5e+02
chr1	45225000	45250000	TCTEX1D4:-25Kb:1.4e-13:3.8e-15:2.1e+02:3.5e+02
chr1	45250000	45275000	HECTD3:-225Kb:0.00087:7.8e-05:30:95
chr1	45250000	45275000	RPS8:25Kb:7.6e-13:1.9e-14:2.1e+02:3.5e+02
chr1	45250000	45275000	SNORD38A:25Kb:7.6e-13:1.9e-14:2.1e+02:3.5e+02
chr1	45250000	45275000	SNORD38B:25Kb:7.6e-13:1.9e-14:2.1e+02:3.5e+02
chr1	45250000	45275000	SNORD46:25Kb:7.6e-13:1.9e-14:2.1e+02:3.5e+02
chr1	45250000	45275000	SNORD55:25Kb:7.6e-13:1.9e-14:2.1e+02:3.5e+02
chr1	45250000	45275000	UROD:-225Kb:0.00087:7.8e-05:30:95
chr1	45275000	45300000	BEST4:25Kb:0:0:2.1e+02:5.4e+02
chr1	45275000	45300000	BTBD19:25Kb:0:0:2.1e+02:5.4e+02
chr1	45275000	45300000	HECTD3:-200Kb:0.0049:0.00058:32:88
chr1	45275000	45300000	PLK3:25Kb:0:0:2.1e+02:5.4e+02
chr1	45275000	45300000	TCTEX1D4:25Kb:0:0:2.1e+02:5.4e+02
chr1	45275000	45300000	UROD:-200Kb:0.0049:0.00058:32:88
chr1	45300000	45325000	HECTD3:-175Kb:0.0049:0.00066:35:90
chr1	45300000	45325000	UROD:-175Kb:0.0049:0.00066:35:90
chr1	45325000	45350000	PTCH2:25Kb:0.0059:7.5e-05:2.1e+02:2.8e+02
chr1	45450000	45475000	PTCH2:150Kb:0.0094:0.00024:38:1e+02
chr1	45475000	45500000	BEST4:225Kb:0.0037:0.00015:30:95
chr1	45475000	45500000	BTBD19:225Kb:0.0037:0.00015:30:95
chr1	45475000	45500000	CCDC163P:-475Kb:0.0018:9.6e-05:19:94
chr1	45475000	45500000	LOC400752:-275Kb:3.4e-11:4.1e-13:27:1.6e+02
chr1	45475000	45500000	MMACHC:-475Kb:0.0018:9.6e-05:19:94
chr1	45475000	45500000	MUTYH:-325Kb:0.0016:4.1e-05:24:1e+02
chr1	45475000	45500000	PLK3:225Kb:0.0037:0.00015:30:95
chr1	45475000	45500000	TCTEX1D4:225Kb:0.0037:0.00015:30:95
chr1	45475000	45500000	TESK2:-475Kb:0.0018:9.6e-05:19:94
chr1	45475000	45500000	TOE1:-325Kb:0.0016:4.1e-05:24:1e+02
chr1	45675000	45700000	HECTD3:200Kb:6.9e-08:2.1e-09:32:1.3e+02
chr1	45675000	45700000	UROD:200Kb:6.9e-08:2.1e-09:32:1.3e+02
chr1	45725000	45750000	HECTD3:250Kb:3.5e-06:1.6e-07:28:1.2e+02
chr1	45725000	45750000	UROD:250Kb:3.5e-06:1.6e-07:28:1.2e+02
chr1	45750000	45775000	HECTD3:275Kb:1.6e-13:2.3e-15:27:1.6e+02
chr1	45750000	45775000	UROD:275Kb:1.6e-13:2.3e-15:27:1.6e+02
chr1	45775000	45800000	HECTD3:300Kb:0.0047:0.00049:25:82
chr1	45775000	45800000	UROD:300Kb:0.0047:0.00049:25:82
chr1	45800000	45825000	CCDC163P:-150Kb:8.1e-15:1.1e-16:38:2e+02
chr1	45800000	45825000	HECTD3:325Kb:3.7e-05:2.2e-06:24:1e+02
chr1	45800000	45825000	MMACHC:-150Kb:8.1e-15:1.1e-16:38:2e+02
chr1	45800000	45825000	TESK2:-150Kb:8.1e-15:1.1e-16:38:2e+02
chr1	45800000	45825000	UROD:325Kb:3.7e-05:2.2e-06:24:1e+02
chr1	45825000	45850000	CCDC163P:-125Kb:1.2e-14:3.3e-16:39:2e+02
chr1	45825000	45850000	MMACHC:-125Kb:1.2e-14:3.3e-16:39:2e+02
chr1	45825000	45850000	TESK2:-125Kb:1.2e-14:3.3e-16:39:2e+02
chr1	45950000	45975000	HECTD3:475Kb:9.1e-05:6.8e-06:19:94
chr1	45950000	45975000	MUTYH:150Kb:0:0:38:2e+02
chr1	45950000	45975000	TOE1:150Kb:0:0:38:2e+02
chr1	45950000	45975000	UROD:475Kb:9.1e-05:6.8e-06:19:94
chr1	46025000	46050000	CCDC163P:75Kb:0.0018:9.7e-05:67:1.4e+02
chr1	46025000	46050000	MMACHC:75Kb:0.0018:9.7e-05:67:1.4e+02
chr1	46025000	46050000	TESK2:75Kb:0.0018:9.7e-05:67:1.4e+02
chr1	46450000	46475000	TSPAN1:-175Kb:0.0066:0.00062:36:99
chr1	46475000	46500000	POMGNT1:-200Kb:0.0072:0.00037:31:99
chr1	46475000	46500000	TSPAN1:-150Kb:2.7e-12:1.1e-13:42:1.9e+02
chr1	46500000	46525000	POMGNT1:-175Kb:0.00066:1.7e-05:36:1.2e+02
chr1	46500000	46525000	TSPAN1:-125Kb:0:0:50:3.2e+02
chr1	46525000	46550000	TSPAN1:-100Kb:0.0044:0.00035:63:1.3e+02
chr1	46600000	46625000	TSPAN1:-25Kb:0:0:2.5e+02:4.8e+02
chr1	46625000	46650000	LURAP1:-25Kb:0.0002:2.6e-06:2.5e+02:3.4e+02
chr1	46625000	46650000	POMGNT1:-50Kb:4.3e-11:5.4e-13:1.3e+02:2.7e+02
chr1	46650000	46675000	POMGNT1:-25Kb:0.0029:0.00011:2.5e+02:3.2e+02
chr1	46650000	46675000	TSPAN1:25Kb:4.2e-05:2.8e-06:2.5e+02:3.4e+02
chr1	46675000	46700000	LURAP1:25Kb:0.0029:7.4e-05:2.5e+02:3.2e+02
chr1	46675000	46700000	TSPAN1:50Kb:3.5e-12:1.9e-13:1.3e+02:2.7e+02
chr1	46900000	46925000	KNCN:-100Kb:8.1e-06:1e-07:56:1.7e+02
chr1	46900000	46925000	MKNK1-AS1:-100Kb:8.1e-06:1e-07:56:1.7e+02
chr1	46925000	46950000	KNCN:-75Kb:0.0087:0.00022:74:1.5e+02
chr1	46925000	46950000	MKNK1-AS1:-75Kb:0.0087:0.00022:74:1.5e+02
chr1	46975000	47000000	DMBX1:25Kb:0.0018:2.1e-05:2.2e+02:3.1e+02
chr1	47025000	47050000	MKNK1:-25Kb:2.5e-06:6.4e-08:2.2e+02:3.4e+02
chr1	47050000	47075000	MOB3C:-25Kb:0:0:2.2e+02:4.2e+02
chr1	47075000	47100000	EFCAB14:-100Kb:0.0029:3.7e-05:56:1.4e+02
chr1	47075000	47100000	MKNK1:25Kb:0:0:2.2e+02:4.2e+02
chr1	47175000	47200000	MOB3C:100Kb:0.0012:3e-05:56:1.4e+02
chr1	47650000	47675000	TAL1:-25Kb:0:0:1.5e+02:4e+02
chr1	47675000	47700000	PDZK1IP1:25Kb:0:0:1.5e+02:4e+02
chr1	47700000	47725000	PDZK1IP1:50Kb:0.00091:2.3e-05:70:1.6e+02
chr1	47700000	47725000	TAL1:25Kb:5e-11:1.3e-12:1.5e+02:3.1e+02
chr1	47850000	47875000	FOXE3:-25Kb:0:0:2.3e+02:5.2e+02
chr1	47975000	48000000	FOXD2:75Kb:0.0013:3.2e-05:81:1.7e+02
chr1	47975000	48000000	FOXD2-AS1:75Kb:0.0013:3.2e-05:81:1.7e+02
chr1	48175000	48200000	FOXD2:275Kb:0.0013:2e-05:30:1.2e+02
chr1	48175000	48200000	FOXD2-AS1:275Kb:0.0013:2e-05:30:1.2e+02
chr1	48175000	48200000	FOXE3:300Kb:0.00012:3.1e-06:27:1.2e+02
chr1	48475000	48500000	TRABD2B:25Kb:1.8e-05:7.1e-07:2.3e+02:3.3e+02
chr1	48500000	48525000	TRABD2B:50Kb:3e-13:3.9e-15:1.2e+02:2.8e+02
chr1	48525000	48550000	TRABD2B:75Kb:5.7e-07:1.5e-08:81:1.9e+02
chr1	50475000	50500000	ELAVL4:-25Kb:0.0011:1.3e-05:99:1.4e+02
chr1	50500000	50525000	AGBL4:25Kb:0.0011:1.3e-05:99:1.4e+02
chr1	50525000	50550000	ELAVL4:25Kb:0.0049:0.00012:99:1.3e+02
chr1	50900000	50925000	DMRTA2:25Kb:2.2e-11:2.8e-13:1.3e+02:2.1e+02
chr1	51375000	51400000	CDKN2C:-50Kb:0.00057:2.2e-05:75:1.3e+02
chr1	51375000	51400000	FAF1:-50Kb:0.00057:2.2e-05:75:1.3e+02
chr1	51400000	51425000	CDKN2C:-25Kb:0:0:1.3e+02:2.4e+02
chr1	51400000	51425000	FAF1:-25Kb:0:0:1.3e+02:2.4e+02
chr1	51450000	51475000	CDKN2C:25Kb:0.00057:1.9e-05:1.3e+02:1.8e+02
chr1	51450000	51475000	FAF1:25Kb:0.00057:1.9e-05:1.3e+02:1.8e+02
chr1	51525000	51550000	C1orf185:-25Kb:8.8e-08:2.3e-09:1.3e+02:2.1e+02
chr1	51575000	51600000	C1orf185:25Kb:0:0:1.3e+02:2.5e+02
chr1	51625000	51650000	C1orf185:75Kb:0.0025:9.6e-05:55:1.1e+02
chr1	51725000	51750000	RNF11:25Kb:6.6e-12:8.3e-14:2.4e+02:3.4e+02
chr1	52025000	52050000	OSBPL9:-50Kb:0.00024:1.3e-05:1.2e+02:1.8e+02
chr1	52150000	52175000	OSBPL9:75Kb:5.2e-05:1.4e-06:76:1.5e+02
chr1	52200000	52225000	OSBPL9:125Kb:0.00024:1e-05:45:1.1e+02
chr1	52225000	52250000	OSBPL9:150Kb:8e-10:1.1e-11:37:1.4e+02
chr1	52350000	52375000	RAB3B:-100Kb:1.5e-07:1.9e-09:51:1.4e+02
chr1	52375000	52400000	RAB3B:-75Kb:4.5e-05:1.1e-06:69:1.4e+02
chr1	52475000	52500000	BTF3L4:-25Kb:8.5e-06:1e-07:2.2e+02:3e+02
chr1	52475000	52500000	TXNDC12:-25Kb:8.5e-06:1e-07:2.2e+02:3e+02
chr1	52650000	52675000	ZFYVE9:50Kb:0.0026:0.00021:1.1e+02:1.6e+02
chr1	52675000	52700000	ZFYVE9:75Kb:0.0016:7.3e-05:69:1.3e+02
chr1	52700000	52725000	ZFYVE9:100Kb:7e-09:1.9e-10:51:1.5e+02
chr1	52725000	52750000	ZFYVE9:125Kb:0.0016:8.8e-05:60:1.2e+02
chr1	52750000	52775000	ZFYVE9:150Kb:0:0:47:1.9e+02
chr1	52775000	52800000	ZFYVE9:175Kb:0.0025:0.00017:38:94
chr1	52850000	52875000	SELRC1:-300Kb:5.6e-05:8e-07:12:86
chr1	53025000	53050000	ZCCHC11:25Kb:5.9e-09:7.4e-11:1.7e+02:2.7e+02
chr1	53100000	53125000	FAM159A:25Kb:0:0:1.7e+02:3.1e+02
chr1	53125000	53150000	ORC1:275Kb:0.00033:8.4e-06:13:84
chr1	53125000	53150000	PRPF38A:275Kb:0.00033:8.4e-06:13:84
chr1	53125000	53150000	ZCCHC11:125Kb:0.00074:1.8e-05:45:1.1e+02
chr1	53150000	53175000	CPT2:-500Kb:0.0035:0.00014:14:65
chr1	53150000	53175000	ORC1:300Kb:0.00025:3.3e-06:12:86
chr1	53150000	53175000	PRPF38A:300Kb:0.00025:3.3e-06:12:86
chr1	53200000	53225000	ZYG11B:25Kb:0.0071:9e-05:1.7e+02:2.3e+02
chr1	53375000	53400000	CPT2:-275Kb:3.5e-06:9.3e-08:23:96
chr1	53400000	53425000	ECHDC2:25Kb:4.9e-11:6.5e-13:1.7e+02:2.8e+02
chr1	53400000	53425000	SCP2:25Kb:4.9e-11:6.5e-13:1.7e+02:2.8e+02
chr1	53575000	53600000	SLC1A7:-25Kb:4.1e-06:5e-08:1.7e+02:2.5e+02
chr1	53650000	53675000	C1orf123:-25Kb:2.1e-07:2.6e-09:1.7e+02:2.5e+02
chr1	53650000	53675000	ECHDC2:275Kb:2.9e-05:7.6e-07:23:96
chr1	53650000	53675000	SCP2:275Kb:2.9e-05:7.6e-07:23:96
chr1	53675000	53700000	CPT2:25Kb:1.6e-07:2e-09:1.7e+02:2.5e+02
chr1	53750000	53775000	LRP8:-25Kb:0:0:2e+02:3.2e+02
chr1	53850000	53875000	LRP8:75Kb:1.5e-09:3.7e-11:60:1.5e+02
chr1	54325000	54350000	DIO1:-25Kb:0.0061:0.00023:2e+02:2.5e+02
chr1	54325000	54350000	HSPB11:-75Kb:4e-10:1e-11:70:1.6e+02
chr1	54325000	54350000	LRRC42:-75Kb:4e-10:1e-11:70:1.6e+02
chr1	54325000	54350000	TMEM48:25Kb:2.3e-05:3e-07:2e+02:2.7e+02
chr1	54325000	54350000	YIPF1:-25Kb:0.0061:0.00023:2e+02:2.5e+02
chr1	54350000	54375000	HSPB11:-50Kb:0:0:1e+02:2.2e+02
chr1	54350000	54375000	LRRC42:-50Kb:0:0:1e+02:2.2e+02
chr1	54375000	54400000	DIO1:25Kb:4.1e-08:1e-09:2e+02:2.9e+02
chr1	54375000	54400000	YIPF1:25Kb:4.1e-08:1e-09:2e+02:2.9e+02
chr1	54400000	54425000	DIO1:50Kb:8.8e-15:1.1e-16:1e+02:2.2e+02
chr1	54400000	54425000	YIPF1:50Kb:8.8e-15:1.1e-16:1e+02:2.2e+02
chr1	54425000	54450000	TMEM48:125Kb:0.0077:0.0002:42:91
chr1	54625000	54650000	CYB5RL:-25Kb:0.0042:0.00011:2e+02:2.6e+02
chr1	54625000	54650000	MRPL37:-25Kb:0.0042:0.00011:2e+02:2.6e+02
chr1	54675000	54700000	CYB5RL:25Kb:2.4e-13:3.2e-15:2e+02:3.2e+02
chr1	54675000	54700000	MRPL37:25Kb:2.4e-13:3.2e-15:2e+02:3.2e+02
chr1	54775000	54800000	SSBP3:-75Kb:0.00012:1.6e-06:70:1.4e+02
chr1	55050000	55075000	FAM151A:-25Kb:0.00027:3.3e-06:2e+02:2.7e+02
chr1	55225000	55250000	C1orf177:-25Kb:0.00096:1.2e-05:2e+02:2.6e+02
chr1	55225000	55250000	TTC22:-25Kb:0.00096:1.2e-05:2e+02:2.6e+02
chr1	55250000	55275000	PARS2:25Kb:0.0011:1.4e-05:2e+02:2.6e+02
chr1	55400000	55425000	BSND:-50Kb:0:0:1.1e+02:3.4e+02
chr1	55425000	55450000	BSND:-25Kb:1.5e-10:3.8e-12:2.3e+02:3.3e+02
chr1	55450000	55475000	TMEM61:25Kb:3.4e-10:4.1e-12:2.3e+02:3.3e+02
chr1	56875000	56900000	PPAP2B:-150Kb:0.00045:5.7e-06:29:70
chr1	57200000	57225000	C1orf168:-75Kb:0.0089:0.00023:31:65
chr1	57250000	57275000	C1orf168:-25Kb:0:0:75:1.8e+02
chr1	57400000	57425000	C8B:-25Kb:1.1e-10:1.3e-12:1.4e+02:2.1e+02
chr1	57575000	57600000	C8A:275Kb:0.0089:0.00011:20:55
chr1	59000000	59025000	TACSTD2:-25Kb:1.9e-11:4.9e-13:2e+02:3.2e+02
chr1	59025000	59050000	OMA1:25Kb:3.2e-11:4.1e-13:2e+02:3.2e+02
chr1	59050000	59075000	TACSTD2:25Kb:0:0:2e+02:3.5e+02
chr1	59075000	59100000	TACSTD2:50Kb:3.1e-09:1.2e-10:89:2e+02
chr1	59100000	59125000	OMA1:100Kb:2.6e-08:6.7e-10:46:1.5e+02
chr1	59100000	59125000	TACSTD2:75Kb:3.6e-09:1.9e-10:55:1.6e+02
chr1	59200000	59225000	JUN:-25Kb:0:0:2e+02:3.9e+02
chr1	59275000	59300000	LOC100131060:25Kb:1.1e-09:1.5e-11:2e+02:3.1e+02
chr1	59350000	59375000	LOC100131060:100Kb:0.00054:2.2e-05:55:1.3e+02
chr1	59375000	59400000	LOC100131060:125Kb:5.5e-05:1.5e-06:45:1.3e+02
chr1	59575000	59600000	HSD52:-25Kb:2.6e-05:3.4e-07:2e+02:2.8e+02
chr1	60350000	60375000	CYP2J2:-25Kb:9e-06:1.1e-07:1.3e+02:1.9e+02
chr1	61500000	61525000	NFIA:-25Kb:1.8e-07:2.5e-09:1.5e+02:2.2e+02
chr1	61600000	61625000	NFIA:75Kb:0.0057:0.00031:67:1.1e+02
chr1	61750000	61775000	NFIA:225Kb:0.0045:0.00018:29:71
chr1	61800000	61825000	NFIA:275Kb:5.8e-07:1.5e-08:25:90
chr1	62075000	62100000	MGC34796:-25Kb:0:0:1.5e+02:2.8e+02
chr1	62175000	62200000	INADL:-25Kb:0.0097:0.00024:1.5e+02:2.1e+02
chr1	62225000	62250000	INADL:25Kb:0.0097:0.00018:1.5e+02:2.1e+02
chr1	62675000	62700000	KANK4:-100Kb:5.4e-06:3.7e-07:48:1.1e+02
chr1	62700000	62725000	KANK4:-75Kb:1.7e-06:9.3e-08:64:1.3e+02
chr1	62750000	62775000	KANK4:-25Kb:0:0:1.9e+02:3.1e+02
chr1	62800000	62825000	KANK4:25Kb:0:0:1.9e+02:3.2e+02
chr1	62850000	62875000	KANK4:75Kb:4.1e-14:1.7e-15:64:1.6e+02
chr1	62850000	62875000	L1TD1:200Kb:9.9e-12:1.3e-13:27:1.2e+02
chr1	62875000	62900000	L1TD1:225Kb:2e-05:5.2e-07:23:87
chr1	63200000	63225000	ATG4C:-25Kb:0.00092:1.2e-05:47:1e+02
chr1	63800000	63825000	ALG6:-25Kb:2.8e-05:3.5e-07:1.5e+02:2.2e+02
chr1	64600000	64625000	ROR1:375Kb:2.1e-07:2.7e-09:45:1.3e+02
chr1	65325000	65350000	JAK1:-100Kb:0.0018:9.4e-05:49:1.1e+02
chr1	65350000	65375000	JAK1:-75Kb:0.00065:2.5e-05:66:1.3e+02
chr1	65400000	65425000	JAK1:-25Kb:7.6e-07:2e-08:1.9e+02:2.8e+02
chr1	65450000	65475000	JAK1:25Kb:6.9e-11:9e-13:1.9e+02:3e+02
chr1	65525000	65550000	AK4:-75Kb:0.00066:1.7e-05:57:1.2e+02
chr1	65625000	65650000	AK4:25Kb:0:0:1.4e+02:3e+02
chr1	65650000	65675000	AK4:50Kb:0.001:3.8e-05:79:1.4e+02
chr1	65675000	65700000	LEPROT:-200Kb:0.00084:7e-05:26:82
chr1	65700000	65725000	DNAJC6:-25Kb:0.00062:2.3e-05:1.4e+02:2e+02
chr1	65700000	65725000	LEPROT:-175Kb:1.6e-08:6.9e-10:29:1.2e+02
chr1	65725000	65750000	LEPROT:-150Kb:1.3e-07:7.4e-09:33:1.2e+02
chr1	65750000	65775000	DNAJC6:25Kb:7.5e-05:1.9e-06:1.4e+02:2e+02
chr1	65750000	65775000	LEPROT:-125Kb:0.00023:1.6e-05:38:99
chr1	65800000	65825000	LEPROT:-75Kb:1.1e-08:3e-10:57:1.5e+02
chr1	65850000	65875000	LEPROT:-25Kb:0:0:1.4e+02:3e+02
chr1	65875000	65900000	DNAJC6:150Kb:3.6e-07:4.5e-09:33:1.2e+02
chr1	65900000	65925000	LEPROT:25Kb:0.0056:0.00055:1.4e+02:1.8e+02
chr1	65950000	65975000	LEPR:-25Kb:0.0045:5.5e-05:1.4e+02:2e+02
chr1	66950000	66975000	SGIP1:-25Kb:0.0033:0.00017:1.3e+02:1.8e+02
chr1	67000000	67025000	SGIP1:25Kb:8.3e-07:1.1e-08:1.3e+02:2.1e+02
chr1	67025000	67050000	SGIP1:50Kb:0.0033:0.00017:76:1.2e+02
chr1	67050000	67075000	MIR3117:-25Kb:2.3e-06:2.8e-08:1.3e+02:2.1e+02
chr1	67100000	67125000	MIR3117:25Kb:0.0029:7.2e-05:1.3e+02:1.8e+02
chr1	67175000	67200000	SGIP1:200Kb:0.0033:0.00015:26:76
chr1	67450000	67475000	C1orf141:-150Kb:5.1e-06:6.6e-08:35:1.4e+02
chr1	67475000	67500000	C1orf141:-125Kb:0.00095:2.5e-05:41:1.2e+02
chr1	67500000	67525000	C1orf141:-100Kb:0.0015:5.9e-05:50:1.2e+02
chr1	67600000	67625000	SLC35D1:100Kb:0.0031:3.8e-05:50:1.2e+02
chr1	67850000	67875000	SERBP1:-25Kb:0.0073:9.2e-05:1.7e+02:2.4e+02
chr1	68000000	68025000	GADD45A:-150Kb:1.3e-06:5.3e-08:47:1.5e+02
chr1	68025000	68050000	GADD45A:-125Kb:1.4e-10:3.8e-12:56:1.9e+02
chr1	68200000	68225000	GADD45A:50Kb:0:0:1.2e+02:3.5e+02
chr1	68225000	68250000	GADD45A:75Kb:4.5e-05:2.4e-06:87:1.8e+02
chr1	68600000	68625000	MIR1262:-25Kb:0.0024:5.9e-05:2.3e+02:3e+02
chr1	68625000	68650000	WLS:-50Kb:0.0022:5.6e-05:1.2e+02:2e+02
chr1	68650000	68675000	WLS:-25Kb:0.00012:1.5e-06:2.3e+02:3.1e+02
chr1	68675000	68700000	MIR1262:50Kb:0.0024:5.8e-05:1.2e+02:2e+02
chr1	70625000	70650000	LRRC40:-25Kb:5e-10:6.6e-12:1.2e+02:1.9e+02
chr1	70625000	70650000	SRSF11:-25Kb:5e-10:6.6e-12:1.2e+02:1.9e+02
chr1	70675000	70700000	CTH:-200Kb:0.0011:0.0001:22:60
chr1	70700000	70725000	ANKRD13C:-100Kb:0.0048:0.00035:39:74
chr1	70700000	70725000	CTH:-175Kb:8e-06:2.2e-07:25:76
chr1	70700000	70725000	HHLA3:-100Kb:0.0048:0.00035:39:74
chr1	70725000	70750000	ANKRD13C:-75Kb:0.0048:0.0004:50:84
chr1	70725000	70750000	CTH:-150Kb:1.7e-05:1.2e-06:28:76
chr1	70725000	70750000	HHLA3:-75Kb:0.0048:0.0004:50:84
chr1	70750000	70775000	CTH:-125Kb:0.0077:0.0011:33:64
chr1	70775000	70800000	ANKRD13C:-25Kb:0:0:1.2e+02:2.4e+02
chr1	70775000	70800000	CTH:-100Kb:9.6e-06:4.5e-07:39:89
chr1	70775000	70800000	HHLA3:-25Kb:0:0:1.2e+02:2.4e+02
chr1	70800000	70825000	CTH:-75Kb:0:0:50:1.6e+02
chr1	70825000	70850000	ANKRD13C:25Kb:4e-06:1.7e-07:1.2e+02:1.7e+02
chr1	70825000	70850000	CTH:-50Kb:0.0025:0.00028:69:1e+02
chr1	70825000	70850000	HHLA3:25Kb:4e-06:1.7e-07:1.2e+02:1.7e+02
chr1	70850000	70875000	ANKRD13C:50Kb:0.00035:1.9e-05:69:1.1e+02
chr1	70850000	70875000	CTH:-25Kb:0.00013:1.1e-05:1.2e+02:1.6e+02
chr1	70850000	70875000	HHLA3:50Kb:0.00035:1.9e-05:69:1.1e+02
chr1	70875000	70900000	ANKRD13C:75Kb:0:0:50:1.6e+02
chr1	70875000	70900000	HHLA3:75Kb:0:0:50:1.6e+02
chr1	70900000	70925000	CTH:25Kb:0.0046:0.00057:1.2e+02:1.5e+02
chr1	70950000	70975000	CTH:75Kb:9.6e-06:5.3e-07:50:99
chr1	70975000	71000000	PTGER3:-525Kb:3.6e-07:1e-08:5.4:58
chr1	70975000	71000000	ZRANB2-AS1:-525Kb:3.6e-07:1e-08:5.4:58
chr1	71125000	71150000	PTGER3:-375Kb:0.00029:1.2e-05:13:53
chr1	71125000	71150000	ZRANB2-AS1:-375Kb:0.00029:1.2e-05:13:53
chr1	71150000	71175000	PTGER3:-350Kb:0.0094:0.00052:14:45
chr1	71150000	71175000	ZRANB2-AS1:-350Kb:0.0094:0.00052:14:45
chr1	71500000	71525000	MIR186:-25Kb:1.5e-10:1.9e-12:99:1.6e+02
chr1	71500000	71525000	ZRANB2:-25Kb:1.5e-10:1.9e-12:99:1.6e+02
chr1	71500000	71525000	ZRANB2-AS2:-25Kb:1.5e-10:1.9e-12:99:1.6e+02
chr1	71525000	71550000	PTGER3:25Kb:3.1e-10:4.2e-12:99:1.6e+02
chr1	71525000	71550000	ZRANB2-AS1:25Kb:3.1e-10:4.2e-12:99:1.6e+02
chr1	71550000	71575000	MIR186:25Kb:2.6e-05:6.6e-07:47:92
chr1	71550000	71575000	ZRANB2:25Kb:2.6e-05:6.6e-07:47:92
chr1	71550000	71575000	ZRANB2-AS2:25Kb:2.6e-05:6.6e-07:47:92
chr1	72650000	72675000	NEGR1:-75Kb:7.5e-08:1.9e-09:33:69
chr1	72700000	72725000	NEGR1:-25Kb:0:0:92:1.5e+02
chr1	72825000	72850000	NEGR1:100Kb:0.0073:0.00037:25:46
chr1	72850000	72875000	NEGR1:125Kb:0.0072:0.00028:20:41
chr1	75100000	75125000	CRYZ:-75Kb:0.00037:4.7e-06:30:62
chr1	75100000	75125000	TYW3:-75Kb:0.00037:4.7e-06:30:62
chr1	75150000	75175000	C1orf173:25Kb:1.2e-06:1.5e-08:90:1.3e+02
chr1	75525000	75550000	LHX8:-50Kb:9.1e-08:1.1e-09:54:96
chr1	76175000	76200000	MSH4:-75Kb:4.2e-14:5.6e-16:39:97
chr1	76175000	76200000	RABGGTB:-75Kb:4.2e-14:5.6e-16:39:97
chr1	76175000	76200000	SNORD45A:-75Kb:4.2e-14:5.6e-16:39:97
chr1	76175000	76200000	SNORD45B:-75Kb:4.2e-14:5.6e-16:39:97
chr1	76175000	76200000	SNORD45C:-75Kb:4.2e-14:5.6e-16:39:97
chr1	76225000	76250000	ACADM:50Kb:4.4e-06:1.1e-07:58:95
chr1	76225000	76250000	MSH4:-25Kb:1.4e-13:3.8e-15:1.1e+02:1.7e+02
chr1	76225000	76250000	RABGGTB:-25Kb:1.4e-13:3.8e-15:1.1e+02:1.7e+02
chr1	76225000	76250000	SNORD45A:-25Kb:1.4e-13:3.8e-15:1.1e+02:1.7e+02
chr1	76225000	76250000	SNORD45B:-25Kb:1.4e-13:3.8e-15:1.1e+02:1.7e+02
chr1	76225000	76250000	SNORD45C:-25Kb:1.4e-13:3.8e-15:1.1e+02:1.7e+02
chr1	76250000	76275000	ACADM:75Kb:2.6e-14:3.3e-16:39:97
chr1	76300000	76325000	MSH4:50Kb:0.00038:1.5e-05:55:85
chr1	76300000	76325000	RABGGTB:50Kb:0.00038:1.5e-05:55:85
chr1	76300000	76325000	SNORD45A:50Kb:0.00038:1.5e-05:55:85
chr1	76300000	76325000	SNORD45B:50Kb:0.00038:1.5e-05:55:85
chr1	76300000	76325000	SNORD45C:50Kb:0.00038:1.5e-05:55:85
chr1	76325000	76350000	MSH4:75Kb:0.0036:0.00019:38:63
chr1	76325000	76350000	RABGGTB:75Kb:0.0036:0.00019:38:63
chr1	76325000	76350000	SNORD45A:75Kb:0.0036:0.00019:38:63
chr1	76325000	76350000	SNORD45B:75Kb:0.0036:0.00019:38:63
chr1	76325000	76350000	SNORD45C:75Kb:0.0036:0.00019:38:63
chr1	77250000	77275000	ST6GALNAC5:-75Kb:0.0005:2.9e-05:47:84
chr1	77275000	77300000	ST6GALNAC5:-50Kb:0.0066:0.00068:68:98
chr1	77300000	77325000	ST6GALNAC5:-25Kb:9.9e-12:2.9e-13:1.3e+02:2e+02
chr1	77350000	77375000	ST6GALNAC5:25Kb:2.2e-14:3.3e-16:1.3e+02:2e+02
chr1	77475000	77500000	ST6GALNAC5:150Kb:7.2e-06:3.2e-07:26:71
chr1	77525000	77550000	ST6GALNAC5:200Kb:0.0066:0.00068:22:52
chr1	77550000	77575000	ST6GALNAC5:225Kb:0.0017:0.00012:21:55
chr1	77925000	77950000	PIGK:250Kb:0.0075:0.0003:22:56
chr1	77975000	78000000	PIGK:300Kb:0.0016:4.2e-05:18:58
chr1	78000000	78025000	PIGK:325Kb:0.00051:6.8e-06:17:61
chr1	78100000	78125000	ZZZ3:-25Kb:0:0:1.5e+02:2.4e+02
chr1	78200000	78225000	FAM73A:-25Kb:0.00042:5.1e-06:1.5e+02:2e+02
chr1	78200000	78225000	USP33:-25Kb:0.00042:5.1e-06:1.5e+02:2e+02
chr1	78400000	78425000	FUBP1:-25Kb:2.1e-09:8.2e-11:1.5e+02:2.2e+02
chr1	78425000	78450000	DNAJB4:-25Kb:8.8e-15:1.1e-16:1.5e+02:2.4e+02
chr1	78450000	78475000	FUBP1:25Kb:8.4e-15:1.1e-16:1.5e+02:2.4e+02
chr1	78525000	78550000	DNAJB4:75Kb:0.0075:0.00038:55:93
chr1	78525000	78550000	GIPC2:25Kb:1.4e-10:1.7e-12:1.5e+02:2.3e+02
chr1	78550000	78575000	DNAJB4:100Kb:3.5e-06:1.3e-07:43:1e+02
chr1	78550000	78575000	FUBP1:125Kb:0.00099:5.3e-05:35:78
chr1	78575000	78600000	DNAJB4:125Kb:2.1e-13:5.2e-15:35:1.2e+02
chr1	78575000	78600000	FUBP1:150Kb:2.4e-11:6.5e-13:31:1.1e+02
chr1	78600000	78625000	IFI44L:-475Kb:0.0054:6.7e-05:17:61
chr1	79125000	79150000	IFI44:25Kb:4.5e-14:5.6e-16:1.5e+02:2.4e+02
chr1	82000000	82025000	LPHN2:-250Kb:0.0088:0.00011:18:48
chr1	84550000	84575000	PRKACB:25Kb:2.1e-10:2.7e-12:1.7e+02:2.5e+02
chr1	84575000	84600000	MIR548AP:200Kb:0.0018:2.2e-05:32:81
chr1	84875000	84900000	DNASE2B:25Kb:9.8e-05:1.2e-06:1.7e+02:2.4e+02
chr1	84875000	84900000	SAMD13:125Kb:0.005:6.3e-05:43:95
chr1	84875000	84900000	UOX:25Kb:9.8e-05:1.2e-06:1.7e+02:2.4e+02
chr1	84900000	84925000	RPF1:-25Kb:3.1e-05:4.2e-07:1.7e+02:2.4e+02
chr1	85050000	85075000	CTBS:25Kb:2.6e-09:3.2e-11:1.7e+02:2.7e+02
chr1	85075000	85100000	C1orf180:-25Kb:6e-05:7.5e-07:1.7e+02:2.4e+02
chr1	85075000	85100000	RPF1:150Kb:0.002:5.5e-05:37:92
chr1	85125000	85150000	C1orf180:25Kb:0.002:4.9e-05:1.7e+02:2.3e+02
chr1	85125000	85150000	SSX2IP:-25Kb:0.002:4.9e-05:1.7e+02:2.3e+02
chr1	85175000	85200000	SSX2IP:25Kb:4.5e-14:5.6e-16:1.7e+02:3e+02
chr1	85200000	85225000	C1orf180:100Kb:0.0051:0.00019:52:1.1e+02
chr1	85300000	85325000	LPAR3:-50Kb:1.1e-09:1.3e-11:94:2e+02
chr1	85400000	85425000	BCL10:-325Kb:3e-06:8.2e-08:18:95
chr1	85400000	85425000	C1orf52:-325Kb:3e-06:8.2e-08:18:95
chr1	85400000	85425000	LOC646626:-325Kb:3e-06:8.2e-08:18:95
chr1	85700000	85725000	MIR4423:125Kb:3e-09:3.7e-11:45:1.4e+02
chr1	85725000	85750000	CYR61:-300Kb:0.00057:3.8e-05:19:77
chr1	85725000	85750000	DDAH1:-300Kb:0.00057:3.8e-05:19:77
chr1	85750000	85775000	BCL10:25Kb:0:0:1.9e+02:4.1e+02
chr1	85750000	85775000	C1orf52:25Kb:0:0:1.9e+02:4.1e+02
chr1	85750000	85775000	CYR61:-275Kb:6.6e-06:3.6e-07:22:94
chr1	85750000	85775000	DDAH1:-275Kb:6.6e-06:3.6e-07:22:94
chr1	85750000	85775000	LOC646626:25Kb:0:0:1.9e+02:4.1e+02
chr1	85775000	85800000	BCL10:50Kb:1.1e-05:4.3e-07:1e+02:1.8e+02
chr1	85775000	85800000	C1orf52:50Kb:1.1e-05:4.3e-07:1e+02:1.8e+02
chr1	85775000	85800000	CYR61:-250Kb:4.8e-07:2e-08:25:1e+02
chr1	85775000	85800000	DDAH1:-250Kb:4.8e-07:2e-08:25:1e+02
chr1	85775000	85800000	LOC646626:50Kb:1.1e-05:4.3e-07:1e+02:1.8e+02
chr1	85950000	85975000	CYR61:-75Kb:3e-11:8.2e-13:71:1.7e+02
chr1	85950000	85975000	DDAH1:-75Kb:3e-11:8.2e-13:71:1.7e+02
chr1	85975000	86000000	CYR61:-50Kb:0.0009:7.3e-05:1e+02:1.6e+02
chr1	85975000	86000000	DDAH1:-50Kb:0.0009:7.3e-05:1e+02:1.6e+02
chr1	86000000	86025000	CYR61:-25Kb:0:0:1.9e+02:3.5e+02
chr1	86000000	86025000	DDAH1:-25Kb:0:0:1.9e+02:3.5e+02
chr1	86025000	86050000	BCL10:300Kb:0.00085:4.7e-05:19:77
chr1	86025000	86050000	C1orf52:300Kb:0.00085:4.7e-05:19:77
chr1	86025000	86050000	LOC646626:300Kb:0.00085:4.7e-05:19:77
chr1	86850000	86875000	CLCA2:-25Kb:0.00039:1.1e-05:1.4e+02:2e+02
chr1	86875000	86900000	CLCA1:-50Kb:0.0067:0.00017:80:1.3e+02
chr1	86875000	86900000	ODF2L:25Kb:0.00089:1.1e-05:1.4e+02:2e+02
chr1	86900000	86925000	CLCA1:-25Kb:3.2e-06:4.1e-08:1.4e+02:2.1e+02
chr1	86900000	86925000	CLCA2:25Kb:0:0:1.4e+02:2.6e+02
chr1	86925000	86950000	CLCA2:50Kb:0.0034:0.00018:80:1.3e+02
chr1	86950000	86975000	CLCA2:75Kb:0.00093:3.8e-05:57:1.1e+02
chr1	86975000	87000000	CLCA4:-25Kb:5.2e-14:6.7e-16:1.4e+02:2.4e+02
chr1	87025000	87050000	CLCA4:25Kb:4e-11:1e-12:1.4e+02:2.3e+02
chr1	87550000	87575000	LOC339524:-25Kb:6.8e-14:1.9e-15:1e+02:2e+02
chr1	87575000	87600000	LMO4:-200Kb:0.0017:4.5e-05:23:72
chr1	87600000	87625000	LMO4:-175Kb:0.0017:4.6e-05:24:73
chr1	87600000	87625000	LOC339524:25Kb:0:0:1.4e+02:2.4e+02
chr1	87675000	87700000	LOC339524:100Kb:4e-05:1.7e-06:39:96
chr1	87700000	87725000	LOC339524:125Kb:0.0036:0.0003:32:74
chr1	87750000	87775000	LOC339524:175Kb:0.0022:0.00015:24:68
chr1	87775000	87800000	LOC339524:200Kb:0.0005:2.8e-05:23:72
chr1	89075000	89100000	PKN2:-50Kb:0.0076:0.0003:69:1.1e+02
chr1	89100000	89125000	PKN2:-25Kb:1.4e-06:1.8e-08:1.4e+02:2e+02
chr1	89325000	89350000	PKN2:200Kb:0.007:0.00018:17:55
chr1	89375000	89400000	GTF2B:25Kb:6.8e-08:8.7e-10:1.6e+02:2.3e+02
chr1	89400000	89425000	CCBL2:-25Kb:0.0059:7.7e-05:1.6e+02:2e+02
chr1	89450000	89475000	GBP3:-25Kb:3.2e-09:4e-11:1.6e+02:2.4e+02
chr1	89450000	89475000	GBP6:-375Kb:3.8e-07:1e-08:28:99
chr1	89475000	89500000	RBMXL1:25Kb:1.7e-09:2.5e-11:1.6e+02:2.4e+02
chr1	89550000	89575000	GBP2:-25Kb:0:0:1.6e+02:2.7e+02
chr1	89550000	89575000	GBP5:-175Kb:0.0028:0.00011:31:77
chr1	89550000	89575000	GBP6:-275Kb:0.0048:0.00019:29:74
chr1	89700000	89725000	GBP5:-25Kb:1.5e-06:2e-08:1.6e+02:2.3e+02
chr1	89750000	89775000	GBP5:25Kb:0.00091:2.4e-05:1.6e+02:2.1e+02
chr1	89825000	89850000	RBMXL1:375Kb:1.3e-07:5e-09:28:99
chr1	89900000	89925000	GBP6:75Kb:6.5e-10:8.6e-12:54:1.4e+02
chr1	89900000	89925000	RBMXL1:450Kb:1.3e-07:5.8e-09:27:98
chr1	89925000	89950000	RBMXL1:475Kb:3.6e-07:2.1e-08:27:95
chr1	90050000	90075000	FLJ27354:-25Kb:0.0025:6.7e-05:2.1e+02:2.6e+02
chr1	90050000	90075000	LRRC8B:75Kb:0.0016:1.9e-05:75:1.3e+02
chr1	90050000	90075000	LRRC8C:-25Kb:0.0025:6.7e-05:2.1e+02:2.6e+02
chr1	90050000	90075000	RBMXL1:600Kb:0.00032:2.3e-05:8.3:59
chr1	90225000	90250000	FLJ27354:150Kb:4e-09:5.3e-11:39:1.2e+02
chr1	90225000	90250000	GEMIN8P4:-225Kb:1.8e-05:9.5e-07:27:86
chr1	90225000	90250000	LRRC8C:150Kb:4e-09:5.3e-11:39:1.2e+02
chr1	90225000	90250000	ZNF326:-225Kb:1.8e-05:9.5e-07:27:86
chr1	90250000	90275000	GEMIN8P4:-200Kb:0:0:30:1.6e+02
chr1	90250000	90275000	ZNF326:-200Kb:0:0:30:1.6e+02
chr1	90275000	90300000	GEMIN8P4:-175Kb:0:0:34:1.4e+02
chr1	90275000	90300000	ZNF326:-175Kb:0:0:34:1.4e+02
chr1	90300000	90325000	GEMIN8P4:-150Kb:3.4e-06:1.4e-07:39:1e+02
chr1	90300000	90325000	LRRC8D:25Kb:0.005:0.00019:2.1e+02:2.5e+02
chr1	90300000	90325000	ZNF326:-150Kb:3.4e-06:1.4e-07:39:1e+02
chr1	90425000	90450000	LRRC8D:150Kb:0.0016:4e-05:39:89
chr1	90450000	90475000	LRRC8D:175Kb:0:0:34:1.4e+02
chr1	90575000	90600000	BARHL2:-600Kb:0.0079:0.0001:13:58
chr1	91975000	92000000	BRDT:-425Kb:0.00065:8.1e-06:15:77
chr1	91975000	92000000	CDC7:25Kb:8e-05:1e-06:1.4e+02:2e+02
chr1	91975000	92000000	TGFBR3:-375Kb:5.1e-07:6.8e-09:17:97
chr1	92000000	92025000	TGFBR3:-350Kb:7.2e-05:1.9e-06:18:83
chr1	92025000	92050000	TGFBR3:-325Kb:0.00025:1e-05:19:79
chr1	92375000	92400000	CDC7:425Kb:0.00025:6.3e-06:15:71
chr1	92425000	92450000	BRDT:25Kb:0.0064:0.00016:47:98
chr1	92450000	92475000	GLMN:-300Kb:3e-05:3.8e-07:18:90
chr1	92450000	92475000	RPAP2:-300Kb:3e-05:3.8e-07:18:90
chr1	92600000	92625000	KIAA1107:-25Kb:5.2e-05:6.4e-07:1.2e+02:2e+02
chr1	92925000	92950000	GFI1:-25Kb:4.1e-05:5e-07:1.2e+02:1.9e+02
chr1	93300000	93325000	FAM69A:-125Kb:1.2e-06:3e-08:50:1.5e+02
chr1	93325000	93350000	FAM69A:-100Kb:1.2e-06:3.1e-08:51:1.5e+02
chr1	93400000	93425000	SNORA66:100Kb:0.00055:2.1e-05:51:1.2e+02
chr1	93400000	93425000	SNORD21:100Kb:0.00055:2.1e-05:51:1.2e+02
chr1	93425000	93450000	SNORA66:125Kb:2.9e-07:7.6e-09:50:1.5e+02
chr1	93425000	93450000	SNORD21:125Kb:2.9e-07:7.6e-09:50:1.5e+02
chr1	93450000	93475000	FAM69A:25Kb:3.1e-05:1.2e-06:2e+02:2.8e+02
chr1	93450000	93475000	SNORA66:150Kb:6.3e-08:8e-10:38:1.4e+02
chr1	93450000	93475000	SNORD21:150Kb:6.3e-08:8e-10:38:1.4e+02
chr1	94025000	94050000	FNBP1L:125Kb:0.0023:2.8e-05:54:1.4e+02
chr1	94075000	94100000	LOC100129046:25Kb:0.00025:3.1e-06:2.2e+02:4.3e+02
chr1	94550000	94575000	ABCA4:-25Kb:0.00081:9.7e-06:2.1e+02:4.2e+02
chr1	97200000	97225000	PTBP2:25Kb:0.00023:3e-06:1.3e+02:1.7e+02
chr1	97525000	97550000	DPYD-AS1:-25Kb:0:0:1.3e+02:2.2e+02
chr1	97575000	97600000	DPYD-AS1:25Kb:0.0042:0.0001:1.3e+02:1.6e+02
chr1	98350000	98375000	DPYD:-25Kb:3.1e-05:3.8e-07:1.1e+02:1.5e+02
chr1	98375000	98400000	MIR137HG:-125Kb:0.0023:0.00015:34:69
chr1	98375000	98400000	MIR2682:-125Kb:0.0023:0.00015:34:69
chr1	98450000	98475000	MIR137HG:-50Kb:0.00085:4e-05:65:1e+02
chr1	98450000	98475000	MIR2682:-50Kb:0.00085:4e-05:65:1e+02
chr1	98475000	98500000	MIR137HG:-25Kb:1.8e-07:5.6e-09:1.1e+02:1.6e+02
chr1	98475000	98500000	MIR2682:-25Kb:1.8e-07:5.6e-09:1.1e+02:1.6e+02
chr1	98500000	98525000	DPYD:125Kb:0.0067:0.00017:34:69
chr1	98650000	98675000	LOC729987:-25Kb:6.2e-05:7.6e-07:1.1e+02:1.5e+02
chr1	98700000	98725000	LOC729987:25Kb:0.0056:0.00014:1.1e+02:1.4e+02
chr1	98925000	98950000	MIR137HG:425Kb:2.5e-09:3.9e-11:14:77
chr1	98925000	98950000	MIR2682:425Kb:2.5e-09:3.9e-11:14:77
chr1	99100000	99125000	SNX7:-25Kb:3.5e-07:8.7e-09:1.4e+02:2e+02
chr1	99150000	99175000	SNX7:25Kb:3.5e-07:5.1e-09:1.4e+02:2e+02
chr1	99425000	99450000	LOC100129620:-25Kb:0.00087:1.1e-05:1.4e+02:1.8e+02
chr1	99425000	99450000	LPPR5:-25Kb:0.00087:1.1e-05:1.4e+02:1.8e+02
chr1	99950000	99975000	PALMD:-150Kb:5.9e-06:3.2e-07:25:85
chr1	100000000	100025000	PALMD:-100Kb:0.00091:6.2e-05:37:83
chr1	100025000	100050000	PALMD:-75Kb:1.1e-09:4.6e-11:48:1.3e+02
chr1	100050000	100075000	PALMD:-50Kb:0.0067:0.00054:70:1.1e+02
chr1	100075000	100100000	PALMD:-25Kb:0:0:1.4e+02:3e+02
chr1	100125000	100150000	PALMD:25Kb:0:0:1.4e+02:2.8e+02
chr1	100200000	100225000	FRRS1:-25Kb:0.0011:2.7e-05:87:1.4e+02
chr1	100250000	100275000	FRRS1:25Kb:7.1e-07:8.7e-09:1.3e+02:2e+02
chr1	100275000	100300000	AGL:-25Kb:5.8e-07:7.2e-09:1.3e+02:2e+02
chr1	100275000	100300000	HIAT1:-225Kb:0.0075:0.0003:25:69
chr1	100300000	100325000	HIAT1:-200Kb:8.1e-05:2.1e-06:27:86
chr1	100400000	100425000	SLC35A3:-25Kb:9.1e-09:1.1e-10:1.3e+02:2.1e+02
chr1	100450000	100475000	SLC35A3:25Kb:0.00018:4.4e-06:1.3e+02:1.8e+02
chr1	100500000	100525000	AGL:200Kb:3.6e-05:8.9e-07:27:86
chr1	100525000	100550000	HIAT1:25Kb:0:0:1.3e+02:2.5e+02
chr1	100550000	100575000	SASS6:-25Kb:0.0024:3e-05:1.3e+02:1.8e+02
chr1	100550000	100575000	TRMT13:-25Kb:0.0024:3e-05:1.3e+02:1.8e+02
chr1	100650000	100675000	LRRC39:25Kb:0:0:1.3e+02:2.5e+02
chr1	100675000	100700000	DBT:-25Kb:1.5e-05:1.9e-07:1.3e+02:2e+02
chr1	100700000	100725000	MIR553:-25Kb:0.0091:0.00023:1.3e+02:1.8e+02
chr1	100700000	100725000	RTCA:-25Kb:0.0091:0.00023:1.3e+02:1.8e+02
chr1	100725000	100750000	DBT:25Kb:0.0062:0.00016:1.3e+02:1.8e+02
chr1	100750000	100775000	MIR553:25Kb:8.4e-07:1e-08:1.3e+02:2.1e+02
chr1	100750000	100775000	RTCA:25Kb:8.4e-07:1e-08:1.3e+02:2.1e+02
chr1	100775000	100800000	CDC14A:-25Kb:0:0:1.3e+02:2.8e+02
chr1	101150000	101175000	VCAM1:-25Kb:3e-09:3.7e-11:1.3e+02:2.1e+02
chr1	101200000	101225000	VCAM1:25Kb:5.7e-06:1.4e-07:1.3e+02:2e+02
chr1	101325000	101350000	EXTL2:-25Kb:0:0:48:1.6e+02
chr1	101325000	101350000	SLC30A7:-25Kb:0:0:48:1.6e+02
chr1	101350000	101375000	S1PR1:-350Kb:8.6e-07:8.7e-08:22:85
chr1	101375000	101400000	S1PR1:-325Kb:5.7e-10:3.3e-11:23:1e+02
chr1	101400000	101425000	S1PR1:-300Kb:3.9e-08:2.8e-09:25:95
chr1	101425000	101450000	S1PR1:-275Kb:0.0011:0.00015:26:70
chr1	101450000	101475000	S1PR1:-250Kb:1.5e-11:6.5e-13:28:1.1e+02
chr1	101475000	101500000	S1PR1:-225Kb:3.8e-13:1.1e-14:31:1.2e+02
chr1	101500000	101525000	S1PR1:-200Kb:6e-07:5.2e-08:34:98
chr1	101575000	101600000	S1PR1:-125Kb:0.0026:0.00042:49:89
chr1	101600000	101625000	S1PR1:-100Kb:4.1e-06:4.7e-07:58:1.2e+02
chr1	101650000	101675000	S1PR1:-50Kb:8.8e-05:1.1e-05:99:1.5e+02
chr1	101700000	101725000	DPH5:225Kb:3.5e-12:4.4e-14:31:1.2e+02
chr1	101700000	101725000	EXTL2:350Kb:1.2e-05:3.1e-07:22:85
chr1	101700000	101725000	SLC30A7:350Kb:1.2e-05:3.1e-07:22:85
chr1	101725000	101750000	DPH5:250Kb:0.0023:5.9e-05:28:76
chr1	101725000	101750000	S1PR1:25Kb:0:0:1.7e+02:2.8e+02
chr1	101775000	101800000	RNU6-6:-25Kb:0:0:1.7e+02:2.7e+02
chr1	102300000	102325000	DNAJA1P5:-25Kb:0.0079:9.6e-05:1.1e+02:1.5e+02
chr1	103550000	103575000	RNPC3:-500Kb:1.4e-05:1.1e-06:1.7:35
chr1	103575000	103600000	RNPC3:-475Kb:1.2e-06:5.4e-08:1.8:39
chr1	103600000	103625000	RNPC3:-450Kb:0.0049:0.00053:1.8:25
chr1	104000000	104025000	RNPC3:-50Kb:0.0002:1.8e-05:6.9:36
chr1	104025000	104050000	COL11A1:475Kb:0.0024:6e-05:1.8:31
chr1	104025000	104050000	RNPC3:-25Kb:0:0:28:1.3e+02
chr1	104050000	104075000	ACTG1P4:-50Kb:1.4e-05:3.6e-07:6.9:41
chr1	104050000	104075000	AMY2B:-25Kb:0:0:28:88
chr1	104050000	104075000	COL11A1:500Kb:0.00046:5.9e-06:1.7:35
chr1	104075000	104100000	ACTG1P4:-25Kb:1.8e-14:2.2e-16:28:84
chr1	104075000	104100000	RNPC3:25Kb:0:0:28:88
chr1	104100000	104125000	AMY2B:25Kb:9e-15:2.2e-16:28:84
chr1	104100000	104125000	RNPC3:50Kb:9.9e-06:6e-07:6.9:41
chr1	104125000	104150000	ACTG1P4:25Kb:0.0075:0.00029:28:52
chr1	104575000	104600000	LOC100129138:-25Kb:0.0078:0.00019:65:87
chr1	104625000	104650000	LOC100129138:25Kb:0:0:65:1.5e+02
chr1	107550000	107575000	PRMT6:-25Kb:2.2e-05:5.6e-07:1.1e+02:1.6e+02
chr1	107600000	107625000	PRMT6:25Kb:6e-11:7.5e-13:1.1e+02:1.8e+02
chr1	108475000	108500000	VAV3:-25Kb:0:0:1.4e+02:2.6e+02
chr1	108475000	108500000	VAV3-AS1:-25Kb:0:0:1.4e+02:2.6e+02
chr1	108525000	108550000	VAV3:25Kb:6.8e-14:1.8e-15:1.4e+02:2.5e+02
chr1	108525000	108550000	VAV3-AS1:25Kb:6.8e-14:1.8e-15:1.4e+02:2.5e+02
chr1	108575000	108600000	VAV3:75Kb:0.00068:2.7e-05:64:1.2e+02
chr1	108575000	108600000	VAV3-AS1:75Kb:0.00068:2.7e-05:64:1.2e+02
chr1	109225000	109250000	FNDC7:-25Kb:9.2e-13:1.1e-14:1.7e+02:3.2e+02
chr1	109225000	109250000	STXBP3:-50Kb:0.0024:5.9e-05:82:1.6e+02
chr1	109250000	109275000	PRPF38B:25Kb:4.7e-13:6e-15:1.7e+02:3.2e+02
chr1	109250000	109275000	STXBP3:-25Kb:2.9e-05:3.6e-07:1.7e+02:2.7e+02
chr1	109275000	109300000	FNDC7:25Kb:1.2e-05:3e-07:1.7e+02:2.7e+02
chr1	109275000	109300000	PRPF38B:50Kb:0.0018:4.5e-05:82:1.6e+02
chr1	109350000	109375000	AKNAD1:-50Kb:0.006:0.00022:82:1.5e+02
chr1	109350000	109375000	GPSM2:-50Kb:0.006:0.00022:82:1.5e+02
chr1	109375000	109400000	AKNAD1:-25Kb:9.4e-09:1.2e-10:1.7e+02:3e+02
chr1	109375000	109400000	GPSM2:-25Kb:9.4e-09:1.2e-10:1.7e+02:3e+02
chr1	109400000	109425000	SRG7:25Kb:9.8e-09:1.2e-10:1.7e+02:3e+02
chr1	109425000	109450000	AKNAD1:25Kb:0.0046:0.00011:1.7e+02:2.4e+02
chr1	109425000	109450000	GPSM2:25Kb:0.0046:0.00011:1.7e+02:2.4e+02
chr1	109725000	109750000	CELSR2:-50Kb:3.8e-05:9.6e-07:1.2e+02:2.1e+02
chr1	109725000	109750000	SARS:-25Kb:8.7e-15:1.1e-16:2.5e+02:4.1e+02
chr1	109725000	109750000	SORT1:-200Kb:0.0092:0.00048:34:1e+02
chr1	109750000	109775000	CELSR2:-25Kb:6.2e-14:7.8e-16:2.5e+02:4.1e+02
chr1	109750000	109775000	SORT1:-175Kb:0.0033:0.00013:40:1.2e+02
chr1	109775000	109800000	SARS:25Kb:2.6e-14:6.7e-16:2.5e+02:4.1e+02
chr1	109800000	109825000	SORT1:-125Kb:4.9e-08:6.5e-10:63:1.9e+02
chr1	109825000	109850000	SORT1:-100Kb:6.9e-06:1.8e-07:55:1.6e+02
chr1	109850000	109875000	MYBPHL:25Kb:0.00018:4.4e-06:2.5e+02:3.4e+02
chr1	109850000	109875000	PSRC1:25Kb:0.00018:4.4e-06:2.5e+02:3.4e+02
chr1	109925000	109950000	MYBPHL:100Kb:8.2e-06:1e-07:55:1.6e+02
chr1	109925000	109950000	PSRC1:100Kb:8.2e-06:1e-07:55:1.6e+02
chr1	109925000	109950000	SARS:175Kb:0.002:7.6e-05:40:1.2e+02
chr1	110025000	110050000	AMIGO1:-25Kb:0:0:2.2e+02:4.7e+02
chr1	110025000	110050000	GNAI3:-50Kb:0.0024:0.00016:1.2e+02:2e+02
chr1	110025000	110050000	GPR61:-50Kb:0.0024:0.00016:1.2e+02:2e+02
chr1	110050000	110075000	ATXN7L2:25Kb:0:0:2.2e+02:4.7e+02
chr1	110050000	110075000	CYB561D1:25Kb:0:0:2.2e+02:4.7e+02
chr1	110050000	110075000	GNAI3:-25Kb:0.0013:5.2e-05:2.2e+02:3e+02
chr1	110050000	110075000	GPR61:-25Kb:0.0013:5.2e-05:2.2e+02:3e+02
chr1	110075000	110100000	AMIGO1:25Kb:0.0021:5.1e-05:2.2e+02:3e+02
chr1	110075000	110100000	AMPD2:-75Kb:2e-09:2.5e-11:85:2.3e+02
chr1	110075000	110100000	ATXN7L2:50Kb:0.0065:0.00016:1.2e+02:2e+02
chr1	110075000	110100000	CYB561D1:50Kb:0.0065:0.00016:1.2e+02:2e+02
chr1	110075000	110100000	EPS8L3:-225Kb:3.2e-10:1.7e-11:34:1.8e+02
chr1	110075000	110100000	GNAT2:-75Kb:2e-09:2.5e-11:85:2.3e+02
chr1	110100000	110125000	GNAI3:25Kb:0.0089:0.00071:2.2e+02:2.8e+02
chr1	110100000	110125000	GPR61:25Kb:0.0089:0.00071:2.2e+02:2.8e+02
chr1	110100000	110125000	MIR197:-25Kb:4e-06:1e-07:2.2e+02:3.3e+02
chr1	110125000	110150000	AMPD2:-25Kb:2.8e-07:7.2e-09:2.2e+02:3.4e+02
chr1	110125000	110150000	GNAT2:-25Kb:2.8e-07:7.2e-09:2.2e+02:3.4e+02
chr1	110150000	110175000	GNAI3:75Kb:9.1e-10:2.4e-11:85:2.3e+02
chr1	110150000	110175000	GPR61:75Kb:9.1e-10:2.4e-11:85:2.3e+02
chr1	110150000	110175000	MIR197:25Kb:6.2e-07:7.7e-09:2.2e+02:3.4e+02
chr1	110175000	110200000	EPS8L3:-125Kb:2.1e-14:5.6e-16:56:2.3e+02
chr1	110200000	110225000	EPS8L3:-100Kb:0.0046:0.00037:67:1.4e+02
chr1	110250000	110275000	GSTM3:-25Kb:0.0049:5.9e-05:2.2e+02:3e+02
chr1	110275000	110300000	GSTM5:25Kb:0.0052:6.2e-05:2.2e+02:3e+02
chr1	110300000	110325000	AHCYL1:-225Kb:1.6e-12:2.2e-14:34:2.2e+02
chr1	110300000	110325000	GNAI3:225Kb:9.1e-10:1.5e-11:34:1.8e+02
chr1	110300000	110325000	GPR61:225Kb:9.1e-10:1.5e-11:34:1.8e+02
chr1	110300000	110325000	GSTM4:125Kb:3.5e-14:4.4e-16:56:2.3e+02
chr1	110475000	110500000	CSF1:25Kb:0.0014:1.8e-05:2.2e+02:3.2e+02
chr1	110500000	110525000	EPS8L3:200Kb:3.9e-12:1.6e-13:38:2e+02
chr1	110525000	110550000	EPS8L3:225Kb:0:0:34:2.2e+02
chr1	110525000	110550000	GNAI3:450Kb:0.0024:0.00015:19:98
chr1	110525000	110550000	GPR61:450Kb:0.0024:0.00015:19:98
chr1	110525000	110550000	STRIP1:-25Kb:0.00061:7.6e-06:2.2e+02:3.2e+02
chr1	110550000	110575000	AHCYL1:25Kb:0.00029:7.5e-06:2.2e+02:3.2e+02
chr1	110550000	110575000	EPS8L3:250Kb:0.00065:4.4e-05:31:1.2e+02
chr1	110725000	110750000	CYMP:-275Kb:1.6e-07:4.1e-09:25:1.7e+02
chr1	110725000	110750000	PROK1:-250Kb:0.0068:0.00026:29:1.1e+02
chr1	110750000	110775000	CYMP:-250Kb:0.0036:0.00024:29:1.2e+02
chr1	110825000	110850000	KCNC4:75Kb:0.0045:0.00012:79:1.7e+02
chr1	110850000	110875000	KCNC4:100Kb:1.1e-08:1.4e-10:61:2.2e+02
chr1	110950000	110975000	CYMP:-50Kb:2.9e-05:1.1e-06:1.1e+02:2.3e+02
chr1	110950000	110975000	PROK1:-25Kb:0:0:2e+02:4.9e+02
chr1	110975000	111000000	CYMP:-25Kb:0.0032:0.00017:2e+02:2.9e+02
chr1	110975000	111000000	LAMTOR5:25Kb:0:0:2e+02:4.9e+02
chr1	111000000	111025000	KCNC4:250Kb:0.0048:0.00019:29:1.2e+02
chr1	111000000	111025000	LAMTOR5:50Kb:2.9e-05:7.5e-07:1.1e+02:2.3e+02
chr1	111000000	111025000	PROK1:25Kb:0.0052:0.00013:2e+02:2.9e+02
chr1	111025000	111050000	CYMP:25Kb:3.6e-08:4.7e-10:2e+02:3.6e+02
chr1	111300000	111325000	KCNA2:150Kb:9.6e-12:1.2e-13:57:2.2e+02
chr1	111325000	111350000	KCNA2:175Kb:0.0002:5e-06:46:1.5e+02
chr1	111750000	111775000	PGCP1:-175Kb:0.0072:8.8e-05:31:1.1e+02
chr1	111750000	111775000	PIFO:-125Kb:6.4e-10:8.1e-12:42:1.8e+02
chr1	111775000	111800000	CHI3L2:25Kb:4.8e-07:1.3e-08:2e+02:3.2e+02
chr1	111775000	111800000	CHIAP2:-25Kb:0.00016:1.9e-06:2e+02:3e+02
chr1	111850000	111875000	CHI3L2:100Kb:4.9e-07:1.9e-08:52:1.7e+02
chr1	111875000	111900000	CHI3L2:125Kb:1e-09:1.3e-11:42:1.8e+02
chr1	111925000	111950000	CHI3L2:175Kb:0.0019:9.9e-05:31:1.1e+02
chr1	111950000	111975000	CHI3L2:200Kb:0.0027:0.00018:27:1e+02
chr1	112025000	112050000	C1orf162:25Kb:0.001:1.3e-05:1.8e+02:2.7e+02
chr1	112250000	112275000	DDX20:-25Kb:0:0:1.8e+02:5.2e+02
chr1	112250000	112275000	FAM212B:-25Kb:0:0:1.8e+02:5.2e+02
chr1	112250000	112275000	LOC100506343:-25Kb:0:0:1.8e+02:5.2e+02
chr1	112300000	112325000	DDX20:25Kb:5.4e-06:1.4e-07:1.8e+02:2.9e+02
chr1	112300000	112325000	FAM212B:25Kb:5.4e-06:1.4e-07:1.8e+02:2.9e+02
chr1	112300000	112325000	LOC100506343:25Kb:5.4e-06:1.4e-07:1.8e+02:2.9e+02
chr1	112500000	112525000	KCND3:-25Kb:0.0061:0.00013:1.8e+02:2.5e+02
chr1	112500000	112525000	LOC643355:-25Kb:0.0061:0.00013:1.8e+02:2.5e+02
chr1	112550000	112575000	KCND3:25Kb:0.0061:0.00016:1.8e+02:2.4e+02
chr1	112550000	112575000	LOC643355:25Kb:0.0061:0.00016:1.8e+02:2.4e+02
chr1	112900000	112925000	CAPZA1:-250Kb:0.0011:5.7e-05:17:77
chr1	112900000	112925000	ST7L:-250Kb:0.0011:5.7e-05:17:77
chr1	112925000	112950000	CAPZA1:-225Kb:3.6e-09:4.8e-11:29:1.3e+02
chr1	112925000	112950000	FAM19A3:-325Kb:0.00042:2e-05:16:81
chr1	112925000	112950000	MIR4256:-75Kb:9.8e-09:1.2e-10:73:1.8e+02
chr1	112925000	112950000	MOV10:-275Kb:0.0011:2.6e-05:21:84
chr1	112925000	112950000	PPM1J:-325Kb:0.00042:2e-05:16:81
chr1	112925000	112950000	RHOC:-325Kb:0.00042:2e-05:16:81
chr1	112925000	112950000	ST7L:-225Kb:3.6e-09:4.8e-11:29:1.3e+02
chr1	112925000	112950000	WNT2B:-75Kb:9.8e-09:1.2e-10:73:1.8e+02
chr1	113000000	113025000	CTTNBP2NL:75Kb:5.6e-08:8.9e-10:73:1.8e+02
chr1	113025000	113050000	CAPZA1:-125Kb:0.00098:3.9e-05:45:1.1e+02
chr1	113025000	113050000	ST7L:-125Kb:0.00098:3.9e-05:45:1.1e+02
chr1	113150000	113175000	CTTNBP2NL:225Kb:5.6e-08:1.5e-09:29:1.3e+02
chr1	113200000	113225000	CTTNBP2NL:275Kb:0.0014:9.4e-05:21:84
chr1	113225000	113250000	CAPZA1:75Kb:1.8e-06:4.6e-08:73:1.6e+02
chr1	113225000	113250000	CTTNBP2NL:300Kb:9e-08:3.6e-09:18:1.2e+02
chr1	113225000	113250000	MOV10:25Kb:0:0:2.1e+02:3.5e+02
chr1	113225000	113250000	ST7L:75Kb:1.8e-06:4.6e-08:73:1.6e+02
chr1	113250000	113275000	CTTNBP2NL:325Kb:0.0011:6e-05:16:81
chr1	113275000	113300000	FAM19A3:25Kb:1.3e-11:3.6e-13:2.1e+02:3.2e+02
chr1	113275000	113300000	PPM1J:25Kb:1.3e-11:3.6e-13:2.1e+02:3.2e+02
chr1	113275000	113300000	RHOC:25Kb:1.3e-11:3.6e-13:2.1e+02:3.2e+02
chr1	113325000	113350000	FAM19A3:75Kb:0:0:73:2.2e+02
chr1	113325000	113350000	PPM1J:75Kb:0:0:73:2.2e+02
chr1	113325000	113350000	RHOC:75Kb:0:0:73:2.2e+02
chr1	113350000	113375000	FAM19A3:100Kb:0.00042:2.3e-05:56:1.2e+02
chr1	113350000	113375000	PPM1J:100Kb:0.00042:2.3e-05:56:1.2e+02
chr1	113350000	113375000	RHOC:100Kb:0.00042:2.3e-05:56:1.2e+02
chr1	113425000	113450000	AKR7A2P1:-25Kb:0.0064:0.00016:2.1e+02:2.6e+02
chr1	113450000	113475000	SLC16A1:-25Kb:8.8e-15:1.1e-16:2.1e+02:3.3e+02
chr1	113475000	113500000	AKR7A2P1:25Kb:0:0:2.1e+02:3.3e+02
chr1	113575000	113600000	SLC16A1:100Kb:0.00022:5.5e-06:56:1.2e+02
chr1	113625000	113650000	LRIG2:25Kb:0.00023:3e-06:1.1e+02:1.8e+02
chr1	114325000	114350000	PHTF1:25Kb:2e-11:2.5e-13:1.7e+02:2.7e+02
chr1	114350000	114375000	AP4B1:-75Kb:1.5e-06:5.5e-08:58:1.3e+02
chr1	114350000	114375000	BCL2L15:-75Kb:1.5e-06:5.5e-08:58:1.3e+02
chr1	114350000	114375000	DCLRE1B:-75Kb:1.5e-06:5.5e-08:58:1.3e+02
chr1	114350000	114375000	HIPK1:-100Kb:0.0013:4.9e-05:44:97
chr1	114400000	114425000	AP4B1:-25Kb:2.1e-08:5.4e-10:1.7e+02:2.6e+02
chr1	114400000	114425000	BCL2L15:-25Kb:2.1e-08:5.4e-10:1.7e+02:2.6e+02
chr1	114400000	114425000	DCLRE1B:-25Kb:2.1e-08:5.4e-10:1.7e+02:2.6e+02
chr1	114425000	114450000	HIPK1:-25Kb:0:0:1.7e+02:3.3e+02
chr1	114425000	114450000	PTPN22:25Kb:5.6e-08:6.8e-10:1.7e+02:2.6e+02
chr1	114425000	114450000	RSBN1:75Kb:5.8e-06:7.3e-08:58:1.3e+02
chr1	114450000	114475000	AP4B1:25Kb:0:0:1.7e+02:3.3e+02
chr1	114450000	114475000	BCL2L15:25Kb:0:0:1.7e+02:3.3e+02
chr1	114450000	114475000	DCLRE1B:25Kb:0:0:1.7e+02:3.3e+02
chr1	114450000	114475000	RSBN1:100Kb:0.0026:6.5e-05:44:97
chr1	114475000	114500000	HIPK1:25Kb:9.4e-12:2.4e-13:1.7e+02:2.7e+02
chr1	114650000	114675000	SYT6:-25Kb:1.5e-06:1.8e-08:1.8e+02:2.6e+02
chr1	114750000	114775000	OLFML3:250Kb:0.0015:6e-05:21:74
chr1	114800000	114825000	OLFML3:300Kb:4.1e-05:5.2e-07:18:85
chr1	114825000	114850000	OLFML3:325Kb:7.7e-05:2e-06:16:80
chr1	115025000	115050000	TRIM33:-25Kb:1.2e-08:3e-10:1.8e+02:2.8e+02
chr1	115075000	115100000	TRIM33:25Kb:5.9e-11:7.5e-13:1.8e+02:2.9e+02
chr1	115150000	115175000	DENND2C:-50Kb:1.8e-10:2.4e-12:96:2e+02
chr1	115275000	115300000	NRAS:25Kb:4.9e-08:5.9e-10:1.8e+02:2.8e+02
chr1	115600000	115625000	TSPAN2:-25Kb:8.3e-12:1.1e-13:2.1e+02:3.3e+02
chr1	116150000	116175000	CASQ2:-150Kb:4.8e-06:6.1e-08:42:1.4e+02
chr1	116250000	116275000	CASQ2:-50Kb:0.00022:5.5e-06:1.1e+02:1.9e+02
chr1	116325000	116350000	SLC22A15:-175Kb:0.0033:8.3e-05:54:1.2e+02
chr1	116350000	116375000	SLC22A15:-150Kb:1.7e-06:2.1e-08:42:1.4e+02
chr1	116400000	116425000	NHLH2:25Kb:0.0071:8.6e-05:2.1e+02:2.8e+02
chr1	116925000	116950000	ATP1A1:25Kb:3.8e-08:4.9e-10:1.9e+02:3e+02
chr1	116925000	116950000	ATP1A1OS:-25Kb:5.7e-14:1.4e-15:1.9e+02:3.3e+02
chr1	116975000	117000000	ATP1A1OS:25Kb:0:0:1.9e+02:3.5e+02
chr1	117025000	117050000	ATP1A1:125Kb:0.0015:3.7e-05:54:1.2e+02
chr1	117025000	117050000	MAB21L3:375Kb:0.0026:3.1e-05:23:97
chr1	117100000	117125000	PTGFRN:-350Kb:0.0064:0.00042:6.1:63
chr1	117100000	117125000	TTF2:-500Kb:0.0082:0.0007:4.3:56
chr1	117225000	117250000	IGSF3:25Kb:3.6e-13:4.4e-15:2e+02:3.4e+02
chr1	117225000	117250000	MIR320B1:25Kb:3.6e-13:4.4e-15:2e+02:3.4e+02
chr1	117350000	117375000	PTGFRN:-100Kb:0.0064:0.00044:64:1.2e+02
chr1	117375000	117400000	PTGFRN:-75Kb:0.00048:1.3e-05:82:1.5e+02
chr1	117400000	117425000	PTGFRN:-50Kb:0.0099:0.00082:1.1e+02:1.7e+02
chr1	117425000	117450000	PTGFRN:-25Kb:0.001:4.2e-05:2e+02:2.7e+02
chr1	117475000	117500000	PTGFRN:25Kb:9.2e-10:1.3e-11:2e+02:3.2e+02
chr1	117550000	117575000	CD101:25Kb:6.5e-05:8e-07:2e+02:2.8e+02
chr1	117600000	117625000	MIR942:-25Kb:0:0:1.7e+02:3.3e+02
chr1	117600000	117625000	TRIM45:-50Kb:0:0:92:2.4e+02
chr1	117625000	117650000	TRIM45:-25Kb:0:0:1.7e+02:3.5e+02
chr1	117625000	117650000	TTF2:25Kb:0:0:1.7e+02:3.3e+02
chr1	117650000	117675000	MIR942:25Kb:0:0:1.7e+02:3.5e+02
chr1	117650000	117675000	TTF2:50Kb:0:0:92:2.4e+02
chr1	117675000	117700000	TTF2:75Kb:0.00029:1.7e-05:65:1.3e+02
chr1	117725000	117750000	VTCN1:-25Kb:0.0013:1.6e-05:1.7e+02:2.3e+02
chr1	117800000	117825000	TTF2:200Kb:0.0009:6.4e-05:28:90
chr1	117825000	117850000	TTF2:225Kb:8.8e-06:3.8e-07:26:1e+02
chr1	118150000	118175000	FAM46C:25Kb:0.0032:3.9e-05:1.7e+02:2.2e+02
chr1	118700000	118725000	SPAG17:-25Kb:0.0038:9.3e-05:1.3e+02:1.7e+02
chr1	118750000	118775000	SPAG17:25Kb:4.3e-09:5.2e-11:1.3e+02:1.9e+02
chr1	119500000	119525000	TBX15:-25Kb:3.2e-07:4e-09:1.3e+02:2e+02
chr1	119800000	119825000	HAO2:-100Kb:1.3e-10:3.3e-12:36:1.2e+02
chr1	119825000	119850000	HAO2:-75Kb:7.2e-11:9e-13:47:1.3e+02
chr1	120150000	120175000	ZNF697:-25Kb:0:0:2.2e+02:3.3e+02
chr1	120200000	120225000	ZNF697:25Kb:0:0:2.2e+02:4e+02
chr1	120275000	120300000	HMGCS2:-25Kb:0.00019:2.3e-06:2.2e+02:2.8e+02
chr1	120275000	120300000	PHGDH:25Kb:1.5e-07:1.8e-09:2.2e+02:2.9e+02
chr1	120450000	120475000	ADAM30:25Kb:0.00061:7.5e-06:2.2e+02:2.7e+02
chr1	121175000	121200000	EMBP1:-75Kb:0.0031:0.00016:15:39
chr1	121225000	121250000	EMBP1:-25Kb:0:0:20:1.6e+02
chr1	121275000	121300000	EMBP1:25Kb:3.7e-06:1.5e-07:20:54
chr1	121475000	121500000	EMBP1:225Kb:0:0:12:71
chr1	144900000	144925000	PDE4DIP:-175Kb:0.0033:0.00026:14:1.3e+02
chr1	144900000	144925000	SEC22B:-175Kb:0.0033:0.00026:14:1.3e+02
chr1	144925000	144950000	PDE4DIP:-150Kb:1e-06:4.1e-08:31:2e+02
chr1	144925000	144950000	SEC22B:-150Kb:1e-06:4.1e-08:31:2e+02
chr1	145000000	145025000	PDE4DIP:-75Kb:3.4e-05:2.2e-06:69:2.2e+02
chr1	145000000	145025000	SEC22B:-75Kb:3.4e-05:2.2e-06:69:2.2e+02
chr1	145025000	145050000	PDE4DIP:-50Kb:2.9e-05:1.5e-06:1.2e+02:2.7e+02
chr1	145025000	145050000	SEC22B:-50Kb:2.9e-05:1.5e-06:1.2e+02:2.7e+02
chr1	145050000	145075000	PDE4DIP:-25Kb:0:0:2.9e+02:7.8e+02
chr1	145050000	145075000	SEC22B:-25Kb:0:0:2.9e+02:7.8e+02
chr1	145100000	145125000	PDE4DIP:25Kb:0:0:2.9e+02:6.1e+02
chr1	145100000	145125000	SEC22B:25Kb:0:0:2.9e+02:6.1e+02
chr1	145400000	145425000	ANKRD34A:-50Kb:0.0067:0.00017:1.1e+02:2.3e+02
chr1	145400000	145425000	POLR3GL:-50Kb:0.0067:0.00017:1.1e+02:2.3e+02
chr1	145425000	145450000	ANKRD34A:-25Kb:0:0:2.6e+02:6.5e+02
chr1	145425000	145450000	POLR3GL:-25Kb:0:0:2.6e+02:6.5e+02
chr1	145450000	145475000	TXNIP:25Kb:0:0:2.6e+02:6.5e+02
chr1	146550000	146575000	PDIA3P:-75Kb:0.003:0.00012:43:1.1e+02
chr1	146550000	146575000	PRKAB2:-75Kb:0.003:0.00012:43:1.1e+02
chr1	146600000	146625000	PDIA3P:-25Kb:4.8e-07:6.2e-09:1.4e+02:2.4e+02
chr1	146600000	146625000	PRKAB2:-25Kb:4.8e-07:6.2e-09:1.4e+02:2.4e+02
chr1	146625000	146650000	CHD1L:-75Kb:0.0049:6e-05:43:1.1e+02
chr1	146700000	146725000	PDIA3P:75Kb:0.0028:7.3e-05:43:1.1e+02
chr1	146700000	146725000	PRKAB2:75Kb:0.0028:7.3e-05:43:1.1e+02
chr1	146950000	146975000	GJA8:-400Kb:0.00051:6e-05:11:78
chr1	146975000	147000000	BCL9:-25Kb:2.6e-14:3.3e-16:1.4e+02:2.8e+02
chr1	146975000	147000000	GJA8:-375Kb:0.0017:0.00024:35:96
chr1	147000000	147025000	GJA8:-350Kb:0.0012:0.00016:13:76
chr1	147000000	147025000	LINC00624:25Kb:2.4e-14:3.3e-16:1.4e+02:2.8e+02
chr1	147025000	147050000	BCL9:25Kb:4.5e-08:1.2e-09:1.4e+02:2.5e+02
chr1	147075000	147100000	BCL9:75Kb:0.00021:8.2e-06:53:1.3e+02
chr1	147075000	147100000	GJA8:-275Kb:0.00011:1.1e-05:17:90
chr1	147075000	147100000	LINC00624:100Kb:3.4e-13:9.4e-15:41:1.7e+02
chr1	147100000	147125000	ACP6:-25Kb:0.0014:5.6e-05:1.4e+02:2.1e+02
chr1	147100000	147125000	GJA8:-250Kb:1.1e-11:3.1e-13:18:1.4e+02
chr1	147100000	147125000	LINC00624:125Kb:7.3e-06:3e-07:34:1.2e+02
chr1	147125000	147150000	GJA8:-225Kb:3e-06:1.7e-07:20:1.1e+02
chr1	147150000	147175000	ACP6:25Kb:2.9e-08:3.9e-10:1.4e+02:2.5e+02
chr1	147150000	147175000	GJA5:-75Kb:0.0028:0.00019:53:1.2e+02
chr1	147150000	147175000	GJA8:-200Kb:4.1e-08:1.8e-09:22:1.2e+02
chr1	147175000	147200000	GJA5:-50Kb:4e-06:1.6e-07:77:1.6e+02
chr1	147175000	147200000	GJA8:-175Kb:7.7e-15:1.1e-16:25:1.7e+02
chr1	147200000	147225000	GJA5:-25Kb:0:0:1.4e+02:2.9e+02
chr1	147200000	147225000	GJA8:-150Kb:9.3e-05:6.7e-06:29:1e+02
chr1	147225000	147250000	GJA8:-125Kb:0.0001:9e-06:34:1.1e+02
chr1	147250000	147275000	GJA5:25Kb:0:0:1.4e+02:3e+02
chr1	147350000	147375000	ACP6:225Kb:6.4e-06:1.7e-07:20:1.1e+02
chr1	147350000	147375000	BCL9:350Kb:0.003:0.00016:13:76
chr1	147350000	147375000	GJA5:125Kb:0.00016:9e-06:34:1.1e+02
chr1	147350000	147375000	LINC00624:375Kb:0.0044:0.00024:35:96
chr1	147375000	147400000	GJA8:25Kb:0.0033:0.00052:1.4e+02:2e+02
chr1	147725000	147750000	MIR5087:-75Kb:0:0:4.5:1.4e+02
chr1	147750000	147775000	MIR5087:-50Kb:0.0042:0.00021:13:70
chr1	147775000	147800000	MIR5087:-25Kb:0:0:60:1.9e+02
chr1	147825000	147850000	MIR5087:25Kb:3.4e-08:1.3e-09:60:1.6e+02
chr1	149850000	149875000	MTMR11:-50Kb:2.5e-07:6.6e-09:1.1e+02:1.8e+02
chr1	149850000	149875000	SF3B4:-50Kb:2.5e-07:6.6e-09:1.1e+02:1.8e+02
chr1	149850000	149875000	SV2A:-25Kb:1.4e-09:1.7e-11:2.3e+02:3.1e+02
chr1	149875000	149900000	BOLA1:25Kb:8.4e-10:1.1e-11:2.3e+02:3.1e+02
chr1	149875000	149900000	HIST2H2AB:25Kb:8.4e-10:1.1e-11:2.3e+02:3.1e+02
chr1	149875000	149900000	HIST2H2AC:25Kb:8.4e-10:1.1e-11:2.3e+02:3.1e+02
chr1	149875000	149900000	HIST2H2BE:25Kb:8.4e-10:1.1e-11:2.3e+02:3.1e+02
chr1	149875000	149900000	MTMR11:-25Kb:1.9e-08:2.4e-10:2.3e+02:3e+02
chr1	149875000	149900000	SF3B4:-25Kb:1.9e-08:2.4e-10:2.3e+02:3e+02
chr1	149900000	149925000	BOLA1:50Kb:1.3e-07:3.3e-09:1.1e+02:1.8e+02
chr1	149900000	149925000	HIST2H2AB:50Kb:1.3e-07:3.3e-09:1.1e+02:1.8e+02
chr1	149900000	149925000	HIST2H2AC:50Kb:1.3e-07:3.3e-09:1.1e+02:1.8e+02
chr1	149900000	149925000	HIST2H2BE:50Kb:1.3e-07:3.3e-09:1.1e+02:1.8e+02
chr1	149900000	149925000	SV2A:25Kb:6.4e-09:1.6e-10:2.3e+02:3e+02
chr1	149925000	149950000	OTUD7B:-50Kb:0.0025:3.2e-05:1.1e+02:1.6e+02
chr1	149925000	149950000	VPS45:-100Kb:0.0002:5.4e-06:55:1.1e+02
chr1	150125000	150150000	BOLA1:275Kb:0.0011:4.5e-05:19:65
chr1	150125000	150150000	HIST2H2AB:275Kb:0.0011:4.5e-05:19:65
chr1	150125000	150150000	HIST2H2AC:275Kb:0.0011:4.5e-05:19:65
chr1	150125000	150150000	HIST2H2BE:275Kb:0.0011:4.5e-05:19:65
chr1	150125000	150150000	MTMR11:225Kb:0.0001:4e-06:24:77
chr1	150125000	150150000	SF3B4:225Kb:0.0001:4e-06:24:77
chr1	150125000	150150000	VPS45:100Kb:6.4e-11:8.5e-13:55:1.4e+02
chr1	150150000	150175000	MTMR11:250Kb:0.0045:0.00023:21:63
chr1	150150000	150175000	SF3B4:250Kb:0.0045:0.00023:21:63
chr1	150150000	150175000	VPS45:125Kb:0.00035:1.4e-05:43:97
chr1	150200000	150225000	APH1A:-25Kb:0.0042:0.00011:2.2e+02:2.8e+02
chr1	150200000	150225000	C1orf54:-25Kb:0.0042:0.00011:2.2e+02:2.8e+02
chr1	150200000	150225000	CA14:-25Kb:0.0042:0.00011:2.2e+02:2.8e+02
chr1	150225000	150250000	ANP32E:25Kb:0.0086:0.00011:2.2e+02:2.8e+02
chr1	150225000	150250000	C1orf51:-25Kb:0:0:2.2e+02:3.8e+02
chr1	150225000	150250000	MRPS21:-25Kb:0:0:2.2e+02:3.8e+02
chr1	150250000	150275000	APH1A:25Kb:0:0:2.2e+02:3.8e+02
chr1	150250000	150275000	C1orf54:25Kb:0:0:2.2e+02:3.8e+02
chr1	150250000	150275000	CA14:25Kb:0:0:2.2e+02:3.8e+02
chr1	150425000	150450000	ADAMTSL4:-75Kb:3.4e-06:1.3e-07:69:1.5e+02
chr1	150425000	150450000	MIR4257:-75Kb:3.4e-06:1.3e-07:69:1.5e+02
chr1	150450000	150475000	ADAMTSL4:-50Kb:2.7e-07:3.4e-09:1.1e+02:2e+02
chr1	150450000	150475000	ECM1:-25Kb:3.2e-06:7.7e-08:2.2e+02:3e+02
chr1	150450000	150475000	LINC00568:-25Kb:3.2e-06:7.7e-08:2.2e+02:3e+02
chr1	150450000	150475000	MIR4257:-50Kb:2.7e-07:3.4e-09:1.1e+02:2e+02
chr1	150475000	150500000	ADAMTSL4:-25Kb:8.5e-07:2.2e-08:2.2e+02:3.1e+02
chr1	150475000	150500000	MIR4257:-25Kb:8.5e-07:2.2e-08:2.2e+02:3.1e+02
chr1	150475000	150500000	TARS2:25Kb:3e-06:7.4e-08:2.2e+02:3e+02
chr1	150500000	150525000	ECM1:25Kb:1.7e-06:2e-08:2.2e+02:3.1e+02
chr1	150500000	150525000	LINC00568:25Kb:1.7e-06:2e-08:2.2e+02:3.1e+02
chr1	150500000	150525000	TARS2:50Kb:2.4e-07:3e-09:1.1e+02:2e+02
chr1	150525000	150550000	ADAMTSL4:25Kb:0.0056:0.00029:2.2e+02:2.7e+02
chr1	150525000	150550000	CTSK:-250Kb:2.4e-05:3e-07:25:1.1e+02
chr1	150525000	150550000	MIR4257:25Kb:0.0056:0.00029:2.2e+02:2.7e+02
chr1	150850000	150875000	SETDB1:-25Kb:0.00044:5.4e-06:2.2e+02:2.9e+02
chr1	150950000	150975000	FAM63A:-25Kb:2.6e-05:3.3e-07:2.2e+02:3e+02
chr1	150950000	150975000	PRUNE:-25Kb:2.6e-05:3.3e-07:2.2e+02:3e+02
chr1	150975000	151000000	ANXA9:25Kb:2.1e-05:2.6e-07:2.2e+02:3e+02
chr1	150975000	151000000	BNIPL:-25Kb:4.7e-05:1.2e-06:2.2e+02:3e+02
chr1	150975000	151000000	C1orf56:-25Kb:4.7e-05:1.2e-06:2.2e+02:3e+02
chr1	150975000	151000000	CDC42SE1:-50Kb:0.0038:0.00014:1.1e+02:1.7e+02
chr1	150975000	151000000	GABPB2:-50Kb:0.0038:0.00014:1.1e+02:1.7e+02
chr1	150975000	151000000	LYSMD1:-150Kb:0.0029:0.00011:39:1e+02
chr1	150975000	151000000	MLLT11:-50Kb:0.0038:0.00014:1.1e+02:1.7e+02
chr1	150975000	151000000	SCNM1:-150Kb:0.0029:0.00011:39:1e+02
chr1	150975000	151000000	TMOD4:-150Kb:0.0029:0.00011:39:1e+02
chr1	150975000	151000000	TNFAIP8L2:-150Kb:0.0029:0.00011:39:1e+02
chr1	151000000	151025000	CDC42SE1:-25Kb:0:0:2.2e+02:3.9e+02
chr1	151000000	151025000	FAM63A:25Kb:3.1e-05:7.8e-07:2.2e+02:3e+02
chr1	151000000	151025000	GABPB2:-25Kb:0:0:2.2e+02:3.9e+02
chr1	151000000	151025000	MLLT11:-25Kb:0:0:2.2e+02:3.9e+02
chr1	151000000	151025000	PRUNE:25Kb:3.1e-05:7.8e-07:2.2e+02:3e+02
chr1	151025000	151050000	BNIPL:25Kb:0:0:2.2e+02:3.9e+02
chr1	151025000	151050000	C1orf56:25Kb:0:0:2.2e+02:3.9e+02
chr1	151025000	151050000	FAM63A:50Kb:0.0023:0.00012:1.1e+02:1.7e+02
chr1	151025000	151050000	LYSMD1:-100Kb:0.00017:4.2e-06:72:1.5e+02
chr1	151025000	151050000	PRUNE:50Kb:0.0023:0.00012:1.1e+02:1.7e+02
chr1	151025000	151050000	SCNM1:-100Kb:0.00017:4.2e-06:72:1.5e+02
chr1	151025000	151050000	TMOD4:-100Kb:0.00017:4.2e-06:72:1.5e+02
chr1	151025000	151050000	TNFAIP8L2:-100Kb:0.00017:4.2e-06:72:1.5e+02
chr1	151125000	151150000	CDC42SE1:100Kb:0.00013:3.3e-06:72:1.5e+02
chr1	151125000	151150000	FAM63A:150Kb:0.002:7.5e-05:39:1e+02
chr1	151125000	151150000	GABPB2:100Kb:0.00013:3.3e-06:72:1.5e+02
chr1	151125000	151150000	MLLT11:100Kb:0.00013:3.3e-06:72:1.5e+02
chr1	151125000	151150000	PIP5K1A:-25Kb:3.2e-05:3.8e-07:2.7e+02:3.6e+02
chr1	151125000	151150000	PRUNE:150Kb:0.002:7.5e-05:39:1e+02
chr1	151125000	151150000	VPS72:-25Kb:3.2e-05:3.8e-07:2.7e+02:3.6e+02
chr1	151150000	151175000	LYSMD1:25Kb:2.2e-05:2.7e-07:2.7e+02:3.6e+02
chr1	151150000	151175000	SCNM1:25Kb:2.2e-05:2.7e-07:2.7e+02:3.6e+02
chr1	151150000	151175000	TMOD4:25Kb:2.2e-05:2.7e-07:2.7e+02:3.6e+02
chr1	151150000	151175000	TNFAIP8L2:25Kb:2.2e-05:2.7e-07:2.7e+02:3.6e+02
chr1	151725000	151750000	TDRKH:-25Kb:0.0027:3.4e-05:2.7e+02:3.7e+02
chr1	151750000	151775000	MRPL9:25Kb:0.0026:3.3e-05:2.7e+02:3.7e+02
chr1	151750000	151775000	OAZ3:25Kb:0.0026:3.3e-05:2.7e+02:3.7e+02
chr1	151800000	151825000	THEM5:-25Kb:1.2e-06:1.4e-08:2.7e+02:4.1e+02
chr1	151825000	151850000	C2CD4D:25Kb:9e-07:1.2e-08:2.7e+02:4.1e+02
chr1	151825000	151850000	LOC100132111:25Kb:9e-07:1.2e-08:2.7e+02:4.1e+02
chr1	151825000	151850000	RORC:25Kb:9e-07:1.2e-08:2.7e+02:4.1e+02
chr1	151900000	151925000	S100A10:-50Kb:7.3e-05:9.1e-07:1.3e+02:2.6e+02
chr1	151975000	152000000	S100A10:25Kb:0.0053:0.00013:2.4e+02:3.4e+02
chr1	151975000	152000000	S100A11:-25Kb:5.2e-07:6.7e-09:2.4e+02:3.9e+02
chr1	152100000	152125000	RPTN:-25Kb:0.00035:4.5e-06:2.4e+02:3.5e+02
chr1	152150000	152175000	FLG2:-175Kb:0.0015:3.8e-05:47:1.5e+02
chr1	152300000	152325000	FLG2:-25Kb:0:0:2.4e+02:5.2e+02
chr1	152700000	152725000	C1orf68:25Kb:0.0045:5.4e-05:1.7e+02:2.9e+02
chr1	152700000	152725000	KPRP:-25Kb:3.6e-07:4.4e-09:1.7e+02:3.4e+02
chr1	152700000	152725000	LCE1F:-25Kb:3.6e-07:4.4e-09:1.7e+02:3.4e+02
chr1	152700000	152725000	LCE4A:25Kb:0.0045:5.4e-05:1.7e+02:2.9e+02
chr1	152825000	152850000	IVL:-50Kb:2.3e-07:6.1e-09:1.1e+02:2.7e+02
chr1	152850000	152875000	IVL:-25Kb:0:0:1.7e+02:4.9e+02
chr1	152875000	152900000	SMCP:25Kb:0:0:1.7e+02:4.9e+02
chr1	152925000	152950000	SPRR1A:-25Kb:8e-05:9.8e-07:1.7e+02:3.1e+02
chr1	152925000	152950000	SPRR3:-25Kb:8e-05:9.8e-07:1.7e+02:3.1e+02
chr1	152950000	152975000	SPRR4:25Kb:6.9e-05:8.4e-07:1.7e+02:3.1e+02
chr1	153000000	153025000	SPRR2A:-25Kb:0.0061:7.6e-05:1.7e+02:2.8e+02
chr1	153000000	153025000	SPRR2B:-25Kb:0.0061:7.6e-05:1.7e+02:2.8e+02
chr1	153025000	153050000	SPRR1B:25Kb:0.0066:8e-05:1.7e+02:2.8e+02
chr1	153025000	153050000	SPRR2D:25Kb:0.0066:8e-05:1.7e+02:2.8e+02
chr1	153125000	153150000	SPRR2C:25Kb:5.3e-05:6.5e-07:1.7e+02:3.1e+02
chr1	153125000	153150000	SPRR2G:25Kb:5.3e-05:6.5e-07:1.7e+02:3.1e+02
chr1	153150000	153175000	IVL:275Kb:4.7e-07:1.9e-08:32:1.9e+02
chr1	153200000	153225000	LOR:-25Kb:1.4e-06:3.4e-08:1.7e+02:3.2e+02
chr1	153250000	153275000	LOR:25Kb:1.4e-06:2.3e-08:1.7e+02:3.3e+02
chr1	153325000	153350000	S100A7:-100Kb:0.0043:0.0001:65:1.7e+02
chr1	153325000	153350000	S100A8:-25Kb:0:0:2.4e+02:5e+02
chr1	153350000	153375000	S100A12:25Kb:0:0:2.4e+02:5e+02
chr1	153350000	153375000	S100A9:25Kb:0:0:2.4e+02:5e+02
chr1	153425000	153450000	S100A12:100Kb:0.0027:0.00014:65:1.7e+02
chr1	153425000	153450000	S100A9:100Kb:0.0027:0.00014:65:1.7e+02
chr1	153450000	153475000	S100A12:125Kb:1.1e-07:2.8e-09:52:2.2e+02
chr1	153450000	153475000	S100A7:25Kb:0.0043:7.1e-05:2.4e+02:3.4e+02
chr1	153450000	153475000	S100A9:125Kb:1.1e-07:2.8e-09:52:2.2e+02
chr1	153475000	153500000	CHTOP:-125Kb:0.0051:0.00013:52:1.4e+02
chr1	153475000	153500000	S100A1:-125Kb:0.0051:0.00013:52:1.4e+02
chr1	153475000	153500000	S100A12:150Kb:6.3e-06:2.5e-07:44:1.8e+02
chr1	153475000	153500000	S100A13:-125Kb:0.0051:0.00013:52:1.4e+02
chr1	153475000	153500000	S100A14:-100Kb:0.00011:4.1e-06:65:1.7e+02
chr1	153475000	153500000	S100A16:-100Kb:0.00011:4.1e-06:65:1.7e+02
chr1	153475000	153500000	S100A2:-50Kb:0:0:1.2e+02:3.6e+02
chr1	153475000	153500000	S100A3:-25Kb:0:0:2.4e+02:4.9e+02
chr1	153475000	153500000	S100A4:-25Kb:0:0:2.4e+02:4.9e+02
chr1	153475000	153500000	S100A5:-25Kb:0:0:2.4e+02:4.9e+02
chr1	153475000	153500000	S100A6:-25Kb:0:0:2.4e+02:4.9e+02
chr1	153475000	153500000	S100A9:150Kb:6.3e-06:2.5e-07:44:1.8e+02
chr1	153500000	153525000	S100A14:-75Kb:0.0088:0.00057:85:1.6e+02
chr1	153500000	153525000	S100A16:-75Kb:0.0088:0.00057:85:1.6e+02
chr1	153500000	153525000	S100A2:-25Kb:0:0:2.4e+02:5.9e+02
chr1	153525000	153550000	S100A14:-50Kb:0.00012:6.3e-06:1.2e+02:2.3e+02
chr1	153525000	153550000	S100A16:-50Kb:0.00012:6.3e-06:1.2e+02:2.3e+02
chr1	153525000	153550000	S100A3:25Kb:0:0:2.4e+02:5.9e+02
chr1	153525000	153550000	S100A4:25Kb:0:0:2.4e+02:5.9e+02
chr1	153525000	153550000	S100A5:25Kb:0:0:2.4e+02:5.9e+02
chr1	153525000	153550000	S100A6:25Kb:0:0:2.4e+02:5.9e+02
chr1	153550000	153575000	S100A14:-25Kb:7.5e-08:1.9e-09:2.4e+02:3.8e+02
chr1	153550000	153575000	S100A16:-25Kb:7.5e-08:1.9e-09:2.4e+02:3.8e+02
chr1	153575000	153600000	CHTOP:-25Kb:2.1e-12:2.7e-14:2.4e+02:4.2e+02
chr1	153575000	153600000	S100A1:-25Kb:2.1e-12:2.7e-14:2.4e+02:4.2e+02
chr1	153575000	153600000	S100A13:-25Kb:2.1e-12:2.7e-14:2.4e+02:4.2e+02
chr1	153575000	153600000	S100A2:50Kb:0.00016:6.2e-06:1.2e+02:2.3e+02
chr1	153600000	153625000	S100A14:25Kb:1.7e-12:2.2e-14:2.4e+02:4.2e+02
chr1	153600000	153625000	S100A16:25Kb:1.7e-12:2.2e-14:2.4e+02:4.2e+02
chr1	153750000	153775000	JTB:-200Kb:0.0013:3.2e-05:35:1.2e+02
chr1	153750000	153775000	RAB13:-200Kb:0.0013:3.2e-05:35:1.2e+02
chr1	153750000	153775000	RPS27:-200Kb:0.0013:3.2e-05:35:1.2e+02
chr1	153925000	153950000	JTB:-25Kb:0.0013:2.2e-05:2.4e+02:3.3e+02
chr1	153925000	153950000	RAB13:-25Kb:0.0013:2.2e-05:2.4e+02:3.3e+02
chr1	153925000	153950000	RPS27:-25Kb:0.0013:2.2e-05:2.4e+02:3.3e+02
chr1	153950000	153975000	CREB3L4:25Kb:0.0019:2.3e-05:2.4e+02:3.3e+02
chr1	153950000	153975000	CRTC2:25Kb:0.0019:2.3e-05:2.4e+02:3.3e+02
chr1	153950000	153975000	SLC39A1:25Kb:0.0019:2.3e-05:2.4e+02:3.3e+02
chr1	154125000	154150000	MIR190B:-25Kb:0.0092:0.00035:2.4e+02:3.2e+02
chr1	154125000	154150000	TPM3:-25Kb:0.0092:0.00035:2.4e+02:3.2e+02
chr1	154150000	154175000	C1orf189:-25Kb:3.6e-06:4.4e-08:2.4e+02:3.6e+02
chr1	154150000	154175000	C1orf43:-25Kb:3.6e-06:4.4e-08:2.4e+02:3.6e+02
chr1	154150000	154175000	HAX1:-75Kb:0.00032:3.8e-06:85:1.9e+02
chr1	154150000	154175000	UBAP2L:-25Kb:3.6e-06:4.4e-08:2.4e+02:3.6e+02
chr1	154175000	154200000	MIR190B:25Kb:3.2e-06:4.1e-08:2.4e+02:3.6e+02
chr1	154175000	154200000	TPM3:25Kb:3.2e-06:4.1e-08:2.4e+02:3.6e+02
chr1	154225000	154250000	MIR190B:75Kb:0.00016:4.1e-06:85:1.9e+02
chr1	154225000	154250000	TPM3:75Kb:0.00016:4.1e-06:85:1.9e+02
chr1	154400000	154425000	IL6R:25Kb:9.5e-06:1.1e-07:2.7e+02:3.8e+02
chr1	155025000	155050000	EFNA3:-25Kb:0.0024:2.9e-05:2.7e+02:4.8e+02
chr1	155050000	155075000	EFNA4:25Kb:0.0024:2.9e-05:2.7e+02:4.8e+02
chr1	155050000	155075000	LOC100505666:25Kb:0.0024:2.9e-05:2.7e+02:4.8e+02
chr1	155225000	155250000	FDPS:-50Kb:0.00018:2.2e-06:1e+02:3.4e+02
chr1	155225000	155250000	RUSC1:-50Kb:0.00018:2.2e-06:1e+02:3.4e+02
chr1	155225000	155250000	RUSC1-AS1:-50Kb:0.00018:2.2e-06:1e+02:3.4e+02
chr1	155275000	155300000	CLK2:50Kb:0.00021:2.5e-06:1e+02:3.4e+02
chr1	155275000	155300000	FAM189B:50Kb:0.00021:2.5e-06:1e+02:3.4e+02
chr1	155275000	155300000	HCN3:50Kb:0.00021:2.5e-06:1e+02:3.4e+02
chr1	155275000	155300000	SCAMP3:50Kb:0.00021:2.5e-06:1e+02:3.4e+02
chr1	156075000	156100000	LMNA:25Kb:4.3e-06:5.4e-08:3.1e+02:6.4e+02
chr1	156075000	156100000	MEX3A:25Kb:4.3e-06:5.4e-08:3.1e+02:6.4e+02
chr1	156650000	156675000	CRABP2:-25Kb:0.00036:4.4e-06:3.2e+02:5.9e+02
chr1	156650000	156675000	ISG20L2:-25Kb:0.00036:4.4e-06:3.2e+02:5.9e+02
chr1	156650000	156675000	RRNAD1:-25Kb:0.00036:4.4e-06:3.2e+02:5.9e+02
chr1	157925000	157950000	LOC646268:-175Kb:0.003:7.9e-05:28:96
chr1	157975000	158000000	KIRREL:25Kb:0:0:1.6e+02:4.9e+02
chr1	158000000	158025000	KIRREL:50Kb:4.3e-15:1.1e-16:87:2.4e+02
chr1	158025000	158050000	KIRREL:75Kb:2.1e-08:1.4e-09:61:1.7e+02
chr1	158050000	158075000	KIRREL:100Kb:1.1e-13:4.4e-15:47:1.9e+02
chr1	158075000	158100000	KIRREL:125Kb:2.5e-13:1.3e-14:38:1.8e+02
chr1	158100000	158125000	CD1D:-25Kb:1.5e-11:1.9e-13:1.6e+02:2.9e+02
chr1	158125000	158150000	LOC646268:25Kb:1.4e-11:1.9e-13:1.6e+02:2.9e+02
chr1	158475000	158500000	OR6Y1:-25Kb:0.0082:0.0001:1.3e+02:1.9e+02
chr1	158775000	158800000	MNDA:-25Kb:0.0071:8.7e-05:1.3e+02:2e+02
chr1	158875000	158900000	PYHIN1:-25Kb:0.0038:4.6e-05:1.3e+02:2e+02
chr1	159000000	159025000	AIM2:-25Kb:0.00043:5.3e-06:1.3e+02:2.2e+02
chr1	159000000	159025000	IFI16:25Kb:5.9e-09:7.4e-11:1.3e+02:2.6e+02
chr1	159125000	159150000	DARC:-25Kb:2.7e-08:3.4e-10:1.8e+02:3e+02
chr1	159125000	159150000	LOC100131825:-25Kb:2.7e-08:3.4e-10:1.8e+02:3e+02
chr1	159150000	159175000	CADM3:25Kb:4e-08:5.2e-10:1.8e+02:3e+02
chr1	159750000	159775000	C1orf204:-75Kb:0.002:3.5e-05:56:1.4e+02
chr1	159750000	159775000	CCDC19:-100Kb:0:0:41:3e+02
chr1	159750000	159775000	IGSF9:-150Kb:0.00011:8.8e-06:22:1.1e+02
chr1	159750000	159775000	SLAMF9:-150Kb:0.00011:8.8e-06:22:1.1e+02
chr1	159750000	159775000	TAGLN2:-125Kb:6.5e-05:1.9e-06:32:1.2e+02
chr1	159750000	159775000	VSIG8:-75Kb:0.002:3.5e-05:56:1.4e+02
chr1	159800000	159825000	C1orf204:-25Kb:0.002:5e-05:1.8e+02:2.6e+02
chr1	159800000	159825000	CCDC19:-50Kb:0.00074:3e-05:86:1.7e+02
chr1	159800000	159825000	VSIG8:-25Kb:0.002:5e-05:1.8e+02:2.6e+02
chr1	159825000	159850000	DUSP23:75Kb:0.00058:3.3e-05:56:1.4e+02
chr1	159825000	159850000	FCRL6:75Kb:0.00058:3.3e-05:56:1.4e+02
chr1	159850000	159875000	DUSP23:100Kb:0:0:41:3e+02
chr1	159850000	159875000	FCRL6:100Kb:0:0:41:3e+02
chr1	159850000	159875000	IGSF9:-50Kb:0.0022:0.00021:86:1.6e+02
chr1	159850000	159875000	SLAMF9:-50Kb:0.0022:0.00021:86:1.6e+02
chr1	159850000	159875000	TAGLN2:-25Kb:6.5e-05:2.5e-06:1.8e+02:2.7e+02
chr1	159875000	159900000	CCDC19:25Kb:8.4e-05:2.3e-06:1.8e+02:2.7e+02
chr1	159875000	159900000	DUSP23:125Kb:5.3e-05:1.5e-06:32:1.2e+02
chr1	159875000	159900000	FCRL6:125Kb:5.3e-05:1.5e-06:32:1.2e+02
chr1	159875000	159900000	IGSF9:-25Kb:0:0:1.8e+02:3.7e+02
chr1	159875000	159900000	SLAMF9:-25Kb:0:0:1.8e+02:3.7e+02
chr1	159900000	159925000	CCDC19:50Kb:0.0034:0.00018:86:1.6e+02
chr1	159900000	159925000	DUSP23:150Kb:0.00015:6.6e-06:22:1.1e+02
chr1	159900000	159925000	FCRL6:150Kb:0.00015:6.6e-06:22:1.1e+02
chr1	159900000	159925000	LOC100505633:-25Kb:0:0:1.8e+02:5.5e+02
chr1	159900000	159925000	PIGM:-100Kb:8.5e-05:3.2e-06:62:1.5e+02
chr1	159900000	159925000	TAGLN2:25Kb:0:0:1.8e+02:3.7e+02
chr1	159925000	159950000	IGSF9:25Kb:0:0:1.8e+02:5.5e+02
chr1	159925000	159950000	SLAMF9:25Kb:0:0:1.8e+02:5.5e+02
chr1	159950000	159975000	IGSF9:50Kb:0:0:86:2.8e+02
chr1	159950000	159975000	LOC100505633:25Kb:0:0:1.8e+02:3.5e+02
chr1	159950000	159975000	SLAMF9:50Kb:0:0:86:2.8e+02
chr1	159975000	160000000	IGSF9:75Kb:3.7e-14:2e-15:93:2.5e+02
chr1	159975000	160000000	SLAMF9:75Kb:3.7e-14:2e-15:93:2.5e+02
chr1	160000000	160025000	IGSF8:-50Kb:0:0:1.2e+02:3e+02
chr1	160000000	160025000	IGSF9:100Kb:3.8e-05:2.6e-06:62:1.5e+02
chr1	160000000	160025000	KCNJ10:-25Kb:7.9e-11:9.7e-13:2.4e+02:3.8e+02
chr1	160000000	160025000	KCNJ9:-50Kb:0:0:1.2e+02:3e+02
chr1	160000000	160025000	SLAMF9:100Kb:3.8e-05:2.6e-06:62:1.5e+02
chr1	160025000	160050000	IGSF8:-25Kb:0.004:0.00011:2.4e+02:3.2e+02
chr1	160025000	160050000	KCNJ9:-25Kb:0.004:0.00011:2.4e+02:3.2e+02
chr1	160025000	160050000	PIGM:25Kb:3e-11:7.4e-13:2.4e+02:3.8e+02
chr1	160050000	160075000	CASQ1:-100Kb:0.0089:0.00058:58:1.3e+02
chr1	160050000	160075000	IGSF9:150Kb:0.0044:0.00047:35:1e+02
chr1	160050000	160075000	KCNJ10:25Kb:0.0019:4.7e-05:2.4e+02:3.2e+02
chr1	160050000	160075000	PEA15:-125Kb:0.0054:0.00027:65:1.4e+02
chr1	160050000	160075000	PIGM:50Kb:0:0:1.2e+02:3e+02
chr1	160050000	160075000	SLAMF9:150Kb:0.0044:0.00047:35:1e+02
chr1	160075000	160100000	ATP1A4:-25Kb:6.8e-05:1.7e-06:2.4e+02:3.4e+02
chr1	160075000	160100000	CASQ1:-75Kb:0.0028:0.00014:78:1.6e+02
chr1	160075000	160100000	PEA15:-100Kb:0.0054:0.00022:58:1.4e+02
chr1	160100000	160125000	ATP1A2:25Kb:0.00012:1.6e-06:2.4e+02:3.4e+02
chr1	160125000	160150000	ATP1A4:25Kb:4.4e-05:5.4e-07:2.4e+02:3.5e+02
chr1	160125000	160150000	CASQ1:-25Kb:1.9e-05:5e-07:2.4e+02:3.5e+02
chr1	160150000	160175000	ATP1A2:75Kb:0.0056:0.00015:78:1.6e+02
chr1	160150000	160175000	IGSF8:100Kb:0.0093:0.00052:58:1.3e+02
chr1	160150000	160175000	KCNJ9:100Kb:0.0093:0.00052:58:1.3e+02
chr1	160150000	160175000	PEA15:-25Kb:1.5e-07:1.9e-09:2.4e+02:3.7e+02
chr1	160175000	160200000	ATP1A2:100Kb:0.0056:0.00021:58:1.4e+02
chr1	160175000	160200000	CASQ1:25Kb:1.4e-07:1.8e-09:2.4e+02:3.7e+02
chr1	160175000	160200000	IGSF8:125Kb:0.0056:0.00023:65:1.4e+02
chr1	160175000	160200000	KCNJ9:125Kb:0.0056:0.00023:65:1.4e+02
chr1	160200000	160225000	CASQ1:50Kb:0.001:4e-05:1.2e+02:2e+02
chr1	160200000	160225000	PEA15:25Kb:5.2e-05:1.3e-06:2.4e+02:3.4e+02
chr1	160725000	160750000	SLAMF7:25Kb:7.2e-08:8.9e-10:2.5e+02:3.8e+02
chr1	160950000	160975000	KLHDC9:-100Kb:0.0029:0.00019:63:1.3e+02
chr1	160950000	160975000	PVRL4:-100Kb:0.0029:0.00019:63:1.3e+02
chr1	160975000	161000000	KLHDC9:-75Kb:1.8e-07:9.4e-09:83:1.9e+02
chr1	160975000	161000000	PVRL4:-75Kb:1.8e-07:9.4e-09:83:1.9e+02
chr1	161000000	161025000	ARHGAP30:-25Kb:2.4e-11:6e-13:2.5e+02:3.8e+02
chr1	161000000	161025000	KLHDC9:-50Kb:0:0:1.2e+02:3e+02
chr1	161000000	161025000	NIT1:-75Kb:3.2e-05:8.4e-07:83:1.7e+02
chr1	161000000	161025000	PFDN2:-75Kb:3.2e-05:8.4e-07:83:1.7e+02
chr1	161000000	161025000	PVRL4:-50Kb:0:0:1.2e+02:3e+02
chr1	161025000	161050000	KLHDC9:-25Kb:0:0:2.5e+02:5.7e+02
chr1	161025000	161050000	PVRL4:-25Kb:0:0:2.5e+02:5.7e+02
chr1	161025000	161050000	TSTD1:25Kb:6.2e-11:1.6e-12:2.5e+02:3.8e+02
chr1	161025000	161050000	USF1:25Kb:6.2e-11:1.6e-12:2.5e+02:3.8e+02
chr1	161050000	161075000	ARHGAP30:25Kb:0:0:2.5e+02:5.7e+02
chr1	161050000	161075000	F11R:75Kb:1.3e-06:1.5e-08:83:1.9e+02
chr1	161050000	161075000	NIT1:-25Kb:2.9e-09:3.8e-11:2.5e+02:3.7e+02
chr1	161050000	161075000	PFDN2:-25Kb:2.9e-09:3.8e-11:2.5e+02:3.7e+02
chr1	161050000	161075000	TSTD1:50Kb:0:0:1.2e+02:3e+02
chr1	161050000	161075000	USF1:50Kb:0:0:1.2e+02:3e+02
chr1	161075000	161100000	B4GALT3:-50Kb:0.0037:9.5e-05:1.2e+02:1.9e+02
chr1	161075000	161100000	KLHDC9:25Kb:1.6e-09:6.4e-11:2.5e+02:3.7e+02
chr1	161075000	161100000	PPOX:-50Kb:0.0037:9.5e-05:1.2e+02:1.9e+02
chr1	161075000	161100000	PVRL4:25Kb:1.6e-09:6.4e-11:2.5e+02:3.7e+02
chr1	161075000	161100000	TSTD1:75Kb:4.9e-05:1.8e-06:83:1.7e+02
chr1	161075000	161100000	USF1:75Kb:4.9e-05:1.8e-06:83:1.7e+02
chr1	161075000	161100000	USP21:-50Kb:0.0037:9.5e-05:1.2e+02:1.9e+02
chr1	161125000	161150000	ADAMTS4:-25Kb:6e-13:7.8e-15:2.5e+02:3.9e+02
chr1	161125000	161150000	NDUFS2:-25Kb:6e-13:7.8e-15:2.5e+02:3.9e+02
chr1	161125000	161150000	NIT1:50Kb:0.0032:0.00012:1.2e+02:1.9e+02
chr1	161125000	161150000	PFDN2:50Kb:0.0032:0.00012:1.2e+02:1.9e+02
chr1	161150000	161175000	APOA2:-25Kb:0.00011:1.4e-06:2.5e+02:3.3e+02
chr1	161150000	161175000	B4GALT3:25Kb:8.2e-13:1e-14:2.5e+02:3.9e+02
chr1	161150000	161175000	FCER1G:-25Kb:0.00011:1.4e-06:2.5e+02:3.3e+02
chr1	161150000	161175000	MIR5187:-25Kb:0.00011:1.4e-06:2.5e+02:3.3e+02
chr1	161150000	161175000	PPOX:25Kb:8.2e-13:1e-14:2.5e+02:3.9e+02
chr1	161150000	161175000	TOMM40L:-25Kb:0.00011:1.4e-06:2.5e+02:3.3e+02
chr1	161150000	161175000	USP21:25Kb:8.2e-13:1e-14:2.5e+02:3.9e+02
chr1	161175000	161200000	ADAMTS4:25Kb:6.6e-05:1.7e-06:2.5e+02:3.3e+02
chr1	161175000	161200000	MPZ:-100Kb:0.00091:1.1e-05:63:1.4e+02
chr1	161175000	161200000	NDUFS2:25Kb:6.6e-05:1.7e-06:2.5e+02:3.3e+02
chr1	161175000	161200000	SDHC:-100Kb:0.00091:1.1e-05:63:1.4e+02
chr1	161250000	161275000	APOA2:75Kb:0.00017:4.3e-06:83:1.6e+02
chr1	161250000	161275000	FCER1G:75Kb:0.00017:4.3e-06:83:1.6e+02
chr1	161250000	161275000	MIR5187:75Kb:0.00017:4.3e-06:83:1.6e+02
chr1	161250000	161275000	TOMM40L:75Kb:0.00017:4.3e-06:83:1.6e+02
chr1	161275000	161300000	APOA2:100Kb:0.0002:7.8e-06:63:1.4e+02
chr1	161275000	161300000	FCER1G:100Kb:0.0002:7.8e-06:63:1.4e+02
chr1	161275000	161300000	MIR5187:100Kb:0.0002:7.8e-06:63:1.4e+02
chr1	161275000	161300000	TOMM40L:100Kb:0.0002:7.8e-06:63:1.4e+02
chr1	161350000	161375000	ADAMTS4:200Kb:7.6e-05:2.9e-06:37:1.2e+02
chr1	161350000	161375000	APOA2:175Kb:0.0005:2.6e-05:46:1.2e+02
chr1	161350000	161375000	FCER1G:175Kb:0.0005:2.6e-05:46:1.2e+02
chr1	161350000	161375000	MIR5187:175Kb:0.0005:2.6e-05:46:1.2e+02
chr1	161350000	161375000	NDUFS2:200Kb:7.6e-05:2.9e-06:37:1.2e+02
chr1	161350000	161375000	TOMM40L:175Kb:0.0005:2.6e-05:46:1.2e+02
chr1	161450000	161475000	DUSP12:-250Kb:0.00056:7.3e-06:1.6:85
chr1	161450000	161475000	FCGR2A:-25Kb:1.4e-10:1.8e-12:34:1.6e+02
chr1	161450000	161475000	HSPA6:-25Kb:1.4e-10:1.8e-12:34:1.6e+02
chr1	161950000	161975000	OLFML2B:-25Kb:1.6e-05:2e-07:2.4e+02:3.4e+02
chr1	162175000	162200000	NOS1AP:150Kb:0.00092:6.2e-05:38:1.1e+02
chr1	162200000	162225000	NOS1AP:175Kb:2.1e-06:2.8e-08:32:1.3e+02
chr1	162225000	162250000	NOS1AP:200Kb:5.2e-05:1.4e-06:28:1.2e+02
chr1	162250000	162275000	NOS1AP:225Kb:7.1e-05:2.9e-06:25:1.1e+02
chr1	162350000	162375000	NOS1AP:325Kb:0.00031:1.7e-05:17:94
chr1	162575000	162600000	DDR2:-25Kb:4.9e-10:1.2e-11:1.7e+02:2.8e+02
chr1	162625000	162650000	DDR2:25Kb:0:0:1.7e+02:3.2e+02
chr1	162725000	162750000	DDR2:125Kb:0.0019:7.4e-05:43:1.1e+02
chr1	162825000	162850000	NUF2:-450Kb:0.00013:1.6e-06:15:82
chr1	162825000	162850000	RGS5:-450Kb:0.00013:1.6e-06:15:82
chr1	163125000	163150000	C1orf110:300Kb:0.0031:0.00012:21:80
chr1	163150000	163175000	C1orf110:325Kb:0.00069:1.8e-05:19:86
chr1	163275000	163300000	C1orf110:450Kb:0.00069:1.5e-05:15:82
chr1	164500000	164525000	PBX1:-25Kb:0.0016:8.1e-05:46:1.1e+02
chr1	164550000	164575000	PBX1:25Kb:0:0:46:2.2e+02
chr1	164575000	164600000	LOC100505795:-150Kb:1.5e-05:7.9e-07:22:1e+02
chr1	164575000	164600000	PBX1:50Kb:4.8e-07:1.2e-08:34:1.3e+02
chr1	164600000	164625000	LOC100505795:-125Kb:0.0012:0.00011:24:87
chr1	164625000	164650000	LOC100505795:-100Kb:0.00045:3.5e-05:26:94
chr1	164650000	164675000	LOC100505795:-75Kb:0.00034:2.3e-05:29:99
chr1	164675000	164700000	LOC100505795:-50Kb:5e-06:2e-07:34:1.2e+02
chr1	164700000	164725000	LOC100505795:-25Kb:0:0:46:2e+02
chr1	164750000	164775000	LOC100505795:25Kb:0:0:46:2.2e+02
chr1	164750000	164775000	PBX1:225Kb:0.00019:7.4e-06:19:90
chr1	165350000	165375000	LOC400794:-200Kb:0:0:32:2.6e+02
chr1	165375000	165400000	LOC400794:-175Kb:7.1e-11:1.9e-12:38:1.6e+02
chr1	165625000	165650000	MGST3:25Kb:0.0004:5e-06:1.7e+02:2.4e+02
chr1	165725000	165750000	UCK2:-50Kb:0.0019:4.6e-05:92:1.6e+02
chr1	165775000	165800000	TMCO1:50Kb:0.0014:7.1e-05:92:1.6e+02
chr1	165800000	165825000	TMCO1:75Kb:0.0004:1.6e-05:65:1.3e+02
chr1	165825000	165850000	TMCO1:100Kb:0.00019:5e-06:51:1.2e+02
chr1	165850000	165875000	ALDH9A1:200Kb:0.00048:5.9e-06:32:1e+02
chr1	165850000	165875000	LOC440700:200Kb:0.00048:5.9e-06:32:1e+02
chr1	165850000	165875000	MGST3:250Kb:0.0033:8.3e-05:25:89
chr1	165850000	165875000	TMCO1:125Kb:6.1e-14:7.8e-16:42:1.7e+02
chr1	165850000	165875000	UCK2:75Kb:9.1e-10:1.1e-11:65:1.7e+02
chr1	166100000	166125000	FAM78B:-25Kb:1.3e-08:3.1e-10:1.2e+02:2.2e+02
chr1	166125000	166150000	MIR921:25Kb:3.2e-08:4.1e-10:1.2e+02:2.2e+02
chr1	166150000	166175000	FAM78B:25Kb:1.1e-12:1.4e-14:1.2e+02:2.4e+02
chr1	167075000	167100000	DUSP27:25Kb:3.9e-11:4.9e-13:1.7e+02:3e+02
chr1	167075000	167100000	GPA33:25Kb:3.9e-11:4.9e-13:1.7e+02:3e+02
chr1	167625000	167650000	RCSD1:50Kb:1.5e-12:1.9e-14:1.2e+02:2.7e+02
chr1	167650000	167675000	CREG1:150Kb:0.0037:4.6e-05:39:1.1e+02
chr1	167650000	167675000	MPZL1:-25Kb:4.6e-06:2.4e-07:2.5e+02:3.4e+02
chr1	167650000	167675000	RCSD1:75Kb:1.5e-08:3.7e-10:80:2e+02
chr1	167700000	167725000	MPZL1:25Kb:9.9e-07:3.9e-08:2.5e+02:3.5e+02
chr1	167725000	167750000	MPZL1:50Kb:0.00017:1.1e-05:1.2e+02:2e+02
chr1	167750000	167775000	MPZL1:75Kb:0:0:80:2.7e+02
chr1	167775000	167800000	MPZL1:100Kb:1.3e-07:3.4e-09:59:1.6e+02
chr1	168400000	168425000	LOC100505918:25Kb:0.0058:7.2e-05:1.7e+02:2.4e+02
chr1	168400000	168425000	XCL1:-125Kb:9.5e-07:1.2e-08:41:1.4e+02
chr1	168550000	168575000	ATP1B1:-525Kb:8.2e-07:4e-08:20:1e+02
chr1	168550000	168575000	BLZF1:-775Kb:0.0009:1.2e-05:17:75
chr1	168550000	168575000	NME7:-775Kb:0.0009:1.2e-05:17:75
chr1	168575000	168600000	ATP1B1:-500Kb:1.3e-11:1.9e-13:20:1.3e+02
chr1	168575000	168600000	BLZF1:-750Kb:0.0037:0.00015:17:67
chr1	168575000	168600000	NME7:-750Kb:0.0037:0.00015:17:67
chr1	168600000	168625000	ATP1B1:-475Kb:8.7e-11:2.6e-12:21:1.2e+02
chr1	168600000	168625000	DPT:-75Kb:7.8e-05:3.1e-06:65:1.4e+02
chr1	168650000	168675000	DPT:-25Kb:7.9e-06:1.1e-07:1.7e+02:2.6e+02
chr1	168675000	168700000	ATP1B1:-400Kb:8.2e-07:4.9e-08:23:1e+02
chr1	168775000	168800000	LINC00626:25Kb:6.1e-05:7.6e-07:1.7e+02:2.5e+02
chr1	169075000	169100000	BLZF1:-250Kb:0.0037:0.0001:28:79
chr1	169075000	169100000	DPT:400Kb:2.6e-05:7e-07:23:1e+02
chr1	169075000	169100000	NME7:-250Kb:0.0037:0.0001:28:79
chr1	169100000	169125000	ATP1B1:25Kb:2e-05:1.5e-06:1.7e+02:2.4e+02
chr1	169300000	169325000	ATP1B1:225Kb:0.0033:0.0003:29:81
chr1	169325000	169350000	ATP1B1:250Kb:0.0033:0.00035:28:79
chr1	169425000	169450000	SLC19A2:-25Kb:0.00039:1.5e-05:1.4e+02:2e+02
chr1	169475000	169500000	SLC19A2:25Kb:0:0:1.4e+02:2.7e+02
chr1	169500000	169525000	C1orf112:-250Kb:0.00079:3.1e-05:24:69
chr1	169500000	169525000	METTL18:-250Kb:0.00079:3.1e-05:24:69
chr1	169500000	169525000	SLC19A2:50Kb:0:0:83:2.4e+02
chr1	169525000	169550000	C1orf112:-225Kb:0.00011:3e-06:26:77
chr1	169525000	169550000	METTL18:-225Kb:0.00011:3e-06:26:77
chr1	169725000	169750000	C1orf112:-25Kb:0:0:1.4e+02:2.5e+02
chr1	169725000	169750000	METTL18:-25Kb:0:0:1.4e+02:2.5e+02
chr1	169725000	169750000	SELE:25Kb:2.9e-06:3.6e-08:1.4e+02:2e+02
chr1	169875000	169900000	SCYL3:25Kb:3.7e-05:4.5e-07:1.2e+02:1.7e+02
chr1	170525000	170550000	GORAB:25Kb:0:0:1.2e+02:2.2e+02
chr1	171200000	171225000	FMO4:-75Kb:3.1e-10:4.1e-12:55:1.4e+02
chr1	171250000	171275000	FMO1:50Kb:0.00029:7.8e-06:84:1.4e+02
chr1	171275000	171300000	FMO1:75Kb:2.5e-10:3.3e-12:55:1.4e+02
chr1	171475000	171500000	PRRC2C:25Kb:0.0067:8.5e-05:1.7e+02:2.2e+02
chr1	171950000	171975000	METTL13:200Kb:5.7e-05:7.1e-07:30:1.9e+02
chr1	172600000	172625000	FASLG:-25Kb:0.0024:3e-05:1.5e+02:3e+02
chr1	173400000	173425000	LOC100506023:-25Kb:0.007:8.5e-05:1.5e+02:2.8e+02
chr1	173400000	173425000	PRDX6:-25Kb:0.007:8.5e-05:1.5e+02:2.8e+02
chr1	173850000	173875000	SERPINC1:-25Kb:4.4e-10:5.3e-12:1.5e+02:2.8e+02
chr1	174150000	174175000	RABGAP1L:25Kb:0.0019:2.3e-05:1.5e+02:2.3e+02
chr1	174725000	174750000	CACYBP:-225Kb:0:0:25:1.8e+02
chr1	174750000	174775000	CACYBP:-200Kb:7.6e-07:3e-08:27:1.2e+02
chr1	174775000	174800000	CACYBP:-175Kb:0.0012:7.9e-05:30:96
chr1	174925000	174950000	CACYBP:-25Kb:1.4e-07:3.6e-09:1.1e+02:2.1e+02
chr1	174950000	174975000	MRPS14:-25Kb:0.00012:1.5e-06:1.1e+02:1.9e+02
chr1	174975000	175000000	CACYBP:25Kb:2.6e-05:1.4e-06:1.1e+02:1.9e+02
chr1	175000000	175025000	TNN:-25Kb:0.0015:2.2e-05:1.5e+02:2.2e+02
chr1	175050000	175075000	TNN:25Kb:0.0015:3.6e-05:1.5e+02:2.2e+02
chr1	175125000	175150000	KIAA0040:-25Kb:7.6e-10:1.9e-11:1.5e+02:2.7e+02
chr1	175175000	175200000	KIAA0040:25Kb:0:0:1.5e+02:4.2e+02
chr1	176200000	176225000	RFWD2:25Kb:0.0016:2e-05:1.2e+02:1.8e+02
chr1	176400000	176425000	PAPPA2:-25Kb:2.7e-10:3.3e-12:1.2e+02:2.1e+02
chr1	176950000	176975000	MIR488:-25Kb:1.6e-05:1.9e-07:1.6e+02:2.2e+02
chr1	177000000	177025000	MIR488:25Kb:0.0051:0.00012:1.6e+02:2.1e+02
chr1	178025000	178050000	RASAL2:-25Kb:5.8e-07:7.7e-09:2.2e+02:3e+02
chr1	178025000	178050000	RASAL2-AS1:-25Kb:5.8e-07:7.7e-09:2.2e+02:3e+02
chr1	178075000	178100000	RASAL2:25Kb:2.1e-05:5.6e-07:2.2e+02:2.8e+02
chr1	178075000	178100000	RASAL2-AS1:25Kb:2.1e-05:5.6e-07:2.2e+02:2.8e+02
chr1	178150000	178175000	RASAL2:100Kb:6.7e-05:2.7e-06:55:1.2e+02
chr1	178150000	178175000	RASAL2-AS1:100Kb:6.7e-05:2.7e-06:55:1.2e+02
chr1	178200000	178225000	RASAL2:150Kb:0.00013:7.1e-06:44:1e+02
chr1	178200000	178225000	RASAL2-AS1:150Kb:0.00013:7.1e-06:44:1e+02
chr1	178225000	178250000	RASAL2:175Kb:0.0011:7.2e-05:40:94
chr1	178225000	178250000	RASAL2-AS1:175Kb:0.0011:7.2e-05:40:94
chr1	178250000	178275000	LOC730102:250Kb:2.5e-05:3.1e-07:33:1e+02
chr1	178450000	178475000	TEX35:-25Kb:3.5e-05:9.8e-07:2.2e+02:2.8e+02
chr1	178475000	178500000	C1orf220:-25Kb:9.6e-13:2.6e-14:1e+02:2.1e+02
chr1	178475000	178500000	FAM20B:-500Kb:5e-05:2.1e-06:10:73
chr1	178500000	178525000	FAM20B:-475Kb:2.2e-09:3e-11:14:1e+02
chr1	178500000	178525000	RALGPS2:-175Kb:6.7e-09:1.8e-10:32:1.2e+02
chr1	178500000	178525000	TEX35:25Kb:1.9e-12:2.7e-14:1e+02:2.1e+02
chr1	178600000	178625000	MIR4424:-25Kb:0.00048:1.2e-05:1.6e+02:2.2e+02
chr1	178650000	178675000	C1orf220:150Kb:0.005:0.0006:36:83
chr1	178650000	178675000	MIR4424:25Kb:3.4e-05:4.3e-07:1.6e+02:2.3e+02
chr1	178650000	178675000	RALGPS2:-25Kb:0:0:1.6e+02:2.9e+02
chr1	178675000	178700000	C1orf220:175Kb:5.7e-09:3.3e-10:32:1.2e+02
chr1	178700000	178725000	C1orf220:200Kb:9.6e-13:2.8e-14:29:1.4e+02
chr1	178700000	178725000	FAM20B:-275Kb:0.0068:0.00047:22:67
chr1	178725000	178750000	C1orf220:225Kb:9e-07:6.5e-08:26:1e+02
chr1	178725000	178750000	FAM20B:-250Kb:0.0011:6.2e-05:24:76
chr1	178750000	178775000	C1orf220:250Kb:0.005:0.00066:24:70
chr1	178950000	178975000	C1orf220:450Kb:1.2e-05:1e-06:15:83
chr1	178975000	179000000	C1orf220:475Kb:5.7e-09:3.2e-10:14:1e+02
chr1	178975000	179000000	TEX35:500Kb:0.00016:6.9e-06:10:73
chr1	179000000	179025000	FAM20B:25Kb:4.7e-07:1.3e-08:1.6e+02:2.4e+02
chr1	179025000	179050000	C1orf220:525Kb:0.00062:6.3e-05:13:68
chr1	179925000	179950000	CEP350:25Kb:0.00092:1.1e-05:1.7e+02:2.4e+02
chr1	180125000	180150000	TOR1AIP2:300Kb:1.6e-05:2e-07:16:88
chr1	180200000	180225000	ACBD6:-250Kb:0.0026:3.3e-05:14:97
chr1	180200000	180225000	LOC100527964:-25Kb:1.3e-13:1.7e-15:1.7e+02:3.3e+02
chr1	180250000	180275000	LOC100527964:25Kb:0.0016:4.2e-05:1.7e+02:2.5e+02
chr1	180375000	180400000	LOC100527964:150Kb:0.0042:0.00021:31:1e+02
chr1	180425000	180450000	ACBD6:-25Kb:0.0093:0.00023:91:1.6e+02
chr1	180425000	180450000	LOC100527964:200Kb:0.0042:0.00019:24:95
chr1	180850000	180875000	KIAA1614:-25Kb:0.007:0.00017:1.8e+02:2.5e+02
chr1	180900000	180925000	KIAA1614:25Kb:0.0016:2e-05:1.8e+02:2.6e+02
chr1	180950000	180975000	STX6:-25Kb:4.1e-11:5.2e-13:1.8e+02:3.3e+02
chr1	181000000	181025000	IER5:-50Kb:5.8e-12:2.3e-13:1.1e+02:2.7e+02
chr1	181025000	181050000	IER5:-25Kb:1.3e-09:6.9e-11:1.8e+02:3.2e+02
chr1	181025000	181050000	MR1:25Kb:0:0:1.8e+02:3.6e+02
chr1	181050000	181075000	MR1:50Kb:4.2e-12:1.6e-13:1.1e+02:2.7e+02
chr1	181075000	181100000	IER5:25Kb:0:0:1.8e+02:5.4e+02
chr1	181075000	181100000	MR1:75Kb:0.0074:0.00048:83:1.5e+02
chr1	181100000	181125000	IER5:50Kb:0:0:1.1e+02:4.8e+02
chr1	181100000	181125000	MR1:100Kb:0:0:68:2.7e+02
chr1	181100000	181125000	STX6:125Kb:0.00094:2.4e-05:58:1.4e+02
chr1	181125000	181150000	MR1:125Kb:0.0012:6.2e-05:58:1.4e+02
chr1	182050000	182075000	GLUL:-300Kb:4.1e-15:1.1e-16:26:1.8e+02
chr1	182050000	182075000	TEDDM1:-300Kb:4.1e-15:1.1e-16:26:1.8e+02
chr1	182075000	182100000	GLUL:-275Kb:5.3e-05:3.6e-06:28:1.1e+02
chr1	182075000	182100000	TEDDM1:-275Kb:5.3e-05:3.6e-06:28:1.1e+02
chr1	182100000	182125000	GLUL:-250Kb:0:0:30:2e+02
chr1	182100000	182125000	TEDDM1:-250Kb:0:0:30:2e+02
chr1	182125000	182150000	GLUL:-225Kb:0.0043:0.00035:33:97
chr1	182125000	182150000	TEDDM1:-225Kb:0.0043:0.00035:33:97
chr1	182150000	182175000	GLUL:-200Kb:1.3e-05:7.3e-07:36:1.3e+02
chr1	182150000	182175000	TEDDM1:-200Kb:1.3e-05:7.3e-07:36:1.3e+02
chr1	182325000	182350000	GLUL:-25Kb:1.2e-09:4.7e-11:1.8e+02:3e+02
chr1	182325000	182350000	TEDDM1:-25Kb:1.2e-09:4.7e-11:1.8e+02:3e+02
chr1	182550000	182575000	LOC284648:-25Kb:0.0012:4.6e-05:1.8e+02:2.5e+02
chr1	182550000	182575000	NPL:-200Kb:0:0:36:2.3e+02
chr1	182575000	182600000	NPL:-175Kb:0.00018:4.8e-06:40:1.2e+02
chr1	182575000	182600000	RGS16:25Kb:0.0011:4.6e-05:1.8e+02:2.5e+02
chr1	182575000	182600000	RNASEL:25Kb:0.0011:4.6e-05:1.8e+02:2.5e+02
chr1	182600000	182625000	LOC284648:25Kb:0.00013:1.7e-06:1.8e+02:2.7e+02
chr1	182600000	182625000	RGS8:-25Kb:0.00054:6.6e-06:1.8e+02:2.6e+02
chr1	182725000	182750000	RGS16:175Kb:7.5e-07:2e-08:40:1.4e+02
chr1	182725000	182750000	RNASEL:175Kb:7.5e-07:2e-08:40:1.4e+02
chr1	182750000	182775000	DHX9:-50Kb:0.0017:4.4e-05:66:1.4e+02
chr1	182750000	182775000	LOC284648:175Kb:0.00019:4.7e-06:40:1.2e+02
chr1	182750000	182775000	RGS16:200Kb:0:0:36:2.3e+02
chr1	182750000	182775000	RNASEL:200Kb:0:0:36:2.3e+02
chr1	182775000	182800000	DHX9:-25Kb:0.00027:3.3e-06:1.4e+02:2.2e+02
chr1	182775000	182800000	NPL:25Kb:0.0021:0.00011:1.8e+02:2.5e+02
chr1	182800000	182825000	NPL:50Kb:0.0011:4.1e-05:66:1.4e+02
chr1	182925000	182950000	LAMC2:-225Kb:0.0009:0.00011:33:96
chr1	182975000	183000000	LAMC2:-175Kb:3.3e-07:2.3e-08:42:1.4e+02
chr1	183000000	183025000	LAMC2:-150Kb:0.00023:2.6e-05:48:1.2e+02
chr1	183025000	183050000	LAMC2:-125Kb:7.7e-05:6.4e-06:57:1.3e+02
chr1	183050000	183075000	LAMC2:-100Kb:0.00011:1e-05:70:1.4e+02
chr1	183075000	183100000	LAMC2:-75Kb:8.8e-08:4.9e-09:90:1.9e+02
chr1	183100000	183125000	LAMC2:-50Kb:0:0:1.3e+02:2.7e+02
chr1	183125000	183150000	LAMC2:-25Kb:0:0:2.4e+02:4.5e+02
chr1	183150000	183175000	LAMC1:175Kb:3.8e-05:4.9e-07:42:1.4e+02
chr1	183175000	183200000	LAMC2:25Kb:1.6e-13:6.7e-15:2.4e+02:3.8e+02
chr1	183450000	183475000	SMG7:25Kb:0.00024:3.2e-06:2.4e+02:3.2e+02
chr1	183450000	183475000	SMG7-AS1:25Kb:0.00024:3.2e-06:2.4e+02:3.2e+02
chr1	183525000	183550000	NCF2:-25Kb:1.2e-08:1.4e-10:2.4e+02:3.6e+02
chr1	183575000	183600000	APOBEC4:-25Kb:7.7e-09:1e-10:85:1.9e+02
chr1	183575000	183600000	ARPC5:-25Kb:7.7e-09:1e-10:85:1.9e+02
chr1	183575000	183600000	RGL1:-25Kb:7.7e-09:1e-10:85:1.9e+02
chr1	183575000	183600000	SMG7:150Kb:0.00054:1.4e-05:48:1.2e+02
chr1	183575000	183600000	SMG7-AS1:150Kb:0.00054:1.4e-05:48:1.2e+02
chr1	183875000	183900000	APOBEC4:275Kb:2.5e-05:6.7e-07:27:1.1e+02
chr1	183875000	183900000	ARPC5:275Kb:2.5e-05:6.7e-07:27:1.1e+02
chr1	183875000	183900000	RGL1:275Kb:2.5e-05:6.7e-07:27:1.1e+02
chr1	184375000	184400000	C1orf21:25Kb:0:0:1.8e+02:3.6e+02
chr1	184400000	184425000	C1orf21:50Kb:2.4e-05:1.3e-06:1e+02:1.7e+02
chr1	184450000	184475000	C1orf21:100Kb:0.0027:0.00022:60:1.1e+02
chr1	184500000	184525000	C1orf21:150Kb:1e-05:4.1e-07:44:1.2e+02
chr1	184525000	184550000	C1orf21:175Kb:1.9e-08:5.4e-10:39:1.3e+02
chr1	184550000	184575000	C1orf21:200Kb:0.0042:0.0004:35:83
chr1	184625000	184650000	C1orf21:275Kb:0.0027:0.0002:27:78
chr1	184675000	184700000	EDEM3:-25Kb:8.1e-09:1e-10:84:1.9e+02
chr1	184750000	184775000	FAM129A:-175Kb:0.00011:1.4e-06:35:1.1e+02
chr1	184775000	184800000	FAM129A:-150Kb:0.00014:3.7e-06:39:1.2e+02
chr1	185275000	185300000	LOC100288079:-25Kb:1.5e-08:1.9e-10:1.6e+02:2.6e+02
chr1	185300000	185325000	IVNS1ABP:25Kb:1.4e-08:1.9e-10:1.6e+02:2.6e+02
chr1	185325000	185350000	LOC100288079:25Kb:0.00014:3.5e-06:1.6e+02:2.3e+02
chr1	185450000	185475000	IVNS1ABP:175Kb:0.0017:9.3e-05:35:97
chr1	185525000	185550000	IVNS1ABP:250Kb:7.5e-06:3.1e-07:27:1.1e+02
chr1	185625000	185650000	IVNS1ABP:350Kb:6.4e-08:1.8e-09:20:1.2e+02
chr1	185675000	185700000	HMCN1:-25Kb:0.00022:5.6e-06:1.6e+02:2.3e+02
chr1	185725000	185750000	HMCN1:25Kb:3.4e-07:4.3e-09:1.6e+02:2.5e+02
chr1	185775000	185800000	RNU6-72:-400Kb:1.7e-05:2.3e-07:29:1e+02
chr1	186150000	186175000	RNU6-72:-25Kb:0.00047:1.3e-05:1.6e+02:2.3e+02
chr1	186300000	186325000	C1orf27:-25Kb:1.8e-12:2.2e-14:1.4e+02:2.5e+02
chr1	186300000	186325000	TPR:-25Kb:1.8e-12:2.2e-14:1.4e+02:2.5e+02
chr1	186375000	186400000	OCLM:25Kb:0.00063:7.7e-06:1.4e+02:2.1e+02
chr1	186575000	186600000	PTGS2:-50Kb:0.0019:4.9e-05:87:1.4e+02
chr1	186600000	186625000	PTGS2:-25Kb:0.0012:1.6e-05:1.4e+02:2e+02
chr1	190550000	190575000	LOC440704:-25Kb:0.0044:5.3e-05:84:1e+02
chr1	192250000	192275000	RGS21:-25Kb:0.00082:1e-05:94:1.3e+02
chr1	192425000	192450000	RGS1:-100Kb:0.0002:5.1e-06:44:86
chr1	192500000	192525000	RGS1:-25Kb:0.0019:7e-05:1.4e+02:1.7e+02
chr1	192550000	192575000	RGS1:25Kb:6.4e-12:8e-14:1.4e+02:2.1e+02
chr1	192850000	192875000	RGS2:75Kb:0.00046:2.4e-05:55:95
chr1	192925000	192950000	RGS2:150Kb:2.3e-05:9.1e-07:32:78
chr1	192950000	192975000	RGS2:175Kb:2e-12:2.7e-14:28:1e+02
chr1	192975000	193000000	RGS2:200Kb:5.1e-06:1.4e-07:25:75
[truncated: 24,838 more rows]
