# Supplementary material for: Promoter-enhancer interactions identified from Hi-C data using probabilistic models and hierarchical topological domains
Source: Nat Commun. 2017 Dec 21;8:2237. doi: 10.1038/s41467-017-02386-3 (PMC5740158; doi:10.1038/s41467-017-02386-3)
Supplement: Supplementary file 4 — Supplementary Data 1 [file 41467_2017_2386_MOESM4_ESM.zip › lib25_HMEC.enh_1e-4.bed]

chr1	525000	550000	LOC100288069:-175Kb:3.6e-12:5.2e-14:1.2e+02:2e+02
chr1	800000	825000	LOC100130417:-50Kb:0:0:1.2e+02:2.2e+02
chr1	800000	825000	SAMD11:-50Kb:0:0:1.2e+02:2.2e+02
chr1	825000	850000	C1orf170:-75Kb:0:0:1.2e+02:2.2e+02
chr1	825000	850000	KLHL17:-50Kb:0:0:1.2e+02:2.2e+02
chr1	825000	850000	NOC2L:-50Kb:0:0:1.2e+02:2.2e+02
chr1	825000	850000	PLEKHN1:-75Kb:0:0:1.2e+02:2.2e+02
chr1	850000	875000	HES4:-75Kb:0:0:1.2e+02:2.2e+02
chr1	850000	875000	ISG15:-75Kb:0:0:1.2e+02:2.2e+02
chr1	1150000	1175000	FAM132A:-25Kb:3.7e-07:9.2e-09:1.2e+02:1.8e+02
chr1	1175000	1200000	B3GALT6:25Kb:3.5e-07:4.7e-09:1.2e+02:1.8e+02
chr1	1175000	1200000	SCNN1D:-25Kb:1.7e-14:2.2e-16:1.2e+02:2.1e+02
chr1	1175000	1200000	SDF4:25Kb:3.5e-07:4.7e-09:1.2e+02:1.8e+02
chr1	1175000	1200000	UBE2J2:-25Kb:1.7e-14:2.2e-16:1.2e+02:2.1e+02
chr1	1200000	1225000	FAM132A:25Kb:1.8e-14:2.2e-16:1.2e+02:2.1e+02
chr1	1275000	1300000	AURKAIP1:-25Kb:7.2e-07:1.8e-08:1.7e+02:2.3e+02
chr1	1300000	1325000	CCNL2:-25Kb:1.8e-08:4.7e-10:1.7e+02:2.4e+02
chr1	1300000	1325000	DVL1:25Kb:5.9e-07:7.3e-09:1.7e+02:2.3e+02
chr1	1300000	1325000	LOC148413:-25Kb:1.8e-08:4.7e-10:1.7e+02:2.4e+02
chr1	1300000	1325000	MRPL20:-25Kb:1.8e-08:4.7e-10:1.7e+02:2.4e+02
chr1	1300000	1325000	MXRA8:25Kb:5.9e-07:7.3e-09:1.7e+02:2.3e+02
chr1	1325000	1350000	ANKRD65:-25Kb:2.2e-09:2.6e-11:1.7e+02:2.5e+02
chr1	1325000	1350000	AURKAIP1:25Kb:2.7e-08:3.4e-10:1.7e+02:2.4e+02
chr1	1325000	1350000	TMEM88B:-25Kb:2.2e-09:2.6e-11:1.7e+02:2.5e+02
chr1	1325000	1350000	VWA1:-25Kb:2.2e-09:2.6e-11:1.7e+02:2.5e+02
chr1	1350000	1375000	CCNL2:25Kb:1.5e-09:1.9e-11:1.7e+02:2.5e+02
chr1	1350000	1375000	LOC148413:25Kb:1.5e-09:1.9e-11:1.7e+02:2.5e+02
chr1	1350000	1375000	MRPL20:25Kb:1.5e-09:1.9e-11:1.7e+02:2.5e+02
chr1	1475000	1500000	SSU72:-25Kb:0:0:1.7e+02:2.7e+02
chr1	1500000	1525000	TMEM240:25Kb:0:0:1.7e+02:2.7e+02
chr1	1725000	1750000	NADK:25Kb:1.5e-12:1.9e-14:1.7e+02:2.8e+02
chr1	1750000	1775000	GNB1:-50Kb:1.5e-05:1.8e-07:70:1.4e+02
chr1	1875000	1900000	GABRD:-75Kb:1.3e-07:1.6e-09:43:1.2e+02
chr1	1875000	1900000	KIAA1751:-50Kb:7.3e-06:9e-08:70:1.4e+02
chr1	1875000	1900000	PRKCZ:-100Kb:2.6e-10:3.1e-12:39:1.3e+02
chr1	2100000	2125000	MORN1:-200Kb:1.2e-06:4.6e-08:17:88
chr1	2100000	2125000	RER1:-200Kb:1.2e-06:4.6e-08:17:88
chr1	2125000	2150000	MORN1:-175Kb:6.8e-08:8.9e-10:22:1e+02
chr1	2125000	2150000	RER1:-175Kb:6.8e-08:8.9e-10:22:1e+02
chr1	2150000	2175000	MORN1:-150Kb:5.9e-07:1.5e-08:29:1e+02
chr1	2150000	2175000	RER1:-150Kb:5.9e-07:1.5e-08:29:1e+02
chr1	2175000	2200000	SKI:25Kb:0:0:1.3e+02:2.6e+02
chr1	2275000	2300000	MORN1:-25Kb:1.3e-05:7.1e-07:1.3e+02:2e+02
chr1	2275000	2300000	RER1:-25Kb:1.3e-05:7.1e-07:1.3e+02:2e+02
chr1	2300000	2325000	C1orf86:175Kb:1.1e-07:1.4e-09:22:1e+02
chr1	2300000	2325000	LOC100129534:25Kb:5.3e-05:6.5e-07:1.3e+02:2e+02
chr1	2300000	2325000	SKI:150Kb:8.5e-07:2.2e-08:29:1e+02
chr1	2350000	2375000	PEX10:25Kb:6e-05:8.3e-07:1.3e+02:2e+02
chr1	3375000	3400000	ARHGEF16:25Kb:6e-09:7.7e-11:1.4e+02:2.3e+02
chr1	3375000	3400000	MEGF6:-150Kb:3.3e-06:1.3e-07:28:95
chr1	3375000	3400000	TPRG1L:-150Kb:3.3e-06:1.3e-07:28:95
chr1	3450000	3475000	MEGF6:-75Kb:3.3e-06:1.3e-07:38:1e+02
chr1	3450000	3475000	TPRG1L:-75Kb:3.3e-06:1.3e-07:38:1e+02
chr1	3525000	3550000	TP73:-25Kb:8.5e-09:2.2e-10:1.4e+02:2.2e+02
chr1	3525000	3550000	WRAP73:-25Kb:8.5e-09:2.2e-10:1.4e+02:2.2e+02
chr1	3550000	3575000	MEGF6:25Kb:1.9e-08:2.6e-10:1.4e+02:2.2e+02
chr1	3550000	3575000	TPRG1L:25Kb:1.9e-08:2.6e-10:1.4e+02:2.2e+02
chr1	3575000	3600000	TP73:25Kb:3.8e-09:4.9e-11:1.4e+02:2.2e+02
chr1	3575000	3600000	WRAP73:25Kb:3.8e-09:4.9e-11:1.4e+02:2.2e+02
chr1	3600000	3625000	CCDC27:-50Kb:2e-05:5.2e-07:61:1.2e+02
chr1	3600000	3625000	TP73:50Kb:1.1e-06:4.1e-08:61:1.3e+02
chr1	3600000	3625000	TP73-AS1:-50Kb:2e-05:5.2e-07:61:1.2e+02
chr1	3600000	3625000	WRAP73:50Kb:1.1e-06:4.1e-08:61:1.3e+02
chr1	3625000	3650000	MEGF6:100Kb:3.7e-05:2e-06:27:87
chr1	3625000	3650000	TPRG1L:100Kb:3.7e-05:2e-06:27:87
chr1	3650000	3675000	SMIM1:-25Kb:3.5e-07:8.8e-09:1.4e+02:2e+02
chr1	3675000	3700000	CCDC27:25Kb:7.2e-07:9.2e-09:1.4e+02:2e+02
chr1	3675000	3700000	LRRC47:-25Kb:1.5e-11:1.9e-13:1.4e+02:2.2e+02
chr1	3675000	3700000	TP73-AS1:25Kb:7.2e-07:9.2e-09:1.4e+02:2e+02
chr1	3700000	3725000	SMIM1:25Kb:1.1e-11:1.3e-13:1.4e+02:2.2e+02
chr1	3725000	3750000	CEP104:-25Kb:2.2e-08:2.8e-10:1.4e+02:2.1e+02
chr1	3725000	3750000	DFFB:-25Kb:2.2e-08:2.8e-10:1.4e+02:2.1e+02
chr1	4725000	4750000	AJAP1:25Kb:0:0:93:1.8e+02
chr1	4875000	4900000	AJAP1:175Kb:1.4e-11:4e-13:15:78
chr1	5925000	5950000	MIR4689:25Kb:6.3e-06:7.8e-08:86:1.5e+02
chr1	6400000	6425000	ACOT7:-50Kb:0:0:1.1e+02:3.2e+02
chr1	6400000	6425000	ESPN:-75Kb:0:0:72:2.3e+02
chr1	6400000	6425000	GPR153:100Kb:1.8e-14:2.2e-16:54:1.7e+02
chr1	6400000	6425000	HES2:-75Kb:0:0:72:2.3e+02
chr1	6400000	6425000	HES3:100Kb:1.8e-14:2.2e-16:54:1.7e+02
chr1	6400000	6425000	MIR4252:-75Kb:0:0:72:2.3e+02
chr1	6425000	6450000	ACOT7:-25Kb:0:0:2.2e+02:3.8e+02
chr1	6450000	6475000	ESPN:-25Kb:1.1e-09:2.6e-11:2.2e+02:3.2e+02
chr1	6450000	6475000	HES2:-25Kb:1.1e-09:2.6e-11:2.2e+02:3.2e+02
chr1	6450000	6475000	MIR4252:-25Kb:1.1e-09:2.6e-11:2.2e+02:3.2e+02
chr1	6475000	6500000	ACOT7:25Kb:6.4e-10:2.4e-11:2.2e+02:3.2e+02
chr1	6550000	6575000	PLEKHG5:-25Kb:1.7e-08:2.1e-10:2.2e+02:3.2e+02
chr1	6725000	6750000	DNAJC11:-25Kb:8.8e-05:1.1e-06:1.7e+02:2.5e+02
chr1	6800000	6825000	CAMTA1:-25Kb:2.5e-12:3.1e-14:1.7e+02:3e+02
chr1	8025000	8050000	SLC45A1:-350Kb:5.5e-10:6.9e-12:18:1.4e+02
chr1	8075000	8100000	SLC45A1:-300Kb:2.3e-06:5.9e-08:21:1.2e+02
chr1	8275000	8300000	ERRFI1:200Kb:7.8e-07:2.1e-08:32:1.3e+02
chr1	8350000	8375000	ERRFI1:275Kb:0:0:23:1.8e+02
chr1	8375000	8400000	ERRFI1:300Kb:3.3e-06:1.4e-07:21:1.2e+02
chr1	8950000	8975000	ENO1:25Kb:0:0:2.5e+02:4.5e+02
chr1	8950000	8975000	ENO1-AS1:25Kb:0:0:2.5e+02:4.5e+02
chr1	9375000	9400000	SPSB1:25Kb:4.2e-05:1.6e-06:2.5e+02:3.3e+02
chr1	9500000	9525000	SPSB1:150Kb:6.3e-06:8.1e-08:61:1.5e+02
chr1	9525000	9550000	SPSB1:175Kb:2.2e-05:5.7e-07:50:1.3e+02
chr1	9850000	9875000	CLSTN1:-25Kb:5.8e-08:1.5e-09:2.4e+02:3.5e+02
chr1	9900000	9925000	CLSTN1:25Kb:0:0:2.4e+02:4e+02
chr1	9925000	9950000	CTNNBIP1:-25Kb:0:0:2.4e+02:5.2e+02
chr1	10425000	10450000	PGD:-25Kb:1.9e-06:4.8e-08:2e+02:3e+02
chr1	10450000	10475000	APITD1:-25Kb:4.3e-13:5.3e-15:2e+02:3.5e+02
chr1	10450000	10475000	APITD1-CORT:-25Kb:4.3e-13:5.3e-15:2e+02:3.5e+02
chr1	10475000	10500000	PGD:25Kb:5.1e-13:6.4e-15:2e+02:3.5e+02
chr1	10500000	10525000	DFFA:-25Kb:7.5e-05:1.9e-06:2e+02:2.9e+02
chr1	10500000	10525000	PEX14:-25Kb:7.5e-05:1.9e-06:2e+02:2.9e+02
chr1	10550000	10575000	APITD1:75Kb:1.7e-06:4.2e-08:89:1.9e+02
chr1	10550000	10575000	APITD1-CORT:75Kb:1.7e-06:4.2e-08:89:1.9e+02
chr1	10550000	10575000	DFFA:25Kb:3.6e-14:4.4e-16:2e+02:3.5e+02
chr1	10550000	10575000	PEX14:25Kb:3.6e-14:4.4e-16:2e+02:3.5e+02
chr1	10875000	10900000	CASZ1:25Kb:0:0:2e+02:3.6e+02
chr1	11175000	11200000	EXOSC10:25Kb:1.1e-06:1.4e-08:2.1e+02:3.1e+02
chr1	11175000	11200000	MTOR-AS1:-25Kb:0:0:2.1e+02:4.1e+02
chr1	11750000	11775000	AGTRAP:-25Kb:2.5e-07:4.6e-09:2.1e+02:3.1e+02
chr1	11775000	11800000	DRAXIN:25Kb:3.6e-07:4.4e-09:2.1e+02:3.1e+02
chr1	11775000	11800000	MAD2L2:25Kb:3.6e-07:4.4e-09:2.1e+02:3.1e+02
chr1	11800000	11825000	AGTRAP:25Kb:2.5e-07:6.4e-09:2.1e+02:3.1e+02
chr1	12175000	12200000	MIR4632:-75Kb:0:0:73:3.3e+02
chr1	12175000	12200000	VPS13D:-100Kb:3.7e-12:4.6e-14:55:1.6e+02
chr1	12325000	12350000	DHRS3:-350Kb:2.6e-11:1.5e-12:13:1.1e+02
chr1	12350000	12375000	DHRS3:-325Kb:8.3e-08:8.6e-09:15:90
chr1	12375000	12400000	DHRS3:-300Kb:9.6e-10:7.1e-11:17:1e+02
chr1	12400000	12425000	DHRS3:-275Kb:1.7e-05:2e-06:20:82
chr1	12425000	12450000	DHRS3:-250Kb:0:0:25:1.4e+02
chr1	12450000	12475000	DHRS3:-225Kb:1.3e-14:5.6e-16:31:1.4e+02
chr1	12475000	12500000	DHRS3:-200Kb:6.8e-08:6e-09:39:1.2e+02
chr1	12525000	12550000	SNORA59B:-25Kb:7.2e-08:9.4e-10:2.2e+02:3e+02
chr1	12600000	12625000	DHRS3:-75Kb:4.8e-05:6.4e-06:73:1.3e+02
chr1	12650000	12675000	DHRS3:-25Kb:0:0:2.2e+02:3.3e+02
chr1	12750000	12775000	AADACL3:-25Kb:3.6e-09:4.4e-11:4.9:89
chr1	13925000	13950000	PDPN:25Kb:7.1e-14:8.9e-16:1e+02:1.7e+02
chr1	14000000	14025000	PRDM2:-25Kb:0:0:1e+02:2.2e+02
chr1	14050000	14075000	PRDM2:25Kb:0:0:1e+02:1.9e+02
chr1	15500000	15525000	TMEM51:25Kb:4.1e-09:1.6e-10:2.4e+02:3.7e+02
chr1	15500000	15525000	TMEM51-AS1:25Kb:4.1e-09:1.6e-10:2.4e+02:3.7e+02
chr1	15525000	15550000	FHAD1:-25Kb:7.3e-09:8.9e-11:2.4e+02:3.8e+02
chr1	15525000	15550000	TMEM51:50Kb:2.3e-11:6.1e-13:1.3e+02:2.7e+02
chr1	15525000	15550000	TMEM51-AS1:50Kb:2.3e-11:6.1e-13:1.3e+02:2.7e+02
chr1	15575000	15600000	TMEM51:100Kb:2.3e-11:4.5e-13:66:2.1e+02
chr1	15575000	15600000	TMEM51-AS1:100Kb:2.3e-11:4.5e-13:66:2.1e+02
chr1	15650000	15675000	CTRC:-100Kb:9.1e-07:1.1e-08:66:1.9e+02
chr1	16275000	16300000	ZBTB17:-25Kb:8.3e-09:1e-10:2.4e+02:3.9e+02
chr1	16400000	16425000	ARHGEF19:-125Kb:3.2e-07:7.9e-09:49:1.8e+02
chr1	16400000	16425000	EPHA2:-75Kb:5.7e-11:2.1e-12:81:2.4e+02
chr1	16400000	16425000	RSG1:-150Kb:4.8e-07:1.2e-08:57:1.9e+02
chr1	16425000	16450000	FAM131C:25Kb:0:0:2.4e+02:4.4e+02
chr1	16450000	16475000	EPHA2:-25Kb:2.2e-14:5.6e-16:2.4e+02:4.3e+02
chr1	16450000	16475000	FAM131C:50Kb:5.6e-15:2.2e-16:1.2e+02:3.1e+02
chr1	16475000	16500000	FAM131C:75Kb:1.4e-10:7.3e-12:81:2.4e+02
chr1	16500000	16525000	EPHA2:25Kb:0:0:2.4e+02:4.6e+02
chr1	16500000	16525000	FAM131C:100Kb:0:0:61:2.9e+02
chr1	16525000	16550000	FAM131C:125Kb:4e-07:3.1e-08:49:1.8e+02
chr1	16525000	16550000	RSG1:-25Kb:1.2e-09:1.6e-11:2.4e+02:4e+02
chr1	16550000	16575000	ARHGEF19:25Kb:2.5e-10:3.1e-12:2.4e+02:4e+02
chr1	16550000	16575000	FAM131C:150Kb:2.4e-07:1.6e-08:57:1.9e+02
chr1	16900000	16925000	NBPF1:-25Kb:1.5e-05:4.1e-07:94:2.1e+02
chr1	16925000	16950000	CROCC:-300Kb:6.3e-05:7.7e-07:4.7:1.2e+02
chr1	16925000	16950000	CROCCP2:-25Kb:0:0:94:4.2e+02
chr1	16925000	16950000	MST1P2:-25Kb:0:0:94:4.2e+02
chr1	16950000	16975000	NBPF1:25Kb:0:0:94:4.2e+02
chr1	17225000	17250000	NBPF1:300Kb:3e-05:1.3e-06:4.7:1.2e+02
chr1	17300000	17325000	ATP13A2:-25Kb:2.2e-08:2.7e-10:2.2e+02:3.6e+02
chr1	17325000	17350000	MFAP2:25Kb:2.4e-08:2.9e-10:2.2e+02:3.6e+02
chr1	17350000	17375000	ATP13A2:25Kb:8.5e-05:2.1e-06:2.2e+02:3.2e+02
chr1	17500000	17525000	PADI1:-25Kb:2.8e-05:6.9e-07:2.2e+02:3.2e+02
chr1	17550000	17575000	PADI1:25Kb:0:0:2.2e+02:4.2e+02
chr1	17550000	17575000	PADI2:125Kb:2.7e-09:3.5e-11:52:2e+02
chr1	17700000	17725000	PADI6:25Kb:3.4e-14:4.4e-16:2.2e+02:3.8e+02
chr1	17775000	17800000	RCC2:25Kb:1.3e-07:3.3e-09:2.2e+02:3.3e+02
chr1	17800000	17825000	RCC2:50Kb:7.1e-09:8.8e-11:1.2e+02:2.5e+02
chr1	19200000	19225000	ALDH4A1:-25Kb:1.3e-10:5e-12:3e+02:4.2e+02
chr1	19225000	19250000	IFFO2:-50Kb:5.4e-13:1.4e-14:1.4e+02:2.7e+02
chr1	19225000	19250000	MIR4695:25Kb:3.5e-10:4.4e-12:3e+02:4.2e+02
chr1	19250000	19275000	ALDH4A1:25Kb:3.4e-06:1.8e-07:3e+02:3.9e+02
chr1	19250000	19275000	IFFO2:-25Kb:0:0:3e+02:5.5e+02
chr1	19275000	19300000	ALDH4A1:50Kb:4.4e-13:1.2e-14:1.4e+02:2.7e+02
chr1	19400000	19425000	ALDH4A1:175Kb:0:0:41:2e+02
chr1	19400000	19425000	IFFO2:125Kb:1.5e-05:6.1e-07:77:1.6e+02
chr1	19400000	19425000	MIR4695:200Kb:8.7e-07:2.2e-08:32:1.3e+02
chr1	19550000	19575000	UBR4:25Kb:9.5e-07:1.2e-08:3e+02:4e+02
chr1	19650000	19675000	C1orf151-NBL1:-325Kb:5e-06:2.1e-07:25:1.3e+02
chr1	19650000	19675000	HTR6:-325Kb:5e-06:2.1e-07:25:1.3e+02
chr1	19675000	19700000	C1orf151-NBL1:-300Kb:9.2e-08:1.8e-09:27:1.5e+02
chr1	19675000	19700000	HTR6:-300Kb:9.2e-08:1.8e-09:27:1.5e+02
chr1	19675000	19700000	MINOS1:-225Kb:4.4e-05:1.2e-06:36:1.3e+02
chr1	19700000	19725000	C1orf151-NBL1:-275Kb:9.2e-08:2.6e-09:30:1.6e+02
chr1	19700000	19725000	HTR6:-275Kb:9.2e-08:2.6e-09:30:1.6e+02
chr1	19700000	19725000	MINOS1:-200Kb:3.9e-07:5.2e-09:40:1.6e+02
chr1	20400000	20425000	PLA2G5:25Kb:5.3e-07:6.5e-09:2.1e+02:3.2e+02
chr1	20425000	20450000	PLA2G2F:-25Kb:5.1e-08:6.3e-10:2.1e+02:3.2e+02
chr1	20450000	20475000	PLA2G2D:25Kb:6.3e-08:8.2e-10:2.1e+02:3.2e+02
chr1	20625000	20650000	VWA5B1:25Kb:8.6e-07:1.1e-08:2.1e+02:3.1e+02
chr1	20925000	20950000	CDA:25Kb:2.9e-09:3.5e-11:2.1e+02:4.1e+02
chr1	21575000	21600000	ECE1:-75Kb:3.2e-10:8.1e-12:77:2.8e+02
chr1	21625000	21650000	ECE1:-25Kb:0:0:2.3e+02:5.7e+02
chr1	21625000	21650000	LOC100506801:25Kb:1.2e-09:1.4e-11:2.3e+02:4.4e+02
chr1	22225000	22250000	HSPG2:-25Kb:1e-07:1.2e-09:2.1e+02:3.9e+02
chr1	23150000	23175000	MIR4253:-25Kb:0:0:2e+02:4.6e+02
chr1	23200000	23225000	EPHB2:175Kb:4.1e-05:5.2e-07:40:1.4e+02
chr1	23200000	23225000	MIR4253:25Kb:0:0:2e+02:3.8e+02
chr1	23200000	23225000	MIR4684:175Kb:4.1e-05:5.2e-07:40:1.4e+02
chr1	23400000	23425000	HTR1D:-100Kb:1.4e-11:3.5e-13:67:2.3e+02
chr1	23425000	23450000	HTR1D:-75Kb:0:0:88:3e+02
chr1	23425000	23450000	LUZP1:-50Kb:2.4e-09:2.9e-11:1.3e+02:2.8e+02
chr1	23775000	23800000	ASAP3:-25Kb:7.3e-08:9e-10:2.6e+02:4.1e+02
chr1	23775000	23800000	TCEA3:25Kb:1e-06:1.3e-08:2.6e+02:4e+02
chr1	23850000	23875000	MDS2:-100Kb:4.7e-09:5.9e-11:67:2.4e+02
chr1	23900000	23925000	ID3:25Kb:3.1e-10:3.9e-12:2.6e+02:4.4e+02
chr1	23950000	23975000	E2F2:100Kb:2.3e-09:2.9e-11:67:2.4e+02
chr1	24525000	24550000	GRHL3:-100Kb:5.1e-13:6.7e-15:68:2.6e+02
chr1	24600000	24625000	GRHL3:-25Kb:6.9e-10:2.7e-11:3.5e+02:5.2e+02
chr1	24625000	24650000	LOC284632:100Kb:1.2e-13:3.2e-15:68:2.6e+02
chr1	24700000	24725000	GRHL3:75Kb:8.8e-11:2.3e-12:96:2.7e+02
chr1	24700000	24725000	IFNLR1:200Kb:2.3e-10:3e-12:30:2e+02
chr1	24700000	24725000	LOC284632:175Kb:0:0:35:3.1e+02
chr1	25025000	25050000	CLIC4:-25Kb:3.7e-05:4.6e-07:1.8e+02:3e+02
chr1	25875000	25900000	LDLRAP1:25Kb:0:0:1.9e+02:3.9e+02
chr1	26425000	26450000	FAM110D:-50Kb:3.3e-09:4.5e-11:1.4e+02:2.7e+02
chr1	26425000	26450000	ZNF593:-50Kb:3.3e-09:4.5e-11:1.4e+02:2.7e+02
chr1	26450000	26475000	PDIK1L:25Kb:1.8e-06:4.5e-08:2.9e+02:4e+02
chr1	26475000	26500000	PDIK1L:50Kb:4.3e-09:5.5e-11:1.4e+02:2.7e+02
chr1	26600000	26625000	CD52:-25Kb:0:0:2.9e+02:5e+02
chr1	26600000	26625000	UBXN11:-25Kb:0:0:2.9e+02:5e+02
chr1	26625000	26650000	SH3BGRL3:25Kb:0:0:2.9e+02:5e+02
chr1	26700000	26725000	AIM1L:25Kb:1.5e-05:1.9e-07:2.9e+02:3.9e+02
chr1	26700000	26725000	ZNF683:25Kb:1.5e-05:1.9e-07:2.9e+02:3.9e+02
chr1	26850000	26875000	MIR1976:-25Kb:0:0:2.5e+02:4.3e+02
chr1	26875000	26900000	RPS6KA1:25Kb:0:0:2.5e+02:4.3e+02
chr1	26925000	26950000	ARID1A:-75Kb:8.9e-07:1.1e-08:97:2.1e+02
chr1	26925000	26950000	PIGV:-175Kb:3.1e-09:4e-11:46:1.8e+02
chr1	27000000	27025000	PIGV:-100Kb:4e-05:1e-06:75:1.7e+02
chr1	27025000	27050000	ARID1A:25Kb:7.9e-05:3e-06:2.5e+02:3.5e+02
chr1	27100000	27125000	ARID1A:100Kb:6.8e-05:1.7e-06:75:1.7e+02
chr1	27625000	27650000	CD164L2:-75Kb:4.1e-12:5.5e-14:94:2.5e+02
chr1	27625000	27650000	FCN3:-75Kb:4.1e-12:5.5e-14:94:2.5e+02
chr1	27625000	27650000	GPR3:-75Kb:4.1e-12:5.5e-14:94:2.5e+02
chr1	27625000	27650000	LOC644961:-25Kb:3.6e-05:9e-07:3e+02:4e+02
chr1	27625000	27650000	SYTL1:-25Kb:3.6e-05:9e-07:3e+02:4e+02
chr1	27650000	27675000	MAP3K6:-25Kb:2.6e-09:3.2e-11:3e+02:4.3e+02
chr1	27650000	27675000	TMEM222:25Kb:3.6e-05:9.1e-07:3e+02:4e+02
chr1	27675000	27700000	LOC644961:25Kb:2.4e-09:2.9e-11:3e+02:4.3e+02
chr1	27675000	27700000	SYTL1:25Kb:2.4e-09:2.9e-11:3e+02:4.3e+02
chr1	27700000	27725000	TMEM222:75Kb:3.9e-12:4.9e-14:94:2.5e+02
chr1	27925000	27950000	IFI6:-50Kb:0:0:1.4e+02:3.3e+02
chr1	27975000	28000000	AHDC1:50Kb:0:0:1.4e+02:3.3e+02
chr1	28175000	28200000	XKR8:-100Kb:1.6e-08:2.1e-10:60:1.8e+02
chr1	28275000	28300000	THEMIS2:100Kb:2.3e-08:2.9e-10:60:1.8e+02
chr1	28300000	28325000	THEMIS2:125Kb:2e-05:5e-07:47:1.4e+02
chr1	28400000	28425000	PTAFR:-100Kb:2e-12:5e-14:60:2e+02
chr1	28425000	28450000	PTAFR:-75Kb:2e-05:1e-06:83:1.7e+02
chr1	28450000	28475000	PTAFR:-50Kb:9e-13:1.1e-14:1.3e+02:2.7e+02
chr1	28475000	28500000	PTAFR:-25Kb:1.9e-09:7.3e-11:2.8e+02:4e+02
chr1	28500000	28525000	EYA3:100Kb:7.3e-12:1.9e-13:60:2e+02
chr1	28525000	28550000	EYA3:125Kb:7.3e-12:1.2e-13:47:1.9e+02
chr1	28600000	28625000	SESN2:25Kb:9e-11:1.2e-12:2.8e+02:4.2e+02
chr1	29350000	29375000	EPB41:150Kb:1.8e-07:2.3e-09:44:1.7e+02
chr1	29575000	29600000	MECR:25Kb:2.2e-08:2.9e-10:1.8e+02:3.1e+02
chr1	29575000	29600000	PTPRU:25Kb:2.2e-08:2.9e-10:1.8e+02:3.1e+02
chr1	31200000	31225000	LAPTM5:-25Kb:0:0:2.8e+02:5e+02
chr1	31225000	31250000	MIR4420:25Kb:0:0:2.8e+02:5e+02
chr1	31250000	31275000	SDC3:-125Kb:0:0:59:2.8e+02
chr1	31275000	31300000	SDC3:-100Kb:0:0:86:2.9e+02
chr1	32025000	32050000	HCRTR1:-50Kb:8.9e-06:1.1e-07:1.4e+02:2.5e+02
chr1	32050000	32075000	TINAGL1:25Kb:0:0:2.7e+02:5e+02
chr1	32075000	32100000	TINAGL1:50Kb:5e-06:1.4e-07:1.4e+02:2.5e+02
chr1	32125000	32150000	COL16A1:-25Kb:3.7e-12:9.8e-14:2.7e+02:4.2e+02
chr1	32175000	32200000	COL16A1:25Kb:3.7e-12:6.8e-14:2.7e+02:4.2e+02
chr1	32200000	32225000	BAI2:-25Kb:2.4e-05:3.1e-07:2.7e+02:3.8e+02
chr1	32225000	32250000	MIR4254:25Kb:1.9e-05:2.4e-07:2.7e+02:3.8e+02
chr1	33175000	33200000	KIAA1522:-25Kb:0:0:2.4e+02:4.9e+02
chr1	33225000	33250000	KIAA1522:25Kb:0:0:2.4e+02:4.3e+02
chr1	33450000	33475000	RNF19B:25Kb:0:0:2.5e+02:4.9e+02
chr1	33675000	33700000	ZNF362:-25Kb:1.2e-05:1.5e-07:2.5e+02:3.4e+02
chr1	33800000	33825000	ZSCAN20:-125Kb:1.3e-05:1.8e-07:53:1.4e+02
chr1	33825000	33850000	ZSCAN20:-100Kb:2e-05:5.6e-07:65:1.5e+02
chr1	33900000	33925000	PHC2:75Kb:8.9e-05:2.3e-06:86:1.6e+02
chr1	33925000	33950000	PHC2:100Kb:5.6e-05:7.2e-07:65:1.5e+02
chr1	34300000	34325000	HMGB4:-25Kb:6.2e-06:7.5e-08:50:1.4e+02
chr1	34300000	34325000	LOC402779:-25Kb:6.2e-06:7.5e-08:50:1.4e+02
chr1	35275000	35300000	GJA4:25Kb:9.5e-06:1.2e-07:1.7e+02:2.4e+02
chr1	35300000	35325000	GJA4:50Kb:4.1e-05:9.9e-07:92:1.6e+02
chr1	35900000	35925000	KIAA0319L:-100Kb:2.8e-05:3.6e-07:48:1.3e+02
chr1	35900000	35925000	NCDN:-100Kb:2.8e-05:3.6e-07:48:1.3e+02
chr1	35900000	35925000	TFAP2E:-125Kb:0:0:39:2.4e+02
chr1	36025000	36050000	C1orf216:-150Kb:0:0:33:2.7e+02
chr1	36025000	36050000	CLSPN:-200Kb:1.6e-10:2e-12:25:1.4e+02
chr1	36050000	36075000	TFAP2E:25Kb:8.1e-06:7e-07:1.7e+02:2.6e+02
chr1	36150000	36175000	C1orf216:-25Kb:3.1e-05:8.2e-07:1.7e+02:2.6e+02
chr1	36150000	36175000	TFAP2E:125Kb:3.6e-07:2.6e-08:39:1.3e+02
chr1	36175000	36200000	TFAP2E:150Kb:0:0:33:2.7e+02
chr1	36200000	36225000	C1orf216:25Kb:8.7e-05:3.5e-06:1.7e+02:2.5e+02
chr1	36200000	36225000	TFAP2E:175Kb:6.4e-12:2.8e-13:29:1.5e+02
chr1	36225000	36250000	TFAP2E:200Kb:1.7e-10:9.7e-12:25:1.4e+02
chr1	36550000	36575000	SH3D21:-200Kb:8.2e-06:4.5e-07:29:1.2e+02
chr1	36575000	36600000	ADPRHL2:25Kb:9.1e-07:1.2e-08:2.3e+02:3.3e+02
chr1	36575000	36600000	COL8A2:25Kb:9.1e-07:1.2e-08:2.3e+02:3.3e+02
chr1	36600000	36625000	SH3D21:-150Kb:8.3e-05:5.7e-06:46:1.2e+02
chr1	36625000	36650000	SH3D21:-125Kb:1.6e-09:2.3e-11:45:1.6e+02
chr1	36650000	36675000	SH3D21:-100Kb:8.2e-06:2.7e-07:57:1.5e+02
chr1	36750000	36775000	ADPRHL2:200Kb:8.5e-06:2.2e-07:29:1.2e+02
chr1	36750000	36775000	COL8A2:200Kb:8.5e-06:2.2e-07:29:1.2e+02
chr1	36875000	36900000	LSM10:25Kb:2.4e-13:3e-15:2.3e+02:3.7e+02
chr1	36875000	36900000	SH3D21:125Kb:8.2e-06:4e-07:45:1.3e+02
chr1	36875000	36900000	STK40:25Kb:2.4e-13:3e-15:2.3e+02:3.7e+02
chr1	36900000	36925000	CSF3R:-25Kb:8.8e-05:1.1e-06:2.3e+02:3.2e+02
chr1	36900000	36925000	MRPS15:-25Kb:8.8e-05:1.1e-06:2.3e+02:3.2e+02
chr1	38025000	38050000	DNALI1:25Kb:3e-12:3.8e-14:2.4e+02:3.7e+02
chr1	38025000	38050000	SNIP1:25Kb:3e-12:3.8e-14:2.4e+02:3.7e+02
chr1	38075000	38100000	GNL2:25Kb:4.1e-05:5.2e-07:2.4e+02:3.2e+02
chr1	38450000	38475000	UTP11L:-25Kb:0:0:92:3.5e+02
chr1	38475000	38500000	FHL3:25Kb:0:0:92:3.5e+02
chr1	38475000	38500000	POU3F1:-25Kb:2.1e-11:5.3e-13:92:2.2e+02
chr1	38475000	38500000	SF3A3:25Kb:0:0:92:3.5e+02
chr1	38500000	38525000	UTP11L:25Kb:1.9e-11:4.8e-13:92:2.2e+02
chr1	38525000	38550000	MIR3659:-25Kb:3.7e-10:9.2e-12:92:2.2e+02
chr1	38525000	38550000	POU3F1:25Kb:0:0:92:2.8e+02
chr1	38575000	38600000	MIR3659:25Kb:0:0:92:2.5e+02
chr1	38650000	38675000	LOC339442:-25Kb:0:0:92:2.7e+02
chr1	38700000	38725000	LOC339442:25Kb:6.1e-11:1.5e-12:92:2.3e+02
chr1	39275000	39300000	UTP11L:800Kb:1.4e-10:5.6e-12:21:1.5e+02
chr1	40075000	40100000	HEYL:-25Kb:3.7e-07:4.7e-09:2.6e+02:3.8e+02
chr1	40275000	40300000	MYCL1:-75Kb:1.6e-10:2.1e-12:87:2.3e+02
chr1	40325000	40350000	MYCL1:-25Kb:3.3e-05:8.3e-07:2.4e+02:3.4e+02
chr1	40350000	40375000	TRIT1:25Kb:3.2e-05:4e-07:2.4e+02:3.4e+02
chr1	40375000	40400000	MFSD2A:-25Kb:0:0:2.4e+02:4.6e+02
chr1	40425000	40450000	MFSD2A:25Kb:1.7e-13:4.3e-15:2.4e+02:4.2e+02
chr1	41300000	41325000	CTPS1:-125Kb:2.6e-08:3.3e-10:49:1.7e+02
chr1	41350000	41375000	CITED4:25Kb:0:0:2.5e+02:5.5e+02
chr1	41375000	41400000	CITED4:50Kb:5.3e-08:2e-09:1.2e+02:2.5e+02
chr1	41400000	41425000	CITED4:75Kb:1.3e-14:3.3e-16:82:2.5e+02
chr1	43175000	43200000	CLDN19:-25Kb:7.4e-07:9.1e-09:2.1e+02:3.7e+02
chr1	43325000	43350000	ZNF691:25Kb:3.2e-05:3.9e-07:2.1e+02:3.5e+02
chr1	43375000	43400000	SLC2A1:-25Kb:3.2e-06:8.1e-08:2.1e+02:3.7e+02
chr1	43375000	43400000	SLC2A1-AS1:-25Kb:3.2e-06:8.1e-08:2.1e+02:3.7e+02
chr1	43525000	43550000	SLC2A1:125Kb:3.2e-06:4.2e-08:49:2.1e+02
chr1	43525000	43550000	SLC2A1-AS1:125Kb:3.2e-06:4.2e-08:49:2.1e+02
chr1	43675000	43700000	MED8:-175Kb:8.1e-05:1e-06:45:1.4e+02
chr1	43675000	43700000	SZT2:-175Kb:8.1e-05:1e-06:45:1.4e+02
chr1	44225000	44250000	ARTN:-150Kb:6e-12:8e-14:52:2e+02
chr1	44225000	44250000	IPO13:-175Kb:5.8e-09:1.5e-10:45:1.7e+02
chr1	44400000	44425000	ATP6V0B:-25Kb:0:0:2.9e+02:5.1e+02
chr1	44400000	44425000	B4GALT2:-25Kb:0:0:2.9e+02:5.1e+02
chr1	44400000	44425000	DPH2:-25Kb:0:0:2.9e+02:5.1e+02
chr1	44425000	44450000	IPO13:25Kb:0:0:2.9e+02:5.1e+02
chr1	45050000	45075000	DMAP1:375Kb:8.5e-05:1.1e-06:29:1.2e+02
chr1	45200000	45225000	RPS8:-25Kb:0:0:2.1e+02:3.9e+02
chr1	45200000	45225000	SNORD38A:-25Kb:0:0:2.1e+02:3.9e+02
chr1	45200000	45225000	SNORD38B:-25Kb:0:0:2.1e+02:3.9e+02
chr1	45200000	45225000	SNORD46:-25Kb:0:0:2.1e+02:3.9e+02
chr1	45200000	45225000	SNORD55:-25Kb:0:0:2.1e+02:3.9e+02
chr1	45225000	45250000	BEST4:-25Kb:1.4e-13:3.8e-15:2.1e+02:3.5e+02
chr1	45225000	45250000	BTBD19:-25Kb:1.4e-13:3.8e-15:2.1e+02:3.5e+02
chr1	45225000	45250000	KIF2C:25Kb:0:0:2.1e+02:3.9e+02
chr1	45225000	45250000	PLK3:-25Kb:1.4e-13:3.8e-15:2.1e+02:3.5e+02
chr1	45225000	45250000	TCTEX1D4:-25Kb:1.4e-13:3.8e-15:2.1e+02:3.5e+02
chr1	45250000	45275000	RPS8:25Kb:7.6e-13:1.9e-14:2.1e+02:3.5e+02
chr1	45250000	45275000	SNORD38A:25Kb:7.6e-13:1.9e-14:2.1e+02:3.5e+02
chr1	45250000	45275000	SNORD38B:25Kb:7.6e-13:1.9e-14:2.1e+02:3.5e+02
chr1	45250000	45275000	SNORD46:25Kb:7.6e-13:1.9e-14:2.1e+02:3.5e+02
chr1	45250000	45275000	SNORD55:25Kb:7.6e-13:1.9e-14:2.1e+02:3.5e+02
chr1	45275000	45300000	BEST4:25Kb:0:0:2.1e+02:5.4e+02
chr1	45275000	45300000	BTBD19:25Kb:0:0:2.1e+02:5.4e+02
chr1	45275000	45300000	PLK3:25Kb:0:0:2.1e+02:5.4e+02
chr1	45275000	45300000	TCTEX1D4:25Kb:0:0:2.1e+02:5.4e+02
chr1	45475000	45500000	LOC400752:-275Kb:3.4e-11:4.1e-13:27:1.6e+02
chr1	45675000	45700000	HECTD3:200Kb:6.9e-08:2.1e-09:32:1.3e+02
chr1	45675000	45700000	UROD:200Kb:6.9e-08:2.1e-09:32:1.3e+02
chr1	45725000	45750000	HECTD3:250Kb:3.5e-06:1.6e-07:28:1.2e+02
chr1	45725000	45750000	UROD:250Kb:3.5e-06:1.6e-07:28:1.2e+02
chr1	45750000	45775000	HECTD3:275Kb:1.6e-13:2.3e-15:27:1.6e+02
chr1	45750000	45775000	UROD:275Kb:1.6e-13:2.3e-15:27:1.6e+02
chr1	45800000	45825000	CCDC163P:-150Kb:8.1e-15:1.1e-16:38:2e+02
chr1	45800000	45825000	HECTD3:325Kb:3.7e-05:2.2e-06:24:1e+02
chr1	45800000	45825000	MMACHC:-150Kb:8.1e-15:1.1e-16:38:2e+02
chr1	45800000	45825000	TESK2:-150Kb:8.1e-15:1.1e-16:38:2e+02
chr1	45800000	45825000	UROD:325Kb:3.7e-05:2.2e-06:24:1e+02
chr1	45825000	45850000	CCDC163P:-125Kb:1.2e-14:3.3e-16:39:2e+02
chr1	45825000	45850000	MMACHC:-125Kb:1.2e-14:3.3e-16:39:2e+02
chr1	45825000	45850000	TESK2:-125Kb:1.2e-14:3.3e-16:39:2e+02
chr1	45950000	45975000	HECTD3:475Kb:9.1e-05:6.8e-06:19:94
chr1	45950000	45975000	MUTYH:150Kb:0:0:38:2e+02
chr1	45950000	45975000	TOE1:150Kb:0:0:38:2e+02
chr1	45950000	45975000	UROD:475Kb:9.1e-05:6.8e-06:19:94
chr1	46475000	46500000	TSPAN1:-150Kb:2.7e-12:1.1e-13:42:1.9e+02
chr1	46500000	46525000	TSPAN1:-125Kb:0:0:50:3.2e+02
chr1	46600000	46625000	TSPAN1:-25Kb:0:0:2.5e+02:4.8e+02
chr1	46625000	46650000	POMGNT1:-50Kb:4.3e-11:5.4e-13:1.3e+02:2.7e+02
chr1	46650000	46675000	TSPAN1:25Kb:4.2e-05:2.8e-06:2.5e+02:3.4e+02
chr1	46675000	46700000	TSPAN1:50Kb:3.5e-12:1.9e-13:1.3e+02:2.7e+02
chr1	46900000	46925000	KNCN:-100Kb:8.1e-06:1e-07:56:1.7e+02
chr1	46900000	46925000	MKNK1-AS1:-100Kb:8.1e-06:1e-07:56:1.7e+02
chr1	47025000	47050000	MKNK1:-25Kb:2.5e-06:6.4e-08:2.2e+02:3.4e+02
chr1	47050000	47075000	MOB3C:-25Kb:0:0:2.2e+02:4.2e+02
chr1	47075000	47100000	MKNK1:25Kb:0:0:2.2e+02:4.2e+02
chr1	47650000	47675000	TAL1:-25Kb:0:0:1.5e+02:4e+02
chr1	47675000	47700000	PDZK1IP1:25Kb:0:0:1.5e+02:4e+02
chr1	47700000	47725000	TAL1:25Kb:5e-11:1.3e-12:1.5e+02:3.1e+02
chr1	47850000	47875000	FOXE3:-25Kb:0:0:2.3e+02:5.2e+02
chr1	48475000	48500000	TRABD2B:25Kb:1.8e-05:7.1e-07:2.3e+02:3.3e+02
chr1	48500000	48525000	TRABD2B:50Kb:3e-13:3.9e-15:1.2e+02:2.8e+02
chr1	48525000	48550000	TRABD2B:75Kb:5.7e-07:1.5e-08:81:1.9e+02
chr1	50900000	50925000	DMRTA2:25Kb:2.2e-11:2.8e-13:1.3e+02:2.1e+02
chr1	51400000	51425000	CDKN2C:-25Kb:0:0:1.3e+02:2.4e+02
chr1	51400000	51425000	FAF1:-25Kb:0:0:1.3e+02:2.4e+02
chr1	51525000	51550000	C1orf185:-25Kb:8.8e-08:2.3e-09:1.3e+02:2.1e+02
chr1	51575000	51600000	C1orf185:25Kb:0:0:1.3e+02:2.5e+02
chr1	51725000	51750000	RNF11:25Kb:6.6e-12:8.3e-14:2.4e+02:3.4e+02
chr1	52150000	52175000	OSBPL9:75Kb:5.2e-05:1.4e-06:76:1.5e+02
chr1	52225000	52250000	OSBPL9:150Kb:8e-10:1.1e-11:37:1.4e+02
chr1	52350000	52375000	RAB3B:-100Kb:1.5e-07:1.9e-09:51:1.4e+02
chr1	52375000	52400000	RAB3B:-75Kb:4.5e-05:1.1e-06:69:1.4e+02
chr1	52475000	52500000	BTF3L4:-25Kb:8.5e-06:1e-07:2.2e+02:3e+02
chr1	52475000	52500000	TXNDC12:-25Kb:8.5e-06:1e-07:2.2e+02:3e+02
chr1	52700000	52725000	ZFYVE9:100Kb:7e-09:1.9e-10:51:1.5e+02
chr1	52750000	52775000	ZFYVE9:150Kb:0:0:47:1.9e+02
chr1	52850000	52875000	SELRC1:-300Kb:5.6e-05:8e-07:12:86
chr1	53025000	53050000	ZCCHC11:25Kb:5.9e-09:7.4e-11:1.7e+02:2.7e+02
chr1	53100000	53125000	FAM159A:25Kb:0:0:1.7e+02:3.1e+02
chr1	53375000	53400000	CPT2:-275Kb:3.5e-06:9.3e-08:23:96
chr1	53400000	53425000	ECHDC2:25Kb:4.9e-11:6.5e-13:1.7e+02:2.8e+02
chr1	53400000	53425000	SCP2:25Kb:4.9e-11:6.5e-13:1.7e+02:2.8e+02
chr1	53575000	53600000	SLC1A7:-25Kb:4.1e-06:5e-08:1.7e+02:2.5e+02
chr1	53650000	53675000	C1orf123:-25Kb:2.1e-07:2.6e-09:1.7e+02:2.5e+02
chr1	53650000	53675000	ECHDC2:275Kb:2.9e-05:7.6e-07:23:96
chr1	53650000	53675000	SCP2:275Kb:2.9e-05:7.6e-07:23:96
chr1	53675000	53700000	CPT2:25Kb:1.6e-07:2e-09:1.7e+02:2.5e+02
chr1	53750000	53775000	LRP8:-25Kb:0:0:2e+02:3.2e+02
chr1	53850000	53875000	LRP8:75Kb:1.5e-09:3.7e-11:60:1.5e+02
chr1	54325000	54350000	HSPB11:-75Kb:4e-10:1e-11:70:1.6e+02
chr1	54325000	54350000	LRRC42:-75Kb:4e-10:1e-11:70:1.6e+02
chr1	54325000	54350000	TMEM48:25Kb:2.3e-05:3e-07:2e+02:2.7e+02
chr1	54350000	54375000	HSPB11:-50Kb:0:0:1e+02:2.2e+02
chr1	54350000	54375000	LRRC42:-50Kb:0:0:1e+02:2.2e+02
chr1	54375000	54400000	DIO1:25Kb:4.1e-08:1e-09:2e+02:2.9e+02
chr1	54375000	54400000	YIPF1:25Kb:4.1e-08:1e-09:2e+02:2.9e+02
chr1	54400000	54425000	DIO1:50Kb:8.8e-15:1.1e-16:1e+02:2.2e+02
chr1	54400000	54425000	YIPF1:50Kb:8.8e-15:1.1e-16:1e+02:2.2e+02
chr1	54675000	54700000	CYB5RL:25Kb:2.4e-13:3.2e-15:2e+02:3.2e+02
chr1	54675000	54700000	MRPL37:25Kb:2.4e-13:3.2e-15:2e+02:3.2e+02
chr1	55400000	55425000	BSND:-50Kb:0:0:1.1e+02:3.4e+02
chr1	55425000	55450000	BSND:-25Kb:1.5e-10:3.8e-12:2.3e+02:3.3e+02
chr1	55450000	55475000	TMEM61:25Kb:3.4e-10:4.1e-12:2.3e+02:3.3e+02
chr1	57250000	57275000	C1orf168:-25Kb:0:0:75:1.8e+02
chr1	57400000	57425000	C8B:-25Kb:1.1e-10:1.3e-12:1.4e+02:2.1e+02
chr1	59000000	59025000	TACSTD2:-25Kb:1.9e-11:4.9e-13:2e+02:3.2e+02
chr1	59025000	59050000	OMA1:25Kb:3.2e-11:4.1e-13:2e+02:3.2e+02
chr1	59050000	59075000	TACSTD2:25Kb:0:0:2e+02:3.5e+02
chr1	59075000	59100000	TACSTD2:50Kb:3.1e-09:1.2e-10:89:2e+02
chr1	59100000	59125000	OMA1:100Kb:2.6e-08:6.7e-10:46:1.5e+02
chr1	59100000	59125000	TACSTD2:75Kb:3.6e-09:1.9e-10:55:1.6e+02
chr1	59200000	59225000	JUN:-25Kb:0:0:2e+02:3.9e+02
chr1	59275000	59300000	LOC100131060:25Kb:1.1e-09:1.5e-11:2e+02:3.1e+02
chr1	59375000	59400000	LOC100131060:125Kb:5.5e-05:1.5e-06:45:1.3e+02
chr1	59575000	59600000	HSD52:-25Kb:2.6e-05:3.4e-07:2e+02:2.8e+02
chr1	60350000	60375000	CYP2J2:-25Kb:9e-06:1.1e-07:1.3e+02:1.9e+02
chr1	61500000	61525000	NFIA:-25Kb:1.8e-07:2.5e-09:1.5e+02:2.2e+02
chr1	61800000	61825000	NFIA:275Kb:5.8e-07:1.5e-08:25:90
chr1	62075000	62100000	MGC34796:-25Kb:0:0:1.5e+02:2.8e+02
chr1	62675000	62700000	KANK4:-100Kb:5.4e-06:3.7e-07:48:1.1e+02
chr1	62700000	62725000	KANK4:-75Kb:1.7e-06:9.3e-08:64:1.3e+02
chr1	62750000	62775000	KANK4:-25Kb:0:0:1.9e+02:3.1e+02
chr1	62800000	62825000	KANK4:25Kb:0:0:1.9e+02:3.2e+02
chr1	62850000	62875000	KANK4:75Kb:4.1e-14:1.7e-15:64:1.6e+02
chr1	62850000	62875000	L1TD1:200Kb:9.9e-12:1.3e-13:27:1.2e+02
chr1	62875000	62900000	L1TD1:225Kb:2e-05:5.2e-07:23:87
chr1	63800000	63825000	ALG6:-25Kb:2.8e-05:3.5e-07:1.5e+02:2.2e+02
chr1	64600000	64625000	ROR1:375Kb:2.1e-07:2.7e-09:45:1.3e+02
chr1	65400000	65425000	JAK1:-25Kb:7.6e-07:2e-08:1.9e+02:2.8e+02
chr1	65450000	65475000	JAK1:25Kb:6.9e-11:9e-13:1.9e+02:3e+02
chr1	65625000	65650000	AK4:25Kb:0:0:1.4e+02:3e+02
chr1	65700000	65725000	LEPROT:-175Kb:1.6e-08:6.9e-10:29:1.2e+02
chr1	65725000	65750000	LEPROT:-150Kb:1.3e-07:7.4e-09:33:1.2e+02
chr1	65750000	65775000	DNAJC6:25Kb:7.5e-05:1.9e-06:1.4e+02:2e+02
chr1	65800000	65825000	LEPROT:-75Kb:1.1e-08:3e-10:57:1.5e+02
chr1	65850000	65875000	LEPROT:-25Kb:0:0:1.4e+02:3e+02
chr1	65875000	65900000	DNAJC6:150Kb:3.6e-07:4.5e-09:33:1.2e+02
chr1	67000000	67025000	SGIP1:25Kb:8.3e-07:1.1e-08:1.3e+02:2.1e+02
chr1	67050000	67075000	MIR3117:-25Kb:2.3e-06:2.8e-08:1.3e+02:2.1e+02
chr1	67450000	67475000	C1orf141:-150Kb:5.1e-06:6.6e-08:35:1.4e+02
chr1	68000000	68025000	GADD45A:-150Kb:1.3e-06:5.3e-08:47:1.5e+02
chr1	68025000	68050000	GADD45A:-125Kb:1.4e-10:3.8e-12:56:1.9e+02
chr1	68200000	68225000	GADD45A:50Kb:0:0:1.2e+02:3.5e+02
chr1	68225000	68250000	GADD45A:75Kb:4.5e-05:2.4e-06:87:1.8e+02
chr1	70625000	70650000	LRRC40:-25Kb:5e-10:6.6e-12:1.2e+02:1.9e+02
chr1	70625000	70650000	SRSF11:-25Kb:5e-10:6.6e-12:1.2e+02:1.9e+02
chr1	70700000	70725000	CTH:-175Kb:8e-06:2.2e-07:25:76
chr1	70725000	70750000	CTH:-150Kb:1.7e-05:1.2e-06:28:76
chr1	70775000	70800000	ANKRD13C:-25Kb:0:0:1.2e+02:2.4e+02
chr1	70775000	70800000	CTH:-100Kb:9.6e-06:4.5e-07:39:89
chr1	70775000	70800000	HHLA3:-25Kb:0:0:1.2e+02:2.4e+02
chr1	70800000	70825000	CTH:-75Kb:0:0:50:1.6e+02
chr1	70825000	70850000	ANKRD13C:25Kb:4e-06:1.7e-07:1.2e+02:1.7e+02
chr1	70825000	70850000	HHLA3:25Kb:4e-06:1.7e-07:1.2e+02:1.7e+02
chr1	70875000	70900000	ANKRD13C:75Kb:0:0:50:1.6e+02
chr1	70875000	70900000	HHLA3:75Kb:0:0:50:1.6e+02
chr1	70950000	70975000	CTH:75Kb:9.6e-06:5.3e-07:50:99
chr1	70975000	71000000	PTGER3:-525Kb:3.6e-07:1e-08:5.4:58
chr1	70975000	71000000	ZRANB2-AS1:-525Kb:3.6e-07:1e-08:5.4:58
chr1	71500000	71525000	MIR186:-25Kb:1.5e-10:1.9e-12:99:1.6e+02
chr1	71500000	71525000	ZRANB2:-25Kb:1.5e-10:1.9e-12:99:1.6e+02
chr1	71500000	71525000	ZRANB2-AS2:-25Kb:1.5e-10:1.9e-12:99:1.6e+02
chr1	71525000	71550000	PTGER3:25Kb:3.1e-10:4.2e-12:99:1.6e+02
chr1	71525000	71550000	ZRANB2-AS1:25Kb:3.1e-10:4.2e-12:99:1.6e+02
chr1	71550000	71575000	MIR186:25Kb:2.6e-05:6.6e-07:47:92
chr1	71550000	71575000	ZRANB2:25Kb:2.6e-05:6.6e-07:47:92
chr1	71550000	71575000	ZRANB2-AS2:25Kb:2.6e-05:6.6e-07:47:92
chr1	72650000	72675000	NEGR1:-75Kb:7.5e-08:1.9e-09:33:69
chr1	72700000	72725000	NEGR1:-25Kb:0:0:92:1.5e+02
chr1	75150000	75175000	C1orf173:25Kb:1.2e-06:1.5e-08:90:1.3e+02
chr1	75525000	75550000	LHX8:-50Kb:9.1e-08:1.1e-09:54:96
chr1	76175000	76200000	MSH4:-75Kb:4.2e-14:5.6e-16:39:97
chr1	76175000	76200000	RABGGTB:-75Kb:4.2e-14:5.6e-16:39:97
chr1	76175000	76200000	SNORD45A:-75Kb:4.2e-14:5.6e-16:39:97
chr1	76175000	76200000	SNORD45B:-75Kb:4.2e-14:5.6e-16:39:97
chr1	76175000	76200000	SNORD45C:-75Kb:4.2e-14:5.6e-16:39:97
chr1	76225000	76250000	ACADM:50Kb:4.4e-06:1.1e-07:58:95
chr1	76225000	76250000	MSH4:-25Kb:1.4e-13:3.8e-15:1.1e+02:1.7e+02
chr1	76225000	76250000	RABGGTB:-25Kb:1.4e-13:3.8e-15:1.1e+02:1.7e+02
chr1	76225000	76250000	SNORD45A:-25Kb:1.4e-13:3.8e-15:1.1e+02:1.7e+02
chr1	76225000	76250000	SNORD45B:-25Kb:1.4e-13:3.8e-15:1.1e+02:1.7e+02
chr1	76225000	76250000	SNORD45C:-25Kb:1.4e-13:3.8e-15:1.1e+02:1.7e+02
chr1	76250000	76275000	ACADM:75Kb:2.6e-14:3.3e-16:39:97
chr1	77300000	77325000	ST6GALNAC5:-25Kb:9.9e-12:2.9e-13:1.3e+02:2e+02
chr1	77350000	77375000	ST6GALNAC5:25Kb:2.2e-14:3.3e-16:1.3e+02:2e+02
chr1	77475000	77500000	ST6GALNAC5:150Kb:7.2e-06:3.2e-07:26:71
chr1	78100000	78125000	ZZZ3:-25Kb:0:0:1.5e+02:2.4e+02
chr1	78400000	78425000	FUBP1:-25Kb:2.1e-09:8.2e-11:1.5e+02:2.2e+02
chr1	78425000	78450000	DNAJB4:-25Kb:8.8e-15:1.1e-16:1.5e+02:2.4e+02
chr1	78450000	78475000	FUBP1:25Kb:8.4e-15:1.1e-16:1.5e+02:2.4e+02
chr1	78525000	78550000	GIPC2:25Kb:1.4e-10:1.7e-12:1.5e+02:2.3e+02
chr1	78550000	78575000	DNAJB4:100Kb:3.5e-06:1.3e-07:43:1e+02
chr1	78575000	78600000	DNAJB4:125Kb:2.1e-13:5.2e-15:35:1.2e+02
chr1	78575000	78600000	FUBP1:150Kb:2.4e-11:6.5e-13:31:1.1e+02
chr1	79125000	79150000	IFI44:25Kb:4.5e-14:5.6e-16:1.5e+02:2.4e+02
chr1	84550000	84575000	PRKACB:25Kb:2.1e-10:2.7e-12:1.7e+02:2.5e+02
chr1	84875000	84900000	DNASE2B:25Kb:9.8e-05:1.2e-06:1.7e+02:2.4e+02
chr1	84875000	84900000	UOX:25Kb:9.8e-05:1.2e-06:1.7e+02:2.4e+02
chr1	84900000	84925000	RPF1:-25Kb:3.1e-05:4.2e-07:1.7e+02:2.4e+02
chr1	85050000	85075000	CTBS:25Kb:2.6e-09:3.2e-11:1.7e+02:2.7e+02
chr1	85075000	85100000	C1orf180:-25Kb:6e-05:7.5e-07:1.7e+02:2.4e+02
chr1	85175000	85200000	SSX2IP:25Kb:4.5e-14:5.6e-16:1.7e+02:3e+02
chr1	85300000	85325000	LPAR3:-50Kb:1.1e-09:1.3e-11:94:2e+02
chr1	85400000	85425000	BCL10:-325Kb:3e-06:8.2e-08:18:95
chr1	85400000	85425000	C1orf52:-325Kb:3e-06:8.2e-08:18:95
chr1	85400000	85425000	LOC646626:-325Kb:3e-06:8.2e-08:18:95
chr1	85700000	85725000	MIR4423:125Kb:3e-09:3.7e-11:45:1.4e+02
chr1	85750000	85775000	BCL10:25Kb:0:0:1.9e+02:4.1e+02
chr1	85750000	85775000	C1orf52:25Kb:0:0:1.9e+02:4.1e+02
chr1	85750000	85775000	CYR61:-275Kb:6.6e-06:3.6e-07:22:94
chr1	85750000	85775000	DDAH1:-275Kb:6.6e-06:3.6e-07:22:94
chr1	85750000	85775000	LOC646626:25Kb:0:0:1.9e+02:4.1e+02
chr1	85775000	85800000	BCL10:50Kb:1.1e-05:4.3e-07:1e+02:1.8e+02
chr1	85775000	85800000	C1orf52:50Kb:1.1e-05:4.3e-07:1e+02:1.8e+02
chr1	85775000	85800000	CYR61:-250Kb:4.8e-07:2e-08:25:1e+02
chr1	85775000	85800000	DDAH1:-250Kb:4.8e-07:2e-08:25:1e+02
chr1	85775000	85800000	LOC646626:50Kb:1.1e-05:4.3e-07:1e+02:1.8e+02
chr1	85950000	85975000	CYR61:-75Kb:3e-11:8.2e-13:71:1.7e+02
chr1	85950000	85975000	DDAH1:-75Kb:3e-11:8.2e-13:71:1.7e+02
chr1	86000000	86025000	CYR61:-25Kb:0:0:1.9e+02:3.5e+02
chr1	86000000	86025000	DDAH1:-25Kb:0:0:1.9e+02:3.5e+02
chr1	86900000	86925000	CLCA1:-25Kb:3.2e-06:4.1e-08:1.4e+02:2.1e+02
chr1	86900000	86925000	CLCA2:25Kb:0:0:1.4e+02:2.6e+02
chr1	86975000	87000000	CLCA4:-25Kb:5.2e-14:6.7e-16:1.4e+02:2.4e+02
chr1	87025000	87050000	CLCA4:25Kb:4e-11:1e-12:1.4e+02:2.3e+02
chr1	87550000	87575000	LOC339524:-25Kb:6.8e-14:1.9e-15:1e+02:2e+02
chr1	87600000	87625000	LOC339524:25Kb:0:0:1.4e+02:2.4e+02
chr1	87675000	87700000	LOC339524:100Kb:4e-05:1.7e-06:39:96
chr1	89100000	89125000	PKN2:-25Kb:1.4e-06:1.8e-08:1.4e+02:2e+02
chr1	89375000	89400000	GTF2B:25Kb:6.8e-08:8.7e-10:1.6e+02:2.3e+02
chr1	89450000	89475000	GBP3:-25Kb:3.2e-09:4e-11:1.6e+02:2.4e+02
chr1	89450000	89475000	GBP6:-375Kb:3.8e-07:1e-08:28:99
chr1	89475000	89500000	RBMXL1:25Kb:1.7e-09:2.5e-11:1.6e+02:2.4e+02
chr1	89550000	89575000	GBP2:-25Kb:0:0:1.6e+02:2.7e+02
chr1	89700000	89725000	GBP5:-25Kb:1.5e-06:2e-08:1.6e+02:2.3e+02
chr1	89825000	89850000	RBMXL1:375Kb:1.3e-07:5e-09:28:99
chr1	89900000	89925000	GBP6:75Kb:6.5e-10:8.6e-12:54:1.4e+02
chr1	89900000	89925000	RBMXL1:450Kb:1.3e-07:5.8e-09:27:98
chr1	89925000	89950000	RBMXL1:475Kb:3.6e-07:2.1e-08:27:95
chr1	90225000	90250000	FLJ27354:150Kb:4e-09:5.3e-11:39:1.2e+02
chr1	90225000	90250000	GEMIN8P4:-225Kb:1.8e-05:9.5e-07:27:86
chr1	90225000	90250000	LRRC8C:150Kb:4e-09:5.3e-11:39:1.2e+02
chr1	90225000	90250000	ZNF326:-225Kb:1.8e-05:9.5e-07:27:86
chr1	90250000	90275000	GEMIN8P4:-200Kb:0:0:30:1.6e+02
chr1	90250000	90275000	ZNF326:-200Kb:0:0:30:1.6e+02
chr1	90275000	90300000	GEMIN8P4:-175Kb:0:0:34:1.4e+02
chr1	90275000	90300000	ZNF326:-175Kb:0:0:34:1.4e+02
chr1	90300000	90325000	GEMIN8P4:-150Kb:3.4e-06:1.4e-07:39:1e+02
chr1	90300000	90325000	ZNF326:-150Kb:3.4e-06:1.4e-07:39:1e+02
chr1	90450000	90475000	LRRC8D:175Kb:0:0:34:1.4e+02
chr1	91975000	92000000	CDC7:25Kb:8e-05:1e-06:1.4e+02:2e+02
chr1	91975000	92000000	TGFBR3:-375Kb:5.1e-07:6.8e-09:17:97
chr1	92000000	92025000	TGFBR3:-350Kb:7.2e-05:1.9e-06:18:83
chr1	92450000	92475000	GLMN:-300Kb:3e-05:3.8e-07:18:90
chr1	92450000	92475000	RPAP2:-300Kb:3e-05:3.8e-07:18:90
chr1	92600000	92625000	KIAA1107:-25Kb:5.2e-05:6.4e-07:1.2e+02:2e+02
chr1	92925000	92950000	GFI1:-25Kb:4.1e-05:5e-07:1.2e+02:1.9e+02
chr1	93300000	93325000	FAM69A:-125Kb:1.2e-06:3e-08:50:1.5e+02
chr1	93325000	93350000	FAM69A:-100Kb:1.2e-06:3.1e-08:51:1.5e+02
chr1	93425000	93450000	SNORA66:125Kb:2.9e-07:7.6e-09:50:1.5e+02
chr1	93425000	93450000	SNORD21:125Kb:2.9e-07:7.6e-09:50:1.5e+02
chr1	93450000	93475000	FAM69A:25Kb:3.1e-05:1.2e-06:2e+02:2.8e+02
chr1	93450000	93475000	SNORA66:150Kb:6.3e-08:8e-10:38:1.4e+02
chr1	93450000	93475000	SNORD21:150Kb:6.3e-08:8e-10:38:1.4e+02
chr1	97525000	97550000	DPYD-AS1:-25Kb:0:0:1.3e+02:2.2e+02
chr1	98350000	98375000	DPYD:-25Kb:3.1e-05:3.8e-07:1.1e+02:1.5e+02
chr1	98475000	98500000	MIR137HG:-25Kb:1.8e-07:5.6e-09:1.1e+02:1.6e+02
chr1	98475000	98500000	MIR2682:-25Kb:1.8e-07:5.6e-09:1.1e+02:1.6e+02
chr1	98650000	98675000	LOC729987:-25Kb:6.2e-05:7.6e-07:1.1e+02:1.5e+02
chr1	98925000	98950000	MIR137HG:425Kb:2.5e-09:3.9e-11:14:77
chr1	98925000	98950000	MIR2682:425Kb:2.5e-09:3.9e-11:14:77
chr1	99100000	99125000	SNX7:-25Kb:3.5e-07:8.7e-09:1.4e+02:2e+02
chr1	99150000	99175000	SNX7:25Kb:3.5e-07:5.1e-09:1.4e+02:2e+02
chr1	99950000	99975000	PALMD:-150Kb:5.9e-06:3.2e-07:25:85
chr1	100025000	100050000	PALMD:-75Kb:1.1e-09:4.6e-11:48:1.3e+02
chr1	100075000	100100000	PALMD:-25Kb:0:0:1.4e+02:3e+02
chr1	100125000	100150000	PALMD:25Kb:0:0:1.4e+02:2.8e+02
chr1	100250000	100275000	FRRS1:25Kb:7.1e-07:8.7e-09:1.3e+02:2e+02
chr1	100275000	100300000	AGL:-25Kb:5.8e-07:7.2e-09:1.3e+02:2e+02
chr1	100300000	100325000	HIAT1:-200Kb:8.1e-05:2.1e-06:27:86
chr1	100400000	100425000	SLC35A3:-25Kb:9.1e-09:1.1e-10:1.3e+02:2.1e+02
chr1	100500000	100525000	AGL:200Kb:3.6e-05:8.9e-07:27:86
chr1	100525000	100550000	HIAT1:25Kb:0:0:1.3e+02:2.5e+02
chr1	100650000	100675000	LRRC39:25Kb:0:0:1.3e+02:2.5e+02
chr1	100675000	100700000	DBT:-25Kb:1.5e-05:1.9e-07:1.3e+02:2e+02
chr1	100750000	100775000	MIR553:25Kb:8.4e-07:1e-08:1.3e+02:2.1e+02
chr1	100750000	100775000	RTCA:25Kb:8.4e-07:1e-08:1.3e+02:2.1e+02
chr1	100775000	100800000	CDC14A:-25Kb:0:0:1.3e+02:2.8e+02
chr1	101150000	101175000	VCAM1:-25Kb:3e-09:3.7e-11:1.3e+02:2.1e+02
chr1	101200000	101225000	VCAM1:25Kb:5.7e-06:1.4e-07:1.3e+02:2e+02
chr1	101325000	101350000	EXTL2:-25Kb:0:0:48:1.6e+02
chr1	101325000	101350000	SLC30A7:-25Kb:0:0:48:1.6e+02
chr1	101350000	101375000	S1PR1:-350Kb:8.6e-07:8.7e-08:22:85
chr1	101375000	101400000	S1PR1:-325Kb:5.7e-10:3.3e-11:23:1e+02
chr1	101400000	101425000	S1PR1:-300Kb:3.9e-08:2.8e-09:25:95
chr1	101450000	101475000	S1PR1:-250Kb:1.5e-11:6.5e-13:28:1.1e+02
chr1	101475000	101500000	S1PR1:-225Kb:3.8e-13:1.1e-14:31:1.2e+02
chr1	101500000	101525000	S1PR1:-200Kb:6e-07:5.2e-08:34:98
chr1	101600000	101625000	S1PR1:-100Kb:4.1e-06:4.7e-07:58:1.2e+02
chr1	101650000	101675000	S1PR1:-50Kb:8.8e-05:1.1e-05:99:1.5e+02
chr1	101700000	101725000	DPH5:225Kb:3.5e-12:4.4e-14:31:1.2e+02
chr1	101700000	101725000	EXTL2:350Kb:1.2e-05:3.1e-07:22:85
chr1	101700000	101725000	SLC30A7:350Kb:1.2e-05:3.1e-07:22:85
chr1	101725000	101750000	S1PR1:25Kb:0:0:1.7e+02:2.8e+02
chr1	101775000	101800000	RNU6-6:-25Kb:0:0:1.7e+02:2.7e+02
chr1	103550000	103575000	RNPC3:-500Kb:1.4e-05:1.1e-06:1.7:35
chr1	103575000	103600000	RNPC3:-475Kb:1.2e-06:5.4e-08:1.8:39
chr1	104025000	104050000	RNPC3:-25Kb:0:0:28:1.3e+02
chr1	104050000	104075000	ACTG1P4:-50Kb:1.4e-05:3.6e-07:6.9:41
chr1	104050000	104075000	AMY2B:-25Kb:0:0:28:88
chr1	104075000	104100000	ACTG1P4:-25Kb:1.8e-14:2.2e-16:28:84
chr1	104075000	104100000	RNPC3:25Kb:0:0:28:88
chr1	104100000	104125000	AMY2B:25Kb:9e-15:2.2e-16:28:84
chr1	104100000	104125000	RNPC3:50Kb:9.9e-06:6e-07:6.9:41
chr1	104625000	104650000	LOC100129138:25Kb:0:0:65:1.5e+02
chr1	107550000	107575000	PRMT6:-25Kb:2.2e-05:5.6e-07:1.1e+02:1.6e+02
chr1	107600000	107625000	PRMT6:25Kb:6e-11:7.5e-13:1.1e+02:1.8e+02
chr1	108475000	108500000	VAV3:-25Kb:0:0:1.4e+02:2.6e+02
chr1	108475000	108500000	VAV3-AS1:-25Kb:0:0:1.4e+02:2.6e+02
chr1	108525000	108550000	VAV3:25Kb:6.8e-14:1.8e-15:1.4e+02:2.5e+02
chr1	108525000	108550000	VAV3-AS1:25Kb:6.8e-14:1.8e-15:1.4e+02:2.5e+02
chr1	109225000	109250000	FNDC7:-25Kb:9.2e-13:1.1e-14:1.7e+02:3.2e+02
chr1	109250000	109275000	PRPF38B:25Kb:4.7e-13:6e-15:1.7e+02:3.2e+02
chr1	109250000	109275000	STXBP3:-25Kb:2.9e-05:3.6e-07:1.7e+02:2.7e+02
chr1	109275000	109300000	FNDC7:25Kb:1.2e-05:3e-07:1.7e+02:2.7e+02
chr1	109375000	109400000	AKNAD1:-25Kb:9.4e-09:1.2e-10:1.7e+02:3e+02
chr1	109375000	109400000	GPSM2:-25Kb:9.4e-09:1.2e-10:1.7e+02:3e+02
chr1	109400000	109425000	SRG7:25Kb:9.8e-09:1.2e-10:1.7e+02:3e+02
chr1	109725000	109750000	CELSR2:-50Kb:3.8e-05:9.6e-07:1.2e+02:2.1e+02
chr1	109725000	109750000	SARS:-25Kb:8.7e-15:1.1e-16:2.5e+02:4.1e+02
chr1	109750000	109775000	CELSR2:-25Kb:6.2e-14:7.8e-16:2.5e+02:4.1e+02
chr1	109775000	109800000	SARS:25Kb:2.6e-14:6.7e-16:2.5e+02:4.1e+02
chr1	109800000	109825000	SORT1:-125Kb:4.9e-08:6.5e-10:63:1.9e+02
chr1	109825000	109850000	SORT1:-100Kb:6.9e-06:1.8e-07:55:1.6e+02
chr1	109925000	109950000	MYBPHL:100Kb:8.2e-06:1e-07:55:1.6e+02
chr1	109925000	109950000	PSRC1:100Kb:8.2e-06:1e-07:55:1.6e+02
chr1	110025000	110050000	AMIGO1:-25Kb:0:0:2.2e+02:4.7e+02
chr1	110050000	110075000	ATXN7L2:25Kb:0:0:2.2e+02:4.7e+02
chr1	110050000	110075000	CYB561D1:25Kb:0:0:2.2e+02:4.7e+02
chr1	110075000	110100000	AMPD2:-75Kb:2e-09:2.5e-11:85:2.3e+02
chr1	110075000	110100000	EPS8L3:-225Kb:3.2e-10:1.7e-11:34:1.8e+02
chr1	110075000	110100000	GNAT2:-75Kb:2e-09:2.5e-11:85:2.3e+02
chr1	110100000	110125000	MIR197:-25Kb:4e-06:1e-07:2.2e+02:3.3e+02
chr1	110125000	110150000	AMPD2:-25Kb:2.8e-07:7.2e-09:2.2e+02:3.4e+02
chr1	110125000	110150000	GNAT2:-25Kb:2.8e-07:7.2e-09:2.2e+02:3.4e+02
chr1	110150000	110175000	GNAI3:75Kb:9.1e-10:2.4e-11:85:2.3e+02
chr1	110150000	110175000	GPR61:75Kb:9.1e-10:2.4e-11:85:2.3e+02
chr1	110150000	110175000	MIR197:25Kb:6.2e-07:7.7e-09:2.2e+02:3.4e+02
chr1	110175000	110200000	EPS8L3:-125Kb:2.1e-14:5.6e-16:56:2.3e+02
chr1	110300000	110325000	AHCYL1:-225Kb:1.6e-12:2.2e-14:34:2.2e+02
chr1	110300000	110325000	GNAI3:225Kb:9.1e-10:1.5e-11:34:1.8e+02
chr1	110300000	110325000	GPR61:225Kb:9.1e-10:1.5e-11:34:1.8e+02
chr1	110300000	110325000	GSTM4:125Kb:3.5e-14:4.4e-16:56:2.3e+02
chr1	110500000	110525000	EPS8L3:200Kb:3.9e-12:1.6e-13:38:2e+02
chr1	110525000	110550000	EPS8L3:225Kb:0:0:34:2.2e+02
chr1	110725000	110750000	CYMP:-275Kb:1.6e-07:4.1e-09:25:1.7e+02
chr1	110850000	110875000	KCNC4:100Kb:1.1e-08:1.4e-10:61:2.2e+02
chr1	110950000	110975000	CYMP:-50Kb:2.9e-05:1.1e-06:1.1e+02:2.3e+02
chr1	110950000	110975000	PROK1:-25Kb:0:0:2e+02:4.9e+02
chr1	110975000	111000000	LAMTOR5:25Kb:0:0:2e+02:4.9e+02
chr1	111000000	111025000	LAMTOR5:50Kb:2.9e-05:7.5e-07:1.1e+02:2.3e+02
chr1	111025000	111050000	CYMP:25Kb:3.6e-08:4.7e-10:2e+02:3.6e+02
chr1	111300000	111325000	KCNA2:150Kb:9.6e-12:1.2e-13:57:2.2e+02
chr1	111750000	111775000	PIFO:-125Kb:6.4e-10:8.1e-12:42:1.8e+02
chr1	111775000	111800000	CHI3L2:25Kb:4.8e-07:1.3e-08:2e+02:3.2e+02
chr1	111850000	111875000	CHI3L2:100Kb:4.9e-07:1.9e-08:52:1.7e+02
chr1	111875000	111900000	CHI3L2:125Kb:1e-09:1.3e-11:42:1.8e+02
chr1	112250000	112275000	DDX20:-25Kb:0:0:1.8e+02:5.2e+02
chr1	112250000	112275000	FAM212B:-25Kb:0:0:1.8e+02:5.2e+02
chr1	112250000	112275000	LOC100506343:-25Kb:0:0:1.8e+02:5.2e+02
chr1	112300000	112325000	DDX20:25Kb:5.4e-06:1.4e-07:1.8e+02:2.9e+02
chr1	112300000	112325000	FAM212B:25Kb:5.4e-06:1.4e-07:1.8e+02:2.9e+02
chr1	112300000	112325000	LOC100506343:25Kb:5.4e-06:1.4e-07:1.8e+02:2.9e+02
chr1	112925000	112950000	CAPZA1:-225Kb:3.6e-09:4.8e-11:29:1.3e+02
chr1	112925000	112950000	MIR4256:-75Kb:9.8e-09:1.2e-10:73:1.8e+02
chr1	112925000	112950000	ST7L:-225Kb:3.6e-09:4.8e-11:29:1.3e+02
chr1	112925000	112950000	WNT2B:-75Kb:9.8e-09:1.2e-10:73:1.8e+02
chr1	113000000	113025000	CTTNBP2NL:75Kb:5.6e-08:8.9e-10:73:1.8e+02
chr1	113150000	113175000	CTTNBP2NL:225Kb:5.6e-08:1.5e-09:29:1.3e+02
chr1	113225000	113250000	CAPZA1:75Kb:1.8e-06:4.6e-08:73:1.6e+02
chr1	113225000	113250000	CTTNBP2NL:300Kb:9e-08:3.6e-09:18:1.2e+02
chr1	113225000	113250000	MOV10:25Kb:0:0:2.1e+02:3.5e+02
chr1	113225000	113250000	ST7L:75Kb:1.8e-06:4.6e-08:73:1.6e+02
chr1	113275000	113300000	FAM19A3:25Kb:1.3e-11:3.6e-13:2.1e+02:3.2e+02
chr1	113275000	113300000	PPM1J:25Kb:1.3e-11:3.6e-13:2.1e+02:3.2e+02
chr1	113275000	113300000	RHOC:25Kb:1.3e-11:3.6e-13:2.1e+02:3.2e+02
chr1	113325000	113350000	FAM19A3:75Kb:0:0:73:2.2e+02
chr1	113325000	113350000	PPM1J:75Kb:0:0:73:2.2e+02
chr1	113325000	113350000	RHOC:75Kb:0:0:73:2.2e+02
chr1	113450000	113475000	SLC16A1:-25Kb:8.8e-15:1.1e-16:2.1e+02:3.3e+02
chr1	113475000	113500000	AKR7A2P1:25Kb:0:0:2.1e+02:3.3e+02
chr1	114325000	114350000	PHTF1:25Kb:2e-11:2.5e-13:1.7e+02:2.7e+02
chr1	114350000	114375000	AP4B1:-75Kb:1.5e-06:5.5e-08:58:1.3e+02
chr1	114350000	114375000	BCL2L15:-75Kb:1.5e-06:5.5e-08:58:1.3e+02
chr1	114350000	114375000	DCLRE1B:-75Kb:1.5e-06:5.5e-08:58:1.3e+02
chr1	114400000	114425000	AP4B1:-25Kb:2.1e-08:5.4e-10:1.7e+02:2.6e+02
chr1	114400000	114425000	BCL2L15:-25Kb:2.1e-08:5.4e-10:1.7e+02:2.6e+02
chr1	114400000	114425000	DCLRE1B:-25Kb:2.1e-08:5.4e-10:1.7e+02:2.6e+02
chr1	114425000	114450000	HIPK1:-25Kb:0:0:1.7e+02:3.3e+02
chr1	114425000	114450000	PTPN22:25Kb:5.6e-08:6.8e-10:1.7e+02:2.6e+02
chr1	114425000	114450000	RSBN1:75Kb:5.8e-06:7.3e-08:58:1.3e+02
chr1	114450000	114475000	AP4B1:25Kb:0:0:1.7e+02:3.3e+02
chr1	114450000	114475000	BCL2L15:25Kb:0:0:1.7e+02:3.3e+02
chr1	114450000	114475000	DCLRE1B:25Kb:0:0:1.7e+02:3.3e+02
chr1	114475000	114500000	HIPK1:25Kb:9.4e-12:2.4e-13:1.7e+02:2.7e+02
chr1	114650000	114675000	SYT6:-25Kb:1.5e-06:1.8e-08:1.8e+02:2.6e+02
chr1	114800000	114825000	OLFML3:300Kb:4.1e-05:5.2e-07:18:85
chr1	114825000	114850000	OLFML3:325Kb:7.7e-05:2e-06:16:80
chr1	115025000	115050000	TRIM33:-25Kb:1.2e-08:3e-10:1.8e+02:2.8e+02
chr1	115075000	115100000	TRIM33:25Kb:5.9e-11:7.5e-13:1.8e+02:2.9e+02
chr1	115150000	115175000	DENND2C:-50Kb:1.8e-10:2.4e-12:96:2e+02
chr1	115275000	115300000	NRAS:25Kb:4.9e-08:5.9e-10:1.8e+02:2.8e+02
chr1	115600000	115625000	TSPAN2:-25Kb:8.3e-12:1.1e-13:2.1e+02:3.3e+02
chr1	116150000	116175000	CASQ2:-150Kb:4.8e-06:6.1e-08:42:1.4e+02
chr1	116350000	116375000	SLC22A15:-150Kb:1.7e-06:2.1e-08:42:1.4e+02
chr1	116925000	116950000	ATP1A1:25Kb:3.8e-08:4.9e-10:1.9e+02:3e+02
chr1	116925000	116950000	ATP1A1OS:-25Kb:5.7e-14:1.4e-15:1.9e+02:3.3e+02
chr1	116975000	117000000	ATP1A1OS:25Kb:0:0:1.9e+02:3.5e+02
chr1	117225000	117250000	IGSF3:25Kb:3.6e-13:4.4e-15:2e+02:3.4e+02
chr1	117225000	117250000	MIR320B1:25Kb:3.6e-13:4.4e-15:2e+02:3.4e+02
chr1	117475000	117500000	PTGFRN:25Kb:9.2e-10:1.3e-11:2e+02:3.2e+02
chr1	117550000	117575000	CD101:25Kb:6.5e-05:8e-07:2e+02:2.8e+02
chr1	117600000	117625000	MIR942:-25Kb:0:0:1.7e+02:3.3e+02
chr1	117600000	117625000	TRIM45:-50Kb:0:0:92:2.4e+02
chr1	117625000	117650000	TRIM45:-25Kb:0:0:1.7e+02:3.5e+02
chr1	117625000	117650000	TTF2:25Kb:0:0:1.7e+02:3.3e+02
chr1	117650000	117675000	MIR942:25Kb:0:0:1.7e+02:3.5e+02
chr1	117650000	117675000	TTF2:50Kb:0:0:92:2.4e+02
chr1	117825000	117850000	TTF2:225Kb:8.8e-06:3.8e-07:26:1e+02
chr1	118750000	118775000	SPAG17:25Kb:4.3e-09:5.2e-11:1.3e+02:1.9e+02
chr1	119500000	119525000	TBX15:-25Kb:3.2e-07:4e-09:1.3e+02:2e+02
chr1	119800000	119825000	HAO2:-100Kb:1.3e-10:3.3e-12:36:1.2e+02
chr1	119825000	119850000	HAO2:-75Kb:7.2e-11:9e-13:47:1.3e+02
chr1	120150000	120175000	ZNF697:-25Kb:0:0:2.2e+02:3.3e+02
chr1	120200000	120225000	ZNF697:25Kb:0:0:2.2e+02:4e+02
chr1	120275000	120300000	PHGDH:25Kb:1.5e-07:1.8e-09:2.2e+02:2.9e+02
chr1	121225000	121250000	EMBP1:-25Kb:0:0:20:1.6e+02
chr1	121275000	121300000	EMBP1:25Kb:3.7e-06:1.5e-07:20:54
chr1	121475000	121500000	EMBP1:225Kb:0:0:12:71
chr1	144925000	144950000	PDE4DIP:-150Kb:1e-06:4.1e-08:31:2e+02
chr1	144925000	144950000	SEC22B:-150Kb:1e-06:4.1e-08:31:2e+02
chr1	145000000	145025000	PDE4DIP:-75Kb:3.4e-05:2.2e-06:69:2.2e+02
chr1	145000000	145025000	SEC22B:-75Kb:3.4e-05:2.2e-06:69:2.2e+02
chr1	145025000	145050000	PDE4DIP:-50Kb:2.9e-05:1.5e-06:1.2e+02:2.7e+02
chr1	145025000	145050000	SEC22B:-50Kb:2.9e-05:1.5e-06:1.2e+02:2.7e+02
chr1	145050000	145075000	PDE4DIP:-25Kb:0:0:2.9e+02:7.8e+02
chr1	145050000	145075000	SEC22B:-25Kb:0:0:2.9e+02:7.8e+02
chr1	145100000	145125000	PDE4DIP:25Kb:0:0:2.9e+02:6.1e+02
chr1	145100000	145125000	SEC22B:25Kb:0:0:2.9e+02:6.1e+02
chr1	145425000	145450000	ANKRD34A:-25Kb:0:0:2.6e+02:6.5e+02
chr1	145425000	145450000	POLR3GL:-25Kb:0:0:2.6e+02:6.5e+02
chr1	145450000	145475000	TXNIP:25Kb:0:0:2.6e+02:6.5e+02
chr1	146600000	146625000	PDIA3P:-25Kb:4.8e-07:6.2e-09:1.4e+02:2.4e+02
chr1	146600000	146625000	PRKAB2:-25Kb:4.8e-07:6.2e-09:1.4e+02:2.4e+02
chr1	146975000	147000000	BCL9:-25Kb:2.6e-14:3.3e-16:1.4e+02:2.8e+02
chr1	147000000	147025000	LINC00624:25Kb:2.4e-14:3.3e-16:1.4e+02:2.8e+02
chr1	147025000	147050000	BCL9:25Kb:4.5e-08:1.2e-09:1.4e+02:2.5e+02
chr1	147075000	147100000	LINC00624:100Kb:3.4e-13:9.4e-15:41:1.7e+02
chr1	147100000	147125000	GJA8:-250Kb:1.1e-11:3.1e-13:18:1.4e+02
chr1	147100000	147125000	LINC00624:125Kb:7.3e-06:3e-07:34:1.2e+02
chr1	147125000	147150000	GJA8:-225Kb:3e-06:1.7e-07:20:1.1e+02
chr1	147150000	147175000	ACP6:25Kb:2.9e-08:3.9e-10:1.4e+02:2.5e+02
chr1	147150000	147175000	GJA8:-200Kb:4.1e-08:1.8e-09:22:1.2e+02
chr1	147175000	147200000	GJA5:-50Kb:4e-06:1.6e-07:77:1.6e+02
chr1	147175000	147200000	GJA8:-175Kb:7.7e-15:1.1e-16:25:1.7e+02
chr1	147200000	147225000	GJA5:-25Kb:0:0:1.4e+02:2.9e+02
chr1	147200000	147225000	GJA8:-150Kb:9.3e-05:6.7e-06:29:1e+02
chr1	147250000	147275000	GJA5:25Kb:0:0:1.4e+02:3e+02
chr1	147350000	147375000	ACP6:225Kb:6.4e-06:1.7e-07:20:1.1e+02
chr1	147725000	147750000	MIR5087:-75Kb:0:0:4.5:1.4e+02
chr1	147775000	147800000	MIR5087:-25Kb:0:0:60:1.9e+02
chr1	147825000	147850000	MIR5087:25Kb:3.4e-08:1.3e-09:60:1.6e+02
chr1	149850000	149875000	MTMR11:-50Kb:2.5e-07:6.6e-09:1.1e+02:1.8e+02
chr1	149850000	149875000	SF3B4:-50Kb:2.5e-07:6.6e-09:1.1e+02:1.8e+02
chr1	149850000	149875000	SV2A:-25Kb:1.4e-09:1.7e-11:2.3e+02:3.1e+02
chr1	149875000	149900000	BOLA1:25Kb:8.4e-10:1.1e-11:2.3e+02:3.1e+02
chr1	149875000	149900000	HIST2H2AB:25Kb:8.4e-10:1.1e-11:2.3e+02:3.1e+02
chr1	149875000	149900000	HIST2H2AC:25Kb:8.4e-10:1.1e-11:2.3e+02:3.1e+02
chr1	149875000	149900000	HIST2H2BE:25Kb:8.4e-10:1.1e-11:2.3e+02:3.1e+02
chr1	149875000	149900000	MTMR11:-25Kb:1.9e-08:2.4e-10:2.3e+02:3e+02
chr1	149875000	149900000	SF3B4:-25Kb:1.9e-08:2.4e-10:2.3e+02:3e+02
chr1	149900000	149925000	BOLA1:50Kb:1.3e-07:3.3e-09:1.1e+02:1.8e+02
chr1	149900000	149925000	HIST2H2AB:50Kb:1.3e-07:3.3e-09:1.1e+02:1.8e+02
chr1	149900000	149925000	HIST2H2AC:50Kb:1.3e-07:3.3e-09:1.1e+02:1.8e+02
chr1	149900000	149925000	HIST2H2BE:50Kb:1.3e-07:3.3e-09:1.1e+02:1.8e+02
chr1	149900000	149925000	SV2A:25Kb:6.4e-09:1.6e-10:2.3e+02:3e+02
chr1	150125000	150150000	VPS45:100Kb:6.4e-11:8.5e-13:55:1.4e+02
chr1	150225000	150250000	C1orf51:-25Kb:0:0:2.2e+02:3.8e+02
chr1	150225000	150250000	MRPS21:-25Kb:0:0:2.2e+02:3.8e+02
chr1	150250000	150275000	APH1A:25Kb:0:0:2.2e+02:3.8e+02
chr1	150250000	150275000	C1orf54:25Kb:0:0:2.2e+02:3.8e+02
chr1	150250000	150275000	CA14:25Kb:0:0:2.2e+02:3.8e+02
chr1	150425000	150450000	ADAMTSL4:-75Kb:3.4e-06:1.3e-07:69:1.5e+02
chr1	150425000	150450000	MIR4257:-75Kb:3.4e-06:1.3e-07:69:1.5e+02
chr1	150450000	150475000	ADAMTSL4:-50Kb:2.7e-07:3.4e-09:1.1e+02:2e+02
chr1	150450000	150475000	ECM1:-25Kb:3.2e-06:7.7e-08:2.2e+02:3e+02
chr1	150450000	150475000	LINC00568:-25Kb:3.2e-06:7.7e-08:2.2e+02:3e+02
chr1	150450000	150475000	MIR4257:-50Kb:2.7e-07:3.4e-09:1.1e+02:2e+02
chr1	150475000	150500000	ADAMTSL4:-25Kb:8.5e-07:2.2e-08:2.2e+02:3.1e+02
chr1	150475000	150500000	MIR4257:-25Kb:8.5e-07:2.2e-08:2.2e+02:3.1e+02
chr1	150475000	150500000	TARS2:25Kb:3e-06:7.4e-08:2.2e+02:3e+02
chr1	150500000	150525000	ECM1:25Kb:1.7e-06:2e-08:2.2e+02:3.1e+02
chr1	150500000	150525000	LINC00568:25Kb:1.7e-06:2e-08:2.2e+02:3.1e+02
chr1	150500000	150525000	TARS2:50Kb:2.4e-07:3e-09:1.1e+02:2e+02
chr1	150525000	150550000	CTSK:-250Kb:2.4e-05:3e-07:25:1.1e+02
chr1	150950000	150975000	FAM63A:-25Kb:2.6e-05:3.3e-07:2.2e+02:3e+02
chr1	150950000	150975000	PRUNE:-25Kb:2.6e-05:3.3e-07:2.2e+02:3e+02
chr1	150975000	151000000	ANXA9:25Kb:2.1e-05:2.6e-07:2.2e+02:3e+02
chr1	150975000	151000000	BNIPL:-25Kb:4.7e-05:1.2e-06:2.2e+02:3e+02
chr1	150975000	151000000	C1orf56:-25Kb:4.7e-05:1.2e-06:2.2e+02:3e+02
chr1	151000000	151025000	CDC42SE1:-25Kb:0:0:2.2e+02:3.9e+02
chr1	151000000	151025000	FAM63A:25Kb:3.1e-05:7.8e-07:2.2e+02:3e+02
chr1	151000000	151025000	GABPB2:-25Kb:0:0:2.2e+02:3.9e+02
chr1	151000000	151025000	MLLT11:-25Kb:0:0:2.2e+02:3.9e+02
chr1	151000000	151025000	PRUNE:25Kb:3.1e-05:7.8e-07:2.2e+02:3e+02
chr1	151025000	151050000	BNIPL:25Kb:0:0:2.2e+02:3.9e+02
chr1	151025000	151050000	C1orf56:25Kb:0:0:2.2e+02:3.9e+02
chr1	151125000	151150000	PIP5K1A:-25Kb:3.2e-05:3.8e-07:2.7e+02:3.6e+02
chr1	151125000	151150000	VPS72:-25Kb:3.2e-05:3.8e-07:2.7e+02:3.6e+02
chr1	151150000	151175000	LYSMD1:25Kb:2.2e-05:2.7e-07:2.7e+02:3.6e+02
chr1	151150000	151175000	SCNM1:25Kb:2.2e-05:2.7e-07:2.7e+02:3.6e+02
chr1	151150000	151175000	TMOD4:25Kb:2.2e-05:2.7e-07:2.7e+02:3.6e+02
chr1	151150000	151175000	TNFAIP8L2:25Kb:2.2e-05:2.7e-07:2.7e+02:3.6e+02
chr1	151800000	151825000	THEM5:-25Kb:1.2e-06:1.4e-08:2.7e+02:4.1e+02
chr1	151825000	151850000	C2CD4D:25Kb:9e-07:1.2e-08:2.7e+02:4.1e+02
chr1	151825000	151850000	LOC100132111:25Kb:9e-07:1.2e-08:2.7e+02:4.1e+02
chr1	151825000	151850000	RORC:25Kb:9e-07:1.2e-08:2.7e+02:4.1e+02
chr1	151900000	151925000	S100A10:-50Kb:7.3e-05:9.1e-07:1.3e+02:2.6e+02
chr1	151975000	152000000	S100A11:-25Kb:5.2e-07:6.7e-09:2.4e+02:3.9e+02
chr1	152300000	152325000	FLG2:-25Kb:0:0:2.4e+02:5.2e+02
chr1	152700000	152725000	KPRP:-25Kb:3.6e-07:4.4e-09:1.7e+02:3.4e+02
chr1	152700000	152725000	LCE1F:-25Kb:3.6e-07:4.4e-09:1.7e+02:3.4e+02
chr1	152825000	152850000	IVL:-50Kb:2.3e-07:6.1e-09:1.1e+02:2.7e+02
chr1	152850000	152875000	IVL:-25Kb:0:0:1.7e+02:4.9e+02
chr1	152875000	152900000	SMCP:25Kb:0:0:1.7e+02:4.9e+02
chr1	152925000	152950000	SPRR1A:-25Kb:8e-05:9.8e-07:1.7e+02:3.1e+02
chr1	152925000	152950000	SPRR3:-25Kb:8e-05:9.8e-07:1.7e+02:3.1e+02
chr1	152950000	152975000	SPRR4:25Kb:6.9e-05:8.4e-07:1.7e+02:3.1e+02
chr1	153125000	153150000	SPRR2C:25Kb:5.3e-05:6.5e-07:1.7e+02:3.1e+02
chr1	153125000	153150000	SPRR2G:25Kb:5.3e-05:6.5e-07:1.7e+02:3.1e+02
chr1	153150000	153175000	IVL:275Kb:4.7e-07:1.9e-08:32:1.9e+02
chr1	153200000	153225000	LOR:-25Kb:1.4e-06:3.4e-08:1.7e+02:3.2e+02
chr1	153250000	153275000	LOR:25Kb:1.4e-06:2.3e-08:1.7e+02:3.3e+02
chr1	153325000	153350000	S100A8:-25Kb:0:0:2.4e+02:5e+02
chr1	153350000	153375000	S100A12:25Kb:0:0:2.4e+02:5e+02
chr1	153350000	153375000	S100A9:25Kb:0:0:2.4e+02:5e+02
chr1	153450000	153475000	S100A12:125Kb:1.1e-07:2.8e-09:52:2.2e+02
chr1	153450000	153475000	S100A9:125Kb:1.1e-07:2.8e-09:52:2.2e+02
chr1	153475000	153500000	S100A12:150Kb:6.3e-06:2.5e-07:44:1.8e+02
chr1	153475000	153500000	S100A2:-50Kb:0:0:1.2e+02:3.6e+02
chr1	153475000	153500000	S100A3:-25Kb:0:0:2.4e+02:4.9e+02
chr1	153475000	153500000	S100A4:-25Kb:0:0:2.4e+02:4.9e+02
chr1	153475000	153500000	S100A5:-25Kb:0:0:2.4e+02:4.9e+02
chr1	153475000	153500000	S100A6:-25Kb:0:0:2.4e+02:4.9e+02
chr1	153475000	153500000	S100A9:150Kb:6.3e-06:2.5e-07:44:1.8e+02
chr1	153500000	153525000	S100A2:-25Kb:0:0:2.4e+02:5.9e+02
chr1	153525000	153550000	S100A3:25Kb:0:0:2.4e+02:5.9e+02
chr1	153525000	153550000	S100A4:25Kb:0:0:2.4e+02:5.9e+02
chr1	153525000	153550000	S100A5:25Kb:0:0:2.4e+02:5.9e+02
chr1	153525000	153550000	S100A6:25Kb:0:0:2.4e+02:5.9e+02
chr1	153550000	153575000	S100A14:-25Kb:7.5e-08:1.9e-09:2.4e+02:3.8e+02
chr1	153550000	153575000	S100A16:-25Kb:7.5e-08:1.9e-09:2.4e+02:3.8e+02
chr1	153575000	153600000	CHTOP:-25Kb:2.1e-12:2.7e-14:2.4e+02:4.2e+02
chr1	153575000	153600000	S100A1:-25Kb:2.1e-12:2.7e-14:2.4e+02:4.2e+02
chr1	153575000	153600000	S100A13:-25Kb:2.1e-12:2.7e-14:2.4e+02:4.2e+02
chr1	153600000	153625000	S100A14:25Kb:1.7e-12:2.2e-14:2.4e+02:4.2e+02
chr1	153600000	153625000	S100A16:25Kb:1.7e-12:2.2e-14:2.4e+02:4.2e+02
chr1	154150000	154175000	C1orf189:-25Kb:3.6e-06:4.4e-08:2.4e+02:3.6e+02
chr1	154150000	154175000	C1orf43:-25Kb:3.6e-06:4.4e-08:2.4e+02:3.6e+02
chr1	154150000	154175000	UBAP2L:-25Kb:3.6e-06:4.4e-08:2.4e+02:3.6e+02
chr1	154175000	154200000	MIR190B:25Kb:3.2e-06:4.1e-08:2.4e+02:3.6e+02
chr1	154175000	154200000	TPM3:25Kb:3.2e-06:4.1e-08:2.4e+02:3.6e+02
chr1	154400000	154425000	IL6R:25Kb:9.5e-06:1.1e-07:2.7e+02:3.8e+02
chr1	156075000	156100000	LMNA:25Kb:4.3e-06:5.4e-08:3.1e+02:6.4e+02
chr1	156075000	156100000	MEX3A:25Kb:4.3e-06:5.4e-08:3.1e+02:6.4e+02
chr1	157975000	158000000	KIRREL:25Kb:0:0:1.6e+02:4.9e+02
chr1	158000000	158025000	KIRREL:50Kb:4.3e-15:1.1e-16:87:2.4e+02
chr1	158025000	158050000	KIRREL:75Kb:2.1e-08:1.4e-09:61:1.7e+02
chr1	158050000	158075000	KIRREL:100Kb:1.1e-13:4.4e-15:47:1.9e+02
chr1	158075000	158100000	KIRREL:125Kb:2.5e-13:1.3e-14:38:1.8e+02
chr1	158100000	158125000	CD1D:-25Kb:1.5e-11:1.9e-13:1.6e+02:2.9e+02
chr1	158125000	158150000	LOC646268:25Kb:1.4e-11:1.9e-13:1.6e+02:2.9e+02
chr1	159000000	159025000	IFI16:25Kb:5.9e-09:7.4e-11:1.3e+02:2.6e+02
chr1	159125000	159150000	DARC:-25Kb:2.7e-08:3.4e-10:1.8e+02:3e+02
chr1	159125000	159150000	LOC100131825:-25Kb:2.7e-08:3.4e-10:1.8e+02:3e+02
chr1	159150000	159175000	CADM3:25Kb:4e-08:5.2e-10:1.8e+02:3e+02
chr1	159750000	159775000	CCDC19:-100Kb:0:0:41:3e+02
chr1	159750000	159775000	TAGLN2:-125Kb:6.5e-05:1.9e-06:32:1.2e+02
chr1	159850000	159875000	DUSP23:100Kb:0:0:41:3e+02
chr1	159850000	159875000	FCRL6:100Kb:0:0:41:3e+02
chr1	159850000	159875000	TAGLN2:-25Kb:6.5e-05:2.5e-06:1.8e+02:2.7e+02
chr1	159875000	159900000	CCDC19:25Kb:8.4e-05:2.3e-06:1.8e+02:2.7e+02
chr1	159875000	159900000	DUSP23:125Kb:5.3e-05:1.5e-06:32:1.2e+02
chr1	159875000	159900000	FCRL6:125Kb:5.3e-05:1.5e-06:32:1.2e+02
chr1	159875000	159900000	IGSF9:-25Kb:0:0:1.8e+02:3.7e+02
chr1	159875000	159900000	SLAMF9:-25Kb:0:0:1.8e+02:3.7e+02
chr1	159900000	159925000	LOC100505633:-25Kb:0:0:1.8e+02:5.5e+02
chr1	159900000	159925000	PIGM:-100Kb:8.5e-05:3.2e-06:62:1.5e+02
chr1	159900000	159925000	TAGLN2:25Kb:0:0:1.8e+02:3.7e+02
chr1	159925000	159950000	IGSF9:25Kb:0:0:1.8e+02:5.5e+02
chr1	159925000	159950000	SLAMF9:25Kb:0:0:1.8e+02:5.5e+02
chr1	159950000	159975000	IGSF9:50Kb:0:0:86:2.8e+02
chr1	159950000	159975000	LOC100505633:25Kb:0:0:1.8e+02:3.5e+02
chr1	159950000	159975000	SLAMF9:50Kb:0:0:86:2.8e+02
chr1	159975000	160000000	IGSF9:75Kb:3.7e-14:2e-15:93:2.5e+02
chr1	159975000	160000000	SLAMF9:75Kb:3.7e-14:2e-15:93:2.5e+02
chr1	160000000	160025000	IGSF8:-50Kb:0:0:1.2e+02:3e+02
chr1	160000000	160025000	IGSF9:100Kb:3.8e-05:2.6e-06:62:1.5e+02
chr1	160000000	160025000	KCNJ10:-25Kb:7.9e-11:9.7e-13:2.4e+02:3.8e+02
chr1	160000000	160025000	KCNJ9:-50Kb:0:0:1.2e+02:3e+02
chr1	160000000	160025000	SLAMF9:100Kb:3.8e-05:2.6e-06:62:1.5e+02
chr1	160025000	160050000	PIGM:25Kb:3e-11:7.4e-13:2.4e+02:3.8e+02
chr1	160050000	160075000	PIGM:50Kb:0:0:1.2e+02:3e+02
chr1	160075000	160100000	ATP1A4:-25Kb:6.8e-05:1.7e-06:2.4e+02:3.4e+02
chr1	160125000	160150000	ATP1A4:25Kb:4.4e-05:5.4e-07:2.4e+02:3.5e+02
chr1	160125000	160150000	CASQ1:-25Kb:1.9e-05:5e-07:2.4e+02:3.5e+02
chr1	160150000	160175000	PEA15:-25Kb:1.5e-07:1.9e-09:2.4e+02:3.7e+02
chr1	160175000	160200000	CASQ1:25Kb:1.4e-07:1.8e-09:2.4e+02:3.7e+02
chr1	160200000	160225000	PEA15:25Kb:5.2e-05:1.3e-06:2.4e+02:3.4e+02
chr1	160725000	160750000	SLAMF7:25Kb:7.2e-08:8.9e-10:2.5e+02:3.8e+02
chr1	160975000	161000000	KLHDC9:-75Kb:1.8e-07:9.4e-09:83:1.9e+02
chr1	160975000	161000000	PVRL4:-75Kb:1.8e-07:9.4e-09:83:1.9e+02
chr1	161000000	161025000	ARHGAP30:-25Kb:2.4e-11:6e-13:2.5e+02:3.8e+02
chr1	161000000	161025000	KLHDC9:-50Kb:0:0:1.2e+02:3e+02
chr1	161000000	161025000	NIT1:-75Kb:3.2e-05:8.4e-07:83:1.7e+02
chr1	161000000	161025000	PFDN2:-75Kb:3.2e-05:8.4e-07:83:1.7e+02
chr1	161000000	161025000	PVRL4:-50Kb:0:0:1.2e+02:3e+02
chr1	161025000	161050000	KLHDC9:-25Kb:0:0:2.5e+02:5.7e+02
chr1	161025000	161050000	PVRL4:-25Kb:0:0:2.5e+02:5.7e+02
chr1	161025000	161050000	TSTD1:25Kb:6.2e-11:1.6e-12:2.5e+02:3.8e+02
chr1	161025000	161050000	USF1:25Kb:6.2e-11:1.6e-12:2.5e+02:3.8e+02
chr1	161050000	161075000	ARHGAP30:25Kb:0:0:2.5e+02:5.7e+02
chr1	161050000	161075000	F11R:75Kb:1.3e-06:1.5e-08:83:1.9e+02
chr1	161050000	161075000	NIT1:-25Kb:2.9e-09:3.8e-11:2.5e+02:3.7e+02
chr1	161050000	161075000	PFDN2:-25Kb:2.9e-09:3.8e-11:2.5e+02:3.7e+02
chr1	161050000	161075000	TSTD1:50Kb:0:0:1.2e+02:3e+02
chr1	161050000	161075000	USF1:50Kb:0:0:1.2e+02:3e+02
chr1	161075000	161100000	KLHDC9:25Kb:1.6e-09:6.4e-11:2.5e+02:3.7e+02
chr1	161075000	161100000	PVRL4:25Kb:1.6e-09:6.4e-11:2.5e+02:3.7e+02
chr1	161075000	161100000	TSTD1:75Kb:4.9e-05:1.8e-06:83:1.7e+02
chr1	161075000	161100000	USF1:75Kb:4.9e-05:1.8e-06:83:1.7e+02
chr1	161125000	161150000	ADAMTS4:-25Kb:6e-13:7.8e-15:2.5e+02:3.9e+02
chr1	161125000	161150000	NDUFS2:-25Kb:6e-13:7.8e-15:2.5e+02:3.9e+02
chr1	161150000	161175000	B4GALT3:25Kb:8.2e-13:1e-14:2.5e+02:3.9e+02
chr1	161150000	161175000	PPOX:25Kb:8.2e-13:1e-14:2.5e+02:3.9e+02
chr1	161150000	161175000	USP21:25Kb:8.2e-13:1e-14:2.5e+02:3.9e+02
chr1	161175000	161200000	ADAMTS4:25Kb:6.6e-05:1.7e-06:2.5e+02:3.3e+02
chr1	161175000	161200000	NDUFS2:25Kb:6.6e-05:1.7e-06:2.5e+02:3.3e+02
chr1	161350000	161375000	ADAMTS4:200Kb:7.6e-05:2.9e-06:37:1.2e+02
chr1	161350000	161375000	NDUFS2:200Kb:7.6e-05:2.9e-06:37:1.2e+02
chr1	161450000	161475000	FCGR2A:-25Kb:1.4e-10:1.8e-12:34:1.6e+02
chr1	161450000	161475000	HSPA6:-25Kb:1.4e-10:1.8e-12:34:1.6e+02
chr1	161950000	161975000	OLFML2B:-25Kb:1.6e-05:2e-07:2.4e+02:3.4e+02
chr1	162200000	162225000	NOS1AP:175Kb:2.1e-06:2.8e-08:32:1.3e+02
chr1	162225000	162250000	NOS1AP:200Kb:5.2e-05:1.4e-06:28:1.2e+02
chr1	162250000	162275000	NOS1AP:225Kb:7.1e-05:2.9e-06:25:1.1e+02
chr1	162575000	162600000	DDR2:-25Kb:4.9e-10:1.2e-11:1.7e+02:2.8e+02
chr1	162625000	162650000	DDR2:25Kb:0:0:1.7e+02:3.2e+02
chr1	164550000	164575000	PBX1:25Kb:0:0:46:2.2e+02
chr1	164575000	164600000	LOC100505795:-150Kb:1.5e-05:7.9e-07:22:1e+02
chr1	164575000	164600000	PBX1:50Kb:4.8e-07:1.2e-08:34:1.3e+02
chr1	164675000	164700000	LOC100505795:-50Kb:5e-06:2e-07:34:1.2e+02
chr1	164700000	164725000	LOC100505795:-25Kb:0:0:46:2e+02
chr1	164750000	164775000	LOC100505795:25Kb:0:0:46:2.2e+02
chr1	165350000	165375000	LOC400794:-200Kb:0:0:32:2.6e+02
chr1	165375000	165400000	LOC400794:-175Kb:7.1e-11:1.9e-12:38:1.6e+02
chr1	165850000	165875000	TMCO1:125Kb:6.1e-14:7.8e-16:42:1.7e+02
chr1	165850000	165875000	UCK2:75Kb:9.1e-10:1.1e-11:65:1.7e+02
chr1	166100000	166125000	FAM78B:-25Kb:1.3e-08:3.1e-10:1.2e+02:2.2e+02
chr1	166125000	166150000	MIR921:25Kb:3.2e-08:4.1e-10:1.2e+02:2.2e+02
chr1	166150000	166175000	FAM78B:25Kb:1.1e-12:1.4e-14:1.2e+02:2.4e+02
chr1	167075000	167100000	DUSP27:25Kb:3.9e-11:4.9e-13:1.7e+02:3e+02
chr1	167075000	167100000	GPA33:25Kb:3.9e-11:4.9e-13:1.7e+02:3e+02
chr1	167625000	167650000	RCSD1:50Kb:1.5e-12:1.9e-14:1.2e+02:2.7e+02
chr1	167650000	167675000	MPZL1:-25Kb:4.6e-06:2.4e-07:2.5e+02:3.4e+02
chr1	167650000	167675000	RCSD1:75Kb:1.5e-08:3.7e-10:80:2e+02
chr1	167700000	167725000	MPZL1:25Kb:9.9e-07:3.9e-08:2.5e+02:3.5e+02
chr1	167750000	167775000	MPZL1:75Kb:0:0:80:2.7e+02
chr1	167775000	167800000	MPZL1:100Kb:1.3e-07:3.4e-09:59:1.6e+02
chr1	168400000	168425000	XCL1:-125Kb:9.5e-07:1.2e-08:41:1.4e+02
chr1	168550000	168575000	ATP1B1:-525Kb:8.2e-07:4e-08:20:1e+02
chr1	168575000	168600000	ATP1B1:-500Kb:1.3e-11:1.9e-13:20:1.3e+02
chr1	168600000	168625000	ATP1B1:-475Kb:8.7e-11:2.6e-12:21:1.2e+02
chr1	168600000	168625000	DPT:-75Kb:7.8e-05:3.1e-06:65:1.4e+02
chr1	168650000	168675000	DPT:-25Kb:7.9e-06:1.1e-07:1.7e+02:2.6e+02
chr1	168675000	168700000	ATP1B1:-400Kb:8.2e-07:4.9e-08:23:1e+02
chr1	168775000	168800000	LINC00626:25Kb:6.1e-05:7.6e-07:1.7e+02:2.5e+02
chr1	169075000	169100000	DPT:400Kb:2.6e-05:7e-07:23:1e+02
chr1	169100000	169125000	ATP1B1:25Kb:2e-05:1.5e-06:1.7e+02:2.4e+02
chr1	169475000	169500000	SLC19A2:25Kb:0:0:1.4e+02:2.7e+02
chr1	169500000	169525000	SLC19A2:50Kb:0:0:83:2.4e+02
chr1	169725000	169750000	C1orf112:-25Kb:0:0:1.4e+02:2.5e+02
chr1	169725000	169750000	METTL18:-25Kb:0:0:1.4e+02:2.5e+02
chr1	169725000	169750000	SELE:25Kb:2.9e-06:3.6e-08:1.4e+02:2e+02
chr1	169875000	169900000	SCYL3:25Kb:3.7e-05:4.5e-07:1.2e+02:1.7e+02
chr1	170525000	170550000	GORAB:25Kb:0:0:1.2e+02:2.2e+02
chr1	171200000	171225000	FMO4:-75Kb:3.1e-10:4.1e-12:55:1.4e+02
chr1	171275000	171300000	FMO1:75Kb:2.5e-10:3.3e-12:55:1.4e+02
chr1	171950000	171975000	METTL13:200Kb:5.7e-05:7.1e-07:30:1.9e+02
chr1	173850000	173875000	SERPINC1:-25Kb:4.4e-10:5.3e-12:1.5e+02:2.8e+02
chr1	174725000	174750000	CACYBP:-225Kb:0:0:25:1.8e+02
chr1	174750000	174775000	CACYBP:-200Kb:7.6e-07:3e-08:27:1.2e+02
chr1	174925000	174950000	CACYBP:-25Kb:1.4e-07:3.6e-09:1.1e+02:2.1e+02
chr1	174975000	175000000	CACYBP:25Kb:2.6e-05:1.4e-06:1.1e+02:1.9e+02
chr1	175125000	175150000	KIAA0040:-25Kb:7.6e-10:1.9e-11:1.5e+02:2.7e+02
chr1	175175000	175200000	KIAA0040:25Kb:0:0:1.5e+02:4.2e+02
chr1	176400000	176425000	PAPPA2:-25Kb:2.7e-10:3.3e-12:1.2e+02:2.1e+02
chr1	176950000	176975000	MIR488:-25Kb:1.6e-05:1.9e-07:1.6e+02:2.2e+02
chr1	178025000	178050000	RASAL2:-25Kb:5.8e-07:7.7e-09:2.2e+02:3e+02
chr1	178025000	178050000	RASAL2-AS1:-25Kb:5.8e-07:7.7e-09:2.2e+02:3e+02
chr1	178075000	178100000	RASAL2:25Kb:2.1e-05:5.6e-07:2.2e+02:2.8e+02
chr1	178075000	178100000	RASAL2-AS1:25Kb:2.1e-05:5.6e-07:2.2e+02:2.8e+02
chr1	178150000	178175000	RASAL2:100Kb:6.7e-05:2.7e-06:55:1.2e+02
chr1	178150000	178175000	RASAL2-AS1:100Kb:6.7e-05:2.7e-06:55:1.2e+02
chr1	178250000	178275000	LOC730102:250Kb:2.5e-05:3.1e-07:33:1e+02
chr1	178450000	178475000	TEX35:-25Kb:3.5e-05:9.8e-07:2.2e+02:2.8e+02
chr1	178475000	178500000	C1orf220:-25Kb:9.6e-13:2.6e-14:1e+02:2.1e+02
chr1	178475000	178500000	FAM20B:-500Kb:5e-05:2.1e-06:10:73
chr1	178500000	178525000	FAM20B:-475Kb:2.2e-09:3e-11:14:1e+02
chr1	178500000	178525000	RALGPS2:-175Kb:6.7e-09:1.8e-10:32:1.2e+02
chr1	178500000	178525000	TEX35:25Kb:1.9e-12:2.7e-14:1e+02:2.1e+02
chr1	178650000	178675000	MIR4424:25Kb:3.4e-05:4.3e-07:1.6e+02:2.3e+02
chr1	178650000	178675000	RALGPS2:-25Kb:0:0:1.6e+02:2.9e+02
chr1	178675000	178700000	C1orf220:175Kb:5.7e-09:3.3e-10:32:1.2e+02
chr1	178700000	178725000	C1orf220:200Kb:9.6e-13:2.8e-14:29:1.4e+02
chr1	178725000	178750000	C1orf220:225Kb:9e-07:6.5e-08:26:1e+02
chr1	178950000	178975000	C1orf220:450Kb:1.2e-05:1e-06:15:83
chr1	178975000	179000000	C1orf220:475Kb:5.7e-09:3.2e-10:14:1e+02
chr1	179000000	179025000	FAM20B:25Kb:4.7e-07:1.3e-08:1.6e+02:2.4e+02
chr1	180125000	180150000	TOR1AIP2:300Kb:1.6e-05:2e-07:16:88
chr1	180200000	180225000	LOC100527964:-25Kb:1.3e-13:1.7e-15:1.7e+02:3.3e+02
chr1	180950000	180975000	STX6:-25Kb:4.1e-11:5.2e-13:1.8e+02:3.3e+02
chr1	181000000	181025000	IER5:-50Kb:5.8e-12:2.3e-13:1.1e+02:2.7e+02
chr1	181025000	181050000	IER5:-25Kb:1.3e-09:6.9e-11:1.8e+02:3.2e+02
chr1	181025000	181050000	MR1:25Kb:0:0:1.8e+02:3.6e+02
chr1	181050000	181075000	MR1:50Kb:4.2e-12:1.6e-13:1.1e+02:2.7e+02
chr1	181075000	181100000	IER5:25Kb:0:0:1.8e+02:5.4e+02
chr1	181100000	181125000	IER5:50Kb:0:0:1.1e+02:4.8e+02
chr1	181100000	181125000	MR1:100Kb:0:0:68:2.7e+02
chr1	182050000	182075000	GLUL:-300Kb:4.1e-15:1.1e-16:26:1.8e+02
chr1	182050000	182075000	TEDDM1:-300Kb:4.1e-15:1.1e-16:26:1.8e+02
chr1	182075000	182100000	GLUL:-275Kb:5.3e-05:3.6e-06:28:1.1e+02
chr1	182075000	182100000	TEDDM1:-275Kb:5.3e-05:3.6e-06:28:1.1e+02
chr1	182100000	182125000	GLUL:-250Kb:0:0:30:2e+02
chr1	182100000	182125000	TEDDM1:-250Kb:0:0:30:2e+02
chr1	182150000	182175000	GLUL:-200Kb:1.3e-05:7.3e-07:36:1.3e+02
chr1	182150000	182175000	TEDDM1:-200Kb:1.3e-05:7.3e-07:36:1.3e+02
chr1	182325000	182350000	GLUL:-25Kb:1.2e-09:4.7e-11:1.8e+02:3e+02
chr1	182325000	182350000	TEDDM1:-25Kb:1.2e-09:4.7e-11:1.8e+02:3e+02
chr1	182550000	182575000	NPL:-200Kb:0:0:36:2.3e+02
chr1	182725000	182750000	RGS16:175Kb:7.5e-07:2e-08:40:1.4e+02
chr1	182725000	182750000	RNASEL:175Kb:7.5e-07:2e-08:40:1.4e+02
chr1	182750000	182775000	RGS16:200Kb:0:0:36:2.3e+02
chr1	182750000	182775000	RNASEL:200Kb:0:0:36:2.3e+02
chr1	182975000	183000000	LAMC2:-175Kb:3.3e-07:2.3e-08:42:1.4e+02
chr1	183025000	183050000	LAMC2:-125Kb:7.7e-05:6.4e-06:57:1.3e+02
chr1	183075000	183100000	LAMC2:-75Kb:8.8e-08:4.9e-09:90:1.9e+02
chr1	183100000	183125000	LAMC2:-50Kb:0:0:1.3e+02:2.7e+02
chr1	183125000	183150000	LAMC2:-25Kb:0:0:2.4e+02:4.5e+02
chr1	183150000	183175000	LAMC1:175Kb:3.8e-05:4.9e-07:42:1.4e+02
chr1	183175000	183200000	LAMC2:25Kb:1.6e-13:6.7e-15:2.4e+02:3.8e+02
chr1	183525000	183550000	NCF2:-25Kb:1.2e-08:1.4e-10:2.4e+02:3.6e+02
chr1	183575000	183600000	APOBEC4:-25Kb:7.7e-09:1e-10:85:1.9e+02
chr1	183575000	183600000	ARPC5:-25Kb:7.7e-09:1e-10:85:1.9e+02
chr1	183575000	183600000	RGL1:-25Kb:7.7e-09:1e-10:85:1.9e+02
chr1	183875000	183900000	APOBEC4:275Kb:2.5e-05:6.7e-07:27:1.1e+02
chr1	183875000	183900000	ARPC5:275Kb:2.5e-05:6.7e-07:27:1.1e+02
chr1	183875000	183900000	RGL1:275Kb:2.5e-05:6.7e-07:27:1.1e+02
chr1	184375000	184400000	C1orf21:25Kb:0:0:1.8e+02:3.6e+02
chr1	184400000	184425000	C1orf21:50Kb:2.4e-05:1.3e-06:1e+02:1.7e+02
chr1	184500000	184525000	C1orf21:150Kb:1e-05:4.1e-07:44:1.2e+02
chr1	184525000	184550000	C1orf21:175Kb:1.9e-08:5.4e-10:39:1.3e+02
chr1	184675000	184700000	EDEM3:-25Kb:8.1e-09:1e-10:84:1.9e+02
chr1	185275000	185300000	LOC100288079:-25Kb:1.5e-08:1.9e-10:1.6e+02:2.6e+02
chr1	185300000	185325000	IVNS1ABP:25Kb:1.4e-08:1.9e-10:1.6e+02:2.6e+02
chr1	185525000	185550000	IVNS1ABP:250Kb:7.5e-06:3.1e-07:27:1.1e+02
chr1	185625000	185650000	IVNS1ABP:350Kb:6.4e-08:1.8e-09:20:1.2e+02
chr1	185725000	185750000	HMCN1:25Kb:3.4e-07:4.3e-09:1.6e+02:2.5e+02
chr1	185775000	185800000	RNU6-72:-400Kb:1.7e-05:2.3e-07:29:1e+02
chr1	186300000	186325000	C1orf27:-25Kb:1.8e-12:2.2e-14:1.4e+02:2.5e+02
chr1	186300000	186325000	TPR:-25Kb:1.8e-12:2.2e-14:1.4e+02:2.5e+02
chr1	192550000	192575000	RGS1:25Kb:6.4e-12:8e-14:1.4e+02:2.1e+02
chr1	192925000	192950000	RGS2:150Kb:2.3e-05:9.1e-07:32:78
chr1	192950000	192975000	RGS2:175Kb:2e-12:2.7e-14:28:1e+02
chr1	192975000	193000000	RGS2:200Kb:5.1e-06:1.4e-07:25:75
chr1	193000000	193025000	TROVE2:-25Kb:9.6e-06:3.7e-07:1.4e+02:1.8e+02
chr1	193000000	193025000	UCHL5:-25Kb:9.6e-06:3.7e-07:1.4e+02:1.8e+02
chr1	193025000	193050000	CDC73:-50Kb:8.8e-15:1.1e-16:77:1.6e+02
chr1	193025000	193050000	GLRX2:-50Kb:8.8e-15:1.1e-16:77:1.6e+02
chr1	193050000	193075000	TROVE2:25Kb:4.1e-10:1.1e-11:1.4e+02:2e+02
chr1	193050000	193075000	UCHL5:25Kb:4.1e-10:1.1e-11:1.4e+02:2e+02
chr1	193075000	193100000	MIR1278:-25Kb:6.2e-09:7.9e-11:1.4e+02:2e+02
chr1	193075000	193100000	TROVE2:50Kb:8.6e-15:1.1e-16:77:1.6e+02
chr1	193075000	193100000	UCHL5:50Kb:8.6e-15:1.1e-16:77:1.6e+02
chr1	193100000	193125000	CDC73:25Kb:3.1e-09:7.8e-11:1.4e+02:2e+02
chr1	193100000	193125000	GLRX2:25Kb:3.1e-09:7.8e-11:1.4e+02:2e+02
chr1	193125000	193150000	MIR1278:25Kb:1.5e-07:3.7e-09:1.4e+02:1.9e+02
chr1	196300000	196325000	CFH:-300Kb:7.1e-05:9.5e-07:14:57
chr1	197175000	197200000	CRB1:25Kb:0:0:1.1e+02:1.9e+02
chr1	197175000	197200000	ZBTB41:25Kb:0:0:1.1e+02:1.9e+02
chr1	197475000	197500000	LHX9:-400Kb:2.4e-08:3.3e-10:16:76
chr1	197700000	197725000	DENND1B:-25Kb:2.4e-08:6.2e-10:1.4e+02:2e+02
chr1	197750000	197775000	DENND1B:25Kb:0:0:1.4e+02:2.3e+02
chr1	198475000	198500000	ATP6V1G3:-25Kb:1.2e-08:1.5e-10:1.4e+02:2e+02
chr1	198875000	198900000	LOC100131234:-25Kb:9.8e-08:1.3e-09:1.4e+02:2e+02
chr1	201225000	201250000	PKP1:-25Kb:1.7e-05:4.3e-07:3.4e+02:6.1e+02
chr1	201275000	201300000	PKP1:25Kb:1.1e-10:1.4e-12:3.4e+02:7.2e+02
chr1	201400000	201425000	PHLDA3:-25Kb:5.8e-06:7e-08:3.4e+02:6.3e+02
chr1	203225000	203250000	BTG2:-25Kb:1.8e-05:2.2e-07:2.6e+02:3.8e+02
chr1	203225000	203250000	LOC730227:-25Kb:1.8e-05:2.2e-07:2.6e+02:3.8e+02
chr1	203650000	203675000	OPTC:200Kb:3.8e-07:5.1e-09:49:1.9e+02
chr1	203825000	203850000	ETNK2:-275Kb:1.3e-08:1.7e-10:28:1.7e+02
chr1	204075000	204100000	SNRPE:250Kb:6.2e-13:8e-15:31:2.1e+02
chr1	204100000	204125000	SNRPE:275Kb:2.1e-08:5.5e-10:28:1.7e+02
chr1	204125000	204150000	GOLT1A:-50Kb:2.9e-06:7.5e-08:1.5e+02:2.7e+02
chr1	204125000	204150000	KISS1:-25Kb:4.9e-05:6.1e-07:3e+02:4.1e+02
chr1	204150000	204175000	REN:25Kb:1.6e-05:6e-07:3e+02:4.1e+02
chr1	204175000	204200000	LINC00628:-150Kb:1.7e-05:2.2e-07:51:2.4e+02
chr1	204175000	204200000	PLEKHA6:-150Kb:1.7e-05:2.2e-07:51:2.4e+02
chr1	204175000	204200000	REN:50Kb:5e-06:6.4e-08:1.5e+02:2.7e+02
chr1	204325000	204350000	GOLT1A:150Kb:1.7e-14:2.2e-16:51:2.4e+02
chr1	204325000	204350000	REN:200Kb:5.5e-06:1.4e-07:39:1.6e+02
chr1	204375000	204400000	PIK3C2B:-75Kb:3.5e-06:8.8e-08:1e+02:3e+02
chr1	204400000	204425000	PIK3C2B:-50Kb:4.5e-14:5.6e-16:1.5e+02:4.5e+02
chr1	204450000	204475000	PPP1R15B:75Kb:4.9e-06:6.1e-08:1e+02:3e+02
chr1	205250000	205275000	NUAK2:-25Kb:1.2e-13:1.4e-15:2.1e+02:5e+02
chr1	205475000	205500000	CDK18:25Kb:4.6e-13:6.1e-15:2.1e+02:5e+02
chr1	206225000	206250000	C1orf186:-50Kb:2e-06:2.6e-08:22:1.7e+02
chr1	206225000	206250000	CTSE:-75Kb:2.4e-11:3e-13:8:2e+02
chr1	206275000	206300000	CTSE:-25Kb:7.2e-06:1.8e-07:1.3e+02:2.7e+02
chr1	206300000	206325000	C1orf186:25Kb:7.1e-06:1.8e-07:1.3e+02:2.7e+02
chr1	206750000	206775000	RASSF5:75Kb:2.5e-07:3.1e-09:88:2.4e+02
chr1	206825000	206850000	DYRK3:25Kb:3.2e-05:3.9e-07:2.5e+02:3.8e+02
chr1	206825000	206850000	MAPKAPK2:-25Kb:4.9e-07:1.2e-08:2.5e+02:4e+02
chr1	206875000	206900000	MAPKAPK2:25Kb:0:0:2.5e+02:4.9e+02
chr1	206975000	207000000	FAIM3:-100Kb:1.4e-07:1.9e-09:67:2.1e+02
chr1	207025000	207050000	FAIM3:-50Kb:6.9e-06:1.9e-07:1.3e+02:2.5e+02
chr1	207025000	207050000	IL24:-25Kb:9.2e-07:1.1e-08:2.5e+02:3.9e+02
chr1	207050000	207075000	IL20:25Kb:1.3e-06:1.7e-08:2.5e+02:3.9e+02
chr1	207075000	207100000	IL20:50Kb:1.3e-05:3.3e-07:1.3e+02:2.5e+02
chr1	207100000	207125000	FCAMR:-25Kb:8.5e-13:1.1e-14:2.5e+02:4.3e+02
chr1	207125000	207150000	PIGR:25Kb:7.8e-13:9.9e-15:2.5e+02:4.3e+02
chr1	207175000	207200000	C1orf116:-25Kb:0:0:2.5e+02:5.9e+02
chr1	207200000	207225000	PFKFB2:-25Kb:6.2e-07:7.8e-09:2.5e+02:3.9e+02
chr1	207200000	207225000	YOD1:-25Kb:6.2e-07:7.8e-09:2.5e+02:3.9e+02
chr1	207225000	207250000	C1orf116:25Kb:4.4e-07:1.1e-08:2.5e+02:3.9e+02
chr1	207250000	207275000	CR1:-400Kb:1.8e-05:2.3e-07:18:1.4e+02
chr1	207650000	207675000	C4BPB:400Kb:1.2e-05:1.5e-07:18:1.4e+02
chr1	208175000	208200000	PLXNA2:-225Kb:1.9e-09:5.1e-11:29:1.4e+02
chr1	208200000	208225000	PLXNA2:-200Kb:2.1e-05:1.7e-06:31:1.1e+02
chr1	208275000	208300000	PLXNA2:-125Kb:2.7e-06:1.4e-07:50:1.4e+02
chr1	208325000	208350000	PLXNA2:-75Kb:6.3e-06:4.2e-07:81:1.7e+02
chr1	208350000	208375000	PLXNA2:-50Kb:2e-06:8e-08:1.2e+02:2.1e+02
chr1	208375000	208400000	PLXNA2:-25Kb:0:0:2.3e+02:4e+02
chr1	209375000	209400000	MIR205:-225Kb:4e-05:2.8e-06:29:1.4e+02
chr1	209375000	209400000	MIR205HG:-225Kb:4e-05:2.8e-06:29:1.4e+02
chr1	209525000	209550000	MIR205:-75Kb:0:0:81:3.2e+02
chr1	209525000	209550000	MIR205HG:-75Kb:0:0:81:3.2e+02
chr1	209550000	209575000	MIR205:-50Kb:0:0:1.2e+02:3.7e+02
chr1	209550000	209575000	MIR205HG:-50Kb:0:0:1.2e+02:3.7e+02
chr1	209575000	209600000	MIR205:-25Kb:0:0:2.3e+02:5.6e+02
chr1	209575000	209600000	MIR205HG:-25Kb:0:0:2.3e+02:5.6e+02
chr1	209650000	209675000	MIR205:50Kb:3e-08:1.7e-09:1.2e+02:2.6e+02
chr1	209650000	209675000	MIR205HG:50Kb:3e-08:1.7e-09:1.2e+02:2.6e+02
chr1	209800000	209825000	G0S2:-25Kb:0:0:2.4e+02:4.5e+02
chr1	209800000	209825000	HSD11B1:-50Kb:1.8e-14:4.4e-16:1.2e+02:3.1e+02
chr1	209800000	209825000	LAMB3:-25Kb:0:0:2.4e+02:4.5e+02
chr1	209825000	209850000	HSD11B1:-25Kb:0:0:2.4e+02:5.1e+02
chr1	209850000	209875000	G0S2:25Kb:0:0:2.4e+02:5.1e+02
chr1	209850000	209875000	LAMB3:25Kb:0:0:2.4e+02:5.1e+02
chr1	209950000	209975000	IRF6:-25Kb:0:0:2.4e+02:4.6e+02
chr1	209975000	210000000	C1orf74:25Kb:0:0:2.4e+02:4.6e+02
chr1	210525000	210550000	HHAT:25Kb:6.2e-05:7.5e-07:2.4e+02:3.6e+02
chr1	211325000	211350000	KCNH1:25Kb:2.9e-13:4e-15:62:1.9e+02
chr1	211675000	211700000	RD3:25Kb:5.9e-08:7.3e-10:1.9e+02:2.9e+02
chr1	211725000	211750000	NEK2:-100Kb:4.2e-05:5.7e-07:57:1.4e+02
chr1	211775000	211800000	SLC30A1:25Kb:4.5e-14:5.6e-16:1.9e+02:3.2e+02
chr1	212225000	212250000	SNORA16B:-300Kb:0:0:26:1.6e+02
chr1	212275000	212300000	MIR3122:25Kb:2.7e-05:3.7e-07:1.6e+02:2.4e+02
chr1	212575000	212600000	NENF:-25Kb:0:0:1.6e+02:3.1e+02
chr1	212600000	212625000	TMEM206:25Kb:0:0:1.6e+02:3.1e+02
chr1	212625000	212650000	FAM71A:-150Kb:9.1e-13:2.2e-14:32:1.5e+02
chr1	212625000	212650000	NENF:25Kb:1.1e-10:2.9e-12:1.6e+02:2.7e+02
chr1	212650000	212675000	ATF3:-75Kb:0:0:70:2.4e+02
chr1	212650000	212675000	FAM71A:-125Kb:0:0:41:2.1e+02
chr1	214375000	214400000	SMYD2:-75Kb:3.8e-09:1.5e-10:54:1.4e+02
chr1	214425000	214450000	SMYD2:-25Kb:0:0:1.5e+02:3.1e+02
chr1	214475000	214500000	SMYD2:25Kb:0:0:1.5e+02:2.8e+02
chr1	214800000	214825000	CENPF:25Kb:1.7e-11:2.2e-13:52:1.5e+02
chr1	215150000	215175000	KCNK2:-25Kb:3.6e-05:4.4e-07:1.4e+02:2.1e+02
chr1	217775000	217800000	GPATCH2:-25Kb:8e-06:2e-07:1.5e+02:2.2e+02
chr1	217775000	217800000	SPATA17:-25Kb:8e-06:2e-07:1.5e+02:2.2e+02
chr1	217825000	217850000	GPATCH2:25Kb:2.4e-07:3e-09:1.5e+02:2.3e+02
chr1	217825000	217850000	SPATA17:25Kb:2.4e-07:3e-09:1.5e+02:2.3e+02
chr1	218525000	218550000	LOC728463:25Kb:7.7e-08:2.3e-09:1.6e+02:2.3e+02
chr1	218525000	218550000	TGFB2:25Kb:7.7e-08:2.3e-09:1.6e+02:2.3e+02
chr1	218650000	218675000	LOC728463:150Kb:4.7e-06:2.1e-07:34:94
chr1	218650000	218675000	TGFB2:150Kb:4.7e-06:2.1e-07:34:94
chr1	218675000	218700000	LOC728463:175Kb:7.2e-06:4.3e-07:28:87
chr1	218675000	218700000	TGFB2:175Kb:7.2e-06:4.3e-07:28:87
chr1	219225000	219250000	LOC728463:725Kb:8.5e-09:1.3e-10:18:93
chr1	219225000	219250000	TGFB2:725Kb:8.5e-09:1.3e-10:18:93
chr1	219300000	219325000	LOC643723:-25Kb:3.3e-10:4e-12:1.6e+02:2.4e+02
chr1	219300000	219325000	LYPLAL1:-25Kb:3.3e-10:4e-12:1.6e+02:2.4e+02
chr1	220400000	220425000	AURKAPS1:-25Kb:2e-06:2.8e-08:1.5e+02:2.2e+02
chr1	220400000	220425000	RAB3GAP2:-25Kb:2e-06:2.8e-08:1.5e+02:2.2e+02
chr1	220450000	220475000	MARC1:-500Kb:1.6e-06:6.7e-08:17:91
chr1	220450000	220475000	MARC2:-450Kb:1.5e-08:2e-10:18:1e+02
chr1	220675000	220700000	MARK1:-25Kb:1.2e-10:1.6e-12:1.5e+02:2.5e+02
chr1	220925000	220950000	MARC1:-25Kb:3e-07:8.3e-09:1.5e+02:2.3e+02
chr1	220925000	220950000	MARC2:25Kb:1.7e-05:4.6e-07:1.5e+02:2.2e+02
chr1	220975000	221000000	MARC1:25Kb:1.9e-10:2.7e-12:1e+02:2e+02
chr1	221875000	221900000	DUSP10:-25Kb:0:0:1.2e+02:2.8e+02
chr1	221925000	221950000	DUSP10:25Kb:2e-12:9.1e-14:1.2e+02:2.5e+02
chr1	222000000	222025000	DUSP10:100Kb:0:0:57:2.2e+02
chr1	222025000	222050000	DUSP10:125Kb:8.3e-08:6.3e-09:50:1.5e+02
chr1	222050000	222075000	DUSP10:150Kb:2.1e-08:1.3e-09:46:1.5e+02
chr1	222150000	222175000	DUSP10:250Kb:1.3e-05:1.2e-06:35:1.2e+02
chr1	222325000	222350000	DUSP10:425Kb:7.9e-05:8.4e-06:26:1e+02
chr1	222725000	222750000	HHIPL2:25Kb:5.4e-08:6.6e-10:1.4e+02:2.5e+02
chr1	222725000	222750000	TAF1A:-25Kb:4.2e-05:1.1e-06:1.4e+02:2.3e+02
chr1	222750000	222775000	MIA3:-25Kb:1.1e-05:1.3e-07:1.4e+02:2.4e+02
chr1	222775000	222800000	TAF1A:25Kb:7e-06:8.8e-08:1.4e+02:2.4e+02
chr1	223700000	223725000	CAPN8:-150Kb:2.7e-08:1.2e-09:35:1.5e+02
chr1	223800000	223825000	CAPN8:-50Kb:2.7e-14:7.8e-16:91:2.4e+02
chr1	223825000	223850000	CAPN8:-25Kb:0:0:1.7e+02:4.2e+02
chr1	223900000	223925000	CAPN2:25Kb:0:0:1.7e+02:3.3e+02
chr1	223925000	223950000	CAPN2:50Kb:1.9e-07:5e-09:91:2e+02
chr1	224300000	224325000	NVL:-200Kb:1.5e-05:1.8e-07:37:1.3e+02
chr1	224500000	224525000	FBXO28:200Kb:6e-05:7.7e-07:37:1.3e+02
chr1	224700000	224725000	CNIH3:-100Kb:4.4e-11:6.1e-13:55:1.7e+02
chr1	224825000	224850000	CNIH3:25Kb:5.2e-08:1.4e-09:2.1e+02:3.1e+02
chr1	225625000	225650000	LBR:25Kb:3.6e-14:4.4e-16:1.5e+02:2.7e+02
chr1	225650000	225675000	SRP9:-300Kb:0:0:27:1.6e+02
chr1	225675000	225700000	SRP9:-275Kb:9.1e-11:5.4e-12:29:1.2e+02
chr1	225725000	225750000	SRP9:-225Kb:3.5e-13:1.6e-14:33:1.4e+02
chr1	225750000	225775000	SRP9:-200Kb:7.6e-06:6e-07:36:1e+02
chr1	225825000	225850000	SRP9:-125Kb:1.4e-05:1.6e-06:50:1.1e+02
chr1	225925000	225950000	SRP9:-25Kb:0:0:1.5e+02:2.6e+02
chr1	225950000	225975000	ENAH:125Kb:9.6e-05:1.2e-06:50:1.1e+02
chr1	226000000	226025000	SRP9:50Kb:7.6e-06:6.7e-07:93:1.6e+02
chr1	226025000	226050000	TMEM63A:-25Kb:0:0:1.5e+02:2.9e+02
chr1	226050000	226075000	LEFTY1:-25Kb:1e-05:2.5e-07:1.5e+02:2.2e+02
chr1	226075000	226100000	PYCR2:-25Kb:0:0:1.5e+02:2.8e+02
chr1	226075000	226100000	TMEM63A:25Kb:8.5e-06:2.2e-07:1.5e+02:2.2e+02
chr1	226100000	226125000	LEFTY1:25Kb:0:0:1.5e+02:2.8e+02
chr1	226150000	226175000	SRP9:200Kb:1.2e-05:1.3e-06:36:99
chr1	226200000	226225000	SDE2:25Kb:3.4e-07:4.3e-09:1.5e+02:2.4e+02
chr1	226225000	226250000	SDE2:50Kb:4.6e-05:1.2e-06:93:1.6e+02
chr1	226275000	226300000	H3F3A:25Kb:7.3e-08:9e-10:1.5e+02:2.4e+02
chr1	226275000	226300000	H3F3AP4:25Kb:7.3e-08:9e-10:1.5e+02:2.4e+02
chr1	226950000	226975000	ITPKB:25Kb:1.5e-11:3.9e-13:2.1e+02:3.1e+02
chr1	227000000	227025000	ITPKB:75Kb:1.5e-11:3.2e-13:71:1.6e+02
chr1	227525000	227550000	CDC42BPA:25Kb:6.1e-06:7.6e-08:1.6e+02:2.3e+02
chr1	227925000	227950000	MIR5008:-200Kb:2.2e-14:8.9e-16:21:1.2e+02
chr1	227925000	227950000	WNT9A:-200Kb:2.2e-14:8.9e-16:21:1.2e+02
chr1	227950000	227975000	MIR5008:-175Kb:0:0:24:1.5e+02
chr1	227950000	227975000	WNT9A:-175Kb:0:0:24:1.5e+02
chr1	227975000	228000000	MIR5008:-150Kb:0:0:28:1.5e+02
chr1	227975000	228000000	WNT9A:-150Kb:0:0:28:1.5e+02
chr1	228300000	228325000	GJC2:-25Kb:1.3e-06:1.5e-08:2e+02:2.7e+02
chr1	228300000	228325000	GUK1:-25Kb:1.3e-06:1.5e-08:2e+02:2.7e+02
chr1	228650000	228675000	HIST3H2A:25Kb:2.1e-05:2.8e-07:2e+02:2.7e+02
chr1	228650000	228675000	HIST3H2BB:25Kb:2.1e-05:2.8e-07:2e+02:2.7e+02
chr1	228650000	228675000	MIR4666A:25Kb:2.1e-05:2.8e-07:2e+02:2.7e+02
chr1	229375000	229400000	NUP133:-250Kb:1.6e-05:4.2e-07:28:99
chr1	229500000	229525000	CCSAP:25Kb:2.4e-11:3e-13:1.8e+02:2.9e+02
chr1	229600000	229625000	NUP133:-25Kb:1.4e-07:1.9e-09:1.8e+02:2.7e+02
chr1	229600000	229625000	RAB4A:200Kb:6.2e-05:7.9e-07:31:1e+02
chr1	230225000	230250000	GALNT2:25Kb:0:0:1.9e+02:4e+02
chr1	230250000	230275000	GALNT2:50Kb:2.7e-13:8.1e-15:91:1.9e+02
chr1	230275000	230300000	GALNT2:75Kb:2.3e-08:1e-09:59:1.4e+02
chr1	230800000	230825000	COG2:25Kb:3.7e-10:4.5e-12:1.4e+02:2.4e+02
chr1	230975000	231000000	C1orf198:-25Kb:1.7e-08:2.1e-10:1.4e+02:2.3e+02
chr1	231150000	231175000	FAM89A:-25Kb:1.6e-06:1.9e-08:1.4e+02:2.2e+02
chr1	231325000	231350000	LOC149373:25Kb:0:0:1.4e+02:3e+02
chr1	231350000	231375000	C1orf131:-25Kb:1.7e-09:4.4e-11:1.4e+02:2.2e+02
chr1	231350000	231375000	GNPAT:-25Kb:1.7e-09:4.4e-11:1.4e+02:2.2e+02
chr1	231400000	231425000	C1orf131:25Kb:1.1e-13:1.3e-15:1.4e+02:2.4e+02
chr1	231400000	231425000	GNPAT:25Kb:1.1e-13:1.3e-15:1.4e+02:2.4e+02
chr1	231450000	231475000	LINC00582:-275Kb:5.8e-05:3.1e-06:28:87
chr1	231475000	231500000	EGLN1:-75Kb:1.3e-11:4.9e-13:70:1.6e+02
chr1	231475000	231500000	EXOC8:25Kb:1.8e-09:2.3e-11:1.6e+02:2.4e+02
chr1	231475000	231500000	LINC00582:-250Kb:0:0:30:1.5e+02
chr1	231475000	231500000	SPRTN:25Kb:1.8e-09:2.3e-11:1.6e+02:2.4e+02
chr1	231475000	231500000	TSNAX:-225Kb:0:0:32:1.4e+02
chr1	231475000	231500000	TSNAX-DISC1:-175Kb:1.7e-13:2.2e-15:38:1.4e+02
chr1	231500000	231525000	LINC00582:-225Kb:7.7e-08:2e-09:32:1.1e+02
chr1	231525000	231550000	EGLN1:-25Kb:0:0:1.6e+02:2.7e+02
chr1	231550000	231575000	TSNAX-DISC1:-100Kb:5.5e-12:1.4e-13:57:1.5e+02
chr1	231650000	231675000	EGLN1:100Kb:3e-12:7.7e-14:57:1.5e+02
chr1	231725000	231750000	EXOC8:275Kb:5.2e-05:1.3e-06:28:87
chr1	231725000	231750000	SPRTN:275Kb:5.2e-05:1.3e-06:28:87
chr1	231750000	231775000	LINC00582:25Kb:3.9e-05:1.5e-06:1.6e+02:2.2e+02
chr1	232675000	232700000	SIPA1L2:25Kb:3.4e-08:4.2e-10:1.8e+02:2.8e+02
chr1	233400000	233425000	PCNXL2:-25Kb:2.3e-07:2.8e-09:76:1.9e+02
chr1	234125000	234150000	SLC35F3:100Kb:5.3e-06:7.2e-08:56:1.6e+02
chr1	234625000	234650000	IRF2BP2:-100Kb:1e-06:1.4e-08:60:3.1e+02
chr1	234775000	234800000	LINC00184:25Kb:3.4e-06:4.1e-08:2.3e+02:4.7e+02
chr1	236250000	236275000	LGALS8:-425Kb:6.1e-05:2.3e-06:26:1.1e+02
chr1	236250000	236275000	LGALS8-AS1:-425Kb:6.1e-05:2.3e-06:26:1.1e+02
chr1	236400000	236425000	ERO1LB:-25Kb:6e-06:7.4e-08:99:2e+02
chr1	236525000	236550000	EDARADD:-25Kb:3e-05:7.4e-07:99:1.9e+02
chr1	236575000	236600000	EDARADD:25Kb:3e-05:4.2e-07:99:1.9e+02
chr1	236650000	236675000	LGALS8:-25Kb:2.2e-12:2.8e-14:99:2.3e+02
chr1	236650000	236675000	LGALS8-AS1:-25Kb:2.2e-12:2.8e-14:99:2.3e+02
chr1	236700000	236725000	LGALS8:25Kb:6.9e-11:1.7e-12:99:2.2e+02
chr1	236700000	236725000	LGALS8-AS1:25Kb:6.9e-11:1.7e-12:99:2.2e+02
chr1	236725000	236750000	HEATR1:-25Kb:1.6e-09:2e-11:99:2.2e+02
chr1	236975000	237000000	MTR:25Kb:1.4e-05:1.8e-07:1.2e+02:2.1e+02
chr1	238025000	238050000	ZP4:-25Kb:0:0:1.2e+02:3.5e+02
chr1	238050000	238075000	LOC100130331:25Kb:0:0:1.2e+02:3.5e+02
chr1	238075000	238100000	LOC100130331:50Kb:4.8e-07:2.2e-08:65:1.1e+02
chr1	238075000	238100000	ZP4:25Kb:3.9e-15:1.1e-16:1.2e+02:1.9e+02
chr1	238100000	238125000	LOC100130331:75Kb:3.1e-06:1.9e-07:45:89
chr1	238225000	238250000	ZP4:175Kb:8.8e-05:3.7e-06:21:60
chr1	238400000	238425000	LOC100130331:375Kb:1.8e-08:5.4e-10:16:69
chr1	241675000	241700000	CHML:-100Kb:0:0:43:1.8e+02
chr1	241700000	241725000	CHML:-75Kb:5e-05:3.5e-06:57:1.2e+02
chr1	241750000	241775000	CHML:-25Kb:0:0:1.7e+02:3e+02
chr1	241750000	241775000	FH:75Kb:3.1e-05:1.2e-06:57:1.2e+02
chr1	241750000	241775000	KMO:75Kb:3.1e-05:1.2e-06:57:1.2e+02
chr1	241775000	241800000	EXO1:-225Kb:1.7e-08:2.2e-10:20:1e+02
chr1	241775000	241800000	FH:100Kb:0:0:43:1.8e+02
chr1	241775000	241800000	KMO:100Kb:0:0:43:1.8e+02
chr1	241975000	242000000	CHML:200Kb:3.1e-12:1.3e-13:22:1.2e+02
chr1	241975000	242000000	FH:300Kb:2.8e-06:7.3e-08:15:85
chr1	241975000	242000000	KMO:300Kb:2.8e-06:7.3e-08:15:85
chr1	242000000	242025000	CHML:225Kb:8.5e-09:4.8e-10:20:1e+02
chr1	242650000	242675000	PLD5:-25Kb:1.3e-05:5.4e-07:1.3e+02:2e+02
chr1	242700000	242725000	PLD5:25Kb:1.1e-12:1.6e-14:1.3e+02:2.4e+02
chr1	242775000	242800000	PLD5:100Kb:3.7e-08:1.1e-09:32:1.2e+02
chr1	243425000	243450000	CEP170:25Kb:4.3e-07:5.3e-09:1.8e+02:2.6e+02
chr1	243425000	243450000	SDCCAG8:25Kb:4.3e-07:5.3e-09:1.8e+02:2.6e+02
chr1	244425000	244450000	MIR4677:925Kb:5.5e-05:7e-07:13:70
chr1	244475000	244500000	C1orf100:-25Kb:4.4e-10:5.5e-12:1.8e+02:2.7e+02
chr1	244750000	244775000	DESI2:-50Kb:8e-06:4.6e-07:83:1.5e+02
chr1	244775000	244800000	DESI2:-25Kb:0:0:1.5e+02:2.7e+02
chr1	244925000	244950000	DESI2:125Kb:1.3e-06:3.8e-08:37:1.1e+02
chr1	244950000	244975000	DESI2:150Kb:8e-06:3.8e-07:31:95
chr1	245200000	245225000	HNRNPU-AS1:200Kb:1.6e-05:2e-07:17:84
chr1	245225000	245250000	KIF26B:-75Kb:6.7e-05:4.4e-06:40:1e+02
chr1	245250000	245275000	KIF26B:-50Kb:6.3e-10:2.5e-11:48:1.4e+02
chr1	245275000	245300000	KIF26B:-25Kb:0:0:65:2e+02
chr1	245325000	245350000	KIF26B:25Kb:2.9e-06:1.6e-07:65:1.4e+02
chr1	246150000	246175000	KIF26B:850Kb:6.8e-11:1.8e-12:13:1.1e+02
chr1	246625000	246650000	SMYD3:-25Kb:0:0:65:1.9e+02
chr1	246850000	246875000	SMYD3:200Kb:3.1e-14:7.8e-16:16:1.2e+02
chr1	246900000	246925000	SMYD3:250Kb:2.1e-06:7.8e-08:12:83
chr1	247025000	247050000	AHCTF1:-50Kb:7e-05:1.9e-06:54:1.1e+02
chr1	247050000	247075000	AHCTF1:-25Kb:0:0:94:2e+02
chr1	247375000	247400000	MIR3916:25Kb:2.7e-05:3.4e-07:94:1.4e+02
chr1	247450000	247475000	ZNF496:-25Kb:0:0:94:2e+02
chr1	247500000	247525000	ZNF496:25Kb:0:0:94:2.1e+02
chr1	248750000	248775000	MIR3124:-350Kb:6.7e-09:1.3e-10:24:1.1e+02
chr1	248750000	248775000	SH3BP5L:-350Kb:6.7e-09:1.3e-10:24:1.1e+02
chr10	525000	550000	MIR5699:-150Kb:0:0:26:1.6e+02
chr10	525000	550000	PRR26:-150Kb:0:0:26:1.6e+02
chr10	550000	575000	DIP2C:-175Kb:0:0:26:1.6e+02
chr10	550000	575000	MIR5699:-125Kb:2.8e-07:9.1e-09:18:69
chr10	550000	575000	PRR26:-125Kb:2.8e-07:9.1e-09:18:69
chr10	925000	950000	GTPBP4:-100Kb:6.3e-09:2.6e-10:36:84
chr10	950000	975000	GTPBP4:-75Kb:7e-08:3.8e-09:50:95
chr10	975000	1000000	GTPBP4:-50Kb:4.6e-09:1.3e-10:81:1.3e+02
chr10	1000000	1025000	LARP4B:25Kb:1.4e-08:1.8e-10:81:1.3e+02
chr10	1025000	1050000	IDI1:-50Kb:0:0:81:1.5e+02
chr10	1025000	1050000	WDR37:-75Kb:4.6e-05:5.9e-07:50:88
chr10	1075000	1100000	GTPBP4:50Kb:0:0:81:1.5e+02
chr10	1100000	1125000	GTPBP4:75Kb:7.8e-06:5.4e-07:50:88
chr10	3075000	3100000	PFKP:-25Kb:1.3e-05:4.7e-07:63:1.6e+02
chr10	3125000	3150000	PFKP:25Kb:0:0:0:2.3e+02
chr10	3150000	3175000	PFKP:50Kb:1.3e-05:5e-07:0:95
chr10	3150000	3175000	PITRM1-AS1:-25Kb:0:0:0:2e+02
chr10	3850000	3875000	KLF6:25Kb:5.8e-06:7.9e-08:1.8e+02:3e+02
chr10	4725000	4750000	LINC00704:25Kb:8.4e-15:1.1e-16:1.8e+02:3.8e+02
chr10	4800000	4825000	LINC00704:100Kb:1.9e-05:4.9e-07:54:1.7e+02
chr10	5500000	5525000	CALML5:-25Kb:1.6e-09:6e-11:1.8e+02:3.2e+02
chr10	5525000	5550000	CALML3:-25Kb:0:0:1.8e+02:4e+02
chr10	5550000	5575000	CALML5:25Kb:0:0:1.8e+02:4e+02
chr10	5575000	5600000	CALML3:25Kb:0:0:1.8e+02:4.3e+02
chr10	5575000	5600000	CALML5:50Kb:2.6e-14:6.7e-16:99:2.8e+02
chr10	5600000	5625000	CALML5:75Kb:1.5e-05:9.7e-07:71:1.8e+02
chr10	5625000	5650000	CALML5:100Kb:2.4e-05:1.9e-06:56:1.6e+02
chr10	5650000	5675000	CALML5:125Kb:2.3e-07:1.2e-08:46:1.7e+02
chr10	6750000	6775000	LINC00707:-50Kb:0:0:47:1.7e+02
chr10	6775000	6800000	LINC00707:-25Kb:0:0:66:2.9e+02
chr10	6825000	6850000	LINC00707:25Kb:0:0:66:2.1e+02
chr10	7800000	7825000	ATP5C1:-25Kb:0:0:16:1.8e+02
chr10	7800000	7825000	KIN:-25Kb:0:0:16:1.8e+02
chr10	7800000	7825000	TAF3:-50Kb:5.6e-05:2.1e-06:12:85
chr10	7825000	7850000	TAF3:-25Kb:0:0:68:2.9e+02
chr10	7850000	7875000	ATP5C1:25Kb:0:0:68:2.9e+02
chr10	7850000	7875000	KIN:25Kb:0:0:68:2.9e+02
chr10	7875000	7900000	TAF3:25Kb:6.8e-13:1.7e-14:68:1.9e+02
chr10	8050000	8075000	GATA3:-25Kb:1.3e-10:3.5e-12:68:1.8e+02
chr10	8050000	8075000	GATA3-AS1:-25Kb:1.3e-10:3.5e-12:68:1.8e+02
chr10	8100000	8125000	GATA3:25Kb:0:0:68:2e+02
chr10	8100000	8125000	GATA3-AS1:25Kb:0:0:68:2e+02
chr10	10800000	10825000	SFTA1P:-25Kb:0:0:1.1e+02:2.4e+02
chr10	10850000	10875000	SFTA1P:25Kb:0:0:1.1e+02:4.5e+02
chr10	10875000	10900000	SFTA1P:50Kb:2.6e-07:1.1e-08:55:1.2e+02
chr10	10900000	10925000	SFTA1P:75Kb:1.1e-05:6.1e-07:37:93
chr10	11550000	11575000	ECHDC3:-225Kb:2.4e-11:3e-13:26:1.2e+02
chr10	11575000	11600000	USP6NL:-75Kb:1.6e-05:2e-07:60:1.2e+02
chr10	11825000	11850000	PROSER2:-25Kb:4.6e-07:5.9e-09:1.8e+02:2.5e+02
chr10	11900000	11925000	PROSER2-AS1:-25Kb:0:0:1.8e+02:2.8e+02
chr10	12250000	12275000	CDC123:25Kb:4.9e-10:6.1e-12:1.3e+02:2.2e+02
chr10	12250000	12275000	NUDT5:25Kb:4.9e-10:6.1e-12:1.3e+02:2.2e+02
chr10	13225000	13250000	MCM10:25Kb:1.8e-09:2.3e-11:2.1e+02:3e+02
chr10	13225000	13250000	PHYH:-100Kb:5.6e-06:7e-08:51:1.2e+02
chr10	13550000	13575000	BEND7:25Kb:8.1e-07:1e-08:2.1e+02:2.9e+02
chr10	15225000	15250000	NMT2:25Kb:1.8e-05:2.3e-07:1.5e+02:2.2e+02
chr10	15375000	15400000	FAM171A1:-25Kb:4.8e-10:6.6e-12:1.4e+02:2.3e+02
chr10	15475000	15500000	ITGA8:-275Kb:3.5e-14:4.4e-16:18:1.2e+02
chr10	15925000	15950000	FAM188A:25Kb:2.8e-08:3.4e-10:62:1.4e+02
chr10	16450000	16475000	PTER:-25Kb:0:0:62:1.9e+02
chr10	16500000	16525000	PTER:25Kb:8.6e-09:2.2e-10:62:1.5e+02
chr10	16525000	16550000	C1QL3:-25Kb:0:0:62:1.8e+02
chr10	16575000	16600000	C1QL3:25Kb:2.1e-09:5.3e-11:62:1.6e+02
chr10	16875000	16900000	TRDMT1:-350Kb:1.3e-09:3.5e-11:19:1.1e+02
chr10	16875000	16900000	VIM:-375Kb:3.6e-10:9.7e-12:18:1.1e+02
chr10	16925000	16950000	TRDMT1:-300Kb:3.5e-05:1.4e-06:22:88
chr10	17175000	17200000	CUBN:25Kb:7.9e-09:1e-10:1.6e+02:2.5e+02
chr10	17225000	17250000	VIM:-25Kb:0:0:1.6e+02:3.3e+02
chr10	17250000	17275000	TRDMT1:25Kb:0:0:1.6e+02:3.3e+02
chr10	17275000	17300000	RSU1:425Kb:1.6e-05:2.2e-07:16:91
chr10	17300000	17325000	RSU1:450Kb:9.8e-05:2.6e-06:16:83
chr10	17700000	17725000	STAM:25Kb:3.7e-09:4.5e-11:1.6e+02:2.4e+02
chr10	17750000	17775000	TMEM236:-25Kb:3.8e-06:4.6e-08:3.7:66
chr10	18875000	18900000	ARL5B:-50Kb:0:0:43:1.2e+02
chr10	18875000	18900000	NSUN6:-50Kb:0:0:43:1.2e+02
chr10	18900000	18925000	ARL5B:-25Kb:2.3e-14:8.9e-16:1e+02:1.5e+02
chr10	18900000	18925000	NSUN6:-25Kb:2.3e-14:8.9e-16:1e+02:1.5e+02
chr10	18950000	18975000	ARL5B:25Kb:0:0:1e+02:1.6e+02
chr10	18950000	18975000	NSUN6:25Kb:0:0:1e+02:1.6e+02
chr10	20125000	20150000	PLXDC2:25Kb:0:0:68:2e+02
chr10	20175000	20200000	PLXDC2:75Kb:7.9e-05:3.5e-06:39:1e+02
chr10	20200000	20225000	PLXDC2:100Kb:0:0:33:1.5e+02
chr10	21550000	21575000	C10orf114:-225Kb:2.3e-07:3.2e-09:24:99
chr10	21550000	21575000	MIR1915:-225Kb:2.3e-07:3.2e-09:24:99
chr10	21550000	21575000	MLLT10:-250Kb:6e-05:7.8e-07:22:84
chr10	21550000	21575000	NEBL:100Kb:9.1e-09:1.2e-10:49:1.3e+02
chr10	21550000	21575000	NEBL-AS1:100Kb:9.1e-09:1.2e-10:49:1.3e+02
chr10	21550000	21575000	SKIDA1:-250Kb:6e-05:7.8e-07:22:84
chr10	22275000	22300000	BMI1:-325Kb:8.2e-09:1.1e-10:21:96
chr10	22275000	22300000	COMMD3:-325Kb:8.2e-09:1.1e-10:21:96
chr10	22275000	22300000	COMMD3-BMI1:-325Kb:8.2e-09:1.1e-10:21:96
chr10	22525000	22550000	BMI1:-75Kb:1.3e-07:3.5e-09:52:1.2e+02
chr10	22525000	22550000	COMMD3:-75Kb:1.3e-07:3.5e-09:52:1.2e+02
chr10	22525000	22550000	COMMD3-BMI1:-75Kb:1.3e-07:3.5e-09:52:1.2e+02
chr10	22600000	22625000	DNAJC1:325Kb:2.6e-07:3.9e-09:21:96
chr10	22600000	22625000	LOC100130992:75Kb:1.1e-06:1.5e-08:52:1.2e+02
chr10	22700000	22725000	DNAJC1:425Kb:3.9e-07:1.1e-08:19:92
chr10	22750000	22775000	LOC100499489:25Kb:4.2e-07:5.1e-09:1.4e+02:2.1e+02
chr10	23600000	23625000	C10orf67:-25Kb:8.5e-14:2.2e-15:1.1e+02:2.2e+02
chr10	23600000	23625000	OTUD1:-125Kb:6.9e-05:2.9e-06:33:1e+02
chr10	23625000	23650000	OTUD1:-100Kb:6.9e-05:3.7e-06:38:1.1e+02
chr10	23650000	23675000	C10orf67:25Kb:0:0:1.1e+02:3.7e+02
chr10	23700000	23725000	OTUD1:-25Kb:2.3e-06:3.1e-08:1.1e+02:1.9e+02
chr10	23725000	23750000	C10orf67:100Kb:2.8e-05:1.1e-06:38:1.1e+02
chr10	23750000	23775000	OTUD1:25Kb:2.4e-05:6.4e-07:1.1e+02:1.8e+02
chr10	25000000	25025000	PRTFDC1:-225Kb:5.9e-06:3.2e-07:44:1.2e+02
chr10	25100000	25125000	ARHGAP21:100Kb:9.3e-06:1.2e-07:59:1.4e+02
chr10	25100000	25125000	PRTFDC1:-125Kb:4.6e-08:1.9e-09:58:1.5e+02
chr10	25175000	25200000	PRTFDC1:-50Kb:8.9e-10:1.2e-11:1.1e+02:2.2e+02
chr10	25200000	25225000	PRTFDC1:-25Kb:4.3e-08:1.2e-09:2.2e+02:3.2e+02
chr10	25225000	25250000	ARHGAP21:225Kb:5.1e-05:1.3e-06:44:1.2e+02
chr10	25300000	25325000	ENKUR:-50Kb:4.4e-14:5.6e-16:1.1e+02:2.3e+02
chr10	25325000	25350000	ENKUR:-25Kb:2.2e-06:5.4e-08:2.2e+02:3e+02
chr10	25350000	25375000	THNSL1:50Kb:1.1e-13:1.4e-15:1.1e+02:2.3e+02
chr10	26975000	27000000	ABI1:-175Kb:1.3e-06:6.9e-08:22:85
chr10	27000000	27025000	ABI1:-150Kb:2.1e-13:5.4e-15:26:1.2e+02
chr10	27025000	27050000	ABI1:-125Kb:1.3e-06:5.5e-08:31:94
chr10	27050000	27075000	ABI1:-100Kb:0:0:38:1.4e+02
chr10	27150000	27175000	PDSS1:175Kb:4.6e-06:5.7e-08:22:85
chr10	27400000	27425000	MASTL:-25Kb:2.1e-10:2.7e-12:1.4e+02:2.3e+02
chr10	27400000	27425000	YME1L1:-25Kb:2.1e-10:2.7e-12:1.4e+02:2.3e+02
chr10	27450000	27475000	MASTL:25Kb:3.7e-06:9.3e-08:1.4e+02:2.1e+02
chr10	27450000	27475000	YME1L1:25Kb:3.7e-06:9.3e-08:1.4e+02:2.1e+02
chr10	27725000	27750000	RAB18:-50Kb:6.5e-09:2.5e-10:86:1.8e+02
chr10	27750000	27775000	RAB18:-25Kb:0:0:1.6e+02:3e+02
chr10	27800000	27825000	RAB18:25Kb:0:0:1.6e+02:2.9e+02
chr10	28575000	28600000	MPP7:25Kb:8.1e-12:1e-13:1.6e+02:2.8e+02
chr10	28850000	28875000	MIR5586:25Kb:5.5e-13:6.8e-15:1.1e+02:2.2e+02
chr10	28925000	28950000	BAMBI:-25Kb:3.2e-05:3.1e-06:1.1e+02:1.8e+02
chr10	28950000	28975000	LYZL1:-625Kb:1.9e-10:2.5e-12:14:1.3e+02
chr10	28975000	29000000	BAMBI:25Kb:0:0:1.1e+02:2.6e+02
chr10	29275000	29300000	BAMBI:325Kb:5.2e-06:4.1e-07:21:97
chr10	29400000	29425000	BAMBI:450Kb:3.1e-13:9.8e-15:17:1.4e+02
chr10	29425000	29450000	BAMBI:475Kb:9.8e-07:6.2e-08:16:98
chr10	29575000	29600000	BAMBI:625Kb:1.3e-12:6.4e-14:14:1.3e+02
chr10	29650000	29675000	PTCHD3P1:-25Kb:6.9e-06:2.6e-07:1.1e+02:1.9e+02
chr10	29700000	29725000	PTCHD3P1:25Kb:8.1e-14:1e-15:1.1e+02:2.4e+02
chr10	29725000	29750000	PTCHD3P1:50Kb:5.8e-06:1.4e-07:69:1.5e+02
chr10	29900000	29925000	MIR938:25Kb:0:0:2.2e+02:4e+02
chr10	29950000	29975000	SVIL:-50Kb:2.1e-07:2.6e-09:1.1e+02:2e+02
chr10	30775000	30800000	MAP3K8:75Kb:4.6e-05:5.8e-07:50:1.2e+02
chr10	31625000	31650000	ZEB1:25Kb:0:0:1.5e+02:2.7e+02
chr10	31625000	31650000	ZEB1-AS1:25Kb:0:0:1.5e+02:2.7e+02
chr10	32425000	32450000	KIF5B:100Kb:0:0:54:1.7e+02
chr10	32450000	32475000	KIF5B:125Kb:4.5e-06:1.2e-07:44:1.1e+02
chr10	33200000	33225000	ITGB1:-25Kb:2.4e-07:9.3e-09:1.8e+02:2.8e+02
chr10	33250000	33275000	ITGB1:25Kb:3e-09:7.7e-11:1.8e+02:2.9e+02
chr10	33275000	33300000	ITGB1:50Kb:0:0:91:2.8e+02
chr10	33575000	33600000	NRP1:-25Kb:3.8e-06:6.2e-08:2e+02:2.8e+02
chr10	33775000	33800000	NRP1:175Kb:4.3e-06:1.4e-07:34:1.2e+02
chr10	35125000	35150000	PARD3:25Kb:2e-05:2.6e-07:2.2e+02:2.9e+02
chr10	35500000	35525000	CREM:100Kb:1.1e-11:1.4e-13:59:1.8e+02
chr10	35850000	35875000	GJD4:-25Kb:9e-15:2.2e-16:65:2e+02
chr10	35900000	35925000	GJD4:25Kb:0:0:65:2.1e+02
chr10	38100000	38125000	ZNF248:-25Kb:0:0:82:1.4e+02
chr10	38250000	38275000	ZNF33A:-25Kb:2e-12:5.2e-14:82:1.2e+02
chr10	38275000	38300000	ZNF25:25Kb:5.9e-12:7.5e-14:82:1.2e+02
chr10	38300000	38325000	ZNF33A:25Kb:0:0:82:1.6e+02
chr10	38350000	38375000	ZNF37A:-25Kb:0:0:82:1.3e+02
chr10	43600000	43625000	CSGALNACT2:-25Kb:0:0:1.3e+02:2.4e+02
chr10	43650000	43675000	CSGALNACT2:25Kb:0:0:1.3e+02:2.4e+02
chr10	43675000	43700000	CSGALNACT2:50Kb:3.5e-05:2.6e-06:73:1.2e+02
chr10	43775000	43800000	CSGALNACT2:150Kb:3.5e-05:2.3e-06:28:72
chr10	43775000	43800000	FXYD4:-75Kb:4.9e-09:1.2e-10:51:1.1e+02
chr10	43775000	43800000	RASGEF1A:25Kb:0:0:1.3e+02:2.2e+02
chr10	43875000	43900000	CSGALNACT2:250Kb:6e-08:2.6e-09:18:74
chr10	43875000	43900000	FXYD4:25Kb:1.8e-14:2.2e-16:1.3e+02:2.1e+02
chr10	43875000	43900000	HNRNPF:-25Kb:1e-12:1.3e-14:1.3e+02:2.8e+02
chr10	43900000	43925000	ZNF487P:-25Kb:2e-05:2.5e-07:1.3e+02:2.3e+02
chr10	43925000	43950000	HNRNPF:25Kb:7.7e-06:1.9e-07:1.3e+02:2.3e+02
chr10	45425000	45450000	C10orf10:-25Kb:4.7e-12:5.7e-14:1.4e+02:2.7e+02
chr10	45425000	45450000	RASSF4:-25Kb:4.7e-12:5.7e-14:1.4e+02:2.7e+02
chr10	45425000	45450000	TMEM72-AS1:-25Kb:4.7e-12:5.7e-14:1.4e+02:2.7e+02
chr10	45450000	45475000	C10orf25:-25Kb:8e-05:9.6e-07:1.4e+02:2.2e+02
chr10	45450000	45475000	ZNF22:-25Kb:8e-05:9.6e-07:1.4e+02:2.2e+02
chr10	45475000	45500000	C10orf10:25Kb:4e-05:9.8e-07:1.4e+02:2.2e+02
chr10	45475000	45500000	RASSF4:25Kb:4e-05:9.8e-07:1.4e+02:2.2e+02
chr10	45475000	45500000	TMEM72-AS1:25Kb:4e-05:9.8e-07:1.4e+02:2.2e+02
chr10	46950000	46975000	GPRIN2:-25Kb:0:0:22:3.9e+02
chr10	46975000	47000000	HNRNPA1P33:-150Kb:1.4e-08:5.7e-10:5:1.9e+02
chr10	46975000	47000000	PPYR1:-100Kb:0:0:7:3e+02
chr10	46975000	47000000	SYT15:25Kb:0:0:22:3.9e+02
chr10	47000000	47025000	GPRIN2:25Kb:0:0:22:5.2e+02
chr10	47000000	47025000	HNRNPA1P33:-125Kb:1.8e-05:1.2e-06:5.8:1.5e+02
chr10	47000000	47025000	PPYR1:-75Kb:5.6e-15:4.4e-16:8.8:2.6e+02
chr10	47025000	47050000	GPRIN2:50Kb:1.1e-13:6e-15:12:2.5e+02
chr10	47025000	47050000	HNRNPA1P33:-100Kb:1.4e-05:7.5e-07:7:1.6e+02
chr10	47025000	47050000	PPYR1:-50Kb:0:0:12:3.5e+02
chr10	47050000	47075000	GPRIN2:75Kb:5.3e-11:3.6e-12:8.8:2.2e+02
chr10	47050000	47075000	PPYR1:-25Kb:0:0:22:4.2e+02
chr10	47075000	47100000	GPRIN2:100Kb:0:0:7:3e+02
chr10	47075000	47100000	HNRNPA1P33:-50Kb:0:0:12:2.8e+02
chr10	47100000	47125000	GPRIN2:125Kb:6.2e-09:5e-10:5.8:2e+02
chr10	47100000	47125000	HNRNPA1P33:-25Kb:0:0:22:7.6e+02
chr10	47100000	47125000	PPYR1:25Kb:0:0:22:7.5e+02
chr10	47125000	47150000	GPRIN2:150Kb:8.3e-09:7.8e-10:5:1.9e+02
chr10	47125000	47150000	PPYR1:50Kb:0:0:12:2.8e+02
chr10	48300000	48325000	ZNF488:-50Kb:3.1e-09:1.2e-10:84:1.2e+02
chr10	48325000	48350000	ZNF488:-25Kb:0:0:1.9e+02:3.1e+02
chr10	48350000	48375000	RBP3:-25Kb:0:0:1.9e+02:2.5e+02
chr10	48375000	48400000	ZNF488:25Kb:0:0:1.9e+02:2.5e+02
chr10	48625000	48650000	GDF10:200Kb:8e-05:1e-06:16:44
chr10	51500000	51525000	MSMB:-25Kb:0:0:11:2.2e+02
chr10	51525000	51550000	NCOA4:-25Kb:0:0:11:2e+02
chr10	51550000	51575000	MSMB:25Kb:0:0:11:2e+02
chr10	51575000	51600000	NCOA4:25Kb:1.2e-09:3e-11:11:1.5e+02
chr10	53425000	53450000	CSTF2T:-25Kb:5.6e-07:7.1e-09:1.1e+02:1.8e+02
chr10	54200000	54225000	DKK1:150Kb:1.2e-11:4.7e-13:36:1.1e+02
chr10	54200000	54225000	PRKG1-AS1:150Kb:1.2e-11:4.7e-13:36:1.1e+02
chr10	54225000	54250000	DKK1:175Kb:6.7e-11:3.6e-12:32:1.1e+02
chr10	54225000	54250000	PRKG1-AS1:175Kb:6.7e-11:3.6e-12:32:1.1e+02
chr10	54250000	54275000	DKK1:200Kb:1.9e-10:1.3e-11:29:1e+02
chr10	54250000	54275000	PRKG1-AS1:200Kb:1.9e-10:1.3e-11:29:1e+02
chr10	54300000	54325000	DKK1:250Kb:1.6e-12:4.4e-14:25:1e+02
chr10	54300000	54325000	PRKG1-AS1:250Kb:1.6e-12:4.4e-14:25:1e+02
chr10	54325000	54350000	DKK1:275Kb:4.8e-13:6.4e-15:23:1.1e+02
chr10	54325000	54350000	PRKG1-AS1:275Kb:4.8e-13:6.4e-15:23:1.1e+02
chr10	54500000	54525000	MBL2:-25Kb:0:0:1.4e+02:2.9e+02
chr10	58075000	58100000	ZWINT:-25Kb:0:0:84:1.7e+02
chr10	58125000	58150000	ZWINT:25Kb:8.8e-09:2.4e-10:84:1.2e+02
chr10	59925000	59950000	CISD1:-100Kb:4.9e-09:6.2e-11:38:1.3e+02
chr10	59925000	59950000	IPMK:-100Kb:4.9e-09:6.2e-11:38:1.3e+02
chr10	60000000	60025000	CISD1:-25Kb:9e-05:2.3e-06:1.1e+02:1.8e+02
chr10	60000000	60025000	IPMK:-25Kb:9e-05:2.3e-06:1.1e+02:1.8e+02
chr10	60100000	60125000	TFAM:-25Kb:4.7e-07:6e-09:1.4e+02:2.2e+02
chr10	61600000	61625000	CCDC6:-50Kb:2.1e-06:5.4e-08:83:1.8e+02
chr10	61625000	61650000	CCDC6:-25Kb:0:0:1.5e+02:3.8e+02
chr10	61750000	61775000	CCDC6:100Kb:1.8e-05:7e-07:47:1.3e+02
chr10	62500000	62525000	ANK3:25Kb:9.3e-13:1.1e-14:1.5e+02:2.5e+02
chr10	62550000	62575000	CDK1:25Kb:5.9e-05:7.6e-07:1.3e+02:1.9e+02
chr10	62775000	62800000	RHOBTB1:25Kb:2.4e-07:3e-09:98:1.6e+02
chr10	63375000	63400000	C10orf107:-25Kb:2.9e-11:3.5e-13:98:2e+02
chr10	63775000	63800000	ARID5B:125Kb:0:0:53:2e+02
chr10	63800000	63825000	ARID5B:150Kb:1.8e-08:4.8e-10:46:1.4e+02
chr10	64000000	64025000	ARID5B:350Kb:5.3e-05:2.2e-06:24:91
chr10	64100000	64125000	ZNF365:-25Kb:1.8e-08:4.8e-10:1.9e+02:2.8e+02
chr10	64175000	64200000	ZNF365:50Kb:1.5e-13:2e-15:97:2.1e+02
chr10	64375000	64400000	ADO:-175Kb:6.6e-06:8.6e-08:35:1.2e+02
chr10	65175000	65200000	JMJD1C-AS1:-25Kb:0:0:2e+02:3.4e+02
chr10	65225000	65250000	REEP3:-50Kb:2e-06:8.5e-08:1e+02:1.7e+02
chr10	65250000	65275000	REEP3:-25Kb:1.9e-06:5.4e-08:2e+02:2.7e+02
chr10	65275000	65300000	JMJD1C:50Kb:7.8e-06:1e-07:1e+02:1.7e+02
chr10	65300000	65325000	REEP3:25Kb:3.3e-08:4.8e-10:2e+02:2.8e+02
chr10	68700000	68725000	LRRTM3:25Kb:3e-05:4.1e-07:1.1e+02:1.5e+02
chr10	69525000	69550000	DNAJC12:-50Kb:2.9e-05:3.5e-07:9.9:68
chr10	69825000	69850000	MYPN:-25Kb:4e-08:1.5e-09:1.7e+02:2.5e+02
chr10	69850000	69875000	HERC4:25Kb:3e-08:8.1e-10:1.7e+02:2.5e+02
chr10	69875000	69900000	MYPN:25Kb:0:0:1.7e+02:3.4e+02
chr10	69900000	69925000	HERC4:75Kb:0:0:68:2e+02
chr10	69900000	69925000	MYPN:50Kb:0:0:96:2.6e+02
chr10	69925000	69950000	HERC4:100Kb:3.5e-08:1.9e-09:53:1.3e+02
chr10	69950000	69975000	HERC4:125Kb:3.5e-08:1.7e-09:44:1.2e+02
chr10	70000000	70025000	ATOH7:25Kb:1.9e-11:2.5e-13:1.7e+02:2.7e+02
chr10	70050000	70075000	ATOH7:75Kb:2.2e-05:5.7e-07:68:1.3e+02
chr10	70075000	70100000	ATOH7:100Kb:9.9e-05:3.8e-06:53:1.1e+02
chr10	70100000	70125000	HNRNPH3:25Kb:2.3e-10:3.1e-12:46:1.4e+02
chr10	70100000	70125000	PBLD:25Kb:2.3e-10:3.1e-12:46:1.4e+02
chr10	70700000	70725000	KIAA1279:-25Kb:2.2e-05:2.7e-07:1.9e+02:2.9e+02
chr10	70725000	70750000	DDX21:25Kb:2.1e-05:2.6e-07:1.9e+02:2.9e+02
chr10	70800000	70825000	SRGN:-25Kb:8.3e-10:1e-11:2.5e+02:3.9e+02
chr10	71125000	71150000	HKDC1:150Kb:7.9e-12:2.1e-13:53:1.9e+02
chr10	71150000	71175000	HKDC1:175Kb:8.5e-15:1.1e-16:43:2e+02
chr10	71250000	71275000	TACR2:75Kb:2.2e-08:2.8e-10:86:2.1e+02
chr10	71275000	71300000	C10orf35:-100Kb:1.6e-08:2e-10:65:1.9e+02
chr10	71575000	71600000	COL13A1:25Kb:2e-09:2.6e-11:2.2e+02:3.5e+02
chr10	71850000	71875000	AIFM2:-25Kb:1.6e-05:2e-07:2.2e+02:3.2e+02
chr10	71975000	72000000	LRRC20:-150Kb:8.2e-05:1e-06:43:1.3e+02
chr10	72000000	72025000	NPFFR1:-25Kb:1.2e-06:1.5e-08:2.2e+02:3.4e+02
chr10	72100000	72125000	NPFFR1:75Kb:6e-06:1.5e-07:78:1.8e+02
chr10	72100000	72125000	PPA1:125Kb:0:0:48:2.4e+02
chr10	72600000	72625000	SGPL1:25Kb:7.8e-12:9.7e-14:1.9e+02:3.3e+02
chr10	72675000	72700000	UNC5B:-275Kb:5.2e-10:6.7e-12:25:1.5e+02
chr10	73000000	73025000	UNC5B-AS1:25Kb:0:0:1.9e+02:3.8e+02
chr10	73025000	73050000	UNC5B:75Kb:1.5e-06:3.9e-08:76:1.8e+02
chr10	74000000	74025000	DDIT4:-25Kb:4.2e-07:1.1e-08:3.2e+02:4.2e+02
chr10	74075000	74100000	DDIT4:50Kb:0:0:1.5e+02:3.3e+02
chr10	74675000	74700000	OIT3:25Kb:1.4e-12:1.7e-14:1.8e+02:3.1e+02
chr10	74675000	74700000	PLA2G12B:-25Kb:1.1e-06:1.4e-08:1.8e+02:2.8e+02
chr10	74975000	75000000	DNAJC9:-25Kb:2.8e-10:3.8e-12:2.2e+02:3.4e+02
chr10	74975000	75000000	DNAJC9-AS1:-25Kb:2.8e-10:3.8e-12:2.2e+02:3.4e+02
chr10	74975000	75000000	MRPS16:-25Kb:2.8e-10:3.8e-12:2.2e+02:3.4e+02
chr10	75000000	75025000	TTC18:-100Kb:3.5e-05:4.3e-07:55:1.4e+02
chr10	75100000	75125000	DNAJC9:100Kb:4.8e-05:1.3e-06:55:1.4e+02
chr10	75100000	75125000	DNAJC9-AS1:100Kb:4.8e-05:1.3e-06:55:1.4e+02
chr10	75100000	75125000	MRPS16:100Kb:4.8e-05:1.3e-06:55:1.4e+02
chr10	75275000	75300000	MYOZ1:-125Kb:0:0:44:1.9e+02
chr10	75275000	75300000	SYNPO2L:-125Kb:0:0:44:1.9e+02
chr10	75500000	75525000	CHCHD1:-25Kb:0:0:2.4e+02:4e+02
chr10	75500000	75525000	FUT11:-25Kb:0:0:2.4e+02:4e+02
chr10	75500000	75525000	ZSWIM8:-25Kb:0:0:2.4e+02:4e+02
chr10	75525000	75550000	NDST2:-25Kb:2.7e-08:3.2e-10:2.4e+02:3.5e+02
chr10	75525000	75550000	SEC24C:25Kb:0:0:2.4e+02:4e+02
chr10	75525000	75550000	ZSWIM8-AS1:-25Kb:2.7e-08:3.2e-10:2.4e+02:3.5e+02
chr10	75550000	75575000	CHCHD1:25Kb:1.3e-08:3.2e-10:2.4e+02:3.5e+02
chr10	75550000	75575000	FUT11:25Kb:1.3e-08:3.2e-10:2.4e+02:3.5e+02
chr10	75550000	75575000	ZSWIM8:25Kb:1.3e-08:3.2e-10:2.4e+02:3.5e+02
chr10	75600000	75625000	CAMK2G:-25Kb:0:0:2.4e+02:4.2e+02
chr10	75625000	75650000	C10orf55:-50Kb:0:0:1.1e+02:2.5e+02
chr10	75650000	75675000	C10orf55:-25Kb:0:0:2.4e+02:4.9e+02
chr10	75675000	75700000	CAMK2G:50Kb:0:0:1.1e+02:2.5e+02
chr10	75675000	75700000	PLAU:25Kb:0:0:2.4e+02:4.9e+02
chr10	75925000	75950000	ADK:25Kb:3.3e-05:4e-07:1.9e+02:2.8e+02
chr10	75925000	75950000	AP3M1:25Kb:3.3e-05:4e-07:1.9e+02:2.8e+02
chr10	76775000	76800000	DUPD1:-25Kb:5.8e-05:6.9e-07:1.9e+02:2.7e+02
chr10	76925000	76950000	COMTD1:-50Kb:4.4e-09:1.1e-10:98:1.9e+02
chr10	76950000	76975000	COMTD1:-25Kb:0:0:1.9e+02:4e+02
chr10	76975000	77000000	VDAC2:25Kb:0:0:1.9e+02:4e+02
chr10	77075000	77100000	ZNF503-AS1:25Kb:6.1e-06:7.7e-08:1.1e+02:1.9e+02
chr10	77125000	77150000	ZNF503:-25Kb:6.1e-07:1.7e-08:1.1e+02:1.9e+02
chr10	77125000	77150000	ZNF503-AS2:-25Kb:6.1e-07:1.7e-08:1.1e+02:1.9e+02
chr10	77175000	77200000	ZNF503:25Kb:4.3e-09:5.8e-11:1.1e+02:2.1e+02
chr10	77175000	77200000	ZNF503-AS2:25Kb:4.3e-09:5.8e-11:1.1e+02:2.1e+02
chr10	77550000	77575000	C10orf11:25Kb:1.6e-08:2e-10:1.1e+02:2.1e+02
chr10	78925000	78950000	KCNMA1:-450Kb:5.9e-12:8.5e-14:22:1.5e+02
chr10	79150000	79175000	KCNMA1:-225Kb:2.4e-07:1e-08:41:1.4e+02
chr10	79250000	79275000	KCNMA1:-125Kb:4.3e-07:2.5e-08:67:1.6e+02
chr10	79350000	79375000	KCNMA1:-25Kb:1.1e-10:3.1e-12:2.7e+02:3.9e+02
chr10	79600000	79625000	POLR3A:-175Kb:4.8e-05:6.4e-07:21:1.1e+02
chr10	79600000	79625000	RPS24:-175Kb:4.8e-05:6.4e-07:21:1.1e+02
chr10	79975000	80000000	LINC00856:-25Kb:5.8e-05:7.1e-07:2e+02:2.8e+02
chr10	80850000	80875000	ZMIZ1:25Kb:0:0:2e+02:4.6e+02
chr10	80850000	80875000	ZMIZ1-AS1:25Kb:0:0:2e+02:4.6e+02
chr10	81075000	81100000	PPIF:-25Kb:1.1e-09:1.4e-11:1.7e+02:2.9e+02
chr10	81125000	81150000	ZCCHC24:-75Kb:4e-08:2.1e-09:46:1.6e+02
chr10	81150000	81175000	ZCCHC24:-50Kb:1.1e-10:4.2e-12:74:2e+02
chr10	81175000	81200000	ZCCHC24:-25Kb:6.4e-12:1.6e-13:1.7e+02:3e+02
chr10	81225000	81250000	ZCCHC24:25Kb:0:0:1.7e+02:3.7e+02
chr10	81850000	81875000	PLAC9:-25Kb:2.6e-05:3.2e-07:1.3e+02:2.3e+02
chr10	81900000	81925000	ANXA11:-50Kb:1.7e-13:2.1e-15:61:2.2e+02
chr10	81900000	81925000	LINC00857:-50Kb:1.7e-13:2.1e-15:61:2.2e+02
chr10	81925000	81950000	ANXA11:-25Kb:1.5e-08:3.7e-10:1.3e+02:2.6e+02
chr10	81925000	81950000	LINC00857:-25Kb:1.5e-08:3.7e-10:1.3e+02:2.6e+02
chr10	82125000	82150000	TSPAN14:-75Kb:6.5e-05:4.2e-06:52:1.3e+02
chr10	82175000	82200000	FAM213A:25Kb:0:0:1.5e+02:3.2e+02
chr10	82175000	82200000	TSPAN14:-25Kb:0:0:1.5e+02:3.1e+02
chr10	82200000	82225000	SH2D4B:-75Kb:3.1e-09:3.9e-11:52:1.6e+02
chr10	82225000	82250000	TSPAN14:25Kb:0:0:1.5e+02:5.2e+02
chr10	82250000	82275000	TSPAN14:50Kb:0:0:77:4.4e+02
chr10	82275000	82300000	TSPAN14:75Kb:4.8e-09:2.5e-10:52:1.6e+02
chr10	85900000	85925000	C10orf99:-25Kb:0:0:1.6e+02:2.7e+02
chr10	85900000	85925000	CDHR1:-50Kb:0:0:85:3e+02
chr10	85925000	85950000	CDHR1:-25Kb:5.6e-12:2.2e-13:1.6e+02:2.4e+02
chr10	85950000	85975000	C10orf99:25Kb:1.2e-11:2.8e-13:1.6e+02:2.4e+02
chr10	85950000	85975000	LRIT2:-25Kb:0:0:1.6e+02:2.8e+02
chr10	85975000	86000000	CDHR1:25Kb:0:0:1.6e+02:2.8e+02
chr10	86000000	86025000	LINC00858:-25Kb:2.9e-11:3.7e-13:1.6e+02:2.4e+02
chr10	86025000	86050000	LRIT1:25Kb:3e-11:3.9e-13:1.6e+02:2.4e+02
chr10	86025000	86050000	RGR:25Kb:3e-11:3.9e-13:1.6e+02:2.4e+02
chr10	87300000	87325000	GRID1-AS1:-25Kb:6.6e-10:8.3e-12:91:1.6e+02
chr10	90475000	90500000	LIPN:-25Kb:8.2e-11:1e-12:1.6e+02:2.8e+02
chr10	90500000	90525000	LIPK:25Kb:9.3e-11:1.1e-12:1.6e+02:2.8e+02
chr10	90525000	90550000	LIPN:25Kb:5.3e-08:1.3e-09:1.6e+02:2.6e+02
chr10	90775000	90800000	CH25H:-175Kb:0:0:42:2.3e+02
chr10	91000000	91025000	IFIT1:-150Kb:2.7e-07:3.4e-09:51:1.4e+02
chr10	91000000	91025000	IFIT1B:-125Kb:6.3e-10:8.1e-12:49:1.6e+02
chr10	91000000	91025000	IFIT5:-150Kb:2.7e-07:3.4e-09:51:1.4e+02
chr10	91025000	91050000	IFIT1B:-100Kb:4.5e-06:1.2e-07:60:1.4e+02
chr10	91100000	91125000	IFIT3:25Kb:3.5e-08:4.2e-10:2.1e+02:3.1e+02
chr10	91125000	91150000	IFIT1:-25Kb:3.9e-05:9.8e-07:2.1e+02:2.8e+02
chr10	91125000	91150000	IFIT5:-25Kb:3.9e-05:9.8e-07:2.1e+02:2.8e+02
chr10	91125000	91150000	LIPA:125Kb:7.9e-10:1e-11:49:1.6e+02
chr10	91150000	91175000	IFIT1B:25Kb:2.6e-05:9.9e-07:2.1e+02:2.8e+02
chr10	91150000	91175000	LIPA:150Kb:1.6e-07:4.1e-09:51:1.4e+02
chr10	91425000	91450000	PANK1:25Kb:9.6e-06:1.2e-07:2.1e+02:2.9e+02
chr10	92500000	92525000	HTR7:-100Kb:0:0:46:2.1e+02
chr10	92525000	92550000	HTR7:-75Kb:0:0:60:2.2e+02
chr10	92550000	92575000	HTR7:-50Kb:6.2e-06:3.2e-07:89:1.8e+02
chr10	92575000	92600000	HTR7:-25Kb:0:0:1.7e+02:4.1e+02
chr10	93525000	93550000	TNKS2:-25Kb:4.4e-13:5.3e-15:2e+02:3.4e+02
chr10	93625000	93650000	FGFBP3:-25Kb:7.3e-05:8.8e-07:1.7e+02:2.6e+02
chr10	93825000	93850000	CPEB3:-225Kb:2e-07:5.2e-09:29:1.3e+02
chr10	93825000	93850000	MARCH5:-225Kb:2e-07:5.2e-09:29:1.3e+02
chr10	93825000	93850000	MARK2P9:-350Kb:0:0:20:1.9e+02
chr10	94075000	94100000	CPEB3:25Kb:7.9e-10:1e-11:1.7e+02:2.9e+02
chr10	94075000	94100000	MARCH5:25Kb:7.9e-10:1e-11:1.7e+02:2.9e+02
chr10	95050000	95075000	CYP26A1:225Kb:1e-06:1.4e-08:25:1.6e+02
chr10	95125000	95150000	CEP55:-125Kb:1.2e-08:1.6e-10:45:1.9e+02
chr10	95125000	95150000	MYOF:-100Kb:0:0:55:2.7e+02
chr10	95150000	95175000	MYOF:-75Kb:1.4e-05:7.5e-07:72:1.8e+02
chr10	95175000	95200000	MYOF:-50Kb:0:0:1.1e+02:3.1e+02
chr10	95200000	95225000	MYOF:-25Kb:2.9e-15:1.1e-16:2.1e+02:4e+02
chr10	96400000	96425000	CYP2C18:-25Kb:5.2e-07:6.5e-09:87:1.7e+02
chr10	96475000	96500000	CYP2C19:-25Kb:1.9e-07:2.3e-09:87:1.7e+02
chr10	96975000	97000000	C10orf129:25Kb:0:0:2.1e+02:4e+02
chr10	97075000	97100000	PDLIM1:25Kb:3.7e-13:4.7e-15:2.1e+02:3.2e+02
chr10	97100000	97125000	C10orf129:150Kb:4.5e-05:1.1e-06:46:1.2e+02
chr10	97100000	97125000	PDLIM1:50Kb:1.3e-09:3.4e-11:1.2e+02:2.2e+02
chr10	97800000	97825000	LOC728558:-25Kb:2.8e-07:3.5e-09:1.7e+02:2.6e+02
chr10	97825000	97850000	CCNJ:25Kb:2.4e-07:3.2e-09:1.7e+02:2.6e+02
chr10	97825000	97850000	MIR3157:25Kb:2.4e-07:3.2e-09:1.7e+02:2.6e+02
chr10	97850000	97875000	ZNF518A:-25Kb:1.5e-06:1.9e-08:1.7e+02:2.6e+02
chr10	97975000	98000000	BLNK:-50Kb:8.4e-15:2.2e-16:91:2.1e+02
chr10	97975000	98000000	DNTT:-75Kb:2.2e-09:2.8e-11:63:1.6e+02
chr10	98000000	98025000	BLNK:-25Kb:0:0:1.7e+02:3.3e+02
chr10	98075000	98100000	DNTT:25Kb:5.6e-07:1.4e-08:1.7e+02:2.5e+02
chr10	98150000	98175000	TLL2:-100Kb:6e-07:1.5e-08:47:1.2e+02
chr10	98225000	98250000	TLL2:-25Kb:3e-10:3.9e-12:1.4e+02:2.3e+02
chr10	98300000	98325000	TM9SF3:-25Kb:5.9e-08:7.2e-10:1.4e+02:2.2e+02
chr10	98600000	98625000	LCOR:25Kb:3.5e-07:4.3e-09:1.4e+02:2.3e+02
chr10	99200000	99225000	ANKRD2:-125Kb:9.2e-07:2.3e-08:61:1.5e+02
chr10	99200000	99225000	C10orf62:-125Kb:9.2e-07:2.3e-08:61:1.5e+02
chr10	99200000	99225000	HOGA1:-125Kb:9.2e-07:2.3e-08:61:1.5e+02
chr10	99200000	99225000	MIR5692C2:-150Kb:4e-10:1e-11:48:1.6e+02
chr10	99225000	99250000	MIR5692C2:-125Kb:4.1e-05:1.6e-06:61:1.4e+02
chr10	99275000	99300000	MMS19:25Kb:1.4e-12:1.8e-14:3.1e+02:4.3e+02
chr10	99275000	99300000	UBTD1:25Kb:1.4e-12:1.8e-14:3.1e+02:4.3e+02
chr10	99300000	99325000	EXOSC1:100Kb:5.2e-05:2.1e-06:82:1.6e+02
chr10	99300000	99325000	ZDHHC16:100Kb:5.2e-05:2.1e-06:82:1.6e+02
chr10	99325000	99350000	EXOSC1:125Kb:1.6e-06:4.2e-08:61:1.5e+02
chr10	99325000	99350000	MIR5692C2:-25Kb:4.4e-13:5.7e-15:3.1e+02:4.3e+02
chr10	99325000	99350000	ZDHHC16:125Kb:1.6e-06:4.2e-08:61:1.5e+02
chr10	99350000	99375000	ANKRD2:25Kb:4.2e-13:5.3e-15:3.1e+02:4.3e+02
chr10	99350000	99375000	C10orf62:25Kb:4.2e-13:5.3e-15:3.1e+02:4.3e+02
chr10	99350000	99375000	EXOSC1:150Kb:1.7e-09:2.3e-11:48:1.6e+02
chr10	99350000	99375000	HOGA1:25Kb:4.2e-13:5.3e-15:3.1e+02:4.3e+02
chr10	99350000	99375000	ZDHHC16:150Kb:1.7e-09:2.3e-11:48:1.6e+02
chr10	99375000	99400000	EXOSC1:175Kb:7e-05:3.8e-06:39:1.1e+02
chr10	99375000	99400000	ZDHHC16:175Kb:7e-05:3.8e-06:39:1.1e+02
chr10	99450000	99475000	ZFYVE27:-25Kb:4.3e-10:5.4e-12:3.1e+02:4.2e+02
chr10	99475000	99500000	MARVELD1:25Kb:4.9e-10:6e-12:3.1e+02:4.2e+02
chr10	99550000	99575000	GOLGA7B:-50Kb:0:0:1e+02:2.4e+02
chr10	99625000	99650000	GOLGA7B:25Kb:0:0:2.1e+02:3.6e+02
chr10	99625000	99650000	SFRP5:100Kb:8.6e-07:1.1e-08:53:1.5e+02
chr10	100000000	100025000	PYROXD2:-150Kb:4.2e-06:1.1e-07:35:1.2e+02
chr10	100050000	100075000	LOXL4:25Kb:0:0:2.1e+02:4.2e+02
chr10	100050000	100075000	PYROXD2:-100Kb:7.8e-05:3e-06:53:1.2e+02
chr10	100125000	100150000	PYROXD2:-25Kb:0:0:2.1e+02:3.5e+02
chr10	100175000	100200000	HPS1:-25Kb:1.8e-08:2.4e-10:1.1e+02:2.1e+02
chr10	100200000	100225000	MIR4685:25Kb:1.8e-08:2.2e-10:1.1e+02:2.1e+02
chr10	101725000	101750000	DNMBP:-25Kb:2.3e-13:2.9e-15:2.2e+02:4e+02
chr10	102100000	102125000	LINC00263:-25Kb:0:0:1.8e+02:4.1e+02
chr10	102125000	102150000	SCD:25Kb:0:0:1.8e+02:4.1e+02
chr10	102175000	102200000	SCD:75Kb:0:0:72:2.8e+02
chr10	102250000	102275000	HIF1AN:-25Kb:4e-07:5.1e-09:1.8e+02:3.2e+02
chr10	102250000	102275000	NDUFB8:-25Kb:4e-07:5.1e-09:1.8e+02:3.2e+02
chr10	102250000	102275000	SCD:150Kb:1.6e-06:6.3e-08:41:1.7e+02
chr10	102250000	102275000	SEC31B:-25Kb:4e-07:5.1e-09:1.8e+02:3.2e+02
chr10	102725000	102750000	LZTS2:-25Kb:0:0:1.8e+02:4.6e+02
chr10	102750000	102775000	C10orf2:25Kb:0:0:1.8e+02:4.6e+02
chr10	102750000	102775000	MIR608:25Kb:0:0:1.8e+02:4.6e+02
chr10	102750000	102775000	MRPL43:25Kb:0:0:1.8e+02:4.6e+02
chr10	102750000	102775000	SEMA4G:25Kb:0:0:1.8e+02:4.6e+02
chr10	102825000	102850000	KAZALD1:25Kb:0:0:2.1e+02:4.2e+02
chr10	102850000	102875000	TLX1:-25Kb:2.8e-05:3.5e-07:2.1e+02:3.4e+02
chr10	102850000	102875000	TLX1NB:-25Kb:2.8e-05:3.5e-07:2.1e+02:3.4e+02
chr10	103000000	103025000	FLJ41350:25Kb:0:0:2.1e+02:4.4e+02
chr10	103000000	103025000	LBX1:25Kb:0:0:2.1e+02:4.4e+02
chr10	103050000	103075000	DPCD:-275Kb:2.2e-06:2.8e-08:26:1.2e+02
chr10	103050000	103075000	POLL:-275Kb:2.2e-06:2.8e-08:26:1.2e+02
chr10	103750000	103775000	KCNIP2:150Kb:1.8e-08:2.3e-10:40:1.6e+02
chr10	103875000	103900000	NOLC1:-25Kb:0:0:2.7e+02:4.6e+02
chr10	103900000	103925000	LDB1:25Kb:0:0:2.7e+02:4.6e+02
chr10	103900000	103925000	PPRC1:25Kb:0:0:2.7e+02:4.6e+02
chr10	103975000	104000000	NFKB2:-175Kb:2.6e-11:3.4e-13:45:1.7e+02
chr10	104100000	104125000	ELOVL3:125Kb:0:0:61:2.7e+02
chr10	104100000	104125000	GBF1:100Kb:4.2e-14:5.6e-16:76:2.2e+02
chr10	104100000	104125000	PITX3:100Kb:4.2e-14:5.6e-16:76:2.2e+02
chr10	104125000	104150000	ELOVL3:150Kb:1.7e-08:6.8e-10:52:1.6e+02
chr10	104150000	104175000	ELOVL3:175Kb:1.6e-10:4.2e-12:45:1.7e+02
chr10	104475000	104500000	CYP17A1:-100Kb:4.1e-05:1.1e-06:62:1.5e+02
chr10	104500000	104525000	CYP17A1:-75Kb:5.5e-10:7.5e-12:79:2e+02
chr10	104525000	104550000	WBP1L:25Kb:0:0:2.1e+02:4.6e+02
chr10	104575000	104600000	WBP1L:75Kb:6.8e-11:1.8e-12:79:2e+02
chr10	104650000	104675000	CYP17A1:75Kb:5.2e-05:2.1e-06:79:1.6e+02
chr10	104800000	104825000	CNNM2:125Kb:5.8e-14:7.8e-16:51:2e+02
chr10	104825000	104850000	CNNM2:150Kb:2.6e-07:7e-09:43:1.5e+02
chr10	105175000	105200000	PDCD11:25Kb:3e-08:3.8e-10:2.1e+02:3.4e+02
chr10	105175000	105200000	USMG5:25Kb:3e-08:3.8e-10:2.1e+02:3.4e+02
chr10	105200000	105225000	CALHM3:-25Kb:1.1e-07:1.3e-09:2.1e+02:3.3e+02
chr10	105225000	105250000	CALHM1:25Kb:1.1e-07:1.3e-09:2.1e+02:3.3e+02
chr10	105225000	105250000	CALHM2:25Kb:1.1e-07:1.3e-09:2.1e+02:3.3e+02
chr10	105475000	105500000	LOC100505839:-25Kb:0:0:2.8e+02:4.8e+02
chr10	105475000	105500000	SH3PXD2A:-125Kb:2e-06:5.3e-08:53:1.6e+02
chr10	105500000	105525000	SH3PXD2A:-100Kb:2.2e-07:2.8e-09:67:1.8e+02
chr10	105525000	105550000	LOC100505839:25Kb:0:0:2.8e+02:5.3e+02
chr10	105525000	105550000	SH3PXD2A:-75Kb:1.1e-05:4.4e-07:90:1.9e+02
chr10	105600000	105625000	LOC100505839:100Kb:4.5e-07:1.7e-08:67:1.8e+02
chr10	105625000	105650000	LOC100505839:125Kb:7.9e-05:4.1e-06:53:1.5e+02
chr10	105650000	105675000	SLK:-75Kb:1.4e-10:1.8e-12:90:2.3e+02
chr10	105700000	105725000	OBFC1:25Kb:6e-05:7.5e-07:2.8e+02:3.8e+02
chr10	105800000	105825000	COL17A1:-25Kb:1.1e-12:2.7e-14:2.8e+02:4.3e+02
chr10	105825000	105850000	SFR1:-50Kb:0:0:1.4e+02:3.6e+02
chr10	105875000	105900000	COL17A1:50Kb:0:0:1.4e+02:3.6e+02
chr10	106025000	106050000	CCDC147:-75Kb:0:0:15:1.8e+02
chr10	106050000	106075000	CCDC147:-50Kb:0:0:22:3.5e+02
chr10	106050000	106075000	ITPRIP:-25Kb:0:0:2.8e+02:5.6e+02
chr10	106075000	106100000	CCDC147:-25Kb:0:0:40:3.6e+02
chr10	106100000	106125000	GSTO2:75Kb:0:0:15:1.8e+02
chr10	106100000	106125000	ITPRIP:25Kb:0:0:40:3.6e+02
chr10	106100000	106125000	MIR4482-1:75Kb:0:0:15:1.8e+02
chr10	111650000	111675000	XPNPEP1:-25Kb:1.7e-08:2e-10:2.1e+02:3.1e+02
chr10	111900000	111925000	MXI1:-50Kb:6.8e-05:8.6e-07:1.2e+02:1.9e+02
chr10	112075000	112100000	DUSP5:-175Kb:0:0:42:2.1e+02
chr10	112100000	112125000	DUSP5:-150Kb:0:0:44:3e+02
chr10	112125000	112150000	DUSP5:-125Kb:3.7e-05:2.9e-06:52:1.3e+02
chr10	112150000	112175000	DUSP5:-100Kb:0:0:63:2.4e+02
chr10	112175000	112200000	DUSP5:-75Kb:2.3e-06:1.5e-07:81:1.7e+02
chr10	112275000	112300000	DUSP5:25Kb:7.1e-12:3.8e-13:2.1e+02:3.3e+02
chr10	112300000	112325000	SMNDC1:250Kb:1.6e-07:2.1e-09:27:1.2e+02
chr10	112500000	112525000	LOC282997:-125Kb:4.9e-05:1.3e-06:52:1.3e+02
chr10	112500000	112525000	PDCD4:-125Kb:4.9e-05:1.3e-06:52:1.3e+02
chr10	112600000	112625000	LOC282997:-25Kb:1.8e-12:2.3e-14:2.1e+02:3.4e+02
chr10	112600000	112625000	PDCD4:-25Kb:1.8e-12:2.3e-14:2.1e+02:3.4e+02
chr10	113925000	113950000	TECTB:-100Kb:3.5e-06:1.3e-07:30:97
chr10	113950000	113975000	GPAM:25Kb:1.4e-06:3.7e-08:1.2e+02:1.9e+02
chr10	113975000	114000000	TECTB:-50Kb:1.3e-10:3.3e-12:61:1.5e+02
chr10	114025000	114050000	GPAM:100Kb:2.4e-06:9.4e-08:30:97
chr10	114050000	114075000	GPAM:125Kb:0:0:31:1.9e+02
chr10	114050000	114075000	TECTB:25Kb:0:0:1.2e+02:2.5e+02
chr10	114075000	114100000	GUCY2GP:-25Kb:3.4e-05:8.3e-07:1.2e+02:1.9e+02
chr10	114100000	114125000	ACSL5:-25Kb:4.8e-06:6e-08:1.2e+02:1.9e+02
chr10	114125000	114150000	GUCY2GP:25Kb:4.1e-06:5e-08:1.2e+02:1.9e+02
chr10	114725000	114750000	TCF7L2:25Kb:8.5e-15:1.1e-16:1.8e+02:2.9e+02
chr10	115275000	115300000	HABP2:-25Kb:0:0:1.8e+02:3.2e+02
chr10	115775000	115800000	ADRB1:-25Kb:1.7e-13:2.1e-15:1.7e+02:3e+02
chr10	116050000	116075000	AFAP1L2:-100Kb:0:0:68:2.1e+02
chr10	116075000	116100000	AFAP1L2:-75Kb:1.5e-06:9.6e-08:89:1.7e+02
chr10	116100000	116125000	AFAP1L2:-50Kb:4.3e-07:2.3e-08:1.3e+02:2.2e+02
chr10	116125000	116150000	AFAP1L2:-25Kb:0:0:2.4e+02:4.1e+02
chr10	116175000	116200000	AFAP1L2:25Kb:0:0:2.4e+02:3.8e+02
chr10	116650000	116675000	TRUB1:-25Kb:1.7e-10:2.1e-12:1.3e+02:2.4e+02
chr10	116700000	116725000	TRUB1:25Kb:3e-06:7.4e-08:1.3e+02:2.1e+02
chr10	116825000	116850000	ATRNL1:-25Kb:7.2e-05:9.3e-07:1.3e+02:2e+02
chr10	118150000	118175000	PNLIPRP3:-25Kb:0:0:1.2e+02:2.3e+02
chr10	118200000	118225000	PNLIPRP3:25Kb:8.1e-12:2e-13:2.2e+02:3.1e+02
chr10	118275000	118300000	PNLIP:-25Kb:0:0:1.4e+02:2.5e+02
chr10	118425000	118450000	MIR3663:-500Kb:1.1e-06:4.8e-08:16:90
chr10	118450000	118475000	C10orf82:25Kb:1.9e-05:7.6e-07:1.4e+02:2e+02
chr10	118525000	118550000	C10orf82:100Kb:0:0:51:1.7e+02
chr10	118525000	118550000	HSPA12A:25Kb:0:0:1.4e+02:2.8e+02
chr10	118525000	118550000	MIR3663:-400Kb:5.2e-10:1.5e-11:19:1.1e+02
chr10	118550000	118575000	MIR3663:-375Kb:0:0:20:2e+02
chr10	118575000	118600000	ENO4:-25Kb:3.2e-08:8.4e-10:1.4e+02:2.2e+02
chr10	118575000	118600000	MIR3663:-350Kb:5.1e-06:2.9e-07:21:90
chr10	118625000	118650000	ENO4:25Kb:0:0:1.4e+02:2.6e+02
chr10	118850000	118875000	KIAA1598:-25Kb:4.6e-11:6e-13:1.4e+02:2.3e+02
chr10	118850000	118875000	VAX1:-25Kb:4.6e-11:6e-13:1.4e+02:2.3e+02
chr10	118900000	118925000	KIAA1598:25Kb:1.1e-05:2.8e-07:1.4e+02:2e+02
chr10	118900000	118925000	MIR3663:-25Kb:5.4e-05:3.9e-06:1.4e+02:2e+02
chr10	118900000	118925000	VAX1:25Kb:1.1e-05:2.8e-07:1.4e+02:2e+02
chr10	118925000	118950000	C10orf82:500Kb:5e-07:1.3e-08:16:90
chr10	118975000	119000000	KCNK18:25Kb:3.7e-09:4.8e-11:91:1.8e+02
chr10	119150000	119175000	PDZD8:25Kb:0:0:1.9e+02:3.9e+02
chr10	119175000	119200000	PDZD8:50Kb:1.4e-05:3.7e-07:96:1.7e+02
chr10	119200000	119225000	PDZD8:75Kb:2.8e-05:1.1e-06:64:1.3e+02
chr10	121100000	121125000	MIR4681:-25Kb:1.5e-09:2e-11:2.2e+02:3.2e+02
chr10	121175000	121200000	GRK5:225Kb:6.7e-14:8.9e-16:30:1.5e+02
chr10	121200000	121225000	GRK5:250Kb:6.6e-05:1.7e-06:26:95
chr10	121425000	121450000	BAG3:25Kb:0:0:2.2e+02:3.6e+02
chr10	121425000	121450000	INPP5F:-50Kb:1.1e-09:1.4e-11:1.1e+02:2e+02
chr10	122350000	122375000	MIR5694:25Kb:3.5e-12:4.5e-14:1.3e+02:2.6e+02
chr10	124050000	124075000	MIR3941:-125Kb:2.3e-08:2.9e-10:42:1.4e+02
chr10	124225000	124250000	ARMS2:25Kb:4.7e-10:6e-12:2.1e+02:3.1e+02
chr10	124225000	124250000	HTRA1:25Kb:4.7e-10:6e-12:2.1e+02:3.1e+02
chr10	124250000	124275000	ARMS2:50Kb:4.9e-06:1.3e-07:1e+02:1.8e+02
chr10	124250000	124275000	HTRA1:50Kb:4.9e-06:1.3e-07:1e+02:1.8e+02
chr10	124850000	124875000	HMX3:-25Kb:0:0:1.3e+02:3e+02
chr10	124875000	124900000	BUB3:-25Kb:0:0:1.3e+02:3e+02
chr10	124875000	124900000	HMX2:-25Kb:0:0:1.3e+02:3e+02
chr10	124900000	124925000	HMX3:25Kb:0:0:1.3e+02:3e+02
chr10	124925000	124950000	BUB3:25Kb:6.7e-09:1.8e-10:1.3e+02:2.3e+02
chr10	124925000	124950000	HMX2:25Kb:6.7e-09:1.8e-10:1.3e+02:2.3e+02
chr10	126100000	126125000	NKX1-2:-25Kb:1.1e-06:1.3e-08:2.2e+02:3.3e+02
chr10	126125000	126150000	OAT:25Kb:1e-06:1.3e-08:2.2e+02:3.3e+02
chr10	126400000	126425000	FAM53B:-25Kb:2.3e-06:2.9e-08:2.2e+02:3.3e+02
chr10	127475000	127500000	MMP21:25Kb:0:0:1.3e+02:2.8e+02
chr10	127525000	127550000	BCCIP:25Kb:7.2e-05:9e-07:1.3e+02:2.2e+02
chr10	127525000	127550000	MIR4484:25Kb:7.2e-05:9e-07:1.3e+02:2.2e+02
chr10	127525000	127550000	UROS:25Kb:7.2e-05:9e-07:1.3e+02:2.2e+02
chr10	127650000	127675000	ADAM12:-425Kb:7.2e-06:1.9e-07:18:94
chr10	128075000	128100000	LINC00601:-25Kb:0:0:1.3e+02:2.6e+02
chr10	128100000	128125000	ADAM12:25Kb:0:0:1.3e+02:2.6e+02
chr10	128125000	128150000	LINC00601:25Kb:1.3e-06:3.2e-08:1.3e+02:2.2e+02
chr10	128600000	128625000	DOCK1:25Kb:2e-09:2.5e-11:1e+02:2.1e+02
chr10	129775000	129800000	PTPRE:75Kb:0:0:63:2e+02
chr10	129800000	129825000	PTPRE:100Kb:0:0:48:1.8e+02
chr10	129850000	129875000	PTPRE:150Kb:1.4e-08:5.5e-10:34:1.2e+02
chr10	129925000	129950000	MKI67:25Kb:2.1e-08:2.7e-10:1.8e+02:2.6e+02
chr10	131225000	131250000	MGMT:-25Kb:2.7e-06:1.1e-07:82:1.2e+02
chr10	131275000	131300000	MGMT:25Kb:8.1e-15:1.1e-16:82:1.4e+02
chr10	131325000	131350000	MGMT:75Kb:9.5e-10:2.6e-11:26:68
chr10	131900000	131925000	GLRX3:-25Kb:0:0:82:1.8e+02
chr10	131925000	131950000	CTAGE7P:25Kb:0:0:82:1.8e+02
chr10	131925000	131950000	LOC387723:25Kb:0:0:82:1.8e+02
chr10	131950000	131975000	CTAGE7P:50Kb:3.7e-05:9.9e-07:39:67
chr10	131950000	131975000	GLRX3:25Kb:0:0:82:1.6e+02
chr10	131950000	131975000	LOC387723:50Kb:3.7e-05:9.9e-07:39:67
chr10	131975000	132000000	GLRX3:50Kb:1.1e-11:4.1e-13:39:81
chr10	133750000	133775000	BNIP3:-25Kb:0:0:1.2e+02:2.4e+02
chr10	133750000	133775000	PPP2R2D:25Kb:0:0:1.2e+02:2.1e+02
chr10	133800000	133825000	BNIP3:25Kb:2.2e-08:8.3e-10:1.2e+02:1.8e+02
chr10	133825000	133850000	BNIP3:50Kb:1.9e-09:4.8e-11:54:1.2e+02
chr10	134025000	134050000	C10orf91:-225Kb:2e-08:5.9e-10:27:91
chr10	134025000	134050000	DPYSL4:25Kb:4.3e-06:5.2e-08:1.4e+02:1.9e+02
chr10	134075000	134100000	STK32C:-25Kb:5.2e-11:6.4e-13:1.4e+02:2.1e+02
chr10	134150000	134175000	LRRC27:25Kb:0:0:1.4e+02:2.3e+02
chr10	134200000	134225000	C10orf91:-50Kb:0:0:82:2.3e+02
chr10	134225000	134250000	C10orf91:-25Kb:4.5e-08:2.3e-09:1.4e+02:2e+02
chr10	134225000	134250000	PWWP2B:25Kb:0:0:1.4e+02:2.3e+02
chr10	134250000	134275000	PWWP2B:50Kb:0:0:82:2.3e+02
chr10	134425000	134450000	C10orf91:175Kb:7.8e-05:5.1e-06:33:79
chr10	134450000	134475000	C10orf91:200Kb:2e-08:7.7e-10:30:93
chr10	134950000	134975000	SPRNP1:-425Kb:5.3e-12:1.1e-13:66:1.4e+02
[truncated: 14,016 more rows]
