# Supplementary material for: Promoter-enhancer interactions identified from Hi-C data using probabilistic models and hierarchical topological domains
Source: Nat Commun. 2017 Dec 21;8:2237. doi: 10.1038/s41467-017-02386-3 (PMC5740158; doi:10.1038/s41467-017-02386-3)
Supplement: Supplementary file 4 — Supplementary Data 1 [file 41467_2017_2386_MOESM4_ESM.zip › lib25_HUVEC.enh_1e-10.bed]

chr1	1475000	1500000	SSU72:-25Kb:4.5e-14:5.6e-16:1.8e+02:3.7e+02
chr1	1500000	1525000	TMEM240:25Kb:2.7e-14:3.3e-16:1.8e+02:3.7e+02
chr1	2175000	2200000	SKI:25Kb:6.5e-11:8.3e-13:2.3e+02:4e+02
chr1	2375000	2400000	PLCH2:-25Kb:0:0:1.1e+02:3.2e+02
chr1	3450000	3475000	MEGF6:-75Kb:9.2e-12:1.2e-13:64:1.9e+02
chr1	3450000	3475000	TPRG1L:-75Kb:9.2e-12:1.2e-13:64:1.9e+02
chr1	3500000	3525000	MEGF6:-25Kb:1.1e-11:2.8e-13:1.8e+02:3.1e+02
chr1	3500000	3525000	TPRG1L:-25Kb:1.1e-11:2.8e-13:1.8e+02:3.1e+02
chr1	3525000	3550000	TP73:-25Kb:7.6e-11:1e-12:1.8e+02:3e+02
chr1	3525000	3550000	WRAP73:-25Kb:7.6e-11:1e-12:1.8e+02:3e+02
chr1	3550000	3575000	MEGF6:25Kb:5.4e-11:2.2e-12:1.8e+02:3e+02
chr1	3550000	3575000	TPRG1L:25Kb:5.4e-11:2.2e-12:1.8e+02:3e+02
chr1	5925000	5950000	MIR4689:25Kb:0:0:1.8e+02:3.2e+02
chr1	6400000	6425000	ACOT7:-50Kb:2.6e-14:3.3e-16:1.5e+02:2.6e+02
chr1	6400000	6425000	ESPN:-75Kb:0:0:1.1e+02:2.4e+02
chr1	6400000	6425000	GPR153:100Kb:3.8e-11:4.9e-13:85:1.8e+02
chr1	6400000	6425000	HES2:-75Kb:0:0:1.1e+02:2.4e+02
chr1	6400000	6425000	HES3:100Kb:3.8e-11:4.9e-13:85:1.8e+02
chr1	6400000	6425000	MIR4252:-75Kb:0:0:1.1e+02:2.4e+02
chr1	8025000	8050000	SLC45A1:-350Kb:0:0:34:2.2e+02
chr1	8050000	8075000	SLC45A1:-325Kb:1.2e-11:3.1e-13:37:1.8e+02
chr1	12175000	12200000	MIR4632:-75Kb:2.6e-11:3.2e-13:1.1e+02:3.7e+02
chr1	14050000	14075000	PRDM2:25Kb:0:0:1.7e+02:2.4e+02
chr1	14100000	14125000	PRDM2:75Kb:1.9e-13:4.9e-15:55:1.1e+02
chr1	19250000	19275000	IFFO2:-25Kb:6.8e-12:8.5e-14:3.3e+02:4.8e+02
chr1	19400000	19425000	ALDH4A1:175Kb:0:0:71:2.6e+02
chr1	21625000	21650000	ECE1:-25Kb:2.3e-12:2.9e-14:2.7e+02:5.8e+02
chr1	21625000	21650000	LOC100506801:25Kb:5.7e-13:7.1e-15:2.7e+02:5.8e+02
chr1	23150000	23175000	MIR4253:-25Kb:4e-11:5.3e-13:3.2e+02:5.8e+02
chr1	24700000	24725000	LOC284632:175Kb:2.5e-12:3.1e-14:62:2.3e+02
chr1	25875000	25900000	LDLRAP1:25Kb:7e-11:9e-13:1.9e+02:3.3e+02
chr1	26600000	26625000	CD52:-25Kb:0:0:2.8e+02:4.5e+02
chr1	26600000	26625000	UBXN11:-25Kb:0:0:2.8e+02:4.5e+02
chr1	26625000	26650000	SH3BGRL3:25Kb:0:0:2.8e+02:4.5e+02
chr1	27075000	27100000	PIGV:-25Kb:0:0:2.3e+02:4e+02
chr1	27925000	27950000	FGR:-25Kb:0:0:2.8e+02:4.4e+02
chr1	27925000	27950000	IFI6:-50Kb:0:0:1.5e+02:3.1e+02
chr1	27950000	27975000	AHDC1:25Kb:0:0:2.8e+02:4.4e+02
chr1	27975000	28000000	AHDC1:50Kb:0:0:1.5e+02:3.1e+02
chr1	29525000	29550000	MECR:-25Kb:0:0:13:2.4e+02
chr1	29525000	29550000	PTPRU:-25Kb:0:0:13:2.4e+02
chr1	31175000	31200000	LAPTM5:-50Kb:0:0:26:1.9e+02
chr1	31175000	31200000	MIR4420:-25Kb:0:0:39:2.5e+02
chr1	31200000	31225000	LAPTM5:-25Kb:0:0:3.3e+02:5.1e+02
chr1	31200000	31225000	MATN1:25Kb:0:0:39:2.5e+02
chr1	31200000	31225000	MATN1-AS1:25Kb:0:0:39:2.5e+02
chr1	31225000	31250000	MATN1:50Kb:0:0:26:1.9e+02
chr1	31225000	31250000	MATN1-AS1:50Kb:0:0:26:1.9e+02
chr1	31225000	31250000	MIR4420:25Kb:0:0:3.3e+02:5.1e+02
chr1	31250000	31275000	MATN1:75Kb:0:0:21:2e+02
chr1	31250000	31275000	MATN1-AS1:75Kb:0:0:21:2e+02
chr1	31250000	31275000	SDC3:-125Kb:0:0:80:3e+02
chr1	31275000	31300000	SDC3:-100Kb:3.6e-11:9.3e-13:1.1e+02:2.5e+02
chr1	32050000	32075000	TINAGL1:25Kb:0:0:3.2e+02:5.6e+02
chr1	32100000	32125000	MIR4254:-100Kb:5.8e-11:1.5e-12:95:2.4e+02
chr1	32125000	32150000	COL16A1:-25Kb:3.8e-13:4.9e-15:3.2e+02:4.9e+02
chr1	32125000	32150000	MIR4254:-75Kb:0:0:1.2e+02:3e+02
chr1	33450000	33475000	RNF19B:25Kb:8.4e-11:1e-12:2.6e+02:4.3e+02
chr1	35300000	35325000	GJA4:50Kb:0:0:1.1e+02:2.6e+02
chr1	35900000	35925000	TFAP2E:-125Kb:9.9e-12:2.7e-13:63:2.2e+02
chr1	36025000	36050000	C1orf216:-150Kb:0:0:55:2.9e+02
chr1	36175000	36200000	TFAP2E:150Kb:0:0:55:2.9e+02
chr1	36900000	36925000	CSF3R:-25Kb:9e-13:1.1e-14:1.1e+02:2.7e+02
chr1	36900000	36925000	MRPS15:-25Kb:9e-13:1.1e-14:1.1e+02:2.7e+02
chr1	36925000	36950000	OSCP1:25Kb:1.8e-12:2.3e-14:1.1e+02:2.7e+02
chr1	37900000	37925000	LOC728431:-25Kb:4e-13:5.1e-15:1.5e+02:2.5e+02
chr1	37900000	37925000	ZC3H12A:-25Kb:4e-13:5.1e-15:1.5e+02:2.5e+02
chr1	38450000	38475000	UTP11L:-25Kb:0:0:1.4e+02:3.1e+02
chr1	38475000	38500000	FHL3:25Kb:0:0:1.4e+02:3.1e+02
chr1	38475000	38500000	SF3A3:25Kb:0:0:1.4e+02:3.1e+02
chr1	38650000	38675000	LOC339442:-25Kb:0:0:2.2e+02:3.5e+02
chr1	38700000	38725000	LOC339442:25Kb:0:0:2.2e+02:3.4e+02
chr1	40075000	40100000	HEYL:-25Kb:0:0:2.6e+02:4.1e+02
chr1	43875000	43900000	HYI:-25Kb:0:0:3.4e+02:5.8e+02
chr1	44400000	44425000	ATP6V0B:-25Kb:7.2e-13:8.9e-15:3.4e+02:5.1e+02
chr1	44400000	44425000	B4GALT2:-25Kb:7.2e-13:8.9e-15:3.4e+02:5.1e+02
chr1	44400000	44425000	DPH2:-25Kb:7.2e-13:8.9e-15:3.4e+02:5.1e+02
chr1	44425000	44450000	IPO13:25Kb:8.1e-13:1.1e-14:3.4e+02:5.1e+02
chr1	45200000	45225000	RPS8:-25Kb:0:0:2e+02:4.3e+02
chr1	45200000	45225000	SNORD38A:-25Kb:0:0:2e+02:4.3e+02
chr1	45200000	45225000	SNORD38B:-25Kb:0:0:2e+02:4.3e+02
chr1	45200000	45225000	SNORD46:-25Kb:0:0:2e+02:4.3e+02
chr1	45200000	45225000	SNORD55:-25Kb:0:0:2e+02:4.3e+02
chr1	45225000	45250000	KIF2C:25Kb:0:0:2e+02:4.3e+02
chr1	45275000	45300000	BEST4:25Kb:0:0:2e+02:4.8e+02
chr1	45275000	45300000	BTBD19:25Kb:0:0:2e+02:4.8e+02
chr1	45275000	45300000	PLK3:25Kb:0:0:2e+02:4.8e+02
chr1	45275000	45300000	TCTEX1D4:25Kb:0:0:2e+02:4.8e+02
chr1	45475000	45500000	LOC400752:-275Kb:8.8e-15:1.1e-16:40:2.1e+02
chr1	45750000	45775000	HECTD3:275Kb:0:0:40:2.1e+02
chr1	45750000	45775000	UROD:275Kb:0:0:40:2.1e+02
chr1	46475000	46500000	TSPAN1:-150Kb:1.1e-14:4.4e-16:68:2.3e+02
chr1	46500000	46525000	TSPAN1:-125Kb:0:0:64:3.2e+02
chr1	46600000	46625000	TSPAN1:-25Kb:0:0:2.2e+02:3.9e+02
chr1	46725000	46750000	LRRC41:-25Kb:7.9e-13:9.5e-15:2.2e+02:3.9e+02
chr1	46725000	46750000	UQCRH:-25Kb:7.9e-13:9.5e-15:2.2e+02:3.9e+02
chr1	47650000	47675000	TAL1:-25Kb:0:0:1.5e+02:5.2e+02
chr1	47675000	47700000	PDZK1IP1:25Kb:0:0:1.5e+02:5.2e+02
chr1	47700000	47725000	PDZK1IP1:50Kb:6.5e-13:1.7e-14:84:2.6e+02
chr1	47700000	47725000	TAL1:25Kb:0:0:1.5e+02:3.8e+02
chr1	48175000	48200000	FOXD2:275Kb:0:0:45:2.3e+02
chr1	48175000	48200000	FOXD2-AS1:275Kb:0:0:45:2.3e+02
chr1	51775000	51800000	TTC39A:-25Kb:9.6e-13:1.2e-14:2.4e+02:3.4e+02
chr1	53575000	53600000	PODN:50Kb:1.1e-11:1.4e-13:1.1e+02:2.2e+02
chr1	53575000	53600000	SLC1A7:-25Kb:0:0:1.9e+02:3.2e+02
chr1	53750000	53775000	LRP8:-25Kb:0:0:2.6e+02:4.6e+02
chr1	54675000	54700000	CYB5RL:25Kb:0:0:2.5e+02:4.1e+02
chr1	54675000	54700000	MRPL37:25Kb:0:0:2.5e+02:4.1e+02
chr1	55400000	55425000	BSND:-50Kb:0:0:1.3e+02:4e+02
chr1	55700000	55725000	LOC100507634:25Kb:0:0:92:2.5e+02
chr1	55700000	55725000	MIR4422:25Kb:0:0:92:2.5e+02
chr1	55700000	55725000	USP24:25Kb:0:0:92:2.5e+02
chr1	57400000	57425000	C8B:-25Kb:0:0:1.5e+02:2.5e+02
chr1	59200000	59225000	JUN:-25Kb:0:0:2.1e+02:4e+02
chr1	59275000	59300000	LOC100131060:25Kb:8.7e-11:1.2e-12:2.1e+02:3.3e+02
chr1	65450000	65475000	JAK1:25Kb:5.4e-13:7e-15:1.8e+02:3.2e+02
chr1	78525000	78550000	GIPC2:25Kb:0:0:1.8e+02:3e+02
chr1	78550000	78575000	GIPC2:50Kb:6.2e-13:2.4e-14:1e+02:2e+02
chr1	78575000	78600000	FUBP1:150Kb:8.9e-15:1.1e-16:22:1.3e+02
chr1	78575000	78600000	GIPC2:75Kb:6.6e-14:1.7e-15:38:1.4e+02
chr1	79125000	79150000	IFI44:25Kb:0:0:89:2.2e+02
chr1	85050000	85075000	CTBS:25Kb:9e-15:1.1e-16:1.5e+02:2.6e+02
chr1	85775000	85800000	CYR61:-250Kb:0:0:55:1.8e+02
chr1	85775000	85800000	DDAH1:-250Kb:0:0:55:1.8e+02
chr1	86900000	86925000	CLCA2:25Kb:7.3e-12:9.7e-14:1.4e+02:2.5e+02
chr1	90225000	90250000	FLJ27354:150Kb:8.3e-11:1.1e-12:56:1.5e+02
chr1	90225000	90250000	LRRC8C:150Kb:8.3e-11:1.1e-12:56:1.5e+02
chr1	90250000	90275000	GEMIN8P4:-200Kb:0:0:46:1.9e+02
chr1	90250000	90275000	ZNF326:-200Kb:0:0:46:1.9e+02
chr1	90275000	90300000	GEMIN8P4:-175Kb:0:0:50:1.6e+02
chr1	90275000	90300000	ZNF326:-175Kb:0:0:50:1.6e+02
chr1	90450000	90475000	LRRC8D:175Kb:0:0:50:1.6e+02
chr1	100050000	100075000	PALMD:-50Kb:1.8e-11:7.4e-13:73:1.6e+02
chr1	100075000	100100000	PALMD:-25Kb:0:0:1e+02:2.6e+02
chr1	100125000	100150000	PALMD:25Kb:0:0:1e+02:2.1e+02
chr1	100775000	100800000	CDC14A:-25Kb:5.9e-12:7.3e-14:1.6e+02:2.6e+02
chr1	101325000	101350000	EXTL2:-25Kb:8.3e-15:1.1e-16:44:1.5e+02
chr1	101325000	101350000	SLC30A7:-25Kb:8.3e-15:1.1e-16:44:1.5e+02
chr1	101600000	101625000	S1PR1:-100Kb:0:0:78:1.8e+02
chr1	101725000	101750000	S1PR1:25Kb:0:0:1.7e+02:2.9e+02
chr1	101775000	101800000	RNU6-6:-25Kb:0:0:1.7e+02:3e+02
chr1	104025000	104050000	RNPC3:-25Kb:4.4e-13:1.3e-14:21:69
chr1	104050000	104075000	AMY2B:-25Kb:0:0:21:88
chr1	104075000	104100000	ACTG1P4:-25Kb:2.5e-11:3.2e-13:21:66
chr1	104075000	104100000	RNPC3:25Kb:0:0:21:88
chr1	104100000	104125000	AMY2B:25Kb:1.4e-11:3.5e-13:21:66
chr1	104625000	104650000	LOC100129138:25Kb:0:0:73:1.2e+02
chr1	109725000	109750000	SARS:-25Kb:0:0:16:2.9e+02
chr1	110025000	110050000	AMIGO1:-25Kb:0:0:2.5e+02:4.6e+02
chr1	110050000	110075000	ATXN7L2:25Kb:0:0:2.5e+02:4.6e+02
chr1	110050000	110075000	CYB561D1:25Kb:0:0:2.5e+02:4.6e+02
chr1	110075000	110100000	AMPD2:-75Kb:0:0:1.1e+02:3.1e+02
chr1	110075000	110100000	GNAT2:-75Kb:0:0:1.1e+02:3.1e+02
chr1	110150000	110175000	GNAI3:75Kb:0:0:1.1e+02:3.1e+02
chr1	110150000	110175000	GPR61:75Kb:0:0:1.1e+02:3.1e+02
chr1	110175000	110200000	EPS8L3:-125Kb:1e-13:1.4e-15:77:2.7e+02
chr1	110300000	110325000	AHCYL1:-225Kb:1.3e-12:1.7e-14:49:2.3e+02
chr1	110300000	110325000	GSTM4:125Kb:7e-14:8.9e-16:77:2.7e+02
chr1	110525000	110550000	EPS8L3:225Kb:1.2e-12:3.3e-14:49:2.3e+02
chr1	112250000	112275000	DDX20:-25Kb:0:0:1.8e+02:5.1e+02
chr1	112250000	112275000	FAM212B:-25Kb:0:0:1.8e+02:5.1e+02
chr1	112250000	112275000	LOC100506343:-25Kb:0:0:1.8e+02:5.1e+02
chr1	112925000	112950000	CAPZA1:-225Kb:2.5e-11:3.4e-13:39:1.5e+02
chr1	112925000	112950000	MIR4256:-75Kb:8.1e-11:1e-12:85:2e+02
chr1	112925000	112950000	ST7L:-225Kb:2.5e-11:3.4e-13:39:1.5e+02
chr1	112925000	112950000	WNT2B:-75Kb:8.1e-11:1e-12:85:2e+02
chr1	113225000	113250000	MOV10:25Kb:9.8e-14:1.2e-15:2e+02:3.3e+02
chr1	113325000	113350000	FAM19A3:75Kb:1.6e-13:2.4e-15:85:2.1e+02
chr1	113325000	113350000	PPM1J:75Kb:1.6e-13:2.4e-15:85:2.1e+02
chr1	113325000	113350000	RHOC:75Kb:1.6e-13:2.4e-15:85:2.1e+02
chr1	114425000	114450000	HIPK1:-25Kb:0:0:1.5e+02:2.8e+02
chr1	114450000	114475000	AP4B1:25Kb:0:0:1.5e+02:2.8e+02
chr1	114450000	114475000	BCL2L15:25Kb:0:0:1.5e+02:2.8e+02
chr1	114450000	114475000	DCLRE1B:25Kb:0:0:1.5e+02:2.8e+02
chr1	114650000	114675000	SYT6:-25Kb:0:0:1.5e+02:2.7e+02
chr1	115275000	115300000	NRAS:25Kb:0:0:89:2.2e+02
chr1	116925000	116950000	ATP1A1OS:-25Kb:0:0:1.9e+02:4e+02
chr1	117600000	117625000	TRIM45:-50Kb:0:0:1.1e+02:2.5e+02
chr1	117625000	117650000	TRIM45:-25Kb:0:0:1.7e+02:3.3e+02
chr1	117650000	117675000	MIR942:25Kb:0:0:1.7e+02:3.3e+02
chr1	117650000	117675000	TTF2:50Kb:0:0:1.1e+02:2.5e+02
chr1	120200000	120225000	LINC00622:75Kb:0:0:82:1.7e+02
chr1	120275000	120300000	LINC00622:150Kb:1.8e-11:4.7e-13:57:1.2e+02
chr1	145000000	145025000	PDE4DIP:-75Kb:2.7e-11:1.5e-12:1e+02:2.6e+02
chr1	145000000	145025000	SEC22B:-75Kb:2.7e-11:1.5e-12:1e+02:2.6e+02
chr1	145025000	145050000	PDE4DIP:-50Kb:1.1e-11:4.7e-13:1.4e+02:3.1e+02
chr1	145025000	145050000	SEC22B:-50Kb:1.1e-11:4.7e-13:1.4e+02:3.1e+02
chr1	145050000	145075000	PDE4DIP:-25Kb:0:0:2.6e+02:6.3e+02
chr1	145050000	145075000	SEC22B:-25Kb:0:0:2.6e+02:6.3e+02
chr1	145100000	145125000	PDE4DIP:25Kb:1.6e-13:4.4e-15:2.6e+02:4.4e+02
chr1	145100000	145125000	SEC22B:25Kb:1.6e-13:4.4e-15:2.6e+02:4.4e+02
chr1	145425000	145450000	ANKRD34A:-25Kb:0:0:2.4e+02:5.1e+02
chr1	145425000	145450000	POLR3GL:-25Kb:0:0:2.4e+02:5.1e+02
chr1	145450000	145475000	TXNIP:25Kb:0:0:2.4e+02:5.1e+02
chr1	145550000	145575000	ANKRD35:25Kb:5.8e-11:7.4e-13:2.4e+02:4.1e+02
chr1	146975000	147000000	BCL9:-25Kb:4.2e-11:5.6e-13:2e+02:2.8e+02
chr1	147000000	147025000	LINC00624:25Kb:2e-11:5.5e-13:2e+02:2.8e+02
chr1	147075000	147100000	LINC00624:100Kb:1.2e-12:1.7e-14:76:1.7e+02
chr1	147100000	147125000	GJA8:-250Kb:7.4e-12:2.2e-13:39:1.3e+02
chr1	147175000	147200000	GJA8:-175Kb:0:0:58:1.8e+02
chr1	147200000	147225000	GJA5:-25Kb:1.9e-12:2.4e-14:2e+02:2.9e+02
chr1	147775000	147800000	MIR5087:-25Kb:0:0:52:1.6e+02
chr1	149850000	149875000	SV2A:-25Kb:0:0:2e+02:3.2e+02
chr1	149875000	149900000	BOLA1:25Kb:0:0:2e+02:3.2e+02
chr1	149875000	149900000	HIST2H2AB:25Kb:0:0:2e+02:3.2e+02
chr1	149875000	149900000	HIST2H2AC:25Kb:0:0:2e+02:3.2e+02
chr1	149875000	149900000	HIST2H2BE:25Kb:0:0:2e+02:3.2e+02
chr1	149875000	149900000	MTMR11:-25Kb:0:0:2e+02:3.2e+02
chr1	149875000	149900000	SF3B4:-25Kb:0:0:2e+02:3.2e+02
chr1	149900000	149925000	SV2A:25Kb:0:0:2e+02:3.2e+02
chr1	150225000	150250000	C1orf51:-25Kb:0:0:2e+02:3.9e+02
chr1	150225000	150250000	MRPS21:-25Kb:0:0:2e+02:3.9e+02
chr1	150250000	150275000	APH1A:25Kb:0:0:2e+02:3.9e+02
chr1	150250000	150275000	C1orf54:25Kb:0:0:2e+02:3.9e+02
chr1	150250000	150275000	CA14:25Kb:0:0:2e+02:3.9e+02
chr1	152150000	152175000	RPTN:25Kb:1.3e-11:1.7e-13:1.5e+02:2.6e+02
chr1	152300000	152325000	FLG2:-25Kb:0:0:1.5e+02:3e+02
chr1	155150000	155175000	GBAP1:-25Kb:1.2e-11:1.5e-13:1.8e+02:3.5e+02
chr1	155150000	155175000	MTX1:-25Kb:1.2e-11:1.5e-13:1.8e+02:3.5e+02
chr1	155150000	155175000	THBS3:-25Kb:1.2e-11:1.5e-13:1.8e+02:3.5e+02
chr1	155175000	155200000	MIR92B:25Kb:8.4e-12:1e-13:1.8e+02:3.5e+02
chr1	155175000	155200000	MUC1:25Kb:8.4e-12:1e-13:1.8e+02:3.5e+02
chr1	155225000	155250000	FDPS:-50Kb:6.9e-12:1.8e-13:1.2e+02:2.9e+02
chr1	155225000	155250000	RUSC1:-50Kb:6.9e-12:1.8e-13:1.2e+02:2.9e+02
chr1	155225000	155250000	RUSC1-AS1:-50Kb:6.9e-12:1.8e-13:1.2e+02:2.9e+02
chr1	155250000	155275000	FDPS:-25Kb:0:0:1.8e+02:3.8e+02
chr1	155250000	155275000	RUSC1:-25Kb:0:0:1.8e+02:3.8e+02
chr1	155250000	155275000	RUSC1-AS1:-25Kb:0:0:1.8e+02:3.8e+02
chr1	155275000	155300000	CLK2:50Kb:1.3e-11:1.6e-13:1.2e+02:2.9e+02
chr1	155275000	155300000	FAM189B:50Kb:1.3e-11:1.6e-13:1.2e+02:2.9e+02
chr1	155275000	155300000	HCN3:50Kb:1.3e-11:1.6e-13:1.2e+02:2.9e+02
chr1	155275000	155300000	PKLR:25Kb:0:0:1.8e+02:3.8e+02
chr1	155275000	155300000	SCAMP3:50Kb:1.3e-11:1.6e-13:1.2e+02:2.9e+02
chr1	155950000	155975000	KIAA0907:50Kb:3.8e-11:4.7e-13:1.7e+02:3.4e+02
chr1	155950000	155975000	RXFP4:50Kb:3.8e-11:4.7e-13:1.7e+02:3.4e+02
chr1	156075000	156100000	LMNA:25Kb:0:0:3.1e+02:6e+02
chr1	156075000	156100000	MEX3A:25Kb:0:0:3.1e+02:6e+02
chr1	156100000	156125000	PMF1:-75Kb:9e-12:1.1e-13:1.2e+02:2.9e+02
chr1	157975000	158000000	KIRREL:25Kb:7.8e-12:3e-13:1.9e+02:3.5e+02
chr1	158000000	158025000	KIRREL:50Kb:7.8e-13:2e-14:1e+02:2.7e+02
chr1	158050000	158075000	KIRREL:100Kb:0:0:58:2.8e+02
chr1	159125000	159150000	DARC:-25Kb:8.6e-15:1.1e-16:1.1e+02:2.8e+02
chr1	159125000	159150000	LOC100131825:-25Kb:8.6e-15:1.1e-16:1.1e+02:2.8e+02
chr1	159150000	159175000	CADM3:25Kb:0:0:1.1e+02:2.8e+02
chr1	159650000	159675000	CRP:-25Kb:2.7e-11:3.3e-13:1.1e+02:2.8e+02
chr1	159750000	159775000	CCDC19:-100Kb:0:0:64:2.9e+02
chr1	159800000	159825000	C1orf204:-25Kb:1.6e-13:4e-15:1.1e+02:2.9e+02
chr1	159800000	159825000	CCDC19:-50Kb:7e-12:3.8e-13:85:2.5e+02
chr1	159800000	159825000	SLAMF8:25Kb:0:0:1.1e+02:3.8e+02
chr1	159800000	159825000	VSIG8:-25Kb:1.6e-13:4e-15:1.1e+02:2.9e+02
chr1	159825000	159850000	CCDC19:-25Kb:3.5e-14:1.4e-15:1.1e+02:2.9e+02
chr1	159850000	159875000	C1orf204:25Kb:1e-13:1.3e-15:1.1e+02:2.9e+02
chr1	159850000	159875000	DUSP23:100Kb:0:0:64:2.9e+02
chr1	159850000	159875000	FCRL6:100Kb:0:0:64:2.9e+02
chr1	159850000	159875000	TAGLN2:-25Kb:0:0:1.1e+02:3.5e+02
chr1	159850000	159875000	VSIG8:25Kb:1e-13:1.3e-15:1.1e+02:2.9e+02
chr1	159875000	159900000	CCDC19:25Kb:0:0:1.1e+02:3.5e+02
chr1	159900000	159925000	LOC100505633:-25Kb:0:0:1.1e+02:3.3e+02
chr1	159925000	159950000	IGSF9:25Kb:0:0:1.1e+02:3.3e+02
chr1	159925000	159950000	SLAMF9:25Kb:0:0:1.1e+02:3.3e+02
chr1	159950000	159975000	LOC100505633:25Kb:0:0:1.1e+02:3.1e+02
chr1	161025000	161050000	KLHDC9:-25Kb:0:0:1.9e+02:3.5e+02
chr1	161025000	161050000	PVRL4:-25Kb:0:0:1.9e+02:3.5e+02
chr1	161050000	161075000	ARHGAP30:25Kb:0:0:1.9e+02:3.5e+02
chr1	161125000	161150000	ADAMTS4:-25Kb:0:0:2.4e+02:4.1e+02
chr1	161125000	161150000	NDUFS2:-25Kb:0:0:2.4e+02:4.1e+02
chr1	161150000	161175000	APOA2:-25Kb:0:0:2.4e+02:3.9e+02
chr1	161150000	161175000	B4GALT3:25Kb:0:0:2.4e+02:4.1e+02
chr1	161150000	161175000	FCER1G:-25Kb:0:0:2.4e+02:3.9e+02
chr1	161150000	161175000	MIR5187:-25Kb:0:0:2.4e+02:3.9e+02
chr1	161150000	161175000	PPOX:25Kb:0:0:2.4e+02:4.1e+02
chr1	161150000	161175000	TOMM40L:-25Kb:0:0:2.4e+02:3.9e+02
chr1	161150000	161175000	USP21:25Kb:0:0:2.4e+02:4.1e+02
chr1	161175000	161200000	ADAMTS4:25Kb:0:0:2.4e+02:3.9e+02
chr1	161175000	161200000	NDUFS2:25Kb:0:0:2.4e+02:3.9e+02
chr1	161450000	161475000	FCGR2A:-25Kb:3.5e-13:4.3e-15:34:1.7e+02
chr1	161450000	161475000	HSPA6:-25Kb:3.5e-13:4.3e-15:34:1.7e+02
chr1	161650000	161675000	FCRLA:-25Kb:0:0:34:2.3e+02
chr1	161650000	161675000	FCRLB:-25Kb:0:0:34:2.3e+02
chr1	161675000	161700000	RPL31P11:25Kb:0:0:34:2.3e+02
chr1	161950000	161975000	OLFML2B:-25Kb:0:0:2.2e+02:4e+02
chr1	162625000	162650000	DDR2:25Kb:8.7e-15:1.1e-16:2.1e+02:3.6e+02
chr1	165350000	165375000	LOC400794:-200Kb:0:0:39:2.3e+02
chr1	165625000	165650000	MGST3:25Kb:1.7e-14:2.2e-16:1.9e+02:3.1e+02
chr1	165850000	165875000	TMCO1:125Kb:5.8e-11:7.2e-13:56:1.6e+02
chr1	167075000	167100000	DUSP27:25Kb:2.3e-11:3.1e-13:1.7e+02:2.6e+02
chr1	167075000	167100000	GPA33:25Kb:2.3e-11:3.1e-13:1.7e+02:2.6e+02
chr1	167700000	167725000	MPZL1:25Kb:0:0:1.8e+02:2.9e+02
chr1	169550000	169575000	SELL:-125Kb:2.2e-11:2.9e-13:57:1.4e+02
chr1	169675000	169700000	F5:125Kb:5.8e-11:7.7e-13:57:1.4e+02
chr1	173850000	173875000	SERPINC1:-25Kb:0:0:1.5e+02:2.7e+02
chr1	178450000	178475000	TEX35:-25Kb:0:0:1.2e+02:3e+02
chr1	178700000	178725000	C1orf220:200Kb:0:0:41:1.8e+02
chr1	178725000	178750000	C1orf220:225Kb:2.6e-12:7.9e-14:38:1.6e+02
chr1	179725000	179750000	FAM163A:25Kb:0:0:1.5e+02:2.9e+02
chr1	180125000	180150000	TOR1AIP2:300Kb:0:0:32:1.9e+02
chr1	180200000	180225000	LOC100527964:-25Kb:3.4e-14:4.4e-16:1.8e+02:3.4e+02
chr1	181075000	181100000	IER5:25Kb:0:0:1.7e+02:3.4e+02
chr1	181100000	181125000	IER5:50Kb:0:0:1.1e+02:3e+02
chr1	182100000	182125000	GLUL:-250Kb:3.8e-11:5.1e-13:31:1.3e+02
chr1	182100000	182125000	TEDDM1:-250Kb:3.8e-11:5.1e-13:31:1.3e+02
chr1	182550000	182575000	NPL:-200Kb:2.6e-13:3.4e-15:37:1.7e+02
chr1	182750000	182775000	RGS16:200Kb:0:0:37:1.7e+02
chr1	182750000	182775000	RNASEL:200Kb:0:0:37:1.7e+02
chr1	186150000	186175000	RNU6-72:-25Kb:0:0:1.1e+02:2.2e+02
chr1	192475000	192500000	RGS1:-50Kb:3.5e-14:4.4e-16:87:1.6e+02
chr1	192550000	192575000	RGS1:25Kb:8.7e-12:2.2e-13:1.5e+02:2.1e+02
chr1	193025000	193050000	CDC73:-50Kb:5.3e-14:1.3e-15:87:1.6e+02
chr1	193025000	193050000	GLRX2:-50Kb:5.3e-14:1.3e-15:87:1.6e+02
chr1	193075000	193100000	MIR1278:-25Kb:8.9e-15:1.1e-16:1e+02:1.7e+02
chr1	193075000	193100000	TROVE2:50Kb:1.3e-13:1.7e-15:87:1.6e+02
chr1	193075000	193100000	UCHL5:50Kb:1.3e-13:1.7e-15:87:1.6e+02
chr1	193100000	193125000	CDC73:25Kb:8.8e-15:1.1e-16:1e+02:1.7e+02
chr1	193100000	193125000	GLRX2:25Kb:8.8e-15:1.1e-16:1e+02:1.7e+02
chr1	196825000	196850000	CFHR4:-25Kb:0:0:22:99
chr1	196875000	196900000	CFHR4:25Kb:1.2e-11:3.1e-13:22:81
chr1	201925000	201950000	SHISA4:75Kb:0:0:1.5e+02:3.6e+02
chr1	204075000	204100000	SNRPE:250Kb:0:0:47:2.7e+02
chr1	204125000	204150000	GOLT1A:-50Kb:1.8e-11:4.7e-13:1.7e+02:3.3e+02
chr1	204125000	204150000	KISS1:-25Kb:2.4e-13:3e-15:3e+02:4.8e+02
chr1	204150000	204175000	REN:25Kb:2.8e-13:3.7e-15:3e+02:4.8e+02
chr1	204175000	204200000	LINC00628:-150Kb:1.6e-11:2.2e-13:90:2.6e+02
chr1	204175000	204200000	PLEKHA6:-150Kb:1.6e-11:2.2e-13:90:2.6e+02
chr1	204175000	204200000	REN:50Kb:2.5e-11:6.4e-13:1.7e+02:3.3e+02
chr1	204325000	204350000	GOLT1A:150Kb:3.6e-12:4.9e-14:90:2.6e+02
chr1	204400000	204425000	PIK3C2B:-50Kb:0:0:1.7e+02:5.1e+02
chr1	204425000	204450000	PIK3C2B:-25Kb:0:0:3e+02:5.2e+02
chr1	205225000	205250000	NUAK2:-50Kb:4e-13:1e-14:1.5e+02:3.8e+02
chr1	205250000	205275000	NUAK2:-25Kb:4e-13:6.6e-15:2.6e+02:4.8e+02
chr1	205475000	205500000	CDK18:25Kb:0:0:24:4.2e+02
chr1	205550000	205575000	ELK4:-50Kb:5e-14:6.7e-16:66:2.9e+02
chr1	205550000	205575000	LOC284578:25Kb:8e-15:1.1e-16:1e+02:3.4e+02
chr1	205550000	205575000	MFSD4:25Kb:8e-15:1.1e-16:1e+02:3.4e+02
chr1	205650000	205675000	SLC45A3:25Kb:0:0:1e+02:3.9e+02
chr1	205750000	205775000	SLC41A1:-25Kb:0:0:1e+02:3.8e+02
chr1	205875000	205900000	SLC26A9:-25Kb:0:0:1e+02:3.8e+02
chr1	206600000	206625000	IKBKE:-25Kb:0:0:20:2.6e+02
chr1	208325000	208350000	PLXNA2:-75Kb:3.2e-14:4.4e-16:1.2e+02:2.6e+02
chr1	208375000	208400000	PLXNA2:-25Kb:2.4e-12:6.5e-14:3.1e+02:4.4e+02
chr1	209750000	209775000	HSD11B1:-100Kb:8.9e-15:1.1e-16:81:2e+02
chr1	209750000	209775000	MIR4260:-25Kb:0:0:2.5e+02:4.1e+02
chr1	209775000	209800000	CAMK1G:25Kb:0:0:2.5e+02:4.1e+02
chr1	209850000	209875000	CAMK1G:100Kb:4.1e-15:1.1e-16:81:2e+02
chr1	212575000	212600000	NENF:-25Kb:0:0:1.5e+02:2.8e+02
chr1	212600000	212625000	TMEM206:25Kb:0:0:1.5e+02:2.8e+02
chr1	214475000	214500000	SMYD2:25Kb:0:0:1.7e+02:3.1e+02
chr1	217275000	217300000	ESRRG:-25Kb:0:0:1.1e+02:1.8e+02
chr1	220075000	220100000	SLC30A10:-25Kb:0:0:53:1.6e+02
chr1	220850000	220875000	MARC1:-100Kb:0:0:60:1.6e+02
chr1	220950000	220975000	C1orf115:100Kb:0:0:60:1.6e+02
chr1	222000000	222025000	DUSP10:100Kb:0:0:59:1.8e+02
chr1	222025000	222050000	DUSP10:125Kb:7.9e-15:2.2e-16:50:1.6e+02
chr1	223825000	223850000	CAPN8:-25Kb:0:0:1.5e+02:3.5e+02
chr1	223925000	223950000	CAPN2:50Kb:0:0:74:2.8e+02
chr1	224700000	224725000	CNIH3:-100Kb:4.8e-11:6.1e-13:82:2.2e+02
chr1	225650000	225675000	SRP9:-300Kb:0:0:43:2.3e+02
chr1	225650000	225675000	TMEM63A:-400Kb:2.2e-13:5.8e-15:37:1.8e+02
chr1	226025000	226050000	TMEM63A:-25Kb:0:0:1.8e+02:4e+02
chr1	226075000	226100000	TMEM63A:25Kb:9.6e-11:3.8e-12:1.8e+02:3.1e+02
chr1	226950000	226975000	ITPKB:25Kb:0:0:1.5e+02:3.2e+02
chr1	227075000	227100000	PSEN2:25Kb:0:0:1.5e+02:3.9e+02
chr1	229600000	229625000	NUP133:-25Kb:3.9e-12:4.9e-14:1.8e+02:3.1e+02
chr1	230225000	230250000	GALNT2:25Kb:0:0:2e+02:4.2e+02
chr1	230275000	230300000	GALNT2:75Kb:5e-12:1.3e-13:85:2e+02
chr1	231325000	231350000	LOC149373:25Kb:5.4e-13:7.1e-15:1.9e+02:3.1e+02
chr1	231475000	231500000	LINC00582:-250Kb:3.7e-12:4.9e-14:56:1.7e+02
chr1	232675000	232700000	SIPA1L2:25Kb:0:0:1.6e+02:3.1e+02
chr1	236250000	236275000	LGALS8:-425Kb:1.7e-14:2.2e-16:22:1.2e+02
chr1	236250000	236275000	LGALS8-AS1:-425Kb:1.7e-14:2.2e-16:22:1.2e+02
chr1	236700000	236725000	HEATR1:-50Kb:9.6e-11:1.2e-12:1e+02:1.9e+02
chr1	237125000	237150000	MT1P2:-25Kb:4.7e-12:5.7e-14:1.1e+02:1.9e+02
chr1	238025000	238050000	ZP4:-25Kb:4.7e-12:6e-14:98:1.4e+02
chr1	238050000	238075000	LOC100130331:25Kb:2e-11:2.6e-13:98:1.4e+02
chr1	240275000	240300000	FMN2:25Kb:0:0:1.1e+02:1.8e+02
chr1	240800000	240825000	GREM2:25Kb:2.6e-14:3.3e-16:81:1.5e+02
chr1	242050000	242075000	MAP1LC3C:-100Kb:4.5e-12:6e-14:54:1.3e+02
chr1	243375000	243400000	CEP170:-25Kb:5e-13:1.9e-14:77:2.1e+02
chr1	243375000	243400000	SDCCAG8:-25Kb:5e-13:1.9e-14:77:2.1e+02
chr1	243425000	243450000	CEP170:25Kb:0:0:77:2.6e+02
chr1	243425000	243450000	SDCCAG8:25Kb:0:0:77:2.6e+02
chr1	243450000	243475000	CEP170:50Kb:5e-13:1.6e-14:29:1.6e+02
chr1	243450000	243475000	SDCCAG8:50Kb:5e-13:1.6e-14:29:1.6e+02
chr1	244475000	244500000	C1orf100:-25Kb:2.3e-13:2.9e-15:2.2e+02:3.5e+02
chr1	245275000	245300000	KIF26B:-25Kb:0:0:1.2e+02:2.7e+02
chr1	247450000	247475000	ZNF496:-25Kb:0:0:1.4e+02:2.9e+02
chr10	1175000	1200000	LINC00200:-25Kb:0:0:72:2.1e+02
chr10	1525000	1550000	ADARB2-AS1:-25Kb:0:0:72:1.8e+02
chr10	3075000	3100000	PFKP:-25Kb:0:0:29:2.1e+02
chr10	3125000	3150000	PFKP:25Kb:0:0:0:3.1e+02
chr10	3150000	3175000	PITRM1:-50Kb:2.2e-11:2.7e-13:15:1.7e+02
chr10	3150000	3175000	PITRM1-AS1:-25Kb:0:0:22:4.1e+02
chr10	5525000	5550000	CALML3:-25Kb:0:0:1.4e+02:3.3e+02
chr10	5550000	5575000	CALML5:25Kb:0:0:1.4e+02:3.3e+02
chr10	5575000	5600000	CALML3:25Kb:0:0:1.4e+02:3.6e+02
chr10	7825000	7850000	TAF3:-25Kb:0:0:1.4e+02:2.4e+02
chr10	7850000	7875000	ATP5C1:25Kb:0:0:1.4e+02:2.4e+02
chr10	7850000	7875000	KIN:25Kb:0:0:1.4e+02:2.4e+02
chr10	8050000	8075000	GATA3:-25Kb:0:0:1.4e+02:2.4e+02
chr10	8050000	8075000	GATA3-AS1:-25Kb:0:0:1.4e+02:2.4e+02
chr10	8100000	8125000	GATA3:25Kb:1.2e-11:3.4e-13:1.4e+02:2.2e+02
chr10	8100000	8125000	GATA3-AS1:25Kb:1.2e-11:3.4e-13:1.4e+02:2.2e+02
chr10	10800000	10825000	SFTA1P:-25Kb:4.2e-15:1.1e-16:96:2.6e+02
chr10	10850000	10875000	SFTA1P:25Kb:0:0:96:3.9e+02
chr10	11825000	11850000	PROSER2:-25Kb:0:0:2.1e+02:3.8e+02
chr10	15475000	15500000	ITGA8:-275Kb:3.2e-12:4.2e-14:31:1.6e+02
chr10	21550000	21575000	C10orf114:-225Kb:0:0:37:1.7e+02
chr10	21550000	21575000	MIR1915:-225Kb:0:0:37:1.7e+02
chr10	22750000	22775000	LOC100499489:25Kb:3e-12:3.8e-14:1.5e+02:2.4e+02
chr10	23700000	23725000	OTUD1:-25Kb:7.6e-13:9.4e-15:76:1.7e+02
chr10	27000000	27025000	ABI1:-150Kb:0:0:33:1.1e+02
chr10	27025000	27050000	ABI1:-125Kb:6.8e-12:1.8e-13:38:1e+02
chr10	27350000	27375000	ANKRD26:-25Kb:0:0:1.3e+02:2.4e+02
chr10	29275000	29300000	BAMBI:325Kb:3.7e-13:5.9e-15:36:1.5e+02
chr10	33275000	33300000	ITGB1:50Kb:8e-13:1e-14:89:2.2e+02
chr10	33575000	33600000	NRP1:-25Kb:8.3e-15:1.1e-16:1.7e+02:3e+02
chr10	35850000	35875000	GJD4:-25Kb:3e-13:3.9e-15:1.3e+02:2.9e+02
chr10	44325000	44350000	LINC00840:-25Kb:0:0:1.2e+02:2.7e+02
chr10	44350000	44375000	LINC00619:25Kb:0:0:1.2e+02:2.7e+02
chr10	44375000	44400000	LINC00840:25Kb:0:0:1.2e+02:2.5e+02
chr10	44375000	44400000	LINC00841:-25Kb:8.2e-15:1.1e-16:1.2e+02:2.4e+02
chr10	44425000	44450000	LINC00841:25Kb:3.1e-11:8.3e-13:1.2e+02:2.3e+02
chr10	45425000	45450000	TMEM72:25Kb:0:0:1.2e+02:2.4e+02
chr10	45450000	45475000	C10orf25:-25Kb:0:0:1.3e+02:2.8e+02
chr10	45450000	45475000	ZNF22:-25Kb:0:0:1.3e+02:2.8e+02
chr10	45475000	45500000	C10orf10:25Kb:0:0:1.3e+02:2.8e+02
chr10	45475000	45500000	RASSF4:25Kb:0:0:1.3e+02:2.8e+02
chr10	45475000	45500000	TMEM72-AS1:25Kb:0:0:1.3e+02:2.8e+02
chr10	49400000	49425000	FRMPD2P1:25Kb:2.6e-14:3.3e-16:5.4:1e+02
chr10	51500000	51525000	AGAP7:25Kb:2.7e-14:3.3e-16:0:1e+02
chr10	51500000	51525000	MSMB:-25Kb:0:0:0:2.2e+02
chr10	51500000	51525000	NCOA4:-50Kb:2.4e-11:9.2e-13:0:94
chr10	51525000	51550000	NCOA4:-25Kb:0:0:0:1.6e+02
chr10	51550000	51575000	MSMB:25Kb:0:0:0:1.6e+02
chr10	51575000	51600000	NCOA4:25Kb:0:0:0:1.4e+02
chr10	54325000	54350000	DKK1:275Kb:0:0:35:1.3e+02
chr10	54325000	54350000	PRKG1-AS1:275Kb:0:0:35:1.3e+02
chr10	54500000	54525000	MBL2:-25Kb:0:0:1.5e+02:2.8e+02
chr10	59925000	59950000	CISD1:-100Kb:3.5e-14:4.4e-16:44:1.1e+02
chr10	59925000	59950000	IPMK:-100Kb:3.5e-14:4.4e-16:44:1.1e+02
chr10	62500000	62525000	ANK3:25Kb:2.6e-12:3.2e-14:82:1.7e+02
chr10	68700000	68725000	LRRTM3:25Kb:1.7e-14:2.2e-16:78:1.4e+02
chr10	69875000	69900000	MYPN:25Kb:2.5e-11:6.3e-13:1.6e+02:2.5e+02
chr10	69900000	69925000	HERC4:75Kb:1.2e-11:1.5e-13:80:1.7e+02
chr10	69900000	69925000	MYPN:50Kb:0:0:1e+02:2.2e+02
chr10	70800000	70825000	SRGN:-25Kb:0:0:1.9e+02:3.6e+02
chr10	71125000	71150000	HKDC1:150Kb:2.9e-14:7.8e-16:71:2.4e+02
chr10	71150000	71175000	HKDC1:175Kb:0:0:80:2.6e+02
chr10	71250000	71275000	TACR2:75Kb:8.8e-11:1.1e-12:1.2e+02:2.8e+02
chr10	75275000	75300000	MYOZ1:-125Kb:2.8e-12:3.6e-14:51:1.7e+02
chr10	75275000	75300000	SYNPO2L:-125Kb:2.8e-12:3.6e-14:51:1.7e+02
chr10	75500000	75525000	CHCHD1:-25Kb:6.9e-12:8.9e-14:2.4e+02:3.5e+02
chr10	75500000	75525000	FUT11:-25Kb:6.9e-12:8.9e-14:2.4e+02:3.5e+02
chr10	75500000	75525000	ZSWIM8:-25Kb:6.9e-12:8.9e-14:2.4e+02:3.5e+02
chr10	75525000	75550000	SEC24C:25Kb:5.7e-12:7.1e-14:2.4e+02:3.5e+02
chr10	75600000	75625000	CAMK2G:-25Kb:0:0:2.8e+02:4.6e+02
chr10	75650000	75675000	C10orf55:-25Kb:0:0:2.8e+02:4.5e+02
chr10	75675000	75700000	PLAU:25Kb:0:0:2.8e+02:4.5e+02
chr10	76825000	76850000	DUSP13:-25Kb:0:0:1.5e+02:2.8e+02
chr10	76825000	76850000	SAMD8:-25Kb:0:0:1.5e+02:2.8e+02
chr10	76925000	76950000	VDAC2:-25Kb:4.8e-13:1.2e-14:1.5e+02:2.5e+02
chr10	76950000	76975000	COMTD1:-25Kb:0:0:1.5e+02:2.9e+02
chr10	76975000	77000000	VDAC2:25Kb:0:0:1.5e+02:2.9e+02
chr10	77025000	77050000	ZNF503-AS1:-25Kb:0:0:60:1.8e+02
chr10	78925000	78950000	KCNMA1:-450Kb:5.4e-14:7.8e-16:32:1.7e+02
chr10	80850000	80875000	ZMIZ1:25Kb:4.4e-11:5.6e-13:2.8e+02:4.2e+02
chr10	80850000	80875000	ZMIZ1-AS1:25Kb:4.4e-11:5.6e-13:2.8e+02:4.2e+02
chr10	81150000	81175000	ZCCHC24:-50Kb:5.1e-14:6.7e-16:1.7e+02:3.2e+02
chr10	81900000	81925000	ANXA11:-50Kb:6.7e-14:1.7e-15:77:2.2e+02
chr10	81900000	81925000	LINC00857:-50Kb:6.7e-14:1.7e-15:77:2.2e+02
chr10	81925000	81950000	ANXA11:-25Kb:0:0:1.5e+02:3.1e+02
chr10	81925000	81950000	LINC00857:-25Kb:0:0:1.5e+02:3.1e+02
chr10	82175000	82200000	SH2D4B:-100Kb:7.4e-11:1.9e-12:55:1.6e+02
chr10	82175000	82200000	TSPAN14:-25Kb:0:0:1.9e+02:3.6e+02
chr10	82200000	82225000	SH2D4B:-75Kb:0:0:71:2.2e+02
chr10	82225000	82250000	TSPAN14:25Kb:0:0:1.9e+02:3.9e+02
chr10	82250000	82275000	TSPAN14:50Kb:0:0:1e+02:3.8e+02
chr10	82275000	82300000	TSPAN14:75Kb:0:0:71:2.2e+02
chr10	83650000	83675000	NRG3:25Kb:1.1e-11:1.5e-13:1.1e+02:1.8e+02
chr10	85950000	85975000	LRIT2:-25Kb:0:0:1.8e+02:3.1e+02
chr10	85975000	86000000	CDHR1:25Kb:0:0:1.8e+02:3.1e+02
chr10	86300000	86325000	LRIT1:300Kb:6.3e-12:8.7e-14:28:1.2e+02
chr10	86300000	86325000	RGR:300Kb:6.3e-12:8.7e-14:28:1.2e+02
chr10	92700000	92725000	ANKRD1:25Kb:6.4e-11:8.5e-13:1.8e+02:2.8e+02
chr10	95125000	95150000	CEP55:-125Kb:0:0:62:2.5e+02
chr10	95125000	95150000	MYOF:-100Kb:0:0:75:2.8e+02
chr10	95150000	95175000	MYOF:-75Kb:0:0:94:2.8e+02
chr10	95175000	95200000	MYOF:-50Kb:2.2e-13:8.5e-15:1.3e+02:2.9e+02
chr10	97075000	97100000	PDLIM1:25Kb:0:0:2e+02:3.8e+02
chr10	97275000	97300000	SORBS1:-25Kb:3.7e-12:4.8e-14:2e+02:3.4e+02
chr10	99275000	99300000	MMS19:25Kb:4.5e-12:5.6e-14:3.3e+02:4.6e+02
chr10	99275000	99300000	UBTD1:25Kb:4.5e-12:5.6e-14:3.3e+02:4.6e+02
chr10	99625000	99650000	GOLGA7B:25Kb:2.4e-13:3e-15:2.4e+02:3.8e+02
chr10	100175000	100200000	HPS1:-25Kb:0:0:66:2.7e+02
chr10	100200000	100225000	MIR4685:25Kb:0:0:66:2.7e+02
chr10	102725000	102750000	LZTS2:-25Kb:0:0:2.4e+02:4.4e+02
chr10	102750000	102775000	C10orf2:25Kb:0:0:2.4e+02:4.4e+02
chr10	102750000	102775000	KAZALD1:-50Kb:8.7e-11:2.3e-12:35:1.8e+02
chr10	102750000	102775000	MIR608:25Kb:0:0:2.4e+02:4.4e+02
chr10	102750000	102775000	MRPL43:25Kb:0:0:2.4e+02:4.4e+02
chr10	102750000	102775000	SEMA4G:25Kb:0:0:2.4e+02:4.4e+02
chr10	102775000	102800000	KAZALD1:-25Kb:0:0:61:3.8e+02
chr10	102800000	102825000	LZTS2:50Kb:4.8e-11:1.2e-12:35:1.8e+02
chr10	102800000	102825000	PDZD7:25Kb:0:0:61:3.8e+02
chr10	102800000	102825000	SFXN3:25Kb:0:0:61:3.8e+02
chr10	102825000	102850000	PDZD7:50Kb:1.8e-13:4.8e-15:35:1.9e+02
chr10	102825000	102850000	SFXN3:50Kb:1.8e-13:4.8e-15:35:1.9e+02
chr10	103000000	103025000	FLJ41350:25Kb:3e-13:3.9e-15:2.4e+02:4e+02
chr10	103000000	103025000	LBX1:25Kb:3e-13:3.9e-15:2.4e+02:4e+02
chr10	104100000	104125000	ELOVL3:125Kb:0:0:1.1e+02:3.3e+02
chr10	104100000	104125000	GBF1:100Kb:2.7e-14:3.3e-16:97:2.6e+02
chr10	104100000	104125000	PITX3:100Kb:2.7e-14:3.3e-16:97:2.6e+02
chr10	105475000	105500000	LOC100505839:-25Kb:8.5e-15:1.1e-16:2.8e+02:5e+02
chr10	105475000	105500000	SH3PXD2A:-125Kb:0:0:79:3e+02
chr10	106050000	106075000	ITPRIP:-25Kb:1.7e-13:2.1e-15:2.8e+02:4.7e+02
chr10	112100000	112125000	DUSP5:-150Kb:0:0:55:2.2e+02
chr10	112150000	112175000	DUSP5:-100Kb:8.8e-11:3.5e-12:74:2e+02
chr10	112275000	112300000	DUSP5:25Kb:0:0:2.1e+02:3.7e+02
chr10	115275000	115300000	HABP2:-25Kb:0:0:2e+02:3.8e+02
chr10	116100000	116125000	AFAP1L2:-50Kb:3.7e-11:1.4e-12:1.2e+02:2.3e+02
chr10	116125000	116150000	AFAP1L2:-25Kb:0:0:1.9e+02:3.4e+02
chr10	116175000	116200000	AFAP1L2:25Kb:2.1e-14:5.6e-16:1.9e+02:3.2e+02
chr10	118525000	118550000	MIR3663:-400Kb:0:0:22:1.5e+02
chr10	118550000	118575000	MIR3663:-375Kb:0:0:23:2.4e+02
chr10	118575000	118600000	MIR3663:-350Kb:9.6e-13:4e-14:24:1.4e+02
chr10	121050000	121075000	MIR4681:-75Kb:1.1e-14:4.4e-16:1.2e+02:2.7e+02
chr10	121075000	121100000	MIR4681:-50Kb:5.5e-12:3e-13:1.6e+02:3e+02
chr10	121100000	121125000	MIR4681:-25Kb:0:0:2.8e+02:4.7e+02
chr10	121150000	121175000	MIR4681:25Kb:0:0:2.8e+02:4.9e+02
chr10	121175000	121200000	GRK5:225Kb:0:0:51:2.3e+02
chr10	122175000	122200000	PPAPDC1A:-25Kb:7.8e-12:9.9e-14:1.8e+02:2.9e+02
chr10	122350000	122375000	MIR5694:25Kb:0:0:1.8e+02:3.4e+02
chr10	124025000	124050000	MIR3941:-150Kb:6.6e-12:8.3e-14:59:1.8e+02
chr10	124175000	124200000	BTBD16:150Kb:4e-12:6.2e-14:59:1.8e+02
chr10	128600000	128625000	DOCK1:25Kb:0:0:16:1.7e+02
chr10	129725000	129750000	PTPRE:25Kb:0:0:2.3e+02:3.7e+02
chr10	129750000	129775000	PTPRE:50Kb:0:0:1.2e+02:3.6e+02
chr10	129775000	129800000	PTPRE:75Kb:0:0:83:3.3e+02
chr10	129800000	129825000	CLRN3:125Kb:0:0:52:2.2e+02
chr10	129800000	129825000	PTPRE:100Kb:0:0:64:3.1e+02
chr10	129825000	129850000	PTPRE:125Kb:5.2e-11:4.2e-12:52:1.7e+02
chr10	129850000	129875000	PTPRE:150Kb:0:0:44:1.9e+02
chr10	131225000	131250000	MGMT:-25Kb:1.5e-14:2.2e-16:1.5e+02:2.5e+02
chr10	131975000	132000000	GLRX3:50Kb:1.1e-11:1.4e-13:29:1e+02
chr10	133725000	133750000	BNIP3:-50Kb:5.6e-13:1.4e-14:49:1.6e+02
chr10	133750000	133775000	BNIP3:-25Kb:0:0:2.1e+02:3.6e+02
chr10	133775000	133800000	PPP2R2D:50Kb:1e-12:1.3e-14:49:1.6e+02
chr11	675000	700000	CEND1:-100Kb:8e-11:1.2e-12:1.6e+02:2.8e+02
chr11	675000	700000	NS3BP:-100Kb:8e-11:1.2e-12:1.6e+02:2.8e+02
chr11	675000	700000	PDDC1:-100Kb:8e-11:1.2e-12:1.6e+02:2.8e+02
chr11	675000	700000	PIDD:-125Kb:6.6e-11:9.7e-13:1.6e+02:2.8e+02
chr11	675000	700000	PNPLA2:-125Kb:6.6e-11:9.7e-13:1.6e+02:2.8e+02
chr11	675000	700000	RPLP2:-125Kb:6.6e-11:9.7e-13:1.6e+02:2.8e+02
chr11	675000	700000	SLC25A22:-100Kb:8e-11:1.2e-12:1.6e+02:2.8e+02
chr11	675000	700000	SNORA52:-125Kb:6.6e-11:9.7e-13:1.6e+02:2.8e+02
chr11	700000	725000	CD151:-125Kb:9.7e-11:1.4e-12:1.6e+02:2.8e+02
chr11	700000	725000	EFCAB4A:-125Kb:9.7e-11:1.4e-12:1.6e+02:2.8e+02
chr11	700000	725000	POLR2L:-125Kb:9.7e-11:1.4e-12:1.6e+02:2.8e+02
chr11	700000	725000	TSPAN4:-125Kb:9.7e-11:1.4e-12:1.6e+02:2.8e+02
chr11	825000	850000	CHID1:-75Kb:0:0:1.6e+02:3.5e+02
chr11	850000	875000	AP2A2:-75Kb:0:0:1.6e+02:3.5e+02
chr11	3825000	3850000	RHOG:-25Kb:6.6e-14:1.8e-15:1.9e+02:3.3e+02
chr11	3850000	3875000	RRM1:-250Kb:2.6e-13:3.4e-15:34:1.6e+02
chr11	4075000	4100000	RHOG:225Kb:0:0:45:2.5e+02
chr11	4075000	4100000	STIM1:200Kb:2.3e-13:3.1e-15:62:1.9e+02
chr11	4100000	4125000	RHOG:250Kb:4.1e-12:1.7e-13:34:1.6e+02
chr11	4200000	4225000	OR52K1:-300Kb:0:0:15:1.5e+02
chr11	4500000	4525000	LOC100506082:300Kb:0:0:15:1.5e+02
chr11	5525000	5550000	OR52H1:-25Kb:0:0:1.2e+02:2.4e+02
chr11	5550000	5575000	OR51B5:25Kb:0:0:1.2e+02:2.4e+02
chr11	5550000	5575000	UBQLN3:25Kb:0:0:1.2e+02:2.4e+02
chr11	5550000	5575000	UBQLNL:25Kb:0:0:1.2e+02:2.4e+02
chr11	5600000	5625000	TRIM34:-25Kb:4.9e-11:6.2e-13:1.2e+02:2.3e+02
chr11	5625000	5650000	OR52B6:25Kb:2.6e-11:3.4e-13:1.2e+02:2.3e+02
chr11	5625000	5650000	TRIM6:25Kb:2.6e-11:3.4e-13:1.2e+02:2.3e+02
chr11	6650000	6675000	DCHS1:-25Kb:0:0:2.5e+02:4.5e+02
chr11	6650000	6675000	TAF10:25Kb:0:0:2.5e+02:7e+02
chr11	6650000	6675000	TPP1:25Kb:0:0:2.5e+02:7e+02
chr11	7550000	7575000	PPFIBP2:25Kb:0:0:1.6e+02:3.8e+02
chr11	8100000	8125000	TUB:50Kb:7e-11:8.8e-13:91:2.8e+02
chr11	10775000	10800000	SNORD97:-25Kb:0:0:42:2.4e+02
chr11	12100000	12125000	MICAL2:-25Kb:4.7e-12:1.9e-13:2.7e+02:4.5e+02
chr11	12150000	12175000	MICAL2:25Kb:0:0:2.7e+02:5.7e+02
chr11	12250000	12275000	MICAL2:125Kb:2.1e-14:5.6e-16:80:2.8e+02
chr11	17500000	17525000	KCNJ11:100Kb:8.3e-15:1.1e-16:91:2.2e+02
chr11	17525000	17550000	KCNJ11:125Kb:7.1e-14:1.9e-15:94:2.2e+02
chr11	18750000	18775000	IGSF22:25Kb:0:0:1.6e+02:4.2e+02
chr11	18775000	18800000	PTPN5:-25Kb:3.4e-12:4.3e-14:1.6e+02:3.1e+02
chr11	19575000	19600000	LOC100126784:-150Kb:9.3e-12:1.2e-13:70:2.5e+02
chr11	19725000	19750000	MIR4486:150Kb:3.6e-12:1e-13:70:2.5e+02
chr11	19750000	19775000	MIR4486:175Kb:0:0:72:3.2e+02
chr11	20650000	20675000	NELL1:-25Kb:0:0:45:2.2e+02
chr11	22225000	22250000	ANO5:25Kb:0:0:1.1e+02:1.6e+02
chr11	22700000	22725000	GAS2:25Kb:0:0:1.1e+02:1.7e+02
chr11	27200000	27225000	LGR4:-275Kb:5.9e-13:8.1e-15:26:98
chr11	32075000	32100000	RCN1:-25Kb:0:0:1.4e+02:2.7e+02
chr11	32125000	32150000	RCN1:25Kb:0:0:1.4e+02:3.4e+02
chr11	33925000	33950000	LMO2:25Kb:0:0:2.3e+02:4.3e+02
chr11	33950000	33975000	LMO2:50Kb:4.4e-15:1.1e-16:1.4e+02:3e+02
chr11	35175000	35200000	CD44:25Kb:0:0:1.9e+02:3.5e+02
chr11	36275000	36300000	FJX1:650Kb:2.1e-14:3.3e-16:28:1.8e+02
chr11	42250000	42275000	LOC100507205:-25Kb:0:0:66:1.6e+02
chr11	42300000	42325000	LOC100507205:25Kb:0:0:66:1.4e+02
chr11	43300000	43325000	API5:-25Kb:0:0:22:1.4e+02
chr11	43900000	43925000	C11orf96:-50Kb:2.4e-13:3e-15:1.1e+02:2.7e+02
chr11	43950000	43975000	ALKBH3:50Kb:0:0:1.1e+02:2.7e+02
chr11	43950000	43975000	SEC14L1P1:50Kb:0:0:1.1e+02:2.7e+02
chr11	44600000	44625000	CD82:25Kb:0:0:2.8e+02:5.4e+02
chr11	44625000	44650000	CD82:50Kb:0:0:1.7e+02:3.8e+02
chr11	45375000	45400000	DKFZp779M0652:-400Kb:1.4e-12:1.8e-14:36:1.9e+02
chr11	46550000	46575000	CHRM4:150Kb:8.9e-12:1.1e-13:58:1.9e+02
chr11	46550000	46575000	MDK:150Kb:8.9e-12:1.1e-13:58:1.9e+02
chr11	46900000	46925000	ARFGAP2:-275Kb:0:0:34:2e+02
chr11	47250000	47275000	MADD:-25Kb:0:0:2.5e+02:4.2e+02
chr11	47275000	47300000	ACP2:25Kb:0:0:2.5e+02:4.2e+02
chr11	47275000	47300000	NR1H3:25Kb:0:0:2.5e+02:4.2e+02
chr11	50275000	50300000	LOC441601:25Kb:0:0:49:86
chr11	51375000	51400000	OR4A5:-25Kb:0:0:30:64
chr11	56875000	56900000	APLNR:-125Kb:1.7e-12:2.3e-14:64:1.9e+02
chr11	57125000	57150000	PRG2:-25Kb:4e-15:1.1e-16:2.1e+02:3.5e+02
chr11	57150000	57175000	PRG3:25Kb:8.4e-15:1.1e-16:2.1e+02:3.5e+02
chr11	57150000	57175000	SLC43A3:-25Kb:0:0:2.1e+02:4.3e+02
chr11	57175000	57200000	PRG2:25Kb:0:0:2.1e+02:4.3e+02
chr11	57200000	57225000	SLC43A3:25Kb:8.6e-14:2.3e-15:2.1e+02:3.5e+02
chr11	57250000	57275000	SLC43A1:-25Kb:0:0:2.1e+02:4.5e+02
chr11	57250000	57275000	TIMM10:-25Kb:0:0:2.1e+02:4.5e+02
chr11	57500000	57525000	TMX2-CTNND1:-50Kb:2.6e-12:6.6e-14:90:2.2e+02
chr11	57525000	57550000	TMX2-CTNND1:-25Kb:0:0:1.5e+02:3.6e+02
chr11	57550000	57575000	BTBD18:50Kb:4.6e-12:5.8e-14:90:2.2e+02
chr11	57550000	57575000	C11orf31:50Kb:4.6e-12:5.8e-14:90:2.2e+02
chr11	57550000	57575000	CTNND1:25Kb:0:0:1.5e+02:3.6e+02
chr11	61600000	61625000	FADS1:25Kb:2.5e-13:3.1e-15:3e+02:5.1e+02
chr11	61600000	61625000	FADS2:25Kb:2.5e-13:3.1e-15:3e+02:5.1e+02
chr11	61600000	61625000	MIR1908:25Kb:2.5e-13:3.1e-15:3e+02:5.1e+02
chr11	62350000	62375000	B3GAT3:-25Kb:3.3e-11:4.2e-13:2.6e+02:4e+02
chr11	62350000	62375000	EML3:-25Kb:3.3e-11:4.2e-13:2.6e+02:4e+02
chr11	62350000	62375000	ROM1:-25Kb:3.3e-11:4.2e-13:2.6e+02:4e+02
chr11	62375000	62400000	GANAB:-25Kb:8.9e-11:1.1e-12:2.6e+02:3.9e+02
chr11	62375000	62400000	INTS5:-25Kb:8.9e-11:1.1e-12:2.6e+02:3.9e+02
chr11	62375000	62400000	MTA2:25Kb:2.3e-11:2.9e-13:2.6e+02:4e+02
chr11	62375000	62400000	TUT1:25Kb:2.3e-11:2.9e-13:2.6e+02:4e+02
chr11	62400000	62425000	B3GAT3:25Kb:3.5e-11:9.1e-13:2.6e+02:3.9e+02
chr11	62400000	62425000	EML3:25Kb:3.5e-11:9.1e-13:2.6e+02:3.9e+02
chr11	62400000	62425000	ROM1:25Kb:3.5e-11:9.1e-13:2.6e+02:3.9e+02
chr11	62650000	62675000	SLC22A8:-125Kb:7.3e-13:2.8e-14:51:1.9e+02
chr11	62675000	62700000	SLC22A8:-100Kb:1.7e-14:4.4e-16:60:2.1e+02
chr11	62725000	62750000	SLC22A6:-25Kb:9.4e-14:2.4e-15:1.6e+02:3.1e+02
chr11	62750000	62775000	SLC22A8:-25Kb:0:0:1.6e+02:4e+02
chr11	62775000	62800000	CHRM1:100Kb:1.8e-14:2.2e-16:60:2.1e+02
chr11	62775000	62800000	SLC22A6:25Kb:0:0:1.6e+02:4e+02
chr11	63625000	63650000	MARK2:25Kb:7.4e-11:1e-12:2.6e+02:4e+02
chr11	63950000	63975000	BAD:-100Kb:1.4e-13:1.8e-15:85:2.4e+02
chr11	63950000	63975000	ESRRA:-100Kb:1.4e-13:1.8e-15:85:2.4e+02
chr11	63950000	63975000	GPR137:-100Kb:1.4e-13:1.8e-15:85:2.4e+02
chr11	63950000	63975000	KCNK4:-100Kb:1.4e-13:1.8e-15:85:2.4e+02
chr11	63950000	63975000	TEX40:-100Kb:1.4e-13:1.8e-15:85:2.4e+02
chr11	64050000	64075000	FERMT3:100Kb:8.6e-14:1.1e-15:85:2.4e+02
chr11	64050000	64075000	STIP1:100Kb:8.6e-14:1.1e-15:85:2.4e+02
chr11	64600000	64625000	MIR192:-50Kb:0:0:1.9e+02:3.8e+02
chr11	64600000	64625000	MIR194-2:-50Kb:0:0:1.9e+02:3.8e+02
chr11	64650000	64675000	CDC42BPG:50Kb:0:0:1.9e+02:3.8e+02
chr11	65025000	65050000	CDC42EP2:-50Kb:3.4e-11:8.3e-13:1.9e+02:3.4e+02
chr11	65050000	65075000	CDC42EP2:-25Kb:8.1e-14:1e-15:3.4e+02:5.1e+02
chr11	65075000	65100000	POLA2:50Kb:7.4e-11:9e-13:1.9e+02:3.4e+02
chr11	65125000	65150000	MIR548AR:-150Kb:5.4e-12:1.4e-13:87:2.3e+02
chr11	65125000	65150000	SCYL1:-150Kb:5.4e-12:1.4e-13:87:2.3e+02
chr11	65175000	65200000	MALAT1:-75Kb:8.9e-15:1.1e-16:1.3e+02:3e+02
chr11	65175000	65200000	MIR548AR:-100Kb:5.4e-12:1.3e-13:1.1e+02:2.5e+02
chr11	65175000	65200000	SCYL1:-100Kb:5.4e-12:1.3e-13:1.1e+02:2.5e+02
chr11	65250000	65275000	NEAT1:75Kb:1.8e-14:2.2e-16:1.3e+02:3e+02
chr11	65275000	65300000	NEAT1:100Kb:1.5e-11:3.9e-13:1.1e+02:2.5e+02
chr11	65300000	65325000	EHBP1L1:-25Kb:2.3e-13:2.9e-15:3.4e+02:5e+02
chr11	65300000	65325000	FAM89B:-25Kb:2.3e-13:2.9e-15:3.4e+02:5e+02
chr11	65300000	65325000	LOC254100:-25Kb:2.3e-13:2.9e-15:3.4e+02:5e+02
chr11	65300000	65325000	LTBP3:-25Kb:2.3e-13:2.9e-15:3.4e+02:5e+02
chr11	65300000	65325000	SSSCA1:-25Kb:2.3e-13:2.9e-15:3.4e+02:5e+02
chr11	65975000	66000000	KLC2:-25Kb:1.2e-13:1.4e-15:3.3e+02:4.7e+02
chr11	67025000	67050000	LOC100130987:-50Kb:9.3e-14:1.2e-15:1.4e+02:3e+02
chr11	67075000	67100000	ADRBK1:50Kb:8.8e-14:1.1e-15:1.4e+02:3e+02
chr11	71175000	71200000	DHCR7:25Kb:0:0:1.8e+02:3e+02
chr11	71175000	71200000	NADSYN1:25Kb:0:0:1.8e+02:3e+02
chr11	71725000	71750000	ANAPC15:-75Kb:0:0:1.1e+02:3.2e+02
chr11	71725000	71750000	LAMTOR1:-75Kb:0:0:1.1e+02:3.2e+02
chr11	72275000	72300000	PDE2A:-100Kb:2.7e-13:3.4e-15:95:3e+02
chr11	72300000	72325000	MIR139:-25Kb:0:0:3.1e+02:5.3e+02
chr11	72450000	72475000	MIR4692:-25Kb:0:0:3.1e+02:5.5e+02
chr11	72475000	72500000	ARAP1:25Kb:0:0:3.1e+02:5.5e+02
chr11	73100000	73125000	PLEKHB1:-250Kb:1.9e-12:2.6e-14:43:2.1e+02
chr11	73725000	73750000	UCP3:25Kb:1.3e-12:1.6e-14:2.3e+02:4.1e+02
chr11	74400000	74425000	CHRDL2:-25Kb:9.6e-14:1.2e-15:2.3e+02:4.4e+02
chr11	74400000	74425000	MIR4696:-25Kb:9.6e-14:1.2e-15:2.3e+02:4.4e+02
chr11	75150000	75175000	GDPD5:-75Kb:0:0:1.5e+02:4.5e+02
chr11	76250000	76275000	LRRC32:-125Kb:7.7e-14:1.1e-15:74:2.6e+02
chr11	76275000	76300000	LRRC32:-100Kb:1e-11:2.9e-13:89:2.6e+02
chr11	76300000	76325000	LRRC32:-75Kb:1.5e-11:6.5e-13:1.1e+02:2.8e+02
chr11	76450000	76475000	TSKU:-25Kb:0:0:2.4e+02:5.1e+02
chr11	76750000	76775000	CAPN5:-25Kb:1.2e-13:1.4e-15:2.4e+02:4.2e+02
chr11	77850000	77875000	KCTD21:-25Kb:0:0:2e+02:4.1e+02
chr11	77850000	77875000	USP35:-25Kb:0:0:2e+02:4.1e+02
chr11	77875000	77900000	ALG8:25Kb:0:0:2e+02:4.1e+02
chr11	82450000	82475000	FAM181B:25Kb:0:0:1.2e+02:2.5e+02
chr11	82575000	82600000	C11orf82:-25Kb:0:0:1.2e+02:2.9e+02
chr11	82575000	82600000	PRCP:-25Kb:0:0:1.2e+02:2.9e+02
chr11	82725000	82750000	SNORA70E:-25Kb:0:0:1.2e+02:2.9e+02
chr11	82750000	82775000	LOC100506233:-25Kb:0:0:1.2e+02:2.5e+02
chr11	82750000	82775000	RAB30:-25Kb:0:0:1.2e+02:2.5e+02
chr11	82775000	82800000	SNORA70E:25Kb:0:0:1.2e+02:2.5e+02
chr11	82800000	82825000	LOC100506233:25Kb:0:0:1.2e+02:2.4e+02
chr11	82800000	82825000	RAB30:25Kb:0:0:1.2e+02:2.4e+02
chr11	93250000	93275000	C11orf75:-25Kb:3.3e-14:4.4e-16:1.1e+02:2e+02
chr11	93400000	93425000	C11orf54:-50Kb:5.5e-11:1.4e-12:48:1.3e+02
chr11	93400000	93425000	MIR1304:-50Kb:5.5e-11:1.4e-12:48:1.3e+02
chr11	93400000	93425000	SCARNA9:-50Kb:5.5e-11:1.4e-12:48:1.3e+02
chr11	93400000	93425000	SNORA1:-50Kb:5.5e-11:1.4e-12:48:1.3e+02
chr11	93400000	93425000	SNORA18:-50Kb:5.5e-11:1.4e-12:48:1.3e+02
chr11	93400000	93425000	SNORA25:-50Kb:5.5e-11:1.4e-12:48:1.3e+02
chr11	93400000	93425000	SNORA32:-50Kb:5.5e-11:1.4e-12:48:1.3e+02
chr11	93400000	93425000	SNORA40:-50Kb:5.5e-11:1.4e-12:48:1.3e+02
chr11	93400000	93425000	SNORA8:-50Kb:5.5e-11:1.4e-12:48:1.3e+02
chr11	93400000	93425000	SNORD5:-50Kb:5.5e-11:1.4e-12:48:1.3e+02
chr11	93400000	93425000	SNORD6:-50Kb:5.5e-11:1.4e-12:48:1.3e+02
chr11	93400000	93425000	TAF1D:-50Kb:5.5e-11:1.4e-12:48:1.3e+02
chr11	93425000	93450000	C11orf54:-25Kb:0:0:84:2.3e+02
chr11	93425000	93450000	MIR1304:-25Kb:0:0:84:2.3e+02
chr11	93425000	93450000	SCARNA9:-25Kb:0:0:84:2.3e+02
chr11	93425000	93450000	SNORA1:-25Kb:0:0:84:2.3e+02
chr11	93425000	93450000	SNORA18:-25Kb:0:0:84:2.3e+02
chr11	93425000	93450000	SNORA25:-25Kb:0:0:84:2.3e+02
chr11	93425000	93450000	SNORA32:-25Kb:0:0:84:2.3e+02
chr11	93425000	93450000	SNORA40:-25Kb:0:0:84:2.3e+02
chr11	93425000	93450000	SNORA8:-25Kb:0:0:84:2.3e+02
chr11	93425000	93450000	SNORD5:-25Kb:0:0:84:2.3e+02
chr11	93425000	93450000	SNORD6:-25Kb:0:0:84:2.3e+02
chr11	93425000	93450000	TAF1D:-25Kb:0:0:84:2.3e+02
chr11	93475000	93500000	MED17:-25Kb:0:0:1.5e+02:2.7e+02
chr11	93550000	93575000	VSTM5:-25Kb:0:0:1.5e+02:2.6e+02
chr11	94825000	94850000	ENDOD1:25Kb:0:0:2.3e+02:3.6e+02
chr11	94825000	94850000	SRSF8:25Kb:0:0:2.3e+02:3.6e+02
chr11	102450000	102475000	MMP20:-25Kb:0:0:1.8e+02:3.3e+02
chr11	104750000	104775000	LOC643733:-25Kb:0:0:1.1e+02:1.9e+02
chr11	104775000	104800000	CASP12:25Kb:0:0:1.1e+02:1.9e+02
chr11	105850000	105875000	MSANTD4:-25Kb:9e-11:1.1e-12:1.1e+02:1.6e+02
chr11	107475000	107500000	ELMOD1:25Kb:2.4e-11:6.5e-13:1.5e+02:2.4e+02
chr11	107475000	107500000	LOC643923:25Kb:2.4e-11:6.5e-13:1.5e+02:2.4e+02
chr11	107550000	107575000	ALKBH8:125Kb:0:0:43:1.6e+02
chr11	107550000	107575000	ELMOD1:100Kb:0:0:51:1.7e+02
chr11	107550000	107575000	LOC643923:100Kb:0:0:51:1.7e+02
chr11	110175000	110200000	RDX:25Kb:0:0:1.7e+02:2.9e+02
chr11	111450000	111475000	PPP2R1B:-175Kb:0:0:55:1.9e+02
chr11	111625000	111650000	SIK2:175Kb:0:0:55:1.9e+02
chr11	111650000	111675000	SIK2:200Kb:1.7e-13:6.8e-15:47:1.6e+02
chr11	111700000	111725000	SIK2:250Kb:0:0:36:1.7e+02
chr11	112075000	112100000	C11orf34:-50Kb:0:0:41:2.6e+02
chr11	112100000	112125000	C11orf34:-25Kb:0:0:70:2.9e+02
chr11	112125000	112150000	PTS:50Kb:0:0:41:2.6e+02
chr11	112150000	112175000	PTS:75Kb:0:0:30:2e+02
chr11	113200000	113225000	TTC12:25Kb:1.9e-12:2.7e-14:1.4e+02:2.9e+02
chr11	113275000	113300000	ANKK1:25Kb:5.9e-14:7.8e-16:1.4e+02:3e+02
chr11	114025000	114050000	ZBTB16:100Kb:1.2e-13:1.6e-15:73:2.4e+02
chr11	116725000	116750000	SIK3:-225Kb:4.4e-11:6.1e-13:49:1.6e+02
chr11	117700000	117725000	TMPRSS13:-100Kb:0:0:94:2.6e+02
chr11	117800000	117825000	FXYD6-FXYD2:100Kb:0:0:94:2.6e+02
chr11	117975000	118000000	SCN4B:-25Kb:0:0:1.2e+02:2.8e+02
chr11	118500000	118525000	PHLDB1:25Kb:0:0:2.6e+02:4.1e+02
chr11	118975000	119000000	ABCG4:-25Kb:0:0:2.6e+02:4.2e+02
chr11	118975000	119000000	CCDC153:-75Kb:8.5e-11:2.3e-12:1.1e+02:2.4e+02
chr11	118975000	119000000	PDZD3:-75Kb:8.5e-11:2.3e-12:1.1e+02:2.4e+02
chr11	119000000	119025000	C2CD2L:25Kb:0:0:2.6e+02:4.2e+02
chr11	119000000	119025000	HINFP:25Kb:0:0:2.6e+02:4.2e+02
chr11	119000000	119025000	NLRX1:-25Kb:0:0:2.6e+02:4.1e+02
chr11	119025000	119050000	ABCG4:25Kb:0:0:2.6e+02:4.1e+02
chr11	119025000	119050000	CCDC153:-25Kb:0:0:2.6e+02:4.8e+02
chr11	119025000	119050000	PDZD3:-25Kb:0:0:2.6e+02:4.8e+02
chr11	119050000	119075000	NLRX1:25Kb:0:0:2.6e+02:4.8e+02
chr11	119225000	119250000	C1QTNF5:25Kb:8e-15:1.1e-16:1.7e+02:3.3e+02
chr11	119225000	119250000	MFRP:25Kb:8e-15:1.1e-16:1.7e+02:3.3e+02
chr11	119225000	119250000	RNF26:25Kb:8e-15:1.1e-16:1.7e+02:3.3e+02
chr11	120025000	120050000	OAF:-50Kb:0:0:1.4e+02:3.1e+02
chr11	120050000	120075000	OAF:-25Kb:0:0:2.1e+02:3.8e+02
chr11	120075000	120100000	POU2F3:-25Kb:2.3e-12:3e-14:2.1e+02:3.6e+02
chr11	120100000	120125000	OAF:25Kb:7.7e-13:3e-14:2.1e+02:3.6e+02
chr11	122025000	122050000	MIR100:25Kb:0:0:1.6e+02:3.6e+02
chr11	122025000	122050000	MIR100HG:-25Kb:0:0:1.6e+02:3.2e+02
chr11	122025000	122050000	MIRLET7A2:25Kb:0:0:1.6e+02:3.6e+02
chr11	122550000	122575000	UBASH3B:25Kb:0:0:2.1e+02:3.9e+02
chr11	124525000	124550000	ESAM:-100Kb:0:0:1e+02:2.4e+02
chr11	124625000	124650000	SIAE:100Kb:8.5e-15:1.1e-16:1e+02:2.4e+02
chr11	124625000	124650000	SPA17:100Kb:8.5e-15:1.1e-16:1e+02:2.4e+02
chr11	124725000	124750000	ROBO4:-25Kb:0:0:2.7e+02:4.3e+02
chr11	124750000	124775000	ROBO3:25Kb:0:0:2.7e+02:4.3e+02
chr11	125450000	125475000	CHEK1:-25Kb:2.4e-12:3e-14:2.1e+02:3.6e+02
chr11	125475000	125500000	STT3A:25Kb:3.3e-12:4.1e-14:2.1e+02:3.6e+02
chr11	128575000	128600000	FLI1:25Kb:0:0:2.4e+02:3.8e+02
chr11	128575000	128600000	FLI1-AS1:25Kb:0:0:2.4e+02:3.8e+02
chr11	128750000	128775000	TP53AIP1:-50Kb:9.8e-13:1.2e-14:1.4e+02:2.8e+02
chr11	128800000	128825000	KCNJ5:50Kb:8.9e-13:1.1e-14:1.4e+02:2.8e+02
chr11	129600000	129625000	BARX2:375Kb:5.2e-14:6.7e-16:24:1.6e+02
chr11	129725000	129750000	NFRKB:-25Kb:5e-14:1.3e-15:2.2e+02:3.6e+02
chr11	130000000	130025000	NFRKB:250Kb:1.7e-14:2.2e-16:60:2e+02
chr11	130050000	130075000	ST14:25Kb:0:0:1.4e+02:3.2e+02
chr11	130250000	130275000	ADAMTS8:-25Kb:9.9e-14:1.3e-15:1.7e+02:3.1e+02
chr11	130700000	130725000	ADAMTS15:400Kb:4.1e-13:1.1e-14:39:1.7e+02
chr11	130725000	130750000	ADAMTS15:425Kb:0:0:38:1.8e+02
chr11	134000000	134025000	LOC100128239:100Kb:0:0:90:2.4e+02
chr11	134025000	134050000	LOC100128239:125Kb:4.7e-11:1.3e-12:71:1.7e+02
chr11	134225000	134250000	B3GAT1:-50Kb:3.9e-12:5.3e-14:1.3e+02:2.6e+02
chr11	134225000	134250000	LOC283177:-75Kb:6.9e-12:9.7e-14:1.3e+02:2.6e+02
chr12	1875000	1900000	MIR3649:125Kb:0:0:64:2.7e+02
chr12	1900000	1925000	CACNA2D4:-125Kb:0:0:64:2.1e+02
chr12	1900000	1925000	LOC100271702:-125Kb:0:0:64:2.1e+02
chr12	1900000	1925000	MIR3649:150Kb:0:0:56:2e+02
chr12	3225000	3250000	TSPAN9:50Kb:3.3e-11:4.3e-13:1.9e+02:3.2e+02
chr12	6525000	6550000	CD27:-25Kb:0:0:3.1e+02:5.5e+02
chr12	6525000	6550000	CD27-AS1:-25Kb:0:0:3.1e+02:5.5e+02
chr12	6525000	6550000	TAPBPL:-25Kb:0:0:3.1e+02:5.5e+02
chr12	6725000	6750000	ACRBP:-25Kb:4.8e-13:6e-15:2.7e+02:4.5e+02
chr12	6725000	6750000	ING4:-25Kb:4.8e-13:6e-15:2.7e+02:4.5e+02
chr12	6750000	6775000	LPAR5:25Kb:4.7e-13:6e-15:2.7e+02:4.5e+02
chr12	7300000	7325000	CLSTN3:25Kb:0:0:1.2e+02:3.7e+02
chr12	7300000	7325000	PEX5:-25Kb:7.1e-14:8.9e-16:1.2e+02:2.9e+02
chr12	7300000	7325000	RBP5:25Kb:0:0:1.2e+02:3.7e+02
chr12	8175000	8200000	C3AR1:-25Kb:0:0:1.4e+02:3e+02
chr12	8175000	8200000	NECAP1:-50Kb:1.7e-12:2.1e-14:78:2e+02
chr12	8200000	8225000	FOXJ2:25Kb:0:0:1.4e+02:3e+02
chr12	8875000	8900000	RIMKLB:25Kb:1.9e-12:2.4e-14:1.5e+02:2.5e+02
chr12	10775000	10800000	KLRAP1:25Kb:0:0:82:2.3e+02
chr12	10775000	10800000	MAGOHB:25Kb:0:0:82:2.3e+02
chr12	10775000	10800000	STYK1:-50Kb:1.6e-11:4.2e-13:65:1.7e+02
chr12	10850000	10875000	STYK1:25Kb:2.5e-14:3.3e-16:82:2e+02
chr12	11825000	11850000	ETV6:25Kb:0:0:2.2e+02:3.8e+02
chr12	13050000	13075000	LOC100506314:-75Kb:0:0:1.2e+02:2.7e+02
chr12	13125000	13150000	MIR614:75Kb:0:0:1.2e+02:2.7e+02
chr12	13250000	13275000	EMP1:-75Kb:0:0:1.2e+02:3e+02
chr12	13275000	13300000	EMP1:-50Kb:0:0:1.7e+02:3.2e+02
chr12	13275000	13300000	GSG1:25Kb:0:0:2.8e+02:4.5e+02
chr12	13325000	13350000	GSG1:75Kb:0:0:1.2e+02:3e+02
chr12	13350000	13375000	GSG1:100Kb:0:0:1e+02:2.4e+02
chr12	14400000	14425000	ATF7IP:-100Kb:3.6e-13:4.4e-15:40:1.3e+02
chr12	14975000	15000000	ARHGDIB:-125Kb:0:0:49:1.7e+02
chr12	14975000	15000000	PDE6H:-150Kb:8.4e-15:1.1e-16:43:1.6e+02
chr12	15050000	15075000	ERP27:-25Kb:6.6e-12:8.5e-14:1.6e+02:2.6e+02
chr12	15050000	15075000	MGP:25Kb:3.7e-11:4.6e-13:1.6e+02:2.6e+02
chr12	15100000	15125000	ART4:125Kb:0:0:49:1.7e+02
chr12	15125000	15150000	ART4:150Kb:0:0:43:1.6e+02
chr12	21625000	21650000	GOLT1B:-25Kb:6.1e-11:8.2e-13:1.2e+02:1.8e+02
chr12	21625000	21650000	RECQL:-25Kb:6.1e-11:8.2e-13:1.2e+02:1.8e+02
chr12	21725000	21750000	GYS2:-25Kb:0:0:1.2e+02:2e+02
chr12	22225000	22250000	ST8SIA1:-250Kb:1.4e-12:4e-14:26:97
chr12	22250000	22275000	ST8SIA1:-225Kb:0:0:27:1.4e+02
chr12	27575000	27600000	PPFIBP1:-100Kb:2.6e-12:7.1e-14:73:1.8e+02
chr12	27700000	27725000	PPFIBP1:25Kb:0:0:2.2e+02:3.8e+02
chr12	27950000	27975000	KLHL42:25Kb:0:0:1.4e+02:3.1e+02
chr12	29375000	29400000	FAR2:75Kb:0:0:67:1.6e+02
chr12	31050000	31075000	TSPAN11:-25Kb:0:0:1e+02:2.8e+02
chr12	31100000	31125000	TSPAN11:25Kb:0:0:1e+02:3.1e+02
chr12	33000000	33025000	PKP2:-25Kb:2e-13:5.1e-15:53:1.4e+02
chr12	33050000	33075000	PKP2:25Kb:0:0:53:1.5e+02
chr12	39800000	39825000	KIF21A:-25Kb:8.4e-13:1.1e-14:1.1e+02:1.7e+02
chr12	40450000	40475000	SLC2A13:-25Kb:6.6e-13:8.3e-15:1.1e+02:1.7e+02
chr12	43675000	43700000	PRICKLE1:700Kb:8.7e-14:1.4e-15:20:1.2e+02
chr12	44175000	44200000	IRAK4:25Kb:5.6e-12:7.3e-14:1.2e+02:1.8e+02
chr12	44175000	44200000	PUS7L:25Kb:5.6e-12:7.3e-14:1.2e+02:1.8e+02
chr12	44200000	44225000	TMEM117:-25Kb:8.6e-15:1.1e-16:1.2e+02:1.8e+02
chr12	44225000	44250000	TWF1:25Kb:1.7e-14:2.2e-16:1.2e+02:1.8e+02
chr12	44250000	44275000	TMEM117:25Kb:8.6e-14:2.2e-15:1.2e+02:1.8e+02
chr12	45650000	45675000	ANO6:50Kb:0:0:98:2.1e+02
chr12	45650000	45675000	PLEKHA8P1:50Kb:0:0:98:2.1e+02
chr12	48100000	48125000	RAPGEF3:-50Kb:0:0:1.4e+02:3.8e+02
chr12	48100000	48125000	SLC48A1:-50Kb:0:0:1.4e+02:3.8e+02
chr12	48125000	48150000	ENDOU:25Kb:0:0:2.5e+02:5.8e+02
chr12	48125000	48150000	RAPGEF3:-25Kb:0:0:2.5e+02:6.2e+02
chr12	48125000	48150000	SLC48A1:-25Kb:0:0:2.5e+02:6.2e+02
chr12	48150000	48175000	ENDOU:50Kb:0:0:1.4e+02:3.8e+02
chr12	48225000	48250000	ENDOU:125Kb:1.1e-14:4.4e-16:63:2.7e+02
chr12	49150000	49175000	ADCY6:-25Kb:1.1e-11:1.3e-13:3.1e+02:4.7e+02
chr12	49175000	49200000	MIR4701:25Kb:2.2e-11:2.7e-13:3.1e+02:4.7e+02
chr12	50025000	50050000	FMNL3:-75Kb:0:0:1.1e+02:3.9e+02
chr12	50275000	50300000	LOC283332:-25Kb:0:0:2.5e+02:5e+02
chr12	50300000	50325000	FAIM2:25Kb:0:0:2.5e+02:5e+02
chr12	52275000	52300000	ACVR1B:-50Kb:6.8e-13:2.6e-14:0:2.2e+02
chr12	52275000	52300000	ACVRL1:-25Kb:0:0:0:6e+02
chr12	52300000	52325000	ACVR1B:-25Kb:0:0:0:4.5e+02
chr12	52300000	52325000	ANKRD33:25Kb:0:0:0:6e+02
chr12	52325000	52350000	ACVRL1:25Kb:0:0:0:4.5e+02
chr12	52325000	52350000	ANKRD33:50Kb:4.1e-13:1.6e-14:0:2.2e+02
chr12	52350000	52375000	ACVR1B:25Kb:0:0:0:4e+02
chr12	52350000	52375000	ACVRL1:50Kb:0:0:0:3.7e+02
chr12	52350000	52375000	ANKRD33:75Kb:0:0:0:2.8e+02
chr12	52375000	52400000	ACVRL1:75Kb:1.1e-14:5.6e-16:0:2.4e+02
chr12	52425000	52450000	C12orf44:-25Kb:0:0:2.9e+02:5.7e+02
chr12	54575000	54600000	HOXC4:175Kb:7.5e-11:9.3e-13:41:2.1e+02
chr12	54575000	54600000	HOXC6:175Kb:7.5e-11:9.3e-13:41:2.1e+02
chr12	54575000	54600000	HOXC8:175Kb:7.5e-11:9.3e-13:41:2.1e+02
chr12	54600000	54625000	GPR84:-150Kb:1.1e-12:1.5e-14:48:2.2e+02
chr12	54675000	54700000	GPR84:-75Kb:7.7e-11:2e-12:92:2.5e+02
chr12	54775000	54800000	ITGA5:-25Kb:0:0:2.6e+02:5e+02
chr12	54800000	54825000	ZNF385A:25Kb:0:0:2.6e+02:5e+02
chr12	54825000	54850000	ITGA5:25Kb:5.1e-11:1.2e-12:2.6e+02:4.2e+02
chr12	54825000	54850000	ZNF385A:50Kb:0:0:1.4e+02:4.2e+02
chr12	56000000	56025000	OR10P1:-25Kb:1.1e-12:2.8e-14:1.1e+02:2.6e+02
chr12	56050000	56075000	METTL7B:-25Kb:0:0:1.1e+02:3.1e+02
chr12	56050000	56075000	OR10P1:25Kb:0:0:1.1e+02:2.8e+02
chr12	56325000	56350000	CDK2:-25Kb:0:0:2.7e+02:4.4e+02
chr12	56325000	56350000	DNAJC14:125Kb:0:0:71:2.4e+02
chr12	56325000	56350000	ORMDL2:125Kb:0:0:71:2.4e+02
chr12	56325000	56350000	PMEL:-25Kb:0:0:2.7e+02:4.4e+02
chr12	56325000	56350000	RAB5B:-25Kb:0:0:2.7e+02:4.4e+02
chr12	56325000	56350000	SARNP:125Kb:0:0:71:2.4e+02
chr12	56325000	56350000	TMEM198B:125Kb:0:0:71:2.4e+02
chr12	57550000	57575000	LRP1:50Kb:0:0:1.4e+02:3.1e+02
chr12	57550000	57575000	MIR1228:-25Kb:0:0:2.4e+02:4.2e+02
chr12	57550000	57575000	STAT6:50Kb:0:0:1.4e+02:3.1e+02
chr12	57600000	57625000	NDUFA4L2:-25Kb:0:0:2.4e+02:5.3e+02
chr12	57600000	57625000	STAC3:-25Kb:0:0:2.4e+02:5.3e+02
chr12	57625000	57650000	NXPH4:25Kb:0:0:2.4e+02:5.3e+02
chr12	57625000	57650000	SHMT2:25Kb:0:0:2.4e+02:5.3e+02
chr12	57975000	58000000	ARHGEF25:-25Kb:0:0:2.7e+02:4.5e+02
chr12	57975000	58000000	SLC26A10:-25Kb:0:0:2.7e+02:4.5e+02
chr12	58000000	58025000	DTX3:25Kb:0:0:2.7e+02:4.5e+02
chr12	58000000	58025000	PIP4K2C:25Kb:0:0:2.7e+02:4.5e+02
chr12	58275000	58300000	AVIL:75Kb:1.1e-12:1.5e-14:95:2.3e+02
chr12	58275000	58300000	CTDSP2:50Kb:0:0:1.4e+02:2.9e+02
chr12	58275000	58300000	MIR26A2:75Kb:1.1e-12:1.5e-14:95:2.3e+02
chr12	58300000	58325000	AVIL:100Kb:2.8e-11:7.3e-13:81:2.1e+02
chr12	58300000	58325000	MIR26A2:100Kb:2.8e-11:7.3e-13:81:2.1e+02
chr12	59275000	59300000	LRIG3:-25Kb:3.6e-12:9.8e-14:1.1e+02:1.9e+02
chr12	59450000	59475000	LRIG3:150Kb:0:0:42:1.4e+02
chr12	63175000	63200000	C12orf61:200Kb:0:0:37:2e+02
chr12	63175000	63200000	MIRLET7I:200Kb:0:0:37:2e+02
chr12	64625000	64650000	SRGAP1:400Kb:0:0:36:1.5e+02
chr12	66650000	66675000	HELB:-25Kb:6.1e-11:8.4e-13:1.5e+02:2.6e+02
chr12	68050000	68075000	DYRK2:25Kb:4.9e-13:6.1e-15:1.1e+02:1.9e+02
chr12	68700000	68725000	IL22:75Kb:1.5e-12:1.9e-14:79:1.7e+02
chr12	71050000	71075000	PTPRB:25Kb:0:0:1.5e+02:3.1e+02
chr12	79825000	79850000	MIR1252:25Kb:0:0:1.1e+02:2.3e+02
chr12	79925000	79950000	MIR1252:125Kb:4.3e-13:1.3e-14:49:1.4e+02
chr12	81125000	81150000	MYF5:25Kb:7.7e-15:1.1e-16:99:1.7e+02
chr12	81125000	81150000	MYF6:25Kb:7.7e-15:1.1e-16:99:1.7e+02
chr12	81200000	81225000	MIR617:-25Kb:0:0:99:1.8e+02
chr12	82725000	82750000	CCDC59:-25Kb:3.4e-14:4.4e-16:25:84
chr12	82725000	82750000	METTL25:-25Kb:3.4e-14:4.4e-16:25:84
chr12	85850000	85875000	NTS:-400Kb:1.6e-14:4.4e-16:20:95
chr12	85950000	85975000	NTS:-300Kb:0:0:24:1.1e+02
chr12	85950000	85975000	RASSF9:-275Kb:2.7e-11:3.6e-13:25:92
chr12	88200000	88225000	MKRN9P:25Kb:1.3e-11:1.6e-13:89:1.6e+02
chr12	90125000	90150000	LOC338758:25Kb:2.8e-12:3.6e-14:81:2e+02
chr12	92775000	92800000	CLLU1:-25Kb:0:0:93:2.3e+02
chr12	92775000	92800000	CLLU1OS:-25Kb:0:0:93:2.3e+02
chr12	92825000	92850000	CLLU1:25Kb:4.2e-15:1.1e-16:93:2.3e+02
chr12	92825000	92850000	CLLU1OS:25Kb:4.2e-15:1.1e-16:93:2.3e+02
chr12	94475000	94500000	SOCS2:525Kb:8.9e-12:1.2e-13:25:1.5e+02
chr12	94475000	94500000	SOCS2-AS1:525Kb:8.9e-12:1.2e-13:25:1.5e+02
chr12	94975000	95000000	MIR5700:25Kb:0:0:2e+02:3.8e+02
chr12	95000000	95025000	TMCC3:-25Kb:0:0:2e+02:3.4e+02
chr12	96450000	96475000	ELK3:-125Kb:0:0:69:2.1e+02
chr12	96525000	96550000	ELK3:-50Kb:3.7e-12:1.4e-13:1.4e+02:2.6e+02
chr12	96550000	96575000	ELK3:-25Kb:4.3e-15:1.1e-16:2.3e+02:3.7e+02
chr12	100775000	100800000	SLC17A8:25Kb:0:0:1.3e+02:2.4e+02
chr12	102175000	102200000	GNPTAB:-25Kb:1.7e-14:2.2e-16:1.5e+02:2.4e+02
chr12	103275000	103300000	PAH:-25Kb:1.4e-12:1.8e-14:65:1.4e+02
chr12	109000000	109025000	ISCU:50Kb:0:0:1.2e+02:3.1e+02
chr12	109000000	109025000	SART3:50Kb:0:0:1.2e+02:3.1e+02
chr12	111850000	111875000	SH2B3:25Kb:6.2e-12:1.7e-13:3e+02:4.2e+02
chr12	111875000	111900000	SH2B3:50Kb:0:0:1.4e+02:3.5e+02
chr12	112175000	112200000	ALDH2:-25Kb:0:0:2.2e+02:4.3e+02
chr12	112225000	112250000	ALDH2:25Kb:0:0:2.2e+02:3.5e+02
chr12	112875000	112900000	PTPN11:25Kb:0:0:20:1.6e+02
chr12	114425000	114450000	RBM19:25Kb:0:0:1.2e+02:2.5e+02
chr12	115125000	115150000	TBX3:25Kb:0:0:71:2.1e+02
chr12	116925000	116950000	LINC00173:-25Kb:8e-11:1.1e-12:2.1e+02:3.3e+02
chr12	118525000	118550000	PEBP1:-25Kb:2.6e-14:3.3e-16:39:1.8e+02
chr12	118550000	118575000	VSIG10:25Kb:2.6e-14:3.3e-16:39:1.8e+02
chr12	118825000	118850000	SUDS3:25Kb:0:0:35:1.8e+02
chr12	118825000	118850000	TAOK3:25Kb:0:0:35:1.8e+02
chr12	119625000	119650000	HSPB8:25Kb:3e-13:3.7e-15:1.5e+02:2.7e+02
chr12	120075000	120100000	PRKAB1:-25Kb:0:0:2.2:1.5e+02
chr12	120550000	120575000	MIR4498:-25Kb:0:0:2.8e+02:5.1e+02
chr12	120575000	120600000	RAB35:25Kb:0:0:2.8e+02:5.1e+02
chr12	120600000	120625000	MIR4498:25Kb:0:0:2.8e+02:4.9e+02
chr12	120650000	120675000	PXN:-50Kb:0:0:1.4e+02:3.8e+02
chr12	120725000	120750000	PLA2G1B:-25Kb:0:0:51:2.2e+02
chr12	120750000	120775000	SIRT4:25Kb:0:0:51:2.2e+02
chr12	121075000	121100000	MLEC:-25Kb:0:0:2.6e+02:4.6e+02
chr12	121100000	121125000	CABP1:25Kb:0:0:2.6e+02:4.6e+02
chr12	121650000	121675000	P2RX7:100Kb:1e-12:1.4e-14:86:2.5e+02
chr12	121975000	122000000	MORN3:-125Kb:1.7e-13:2.1e-15:74:2.4e+02
chr12	122575000	122600000	MLXIP:75Kb:1.4e-11:3.5e-13:1.1e+02:2.6e+02
chr12	122600000	122625000	MLXIP:100Kb:0:0:87:2.9e+02
chr12	123600000	123625000	PITPNM2:25Kb:0:0:2.6e+02:5e+02
chr12	129275000	129300000	SLC15A4:-25Kb:0:0:1.2e+02:2.4e+02
chr12	130400000	130425000	TMEM132D:25Kb:8.7e-12:1.1e-13:1.2e+02:1.8e+02
chr12	131250000	131275000	STX2:-50Kb:5.4e-13:7e-15:45:1.3e+02
chr12	131275000	131300000	STX2:-25Kb:7.6e-11:2e-12:1.5e+02:2.3e+02
chr12	133200000	133225000	CHFR:-250Kb:2.5e-13:4.7e-15:1.5e+02:3.7e+02
chr12	133200000	133225000	ZNF605:-325Kb:0:0:1.5e+02:4.3e+02
chr12	133250000	133275000	ZNF605:-275Kb:0:0:16:4e+02
chr13	21050000	21075000	XPO4:-425Kb:3.3e-14:4.4e-16:20:1.2e+02
chr13	21075000	21100000	IL17D:-200Kb:6.9e-13:2e-14:37:1.4e+02
chr13	21400000	21425000	IL17D:125Kb:5.9e-13:8.3e-15:55:1.5e+02
chr13	21600000	21625000	LATS2:-25Kb:0:0:1.7e+02:3.1e+02
chr13	27950000	27975000	GTF3A:-25Kb:3.5e-13:9.9e-15:1.9e+02:3.2e+02
chr13	27975000	28000000	MTIF3:-25Kb:4.9e-13:6.1e-15:1.9e+02:3.2e+02
chr13	28000000	28025000	GTF3A:25Kb:1.6e-13:2.2e-15:1.9e+02:3.2e+02
chr13	28875000	28900000	FLT1:-175Kb:4.7e-11:1.3e-12:47:1.6e+02
chr13	28900000	28925000	FLT1:-150Kb:1.2e-11:1.6e-13:50:1.6e+02
chr13	29025000	29050000	FLT1:-25Kb:9.5e-11:4e-12:2e+02:3.1e+02
chr13	30075000	30100000	SLC7A1:-75Kb:4.1e-13:1.3e-14:84:1.9e+02
chr13	30100000	30125000	SLC7A1:-50Kb:1.3e-13:1.7e-15:1.1e+02:2.2e+02
chr13	30125000	30150000	SLC7A1:-25Kb:4.1e-13:1.6e-14:1.9e+02:2.9e+02
chr13	30275000	30300000	MTUS2-AS1:225Kb:1.1e-13:1.3e-15:38:1.5e+02
chr13	31250000	31275000	ALOX5AP:-25Kb:0:0:2.3e+02:3.8e+02
chr13	31300000	31325000	ALOX5AP:25Kb:0:0:2.3e+02:4.5e+02
chr13	31350000	31375000	ALOX5AP:75Kb:3.1e-13:1.2e-14:97:2.1e+02
chr13	32000000	32025000	RXFP2:-300Kb:8.2e-15:1.1e-16:34:1.3e+02
chr13	32100000	32125000	RXFP2:-200Kb:3.8e-12:1e-13:41:1.3e+02
chr13	33450000	33475000	LINC00423:-25Kb:8.2e-14:1.1e-15:1.8e+02:2.8e+02
chr13	37400000	37425000	ALG5:-150Kb:5.8e-14:1.6e-15:46:1.5e+02
chr13	37400000	37425000	EXOSC8:-150Kb:5.8e-14:1.6e-15:46:1.5e+02
chr13	37425000	37450000	ALG5:-125Kb:0:0:53:2.2e+02
chr13	37425000	37450000	EXOSC8:-125Kb:0:0:53:2.2e+02
chr13	40800000	40825000	LINC00548:25Kb:0:0:2.2e+02:3.6e+02
chr13	41025000	41050000	LINC00598:-25Kb:0:0:2.2e+02:3.8e+02
chr13	41850000	41875000	NAA16:-25Kb:1.7e-12:2.1e-14:1.6e+02:2.7e+02
chr13	45400000	45425000	LINC00330:25Kb:0:0:2.6e+02:4.2e+02
chr13	47150000	47175000	LRCH1:25Kb:0:0:1.5e+02:2.7e+02
chr13	49075000	49100000	RCBTB2:-25Kb:0:0:1.5e+02:2.7e+02
chr13	49125000	49150000	RCBTB2:25Kb:0:0:1.5e+02:2.8e+02
chr13	50225000	50250000	ARL11:25Kb:4.6e-11:6.3e-13:1.9e+02:2.8e+02
chr13	52375000	52400000	LINC00282:-25Kb:8.1e-11:1e-12:1.8e+02:2.8e+02
chr13	52400000	52425000	DHRS12:25Kb:5.9e-11:9.1e-13:1.8e+02:2.8e+02
chr13	52950000	52975000	THSD1:-25Kb:0:0:1.1e+02:2.2e+02
chr13	52950000	52975000	VPS36:-50Kb:6.6e-11:1.8e-12:58:1.4e+02
chr13	52975000	53000000	VPS36:-25Kb:3.3e-13:4.6e-15:1.1e+02:2e+02
chr13	53000000	53025000	THSD1:25Kb:5.3e-13:1.4e-14:1.1e+02:2e+02
chr13	73275000	73300000	BORA:-25Kb:6.2e-14:7.8e-16:38:1.1e+02
chr13	73275000	73300000	MZT1:-25Kb:6.2e-14:7.8e-16:38:1.1e+02
chr13	77475000	77500000	BTF3P11:-25Kb:0:0:93:2.3e+02
chr13	77500000	77525000	IRG1:-25Kb:2.7e-14:6.7e-16:93:2.1e+02
chr13	77525000	77550000	BTF3P11:25Kb:2.7e-14:6.7e-16:93:2.1e+02
chr13	77525000	77550000	CLN5:-25Kb:0:0:93:2.2e+02
chr13	77550000	77575000	IRG1:25Kb:0:0:93:2.2e+02
chr13	84725000	84750000	LINC00333:25Kb:0:0:69:1.1e+02
chr13	91825000	91850000	LINC00379:-25Kb:1.7e-14:4.4e-16:97:1.5e+02
chr13	91875000	91900000	LINC00379:25Kb:0:0:97:1.9e+02
chr13	97825000	97850000	MBNL2:-25Kb:7e-11:9.1e-13:1.6e+02:2.6e+02
chr13	101100000	101125000	PCCA-AS1:-25Kb:0:0:1.6e+02:2.8e+02
chr13	103350000	103375000	METTL21C:25Kb:5.3e-14:6.7e-16:2.1e+02:2.9e+02
chr13	103375000	103400000	CCDC168:-25Kb:2.5e-13:3.1e-15:2.1e+02:2.8e+02
chr13	107000000	107025000	LINC00460:-25Kb:3.5e-11:5e-13:1.4e+02:2.3e+02
chr13	107175000	107200000	ARGLU1:-25Kb:1.5e-11:1.9e-13:49:1.4e+02
chr13	107200000	107225000	EFNB2:25Kb:1.5e-11:2e-13:49:1.4e+02
chr13	107225000	107250000	LINC00551:-25Kb:0:0:1.7e+02:2.8e+02
chr13	111150000	111175000	RAB20:-50Kb:4.4e-13:6e-15:27:1.6e+02
chr13	111175000	111200000	COL4A2-AS1:25Kb:0:0:47:3.6e+02
chr13	111200000	111225000	COL4A2-AS1:50Kb:1.6e-13:4.3e-15:27:1.6e+02
chr13	113000000	113025000	SPACA7:-25Kb:9.2e-12:1.2e-13:55:1.8e+02
chr14	20875000	20900000	APEX1:-25Kb:0:0:2.2e+02:3.9e+02
chr14	20875000	20900000	KLHL33:-25Kb:0:0:2.2e+02:3.9e+02
chr14	20875000	20900000	OSGEP:-25Kb:0:0:2.2e+02:3.9e+02
chr14	20900000	20925000	TEP1:25Kb:0:0:2.2e+02:3.9e+02
chr14	21500000	21525000	ARHGEF40:-25Kb:1.2e-12:1.5e-14:2.2e+02:3.6e+02
chr14	21500000	21525000	RNASE8:-25Kb:1.2e-12:1.5e-14:2.2e+02:3.6e+02
chr14	21525000	21550000	RNASE13:25Kb:1.1e-12:1.4e-14:2.2e+02:3.6e+02
chr14	21525000	21550000	RNASE7:25Kb:1.1e-12:1.4e-14:2.2e+02:3.6e+02
chr14	21875000	21900000	SNORD8:25Kb:4.2e-13:5.7e-15:1.8e+02:3.2e+02
chr14	21875000	21900000	SNORD9:25Kb:4.2e-13:5.7e-15:1.8e+02:3.2e+02
chr14	21875000	21900000	SUPT16H:25Kb:4.2e-13:5.7e-15:1.8e+02:3.2e+02
chr14	23450000	23475000	PSMB11:-50Kb:0:0:1.5e+02:3.5e+02
chr14	23450000	23475000	PSMB5:-50Kb:0:0:1.5e+02:3.5e+02
chr14	23500000	23525000	AJUBA:50Kb:0:0:1.5e+02:3.5e+02
chr14	23600000	23625000	CEBPE:25Kb:0:0:2.2e+02:4.5e+02
chr14	23650000	23675000	CEBPE:75Kb:3.5e-11:9.1e-13:90:2.6e+02
chr14	24700000	24725000	DHRS1:-50Kb:0:0:1.8e+02:3.8e+02
chr14	24700000	24725000	NOP9:-50Kb:0:0:1.8e+02:3.8e+02
chr14	24700000	24725000	RABGGTA:-25Kb:0:0:3e+02:5e+02
chr14	24700000	24725000	TGM1:-25Kb:0:0:3e+02:5e+02
chr14	24725000	24750000	GMPR2:25Kb:0:0:3e+02:5e+02
chr14	24725000	24750000	NEDD8-MDP1:25Kb:0:0:3e+02:5e+02
chr14	24725000	24750000	TINF2:25Kb:0:0:3e+02:5e+02
chr14	24750000	24775000	GMPR2:50Kb:0:0:1.8e+02:3.8e+02
chr14	24750000	24775000	NEDD8-MDP1:50Kb:0:0:1.8e+02:3.8e+02
chr14	24750000	24775000	TINF2:50Kb:0:0:1.8e+02:3.8e+02
chr14	24775000	24800000	SDR39U1:-125Kb:6.8e-13:1.8e-14:1.1e+02:2.5e+02
chr14	24800000	24825000	CBLN3:-75Kb:0:0:1.3e+02:3.1e+02
chr14	24800000	24825000	KHNYN:-75Kb:0:0:1.3e+02:3.1e+02
chr14	24800000	24825000	SDR39U1:-100Kb:0:0:1.1e+02:3e+02
chr14	24850000	24875000	CBLN3:-25Kb:0:0:3e+02:4.6e+02
chr14	24850000	24875000	KHNYN:-25Kb:0:0:3e+02:4.6e+02
chr14	24875000	24900000	ADCY4:75Kb:0:0:1.3e+02:3.1e+02
chr14	24875000	24900000	NYNRIN:25Kb:0:0:3e+02:4.6e+02
chr14	24875000	24900000	RIPK3:75Kb:0:0:1.3e+02:3.1e+02
chr14	24900000	24925000	ADCY4:100Kb:0:0:1.1e+02:3e+02
chr14	24900000	24925000	CIDEB:125Kb:4.9e-12:6.5e-14:1.1e+02:2.5e+02
chr14	24900000	24925000	LTB4R:125Kb:4.9e-12:6.5e-14:1.1e+02:2.5e+02
chr14	24900000	24925000	LTB4R2:125Kb:4.9e-12:6.5e-14:1.1e+02:2.5e+02
chr14	24900000	24925000	RIPK3:100Kb:0:0:1.1e+02:3e+02
chr14	29250000	29275000	C14orf23:25Kb:0:0:97:1.6e+02
chr14	29250000	29275000	FOXG1:25Kb:0:0:97:1.6e+02
chr14	29975000	30000000	C14orf23:750Kb:0:0:18:1e+02
chr14	29975000	30000000	FOXG1:750Kb:0:0:18:1e+02
chr14	30000000	30025000	C14orf23:775Kb:0:0:8.6:91
chr14	30000000	30025000	FOXG1:775Kb:0:0:8.6:91
chr14	34375000	34400000	EGLN3:-25Kb:3.8e-13:5e-15:1.4e+02:2.4e+02
chr14	35825000	35850000	NFKBIA:-25Kb:0:0:1.8e+02:3.4e+02
chr14	37100000	37125000	PAX9:-25Kb:1.4e-12:1.8e-14:1.5e+02:2.3e+02
chr14	39600000	39625000	PNN:-25Kb:3.9e-12:5.3e-14:1.3e+02:2e+02
chr14	39600000	39625000	TRAPPC6B:-25Kb:3.9e-12:5.3e-14:1.3e+02:2e+02
chr14	45450000	45475000	FAM179B:25Kb:4e-14:5.6e-16:1.3e+02:1.8e+02
chr14	45450000	45475000	KLHL28:25Kb:4e-14:5.6e-16:1.3e+02:1.8e+02
chr14	50325000	50350000	C14orf183:-225Kb:0:0:34:2.3e+02
chr14	52475000	52500000	C14orf166:25Kb:0:0:1.9e+02:3.4e+02
chr14	52475000	52500000	NID2:-50Kb:0:0:1.1e+02:2.7e+02
chr14	55150000	55175000	SAMD4A:125Kb:0:0:65:2.3e+02
chr14	58725000	58750000	PSMA3:25Kb:0:0:1.3e+02:2.6e+02
chr14	62000000	62025000	FLJ22447:-25Kb:1.6e-14:2.2e-16:2.5e+02:3.9e+02
chr14	63625000	63650000	RHOJ:-25Kb:0:0:84:2.1e+02
chr14	63675000	63700000	RHOJ:25Kb:0:0:84:2.4e+02
chr14	63750000	63775000	GPHB5:-25Kb:1.7e-14:2.2e-16:84:1.9e+02
chr14	64875000	64900000	MTHFD1:25Kb:1.1e-11:1.4e-13:1.8e+02:2.8e+02
chr14	68075000	68100000	VTI1B:-50Kb:5.8e-11:7.3e-13:1.5e+02:2.6e+02
chr14	68125000	68150000	ARG2:50Kb:9.1e-13:1.1e-14:1.5e+02:2.6e+02
chr14	69400000	69425000	ACTN1:-25Kb:0:0:2.4e+02:5.2e+02
chr14	69400000	69425000	ACTN1-AS1:-25Kb:0:0:2.4e+02:5.2e+02
chr14	74200000	74225000	PNMA1:25Kb:2.6e-11:3.4e-13:2.1e+02:3.5e+02
chr14	74225000	74250000	ELMSAN1:-25Kb:0:0:2.1e+02:4.2e+02
chr14	74250000	74275000	MIR4505:25Kb:0:0:2.1e+02:4.2e+02
chr14	74275000	74300000	ELMSAN1:25Kb:3.1e-14:7.8e-16:2.1e+02:3.7e+02
chr14	75100000	75125000	LTBP2:25Kb:0:0:2.7e+02:6.1e+02
chr14	75125000	75150000	LTBP2:50Kb:0:0:1.6e+02:3.5e+02
chr14	75400000	75425000	ACYP1:-125Kb:0:0:84:2.8e+02
chr14	75400000	75425000	ZC2HC1C:-125Kb:0:0:84:2.8e+02
chr14	75525000	75550000	PGF:125Kb:0:0:84:2.8e+02
chr14	75550000	75575000	RPS6KL1:175Kb:3.4e-11:4.4e-13:77:2.5e+02
chr14	77325000	77350000	KIAA1737:-225Kb:0:0:42:1.9e+02
chr14	81375000	81400000	CEP128:-25Kb:0:0:1.2e+02:2e+02
chr14	81375000	81400000	TSHR:-25Kb:0:0:1.2e+02:2e+02
chr14	81425000	81450000	CEP128:25Kb:0:0:1.1e+02:2.1e+02
chr14	81425000	81450000	TSHR:25Kb:0:0:1.1e+02:2.1e+02
chr14	81750000	81775000	STON2:-125Kb:1.4e-11:1.7e-13:40:96
chr14	85925000	85950000	FLRT2:-50Kb:0:0:60:2e+02
chr14	85950000	85975000	FLRT2:-25Kb:0:0:85:1.9e+02
chr14	91650000	91675000	GPR68:-50Kb:4.3e-15:1.1e-16:1.6e+02:2.9e+02
chr14	91675000	91700000	GPR68:-25Kb:0:0:2.7e+02:4.7e+02
chr14	92350000	92375000	TC2N:25Kb:2.1e-12:2.8e-14:1.6e+02:2.9e+02
chr14	92800000	92825000	SLC24A4:25Kb:8.1e-11:1e-12:2.3e+02:3.5e+02
chr14	94400000	94425000	ASB2:-25Kb:1.8e-11:4.6e-13:2.1e+02:3.1e+02
chr14	94400000	94425000	LINC00521:-50Kb:0:0:1.1e+02:2.5e+02
chr14	94425000	94450000	LINC00521:-25Kb:0:0:2.1e+02:3.7e+02
chr14	94450000	94475000	ASB2:25Kb:0:0:2.1e+02:3.7e+02
chr14	94500000	94525000	DDX24:-25Kb:3.6e-13:4.6e-15:2.1e+02:3.1e+02
chr14	94500000	94525000	IFI27:-75Kb:0:0:77:2.1e+02
chr14	94500000	94525000	IFI27L1:-25Kb:3.6e-13:4.6e-15:2.1e+02:3.1e+02
chr14	94500000	94525000	IFI27L2:-75Kb:0:0:77:2.1e+02
chr14	94550000	94575000	IFI27:-25Kb:2.6e-14:6.7e-16:2.1e+02:3.1e+02
chr14	94550000	94575000	IFI27L2:-25Kb:2.6e-14:6.7e-16:2.1e+02:3.1e+02
chr14	95750000	95775000	CLMN:-25Kb:0:0:2.1e+02:3.6e+02
chr14	95950000	95975000	SYNE3:25Kb:9.1e-12:1.1e-13:2.1e+02:3.3e+02
chr14	96625000	96650000	BDKRB2:-25Kb:1.7e-12:2.1e-14:1.8e+02:3e+02
chr14	98400000	98425000	C14orf64:-25Kb:0:0:1.1e+02:2e+02
chr14	98450000	98475000	C14orf64:25Kb:5.9e-12:1.5e-13:1.1e+02:1.9e+02
chr14	100075000	100100000	CCDC85C:25Kb:2.1e-11:2.7e-13:2.7e+02:4e+02
chr14	100850000	100875000	LINC00523:-250Kb:1.3e-13:1.8e-15:42:2e+02
chr14	101550000	101575000	MEG9:25Kb:0:0:1.7e+02:4.2e+02
chr14	101550000	101575000	MIR154:25Kb:0:0:1.7e+02:4.2e+02
chr14	101550000	101575000	MIR369:25Kb:0:0:1.7e+02:4.2e+02
chr14	101550000	101575000	MIR377:25Kb:0:0:1.7e+02:4.2e+02
chr14	101550000	101575000	MIR409:25Kb:0:0:1.7e+02:4.2e+02
chr14	101550000	101575000	MIR410:25Kb:0:0:1.7e+02:4.2e+02
chr14	101550000	101575000	MIR412:25Kb:0:0:1.7e+02:4.2e+02
chr14	101550000	101575000	MIR496:25Kb:0:0:1.7e+02:4.2e+02
chr14	101550000	101575000	MIR541:25Kb:0:0:1.7e+02:4.2e+02
chr14	101550000	101575000	MIR656:25Kb:0:0:1.7e+02:4.2e+02
chr14	105125000	105150000	INF2:-25Kb:1.4e-13:1.7e-15:1.4e+02:2.7e+02
chr14	105150000	105175000	MIR4710:25Kb:1.8e-13:2.3e-15:1.4e+02:2.7e+02
chr14	105425000	105450000	CDCA4:-50Kb:2.6e-11:6.7e-13:1.4e+02:2.5e+02
chr14	105450000	105475000	CDCA4:-25Kb:0:0:2.4e+02:4e+02
chr14	105475000	105500000	C14orf79:25Kb:0:0:2.4e+02:4e+02
chr14	106000000	106025000	TMEM121:25Kb:0:0:1.7:1.3e+02
chr15	20450000	20475000	CHEK2P2:-25Kb:0:0:0:69
chr15	20500000	20525000	CHEK2P2:25Kb:1e-12:4e-14:0:37
chr15	20550000	20575000	CHEK2P2:75Kb:0:0:8.4:60
chr15	21900000	21925000	LOC646214:-25Kb:0:0:0:66
chr15	22500000	22525000	REREP3:-25Kb:0:0:1.2e+02:1.9e+02
chr15	31325000	31350000	MIR211:-25Kb:0:0:2.2e+02:3.4e+02
chr15	31775000	31800000	LOC283710:275Kb:0:0:38:1.6e+02
chr15	34625000	34650000	LPCAT4:-25Kb:1.9e-12:2.5e-14:1.8e+02:3e+02
chr15	34625000	34650000	MIR1233-1:-25Kb:1.9e-12:2.5e-14:1.8e+02:3e+02
chr15	34650000	34675000	C15orf55:25Kb:2e-12:2.6e-14:1.8e+02:3e+02
chr15	34650000	34675000	NOP10:25Kb:2e-12:2.6e-14:1.8e+02:3e+02
chr15	34650000	34675000	SLC12A6:25Kb:2e-12:2.6e-14:1.8e+02:3e+02
chr15	35050000	35075000	GJD2:25Kb:2.5e-11:3.2e-13:1.8e+02:3e+02
chr15	40575000	40600000	PLCB2:-25Kb:0:0:2.7e+02:4.7e+02
chr15	40700000	40725000	C15orf52:75Kb:0:0:83:2.5e+02
chr15	40700000	40725000	PHGR1:75Kb:0:0:83:2.5e+02
chr15	40700000	40725000	PLCB2:100Kb:0:0:57:2.3e+02
chr15	41050000	41075000	DNAJC17:-25Kb:8e-11:9.9e-13:2.4e+02:3.7e+02
chr15	41050000	41075000	ZFYVE19:-25Kb:8e-11:9.9e-13:2.4e+02:3.7e+02
chr15	41075000	41100000	C15orf62:25Kb:2.8e-11:3.5e-13:2.4e+02:3.7e+02
chr15	41075000	41100000	GCHFR:25Kb:2.8e-11:3.5e-13:2.4e+02:3.7e+02
chr15	41200000	41225000	CHAC1:-25Kb:2.3e-12:5.9e-14:2.2e+02:3.6e+02
chr15	41225000	41250000	DLL4:25Kb:1.8e-12:4.7e-14:2.2e+02:3.6e+02
chr15	41250000	41275000	CHAC1:25Kb:0:0:2.2e+02:4.2e+02
chr15	41300000	41325000	DLL4:100Kb:0:0:76:2.4e+02
chr15	41775000	41800000	LTK:-25Kb:3.4e-11:4.2e-13:2.6e+02:4e+02
chr15	41800000	41825000	ITPKA:25Kb:2.3e-11:3e-13:2.6e+02:4e+02
chr15	42050000	42075000	JMJD7-PLA2G4B:-50Kb:0:0:1.5e+02:3.4e+02
chr15	42075000	42100000	MAPKBP1:25Kb:0:0:2.6e+02:4.6e+02
chr15	42100000	42125000	MAPKBP1:50Kb:0:0:1.5e+02:3.4e+02
chr15	42125000	42150000	MIR4310:-25Kb:0:0:2.6e+02:4.8e+02
chr15	42150000	42175000	JMJD7:25Kb:0:0:2.6e+02:4.8e+02
chr15	42150000	42175000	PLA2G4B:25Kb:0:0:2.6e+02:4.8e+02
chr15	42275000	42300000	PLA2G4E:-50Kb:5.7e-14:1.4e-15:1.6e+02:3e+02
chr15	42300000	42325000	PLA2G4E:-25Kb:4.3e-14:5.6e-16:2.9e+02:4.4e+02
chr15	43700000	43725000	RNU6-28:25Kb:0:0:1.9e+02:3.5e+02
chr15	44025000	44050000	ELL3:-25Kb:0:0:0:1.4e+02
chr15	44025000	44050000	SERF2:-25Kb:0:0:0:1.4e+02
chr15	44050000	44075000	CATSPER2P1:25Kb:0:0:0:1.4e+02
chr15	44050000	44075000	HYPK:-25Kb:0:0:0:2.1e+02
chr15	44050000	44075000	MIR1282:-25Kb:0:0:0:2.1e+02
chr15	44050000	44075000	PDIA3:25Kb:0:0:0:1.4e+02
chr15	44050000	44075000	SERF2-C15ORF63:-25Kb:0:0:0:2.1e+02
chr15	44050000	44075000	SERINC4:-25Kb:0:0:0:2.1e+02
chr15	44075000	44100000	ELL3:25Kb:0:0:0:2.1e+02
chr15	44075000	44100000	SERF2:25Kb:0:0:0:2.1e+02
chr15	44175000	44200000	PIN4P1:25Kb:9.7e-11:1.2e-12:1.9e+02:3e+02
chr15	45375000	45400000	DUOX1:-25Kb:0:0:1.4e+02:3.4e+02
chr15	45375000	45400000	DUOX2:-25Kb:0:0:1.4e+02:3.4e+02
chr15	45375000	45400000	DUOXA1:-25Kb:0:0:1.4e+02:3.4e+02
chr15	45375000	45400000	DUOXA2:-25Kb:0:0:1.4e+02:3.4e+02
chr15	45450000	45475000	SHF:-25Kb:0:0:1.8e+02:4e+02
chr15	49225000	49250000	SHC4:-25Kb:0:0:1.6e+02:3.2e+02
chr15	51400000	51425000	TNFAIP8L3:25Kb:0:0:2.1e+02:4.2e+02
chr15	51600000	51625000	CYP19A1:-25Kb:1.4e-13:1.8e-15:2.1e+02:3.5e+02
chr15	51600000	51625000	GLDN:-25Kb:1.4e-13:1.8e-15:2.1e+02:3.5e+02
chr15	52775000	52800000	MYO5A:-25Kb:8.5e-11:1.1e-12:1.9e+02:3.1e+02
chr15	55500000	55525000	RAB27A:-75Kb:1.5e-12:1.9e-14:69:1.3e+02
chr15	55675000	55700000	MIR628:25Kb:5.4e-14:6.7e-16:1.5e+02:2.2e+02
chr15	57850000	57875000	GCOM1:-25Kb:1.8e-14:2.2e-16:2.3e+02:4e+02
chr15	59500000	59525000	LDHAL6B:25Kb:0:0:2e+02:3.4e+02
chr15	59775000	59800000	MIR2116:325Kb:7.6e-12:1.1e-13:35:1.5e+02
chr15	61475000	61500000	RORA:-25Kb:1e-12:1.3e-14:1.2e+02:2.4e+02
chr15	63625000	63650000	CA12:-25Kb:0:0:2.7e+02:4.7e+02
chr15	65000000	65025000	OAZ2:25Kb:2.7e-14:3.3e-16:1.8e+02:3.4e+02
chr15	65175000	65200000	PLEKHO2:50Kb:0:0:1.5e+02:3.3e+02
chr15	65325000	65350000	UBAP1L:-50Kb:6.6e-13:8.3e-15:1.5e+02:2.9e+02
chr15	65375000	65400000	SLC51B:50Kb:7.3e-13:9.2e-15:1.5e+02:2.9e+02
chr15	67375000	67400000	SMAD3:25Kb:0:0:2.8e+02:4.9e+02
chr15	68925000	68950000	CORO2B:75Kb:0:0:1.1e+02:3.2e+02
chr15	68950000	68975000	CORO2B:100Kb:4.2e-15:1.1e-16:91:2.5e+02
chr15	69425000	69450000	LINC00277:75Kb:1.6e-12:2.3e-14:1.1e+02:2.6e+02
chr15	71075000	71100000	UACA:25Kb:0:0:2.3e+02:3.7e+02
chr15	71725000	71750000	CT62:325Kb:8e-15:1.1e-16:38:1.7e+02
chr15	72500000	72525000	PARP6:-50Kb:3.5e-11:1.4e-12:1.2e+02:2.2e+02
chr15	72525000	72550000	PARP6:-25Kb:0:0:2.1e+02:3.5e+02
chr15	72575000	72600000	PARP6:25Kb:0:0:2.1e+02:3.3e+02
chr15	72625000	72650000	HEXA:-25Kb:0:0:2.1e+02:3.4e+02
chr15	72625000	72650000	HEXA-AS1:-25Kb:0:0:2.1e+02:3.4e+02
chr15	74600000	74625000	ISLR2:200Kb:2.2e-11:2.8e-13:58:2e+02
chr15	74600000	74625000	LOC283731:200Kb:2.2e-11:2.8e-13:58:2e+02
chr15	74925000	74950000	CSK:-125Kb:1.7e-11:2.1e-13:1e+02:2.7e+02
chr15	74925000	74950000	CYP1A2:-100Kb:5.7e-11:7.1e-13:1.1e+02:2.6e+02
chr15	75300000	75325000	C15orf39:-175Kb:2.8e-11:7.4e-13:77:2.1e+02
chr15	75325000	75350000	C15orf39:-150Kb:2.9e-12:3.9e-14:81:2.3e+02
chr15	75625000	75650000	MAN2C1:-25Kb:3.1e-12:4.2e-14:2.2e+02:3.6e+02
chr15	75650000	75675000	COMMD4:25Kb:4.7e-12:6.1e-14:2.2e+02:3.6e+02
chr15	75650000	75675000	MIR631:25Kb:4.7e-12:6.1e-14:2.2e+02:3.6e+02
chr15	75650000	75675000	NEIL1:25Kb:4.7e-12:6.1e-14:2.2e+02:3.6e+02
chr15	75950000	75975000	IMP3:25Kb:0:0:2.2e+02:4.6e+02
chr15	75950000	75975000	SNX33:25Kb:0:0:2.2e+02:4.6e+02
chr15	77875000	77900000	LINGO1:-25Kb:9.1e-14:1.2e-15:1.3e+02:3.1e+02
chr15	80850000	80875000	KIAA1199:-200Kb:0:0:57:2.4e+02
chr15	82300000	82325000	MEX3B:-25Kb:0:0:87:2.2e+02
chr15	82350000	82375000	MEX3B:25Kb:0:0:87:2.2e+02
chr15	83625000	83650000	HOMER2:25Kb:7.3e-11:9.7e-13:1.8e+02:2.6e+02
chr15	83750000	83775000	BTBD1:25Kb:0:0:1.7e+02:3.2e+02
chr15	83750000	83775000	MIR4515:25Kb:0:0:1.7e+02:3.2e+02
chr15	83800000	83825000	TM6SF1:25Kb:0:0:1.7e+02:2.6e+02
chr15	85325000	85350000	ALPK3:-25Kb:3.6e-12:4.8e-14:2.6e+02:3.5e+02
chr15	85400000	85425000	SLC28A1:-25Kb:0:0:2.6e+02:3.7e+02
chr15	85450000	85475000	SLC28A1:25Kb:1e-12:2.6e-14:2.6e+02:3.5e+02
chr15	86275000	86300000	MIR1276:-25Kb:0:0:2.1e+02:3.1e+02
chr15	89000000	89025000	AEN:-150Kb:1.2e-13:1.6e-15:52:1.7e+02
chr15	89000000	89025000	MIR1179:-150Kb:1.2e-13:1.6e-15:52:1.7e+02
chr15	89000000	89025000	MIR3529:-150Kb:1.2e-13:1.6e-15:52:1.7e+02
chr15	89000000	89025000	MIR7-2:-150Kb:1.2e-13:1.6e-15:52:1.7e+02
chr15	89150000	89175000	MRPL46:150Kb:1.7e-14:2.2e-16:52:1.7e+02
chr15	89150000	89175000	MRPS11:150Kb:1.7e-14:2.2e-16:52:1.7e+02
chr15	89650000	89675000	ABHD2:25Kb:0:0:2.4e+02:4.2e+02
chr15	89700000	89725000	ABHD2:75Kb:4.1e-13:1e-14:92:2.3e+02
chr15	91475000	91500000	LOC100507118:-25Kb:3.6e-12:4.5e-14:83:2.4e+02
chr15	91500000	91525000	HDDC3:25Kb:3.5e-12:4.4e-14:83:2.4e+02
chr15	91500000	91525000	RCCD1:25Kb:3.5e-12:4.4e-14:83:2.4e+02
chr15	92975000	93000000	C15orf32:-25Kb:0:0:1.6e+02:3.3e+02
chr15	93150000	93175000	FAM174B:-25Kb:3.1e-11:4e-13:1.6e+02:2.8e+02
chr15	96825000	96850000	NR2F2:-25Kb:0:0:1.1e+02:2.4e+02
chr15	100275000	100300000	LYSMD4:25Kb:4.5e-13:6.1e-15:1.3e+02:2.5e+02
chr15	101675000	101700000	SNRPA1:-150Kb:0:0:2.4e+02:4.6e+02
chr15	101675000	101700000	VIMP:-125Kb:0:0:2.4e+02:4.6e+02
chr15	101700000	101725000	CHSY1:-75Kb:0:0:2.4e+02:4.6e+02
chr15	101725000	101750000	SNRPA1:-100Kb:0:0:2.4e+02:4e+02
chr15	101725000	101750000	VIMP:-75Kb:0:0:2.4e+02:4e+02
chr15	101775000	101800000	SNRPA1:-50Kb:6e-13:2.7e-14:1.1e+02:2.5e+02
chr15	101775000	101800000	VIMP:-25Kb:3.1e-13:1.4e-14:1.1e+02:2.5e+02
chr16	3150000	3175000	ZNF213:-25Kb:3e-11:3.8e-13:2.7e+02:4.3e+02
chr16	3175000	3200000	ZNF205:25Kb:5.7e-11:7.2e-13:2.7e+02:4.3e+02
chr16	3175000	3200000	ZNF205-AS1:25Kb:5.7e-11:7.2e-13:2.7e+02:4.3e+02
chr16	10625000	10650000	EMP2:-25Kb:0:0:1.7e+02:3e+02
chr16	11050000	11075000	PRM2:-300Kb:0:0:42:2.4e+02
chr16	11050000	11075000	PRM3:-300Kb:0:0:42:2.4e+02
chr16	11050000	11075000	SOCS1:-300Kb:0:0:42:2.4e+02
chr16	11050000	11075000	TNP2:-300Kb:0:0:42:2.4e+02
chr16	15050000	15075000	NTAN1:-75Kb:5.8e-12:7.1e-14:3.4:1e+02
chr16	15125000	15150000	PDXDC1:75Kb:3e-12:3.9e-14:3.4:1e+02
chr16	16200000	16225000	MYH11:250Kb:3.9e-13:5.1e-15:41:1.4e+02
chr16	19600000	19625000	GPRC5B:-275Kb:0:0:32:1.8e+02
chr16	19700000	19725000	GPRC5B:-175Kb:4.6e-11:1.3e-12:45:1.5e+02
chr16	20875000	20900000	DCUN1D3:-25Kb:0:0:2.2e+02:3.9e+02
chr16	20875000	20900000	LYRM1:-25Kb:0:0:2.2e+02:3.9e+02
chr16	22000000	22025000	VWA3A:-100Kb:0:0:81:2.6e+02
chr16	22075000	22100000	C16orf52:75Kb:0:0:1e+02:2.6e+02
chr16	22075000	22100000	PDZD9:75Kb:0:0:1e+02:2.6e+02
chr16	22100000	22125000	C16orf52:100Kb:0:0:81:2.6e+02
chr16	22100000	22125000	PDZD9:100Kb:0:0:81:2.6e+02
chr16	22150000	22175000	VWA3A:50Kb:1.6e-12:6.5e-14:1.5e+02:2.7e+02
chr16	22175000	22200000	VWA3A:75Kb:0:0:1e+02:2.5e+02
chr16	23475000	23500000	GGA2:-25Kb:0:0:2e+02:3.3e+02
chr16	23525000	23550000	EARS2:-25Kb:0:0:2e+02:3.3e+02
chr16	23525000	23550000	UBFD1:-25Kb:0:0:2e+02:3.3e+02
chr16	23675000	23700000	ERN2:-25Kb:2.3e-11:2.9e-13:1.8e+02:2.9e+02
chr16	23700000	23725000	PLK1:25Kb:2e-11:2.5e-13:1.8e+02:2.9e+02
chr16	27225000	27250000	IL4R:-100Kb:2.8e-11:6.9e-13:97:2.2e+02
chr16	27250000	27275000	FLJ21408:-25Kb:7.4e-13:9.2e-15:2.9e+02:4.3e+02
chr16	27250000	27275000	IL4R:-75Kb:0:0:1.2e+02:3.1e+02
chr16	27250000	27275000	NSMCE1:-25Kb:7.4e-13:9.2e-15:2.9e+02:4.3e+02
chr16	28525000	28550000	APOBR:25Kb:0:0:64:2.5e+02
chr16	28525000	28550000	CCDC101:-25Kb:0:0:64:2.5e+02
chr16	28525000	28550000	CLN3:25Kb:0:0:64:2.5e+02
chr16	28525000	28550000	IL27:25Kb:0:0:64:2.5e+02
chr16	28525000	28550000	NUPR1:-25Kb:0:0:64:2.5e+02
chr16	28575000	28600000	CCDC101:25Kb:0:0:64:2.4e+02
chr16	28575000	28600000	NUPR1:25Kb:0:0:64:2.4e+02
chr16	28575000	28600000	SULT1A2:-25Kb:8.7e-15:1.1e-16:64:2.2e+02
chr16	28825000	28850000	MIR4721:-25Kb:0:0:64:2.9e+02
chr16	28825000	28850000	TUFM:-25Kb:0:0:64:2.9e+02
chr16	28850000	28875000	ATP2A1:-25Kb:0:0:64:3e+02
chr16	28850000	28875000	ATXN2L:25Kb:0:0:64:2.9e+02
chr16	28850000	28875000	LOC100289092:-25Kb:0:0:64:3e+02
chr16	28850000	28875000	SH2B1:-25Kb:0:0:64:3e+02
chr16	28875000	28900000	CD19:-50Kb:0:0:39:2.4e+02
chr16	28875000	28900000	MIR4721:25Kb:0:0:64:3e+02
chr16	28875000	28900000	RABEP2:-50Kb:0:0:39:2.4e+02
chr16	28875000	28900000	TUFM:25Kb:0:0:64:3e+02
chr16	28900000	28925000	ATP2A1:25Kb:0:0:64:3e+02
chr16	28900000	28925000	CD19:-25Kb:0:0:64:3e+02
chr16	28900000	28925000	LOC100289092:25Kb:0:0:64:3e+02
chr16	28900000	28925000	RABEP2:-25Kb:0:0:64:3e+02
chr16	28900000	28925000	SH2B1:25Kb:0:0:64:3e+02
chr16	28925000	28950000	ATP2A1:50Kb:0:0:39:2.4e+02
chr16	28925000	28950000	LOC100289092:50Kb:0:0:39:2.4e+02
chr16	28925000	28950000	MIR4517:-25Kb:0:0:64:2.8e+02
chr16	28925000	28950000	NFATC2IP:-25Kb:0:0:64:2.8e+02
chr16	28925000	28950000	SH2B1:50Kb:0:0:39:2.4e+02
chr16	28950000	28975000	CD19:25Kb:0:0:64:2.8e+02
chr16	28950000	28975000	LAT:-25Kb:0:0:64:2.3e+02
chr16	28950000	28975000	RABEP2:25Kb:0:0:64:2.8e+02
chr16	28950000	28975000	SPNS1:-25Kb:0:0:64:2.3e+02
chr16	28975000	29000000	MIR4517:25Kb:0:0:64:2.3e+02
chr16	28975000	29000000	NFATC2IP:25Kb:0:0:64:2.3e+02
chr16	29000000	29025000	LAT:25Kb:0:0:64:2.5e+02
chr16	29000000	29025000	SPNS1:25Kb:0:0:64:2.5e+02
chr16	46875000	46900000	GPT2:-25Kb:8.7e-14:1.1e-15:1.9e+02:3.1e+02
chr16	47025000	47050000	DNAJA2:25Kb:5.9e-11:7.4e-13:67:1.8e+02
chr16	48150000	48175000	ABCC12:-25Kb:0:0:67:2.5e+02
chr16	48200000	48225000	ABCC12:25Kb:0:0:67:2.1e+02
chr16	48225000	48250000	ABCC11:-25Kb:0:0:67:2.2e+02
chr16	48225000	48250000	MIR548AE2:-25Kb:0:0:67:2.2e+02
chr16	48250000	48275000	LONP2:-25Kb:0:0:46:1.8e+02
chr16	48275000	48300000	ABCC11:25Kb:0:0:46:1.8e+02
chr16	48275000	48300000	MIR548AE2:25Kb:0:0:46:1.8e+02
chr16	52650000	52675000	LOC643714:25Kb:1.8e-11:2.4e-13:1.2e+02:2e+02
chr16	53100000	53125000	CHD9:25Kb:2.3e-14:3.3e-16:1.4e+02:2.2e+02
chr16	53175000	53200000	CHD9:100Kb:2.7e-14:7.8e-16:52:1.3e+02
chr16	55500000	55525000	LPCAT2:-25Kb:0:0:1.7e+02:3.9e+02
chr16	55525000	55550000	MMP2:25Kb:0:0:1.7e+02:3.9e+02
chr16	55725000	55750000	MMP2:225Kb:0:0:32:1.9e+02
chr16	56650000	56675000	MT1B:-25Kb:0:0:2.6e+02:4.8e+02
chr16	56650000	56675000	MT1DP:-25Kb:0:0:2.6e+02:4.8e+02
chr16	56650000	56675000	MT1F:-25Kb:0:0:2.6e+02:4.8e+02
chr16	56675000	56700000	MT1A:25Kb:0:0:2.6e+02:4.8e+02
chr16	56675000	56700000	MT1E:25Kb:0:0:2.6e+02:4.8e+02
chr16	56675000	56700000	MT1G:-25Kb:0:0:2.6e+02:4.6e+02
chr16	56675000	56700000	MT1H:-25Kb:0:0:2.6e+02:4.6e+02
chr16	56675000	56700000	MT1IP:-25Kb:0:0:2.6e+02:4.6e+02
chr16	56675000	56700000	MT1JP:25Kb:0:0:2.6e+02:4.8e+02
chr16	56675000	56700000	MT1L:25Kb:0:0:2.6e+02:4.8e+02
chr16	56675000	56700000	MT1M:25Kb:0:0:2.6e+02:4.8e+02
chr16	56675000	56700000	MT1X:-25Kb:0:0:2.6e+02:4.6e+02
chr16	56700000	56725000	MT1B:25Kb:0:0:2.6e+02:4.6e+02
chr16	56700000	56725000	MT1DP:25Kb:0:0:2.6e+02:4.6e+02
chr16	56700000	56725000	MT1F:25Kb:0:0:2.6e+02:4.6e+02
chr16	56900000	56925000	MIR138-2:25Kb:0:0:43:3.7e+02
chr16	56900000	56925000	SLC12A3:25Kb:0:0:43:3.7e+02
chr16	56925000	56950000	MIR138-2:50Kb:1.5e-13:4e-15:25:2.1e+02
chr16	56925000	56950000	SLC12A3:50Kb:1.5e-13:4e-15:25:2.1e+02
chr16	57150000	57175000	CPNE2:25Kb:0:0:3.1e+02:5.1e+02
chr16	57625000	57650000	GPR56:-25Kb:1.3e-11:3.2e-13:2.8e+02:4.5e+02
chr16	57675000	57700000	GPR56:25Kb:0:0:2.8e+02:5.5e+02
chr16	58450000	58475000	NDRG4:-25Kb:0:0:2.2e+02:4e+02
chr16	62075000	62100000	CDH8:25Kb:0:0:82:1.2e+02
chr16	66375000	66400000	CDH5:-25Kb:0:0:2.9e+02:5.8e+02
chr16	66475000	66500000	BEAN1:25Kb:1.4e-13:1.8e-15:2.9e+02:4.6e+02
chr16	66550000	66575000	CKLF:-25Kb:0:0:2.9e+02:4.8e+02
chr16	66550000	66575000	CKLF-CMTM1:-25Kb:0:0:2.9e+02:4.8e+02
chr16	66550000	66575000	TK2:-25Kb:0:0:2.9e+02:4.8e+02
chr16	66925000	66950000	CDH16:-25Kb:1.2e-13:1.6e-15:3.3e+02:5.2e+02
chr16	66925000	66950000	CES2:-25Kb:1.2e-13:1.6e-15:3.3e+02:5.2e+02
chr16	66925000	66950000	FAM96B:-25Kb:1.2e-13:1.6e-15:3.3e+02:5.2e+02
chr16	66925000	66950000	RRAD:-25Kb:1.2e-13:1.6e-15:3.3e+02:5.2e+02
chr16	67475000	67500000	HSD11B2:25Kb:0:0:3.3e+02:5.5e+02
chr16	67475000	67500000	ZDHHC1:25Kb:0:0:3.3e+02:5.5e+02
chr16	67550000	67575000	ACD:-125Kb:0:0:83:2.8e+02
chr16	67550000	67575000	PARD6A:-125Kb:0:0:83:2.8e+02
chr16	67550000	67575000	RLTPR:-125Kb:0:0:83:2.8e+02
chr16	67675000	67700000	FAM65A:125Kb:0:0:83:2.8e+02
chr16	68275000	68300000	PRMT7:-50Kb:1.4e-14:3.3e-16:1.7e+02:3.3e+02
chr16	68275000	68300000	SLC7A6OS:-50Kb:1.4e-14:3.3e-16:1.7e+02:3.3e+02
chr16	68300000	68325000	PRMT7:-25Kb:1.4e-14:2.2e-16:2.9e+02:4.5e+02
chr16	68300000	68325000	SLC7A6OS:-25Kb:1.4e-14:2.2e-16:2.9e+02:4.5e+02
chr16	68325000	68350000	PLA2G15:50Kb:1.7e-14:4.4e-16:1.7e+02:3.3e+02
chr16	68325000	68350000	SLC7A6:50Kb:1.7e-14:4.4e-16:1.7e+02:3.3e+02
chr16	68350000	68375000	PLA2G15:75Kb:0:0:1.3e+02:3.4e+02
chr16	68350000	68375000	SLC7A6:75Kb:0:0:1.3e+02:3.4e+02
chr16	68925000	68950000	HAS3:-200Kb:1.7e-12:2.3e-14:53:1.9e+02
chr16	69800000	69825000	MIR140:-150Kb:4.1e-12:1.1e-13:65:2e+02
chr16	69825000	69850000	MIR140:-125Kb:0:0:68:2.3e+02
chr16	69925000	69950000	MIR140:-25Kb:2.1e-11:8.4e-13:2.4e+02:3.6e+02
chr16	70425000	70450000	ST3GAL2:-25Kb:2.1e-13:2.6e-15:2.8e+02:4.1e+02
chr16	70575000	70600000	COG4:25Kb:0:0:2.8e+02:4.6e+02
chr16	70575000	70600000	SF3B3:25Kb:0:0:2.8e+02:4.6e+02
chr16	70575000	70600000	SNORD111:25Kb:0:0:2.8e+02:4.6e+02
chr16	70575000	70600000	SNORD111B:25Kb:0:0:2.8e+02:4.6e+02
chr16	70675000	70700000	IL34:75Kb:3.5e-13:4.7e-15:1.1e+02:2.4e+02
chr16	70700000	70725000	LOC100130894:-75Kb:0:0:1.1e+02:2.5e+02
chr16	70775000	70800000	MTSS1L:75Kb:0:0:1.1e+02:2.5e+02
chr16	70800000	70825000	MTSS1L:100Kb:0:0:90:2.4e+02
chr16	71950000	71975000	IST1:25Kb:0:0:1.9e+02:2.9e+02
chr16	72100000	72125000	DHX38:-25Kb:0:0:83:2.1e+02
chr16	72100000	72125000	TXNL4B:-25Kb:0:0:83:2.1e+02
chr16	72150000	72175000	DHX38:25Kb:7.2e-14:1.9e-15:1.8e+02:2.9e+02
chr16	72150000	72175000	TXNL4B:25Kb:7.2e-14:1.9e-15:1.8e+02:2.9e+02
chr16	73375000	73400000	LOC100506172:-25Kb:1.4e-13:1.8e-15:1.4e+02:2.4e+02
chr16	75125000	75150000	ZNRF1:100Kb:2.9e-11:3.7e-13:75:2e+02
chr16	75275000	75300000	BCAR1:-25Kb:1.3e-13:3.2e-15:2.6e+02:4e+02
chr16	75325000	75350000	BCAR1:25Kb:4.3e-14:5.6e-16:2.6e+02:4e+02
chr16	75400000	75425000	BCAR1:100Kb:7.8e-11:3e-12:75:2e+02
chr16	81500000	81525000	CMIP:25Kb:0:0:2.6e+02:5.3e+02
chr16	81750000	81775000	MIR4720:350Kb:0:0:37:2.5e+02
chr16	86400000	86425000	LOC732275:25Kb:0:0:2.6e+02:4.5e+02
chr16	86550000	86575000	FLJ30679:-25Kb:3.9e-13:5.9e-15:45:2.1e+02
chr16	86550000	86575000	MTHFSD:-25Kb:3.9e-13:5.9e-15:45:2.1e+02
chr16	88550000	88575000	MIR5189:25Kb:0:0:85:3.1e+02
chr16	88650000	88675000	ZC3H18:25Kb:8.8e-15:1.1e-16:85:3e+02
chr16	89575000	89600000	LOC100287036:200Kb:1.5e-11:2e-13:44:1.8e+02
chr17	2075000	2100000	HIC1:125Kb:1.6e-12:2.1e-14:82:2.6e+02
chr17	2075000	2100000	MIR132:125Kb:1.6e-12:2.1e-14:82:2.6e+02
chr17	2075000	2100000	MIR212:125Kb:1.6e-12:2.1e-14:82:2.6e+02
chr17	2125000	2150000	HIC1:175Kb:3e-12:7.8e-14:61:2.4e+02
chr17	2125000	2150000	MIR132:175Kb:3e-12:7.8e-14:61:2.4e+02
chr17	2125000	2150000	MIR212:175Kb:3e-12:7.8e-14:61:2.4e+02
chr17	2275000	2300000	LOC284009:-25Kb:5.2e-13:6.3e-15:1.8e+02:3.8e+02
chr17	2275000	2300000	MNT:-25Kb:5.2e-13:6.3e-15:1.8e+02:3.8e+02
chr17	4425000	4450000	SPNS2:25Kb:1.7e-11:2.1e-13:2.6e+02:3.9e+02
chr17	4775000	4800000	PLD2:75Kb:1.5e-11:1.9e-13:1e+02:2.4e+02
chr17	4850000	4875000	CAMTA2:-25Kb:0:0:2.3e+02:4.1e+02
chr17	4875000	4900000	ENO3:25Kb:0:0:2.3e+02:4.1e+02
chr17	4875000	4900000	PFN1:25Kb:0:0:2.3e+02:4.1e+02
chr17	4875000	4900000	SPAG7:25Kb:0:0:2.3e+02:4.1e+02
chr17	6800000	6825000	C17orf49:-100Kb:8.8e-15:1.1e-16:81:2.5e+02
chr17	6800000	6825000	LOC100506713:-100Kb:8.8e-15:1.1e-16:81:2.5e+02
chr17	6800000	6825000	MIR195:-100Kb:8.8e-15:1.1e-16:81:2.5e+02
chr17	6800000	6825000	MIR497:-100Kb:8.8e-15:1.1e-16:81:2.5e+02
chr17	6800000	6825000	MIR497HG:-100Kb:8.8e-15:1.1e-16:81:2.5e+02
chr17	6800000	6825000	RNASEK:-100Kb:8.8e-15:1.1e-16:81:2.5e+02
chr17	6800000	6825000	RNASEK-C17orf49:-100Kb:8.8e-15:1.1e-16:81:2.5e+02
chr17	8025000	8050000	PER1:-25Kb:5.3e-11:6.4e-13:3.2e+02:5e+02
chr17	8025000	8050000	VAMP2:-25Kb:5.3e-11:6.4e-13:3.2e+02:5e+02
chr17	8050000	8075000	HES7:25Kb:5e-11:6.2e-13:3.2e+02:5e+02
chr17	10675000	10700000	LINC00675:-25Kb:0:0:1.6e+02:2.4e+02
chr17	10700000	10725000	PIRT:-25Kb:4.5e-12:6e-14:1.6e+02:2.2e+02
chr17	10725000	10750000	LINC00675:25Kb:2e-12:5.4e-14:1.6e+02:2.2e+02
chr17	11925000	11950000	MIR744:-50Kb:5.2e-11:6.8e-13:73:1.3e+02
chr17	12650000	12675000	ARHGAP44:-25Kb:1.1e-13:1.3e-15:1.3e+02:1.9e+02
chr17	13975000	14000000	COX10:25Kb:0:0:81:1.9e+02
chr17	13975000	14000000	COX10-AS1:25Kb:0:0:81:1.9e+02
chr17	14000000	14025000	COX10:50Kb:0:0:59:1.6e+02
chr17	14000000	14025000	COX10-AS1:50Kb:0:0:59:1.6e+02
chr17	15375000	15400000	CDRT4:25Kb:1.3e-13:1.7e-15:2.1e+02:3.2e+02
chr17	15375000	15400000	MIR4731:225Kb:0:0:31:1.5e+02
chr17	15375000	15400000	PMP22:225Kb:0:0:31:1.5e+02
chr17	15400000	15425000	MIR4731:250Kb:0:0:27:2.1e+02
chr17	15400000	15425000	PMP22:250Kb:0:0:27:2.1e+02
chr17	16350000	16375000	FAM211A:-25Kb:0:0:1.9e+02:4.1e+02
chr17	16400000	16425000	FAM211A:25Kb:0:0:1.9e+02:4.2e+02
chr17	17325000	17350000	SMCR9:25Kb:0:0:3e+02:5.4e+02
chr17	17775000	17800000	ATPAF2:-150Kb:4.1e-12:5.6e-14:91:2.4e+02
chr17	17775000	17800000	GID4:-150Kb:4.1e-12:5.6e-14:91:2.4e+02
chr17	18050000	18075000	ALKBH5:-25Kb:0:0:3.2e+02:5e+02
chr17	18825000	18850000	SLC5A10:-25Kb:1.4e-12:3.7e-14:2e+02:3.4e+02
chr17	18850000	18875000	FAM83G:-50Kb:0:0:80:2.6e+02
chr17	18875000	18900000	FAM83G:-25Kb:0:0:2e+02:4.1e+02
chr17	18900000	18925000	SLC5A10:50Kb:0:0:80:2.6e+02
chr17	19175000	19200000	EPN2-AS1:-25Kb:7.9e-14:1e-15:2.6e+02:3.9e+02
chr17	19175000	19200000	EPN2-IT1:25Kb:0:0:2.6e+02:4.5e+02
chr17	19250000	19275000	ALDH3A1:-400Kb:2.8e-12:8e-14:26:1.4e+02
chr17	19400000	19425000	ALDH3A1:-250Kb:7.9e-14:1.1e-15:38:1.6e+02
chr17	19425000	19450000	ALDH3A1:-225Kb:2.8e-12:1.2e-13:42:1.6e+02
chr17	19650000	19675000	SLC47A1:225Kb:6.8e-12:8.8e-14:42:1.6e+02
chr17	20900000	20925000	USP22:-25Kb:0:0:2.2e+02:3.5e+02
chr17	21075000	21100000	TMEM11:-25Kb:0:0:2.2e+02:3.6e+02
chr17	21125000	21150000	C17orf103:-25Kb:0:0:2.2e+02:3.3e+02
chr17	21125000	21150000	TMEM11:25Kb:0:0:2.2e+02:3.4e+02
chr17	21200000	21225000	KCNJ18:-100Kb:0:0:76:1.8e+02
chr17	21225000	21250000	KCNJ18:-75Kb:0:0:95:2.6e+02
chr17	21975000	22000000	MTRNR2L1:-25Kb:0:0:0:1e+02
chr17	22025000	22050000	MTRNR2L1:25Kb:3.8e-12:1e-13:0:78
chr17	25750000	25775000	TBC1D3P5:25Kb:2.6e-14:3.3e-16:2.6e+02:3.9e+02
chr17	25925000	25950000	LGALS9:-25Kb:1.2e-11:1.5e-13:2.6e+02:3.9e+02
chr17	26700000	26725000	SLC46A1:-25Kb:2.4e-11:2.9e-13:2.3e+02:3.8e+02
chr17	27400000	27425000	PHF12:125Kb:2.7e-11:7.2e-13:94:2.3e+02
chr17	27425000	27450000	PHF12:150Kb:0:0:70:2.8e+02
chr17	27900000	27925000	CORO6:-25Kb:0:0:1.5e+02:3.5e+02
chr17	27925000	27950000	ANKRD13B:25Kb:0:0:1.5e+02:3.5e+02
chr17	27925000	27950000	GIT1:25Kb:0:0:1.5e+02:3.5e+02
chr17	29250000	29275000	RNF135:-25Kb:0:0:1.5e+02:3e+02
chr17	30600000	30625000	RHBDL3:25Kb:0:0:2.1e+02:3.8e+02
chr17	30625000	30650000	RHBDL3:50Kb:4.4e-15:1.1e-16:1.1e+02:2.6e+02
chr17	32525000	32550000	CCL1:-150Kb:2.7e-12:3.6e-14:61:1.7e+02
chr17	32525000	32550000	CCL13:-150Kb:2.7e-12:3.6e-14:61:1.7e+02
chr17	32525000	32550000	CCL8:-100Kb:3.5e-12:4.6e-14:84:2e+02
chr17	33325000	33350000	FNDC8:-100Kb:0:0:84:2.4e+02
chr17	33325000	33350000	LIG3:25Kb:4.3e-13:5.4e-15:2.5e+02:3.8e+02
chr17	33325000	33350000	RAD51D:-100Kb:0:0:84:2.4e+02
chr17	33325000	33350000	RAD51L3-RFFL:-100Kb:0:0:84:2.4e+02
chr17	34025000	34050000	RASL10B:-25Kb:1.1e-11:1.4e-13:1.8e+02:3e+02
chr17	34300000	34325000	CCL15-CCL14:-25Kb:0:0:2.2e+02:3.8e+02
chr17	34300000	34325000	CCL23:-25Kb:0:0:2.2e+02:3.8e+02
chr17	34325000	34350000	CCL14:25Kb:0:0:2.2e+02:3.8e+02
chr17	34325000	34350000	CCL15:25Kb:0:0:2.2e+02:3.8e+02
chr17	34325000	34350000	CCL16:25Kb:0:0:2.2e+02:3.8e+02
chr17	34800000	34825000	ZNHIT3:-25Kb:1.8e-12:4.5e-14:0:1.3e+02
chr17	34825000	34850000	TBC1D3G:25Kb:4.3e-12:5.4e-14:0:1.3e+02
chr17	34850000	34875000	MYO19:-25Kb:0:0:0:2.6e+02
chr17	34850000	34875000	PIGW:-25Kb:0:0:0:2.6e+02
chr17	34850000	34875000	ZNHIT3:25Kb:0:0:0:2.5e+02
chr17	37775000	37800000	PNMT:-25Kb:3e-13:3.7e-15:2.3e+02:4.3e+02
chr17	37775000	37800000	TCAP:-25Kb:3e-13:3.7e-15:2.3e+02:4.3e+02
chr17	37800000	37825000	PPP1R1B:25Kb:3.4e-13:4.4e-15:2.3e+02:4.3e+02
chr17	37800000	37825000	STARD3:25Kb:3.4e-13:4.4e-15:2.3e+02:4.3e+02
chr17	38450000	38475000	GJD3:-50Kb:0:0:1.7e+02:3.7e+02
chr17	38500000	38525000	RARA:50Kb:0:0:1.7e+02:3.7e+02
chr17	38675000	38700000	IGFBP4:100Kb:0:0:1e+02:2.6e+02
chr17	39625000	39650000	KRT13:-25Kb:1.5e-12:4.2e-14:1.9e+02:3.5e+02
chr17	39650000	39675000	KRT15:-25Kb:0:0:1.9e+02:5e+02
chr17	39650000	39675000	KRT19:-25Kb:0:0:1.9e+02:5e+02
chr17	39650000	39675000	KRT35:25Kb:2.6e-12:3.6e-14:1.9e+02:3.5e+02
chr17	39650000	39675000	KRT36:25Kb:2.6e-12:3.6e-14:1.9e+02:3.5e+02
chr17	39675000	39700000	KRT13:25Kb:0:0:1.9e+02:5e+02
chr17	39675000	39700000	LOC147093:-25Kb:1.7e-12:4.9e-14:1.9e+02:3.6e+02
chr17	39700000	39725000	KRT14:-25Kb:6.7e-14:8.9e-16:1.9e+02:3.7e+02
chr17	39700000	39725000	KRT15:25Kb:1.6e-12:4e-14:1.9e+02:3.6e+02
chr17	39700000	39725000	KRT19:25Kb:1.6e-12:4e-14:1.9e+02:3.6e+02
chr17	39700000	39725000	KRT9:-25Kb:6.7e-14:8.9e-16:1.9e+02:3.7e+02
chr17	39725000	39750000	LOC147093:25Kb:7.1e-14:1e-15:1.9e+02:3.7e+02
chr17	40100000	40125000	DHX58:-150Kb:3.6e-11:4.8e-13:76:2.3e+02
chr17	40100000	40125000	HSPB9:-150Kb:3.6e-11:4.8e-13:76:2.3e+02
chr17	40100000	40125000	KAT2A:-150Kb:3.6e-11:4.8e-13:76:2.3e+02
chr17	40250000	40275000	CNP:150Kb:6e-11:7.6e-13:76:2.3e+02
chr17	40275000	40300000	RAB5C:-25Kb:6e-13:7.2e-15:2.8e+02:4.4e+02
chr17	41400000	41425000	LINC00854:25Kb:0:0:3.1e+02:9.8e+02
chr17	41650000	41675000	MEOX1:-75Kb:9.7e-12:1.2e-13:1.3e+02:3.2e+02
chr17	42275000	42300000	GRN:-125Kb:2.2e-12:2.8e-14:92:2.7e+02
chr17	42275000	42300000	SLC25A39:-125Kb:2.2e-12:2.8e-14:92:2.7e+02
chr17	43350000	43375000	MAP3K14:-25Kb:0:0:3.1e+02:5e+02
chr17	45300000	45325000	ITGB3:-25Kb:3.8e-13:9.8e-15:2e+02:3.5e+02
chr17	45350000	45375000	ITGB3:25Kb:0:0:2e+02:4.8e+02
chr17	45950000	45975000	LRRC46:50Kb:7.4e-11:9.4e-13:1.7e+02:3.6e+02
chr17	45950000	45975000	MRPL10:50Kb:7.4e-11:9.4e-13:1.7e+02:3.6e+02
chr17	45950000	45975000	SCRN2:50Kb:7.4e-11:9.4e-13:1.7e+02:3.6e+02
chr17	47650000	47675000	SPOP:-100Kb:0:0:1e+02:3.5e+02
chr17	47750000	47775000	NXPH3:100Kb:0:0:1e+02:3.5e+02
chr17	48100000	48125000	ITGA3:-25Kb:2.3e-11:2.8e-13:3.1e+02:5.2e+02
chr17	48100000	48125000	LOC284080:-25Kb:2.3e-11:2.8e-13:3.1e+02:5.2e+02
chr17	53600000	53625000	PCTP:-225Kb:6.4e-13:8.7e-15:38:1.6e+02
chr17	54950000	54975000	TRIM25:-25Kb:2.8e-12:3.5e-14:2.4e+02:3.9e+02
chr17	54975000	55000000	MTVR2:25Kb:1.1e-12:1.3e-14:2.4e+02:3.9e+02
chr17	55925000	55950000	SRSF1:-150Kb:0:0:67:2.3e+02
chr17	55925000	55950000	VEZF1:-125Kb:0:0:75:2.8e+02
chr17	55950000	55975000	CUEDC1:-75Kb:2e-11:2.5e-13:1.1e+02:2.4e+02
chr17	55950000	55975000	MRPS23:25Kb:0:0:2.2e+02:3.8e+02
chr17	55950000	55975000	VEZF1:-100Kb:1.5e-12:3.7e-14:87:2.3e+02
chr17	56050000	56075000	MRPS23:125Kb:0:0:75:2.8e+02
chr17	56075000	56100000	MRPS23:150Kb:0:0:67:2.3e+02
chr17	57450000	57475000	MIR4729:25Kb:0:0:2e+02:4e+02
chr17	57500000	57525000	MIR4729:75Kb:6.1e-11:1.6e-12:82:2.2e+02
chr17	57825000	57850000	MIR21:-75Kb:7.8e-11:9.7e-13:82:2.2e+02
chr17	59550000	59575000	TBX4:25Kb:0:0:1.6e+02:3e+02
chr17	61575000	61600000	KCNH6:-25Kb:5.1e-14:6.7e-16:3.2e+02:5e+02
chr17	62025000	62050000	CD79B:25Kb:0:0:2.6e+02:4.5e+02
chr17	62025000	62050000	SCN4A:-25Kb:0:0:2.6e+02:4.6e+02
chr17	63150000	63175000	RGS9:25Kb:1.8e-14:2.2e-16:2.3e+02:4e+02
chr17	66375000	66400000	ARSG:125Kb:0:0:49:2.3e+02
chr17	66375000	66400000	SLC16A6:100Kb:0:0:60:2.5e+02
chr17	66750000	66775000	ABCA10:-475Kb:8.1e-15:1.1e-16:22:1.5e+02
chr17	71350000	71375000	C17orf80:125Kb:2.3e-11:3e-13:63:1.7e+02
chr17	71350000	71375000	CPSF4L:100Kb:0:0:75:2e+02
chr17	71350000	71375000	FAM104A:125Kb:2.3e-11:3e-13:63:1.7e+02
chr17	73675000	73700000	ITGB4:-25Kb:0:0:2.9e+02:5.5e+02
chr17	73900000	73925000	ACOX1:-75Kb:0:0:22:2.6e+02
chr17	73900000	73925000	CDK3:-75Kb:0:0:22:2.6e+02
chr17	73900000	73925000	EVPL:-100Kb:0:0:17:2.4e+02
chr17	73900000	73925000	FBF1:-25Kb:0:0:53:4e+02
chr17	73900000	73925000	TEN1:-75Kb:0:0:22:2.6e+02
chr17	73900000	73925000	TEN1-CDK3:-75Kb:0:0:22:2.6e+02
chr17	73925000	73950000	MRPL38:25Kb:0:0:53:4e+02
chr17	73950000	73975000	MRPL38:50Kb:4.3e-12:2.5e-13:30:1.9e+02
chr17	73975000	74000000	MRPL38:75Kb:0:0:22:2.6e+02
chr17	74000000	74025000	MRPL38:100Kb:0:0:17:2.4e+02
chr17	74450000	74475000	PRCD:-50Kb:4e-11:5.3e-13:1.7e+02:3.4e+02
chr17	75400000	75425000	MIR4316:25Kb:8.5e-14:1.1e-15:2.8e+02:4.3e+02
chr17	76875000	76900000	TIMP2:-25Kb:0:0:3.2e+02:5.5e+02
chr17	76900000	76925000	LOC100653515:25Kb:0:0:3.2e+02:5.5e+02
chr17	79800000	79825000	FAM195B:25Kb:9.5e-11:1.2e-12:2.4e+02:4.1e+02
chr17	79800000	79825000	PPP1R27:25Kb:9.5e-11:1.2e-12:2.4e+02:4.1e+02
chr18	725000	750000	YES1:-75Kb:4.5e-13:6.7e-15:75:2e+02
chr18	2575000	2600000	METTL4:25Kb:1.6e-12:2.3e-14:48:1.5e+02
chr18	2575000	2600000	NDC80:25Kb:1.6e-12:2.3e-14:48:1.5e+02
chr18	3275000	3300000	DLGAP1-AS1:-300Kb:5.6e-14:1.6e-15:38:1.4e+02
chr18	3450000	3475000	DLGAP1-AS1:-125Kb:0:0:64:1.9e+02
chr18	5450000	5475000	EPB41L3:-75Kb:0:0:72:1.9e+02
chr18	5500000	5525000	EPB41L3:-25Kb:0:0:1.6e+02:2.9e+02
chr18	9725000	9750000	RAB31:25Kb:0:0:2e+02:3.6e+02
chr18	11875000	11900000	CHMP1B:25Kb:1.1e-11:1.4e-13:1.3e+02:2.4e+02
chr18	12225000	12250000	CIDEA:-25Kb:8.3e-12:1e-13:1.3e+02:2.5e+02
chr18	12725000	12750000	SEH1L:-200Kb:0:0:42:2e+02
chr18	13475000	13500000	MIR5190:25Kb:0:0:2.2e+02:3.7e+02
chr18	22050000	22075000	HRH4:25Kb:1.1e-11:1.3e-13:1.2e+02:2.4e+02
chr18	29125000	29150000	TTR:-25Kb:0:0:1.2e+02:2.5e+02
chr18	29150000	29175000	LOC100652770:25Kb:0:0:1.2e+02:2.5e+02
chr18	29275000	29300000	LOC100652770:150Kb:5.1e-13:1.6e-14:29:1.1e+02
chr18	29275000	29300000	TTR:125Kb:9.4e-12:2.8e-13:33:1.1e+02
chr18	29300000	29325000	LOC100652770:175Kb:6.7e-12:3.1e-13:36:1.1e+02
chr18	29850000	29875000	GAREM:-200Kb:2.1e-11:2.7e-13:34:1.2e+02
chr18	32875000	32900000	ZNF271:25Kb:2.7e-11:3.4e-13:1.8e+02:2.9e+02
chr18	32875000	32900000	ZSCAN30:25Kb:2.7e-11:3.4e-13:1.8e+02:2.9e+02
chr18	33175000	33200000	MIR3975:25Kb:2.1e-13:3e-15:1.8e+02:3e+02
chr18	35150000	35175000	CELF4:25Kb:0:0:48:1.9e+02
chr18	37300000	37325000	LINC00669:-25Kb:2.5e-14:3.3e-16:95:1.6e+02
chr18	37350000	37375000	LINC00669:25Kb:9.2e-12:2.5e-13:95:1.5e+02
chr18	39500000	39525000	PIK3C3:-25Kb:0:0:0:1.4e+02
chr18	39550000	39575000	PIK3C3:25Kb:0:0:0:1.2e+02
chr18	40700000	40725000	RIT2:25Kb:6.4e-13:8.4e-15:53:1.3e+02
chr18	43275000	43300000	SIGLEC15:-125Kb:8.3e-13:2.1e-14:56:1.8e+02
chr18	43300000	43325000	SIGLEC15:-100Kb:0:0:70:2.4e+02
chr18	43325000	43350000	SIGLEC15:-75Kb:1.9e-12:7.3e-14:92:2.1e+02
chr18	43400000	43425000	SLC14A1:100Kb:0:0:70:2.4e+02
chr18	44250000	44275000	LOXHD1:25Kb:0:0:1.8e+02:3.2e+02
chr18	46075000	46100000	CTIF:25Kb:0:0:2.3e+02:4e+02
chr18	51750000	51775000	POLI:-25Kb:0:0:1.1e+02:2.8e+02
chr18	51775000	51800000	MBD2:25Kb:0:0:1.1e+02:2.8e+02
chr18	56425000	56450000	OACYLP:-275Kb:4e-14:5.6e-16:32:1.6e+02
chr18	56450000	56475000	OACYLP:-250Kb:5.2e-13:1.4e-14:34:1.5e+02
chr18	57525000	57550000	PMAIP1:-25Kb:0:0:1.2e+02:2.3e+02
chr18	61650000	61675000	SERPINB8:25Kb:0:0:1.5e+02:2.8e+02
chr18	61900000	61925000	LOC400654:-25Kb:2.6e-12:3.3e-14:72:1.4e+02
chr18	65200000	65225000	DSEL:25Kb:1.3e-13:1.9e-15:57:1.3e+02
chr18	65200000	65225000	LOC643542:25Kb:1.3e-13:1.9e-15:57:1.3e+02
chr18	66350000	66375000	CCDC102B:-25Kb:0:0:57:1.6e+02
chr18	66350000	66375000	TMX3:-25Kb:0:0:57:1.6e+02
chr18	66400000	66425000	CCDC102B:25Kb:4.3e-15:1.1e-16:57:1.2e+02
chr18	66400000	66425000	TMX3:25Kb:4.3e-15:1.1e-16:57:1.2e+02
chr18	67575000	67600000	CD226:-25Kb:0:0:1e+02:2.2e+02
chr18	68100000	68125000	RTTN:250Kb:0:0:34:1.8e+02
chr18	70175000	70200000	CBLN2:-25Kb:4.8e-14:1.2e-15:52:1.2e+02
chr18	70225000	70250000	CBLN2:25Kb:4.8e-14:1.2e-15:52:1.2e+02
chr18	72175000	72200000	CNDP1:-25Kb:0:0:1.4e+02:3e+02
chr18	74800000	74825000	MBP:-25Kb:4.2e-11:5.2e-13:1.7e+02:2.6e+02
chr18	77175000	77200000	NFATC1:25Kb:6e-11:8e-13:1.5e+02:2.6e+02
chr19	50000	75000	MIER2:-275Kb:1.2e-12:2.3e-14:91:2.4e+02
chr19	100000	125000	ODF3L2:-350Kb:1.4e-12:2.5e-14:91:2.4e+02
chr19	100000	125000	SHC2:-350Kb:1.4e-12:2.5e-14:91:2.4e+02
chr19	125000	150000	MADCAM1:-350Kb:1e-12:1.8e-14:91:2.4e+02
chr19	800000	825000	CFD:-50Kb:8.3e-11:1.1e-12:2.1e+02:3.2e+02
chr19	800000	825000	ELANE:-50Kb:8.3e-11:1.1e-12:2.1e+02:3.2e+02
chr19	825000	850000	KISS1R:-75Kb:2.7e-11:3.5e-13:2.1e+02:3.2e+02
chr19	825000	850000	MED16:-50Kb:4.8e-11:6.4e-13:2.1e+02:3.2e+02
chr19	825000	850000	R3HDM4:-75Kb:2.7e-11:3.5e-13:2.1e+02:3.2e+02
chr19	850000	875000	ARID3A:-75Kb:1.6e-11:2.1e-13:2.1e+02:3.2e+02
chr19	1050000	1075000	POLR2E:-25Kb:1.5e-13:1.9e-15:2.1e+02:3.3e+02
chr19	1075000	1100000	HMHA1:25Kb:4.4e-14:5.6e-16:2.1e+02:3.3e+02
chr19	1275000	1300000	NDUFS7:-100Kb:2.3e-13:2.9e-15:71:1.9e+02
chr19	1300000	1325000	MUM1:-50Kb:0:0:1.3e+02:2.7e+02
chr19	1375000	1400000	C19orf24:100Kb:2.4e-12:3e-14:71:1.9e+02
chr19	1375000	1400000	EFNA2:100Kb:2.4e-12:3e-14:71:1.9e+02
chr19	2175000	2200000	AP3D1:25Kb:0:0:2.6e+02:4.3e+02
chr19	2175000	2200000	DOT1L:25Kb:0:0:2.6e+02:4.3e+02
chr19	3150000	3175000	GNA15:25Kb:0:0:2.4e+02:4.2e+02
chr19	3300000	3325000	C19orf77:-175Kb:1.5e-13:4e-15:54:2e+02
chr19	3325000	3350000	C19orf77:-150Kb:0:0:67:2.3e+02
chr19	4550000	4575000	TNFAIP8L1:-75Kb:0:0:95:2.2e+02
chr19	4625000	4650000	SEMA6B:75Kb:0:0:95:2.2e+02
chr19	4725000	4750000	FEM1A:-50Kb:5.2e-13:6.4e-15:1.5e+02:2.5e+02
chr19	5950000	5975000	LOC100128568:-25Kb:4.3e-13:1.1e-14:2.5e+02:3.8e+02
chr19	5950000	5975000	RANBP3:-25Kb:4.3e-13:1.1e-14:2.5e+02:3.8e+02
chr19	6000000	6025000	LOC100128568:25Kb:0:0:2.5e+02:5.3e+02
chr19	6000000	6025000	RANBP3:25Kb:0:0:2.5e+02:5.3e+02
chr19	6050000	6075000	RFX2:-50Kb:0:0:1.4e+02:3.3e+02
chr19	10675000	10700000	ILF3:-75Kb:5.5e-13:6.9e-15:1.2e+02:3e+02
chr19	10675000	10700000	ILF3-AS1:-75Kb:5.5e-13:6.9e-15:1.2e+02:3e+02
chr19	10750000	10775000	AP1M2:75Kb:4.6e-13:5.8e-15:1.2e+02:3e+02
chr19	10750000	10775000	CDKN2D:75Kb:4.6e-13:5.8e-15:1.2e+02:3e+02
chr19	10750000	10775000	KRI1:75Kb:4.6e-13:5.8e-15:1.2e+02:3e+02
chr19	12750000	12775000	DHPS:-25Kb:7.8e-15:2.2e-16:1.4e+02:2.8e+02
chr19	12750000	12775000	MAN2B1:-25Kb:7.8e-15:2.2e-16:1.4e+02:2.8e+02
chr19	12750000	12775000	WDR83:-25Kb:7.8e-15:2.2e-16:1.4e+02:2.8e+02
chr19	12750000	12775000	WDR83OS:-25Kb:7.8e-15:2.2e-16:1.4e+02:2.8e+02
chr19	12775000	12800000	FBXW9:-25Kb:0:0:1.2e+02:3.2e+02
chr19	12775000	12800000	SNORD41:-25Kb:0:0:1.2e+02:3.2e+02
chr19	12800000	12825000	DHPS:25Kb:0:0:1.2e+02:3.2e+02
chr19	12800000	12825000	MAN2B1:25Kb:0:0:1.2e+02:3.2e+02
chr19	12800000	12825000	WDR83:25Kb:0:0:1.2e+02:3.2e+02
chr19	12800000	12825000	WDR83OS:25Kb:0:0:1.2e+02:3.2e+02
chr19	13075000	13100000	LYL1:-125Kb:1.8e-14:2.2e-16:71:2.3e+02
chr19	13125000	13150000	NFIX:25Kb:9.9e-12:1.2e-13:3.1e+02:4.5e+02
chr19	13175000	13200000	DAND5:100Kb:7.9e-12:2.1e-13:1e+02:2.4e+02
chr19	13200000	13225000	DAND5:125Kb:0:0:71:2.3e+02
chr19	13975000	14000000	LOC113230:-200Kb:2.6e-14:3.3e-16:39:1.9e+02
chr19	14075000	14100000	RFX1:-25Kb:8.7e-11:1.1e-12:2.3e+02:3.6e+02
chr19	14175000	14200000	MIR181C:200Kb:8.2e-12:1.1e-13:39:1.9e+02
chr19	14175000	14200000	MIR181D:200Kb:8.2e-12:1.1e-13:39:1.9e+02
chr19	14175000	14200000	NANOS3:200Kb:8.2e-12:1.1e-13:39:1.9e+02
chr19	15200000	15225000	ILVBL:-25Kb:0:0:1.5e+02:3.2e+02
chr19	15225000	15250000	SYDE1:25Kb:0:0:1.5e+02:3.2e+02
chr19	15250000	15275000	ILVBL:25Kb:4.2e-12:1.2e-13:1.5e+02:2.8e+02
chr19	15400000	15425000	BRD4:25Kb:0:0:1.5e+02:3.4e+02
chr19	15425000	15450000	BRD4:50Kb:9.1e-14:2.4e-15:93:2.3e+02
chr19	15525000	15550000	MIR1470:-25Kb:2.5e-14:3.3e-16:1.5e+02:3e+02
chr19	15525000	15550000	WIZ:-25Kb:2.5e-14:3.3e-16:1.5e+02:3e+02
chr19	15550000	15575000	AKAP8L:25Kb:2.4e-14:3.3e-16:1.5e+02:3e+02
chr19	16100000	16125000	FLJ25328:-25Kb:4.3e-14:5.6e-16:1.5e+02:3.2e+02
chr19	16100000	16125000	LINC00661:-25Kb:4.3e-14:5.6e-16:1.5e+02:3.2e+02
chr19	16350000	16375000	KLF2:-75Kb:1.9e-12:2.3e-14:1.2e+02:2.8e+02
chr19	16700000	16725000	SLC35E1:25Kb:7.6e-11:9.5e-13:2.8e+02:4.3e+02
chr19	17450000	17475000	PLVAP:-25Kb:0:0:2.6e+02:4.7e+02
chr19	18450000	18475000	LRRC25:-50Kb:0:0:1.6e+02:3.7e+02
chr19	18500000	18525000	PGPEP1:50Kb:0:0:1.6e+02:3.7e+02
chr19	19725000	19750000	ATP13A1:-25Kb:0:0:1.2e+02:2.8e+02
chr19	19725000	19750000	GMIP:-25Kb:0:0:1.2e+02:2.8e+02
chr19	19750000	19775000	LPAR2:25Kb:0:0:1.2e+02:2.8e+02
chr19	19750000	19775000	PBX4:25Kb:0:0:1.2e+02:2.8e+02
chr19	21275000	21300000	ZNF714:25Kb:8.9e-15:1.1e-16:81:1.4e+02
chr19	22000000	22025000	ZNF43:-25Kb:0:0:63:1.5e+02
chr19	23450000	23475000	ZNF724P:25Kb:1.5e-12:1.9e-14:78:1.5e+02
chr19	24225000	24250000	ZNF254:-25Kb:0:0:61:2e+02
chr19	28250000	28275000	LINC00662:-25Kb:9.2e-15:1.1e-16:98:1.6e+02
chr19	30050000	30075000	POP4:-25Kb:0:0:1.1e+02:2e+02
chr19	30100000	30125000	PLEKHF1:-50Kb:0:0:89:2e+02
chr19	30100000	30125000	POP4:25Kb:0:0:1.2e+02:2.4e+02
chr19	30200000	30225000	POP4:125Kb:3.9e-11:1.6e-12:32:1e+02
chr19	31600000	31625000	DKFZp566F0947:-25Kb:0:0:1.3e+02:2.1e+02
chr19	32100000	32125000	THEG5:25Kb:2.2e-11:2.9e-13:1.3e+02:2.1e+02
chr19	32850000	32875000	ZNF507:25Kb:0:0:1.9e+02:3.3e+02
chr19	34850000	34875000	PDCD2L:-25Kb:0:0:2.8e+02:4.8e+02
chr19	34875000	34900000	GPI:25Kb:0:0:2.8e+02:4.8e+02
chr19	35450000	35475000	GRAMD1A:-25Kb:0:0:2e+02:3.3e+02
chr19	35450000	35475000	SCN1B:-50Kb:9.9e-13:1.2e-14:1.2e+02:2.3e+02
chr19	35475000	35500000	SCN1B:-25Kb:1e-12:2.5e-14:2e+02:3.2e+02
chr19	35475000	35500000	ZNF792:25Kb:0:0:2e+02:3.3e+02
chr19	35500000	35525000	GRAMD1A:25Kb:8.8e-13:2.2e-14:2e+02:3.2e+02
chr19	35500000	35525000	ZNF792:50Kb:3.7e-13:9e-15:1.2e+02:2.3e+02
chr19	35550000	35575000	LOC100128675:-25Kb:0:0:2e+02:3.5e+02
chr19	36475000	36500000	THAP8:-50Kb:0:0:18:1.9e+02
chr19	36475000	36500000	WDR62:-50Kb:0:0:18:1.9e+02
chr19	36500000	36525000	THAP8:-25Kb:0:0:29:3.7e+02
chr19	36500000	36525000	WDR62:-25Kb:0:0:29:3.7e+02
chr19	36525000	36550000	ALKBH6:25Kb:0:0:29:3.7e+02
chr19	36525000	36550000	CLIP3:25Kb:0:0:29:3.7e+02
chr19	36525000	36550000	SDHAF1:50Kb:0:0:18:1.9e+02
chr19	36525000	36550000	SYNE4:50Kb:0:0:18:1.9e+02
chr19	36575000	36600000	OVOL3:-25Kb:7.9e-15:1.1e-16:1.8e+02:3.2e+02
chr19	36575000	36600000	POLR2I:-25Kb:7.9e-15:1.1e-16:1.8e+02:3.2e+02
chr19	36575000	36600000	TBCB:-25Kb:7.9e-15:1.1e-16:1.8e+02:3.2e+02
chr19	36600000	36625000	CAPNS1:-25Kb:0:0:1.8e+02:3.2e+02
chr19	36600000	36625000	COX7A1:-25Kb:0:0:1.8e+02:3.2e+02
chr19	36625000	36650000	OVOL3:25Kb:2e-14:5.6e-16:1.8e+02:3.2e+02
chr19	36625000	36650000	POLR2I:25Kb:2e-14:5.6e-16:1.8e+02:3.2e+02
chr19	36625000	36650000	TBCB:25Kb:2e-14:5.6e-16:1.8e+02:3.2e+02
chr19	38725000	38750000	KCNK6:-75Kb:0:0:1.1e+02:3.2e+02
chr19	38725000	38750000	YIF1B:-75Kb:0:0:1.1e+02:3.2e+02
chr19	38800000	38825000	PPP1R14A:75Kb:0:0:1.1e+02:3.2e+02
chr19	39175000	39200000	ACTN4:50Kb:1.7e-12:2.1e-14:1.5e+02:3.4e+02
chr19	39900000	39925000	RPS16:-25Kb:1.6e-12:2e-14:2e+02:3.3e+02
chr19	39900000	39925000	SUPT5H:-25Kb:1.6e-12:2e-14:2e+02:3.3e+02
chr19	39925000	39950000	MIR4530:25Kb:1.9e-12:2.4e-14:2e+02:3.3e+02
chr19	39925000	39950000	PLEKHG2:25Kb:1.9e-12:2.4e-14:2e+02:3.3e+02
chr19	39925000	39950000	TIMM50:-25Kb:1.6e-11:4e-13:2e+02:3.2e+02
chr19	39950000	39975000	DLL3:-25Kb:1.5e-11:3.9e-13:2e+02:3.2e+02
chr19	39950000	39975000	RPS16:25Kb:1.5e-11:3.9e-13:2e+02:3.2e+02
chr19	39950000	39975000	SUPT5H:25Kb:1.5e-11:3.9e-13:2e+02:3.2e+02
chr19	39975000	40000000	EID2B:-25Kb:0:0:2e+02:3.5e+02
chr19	39975000	40000000	SELV:-25Kb:0:0:2e+02:3.5e+02
chr19	39975000	40000000	TIMM50:25Kb:1.6e-11:4e-13:2e+02:3.2e+02
chr19	40000000	40025000	DLL3:25Kb:0:0:2e+02:3.5e+02
chr19	41700000	41725000	HNRNPUL1:-50Kb:0:0:1.4e+02:3.4e+02
chr19	41725000	41750000	HNRNPUL1:-25Kb:0:0:2.8e+02:4.8e+02
chr19	41750000	41775000	AXL:25Kb:0:0:2.8e+02:4.8e+02
chr19	41775000	41800000	CCDC97:-25Kb:0:0:2.8e+02:4.5e+02
chr19	42650000	42675000	LOC100505622:25Kb:7.2e-12:9.7e-14:2.8e+02:4.6e+02
chr19	42650000	42675000	MIR4323:25Kb:7.2e-12:9.7e-14:2.8e+02:4.6e+02
chr19	42650000	42675000	POU2F2:25Kb:7.2e-12:9.7e-14:2.8e+02:4.6e+02
chr19	44225000	44250000	KCNN4:-50Kb:7.8e-12:2e-13:1.8e+02:2.9e+02
chr19	44225000	44250000	LYPD5:-75Kb:1.9e-13:2.6e-15:97:2.2e+02
chr19	44250000	44275000	KCNN4:-25Kb:0:0:3.2e+02:4.5e+02
chr19	44275000	44300000	SMG9:25Kb:0:0:3.2e+02:4.5e+02
chr19	45075000	45100000	CEACAM19:-75Kb:0:0:1.3e+02:3.1e+02
chr19	45075000	45100000	MIR4531:-75Kb:0:0:1.3e+02:3.1e+02
chr19	45225000	45250000	BCL3:-25Kb:0:0:2.9e+02:4.9e+02
chr19	45975000	46000000	ERCC1:50Kb:2.7e-14:3.3e-16:1.6e+02:3.5e+02
chr19	47475000	47500000	AP2S1:125Kb:0:0:83:3.1e+02
chr19	52700000	52725000	PPP2R1A:25Kb:0:0:1.6e+02:3.3e+02
chr19	54500000	54525000	CACNG6:25Kb:0:0:1.9e+02:3.8e+02
chr19	54600000	54625000	CNOT3:-25Kb:1.6e-12:4.1e-14:1.9e+02:3.1e+02
chr19	54625000	54650000	LENG1:-25Kb:1.5e-13:1.9e-15:1.9e+02:3.2e+02
chr19	54625000	54650000	NDUFA3:25Kb:3.1e-12:4e-14:1.9e+02:3.1e+02
chr19	54625000	54650000	OSCAR:25Kb:3.1e-12:4e-14:1.9e+02:3.1e+02
chr19	54625000	54650000	PRPF31:25Kb:3.1e-12:4e-14:1.9e+02:3.1e+02
chr19	54625000	54650000	TFPT:25Kb:3.1e-12:4e-14:1.9e+02:3.1e+02
chr19	54650000	54675000	CNOT3:25Kb:1.1e-13:1.4e-15:1.9e+02:3.2e+02
chr19	54675000	54700000	RPS9:-25Kb:6.2e-11:7.7e-13:1.9e+02:3e+02
chr19	54700000	54725000	MBOAT7:25Kb:4.5e-11:5.7e-13:1.9e+02:3e+02
chr19	54700000	54725000	TMC4:25Kb:4.5e-11:5.7e-13:1.9e+02:3e+02
chr19	54700000	54725000	TSEN34:25Kb:4.5e-11:5.7e-13:1.9e+02:3e+02
chr19	54725000	54750000	LILRB5:-25Kb:8.6e-11:1.1e-12:1.9e+02:3e+02
chr19	54750000	54775000	LILRA6:25Kb:4.7e-11:6e-13:1.9e+02:3e+02
chr19	54750000	54775000	LILRB3:25Kb:4.7e-11:6e-13:1.9e+02:3e+02
chr19	55050000	55075000	KIR3DX1:25Kb:0:0:60:2e+02
chr19	55500000	55525000	GP6:-25Kb:1.2e-12:1.4e-14:60:1.8e+02
chr19	55725000	55750000	PPP6R1:-25Kb:2.7e-14:3.3e-16:2e+02:3.3e+02
chr19	55750000	55775000	TMEM86B:25Kb:2.7e-14:3.3e-16:2e+02:3.3e+02
chr19	56150000	56175000	EPN1:-25Kb:0:0:2e+02:3.4e+02
chr19	56175000	56200000	CCDC106:25Kb:0:0:2e+02:3.4e+02
chr19	56175000	56200000	U2AF2:25Kb:0:0:2e+02:3.4e+02
chr19	56175000	56200000	ZNF580:25Kb:0:0:2e+02:3.4e+02
chr19	56175000	56200000	ZNF581:25Kb:0:0:2e+02:3.4e+02
chr19	56625000	56650000	ZNF444:-25Kb:5.5e-11:7.1e-13:1.6e+02:2.5e+02
chr19	56650000	56675000	ZNF787:25Kb:8.6e-11:1.1e-12:1.6e+02:2.5e+02
chr2	-100000	-75000	ACP1:-350Kb:0:0:88:2.1e+02
chr2	-100000	-75000	SH3YL1:-350Kb:0:0:88:2.1e+02
chr2	-75000	-50000	FAM150B:-350Kb:0:0:88:2.1e+02
chr2	3475000	3500000	ADI1:-25Kb:0:0:1.9e+02:3.2e+02
chr2	7125000	7150000	RNF144A:75Kb:0:0:41:1.6e+02
chr2	7125000	7150000	RNF144A-AS1:75Kb:0:0:41:1.6e+02
chr2	7150000	7175000	RNF144A:100Kb:0:0:34:1.7e+02
chr2	7150000	7175000	RNF144A-AS1:100Kb:0:0:34:1.7e+02
chr2	8425000	8450000	LINC00299:-25Kb:1.9e-12:2.3e-14:82:2.2e+02
chr2	10975000	11000000	C2orf50:-275Kb:7.9e-11:1.1e-12:39:1.9e+02
chr2	10975000	11000000	FLJ33534:-275Kb:7.9e-11:1.1e-12:39:1.9e+02
chr2	11500000	11525000	LINC00570:-25Kb:0:0:1.9e+02:3.6e+02
chr2	12850000	12875000	MIR3125:-25Kb:2.6e-14:7.8e-16:1.6e+02:2.8e+02
chr2	12875000	12900000	TRIB2:25Kb:1.5e-13:2.1e-15:1.6e+02:2.8e+02
chr2	12900000	12925000	MIR3125:25Kb:0:0:1.6e+02:3.6e+02
chr2	14725000	14750000	FAM84A:-25Kb:0:0:83:1.7e+02
chr2	16800000	16825000	FAM49A:-25Kb:0:0:1.7e+02:5e+02
chr2	18775000	18800000	NT5C1B:25Kb:2.9e-12:3.7e-14:91:2.1e+02
chr2	20025000	20050000	FLJ12334:-25Kb:0:0:91:3.4e+02
chr2	20075000	20100000	FLJ12334:25Kb:0:0:91:3.3e+02
chr2	20825000	20850000	RHOB:200Kb:0:0:55:3.8e+02
chr2	24225000	24250000	SF3B14:-50Kb:6.3e-11:1.7e-12:1.1e+02:2.1e+02
chr2	24250000	24275000	SF3B14:-25Kb:5.3e-11:7.2e-13:1.8e+02:2.9e+02
chr2	24275000	24300000	C2orf44:25Kb:4.9e-11:6e-13:1.8e+02:2.9e+02
chr2	24275000	24300000	FKBP1B:25Kb:4.9e-11:6e-13:1.8e+02:2.9e+02
chr2	25100000	25125000	ADCY3:-25Kb:0:0:1.8e+02:3.2e+02
chr2	26175000	26200000	KIF3C:-25Kb:0:0:2.5e+02:4.1e+02
chr2	26925000	26950000	KCNK3:25Kb:0:0:2.5e+02:5.5e+02
chr2	27475000	27500000	TRIM54:-25Kb:0:0:3e+02:4.7e+02
chr2	27500000	27525000	DNAJC5G:25Kb:0:0:3e+02:4.7e+02
chr2	27500000	27525000	SLC30A3:25Kb:0:0:3e+02:4.7e+02
chr2	29225000	29250000	FAM179A:25Kb:3.2e-14:4.4e-16:1.3e+02:2.8e+02
chr2	30475000	30500000	LBH:25Kb:1e-12:1.6e-14:1.8e+02:2.9e+02
chr2	36675000	36700000	CRIM1:100Kb:0:0:73:2e+02
chr2	36675000	36700000	LOC100288911:100Kb:0:0:73:2e+02
chr2	36700000	36725000	CRIM1:125Kb:9e-14:2.6e-15:62:1.8e+02
chr2	36700000	36725000	LOC100288911:125Kb:9e-14:2.6e-15:62:1.8e+02
chr2	38950000	38975000	HNRPLL:125Kb:4.7e-12:5.9e-14:53:1.6e+02
chr2	42300000	42325000	LOC388942:200Kb:6.7e-13:9e-15:50:1.7e+02
chr2	45500000	45525000	UNQ6975:25Kb:0:0:1.7e+02:4e+02
chr2	56175000	56200000	MIR216A:-25Kb:8e-13:1e-14:1.5e+02:2.7e+02
chr2	56175000	56200000	MIR217:-25Kb:8e-13:1e-14:1.5e+02:2.7e+02
chr2	60575000	60600000	MIR4432:-25Kb:0:0:65:1.7e+02
chr2	62375000	62400000	B3GNT2:-25Kb:0:0:1.3e+02:2.4e+02
chr2	62400000	62425000	MIR5192:-25Kb:7.5e-15:1.1e-16:1.3e+02:2.4e+02
chr2	62425000	62450000	B3GNT2:25Kb:7.3e-15:2.2e-16:1.3e+02:2.4e+02
chr2	64850000	64875000	LOC339807:25Kb:0:0:2.1e+02:3.8e+02
chr2	66800000	66825000	MEIS1:150Kb:1.3e-13:1.7e-15:39:1.2e+02
chr2	66800000	66825000	MEIS1-AS3:150Kb:1.3e-13:1.7e-15:39:1.2e+02
chr2	69125000	69150000	ARHGAP25:175Kb:2.2e-12:2.8e-14:60:2.2e+02
chr2	70200000	70225000	ASPRV1:25Kb:0:0:2.2e+02:3.9e+02
chr2	71700000	71725000	DYSF:25Kb:0:0:1.9e+02:4.1e+02
chr2	71725000	71750000	DYSF:50Kb:0:0:1.2e+02:3.5e+02
chr2	74675000	74700000	AUP1:-75Kb:1.6e-13:8.5e-15:3:1.8e+02
chr2	74675000	74700000	DQX1:-75Kb:1.6e-13:8.5e-15:3:1.8e+02
chr2	74675000	74700000	HTRA2:-75Kb:1.6e-13:8.5e-15:3:1.8e+02
chr2	74700000	74725000	AUP1:-50Kb:0:0:3.8:3.1e+02
chr2	74700000	74725000	DOK1:-75Kb:5.5e-15:2.2e-16:3:1.9e+02
chr2	74700000	74725000	DQX1:-50Kb:0:0:3.8:3.1e+02
chr2	74700000	74725000	HTRA2:-50Kb:0:0:3.8:3.1e+02
chr2	74700000	74725000	LBX2:-25Kb:0:0:2.3e+02:5.1e+02
chr2	74700000	74725000	LBX2-AS1:-25Kb:0:0:2.3e+02:5.1e+02
chr2	74700000	74725000	LOXL3:-75Kb:5.5e-15:2.2e-16:3:1.9e+02
chr2	74700000	74725000	PCGF1:-25Kb:0:0:2.3e+02:5.1e+02
chr2	74700000	74725000	TLX2:-25Kb:0:0:2.3e+02:5.1e+02
chr2	74725000	74750000	AUP1:-25Kb:0:0:5.5:4.7e+02
chr2	74725000	74750000	CCDC142:25Kb:0:0:2.3e+02:5.1e+02
chr2	74725000	74750000	DOK1:-50Kb:0:0:3.8:2.2e+02
chr2	74725000	74750000	DQX1:-25Kb:0:0:5.5:4.7e+02
chr2	74725000	74750000	HTRA2:-25Kb:0:0:5.5:4.7e+02
chr2	74725000	74750000	LOXL3:-50Kb:0:0:3.8:2.2e+02
chr2	74725000	74750000	TTC31:25Kb:0:0:2.3e+02:5.1e+02
chr2	74750000	74775000	CCDC142:50Kb:0:0:3.8:3.1e+02
chr2	74750000	74775000	DOK1:-25Kb:0:0:1.8e+02:3.7e+02
chr2	74750000	74775000	INO80B:75Kb:1.4e-12:1.8e-14:3:1.8e+02
chr2	74750000	74775000	INO80B-WBP1:75Kb:1.4e-12:1.8e-14:3:1.8e+02
chr2	74750000	74775000	LBX2:25Kb:0:0:5.5:4.7e+02
chr2	74750000	74775000	LBX2-AS1:25Kb:0:0:5.5:4.7e+02
chr2	74750000	74775000	LOXL3:-25Kb:0:0:1.8e+02:3.7e+02
chr2	74750000	74775000	MOGS:75Kb:1.4e-12:1.8e-14:3:1.8e+02
chr2	74750000	74775000	MRPL53:75Kb:1.4e-12:1.8e-14:3:1.8e+02
chr2	74750000	74775000	PCGF1:25Kb:0:0:5.5:4.7e+02
chr2	74750000	74775000	TLX2:25Kb:0:0:5.5:4.7e+02
chr2	74750000	74775000	TTC31:50Kb:0:0:3.8:3.1e+02
chr2	74750000	74775000	WBP1:75Kb:1.4e-12:1.8e-14:3:1.8e+02
chr2	74775000	74800000	AUP1:25Kb:0:0:1.8e+02:3.7e+02
chr2	74775000	74800000	CCDC142:75Kb:5.5e-15:2.2e-16:3:1.9e+02
chr2	74775000	74800000	DQX1:25Kb:0:0:1.8e+02:3.7e+02
chr2	74775000	74800000	HTRA2:25Kb:0:0:1.8e+02:3.7e+02
chr2	74775000	74800000	LBX2:50Kb:0:0:3.8:2.2e+02
chr2	74775000	74800000	LBX2-AS1:50Kb:0:0:3.8:2.2e+02
chr2	74775000	74800000	PCGF1:50Kb:0:0:3.8:2.2e+02
chr2	74775000	74800000	TLX2:50Kb:0:0:3.8:2.2e+02
chr2	74775000	74800000	TTC31:75Kb:5.5e-15:2.2e-16:3:1.9e+02
chr2	74800000	74825000	CCDC142:100Kb:3.8e-11:2.1e-12:2.6:1.6e+02
chr2	74800000	74825000	TTC31:100Kb:3.8e-11:2.1e-12:2.6:1.6e+02
chr2	75075000	75100000	HK2:25Kb:1.6e-13:2.1e-15:1.8e+02:3.5e+02
chr2	75700000	75725000	EVA1A:-75Kb:3.2e-11:1.2e-12:78:1.7e+02
chr2	75750000	75775000	EVA1A:-25Kb:0:0:1.8e+02:3.2e+02
chr2	75825000	75850000	EVA1A:50Kb:0:0:1.1e+02:2.2e+02
chr2	79225000	79250000	REG3G:-25Kb:0:0:82:1.4e+02
chr2	79275000	79300000	REG3G:25Kb:0:0:50:1.1e+02
chr2	80550000	80575000	LRRTM1:25Kb:0:0:89:1.7e+02
chr2	83050000	83075000	LOC1720:-25Kb:0:0:89:1.6e+02
chr2	85625000	85650000	GGCX:-150Kb:4.5e-13:5.8e-15:72:2.4e+02
chr2	85775000	85800000	CAPG:150Kb:6.9e-13:8.9e-15:72:2.4e+02
chr2	85950000	85975000	ATOH8:-25Kb:4.9e-11:6.2e-13:2.8e+02:4.4e+02
chr2	85950000	85975000	LOC284950:-75Kb:0:0:1.2e+02:3.7e+02
chr2	88400000	88425000	FABP1:-25Kb:0:0:1.6e+02:2.6e+02
chr2	88950000	88975000	EIF2AK3:25Kb:5.5e-13:7.1e-15:1.6e+02:2.3e+02
chr2	88950000	88975000	RPIA:-25Kb:3.6e-12:4.7e-14:1.6e+02:2.2e+02
chr2	96925000	96950000	SNRNP200:-25Kb:0:0:2.6e+02:5.1e+02
chr2	96950000	96975000	CIAO1:25Kb:0:0:2.6e+02:5.1e+02
chr2	96950000	96975000	TMEM127:25Kb:0:0:2.6e+02:5.1e+02
chr2	97050000	97075000	NEURL3:-100Kb:0:0:83:2e+02
chr2	98250000	98275000	ACTR1B:-25Kb:0:0:1.2e+02:2.7e+02
chr2	98250000	98275000	LOC728537:-25Kb:0:0:1.2e+02:2.7e+02
chr2	98275000	98300000	COX5B:25Kb:0:0:1.2e+02:2.7e+02
chr2	99175000	99200000	COA5:-25Kb:2.5e-14:3.3e-16:1.9e+02:3.3e+02
chr2	105725000	105750000	GPR45:-125Kb:0:0:55:2e+02
chr2	105875000	105900000	GPR45:25Kb:0:0:2.1e+02:3.3e+02
chr2	105975000	106000000	C2orf49:25Kb:0:0:2.1e+02:3.4e+02
chr2	106025000	106050000	FHL2:-25Kb:1.2e-12:1.5e-14:2.1e+02:3.1e+02
chr2	106150000	106175000	C2orf49:200Kb:5.9e-11:1.5e-12:37:1.4e+02
chr2	109175000	109200000	LIMS1:25Kb:3.1e-11:3.9e-13:1.2e+02:2.9e+02
chr2	109775000	109800000	MIR4265:25Kb:8.4e-12:1.2e-13:2e+02:4e+02
chr2	118575000	118600000	CCDC93:-175Kb:0:0:35:1.8e+02
chr2	119950000	119975000	STEAP3:-25Kb:0:0:1.4e+02:3e+02
chr2	120000000	120025000	STEAP3:25Kb:0:0:1.4e+02:4.3e+02
chr2	120975000	121000000	RALB:-25Kb:0:0:2.1e+02:4e+02
chr2	121000000	121025000	TMEM185B:25Kb:0:0:2.1e+02:4e+02
chr2	127825000	127850000	BIN1:-25Kb:1.8e-14:2.2e-16:2.2e+02:3.5e+02
chr2	130925000	130950000	CCDC115:-150Kb:0:0:23:1e+02
chr2	131075000	131100000	IMP4:-25Kb:5.5e-13:1.6e-14:1.1e+02:1.8e+02
chr2	131075000	131100000	MZT2B:150Kb:0:0:23:1e+02
chr2	131075000	131100000	PTPN18:-25Kb:5.5e-13:1.6e-14:1.1e+02:1.8e+02
chr2	131075000	131100000	SMPD4:150Kb:0:0:23:1e+02
chr2	131100000	131125000	CCDC115:25Kb:3.3e-13:1.6e-14:1.1e+02:1.8e+02
chr2	131125000	131150000	CCDC115:50Kb:0:0:35:1.1e+02
chr2	131125000	131150000	IMP4:25Kb:0:0:1.1e+02:2.6e+02
chr2	131125000	131150000	PTPN18:25Kb:0:0:1.1e+02:2.6e+02
chr2	132175000	132200000	LOC389043:25Kb:0:0:41:1.2e+02
chr2	134900000	134925000	MIR3679:25Kb:0:0:1.7e+02:3.2e+02
chr2	136550000	136575000	LCT:-25Kb:0:0:1.4e+02:2.5e+02
chr2	136550000	136575000	LOC100507600:-25Kb:0:0:1.4e+02:2.5e+02
chr2	143600000	143625000	KYNU:-25Kb:0:0:93:1.7e+02
[truncated: 1,660 more rows]
