# Supplementary material for: Promoter-enhancer interactions identified from Hi-C data using probabilistic models and hierarchical topological domains
Source: Nat Commun. 2017 Dec 21;8:2237. doi: 10.1038/s41467-017-02386-3 (PMC5740158; doi:10.1038/s41467-017-02386-3)
Supplement: Supplementary file 4 — Supplementary Data 1 [file 41467_2017_2386_MOESM4_ESM.zip › lib25_HUVEC.enh_1e-2.bed]

chr1	1475000	1500000	SSU72:-25Kb:4.5e-14:5.6e-16:1.8e+02:3.7e+02
chr1	1500000	1525000	TMEM240:25Kb:2.7e-14:3.3e-16:1.8e+02:3.7e+02
chr1	1675000	1700000	NADK:-25Kb:0.0065:0.00033:1.8e+02:2.7e+02
chr1	1700000	1725000	GNB1:-100Kb:0.0033:8.4e-05:41:1.3e+02
chr1	1725000	1750000	NADK:25Kb:2e-09:2.6e-11:1.8e+02:3.4e+02
chr1	1750000	1775000	GNB1:-50Kb:0.0033:4.4e-05:87:1.8e+02
chr1	1750000	1775000	NADK:50Kb:0.0065:0.0003:87:1.7e+02
chr1	1775000	1800000	NADK:75Kb:0.0096:0.00062:56:1.3e+02
chr1	1800000	1825000	NADK:100Kb:0.0032:8.3e-05:41:1.3e+02
chr1	1875000	1900000	KIAA1751:-50Kb:0.003:3.6e-05:1.3e+02:2.2e+02
chr1	2100000	2125000	MORN1:-200Kb:2.1e-05:2.6e-07:38:1.6e+02
chr1	2100000	2125000	RER1:-200Kb:2.1e-05:2.6e-07:38:1.6e+02
chr1	2125000	2150000	MORN1:-175Kb:5.4e-05:1.4e-06:43:1.5e+02
chr1	2125000	2150000	RER1:-175Kb:5.4e-05:1.4e-06:43:1.5e+02
chr1	2125000	2150000	SKI:-25Kb:0.00052:1.3e-05:2.3e+02:3.3e+02
chr1	2150000	2175000	C1orf86:25Kb:0.00053:1.3e-05:2.3e+02:3.3e+02
chr1	2175000	2200000	SKI:25Kb:6.5e-11:8.3e-13:2.3e+02:4e+02
chr1	2300000	2325000	C1orf86:175Kb:9.1e-05:1.1e-06:43:1.5e+02
chr1	2350000	2375000	PLCH2:-50Kb:0.0047:0.00018:69:1.5e+02
chr1	2375000	2400000	HES5:-75Kb:0.0032:8.2e-05:52:1.4e+02
chr1	2375000	2400000	PANK4:-75Kb:0.0032:8.2e-05:52:1.4e+02
chr1	2375000	2400000	PLCH2:-25Kb:0:0:1.1e+02:3.2e+02
chr1	2425000	2450000	HES5:-25Kb:0.0015:1.9e-05:1.1e+02:2.1e+02
chr1	2425000	2450000	PANK4:-25Kb:0.0015:1.9e-05:1.1e+02:2.1e+02
chr1	2425000	2450000	PLCH2:25Kb:0.0011:2.9e-05:1.1e+02:2.1e+02
chr1	2475000	2500000	FAM213B:-25Kb:0.0054:7.1e-05:1.1e+02:2e+02
chr1	2500000	2525000	LOC100133445:25Kb:0.0065:8e-05:1.1e+02:2e+02
chr1	2500000	2525000	LOC115110:25Kb:0.0065:8e-05:1.1e+02:2e+02
chr1	2500000	2525000	TNFRSF14:25Kb:0.0065:8e-05:1.1e+02:2e+02
chr1	2525000	2550000	MMEL1:-25Kb:3.3e-08:4.1e-10:1.1e+02:2.6e+02
chr1	2900000	2925000	ACTRT2:-25Kb:0.0099:0.00025:1.5e+02:2.1e+02
chr1	2950000	2975000	ACTRT2:25Kb:0.0058:7.4e-05:1.5e+02:2.2e+02
chr1	3350000	3375000	MEGF6:-175Kb:6.6e-08:4.4e-09:28:1.3e+02
chr1	3350000	3375000	TP73:-200Kb:0.0078:0.00043:25:82
chr1	3350000	3375000	TPRG1L:-175Kb:6.6e-08:4.4e-09:28:1.3e+02
chr1	3350000	3375000	WRAP73:-200Kb:0.0078:0.00043:25:82
chr1	3375000	3400000	MEGF6:-150Kb:5.1e-06:4.1e-07:33:1.2e+02
chr1	3375000	3400000	TPRG1L:-150Kb:5.1e-06:4.1e-07:33:1.2e+02
chr1	3400000	3425000	MEGF6:-125Kb:2.3e-10:1.3e-11:39:1.6e+02
chr1	3400000	3425000	TPRG1L:-125Kb:2.3e-10:1.3e-11:39:1.6e+02
chr1	3425000	3450000	MEGF6:-100Kb:6e-05:5.6e-06:48:1.2e+02
chr1	3425000	3450000	TP73:-125Kb:0.0078:0.00054:39:95
chr1	3425000	3450000	TPRG1L:-100Kb:6e-05:5.6e-06:48:1.2e+02
chr1	3425000	3450000	WRAP73:-125Kb:0.0078:0.00054:39:95
chr1	3450000	3475000	MEGF6:-75Kb:9.2e-12:1.2e-13:64:1.9e+02
chr1	3450000	3475000	TP73:-100Kb:0.0042:0.00013:48:1.1e+02
chr1	3450000	3475000	TPRG1L:-75Kb:9.2e-12:1.2e-13:64:1.9e+02
chr1	3450000	3475000	WRAP73:-100Kb:0.0042:0.00013:48:1.1e+02
chr1	3475000	3500000	MEGF6:-50Kb:0.00016:1.7e-05:94:1.7e+02
chr1	3475000	3500000	TPRG1L:-50Kb:0.00016:1.7e-05:94:1.7e+02
chr1	3500000	3525000	MEGF6:-25Kb:1.1e-11:2.8e-13:1.8e+02:3.1e+02
chr1	3500000	3525000	TPRG1L:-25Kb:1.1e-11:2.8e-13:1.8e+02:3.1e+02
chr1	3525000	3550000	ARHGEF16:175Kb:3.9e-06:5.3e-08:28:1.3e+02
chr1	3525000	3550000	MIR551A:50Kb:0.0016:2.1e-05:94:1.7e+02
chr1	3525000	3550000	TP73:-25Kb:7.6e-11:1e-12:1.8e+02:3e+02
chr1	3525000	3550000	WRAP73:-25Kb:7.6e-11:1e-12:1.8e+02:3e+02
chr1	3550000	3575000	MEGF6:25Kb:5.4e-11:2.2e-12:1.8e+02:3e+02
chr1	3550000	3575000	TPRG1L:25Kb:5.4e-11:2.2e-12:1.8e+02:3e+02
chr1	3600000	3625000	TP73:50Kb:0.0042:0.00017:94:1.6e+02
chr1	3600000	3625000	WRAP73:50Kb:0.0042:0.00017:94:1.6e+02
chr1	3650000	3675000	SMIM1:-25Kb:8.1e-05:2.1e-06:1.8e+02:2.6e+02
chr1	3675000	3700000	CCDC27:25Kb:0.00021:2.6e-06:1.8e+02:2.6e+02
chr1	3675000	3700000	LRRC47:-25Kb:4e-07:4.9e-09:1.8e+02:2.8e+02
chr1	3675000	3700000	TP73-AS1:25Kb:0.00021:2.6e-06:1.8e+02:2.6e+02
chr1	3700000	3725000	SMIM1:25Kb:3.6e-07:4.7e-09:1.8e+02:2.8e+02
chr1	3725000	3750000	CEP104:-25Kb:3.2e-05:4e-07:1.8e+02:2.6e+02
chr1	3725000	3750000	DFFB:-25Kb:3.2e-05:4e-07:1.8e+02:2.6e+02
chr1	3775000	3800000	CEP104:25Kb:0.0005:1.3e-05:1.8e+02:2.5e+02
chr1	3775000	3800000	DFFB:25Kb:0.0005:1.3e-05:1.8e+02:2.5e+02
chr1	3825000	3850000	LOC728716:-175Kb:0.00024:3e-06:29:1e+02
chr1	5925000	5950000	MIR4689:25Kb:0:0:1.8e+02:3.2e+02
chr1	6100000	6125000	RNF207:-150Kb:0.0046:0.00011:64:1.2e+02
chr1	6100000	6125000	RPL22:-150Kb:0.0046:0.00011:64:1.2e+02
chr1	6250000	6275000	ICMT:-25Kb:3.1e-09:4e-11:2.6e+02:3.5e+02
chr1	6275000	6300000	ESPN:-200Kb:0.0023:8.7e-05:45:98
chr1	6275000	6300000	HES2:-200Kb:0.0023:8.7e-05:45:98
chr1	6275000	6300000	MIR4252:-200Kb:0.0023:8.7e-05:45:98
chr1	6275000	6300000	RNF207:25Kb:2.6e-09:3.3e-11:2.6e+02:3.5e+02
chr1	6275000	6300000	RPL22:25Kb:2.6e-09:3.3e-11:2.6e+02:3.5e+02
chr1	6300000	6325000	ACOT7:-150Kb:0.0025:9.6e-05:64:1.2e+02
chr1	6300000	6325000	ESPN:-175Kb:2.3e-05:5.9e-07:53:1.2e+02
chr1	6300000	6325000	HES2:-175Kb:2.3e-05:5.9e-07:53:1.2e+02
chr1	6300000	6325000	MIR4252:-175Kb:2.3e-05:5.9e-07:53:1.2e+02
chr1	6375000	6400000	GPR153:75Kb:0.00011:4.4e-06:1.1e+02:1.7e+02
chr1	6375000	6400000	HES3:75Kb:0.00011:4.4e-06:1.1e+02:1.7e+02
chr1	6400000	6425000	ACOT7:-50Kb:2.6e-14:3.3e-16:1.5e+02:2.6e+02
chr1	6400000	6425000	ESPN:-75Kb:0:0:1.1e+02:2.4e+02
chr1	6400000	6425000	GPR153:100Kb:3.8e-11:4.9e-13:85:1.8e+02
chr1	6400000	6425000	HES2:-75Kb:0:0:1.1e+02:2.4e+02
chr1	6400000	6425000	HES3:100Kb:3.8e-11:4.9e-13:85:1.8e+02
chr1	6400000	6425000	MIR4252:-75Kb:0:0:1.1e+02:2.4e+02
chr1	6425000	6450000	ACOT7:-25Kb:1.8e-07:4.7e-09:2.6e+02:3.4e+02
chr1	6450000	6475000	GPR153:150Kb:0.0014:7.4e-05:64:1.2e+02
chr1	6450000	6475000	HES3:150Kb:0.0014:7.4e-05:64:1.2e+02
chr1	6475000	6500000	GPR153:175Kb:1.4e-05:3.7e-07:53:1.2e+02
chr1	6475000	6500000	HES3:175Kb:1.4e-05:3.7e-07:53:1.2e+02
chr1	6475000	6500000	ICMT:200Kb:0.0024:6.1e-05:45:98
chr1	6550000	6575000	PLEKHG5:-25Kb:0.0021:2.6e-05:2.6e+02:3.2e+02
chr1	6800000	6825000	CAMTA1:-25Kb:0.00071:9.1e-06:1.9e+02:2.6e+02
chr1	7875000	7900000	UTS2:-25Kb:1.6e-05:4e-07:1.6e+02:2.5e+02
chr1	7925000	7950000	UTS2:25Kb:7.8e-06:9.5e-08:1.6e+02:2.6e+02
chr1	7975000	8000000	PARK7:-25Kb:0.00027:3.5e-06:1.6e+02:2.4e+02
chr1	7975000	8000000	TNFRSF9:-25Kb:0.00027:3.5e-06:1.6e+02:2.4e+02
chr1	8025000	8050000	SLC45A1:-350Kb:0:0:34:2.2e+02
chr1	8050000	8075000	SLC45A1:-325Kb:1.2e-11:3.1e-13:37:1.8e+02
chr1	8075000	8100000	SLC45A1:-300Kb:1.1e-05:4.4e-07:41:1.4e+02
chr1	8275000	8300000	ERRFI1:200Kb:0.00068:2.7e-05:57:1.3e+02
chr1	8350000	8375000	ERRFI1:275Kb:2.1e-08:2.8e-10:45:1.6e+02
chr1	8375000	8400000	ERRFI1:300Kb:8.5e-06:2.3e-07:41:1.4e+02
chr1	8900000	8925000	RERE:25Kb:0.0013:1.6e-05:2.4e+02:3.2e+02
chr1	9250000	9275000	GPR157:75Kb:0.0016:2e-05:1.3e+02:2.1e+02
chr1	9375000	9400000	SPSB1:25Kb:5.2e-09:7e-11:3e+02:4.1e+02
chr1	9400000	9425000	SPSB1:50Kb:0.00041:2.2e-05:1.8e+02:2.5e+02
chr1	9425000	9450000	SPSB1:75Kb:0.00078:5.2e-05:1.3e+02:2e+02
chr1	9450000	9475000	SPSB1:100Kb:8.6e-06:3.5e-07:1.1e+02:2e+02
chr1	9475000	9500000	SPSB1:125Kb:0.0011:8.8e-05:91:1.6e+02
chr1	9500000	9525000	SPSB1:150Kb:8.4e-07:2.2e-08:96:1.9e+02
chr1	9525000	9550000	SPSB1:175Kb:0.0028:0.00026:78:1.4e+02
chr1	9900000	9925000	CLSTN1:25Kb:7.4e-07:9.2e-09:2.3e+02:3.3e+02
chr1	9925000	9950000	CTNNBIP1:-25Kb:5.9e-09:7.2e-11:2.3e+02:3.5e+02
chr1	10450000	10475000	APITD1:-25Kb:0.0005:6.2e-06:2.3e+02:3e+02
chr1	10450000	10475000	APITD1-CORT:-25Kb:0.0005:6.2e-06:2.3e+02:3e+02
chr1	10475000	10500000	PGD:25Kb:0.00056:6.9e-06:2.3e+02:3e+02
chr1	10550000	10575000	DFFA:25Kb:8.3e-05:1e-06:2.2e+02:2.8e+02
chr1	10550000	10575000	PEX14:25Kb:8.3e-05:1e-06:2.2e+02:2.8e+02
chr1	11775000	11800000	DRAXIN:25Kb:1.5e-08:1.9e-10:2.9e+02:4.2e+02
chr1	11775000	11800000	FBXO2:75Kb:1e-07:1.3e-09:1.1e+02:2.4e+02
chr1	11775000	11800000	FBXO44:75Kb:1e-07:1.3e-09:1.1e+02:2.4e+02
chr1	11775000	11800000	FBXO6:75Kb:1e-07:1.3e-09:1.1e+02:2.4e+02
chr1	11775000	11800000	MAD2L2:25Kb:1.5e-08:1.9e-10:2.9e+02:4.2e+02
chr1	12175000	12200000	MIR4632:-75Kb:2.6e-11:3.2e-13:1.1e+02:3.7e+02
chr1	12175000	12200000	VPS13D:-100Kb:0.0077:9.4e-05:86:2.2e+02
chr1	12350000	12375000	DHRS3:-325Kb:0.0022:5.9e-05:34:1.7e+02
chr1	12375000	12400000	DHRS3:-300Kb:0.0021:2.9e-05:37:1.8e+02
chr1	14000000	14025000	PRDM2:-25Kb:9.9e-08:3.8e-09:1.7e+02:2.1e+02
chr1	14050000	14075000	PRDM2:25Kb:0:0:1.7e+02:2.4e+02
chr1	14075000	14100000	PRDM2:50Kb:3.5e-05:1.8e-06:83:1.2e+02
chr1	14100000	14125000	PRDM2:75Kb:1.9e-13:4.9e-15:55:1.1e+02
chr1	14125000	14150000	PRDM2:100Kb:0.0076:0.00059:42:66
chr1	14150000	14175000	PRDM2:125Kb:0.0048:0.00031:36:61
chr1	16500000	16525000	FAM131C:100Kb:0.0086:0.00011:1.1e+02:3.4e+02
chr1	16925000	16950000	CROCCP2:-25Kb:0.0035:4.3e-05:34:2.8e+02
chr1	16925000	16950000	MST1P2:-25Kb:0.0035:4.3e-05:34:2.8e+02
chr1	16950000	16975000	NBPF1:25Kb:0.0034:4.2e-05:34:2.8e+02
chr1	17375000	17400000	PADI3:-200Kb:0.0063:0.00024:51:1.2e+02
chr1	17425000	17450000	PADI3:-150Kb:5.1e-05:6.5e-07:77:1.7e+02
chr1	17450000	17475000	PADI1:-75Kb:9.5e-08:1.2e-09:1e+02:2.2e+02
chr1	17450000	17475000	PADI3:-125Kb:0.00016:4.2e-06:1e+02:1.9e+02
chr1	17525000	17550000	PADI2:100Kb:0.0099:0.0008:82:1.5e+02
chr1	17550000	17575000	PADI1:25Kb:0.00021:5.4e-06:2.5e+02:3.4e+02
chr1	17550000	17575000	PADI2:125Kb:6.8e-06:9.4e-08:1e+02:2.1e+02
chr1	17575000	17600000	PADI2:150Kb:6.6e-05:1.8e-06:77:1.7e+02
chr1	17625000	17650000	PADI2:200Kb:0.0099:0.00082:51:1.2e+02
chr1	17650000	17675000	PADI2:225Kb:0.0065:0.00036:43:1.1e+02
chr1	17700000	17725000	PADI2:275Kb:0.0031:0.00013:33:1.1e+02
chr1	19150000	19175000	TAS1R2:-25Kb:2e-09:2.7e-11:2e+02:3.3e+02
chr1	19250000	19275000	ALDH4A1:25Kb:5.2e-08:1.4e-09:3.3e+02:4.5e+02
chr1	19250000	19275000	IFFO2:-25Kb:6.8e-12:8.5e-14:3.3e+02:4.8e+02
chr1	19275000	19300000	ALDH4A1:50Kb:0.006:0.00057:1.8e+02:2.5e+02
chr1	19300000	19325000	ALDH4A1:75Kb:0.0016:0.00011:1.3e+02:2.1e+02
chr1	19325000	19350000	ALDH4A1:100Kb:0.0011:6.2e-05:1e+02:1.8e+02
chr1	19375000	19400000	ALDH4A1:150Kb:0.002:0.00016:87:1.6e+02
chr1	19375000	19400000	MIR4695:175Kb:0.00013:3.4e-06:71:1.7e+02
chr1	19400000	19425000	ALDH4A1:175Kb:0:0:71:2.6e+02
chr1	19400000	19425000	MIR4695:200Kb:1.5e-05:2e-07:60:1.7e+02
chr1	19425000	19450000	ALDH4A1:200Kb:0.00013:5.1e-06:60:1.5e+02
chr1	19625000	19650000	C1orf151-NBL1:-350Kb:0.00026:1.4e-05:30:1.3e+02
chr1	19625000	19650000	HTR6:-350Kb:0.00026:1.4e-05:30:1.3e+02
chr1	19650000	19675000	C1orf151-NBL1:-325Kb:3.9e-08:5.3e-10:33:1.8e+02
chr1	19650000	19675000	HTR6:-325Kb:3.9e-08:5.3e-10:33:1.8e+02
chr1	19650000	19675000	NBL1:-300Kb:0.0054:0.00021:36:1.2e+02
chr1	19675000	19700000	C1orf151-NBL1:-300Kb:7.6e-07:2.1e-08:36:1.7e+02
chr1	19675000	19700000	HTR6:-300Kb:7.6e-07:2.1e-08:36:1.7e+02
chr1	19675000	19700000	NBL1:-275Kb:0.00051:1.3e-05:40:1.4e+02
chr1	19700000	19725000	C1orf151-NBL1:-275Kb:1.4e-06:5.5e-08:40:1.7e+02
chr1	19700000	19725000	HTR6:-275Kb:1.4e-06:5.5e-08:40:1.7e+02
chr1	19700000	19725000	NBL1:-250Kb:0.00049:6.2e-06:46:1.5e+02
chr1	19975000	20000000	AKR7A2:350Kb:0.00022:2.7e-06:30:1.3e+02
chr1	19975000	20000000	PQLC2:350Kb:0.00022:2.7e-06:30:1.3e+02
chr1	20075000	20100000	RNF186:-50Kb:0.0025:3.1e-05:1.4e+02:2.4e+02
chr1	20075000	20100000	TMCO4:-50Kb:0.0025:3.1e-05:1.4e+02:2.4e+02
chr1	20475000	20500000	PLA2G2E:225Kb:0.0066:8.4e-05:50:1.3e+02
chr1	20850000	20875000	PINK1:-100Kb:0.0054:6.7e-05:71:2e+02
chr1	21575000	21600000	ECE1:-75Kb:1.2e-06:4.6e-08:1.1e+02:3.2e+02
chr1	21575000	21600000	LOC100506801:-25Kb:1.5e-05:5.6e-07:2.7e+02:4.7e+02
chr1	21600000	21625000	ECE1:-50Kb:9.7e-07:2.4e-08:1.5e+02:3.7e+02
chr1	21625000	21650000	ECE1:-25Kb:2.3e-12:2.9e-14:2.7e+02:5.8e+02
chr1	21625000	21650000	LOC100506801:25Kb:5.7e-13:7.1e-15:2.7e+02:5.8e+02
chr1	21650000	21675000	LOC100506801:50Kb:9.4e-07:2.3e-08:1.5e+02:3.7e+02
chr1	22225000	22250000	HSPG2:-25Kb:3.7e-10:4.5e-12:3.2e+02:6e+02
chr1	22275000	22300000	HSPG2:25Kb:0.0081:0.0002:3.2e+02:4.6e+02
chr1	23150000	23175000	MIR4253:-25Kb:4e-11:5.3e-13:3.2e+02:5.8e+02
chr1	23200000	23225000	MIR4253:25Kb:5.7e-07:1.5e-08:3.2e+02:5.2e+02
chr1	23400000	23425000	HTR1D:-100Kb:1.4e-06:1.7e-08:96:2.9e+02
chr1	23425000	23450000	HTR1D:-75Kb:0.0001:2.6e-06:1.2e+02:2.8e+02
chr1	23775000	23800000	TCEA3:25Kb:0.00017:2.1e-06:2.8e+02:4.5e+02
chr1	23850000	23875000	MDS2:-100Kb:5.3e-05:6.5e-07:96:2.6e+02
chr1	23875000	23900000	MDS2:-75Kb:0.0013:3.1e-05:1.2e+02:2.6e+02
chr1	23950000	23975000	E2F2:100Kb:6.1e-05:7.5e-07:96:2.6e+02
chr1	23950000	23975000	ID3:75Kb:0.0027:3.3e-05:1.2e+02:2.6e+02
chr1	24400000	24425000	MYOM3:-25Kb:3.3e-05:4.2e-07:2.7e+02:3.8e+02
chr1	24675000	24700000	LOC284632:150Kb:0.0022:5.6e-05:70:1.6e+02
chr1	24700000	24725000	IFNLR1:200Kb:1.1e-06:1.4e-08:56:1.8e+02
chr1	24700000	24725000	LOC284632:175Kb:2.5e-12:3.1e-14:62:2.3e+02
chr1	25000000	25025000	CLIC4:-50Kb:1.6e-05:1.9e-07:1.4e+02:2.5e+02
chr1	25825000	25850000	LDLRAP1:-25Kb:0.0061:0.00016:1.9e+02:2.6e+02
chr1	25850000	25875000	MTFR1L:-275Kb:0.0054:0.00028:28:98
chr1	25850000	25875000	SEPN1:-275Kb:0.0054:0.00028:28:98
chr1	25875000	25900000	LDLRAP1:25Kb:7e-11:9e-13:1.9e+02:3.3e+02
chr1	25875000	25900000	MTFR1L:-250Kb:0.00035:9.2e-06:31:1.2e+02
chr1	25875000	25900000	SEPN1:-250Kb:0.00035:9.2e-06:31:1.2e+02
chr1	25925000	25950000	MTFR1L:-200Kb:0.0019:7.5e-05:37:1.1e+02
chr1	25925000	25950000	SEPN1:-200Kb:0.0019:7.5e-05:37:1.1e+02
chr1	26050000	26075000	MAN1C1:125Kb:0.002:7.2e-05:53:1.3e+02
chr1	26100000	26125000	MAN1C1:175Kb:2.8e-05:3.7e-07:41:1.4e+02
chr1	26125000	26150000	LDLRAP1:275Kb:0.0084:0.00032:28:98
chr1	26125000	26150000	LOC646471:-25Kb:0.00028:3.4e-06:1.9e+02:2.8e+02
chr1	26125000	26150000	MAN1C1:200Kb:0.002:8.2e-05:37:1.1e+02
chr1	26150000	26175000	MTFR1L:25Kb:0.00031:4.1e-06:1.9e+02:2.8e+02
chr1	26150000	26175000	SEPN1:25Kb:0.00031:4.1e-06:1.9e+02:2.8e+02
chr1	26200000	26225000	EXTL1:-125Kb:1.7e-06:2.2e-08:1e+02:2.1e+02
chr1	26200000	26225000	PAFAH2:-100Kb:1.3e-06:1.6e-08:94:2e+02
chr1	26225000	26250000	EXTL1:-100Kb:0.0042:0.00011:94:1.7e+02
chr1	26225000	26250000	PAFAH2:-75Kb:2.9e-05:7.3e-07:1.2e+02:2.1e+02
chr1	26275000	26300000	PAFAH2:-25Kb:0.0056:0.00021:2.8e+02:3.5e+02
chr1	26300000	26325000	MIR3917:75Kb:7e-05:8.6e-07:1.2e+02:2.1e+02
chr1	26300000	26325000	STMN1:75Kb:7e-05:8.6e-07:1.2e+02:2.1e+02
chr1	26325000	26350000	MIR3917:100Kb:0.0049:0.00012:94:1.7e+02
chr1	26325000	26350000	STMN1:100Kb:0.0049:0.00012:94:1.7e+02
chr1	26350000	26375000	FAM110D:-125Kb:0.0006:1.6e-05:1e+02:1.9e+02
chr1	26350000	26375000	ZNF593:-125Kb:0.0006:1.6e-05:1e+02:1.9e+02
chr1	26425000	26450000	FAM110D:-50Kb:1.6e-08:2e-10:1.6e+02:2.9e+02
chr1	26425000	26450000	ZNF593:-50Kb:1.6e-08:2e-10:1.6e+02:2.9e+02
chr1	26475000	26500000	PDIK1L:50Kb:1.3e-08:1.6e-10:1.6e+02:2.9e+02
chr1	26475000	26500000	SLC30A2:125Kb:0.001:1.3e-05:1e+02:1.9e+02
chr1	26600000	26625000	AIM1L:-75Kb:0.00015:1.9e-06:1.2e+02:2.1e+02
chr1	26600000	26625000	CD52:-25Kb:0:0:2.8e+02:4.5e+02
chr1	26600000	26625000	UBXN11:-25Kb:0:0:2.8e+02:4.5e+02
chr1	26600000	26625000	ZNF683:-75Kb:0.00015:1.9e-06:1.2e+02:2.1e+02
chr1	26625000	26650000	SH3BGRL3:25Kb:0:0:2.8e+02:4.5e+02
chr1	26675000	26700000	SH3BGRL3:75Kb:0.0001:2.6e-06:1.2e+02:2.1e+02
chr1	26850000	26875000	MIR1976:-25Kb:2.3e-09:3e-11:2.3e+02:3.6e+02
chr1	26875000	26900000	RPS6KA1:25Kb:3.9e-09:4.8e-11:2.3e+02:3.6e+02
chr1	26900000	26925000	MIR1976:25Kb:2.1e-07:5.4e-09:2.3e+02:3.4e+02
chr1	26925000	26950000	ARID1A:-75Kb:0.00024:3e-06:1.1e+02:2e+02
chr1	26925000	26950000	PIGV:-175Kb:1.9e-09:5.1e-11:59:1.8e+02
chr1	27075000	27100000	PIGV:-25Kb:0:0:2.3e+02:4e+02
chr1	27150000	27175000	SFN:-25Kb:1.3e-06:1.7e-08:2.3e+02:3.4e+02
chr1	27175000	27200000	ZDHHC18:25Kb:1.3e-06:1.6e-08:2.3e+02:3.4e+02
chr1	27425000	27450000	SLC9A1:-50Kb:7.7e-05:9.5e-07:1.5e+02:2.4e+02
chr1	27450000	27475000	SLC9A1:-25Kb:0.0049:0.00012:2.8e+02:3.4e+02
chr1	27625000	27650000	AHDC1:-300Kb:0.0052:0.00043:37:98
chr1	27625000	27650000	CD164L2:-75Kb:8.9e-09:2.3e-10:1.1e+02:2.3e+02
chr1	27625000	27650000	FCN3:-75Kb:8.9e-09:2.3e-10:1.1e+02:2.3e+02
chr1	27625000	27650000	GPR3:-75Kb:8.9e-09:2.3e-10:1.1e+02:2.3e+02
chr1	27650000	27675000	CD164L2:-50Kb:3e-05:1.2e-06:1.5e+02:2.4e+02
chr1	27650000	27675000	FCN3:-50Kb:3e-05:1.2e-06:1.5e+02:2.4e+02
chr1	27650000	27675000	GPR3:-50Kb:3e-05:1.2e-06:1.5e+02:2.4e+02
chr1	27650000	27675000	MAP3K6:-25Kb:1.4e-08:3.5e-10:2.8e+02:3.9e+02
chr1	27675000	27700000	AHDC1:-250Kb:6e-05:2.5e-06:46:1.3e+02
chr1	27675000	27700000	CD164L2:-25Kb:1.3e-09:1.7e-11:2.8e+02:4e+02
chr1	27675000	27700000	FCN3:-25Kb:1.3e-09:1.7e-11:2.8e+02:4e+02
chr1	27675000	27700000	GPR3:-25Kb:1.3e-09:1.7e-11:2.8e+02:4e+02
chr1	27675000	27700000	LOC644961:25Kb:2.6e-08:3.4e-10:2.8e+02:3.9e+02
chr1	27675000	27700000	SYTL1:25Kb:2.6e-08:3.4e-10:2.8e+02:3.9e+02
chr1	27700000	27725000	AHDC1:-225Kb:0.00068:4.7e-05:52:1.2e+02
chr1	27700000	27725000	IFI6:-275Kb:0.00066:2.6e-05:41:1.1e+02
chr1	27700000	27725000	LOC644961:50Kb:4.2e-05:1.1e-06:1.5e+02:2.4e+02
chr1	27700000	27725000	MAP3K6:25Kb:1.2e-09:1.5e-11:2.8e+02:4e+02
chr1	27700000	27725000	SYTL1:50Kb:4.2e-05:1.1e-06:1.5e+02:2.4e+02
chr1	27700000	27725000	TMEM222:75Kb:1.3e-08:1.8e-10:1.1e+02:2.3e+02
chr1	27725000	27750000	AHDC1:-200Kb:0.00011:6e-06:59:1.4e+02
chr1	27925000	27950000	CD164L2:225Kb:0.0012:7.6e-05:52:1.2e+02
chr1	27925000	27950000	FCN3:225Kb:0.0012:7.6e-05:52:1.2e+02
chr1	27925000	27950000	FGR:-25Kb:0:0:2.8e+02:4.4e+02
chr1	27925000	27950000	GPR3:225Kb:0.0012:7.6e-05:52:1.2e+02
chr1	27925000	27950000	IFI6:-50Kb:0:0:1.5e+02:3.1e+02
chr1	27925000	27950000	MAP3K6:250Kb:0.00012:4.6e-06:46:1.3e+02
chr1	27950000	27975000	AHDC1:25Kb:0:0:2.8e+02:4.4e+02
chr1	27950000	27975000	IFI6:-25Kb:2.6e-06:6.9e-08:2.8e+02:3.7e+02
chr1	27975000	28000000	AHDC1:50Kb:0:0:1.5e+02:3.1e+02
chr1	27975000	28000000	CD164L2:275Kb:0.0012:6.5e-05:41:1.1e+02
chr1	27975000	28000000	FCN3:275Kb:0.0012:6.5e-05:41:1.1e+02
chr1	27975000	28000000	FGR:25Kb:2.7e-06:7.1e-08:2.8e+02:3.7e+02
chr1	27975000	28000000	GPR3:275Kb:0.0012:6.5e-05:41:1.1e+02
chr1	28200000	28225000	RPA2:-25Kb:4.5e-07:5.5e-09:2.4e+02:3.4e+02
chr1	28200000	28225000	XKR8:-75Kb:0.00046:1.3e-05:1.1e+02:1.8e+02
chr1	28250000	28275000	XKR8:-25Kb:0.00046:1.1e-05:2.4e+02:3.2e+02
chr1	28275000	28300000	PTAFR:-225Kb:0.0085:0.00044:45:1e+02
chr1	28275000	28300000	SMPDL3B:25Kb:0.00094:1.1e-05:2.4e+02:3.2e+02
chr1	28300000	28325000	XKR8:25Kb:0.00046:1.9e-05:2.4e+02:3.2e+02
chr1	28400000	28425000	PTAFR:-100Kb:0.0085:0.00045:84:1.4e+02
chr1	28425000	28450000	PTAFR:-75Kb:0.0034:9.1e-05:1.1e+02:1.7e+02
chr1	28475000	28500000	PTAFR:-25Kb:1.9e-08:2.6e-10:2.4e+02:3.5e+02
chr1	28600000	28625000	SESN2:25Kb:2.7e-05:3.5e-07:2e+02:2.9e+02
chr1	28725000	28750000	RCC1:-100Kb:0.0095:0.00012:61:1.2e+02
chr1	28725000	28750000	SNHG3:-100Kb:0.0095:0.00012:61:1.2e+02
chr1	29150000	29175000	OPRD1:25Kb:0.0016:3.9e-05:2.1e+02:2.9e+02
chr1	29175000	29200000	OPRD1:50Kb:0.00069:8.6e-06:1.3e+02:2.2e+02
chr1	29350000	29375000	EPB41:150Kb:0.007:9e-05:57:1.4e+02
chr1	29475000	29500000	TMEM200B:25Kb:1.5e-06:1.9e-08:2.1e+02:3.2e+02
chr1	29500000	29525000	MECR:-50Kb:0.0047:0.00018:11:86
chr1	29500000	29525000	PTPRU:-50Kb:0.0047:0.00018:11:86
chr1	29525000	29550000	MECR:-25Kb:0:0:13:2.4e+02
chr1	29525000	29550000	PTPRU:-25Kb:0:0:13:2.4e+02
chr1	29550000	29575000	SRSF4:50Kb:0.0098:0.00012:11:86
chr1	29575000	29600000	MECR:25Kb:0.00011:2.8e-06:1.8e+02:2.7e+02
chr1	29575000	29600000	PTPRU:25Kb:0.00011:2.8e-06:1.8e+02:2.7e+02
chr1	31175000	31200000	LAPTM5:-50Kb:0:0:26:1.9e+02
chr1	31175000	31200000	MIR4420:-25Kb:0:0:39:2.5e+02
chr1	31175000	31200000	SDC3:-200Kb:0.00012:6.1e-06:12:97
chr1	31200000	31225000	LAPTM5:-25Kb:0:0:3.3e+02:5.1e+02
chr1	31200000	31225000	MATN1:25Kb:0:0:39:2.5e+02
chr1	31200000	31225000	MATN1-AS1:25Kb:0:0:39:2.5e+02
chr1	31200000	31225000	SDC3:-175Kb:0.00024:1.6e-05:47:1.3e+02
chr1	31225000	31250000	MATN1:50Kb:0:0:26:1.9e+02
chr1	31225000	31250000	MATN1-AS1:50Kb:0:0:26:1.9e+02
chr1	31225000	31250000	MIR4420:25Kb:0:0:3.3e+02:5.1e+02
chr1	31225000	31250000	SDC3:-150Kb:1.6e-07:6.3e-09:60:1.7e+02
chr1	31250000	31275000	MATN1:75Kb:0:0:21:2e+02
chr1	31250000	31275000	MATN1-AS1:75Kb:0:0:21:2e+02
chr1	31250000	31275000	MIR4420:50Kb:1.7e-05:6.8e-07:1.8e+02:2.7e+02
chr1	31250000	31275000	SDC3:-125Kb:0:0:80:3e+02
chr1	31275000	31300000	SDC3:-100Kb:3.6e-11:9.3e-13:1.1e+02:2.5e+02
chr1	31300000	31325000	SDC3:-75Kb:0.001:8.1e-05:1.2e+02:2e+02
chr1	31350000	31375000	MATN1:175Kb:0.004:0.00027:13:79
chr1	31350000	31375000	MATN1-AS1:175Kb:0.004:0.00027:13:79
chr1	31375000	31400000	LAPTM5:150Kb:1.5e-07:5.7e-09:60:1.7e+02
chr1	31375000	31400000	MATN1:200Kb:6.6e-05:3.5e-06:12:97
chr1	31375000	31400000	MATN1-AS1:200Kb:6.6e-05:3.5e-06:12:97
chr1	31375000	31400000	MIR4420:175Kb:0.00028:1.5e-05:47:1.3e+02
chr1	31675000	31700000	NKAIN1:-25Kb:0.0024:3e-05:2.1e+02:3e+02
chr1	31850000	31875000	FABP3:25Kb:2.3e-05:2.9e-07:2.1e+02:3.2e+02
chr1	31850000	31875000	SERINC2:-25Kb:0.0077:0.0002:2.1e+02:2.9e+02
chr1	31900000	31925000	SERINC2:25Kb:0.0077:0.00017:2.1e+02:2.9e+02
chr1	32025000	32050000	HCRTR1:-50Kb:0.00012:1.5e-06:1.7e+02:2.8e+02
chr1	32050000	32075000	HCRTR1:-25Kb:0.00017:4.3e-06:3.2e+02:4.2e+02
chr1	32050000	32075000	TINAGL1:25Kb:0:0:3.2e+02:5.6e+02
chr1	32075000	32100000	TINAGL1:50Kb:5.6e-05:1.4e-06:1.7e+02:2.8e+02
chr1	32100000	32125000	MIR4254:-100Kb:5.8e-11:1.5e-12:95:2.4e+02
chr1	32125000	32150000	BAI2:-100Kb:0.00057:7.5e-06:95:1.9e+02
chr1	32125000	32150000	COL16A1:-25Kb:3.8e-13:4.9e-15:3.2e+02:4.9e+02
chr1	32125000	32150000	MIR4254:-75Kb:0:0:1.2e+02:3e+02
chr1	32150000	32175000	MIR4254:-50Kb:0.00055:2.8e-05:1.7e+02:2.6e+02
chr1	32175000	32200000	COL16A1:25Kb:0.001:2.6e-05:3.2e+02:4.1e+02
chr1	32175000	32200000	MIR4254:-25Kb:1.1e-05:4.2e-07:3.2e+02:4.2e+02
chr1	32175000	32200000	PEF1:75Kb:0.00017:4.5e-06:1.2e+02:2.2e+02
chr1	32200000	32225000	COL16A1:50Kb:0.0012:4.8e-05:1.7e+02:2.6e+02
chr1	32200000	32225000	PEF1:100Kb:4.5e-10:6e-12:95:2.4e+02
chr1	32625000	32650000	CCDC28B:-25Kb:6e-05:7.7e-07:2.5e+02:3.7e+02
chr1	32625000	32650000	DCDC2B:-25Kb:6e-05:7.7e-07:2.5e+02:3.7e+02
chr1	32625000	32650000	IQCC:-25Kb:6e-05:7.7e-07:2.5e+02:3.7e+02
chr1	32650000	32675000	EIF3I:-25Kb:0.0037:0.0002:2.5e+02:3.4e+02
chr1	32650000	32675000	TMEM234:-25Kb:0.0037:0.0002:2.5e+02:3.4e+02
chr1	32650000	32675000	TXLNA:25Kb:6.2e-05:7.5e-07:2.5e+02:3.7e+02
chr1	32675000	32700000	CCDC28B:25Kb:0.0078:0.0002:2.5e+02:3.4e+02
chr1	32675000	32700000	DCDC2B:25Kb:0.0078:0.0002:2.5e+02:3.4e+02
chr1	32675000	32700000	HDAC1:-75Kb:0.0026:3.2e-05:1e+02:2e+02
chr1	32675000	32700000	IQCC:25Kb:0.0078:0.0002:2.5e+02:3.4e+02
chr1	32675000	32700000	MARCKSL1:-125Kb:0.0014:1.8e-05:72:1.7e+02
chr1	32750000	32775000	EIF3I:75Kb:0.00089:3.6e-05:1e+02:2e+02
chr1	32750000	32775000	TMEM234:75Kb:0.00089:3.6e-05:1e+02:2e+02
chr1	32775000	32800000	EIF3I:100Kb:4.4e-07:5.9e-09:78:2.2e+02
chr1	32775000	32800000	TMEM234:100Kb:4.4e-07:5.9e-09:78:2.2e+02
chr1	32800000	32825000	EIF3I:125Kb:0.00069:1.8e-05:72:1.7e+02
chr1	32800000	32825000	TMEM234:125Kb:0.00069:1.8e-05:72:1.7e+02
chr1	33175000	33200000	KIAA1522:-25Kb:1.1e-10:1.4e-12:2.5e+02:4.2e+02
chr1	33225000	33250000	KIAA1522:25Kb:0.004:9.9e-05:2.5e+02:3.4e+02
chr1	33450000	33475000	RNF19B:25Kb:8.4e-11:1e-12:2.6e+02:4.3e+02
chr1	33575000	33600000	ZSCAN20:-350Kb:0.0035:5e-05:25:1.1e+02
chr1	33700000	33725000	ZSCAN20:-225Kb:0.0037:0.0001:47:1.3e+02
chr1	33825000	33850000	ZSCAN20:-100Kb:0.0046:0.0002:86:1.6e+02
chr1	33900000	33925000	PHC2:75Kb:0.0068:8.6e-05:1.1e+02:1.9e+02
chr1	33925000	33950000	PHC2:100Kb:0.0076:0.00019:86:1.6e+02
chr1	33925000	33950000	ZNF362:225Kb:0.0088:0.00011:47:1.3e+02
chr1	34300000	34325000	HMGB4:-25Kb:6.1e-05:7.7e-07:1.7e+02:2.5e+02
chr1	34300000	34325000	LOC402779:-25Kb:6.1e-05:7.7e-07:1.7e+02:2.5e+02
chr1	35125000	35150000	GJB3:-100Kb:0.0057:0.00046:24:73
chr1	35125000	35150000	GJB4:-100Kb:0.0057:0.00046:24:73
chr1	35150000	35175000	GJB3:-75Kb:0.0036:0.00022:31:82
chr1	35150000	35175000	GJB4:-75Kb:0.0036:0.00022:31:82
chr1	35175000	35200000	GJB3:-50Kb:0.00028:1.1e-05:42:1e+02
chr1	35175000	35200000	GJB4:-50Kb:0.00028:1.1e-05:42:1e+02
chr1	35200000	35225000	GJB3:-25Kb:3.1e-07:4.1e-09:72:1.6e+02
chr1	35200000	35225000	GJB4:-25Kb:3.1e-07:4.1e-09:72:1.6e+02
chr1	35225000	35250000	GJA4:-25Kb:0.0062:0.00023:1.8e+02:2.3e+02
chr1	35225000	35250000	GJB5:25Kb:2.3e-07:2.8e-09:72:1.6e+02
chr1	35250000	35275000	GJB3:25Kb:0.0036:0.00024:1.8e+02:2.3e+02
chr1	35250000	35275000	GJB4:25Kb:0.0036:0.00024:1.8e+02:2.3e+02
chr1	35275000	35300000	GJA4:25Kb:1.3e-06:3.3e-08:1.8e+02:2.6e+02
chr1	35300000	35325000	GJA4:50Kb:0:0:1.1e+02:2.6e+02
chr1	35300000	35325000	GJB3:75Kb:0.00016:4.2e-06:81:1.5e+02
chr1	35300000	35325000	GJB4:75Kb:0.00016:4.2e-06:81:1.5e+02
chr1	35300000	35325000	SMIM12:-25Kb:6.4e-06:8e-08:1.8e+02:2.7e+02
chr1	35325000	35350000	DLGAP3:-25Kb:0.0012:3e-05:1.8e+02:2.5e+02
chr1	35325000	35350000	GJA4:75Kb:0.0074:0.00037:81:1.3e+02
chr1	35350000	35375000	SMIM12:25Kb:0.0012:3e-05:1.8e+02:2.5e+02
chr1	35375000	35400000	DLGAP3:25Kb:0.00028:3.5e-06:1.8e+02:2.6e+02
chr1	35625000	35650000	SFPQ:-25Kb:0.0098:0.00012:1e+02:1.7e+02
chr1	35900000	35925000	C1orf216:-275Kb:0.0014:7.5e-05:35:1.1e+02
chr1	35900000	35925000	KIAA0319L:-100Kb:0.0021:2.5e-05:75:1.6e+02
chr1	35900000	35925000	NCDN:-100Kb:0.0021:2.5e-05:75:1.6e+02
chr1	35900000	35925000	TFAP2E:-125Kb:9.9e-12:2.7e-13:63:2.2e+02
chr1	36025000	36050000	C1orf216:-150Kb:0:0:55:2.9e+02
chr1	36025000	36050000	CLSPN:-200Kb:2.6e-09:3.1e-11:45:1.8e+02
chr1	36050000	36075000	C1orf216:-125Kb:0.0021:0.00013:63:1.4e+02
chr1	36050000	36075000	TFAP2E:25Kb:0.002:0.00016:2.1e+02:2.8e+02
chr1	36150000	36175000	C1orf216:-25Kb:0.00032:1.3e-05:2.1e+02:3e+02
chr1	36150000	36175000	TFAP2E:125Kb:9.3e-05:6.4e-06:63:1.6e+02
chr1	36175000	36200000	TFAP2E:150Kb:0:0:55:2.9e+02
chr1	36200000	36225000	C1orf216:25Kb:4.1e-05:1.1e-06:2.1e+02:3.1e+02
chr1	36200000	36225000	TFAP2E:175Kb:9.7e-07:5.4e-08:49:1.6e+02
chr1	36225000	36250000	TFAP2E:200Kb:1.5e-09:6e-11:45:1.8e+02
chr1	36250000	36275000	TFAP2E:225Kb:0.0061:0.00059:41:1.1e+02
chr1	36550000	36575000	SH3D21:-200Kb:3.8e-05:5e-07:47:1.5e+02
chr1	36575000	36600000	ADPRHL2:25Kb:0.00033:1.3e-05:2.5e+02:3.3e+02
chr1	36575000	36600000	COL8A2:25Kb:0.00033:1.3e-05:2.5e+02:3.3e+02
chr1	36575000	36600000	SH3D21:-175Kb:0.0045:0.00018:56:1.3e+02
chr1	36650000	36675000	ADPRHL2:100Kb:3.3e-05:8.9e-07:82:1.8e+02
chr1	36650000	36675000	COL8A2:100Kb:3.3e-05:8.9e-07:82:1.8e+02
chr1	36750000	36775000	ADPRHL2:200Kb:3.2e-05:4.2e-07:47:1.5e+02
chr1	36750000	36775000	COL8A2:200Kb:3.2e-05:4.2e-07:47:1.5e+02
chr1	36775000	36800000	LSM10:-75Kb:0.00065:1.6e-05:1e+02:1.9e+02
chr1	36775000	36800000	STK40:-75Kb:0.00065:1.6e-05:1e+02:1.9e+02
chr1	36800000	36825000	EVA1B:25Kb:0.00042:1.6e-05:2.5e+02:3.3e+02
chr1	36800000	36825000	LSM10:-50Kb:0.00065:2.4e-05:1.4e+02:2.2e+02
chr1	36800000	36825000	STK40:-50Kb:0.00065:2.4e-05:1.4e+02:2.2e+02
chr1	36850000	36875000	EVA1B:75Kb:0.00042:1.7e-05:1e+02:1.9e+02
chr1	36875000	36900000	ADPRHL2:325Kb:0.0046:0.00024:24:95
chr1	36875000	36900000	COL8A2:325Kb:0.0046:0.00024:24:95
chr1	36875000	36900000	EVA1B:100Kb:1.1e-09:1.4e-11:82:2.2e+02
chr1	36875000	36900000	LSM10:25Kb:2.3e-08:2.9e-10:2.5e+02:3.7e+02
chr1	36875000	36900000	SH3D21:125Kb:0.001:2.6e-05:88:1.7e+02
chr1	36875000	36900000	STK40:25Kb:2.3e-08:2.9e-10:2.5e+02:3.7e+02
chr1	36900000	36925000	CSF3R:-25Kb:9e-13:1.1e-14:1.1e+02:2.7e+02
chr1	36900000	36925000	MRPS15:-25Kb:9e-13:1.1e-14:1.1e+02:2.7e+02
chr1	36925000	36950000	OSCP1:25Kb:1.8e-12:2.3e-14:1.1e+02:2.7e+02
chr1	37900000	37925000	LOC728431:-25Kb:4e-13:5.1e-15:1.5e+02:2.5e+02
chr1	37900000	37925000	MIR5581:-50Kb:1.2e-06:1.5e-08:83:1.6e+02
chr1	37900000	37925000	ZC3H12A:-25Kb:4e-13:5.1e-15:1.5e+02:2.5e+02
chr1	38025000	38050000	C1orf109:-125Kb:0.0021:5.3e-05:61:1.1e+02
chr1	38025000	38050000	CDCA8:-125Kb:0.0021:5.3e-05:61:1.1e+02
chr1	38025000	38050000	DNALI1:25Kb:0.00029:3.7e-06:2.6e+02:3.3e+02
chr1	38025000	38050000	SNIP1:25Kb:0.00029:3.7e-06:2.6e+02:3.3e+02
chr1	38050000	38075000	C1orf109:-100Kb:0.0021:2.6e-05:74:1.3e+02
chr1	38050000	38075000	CDCA8:-100Kb:0.0021:2.6e-05:74:1.3e+02
chr1	38075000	38100000	RSPO1:-25Kb:0.00038:4.7e-06:2.6e+02:3.2e+02
chr1	38125000	38150000	GNL2:75Kb:0.0001:1.3e-06:97:1.6e+02
chr1	38150000	38175000	GNL2:100Kb:0.0013:3.4e-05:74:1.3e+02
chr1	38175000	38200000	EPHA10:-50Kb:0.001:1.3e-05:1.4e+02:2e+02
chr1	38450000	38475000	UTP11L:-25Kb:0:0:1.4e+02:3.1e+02
chr1	38475000	38500000	FHL3:25Kb:0:0:1.4e+02:3.1e+02
chr1	38475000	38500000	SF3A3:25Kb:0:0:1.4e+02:3.1e+02
chr1	38650000	38675000	LOC339442:-25Kb:0:0:2.2e+02:3.5e+02
chr1	38700000	38725000	LOC339442:25Kb:0:0:2.2e+02:3.4e+02
chr1	39275000	39300000	POU3F1:775Kb:0.0006:7.7e-06:38:1e+02
chr1	39300000	39325000	GJA9:-25Kb:0.0027:3.4e-05:59:1.3e+02
chr1	39300000	39325000	GJA9-MYCBP:-25Kb:0.0027:3.4e-05:59:1.3e+02
chr1	39300000	39325000	MYCBP:-25Kb:0.0027:3.4e-05:59:1.3e+02
chr1	39300000	39325000	RRAGC:-25Kb:0.0027:3.4e-05:59:1.3e+02
chr1	40050000	40075000	HEYL:-50Kb:3.3e-05:1.3e-06:1.6e+02:2.4e+02
chr1	40050000	40075000	NT5C1A:-75Kb:3.3e-05:8.4e-07:1.2e+02:2e+02
chr1	40075000	40100000	HEYL:-25Kb:0:0:2.6e+02:4.1e+02
chr1	40100000	40125000	NT5C1A:-25Kb:3.3e-05:6.5e-07:2.6e+02:3.4e+02
chr1	40125000	40150000	HEYL:25Kb:2.6e-05:6.7e-07:2.6e+02:3.4e+02
chr1	40275000	40300000	MFSD2A:-125Kb:1.3e-06:3.3e-08:87:1.9e+02
chr1	40275000	40300000	MYCL1:-75Kb:0.0027:3.3e-05:1.2e+02:1.8e+02
chr1	40375000	40400000	MFSD2A:-25Kb:8.1e-10:1e-11:2.6e+02:3.8e+02
chr1	40425000	40450000	MFSD2A:25Kb:0.0056:0.00021:2.6e+02:3.2e+02
chr1	40600000	40625000	COL9A2:-175Kb:5.3e-07:6.8e-09:63:1.7e+02
chr1	40750000	40775000	COL9A2:-25Kb:0.0004:1e-05:1.7e+02:2.5e+02
chr1	41300000	41325000	CTPS1:-125Kb:0.00016:2e-06:96:1.9e+02
chr1	41350000	41375000	CITED4:25Kb:0.00013:4.9e-06:2.6e+02:3.4e+02
chr1	41375000	41400000	CITED4:50Kb:0.00013:4.3e-06:1.5e+02:2.4e+02
chr1	41400000	41425000	CITED4:75Kb:6.5e-05:8.3e-07:1.1e+02:2.1e+02
chr1	42025000	42050000	GUCA2B:-575Kb:0.0069:8.5e-05:26:1.3e+02
chr1	43675000	43700000	CDC20:-125Kb:0.0026:0.0001:94:1.9e+02
chr1	43675000	43700000	ELOVL1:-150Kb:0.00062:1.6e-05:93:2e+02
chr1	43675000	43700000	HYI:-225Kb:0.00063:1.7e-05:60:1.7e+02
chr1	43675000	43700000	MED8:-175Kb:3.1e-06:8.3e-08:79:2.2e+02
chr1	43675000	43700000	MPL:-125Kb:0.0026:0.0001:94:1.9e+02
chr1	43675000	43700000	SZT2:-175Kb:3.1e-06:8.3e-08:79:2.2e+02
chr1	43700000	43725000	C1orf210:-50Kb:0.0047:0.00019:1.9e+02:2.9e+02
chr1	43700000	43725000	CDC20:-100Kb:0.0014:3.7e-05:1.1e+02:2.2e+02
chr1	43700000	43725000	ELOVL1:-125Kb:0.003:0.00012:94:1.9e+02
chr1	43700000	43725000	MED8:-150Kb:0.00021:8.3e-06:93:2.1e+02
chr1	43700000	43725000	MPL:-100Kb:0.0014:3.7e-05:1.1e+02:2.2e+02
chr1	43700000	43725000	SZT2:-150Kb:0.00021:8.3e-06:93:2.1e+02
chr1	43700000	43725000	TIE1:-50Kb:0.0047:0.00019:1.9e+02:2.9e+02
chr1	43775000	43800000	C1orf210:25Kb:0.00055:7.4e-06:3.4e+02:4.5e+02
chr1	43775000	43800000	CDC20:-25Kb:0.0001:1.4e-06:3.4e+02:4.6e+02
chr1	43775000	43800000	MPL:-25Kb:0.0001:1.4e-06:3.4e+02:4.6e+02
chr1	43775000	43800000	TIE1:25Kb:0.00055:7.4e-06:3.4e+02:4.5e+02
chr1	43825000	43850000	MED8:-25Kb:3.1e-07:4.2e-09:3.4e+02:4.9e+02
chr1	43825000	43850000	SZT2:-25Kb:3.1e-07:4.2e-09:3.4e+02:4.9e+02
chr1	43850000	43875000	ELOVL1:25Kb:3.2e-07:4.1e-09:3.4e+02:4.9e+02
chr1	43875000	43900000	C1orf210:125Kb:0.0011:3e-05:94:2e+02
chr1	43875000	43900000	HYI:-25Kb:0:0:3.4e+02:5.8e+02
chr1	43875000	43900000	MED8:25Kb:0.0015:7.8e-05:3.4e+02:4.4e+02
chr1	43875000	43900000	SZT2:25Kb:0.0015:7.8e-05:3.4e+02:4.4e+02
chr1	43875000	43900000	TIE1:125Kb:0.0011:3e-05:94:2e+02
chr1	44125000	44150000	KDM4A-AS1:-25Kb:0.0063:7.7e-05:3.4e+02:4.2e+02
chr1	44125000	44150000	ST3GAL3:-25Kb:0.0063:7.7e-05:3.4e+02:4.2e+02
chr1	44400000	44425000	ATP6V0B:-25Kb:7.2e-13:8.9e-15:3.4e+02:5.1e+02
chr1	44400000	44425000	B4GALT2:-25Kb:7.2e-13:8.9e-15:3.4e+02:5.1e+02
chr1	44400000	44425000	DPH2:-25Kb:7.2e-13:8.9e-15:3.4e+02:5.1e+02
chr1	44425000	44450000	IPO13:25Kb:8.1e-13:1.1e-14:3.4e+02:5.1e+02
chr1	44700000	44725000	DMAP1:25Kb:4.2e-08:5.7e-10:2.4e+02:3.7e+02
chr1	44775000	44800000	ERI3:-25Kb:0.00062:7.6e-06:2.4e+02:3.3e+02
chr1	44825000	44850000	MIR5584:-175Kb:0.0024:3.1e-05:69:1.5e+02
chr1	45100000	45125000	C1orf228:-25Kb:0.0002:2.5e-06:2.4e+02:3.3e+02
chr1	45100000	45125000	TMEM53:-25Kb:0.0002:2.5e-06:2.4e+02:3.3e+02
chr1	45200000	45225000	RPS8:-25Kb:0:0:2e+02:4.3e+02
chr1	45200000	45225000	SNORD38A:-25Kb:0:0:2e+02:4.3e+02
chr1	45200000	45225000	SNORD38B:-25Kb:0:0:2e+02:4.3e+02
chr1	45200000	45225000	SNORD46:-25Kb:0:0:2e+02:4.3e+02
chr1	45200000	45225000	SNORD55:-25Kb:0:0:2e+02:4.3e+02
chr1	45225000	45250000	BEST4:-25Kb:4.2e-06:1.1e-07:2e+02:3e+02
chr1	45225000	45250000	BTBD19:-25Kb:4.2e-06:1.1e-07:2e+02:3e+02
chr1	45225000	45250000	KIF2C:25Kb:0:0:2e+02:4.3e+02
chr1	45225000	45250000	PLK3:-25Kb:4.2e-06:1.1e-07:2e+02:3e+02
chr1	45225000	45250000	TCTEX1D4:-25Kb:4.2e-06:1.1e-07:2e+02:3e+02
chr1	45250000	45275000	EIF2B3:-200Kb:0.0093:0.00038:49:1.2e+02
chr1	45250000	45275000	RPS8:25Kb:4.9e-06:1.2e-07:2e+02:3e+02
chr1	45250000	45275000	SNORD38A:25Kb:4.9e-06:1.2e-07:2e+02:3e+02
chr1	45250000	45275000	SNORD38B:25Kb:4.9e-06:1.2e-07:2e+02:3e+02
chr1	45250000	45275000	SNORD46:25Kb:4.9e-06:1.2e-07:2e+02:3e+02
chr1	45250000	45275000	SNORD55:25Kb:4.9e-06:1.2e-07:2e+02:3e+02
chr1	45275000	45300000	BEST4:25Kb:0:0:2e+02:4.8e+02
chr1	45275000	45300000	BTBD19:25Kb:0:0:2e+02:4.8e+02
chr1	45275000	45300000	EIF2B3:-175Kb:3.3e-05:9e-07:54:1.5e+02
chr1	45275000	45300000	HECTD3:-200Kb:0.0039:0.00033:49:1.2e+02
chr1	45275000	45300000	PLK3:25Kb:0:0:2e+02:4.8e+02
chr1	45275000	45300000	PTCH2:-25Kb:0.0037:9.6e-05:2e+02:2.7e+02
chr1	45275000	45300000	RPS8:50Kb:0.0035:0.00013:1.2e+02:2e+02
chr1	45275000	45300000	SNORD38A:50Kb:0.0035:0.00013:1.2e+02:2e+02
chr1	45275000	45300000	SNORD38B:50Kb:0.0035:0.00013:1.2e+02:2e+02
chr1	45275000	45300000	SNORD46:50Kb:0.0035:0.00013:1.2e+02:2e+02
chr1	45275000	45300000	SNORD55:50Kb:0.0035:0.00013:1.2e+02:2e+02
chr1	45275000	45300000	TCTEX1D4:25Kb:0:0:2e+02:4.8e+02
chr1	45275000	45300000	UROD:-200Kb:0.0039:0.00033:49:1.2e+02
chr1	45300000	45325000	EIF2B3:-150Kb:2.7e-06:3.7e-08:59:1.7e+02
chr1	45300000	45325000	HECTD3:-175Kb:0.0074:0.00074:54:1.2e+02
chr1	45300000	45325000	UROD:-175Kb:0.0074:0.00074:54:1.2e+02
chr1	45325000	45350000	PTCH2:25Kb:0.0044:0.00017:2e+02:2.7e+02
chr1	45450000	45475000	PTCH2:150Kb:3.7e-06:4.8e-08:59:1.7e+02
chr1	45475000	45500000	CCDC163P:-475Kb:0.0019:7.4e-05:28:1.1e+02
chr1	45475000	45500000	HPDL:-300Kb:3.3e-06:4.1e-08:37:1.6e+02
chr1	45475000	45500000	LOC400752:-275Kb:8.8e-15:1.1e-16:40:2.1e+02
chr1	45475000	45500000	MMACHC:-475Kb:0.0019:7.4e-05:28:1.1e+02
chr1	45475000	45500000	MUTYH:-325Kb:6.3e-05:1.6e-06:36:1.4e+02
chr1	45475000	45500000	TESK2:-475Kb:0.0019:7.4e-05:28:1.1e+02
chr1	45475000	45500000	TOE1:-325Kb:6.3e-05:1.6e-06:36:1.4e+02
chr1	45725000	45750000	HECTD3:250Kb:1.2e-05:7e-07:42:1.4e+02
chr1	45725000	45750000	UROD:250Kb:1.2e-05:7e-07:42:1.4e+02
chr1	45750000	45775000	HECTD3:275Kb:0:0:40:2.1e+02
chr1	45750000	45775000	UROD:275Kb:0:0:40:2.1e+02
chr1	45775000	45800000	HECTD3:300Kb:8.4e-08:2.4e-09:37:1.6e+02
chr1	45775000	45800000	MUTYH:-25Kb:0.0026:0.0001:2e+02:2.8e+02
chr1	45775000	45800000	TOE1:-25Kb:0.0026:0.0001:2e+02:2.8e+02
chr1	45775000	45800000	UROD:300Kb:8.4e-08:2.4e-09:37:1.6e+02
chr1	45800000	45825000	CCDC163P:-150Kb:4.1e-09:5.5e-11:59:2e+02
chr1	45800000	45825000	HECTD3:325Kb:4.9e-06:2.1e-07:36:1.4e+02
chr1	45800000	45825000	HPDL:25Kb:0.0044:0.00011:2e+02:2.8e+02
chr1	45800000	45825000	MMACHC:-150Kb:4.1e-09:5.5e-11:59:2e+02
chr1	45800000	45825000	TESK2:-150Kb:4.1e-09:5.5e-11:59:2e+02
chr1	45800000	45825000	UROD:325Kb:4.9e-06:2.1e-07:36:1.4e+02
chr1	45825000	45850000	CCDC163P:-125Kb:1.8e-07:4.7e-09:67:1.9e+02
chr1	45825000	45850000	HECTD3:350Kb:0.008:0.00091:34:97
chr1	45825000	45850000	MMACHC:-125Kb:1.8e-07:4.7e-09:67:1.9e+02
chr1	45825000	45850000	TESK2:-125Kb:1.8e-07:4.7e-09:67:1.9e+02
chr1	45825000	45850000	UROD:350Kb:0.008:0.00091:34:97
chr1	45950000	45975000	HECTD3:475Kb:0.00027:1.9e-05:28:1.1e+02
chr1	45950000	45975000	MUTYH:150Kb:4.5e-09:5.7e-11:59:2e+02
chr1	45950000	45975000	TOE1:150Kb:4.5e-09:5.7e-11:59:2e+02
chr1	45950000	45975000	UROD:475Kb:0.00027:1.9e-05:28:1.1e+02
chr1	45975000	46000000	NASP:-50Kb:0.008:0.00017:1.2e+02:2e+02
chr1	46000000	46025000	NASP:-25Kb:0.008:0.0002:2e+02:2.8e+02
chr1	46025000	46050000	CCDC163P:75Kb:0.0072:0.00038:94:1.7e+02
chr1	46025000	46050000	MMACHC:75Kb:0.0072:0.00038:94:1.7e+02
chr1	46025000	46050000	TESK2:75Kb:0.0072:0.00038:94:1.7e+02
chr1	46075000	46100000	RPS15AP10:-25Kb:0.009:0.00011:2.2e+02:3e+02
chr1	46475000	46500000	LURAP1:-175Kb:3.5e-05:4.3e-07:59:1.6e+02
chr1	46475000	46500000	TSPAN1:-150Kb:1.1e-14:4.4e-16:68:2.3e+02
chr1	46500000	46525000	LURAP1:-150Kb:0.00023:5.8e-06:68:1.6e+02
chr1	46500000	46525000	POMGNT1:-175Kb:0.00024:3e-06:59:1.6e+02
chr1	46500000	46525000	TSPAN1:-125Kb:0:0:64:3.2e+02
chr1	46550000	46575000	TSPAN1:-75Kb:0.0019:0.00013:94:1.7e+02
chr1	46600000	46625000	TSPAN1:-25Kb:0:0:2.2e+02:3.9e+02
chr1	46625000	46650000	LURAP1:-25Kb:0.00075:2.8e-05:2.2e+02:3e+02
chr1	46650000	46675000	TSPAN1:25Kb:0.00052:2.8e-05:2.2e+02:3e+02
chr1	46725000	46750000	LRRC41:-25Kb:7.9e-13:9.5e-15:2.2e+02:3.9e+02
chr1	46725000	46750000	UQCRH:-25Kb:7.9e-13:9.5e-15:2.2e+02:3.9e+02
chr1	46900000	46925000	KNCN:-100Kb:0.00024:6.2e-06:84:1.8e+02
chr1	46900000	46925000	LOC729041:25Kb:9.8e-06:1.2e-07:2.4e+02:3.6e+02
chr1	46900000	46925000	MKNK1-AS1:-100Kb:0.00024:6.2e-06:84:1.8e+02
chr1	46925000	46950000	KNCN:-75Kb:0.0071:0.00027:1e+02:1.8e+02
chr1	46925000	46950000	MKNK1-AS1:-75Kb:0.0071:0.00027:1e+02:1.8e+02
chr1	46975000	47000000	LOC729041:100Kb:0.0073:0.00018:84:1.6e+02
chr1	47025000	47050000	KNCN:25Kb:7e-05:8.9e-07:2.4e+02:3.5e+02
chr1	47025000	47050000	MKNK1:-25Kb:8.9e-09:1.1e-10:2.4e+02:3.8e+02
chr1	47025000	47050000	MKNK1-AS1:25Kb:7e-05:8.9e-07:2.4e+02:3.5e+02
chr1	47650000	47675000	CMPK1:-125Kb:8.4e-05:2.1e-06:37:1.4e+02
chr1	47650000	47675000	STIL:-125Kb:8.4e-05:2.1e-06:37:1.4e+02
chr1	47650000	47675000	TAL1:-25Kb:0:0:1.5e+02:5.2e+02
chr1	47675000	47700000	CMPK1:-100Kb:4.5e-07:5.7e-09:47:1.7e+02
chr1	47675000	47700000	PDZK1IP1:25Kb:0:0:1.5e+02:5.2e+02
chr1	47675000	47700000	STIL:-100Kb:4.5e-07:5.7e-09:47:1.7e+02
chr1	47700000	47725000	PDZK1IP1:50Kb:6.5e-13:1.7e-14:84:2.6e+02
chr1	47700000	47725000	TAL1:25Kb:0:0:1.5e+02:3.8e+02
chr1	47725000	47750000	PDZK1IP1:75Kb:7e-10:2.8e-11:60:2.1e+02
chr1	47725000	47750000	TAL1:50Kb:3.5e-08:1.4e-09:84:2.2e+02
chr1	47750000	47775000	TAL1:75Kb:0.0047:0.00031:60:1.4e+02
chr1	47775000	47800000	PDZK1IP1:125Kb:0.00011:6e-06:37:1.4e+02
chr1	47775000	47800000	TAL1:100Kb:5.6e-07:3e-08:47:1.7e+02
chr1	48100000	48125000	FOXD2:200Kb:0.0015:6.1e-05:59:1.4e+02
chr1	48100000	48125000	FOXD2-AS1:200Kb:0.0015:6.1e-05:59:1.4e+02
chr1	48150000	48175000	FOXD2:250Kb:8.4e-08:2.3e-09:49:1.8e+02
chr1	48150000	48175000	FOXD2-AS1:250Kb:8.4e-08:2.3e-09:49:1.8e+02
chr1	48175000	48200000	FOXD2:275Kb:0:0:45:2.3e+02
chr1	48175000	48200000	FOXD2-AS1:275Kb:0:0:45:2.3e+02
chr1	48175000	48200000	FOXE3:300Kb:1.4e-10:2e-12:42:1.9e+02
chr1	48700000	48725000	SLC5A9:25Kb:6.6e-08:8.1e-10:1.2e+02:2.3e+02
chr1	50900000	50925000	DMRTA2:25Kb:5.6e-09:7.1e-11:1.2e+02:2.3e+02
chr1	51575000	51600000	C1orf185:25Kb:0.0022:2.8e-05:1.2e+02:1.8e+02
chr1	51775000	51800000	TTC39A:-25Kb:9.6e-13:1.2e-14:2.4e+02:3.4e+02
chr1	52200000	52225000	OSBPL9:125Kb:0.00014:5.2e-06:65:1.2e+02
chr1	52225000	52250000	OSBPL9:150Kb:7.7e-05:1.9e-06:56:1.2e+02
chr1	52250000	52275000	OSBPL9:175Kb:7.7e-05:1.1e-06:49:1.1e+02
chr1	52275000	52300000	RAB3B:-175Kb:0.00011:2.7e-06:49:1.1e+02
chr1	52350000	52375000	RAB3B:-100Kb:0.00011:4e-06:78:1.4e+02
chr1	52375000	52400000	RAB3B:-75Kb:0.00011:4.3e-06:98:1.6e+02
chr1	52725000	52750000	ZFYVE9:125Kb:0.00042:1.1e-05:64:1.2e+02
chr1	52750000	52775000	ZFYVE9:150Kb:3.6e-08:4.8e-10:56:1.4e+02
chr1	53025000	53050000	GPX7:-25Kb:0.0083:0.0001:1.9e+02:2.5e+02
chr1	53100000	53125000	FAM159A:25Kb:3e-05:3.7e-07:1.9e+02:2.7e+02
chr1	53125000	53150000	ORC1:275Kb:0.0015:1.9e-05:38:1e+02
chr1	53125000	53150000	PRPF38A:275Kb:0.0015:1.9e-05:38:1e+02
chr1	53150000	53175000	ORC1:300Kb:0.0098:0.00025:26:83
chr1	53150000	53175000	PRPF38A:300Kb:0.0098:0.00025:26:83
chr1	53350000	53375000	CPT2:-300Kb:0.00028:7.6e-06:40:1.1e+02
chr1	53375000	53400000	CPT2:-275Kb:0.00028:5e-06:41:1.1e+02
chr1	53375000	53400000	SLC1A7:-225Kb:0.0047:0.00025:45:98
chr1	53525000	53550000	SLC1A7:-75Kb:0.0042:0.00017:76:1.3e+02
chr1	53575000	53600000	PODN:50Kb:1.1e-11:1.4e-13:1.1e+02:2.2e+02
chr1	53575000	53600000	SLC1A7:-25Kb:0:0:1.9e+02:3.2e+02
chr1	53600000	53625000	PODN:75Kb:0.0087:0.00022:76:1.3e+02
chr1	53625000	53650000	ECHDC2:250Kb:0.00073:1.9e-05:43:1.1e+02
chr1	53625000	53650000	SCP2:250Kb:0.00073:1.9e-05:43:1.1e+02
chr1	53625000	53650000	SLC1A7:25Kb:0.00012:3.3e-06:1.9e+02:2.6e+02
chr1	53650000	53675000	C1orf123:-25Kb:0.0084:0.0001:1.9e+02:2.5e+02
chr1	53650000	53675000	ECHDC2:275Kb:0.00067:8.8e-06:41:1.1e+02
chr1	53650000	53675000	SCP2:275Kb:0.00067:8.8e-06:41:1.1e+02
chr1	53675000	53700000	CPT2:25Kb:0.002:8.2e-05:1.9e+02:2.5e+02
chr1	53750000	53775000	LRP8:-25Kb:0:0:2.6e+02:4.6e+02
chr1	53850000	53875000	LOC100507564:150Kb:0.00019:2.3e-06:50:1.2e+02
chr1	53850000	53875000	LRP8:75Kb:1e-05:2.5e-07:1.1e+02:1.9e+02
chr1	53850000	53875000	MAGOH:150Kb:0.00019:2.3e-06:50:1.2e+02
chr1	54575000	54600000	CDCP2:-25Kb:0.00032:1.1e-05:2.5e+02:3.3e+02
chr1	54575000	54600000	CYB5RL:-75Kb:1.5e-05:3.9e-07:1.1e+02:2e+02
chr1	54575000	54600000	MRPL37:-75Kb:1.5e-05:3.9e-07:1.1e+02:2e+02
chr1	54600000	54625000	CYB5RL:-50Kb:0.00021:1.1e-05:1.5e+02:2.3e+02
chr1	54600000	54625000	MRPL37:-50Kb:0.00021:1.1e-05:1.5e+02:2.3e+02
chr1	54625000	54650000	CDCP2:25Kb:0.00027:3.4e-06:2.5e+02:3.4e+02
chr1	54625000	54650000	CYB5RL:-25Kb:4.7e-05:1.8e-06:2.5e+02:3.4e+02
chr1	54625000	54650000	MRPL37:-25Kb:4.7e-05:1.8e-06:2.5e+02:3.4e+02
chr1	54650000	54675000	CDCP2:50Kb:0.00032:1.2e-05:1.5e+02:2.3e+02
chr1	54675000	54700000	CYB5RL:25Kb:0:0:2.5e+02:4.1e+02
chr1	54675000	54700000	MRPL37:25Kb:0:0:2.5e+02:4.1e+02
chr1	54725000	54750000	SSBP3:-125Kb:0.0064:0.00035:74:1.4e+02
chr1	54750000	54775000	SSBP3:-100Kb:0.00056:7.5e-06:87:1.7e+02
chr1	54775000	54800000	SSBP3:-75Kb:0.00078:2.1e-05:1.1e+02:1.8e+02
chr1	54800000	54825000	SSBP3:-50Kb:0.0064:0.0003:1.5e+02:2.1e+02
chr1	55375000	55400000	BSND:-75Kb:6.3e-05:3.3e-06:91:1.7e+02
chr1	55400000	55425000	BSND:-50Kb:0:0:1.3e+02:4e+02
chr1	55425000	55450000	BSND:-25Kb:4.4e-05:1.7e-06:2.3e+02:3.1e+02
chr1	55450000	55475000	TMEM61:25Kb:0.00014:1.8e-06:2.3e+02:3.1e+02
chr1	55475000	55500000	BSND:25Kb:2.2e-05:5.6e-07:2.3e+02:3.2e+02
chr1	55700000	55725000	LOC100507634:25Kb:0:0:92:2.5e+02
chr1	55700000	55725000	MIR4422:25Kb:0:0:92:2.5e+02
chr1	55700000	55725000	USP24:25Kb:0:0:92:2.5e+02
chr1	55725000	55750000	LOC100507634:50Kb:8.3e-05:2e-06:60:1.4e+02
chr1	55725000	55750000	MIR4422:50Kb:8.3e-05:2e-06:60:1.4e+02
chr1	55725000	55750000	USP24:50Kb:8.3e-05:2e-06:60:1.4e+02
chr1	56875000	56900000	PPAP2B:-150Kb:6.2e-06:8.3e-08:49:1.2e+02
chr1	57275000	57300000	C8A:-25Kb:1.8e-10:2.4e-12:88:1.7e+02
chr1	57300000	57325000	C1orf168:25Kb:2.1e-10:2.7e-12:88:1.7e+02
chr1	57300000	57325000	C8B:-125Kb:0.0013:5.3e-05:43:89
chr1	57325000	57350000	C8A:25Kb:7.4e-06:1.9e-07:1.5e+02:2.1e+02
chr1	57400000	57425000	C8B:-25Kb:0:0:1.5e+02:2.5e+02
chr1	57425000	57450000	C8A:125Kb:0.0018:7e-05:43:89
chr1	57450000	57475000	C8B:25Kb:1.7e-05:4.4e-07:1.5e+02:2e+02
chr1	59050000	59075000	TACSTD2:25Kb:4.2e-07:5.2e-09:2.1e+02:3e+02
chr1	59200000	59225000	JUN:-25Kb:0:0:2.1e+02:4e+02
chr1	59275000	59300000	LOC100131060:25Kb:8.7e-11:1.2e-12:2.1e+02:3.3e+02
chr1	59350000	59375000	HSD52:-250Kb:0.003:4.4e-05:40:1.1e+02
chr1	59350000	59375000	JUN:125Kb:0.00023:9.5e-06:64:1.4e+02
chr1	59350000	59375000	MIR4711:-825Kb:0.0075:0.0002:29:90
chr1	60150000	60175000	JUN:925Kb:0.00073:4e-05:28:97
chr1	60200000	60225000	JUN:975Kb:7.9e-05:2.2e-06:28:1.1e+02
chr1	60200000	60225000	MIR4711:25Kb:1.5e-06:2e-08:2.1e+02:3e+02
chr1	61800000	61825000	NFIA:275Kb:0.00075:1e-05:34:93
chr1	62075000	62100000	MGC34796:-25Kb:0.00081:1e-05:1.7e+02:2.3e+02
chr1	62800000	62825000	KANK4:25Kb:9.4e-05:1.2e-06:1.5e+02:2e+02
chr1	62850000	62875000	L1TD1:200Kb:1.3e-08:1.7e-10:30:90
chr1	63800000	63825000	ALG6:-25Kb:0.0034:4.2e-05:1.5e+02:2.1e+02
chr1	65300000	65325000	JAK1:-125Kb:1.2e-08:3e-10:62:1.8e+02
chr1	65325000	65350000	JAK1:-100Kb:6.4e-05:2.5e-06:72:1.6e+02
chr1	65350000	65375000	JAK1:-75Kb:0.0038:0.00024:87:1.5e+02
chr1	65400000	65425000	JAK1:-25Kb:0.00067:3.5e-05:1.8e+02:2.5e+02
chr1	65450000	65475000	JAK1:25Kb:5.4e-13:7e-15:1.8e+02:3.2e+02
chr1	65700000	65725000	LEPROT:-175Kb:0.0017:4.5e-05:44:1e+02
chr1	65850000	65875000	LEPROT:-25Kb:1.6e-07:2.1e-09:1.6e+02:2.5e+02
chr1	65975000	66000000	LEPROT:100Kb:0.0092:0.00036:52:1e+02
chr1	67050000	67075000	MIR3117:-25Kb:0.0022:2.8e-05:1.8e+02:2.5e+02
chr1	67175000	67200000	SGIP1:200Kb:0.0038:4.8e-05:51:1.1e+02
chr1	68000000	68025000	GADD45A:-150Kb:0.0016:6.1e-05:63:1.4e+02
chr1	68025000	68050000	GADD45A:-125Kb:2e-05:5.2e-07:73:1.8e+02
chr1	68200000	68225000	GADD45A:50Kb:2e-05:3.8e-07:1.5e+02:2.6e+02
chr1	68775000	68800000	MIR1262:150Kb:0.0002:2.5e-06:63:1.6e+02
chr1	70250000	70275000	LRRC7:25Kb:0.00077:1e-05:79:1.1e+02
chr1	70425000	70450000	LRRC7:200Kb:0.0046:0.00012:20:50
chr1	70700000	70725000	MIR186:-825Kb:0.0055:0.00014:4.6:32
chr1	70700000	70725000	ZRANB2:-825Kb:0.0055:0.00014:4.6:32
chr1	70700000	70725000	ZRANB2-AS2:-825Kb:0.0055:0.00014:4.6:32
chr1	70775000	70800000	ANKRD13C:-25Kb:2e-06:5.4e-08:1.2e+02:1.6e+02
chr1	70775000	70800000	HHLA3:-25Kb:2e-06:5.4e-08:1.2e+02:1.6e+02
chr1	70825000	70850000	ANKRD13C:25Kb:3.1e-08:4.3e-10:1.2e+02:1.7e+02
chr1	70825000	70850000	HHLA3:25Kb:3.1e-08:4.3e-10:1.2e+02:1.7e+02
chr1	70900000	70925000	CTH:25Kb:6e-06:7.9e-08:1.2e+02:1.6e+02
chr1	70950000	70975000	ANKRD13C:150Kb:0.0014:5.7e-05:35:67
chr1	70950000	70975000	HHLA3:150Kb:0.0014:5.7e-05:35:67
chr1	70950000	70975000	PTGER3:-550Kb:0.0028:0.00028:6.9:33
chr1	70950000	70975000	ZRANB2-AS1:-550Kb:0.0028:0.00028:6.9:33
chr1	70975000	71000000	PTGER3:-525Kb:8e-09:1.3e-10:7.2:55
chr1	70975000	71000000	ZRANB2-AS1:-525Kb:8e-09:1.3e-10:7.2:55
chr1	71125000	71150000	PTGER3:-375Kb:8.4e-05:6.9e-06:25:58
chr1	71125000	71150000	ZRANB2-AS1:-375Kb:8.4e-05:6.9e-06:25:58
chr1	71150000	71175000	PTGER3:-350Kb:3.8e-06:1.9e-07:26:64
chr1	71150000	71175000	ZRANB2-AS1:-350Kb:3.8e-06:1.9e-07:26:64
chr1	71475000	71500000	PTGER3:-25Kb:4.5e-05:3e-06:1.3e+02:1.7e+02
chr1	71475000	71500000	ZRANB2-AS1:-25Kb:4.5e-05:3e-06:1.3e+02:1.7e+02
chr1	71500000	71525000	MIR186:-25Kb:2.6e-08:3.3e-10:1.1e+02:1.6e+02
chr1	71500000	71525000	ZRANB2:-25Kb:2.6e-08:3.3e-10:1.1e+02:1.6e+02
chr1	71500000	71525000	ZRANB2-AS2:-25Kb:2.6e-08:3.3e-10:1.1e+02:1.6e+02
chr1	71525000	71550000	PTGER3:25Kb:1.2e-08:3.9e-10:1.1e+02:1.6e+02
chr1	71525000	71550000	ZRANB2-AS1:25Kb:1.2e-08:3.9e-10:1.1e+02:1.6e+02
chr1	72275000	72300000	NEGR1-IT1:-25Kb:7.8e-06:9.8e-08:1e+02:1.4e+02
chr1	72700000	72725000	NEGR1:-25Kb:1.7e-05:2.1e-07:96:1.3e+02
chr1	75100000	75125000	C1orf173:-25Kb:0.0009:1.1e-05:93:1.3e+02
chr1	75700000	75725000	ACADM:-475Kb:0.0049:6.2e-05:27:62
chr1	75700000	75725000	SLC44A5:-375Kb:0.0011:1.5e-05:29:67
chr1	75725000	75750000	SLC44A5:-350Kb:0.0019:5e-05:29:65
chr1	77300000	77325000	ST6GALNAC5:-25Kb:0.00012:1.6e-06:1.5e+02:2.1e+02
chr1	78100000	78125000	ZZZ3:-25Kb:0.00028:3.4e-06:1.6e+02:2.2e+02
chr1	78525000	78550000	DNAJB4:75Kb:0.0052:0.00019:73:1.2e+02
chr1	78525000	78550000	GIPC2:25Kb:0:0:1.8e+02:3e+02
chr1	78550000	78575000	DNAJB4:100Kb:6.5e-09:1.6e-10:57:1.4e+02
chr1	78550000	78575000	FUBP1:125Kb:0.008:0.0002:48:96
chr1	78550000	78575000	GIPC2:50Kb:6.2e-13:2.4e-14:1e+02:2e+02
chr1	78575000	78600000	DNAJB4:125Kb:1.2e-09:1.5e-11:25:1.2e+02
chr1	78575000	78600000	FUBP1:150Kb:8.9e-15:1.1e-16:22:1.3e+02
chr1	78575000	78600000	GIPC2:75Kb:6.6e-14:1.7e-15:38:1.4e+02
chr1	78700000	78725000	MGC27382:25Kb:0.0062:7.6e-05:89:1.4e+02
chr1	79125000	79150000	IFI44:25Kb:0:0:89:2.2e+02
chr1	82000000	82025000	LPHN2:-250Kb:0.0075:9.5e-05:24:53
chr1	84700000	84725000	SAMD13:-50Kb:0.00013:6.7e-06:99:1.6e+02
chr1	84725000	84750000	SAMD13:-25Kb:5.3e-07:1.4e-08:1.5e+02:2.3e+02
chr1	84775000	84800000	DNASE2B:-75Kb:9.6e-05:3.8e-06:76:1.4e+02
chr1	84775000	84800000	SAMD13:25Kb:5.3e-07:1.4e-08:1.5e+02:2.3e+02
chr1	84775000	84800000	UOX:-75Kb:9.6e-05:3.8e-06:76:1.4e+02
chr1	84825000	84850000	DNASE2B:-25Kb:8.7e-06:2.3e-07:1.5e+02:2.2e+02
chr1	84825000	84850000	UOX:-25Kb:8.7e-06:2.3e-07:1.5e+02:2.2e+02
chr1	84875000	84900000	DNASE2B:25Kb:1.3e-10:1.7e-12:1.5e+02:2.5e+02
chr1	84875000	84900000	SAMD13:125Kb:5e-06:2e-07:55:1.2e+02
chr1	84875000	84900000	UOX:25Kb:1.3e-10:1.7e-12:1.5e+02:2.5e+02
chr1	84900000	84925000	RPF1:-25Kb:0.0045:0.00028:1.5e+02:2e+02
chr1	85050000	85075000	CTBS:25Kb:9e-15:1.1e-16:1.5e+02:2.6e+02
chr1	85050000	85075000	GNG5:100Kb:0.0049:0.00012:64:1.1e+02
chr1	85075000	85100000	C1orf180:-25Kb:0.0028:3.5e-05:1.5e+02:2.1e+02
chr1	85075000	85100000	GNG5:125Kb:7.4e-05:9.3e-07:55:1.2e+02
chr1	85075000	85100000	RPF1:150Kb:3.3e-05:4.4e-07:49:1.2e+02
chr1	85075000	85100000	SSX2IP:-75Kb:0.0022:5.8e-05:76:1.3e+02
chr1	85100000	85125000	RPF1:175Kb:0.0045:0.0002:45:92
chr1	85150000	85175000	RPF1:225Kb:0.0045:0.0003:38:84
chr1	85175000	85200000	SSX2IP:25Kb:9.3e-06:1.2e-07:1.5e+02:2.3e+02
chr1	85200000	85225000	RPF1:275Kb:0.0016:4.4e-05:33:86
chr1	85750000	85775000	CYR61:-275Kb:0.00066:2.7e-05:53:1.1e+02
chr1	85750000	85775000	DDAH1:-275Kb:0.00066:2.7e-05:53:1.1e+02
chr1	85775000	85800000	CYR61:-250Kb:0:0:55:1.8e+02
chr1	85775000	85800000	DDAH1:-250Kb:0:0:55:1.8e+02
chr1	85925000	85950000	CYR61:-100Kb:0.0074:0.00041:78:1.3e+02
chr1	85925000	85950000	DDAH1:-100Kb:0.0074:0.00041:78:1.3e+02
chr1	86000000	86025000	CYR61:-25Kb:1.7e-10:4.6e-12:2.2e+02:3.2e+02
chr1	86000000	86025000	DDAH1:-25Kb:1.7e-10:4.6e-12:2.2e+02:3.2e+02
chr1	86875000	86900000	CLCA1:-50Kb:0.0039:4.9e-05:86:1.4e+02
chr1	86900000	86925000	CLCA2:25Kb:7.3e-12:9.7e-14:1.4e+02:2.5e+02
chr1	86925000	86950000	CLCA2:50Kb:0.002:5.4e-05:86:1.4e+02
chr1	87025000	87050000	CLCA4:25Kb:0.00014:1.7e-06:1.4e+02:2.1e+02
chr1	87275000	87300000	LOC339524:-300Kb:0.0016:8.7e-05:13:58
chr1	87550000	87575000	LOC339524:-25Kb:0.0016:4.6e-05:90:1.4e+02
chr1	87600000	87625000	LMO4:-175Kb:0.001:1.3e-05:36:87
chr1	87600000	87625000	LOC339524:25Kb:4.9e-05:6.8e-07:1.5e+02:2.1e+02
chr1	87625000	87650000	LOC339524:50Kb:0.0016:7.6e-05:91:1.4e+02
chr1	89400000	89425000	CCBL2:-25Kb:3.2e-06:4.1e-08:1.4e+02:2e+02
chr1	89700000	89725000	GBP5:-25Kb:0.0013:3.4e-05:1.4e+02:1.9e+02
chr1	89750000	89775000	GBP5:25Kb:1.4e-05:1.9e-07:1.4e+02:2e+02
chr1	89925000	89950000	RBMXL1:475Kb:6.6e-06:9.5e-08:9.4:73
chr1	90050000	90075000	FLJ27354:-25Kb:1.3e-07:3.5e-09:1.9e+02:2.7e+02
chr1	90050000	90075000	LRRC8B:75Kb:0.0092:0.00011:91:1.4e+02
chr1	90050000	90075000	LRRC8C:-25Kb:1.3e-07:3.5e-09:1.9e+02:2.7e+02
chr1	90075000	90100000	GEMIN8P4:-375Kb:0.0043:0.00034:30:73
chr1	90075000	90100000	ZNF326:-375Kb:0.0043:0.00034:30:73
chr1	90225000	90250000	FLJ27354:150Kb:8.3e-11:1.1e-12:56:1.5e+02
chr1	90225000	90250000	GEMIN8P4:-225Kb:3.8e-10:1.5e-11:42:1.3e+02
chr1	90225000	90250000	LRRC8C:150Kb:8.3e-11:1.1e-12:56:1.5e+02
chr1	90225000	90250000	ZNF326:-225Kb:3.8e-10:1.5e-11:42:1.3e+02
chr1	90250000	90275000	GEMIN8P4:-200Kb:0:0:46:1.9e+02
chr1	90250000	90275000	ZNF326:-200Kb:0:0:46:1.9e+02
chr1	90275000	90300000	GEMIN8P4:-175Kb:0:0:50:1.6e+02
chr1	90275000	90300000	ZNF326:-175Kb:0:0:50:1.6e+02
chr1	90300000	90325000	GEMIN8P4:-150Kb:2.4e-05:1.3e-06:56:1.2e+02
chr1	90300000	90325000	ZNF326:-150Kb:2.4e-05:1.3e-06:56:1.2e+02
chr1	90325000	90350000	GEMIN8P4:-125Kb:0.0043:0.00034:64:1.1e+02
chr1	90325000	90350000	ZNF326:-125Kb:0.0043:0.00034:64:1.1e+02
chr1	90375000	90400000	LRRC8D:100Kb:0.00019:7.5e-06:74:1.3e+02
chr1	90400000	90425000	LRRC8D:125Kb:0.0016:8.6e-05:64:1.1e+02
chr1	90425000	90450000	LRRC8D:150Kb:1.2e-09:3.2e-11:56:1.4e+02
chr1	90450000	90475000	FLJ27354:375Kb:0.0091:0.00037:30:73
chr1	90450000	90475000	LRRC8C:375Kb:0.0091:0.00037:30:73
chr1	90450000	90475000	LRRC8D:175Kb:0:0:50:1.6e+02
chr1	91300000	91325000	BARHL2:125Kb:0.00049:6.4e-06:32:91
chr1	91975000	92000000	BRDT:-425Kb:0.0035:4.5e-05:26:84
chr1	91975000	92000000	TGFBR3:-375Kb:1e-05:2.7e-07:28:1e+02
chr1	92000000	92025000	BRDT:-400Kb:0.0041:0.00011:27:82
chr1	92000000	92025000	TGFBR3:-350Kb:1.6e-07:2.1e-09:29:1.2e+02
chr1	92025000	92050000	TGFBR3:-325Kb:2.5e-05:1e-06:31:1e+02
chr1	92375000	92400000	CDC7:425Kb:0.0047:5.9e-05:26:82
chr1	92550000	92575000	BTBD8:25Kb:0.0029:3.5e-05:1.3e+02:1.9e+02
chr1	93250000	93275000	RPL5:-25Kb:5.3e-09:6.5e-11:1.3e+02:2.3e+02
chr1	93275000	93300000	EVI5:25Kb:7e-10:8.6e-12:1.3e+02:2.3e+02
chr1	93300000	93325000	FAM69A:-125Kb:0.0065:0.00016:52:1.2e+02
chr1	93325000	93350000	FAM69A:-100Kb:3.4e-05:4.3e-07:62:1.5e+02
chr1	93425000	93450000	SNORA66:125Kb:0.0014:3.4e-05:52:1.2e+02
chr1	93425000	93450000	SNORD21:125Kb:0.0014:3.4e-05:52:1.2e+02
chr1	93450000	93475000	SNORA66:150Kb:3.1e-05:3.9e-07:46:1.3e+02
chr1	93450000	93475000	SNORD21:150Kb:3.1e-05:3.9e-07:46:1.3e+02
chr1	94025000	94050000	LOC100129046:-25Kb:0.00031:7.8e-06:1.9e+02:3.5e+02
chr1	94075000	94100000	LOC100129046:25Kb:2.6e-06:3.2e-08:1.9e+02:3.9e+02
chr1	94525000	94550000	ABCA4:-50Kb:0.00066:1.6e-05:1.4e+02:3e+02
chr1	94550000	94575000	ABCA4:-25Kb:7.1e-07:8.7e-09:2.6e+02:4.7e+02
chr1	94775000	94800000	ARHGAP29:75Kb:0.003:3.7e-05:1e+02:2.5e+02
chr1	95350000	95375000	CNN3:-25Kb:0.0036:9.2e-05:2.3e+02:3.6e+02
chr1	95350000	95375000	LOC729970:-25Kb:0.0036:9.2e-05:2.3e+02:3.6e+02
chr1	95475000	95500000	CNN3:100Kb:0.0036:4.9e-05:85:2.2e+02
chr1	95475000	95500000	LOC729970:100Kb:0.0036:4.9e-05:85:2.2e+02
chr1	97525000	97550000	DPYD-AS1:-25Kb:1.7e-06:2.4e-08:1.3e+02:1.7e+02
chr1	97575000	97600000	DPYD-AS1:25Kb:0.0029:7.9e-05:1.3e+02:1.6e+02
chr1	98925000	98950000	MIR137HG:425Kb:3e-05:5e-07:26:77
chr1	98925000	98950000	MIR2682:425Kb:3e-05:5e-07:26:77
chr1	99100000	99125000	SNX7:-25Kb:2.6e-09:3.2e-11:88:1.6e+02
chr1	99150000	99175000	SNX7:25Kb:0.0001:2.5e-06:88:1.4e+02
chr1	99425000	99450000	LOC100129620:-25Kb:4.5e-06:5.5e-08:1e+02:1.7e+02
chr1	99425000	99450000	LPPR5:-25Kb:4.5e-06:5.5e-08:1e+02:1.7e+02
chr1	99650000	99675000	MIR548AA1:-525Kb:0.0044:6e-05:22:69
chr1	99650000	99675000	MIR548D1:-525Kb:0.0044:6e-05:22:69
chr1	99700000	99725000	LPPR4:-25Kb:0.00088:2.2e-05:1e+02:1.5e+02
chr1	99750000	99775000	LPPR4:25Kb:2e-05:2.5e-07:1e+02:1.6e+02
chr1	100000000	100025000	PALMD:-100Kb:6e-08:3.2e-09:51:1.2e+02
chr1	100050000	100075000	PALMD:-50Kb:1.8e-11:7.4e-13:73:1.6e+02
chr1	100075000	100100000	PALMD:-25Kb:0:0:1e+02:2.6e+02
chr1	100125000	100150000	PALMD:25Kb:0:0:1e+02:2.1e+02
chr1	100150000	100175000	PALMD:50Kb:3.9e-06:2.6e-07:73:1.3e+02
chr1	100525000	100550000	HIAT1:25Kb:0.0019:2.4e-05:1.6e+02:2.1e+02
chr1	100650000	100675000	LRRC39:25Kb:0.00027:3.3e-06:1.6e+02:2.2e+02
chr1	100750000	100775000	CDC14A:-50Kb:0.0024:5.9e-05:1e+02:1.6e+02
chr1	100750000	100775000	MIR553:25Kb:0.0015:3.8e-05:1.6e+02:2.1e+02
chr1	100750000	100775000	RTCA:25Kb:0.0015:3.8e-05:1.6e+02:2.1e+02
chr1	100775000	100800000	CDC14A:-25Kb:5.9e-12:7.3e-14:1.6e+02:2.6e+02
chr1	100825000	100850000	MIR553:100Kb:0.0015:1.9e-05:63:1.2e+02
chr1	100825000	100850000	RTCA:100Kb:0.0015:1.9e-05:63:1.2e+02
chr1	101150000	101175000	VCAM1:-25Kb:1e-07:1.4e-09:1.6e+02:2.4e+02
chr1	101200000	101225000	VCAM1:25Kb:8.2e-05:2.2e-06:1.6e+02:2.2e+02
chr1	101325000	101350000	EXTL2:-25Kb:8.3e-15:1.1e-16:44:1.5e+02
chr1	101325000	101350000	SLC30A7:-25Kb:8.3e-15:1.1e-16:44:1.5e+02
chr1	101350000	101375000	S1PR1:-350Kb:0.0013:9.2e-05:39:86
chr1	101375000	101400000	RNU6-6:-425Kb:1.7e-05:4.4e-07:35:94
chr1	101375000	101400000	S1PR1:-325Kb:6.6e-05:3.6e-06:40:97
chr1	101450000	101475000	S1PR1:-250Kb:0.0021:0.00017:47:92
chr1	101600000	101625000	S1PR1:-100Kb:0:0:78:1.8e+02
chr1	101700000	101725000	EXTL2:350Kb:0.0053:0.00014:39:86
chr1	101700000	101725000	SLC30A7:350Kb:0.0053:0.00014:39:86
chr1	101725000	101750000	S1PR1:25Kb:0:0:1.7e+02:2.9e+02
chr1	101750000	101775000	S1PR1:50Kb:1.5e-10:6.3e-12:1.2e+02:2e+02
chr1	101775000	101800000	RNU6-6:-25Kb:0:0:1.7e+02:3e+02
chr1	101825000	101850000	RNU6-6:25Kb:4.1e-05:1.6e-06:1.7e+02:2.3e+02
chr1	102300000	102325000	DNAJA1P5:-25Kb:0.00018:2.1e-06:1.1e+02:1.6e+02
chr1	103450000	103475000	RNPC3:-600Kb:0.0057:0.00069:2.7:23
chr1	103525000	103550000	RNPC3:-525Kb:0.00053:4e-05:3:28
chr1	103550000	103575000	RNPC3:-500Kb:5.5e-06:2.5e-07:3.1:35
chr1	103575000	103600000	COL11A1:25Kb:4.9e-08:6.5e-10:74:1.1e+02
chr1	103575000	103600000	RNPC3:-475Kb:0.00039:2.4e-05:3.2:29
chr1	104000000	104025000	COL11A1:450Kb:0.0064:0.00026:3.3:26
chr1	104000000	104025000	RNPC3:-50Kb:0.00079:8.4e-05:7.1:31
chr1	104025000	104050000	RNPC3:-25Kb:4.4e-13:1.3e-14:21:69
chr1	104050000	104075000	ACTG1P4:-50Kb:0.0019:7.5e-05:7.1:31
chr1	104050000	104075000	AMY2B:-25Kb:0:0:21:88
chr1	104050000	104075000	COL11A1:500Kb:2e-05:5.3e-07:3.1:35
chr1	104075000	104100000	ACTG1P4:-25Kb:2.5e-11:3.2e-13:21:66
chr1	104075000	104100000	RNPC3:25Kb:0:0:21:88
chr1	104100000	104125000	AMY2B:25Kb:1.4e-11:3.5e-13:21:66
chr1	104100000	104125000	RNPC3:50Kb:0.00079:8.4e-05:7.1:31
chr1	104125000	104150000	ACTG1P4:25Kb:0.0019:5.3e-05:21:45
chr1	104625000	104650000	LOC100129138:25Kb:0:0:73:1.2e+02
chr1	107550000	107575000	PRMT6:-25Kb:7e-07:8.6e-09:91:1.4e+02
chr1	107600000	107625000	PRMT6:25Kb:0.00017:4.1e-06:91:1.3e+02
chr1	108475000	108500000	VAV3:-25Kb:0.00024:3.1e-06:1.4e+02:2e+02
chr1	108475000	108500000	VAV3-AS1:-25Kb:0.00024:3.1e-06:1.4e+02:2e+02
chr1	109125000	109150000	FAM102B:25Kb:0.0007:2.6e-05:71:1.5e+02
chr1	109150000	109175000	FAM102B:50Kb:0.00068:1.7e-05:36:1.1e+02
chr1	109175000	109200000	FAM102B:75Kb:0.00031:4e-06:25:1.1e+02
chr1	109375000	109400000	AKNAD1:-25Kb:0.00046:5.5e-06:2e+02:2.9e+02
chr1	109375000	109400000	GPSM2:-25Kb:0.00046:5.5e-06:2e+02:2.9e+02
chr1	109400000	109425000	SRG7:25Kb:0.00045:5.4e-06:2e+02:2.9e+02
chr1	109650000	109675000	CELSR2:-125Kb:0.00073:1.9e-05:5.3:97
chr1	109650000	109675000	SARS:-100Kb:0.00023:7.7e-06:6.2:1e+02
chr1	109675000	109700000	C1orf194:25Kb:0.0015:6.5e-05:2e+02:2.8e+02
chr1	109675000	109700000	KIAA1324:25Kb:0.0015:6.5e-05:2e+02:2.8e+02
chr1	109675000	109700000	SARS:-75Kb:0.00024:1.2e-05:7.6:1e+02
chr1	109700000	109725000	CELSR2:-75Kb:0.0031:0.00016:7.6:88
chr1	109700000	109725000	SARS:-50Kb:0.00023:9.1e-06:10:1.1e+02
chr1	109725000	109750000	CELSR2:-50Kb:2.4e-09:3.1e-11:10:1.5e+02
chr1	109725000	109750000	SARS:-25Kb:0:0:16:2.9e+02
chr1	109750000	109775000	C1orf194:100Kb:0.00057:8e-06:6.2:1e+02
chr1	109750000	109775000	CELSR2:-25Kb:0.0023:9.1e-05:2.5e+02:3.3e+02
chr1	109750000	109775000	KIAA1324:100Kb:0.00057:8e-06:6.2:1e+02
chr1	109775000	109800000	C1orf194:125Kb:0.00081:2.2e-05:5.3:97
chr1	109775000	109800000	KIAA1324:125Kb:0.00081:2.2e-05:5.3:97
chr1	109775000	109800000	SARS:25Kb:0.0016:0.0001:2.5e+02:3.3e+02
chr1	109800000	109825000	SORT1:-125Kb:5.2e-05:6.8e-07:77:1.9e+02
chr1	110025000	110050000	AMIGO1:-25Kb:0:0:2.5e+02:4.6e+02
chr1	110025000	110050000	GNAI3:-50Kb:1.6e-05:8.5e-07:1.5e+02:2.6e+02
chr1	110025000	110050000	GPR61:-50Kb:1.6e-05:8.5e-07:1.5e+02:2.6e+02
chr1	110050000	110075000	ATXN7L2:25Kb:0:0:2.5e+02:4.6e+02
chr1	110050000	110075000	CYB561D1:25Kb:0:0:2.5e+02:4.6e+02
chr1	110075000	110100000	AMPD2:-75Kb:0:0:1.1e+02:3.1e+02
chr1	110075000	110100000	ATXN7L2:50Kb:3.4e-05:8.6e-07:1.5e+02:2.6e+02
chr1	110075000	110100000	CYB561D1:50Kb:3.4e-05:8.6e-07:1.5e+02:2.6e+02
chr1	110075000	110100000	EPS8L3:-225Kb:3.9e-06:1.6e-07:49:1.8e+02
chr1	110075000	110100000	GNAT2:-75Kb:0:0:1.1e+02:3.1e+02
chr1	110075000	110100000	GSTM4:-100Kb:2.6e-06:6.5e-08:91:2.2e+02
chr1	110100000	110125000	AMPD2:-50Kb:0.00013:5.1e-06:1.5e+02:2.5e+02
chr1	110100000	110125000	GNAT2:-50Kb:0.00013:5.1e-06:1.5e+02:2.5e+02
chr1	110125000	110150000	AMPD2:-25Kb:5.6e-06:1.5e-07:2.5e+02:3.7e+02
chr1	110125000	110150000	GNAT2:-25Kb:5.6e-06:1.5e-07:2.5e+02:3.7e+02
chr1	110150000	110175000	EPS8L3:-150Kb:0.00031:2.2e-05:77:1.8e+02
chr1	110150000	110175000	GNAI3:75Kb:0:0:1.1e+02:3.1e+02
chr1	110150000	110175000	GPR61:75Kb:0:0:1.1e+02:3.1e+02
chr1	110150000	110175000	MIR197:25Kb:1.5e-05:1.8e-07:2.5e+02:3.7e+02
chr1	110175000	110200000	AHCYL1:-350Kb:0.0021:8e-05:30:1.2e+02
chr1	110175000	110200000	EPS8L3:-125Kb:1e-13:1.4e-15:77:2.7e+02
chr1	110175000	110200000	GNAI3:100Kb:6.6e-07:1.7e-08:91:2.2e+02
chr1	110175000	110200000	GPR61:100Kb:6.6e-07:1.7e-08:91:2.2e+02
chr1	110300000	110325000	AHCYL1:-225Kb:1.3e-12:1.7e-14:49:2.3e+02
chr1	110300000	110325000	AMPD2:150Kb:0.00013:6.8e-06:77:1.8e+02
chr1	110300000	110325000	GNAI3:225Kb:9.8e-07:3.8e-08:49:1.8e+02
chr1	110300000	110325000	GNAT2:150Kb:0.00013:6.8e-06:77:1.8e+02
chr1	110300000	110325000	GPR61:225Kb:9.8e-07:3.8e-08:49:1.8e+02
chr1	110300000	110325000	GSTM4:125Kb:7e-14:8.9e-16:77:2.7e+02
chr1	110300000	110325000	STRIP1:-250Kb:0.001:1.3e-05:44:1.5e+02
chr1	110325000	110350000	AHCYL1:-200Kb:0.00021:5.4e-06:56:1.6e+02
chr1	110325000	110350000	CSF1:-125Kb:9.6e-05:1.7e-06:77:1.9e+02
chr1	110425000	110450000	CSF1:-25Kb:9.6e-05:2.4e-06:2.5e+02:3.6e+02
chr1	110500000	110525000	EPS8L3:200Kb:0.00073:6.1e-05:56:1.5e+02
chr1	110525000	110550000	EPS8L3:225Kb:1.2e-12:3.3e-14:49:2.3e+02
chr1	110525000	110550000	GSTM4:350Kb:0.0025:9.4e-05:30:1.2e+02
chr1	110550000	110575000	EPS8L3:250Kb:0.00031:1.7e-05:44:1.5e+02
chr1	110575000	110600000	ALX3:-25Kb:0.0018:4.4e-05:3e+02:3.9e+02
chr1	110625000	110650000	ALX3:25Kb:1.9e-05:2.3e-07:3e+02:4.2e+02
chr1	110725000	110750000	CYMP:-275Kb:2.5e-09:3.4e-11:42:1.9e+02
chr1	110725000	110750000	LAMTOR5:-225Kb:0.0001:2.6e-06:49:1.5e+02
chr1	110725000	110750000	PROK1:-250Kb:2.2e-07:3e-09:45:1.7e+02
chr1	110750000	110775000	CYMP:-250Kb:0.0027:7.2e-05:45:1.3e+02
chr1	110950000	110975000	PROK1:-25Kb:3.8e-06:1e-07:3e+02:4.1e+02
chr1	110975000	111000000	LAMTOR5:25Kb:8.1e-06:1e-07:3e+02:4.1e+02
chr1	111000000	111025000	KCNC4:250Kb:0.0067:8.7e-05:45:1.3e+02
chr1	111750000	111775000	OVGP1:-200Kb:0.0035:4.4e-05:42:1.1e+02
chr1	111750000	111775000	PGCP1:-175Kb:6.2e-05:7.8e-07:46:1.3e+02
chr1	111775000	111800000	CHI3L2:25Kb:0.00035:9.2e-06:1.8e+02:2.6e+02
chr1	111925000	111950000	CHI3L2:175Kb:0.00012:1.5e-06:46:1.3e+02
chr1	111950000	111975000	CHI3L2:200Kb:0.0019:7.4e-05:42:1.1e+02
chr1	112000000	112025000	DDX20:-275Kb:2.7e-09:6.9e-11:34:1.4e+02
chr1	112000000	112025000	FAM212B:-275Kb:2.7e-09:6.9e-11:34:1.4e+02
chr1	112000000	112025000	LOC100506343:-275Kb:2.7e-09:6.9e-11:34:1.4e+02
chr1	112025000	112050000	C1orf162:25Kb:3.7e-05:9.7e-07:1.8e+02:2.7e+02
chr1	112025000	112050000	DDX20:-250Kb:0.00035:2.3e-05:36:1e+02
chr1	112025000	112050000	FAM212B:-250Kb:0.00035:2.3e-05:36:1e+02
chr1	112025000	112050000	LOC100506343:-250Kb:0.00035:2.3e-05:36:1e+02
chr1	112050000	112075000	DDX20:-225Kb:0.0001:5.4e-06:39:1.1e+02
chr1	112050000	112075000	FAM212B:-225Kb:0.0001:5.4e-06:39:1.1e+02
chr1	112050000	112075000	LOC100506343:-225Kb:0.0001:5.4e-06:39:1.1e+02
chr1	112250000	112275000	C1orf162:250Kb:0.0028:0.00011:36:1e+02
chr1	112250000	112275000	DDX20:-25Kb:0:0:1.8e+02:5.1e+02
chr1	112250000	112275000	FAM212B:-25Kb:0:0:1.8e+02:5.1e+02
chr1	112250000	112275000	LOC100506343:-25Kb:0:0:1.8e+02:5.1e+02
chr1	112275000	112300000	C1orf162:275Kb:2.3e-07:3e-09:34:1.4e+02
chr1	112300000	112325000	DDX20:25Kb:6.8e-07:2.7e-08:1.8e+02:2.7e+02
chr1	112300000	112325000	FAM212B:25Kb:6.8e-07:2.7e-08:1.8e+02:2.7e+02
chr1	112300000	112325000	LOC100506343:25Kb:6.8e-07:2.7e-08:1.8e+02:2.7e+02
chr1	112500000	112525000	KCND3:-25Kb:1.9e-06:2.5e-08:2.1e+02:3e+02
chr1	112500000	112525000	LOC643355:-25Kb:1.9e-06:2.5e-08:2.1e+02:3e+02
chr1	112550000	112575000	KCND3:25Kb:0.0037:9.6e-05:2.1e+02:2.7e+02
chr1	112550000	112575000	LOC643355:25Kb:0.0037:9.6e-05:2.1e+02:2.7e+02
chr1	112900000	112925000	FAM19A3:-350Kb:0.0084:0.0005:24:78
chr1	112900000	112925000	PPM1J:-350Kb:0.0084:0.0005:24:78
chr1	112900000	112925000	RHOC:-350Kb:0.0084:0.0005:24:78
chr1	112925000	112950000	CAPZA1:-225Kb:2.5e-11:3.4e-13:39:1.5e+02
chr1	112925000	112950000	MIR4256:-75Kb:8.1e-11:1e-12:85:2e+02
chr1	112925000	112950000	MOV10:-275Kb:5e-06:1.2e-07:32:1.1e+02
chr1	112925000	112950000	ST7L:-225Kb:2.5e-11:3.4e-13:39:1.5e+02
chr1	112925000	112950000	WNT2B:-75Kb:8.1e-11:1e-12:85:2e+02
chr1	112975000	113000000	CTTNBP2NL:50Kb:0.00059:4.9e-05:1.2e+02:1.8e+02
chr1	113000000	113025000	CTTNBP2NL:75Kb:1.1e-10:1.5e-12:85:2e+02
chr1	113025000	113050000	CAPZA1:-125Kb:1e-05:2.7e-07:57:1.4e+02
chr1	113025000	113050000	CTTNBP2NL:100Kb:0.00016:1.1e-05:68:1.4e+02
chr1	113025000	113050000	ST7L:-125Kb:1e-05:2.7e-07:57:1.4e+02
chr1	113150000	113175000	CTTNBP2NL:225Kb:1.2e-10:3.3e-12:39:1.5e+02
chr1	113200000	113225000	CTTNBP2NL:275Kb:6.5e-06:3.6e-07:32:1.1e+02
chr1	113225000	113250000	CAPZA1:75Kb:0.0013:5.2e-05:85:1.5e+02
chr1	113225000	113250000	CTTNBP2NL:300Kb:1.7e-07:6.9e-09:29:1.2e+02
chr1	113225000	113250000	MOV10:25Kb:9.8e-14:1.2e-15:2e+02:3.3e+02
chr1	113225000	113250000	ST7L:75Kb:0.0013:5.2e-05:85:1.5e+02
chr1	113275000	113300000	FAM19A3:25Kb:6e-05:1.8e-06:2e+02:2.8e+02
chr1	113275000	113300000	PPM1J:25Kb:6e-05:1.8e-06:2e+02:2.8e+02
chr1	113275000	113300000	RHOC:25Kb:6e-05:1.8e-06:2e+02:2.8e+02
chr1	113325000	113350000	FAM19A3:75Kb:1.6e-13:2.4e-15:85:2.1e+02
chr1	113325000	113350000	PPM1J:75Kb:1.6e-13:2.4e-15:85:2.1e+02
chr1	113325000	113350000	RHOC:75Kb:1.6e-13:2.4e-15:85:2.1e+02
chr1	113425000	113450000	AKR7A2P1:-25Kb:0.0097:0.00025:2e+02:2.5e+02
chr1	113450000	113475000	SLC16A1:-25Kb:0.0027:3.3e-05:2e+02:2.6e+02
chr1	113475000	113500000	AKR7A2P1:25Kb:0.0024:3e-05:2e+02:2.6e+02
chr1	113625000	113650000	FAM19A3:375Kb:0.00072:3.2e-05:13:78
chr1	113625000	113650000	PPM1J:375Kb:0.00072:3.2e-05:13:78
chr1	113625000	113650000	RHOC:375Kb:0.00072:3.2e-05:13:78
chr1	114300000	114325000	HIPK1:-150Kb:0.0051:0.00027:32:79
chr1	114325000	114350000	AP4B1:-100Kb:0.0031:0.00021:50:99
chr1	114325000	114350000	BCL2L15:-100Kb:0.0031:0.00021:50:99
chr1	114325000	114350000	DCLRE1B:-100Kb:0.0031:0.00021:50:99
chr1	114325000	114350000	PHTF1:25Kb:0.00035:4.3e-06:1.5e+02:2.2e+02
chr1	114350000	114375000	AP4B1:-75Kb:0.0005:2e-05:63:1.2e+02
chr1	114350000	114375000	BCL2L15:-75Kb:0.0005:2e-05:63:1.2e+02
chr1	114350000	114375000	DCLRE1B:-75Kb:0.0005:2e-05:63:1.2e+02
chr1	114350000	114375000	HIPK1:-100Kb:1e-07:2.7e-09:50:1.3e+02
chr1	114375000	114400000	AP4B1:-50Kb:0.0019:0.0001:88:1.4e+02
chr1	114375000	114400000	BCL2L15:-50Kb:0.0019:0.0001:88:1.4e+02
chr1	114375000	114400000	DCLRE1B:-50Kb:0.0019:0.0001:88:1.4e+02
chr1	114375000	114400000	HIPK1:-75Kb:0.0049:0.0002:63:1.1e+02
chr1	114400000	114425000	AP4B1:-25Kb:1.9e-07:5e-09:1.5e+02:2.3e+02
chr1	114400000	114425000	BCL2L15:-25Kb:1.9e-07:5e-09:1.5e+02:2.3e+02
chr1	114400000	114425000	DCLRE1B:-25Kb:1.9e-07:5e-09:1.5e+02:2.3e+02
chr1	114425000	114450000	AP4B1-AS1:50Kb:0.0093:0.00011:88:1.4e+02
chr1	114425000	114450000	HIPK1:-25Kb:0:0:1.5e+02:2.8e+02
chr1	114425000	114450000	PTPN22:25Kb:4.8e-07:5.8e-09:1.5e+02:2.3e+02
chr1	114425000	114450000	RSBN1:75Kb:0.00093:2.4e-05:63:1.2e+02
chr1	114450000	114475000	AP4B1:25Kb:0:0:1.5e+02:2.8e+02
chr1	114450000	114475000	AP4B1-AS1:75Kb:0.0096:0.00024:63:1.1e+02
chr1	114450000	114475000	BCL2L15:25Kb:0:0:1.5e+02:2.8e+02
chr1	114450000	114475000	DCLRE1B:25Kb:0:0:1.5e+02:2.8e+02
chr1	114450000	114475000	RSBN1:100Kb:3.6e-07:4.6e-09:50:1.3e+02
chr1	114475000	114500000	OLFML3:-25Kb:0.0022:3.1e-05:1.5e+02:2e+02
chr1	114650000	114675000	SYT6:-25Kb:0:0:1.5e+02:2.7e+02
chr1	114700000	114725000	SYT6:25Kb:0.0012:3.3e-05:1.5e+02:2e+02
chr1	115275000	115300000	NRAS:25Kb:0:0:89:2.2e+02
chr1	115600000	115625000	TSPAN2:-25Kb:5.1e-09:6.5e-11:1.5e+02:2.3e+02
chr1	115850000	115875000	NGF:-25Kb:2.6e-08:3.1e-10:1.5e+02:2.2e+02
chr1	116200000	116225000	VANGL1:25Kb:3.6e-05:4.3e-07:1.5e+02:2.2e+02
chr1	116925000	116950000	ATP1A1OS:-25Kb:0:0:1.9e+02:4e+02
chr1	116975000	117000000	ATP1A1OS:25Kb:4.9e-06:1.3e-07:1.9e+02:2.8e+02
chr1	117000000	117025000	ATP1A1OS:50Kb:0.001:4e-05:1.1e+02:1.8e+02
chr1	117025000	117050000	ATP1A1:125Kb:1.2e-08:1.5e-10:57:1.6e+02
chr1	117025000	117050000	ATP1A1OS:75Kb:0.0025:0.00013:84:1.4e+02
chr1	117025000	117050000	MAB21L3:375Kb:0.0012:1.5e-05:25:94
chr1	117375000	117400000	PTGFRN:-75Kb:0.0091:0.00072:82:1.4e+02
chr1	117425000	117450000	PTGFRN:-25Kb:0.00042:2.5e-05:1.7e+02:2.4e+02
chr1	117450000	117475000	CD101:-75Kb:0.00046:1.2e-05:82:1.6e+02
chr1	117475000	117500000	PTGFRN:25Kb:3.2e-10:4.2e-12:1.7e+02:2.9e+02
chr1	117525000	117550000	PTGFRN:75Kb:0.00042:1.2e-05:82:1.6e+02
chr1	117550000	117575000	CD101:25Kb:0.0001:1.3e-06:1.7e+02:2.5e+02
chr1	117550000	117575000	PTGFRN:100Kb:0.00042:2.4e-05:68:1.4e+02
chr1	117575000	117600000	CD2:300Kb:0.00067:8.2e-06:33:1.1e+02
chr1	117575000	117600000	PTGFRN:125Kb:0.00042:2.8e-05:59:1.3e+02
chr1	117600000	117625000	MIR942:-25Kb:9.9e-09:2.4e-10:1.7e+02:2.8e+02
chr1	117600000	117625000	TRIM45:-50Kb:0:0:1.1e+02:2.5e+02
chr1	117625000	117650000	TRIM45:-25Kb:0:0:1.7e+02:3.3e+02
chr1	117625000	117650000	TTF2:25Kb:1e-08:2.6e-10:1.7e+02:2.8e+02
chr1	117650000	117675000	MIR942:25Kb:0:0:1.7e+02:3.3e+02
chr1	117650000	117675000	TTF2:50Kb:0:0:1.1e+02:2.5e+02
chr1	118100000	118125000	FAM46C:-25Kb:1.4e-08:3.6e-10:1.7e+02:2.6e+02
chr1	118150000	118175000	FAM46C:25Kb:1.9e-09:2.4e-11:1.7e+02:2.6e+02
chr1	118200000	118225000	FAM46C:75Kb:0.0051:0.0002:80:1.3e+02
chr1	118225000	118250000	FAM46C:100Kb:0.0051:0.00026:66:1.2e+02
chr1	118275000	118300000	FAM46C:150Kb:0.0075:0.00049:50:98
chr1	118350000	118375000	GDAP2:-100Kb:0.0098:0.00016:66:1.1e+02
chr1	118350000	118375000	WDR3:-100Kb:0.0098:0.00016:66:1.1e+02
chr1	118500000	118525000	GDAP2:50Kb:0.0098:0.00024:44:88
chr1	118500000	118525000	WDR3:50Kb:0.0098:0.00024:44:88
chr1	118675000	118700000	TBX15:-850Kb:0.0024:3.1e-05:7.2:50
chr1	118700000	118725000	SPAG17:-25Kb:0.006:7.5e-05:65:1.1e+02
chr1	119500000	119525000	TBX15:-25Kb:0.0024:6.2e-05:1.5e+02:1.9e+02
chr1	119800000	119825000	HAO2:-100Kb:0.0085:0.00021:47:81
chr1	119850000	119875000	HAO2:-50Kb:0.007:8.8e-05:83:1.2e+02
chr1	119975000	120000000	HSD3B2:25Kb:1.2e-05:1.5e-07:1.5e+02:2e+02
chr1	120150000	120175000	ZNF697:-25Kb:0.0068:8.3e-05:2.1e+02:3.6e+02
chr1	120200000	120225000	LINC00622:75Kb:0:0:82:1.7e+02
chr1	120225000	120250000	LINC00622:100Kb:0.00018:7e-06:64:1e+02
chr1	120275000	120300000	LINC00622:150Kb:1.8e-11:4.7e-13:57:1.2e+02
chr1	144850000	144875000	PDE4DIP:-225Kb:0.00074:8.2e-05:13:1e+02
chr1	144850000	144875000	SEC22B:-225Kb:0.00074:8.2e-05:13:1e+02
chr1	144875000	144900000	PDE4DIP:-200Kb:0.00063:6.1e-05:22:1.1e+02
chr1	144875000	144900000	SEC22B:-200Kb:0.00063:6.1e-05:22:1.1e+02
chr1	144900000	144925000	PDE4DIP:-175Kb:5.4e-07:4.4e-08:38:1.6e+02
chr1	144900000	144925000	SEC22B:-175Kb:5.4e-07:4.4e-08:38:1.6e+02
chr1	144925000	144950000	PDE4DIP:-150Kb:1e-10:6.9e-12:71:2.3e+02
chr1	144925000	144950000	SEC22B:-150Kb:1e-10:6.9e-12:71:2.3e+02
chr1	145000000	145025000	PDE4DIP:-75Kb:2.7e-11:1.5e-12:1e+02:2.6e+02
chr1	145000000	145025000	SEC22B:-75Kb:2.7e-11:1.5e-12:1e+02:2.6e+02
chr1	145025000	145050000	PDE4DIP:-50Kb:1.1e-11:4.7e-13:1.4e+02:3.1e+02
chr1	145025000	145050000	SEC22B:-50Kb:1.1e-11:4.7e-13:1.4e+02:3.1e+02
chr1	145050000	145075000	PDE4DIP:-25Kb:0:0:2.6e+02:6.3e+02
chr1	145050000	145075000	SEC22B:-25Kb:0:0:2.6e+02:6.3e+02
chr1	145100000	145125000	PDE4DIP:25Kb:1.6e-13:4.4e-15:2.6e+02:4.4e+02
chr1	145100000	145125000	SEC22B:25Kb:1.6e-13:4.4e-15:2.6e+02:4.4e+02
chr1	145400000	145425000	ANKRD34A:-50Kb:5.6e-06:1.5e-07:1.3e+02:2.5e+02
chr1	145400000	145425000	NUDT17:-175Kb:0.00098:5e-05:28:1.2e+02
chr1	145400000	145425000	PIAS3:-175Kb:0.00098:5e-05:28:1.2e+02
chr1	145400000	145425000	POLR3GL:-50Kb:5.6e-06:1.5e-07:1.3e+02:2.5e+02
chr1	145425000	145450000	ANKRD34A:-25Kb:0:0:2.4e+02:5.1e+02
chr1	145425000	145450000	NUDT17:-150Kb:0.00035:1.3e-05:42:1.4e+02
chr1	145425000	145450000	PIAS3:-150Kb:0.00035:1.3e-05:42:1.4e+02
chr1	145425000	145450000	POLR3GL:-25Kb:0:0:2.4e+02:5.1e+02
chr1	145450000	145475000	ANKRD35:-75Kb:0.00012:6.3e-06:87:1.9e+02
chr1	145450000	145475000	HFE2:50Kb:1.1e-05:1.5e-07:1.3e+02:2.5e+02
chr1	145450000	145475000	NUDT17:-125Kb:0.00016:4.2e-06:67:1.7e+02
chr1	145450000	145475000	PIAS3:-125Kb:0.00016:4.2e-06:67:1.7e+02
chr1	145450000	145475000	TXNIP:25Kb:0:0:2.4e+02:5.1e+02
chr1	145500000	145525000	ANKRD35:-25Kb:2.2e-07:5.6e-09:2.4e+02:3.8e+02
chr1	145525000	145550000	ANKRD34A:75Kb:0.00012:6e-06:87:1.9e+02
chr1	145525000	145550000	GNRHR2:25Kb:4.4e-07:5.5e-09:2.4e+02:3.8e+02
chr1	145525000	145550000	ITGA10:25Kb:4.4e-07:5.5e-09:2.4e+02:3.8e+02
chr1	145525000	145550000	NUDT17:-50Kb:1.8e-06:2.4e-08:1.3e+02:2.6e+02
chr1	145525000	145550000	PEX11B:25Kb:4.4e-07:5.5e-09:2.4e+02:3.8e+02
chr1	145525000	145550000	PIAS3:-50Kb:1.8e-06:2.4e-08:1.3e+02:2.6e+02
chr1	145525000	145550000	POLR3GL:75Kb:0.00012:6e-06:87:1.9e+02
chr1	145525000	145550000	RBM8A:25Kb:4.4e-07:5.5e-09:2.4e+02:3.8e+02
chr1	145550000	145575000	ANKRD35:25Kb:5.8e-11:7.4e-13:2.4e+02:4.1e+02
chr1	145550000	145575000	HFE2:150Kb:0.0075:0.00029:42:1.2e+02
chr1	145575000	145600000	ANKRD34A:125Kb:0.0001:4.1e-06:67:1.7e+02
chr1	145575000	145600000	ANKRD35:50Kb:6.3e-07:2.4e-08:1.3e+02:2.6e+02
chr1	145575000	145600000	HFE2:175Kb:0.0019:4.9e-05:28:1.2e+02
chr1	145575000	145600000	POLR3GL:125Kb:0.0001:4.1e-06:67:1.7e+02
chr1	145575000	145600000	TXNIP:150Kb:0.00053:1.3e-05:42:1.4e+02
chr1	146750000	146775000	LINC00624:-225Kb:0.0011:8.5e-05:0.77:47
chr1	146950000	146975000	GJA8:-400Kb:1.3e-05:1.4e-06:24:81
chr1	146950000	146975000	LINC00624:-25Kb:0.0011:8.8e-05:2e+02:2.4e+02
chr1	146975000	147000000	BCL9:-25Kb:4.2e-11:5.6e-13:2e+02:2.8e+02
chr1	146975000	147000000	GJA8:-375Kb:0.00015:1.8e-05:25:76
chr1	147000000	147025000	LINC00624:25Kb:2e-11:5.5e-13:2e+02:2.8e+02
chr1	147075000	147100000	BCL9:75Kb:8.4e-10:2.2e-11:93:1.7e+02
chr1	147075000	147100000	GJA8:-275Kb:0.0011:0.00015:36:80
chr1	147075000	147100000	LINC00624:100Kb:1.2e-12:1.7e-14:76:1.7e+02
chr1	147100000	147125000	ACP6:-25Kb:6.6e-08:8.6e-10:2e+02:2.7e+02
chr1	147100000	147125000	GJA8:-250Kb:7.4e-12:2.2e-13:39:1.3e+02
chr1	147100000	147125000	LINC00624:125Kb:7.7e-06:3.2e-07:83:1.4e+02
chr1	147125000	147150000	GJA8:-225Kb:8.8e-07:7.9e-08:44:1.1e+02
chr1	147150000	147175000	GJA8:-200Kb:9.7e-09:5.8e-10:50:1.2e+02
chr1	147175000	147200000	GJA8:-175Kb:0:0:58:1.8e+02
chr1	147200000	147225000	GJA5:-25Kb:1.9e-12:2.4e-14:2e+02:2.9e+02
chr1	147200000	147225000	GJA8:-150Kb:5.2e-09:2.3e-10:68:1.4e+02
chr1	147225000	147250000	GJA8:-125Kb:2.8e-07:2.1e-08:83:1.5e+02
chr1	147250000	147275000	GJA5:25Kb:9.2e-08:2.4e-09:2e+02:2.7e+02
chr1	147300000	147325000	GJA5:75Kb:0.0013:6.9e-05:93:1.4e+02
chr1	147350000	147375000	ACP6:225Kb:3e-06:7.8e-08:44:1.1e+02
chr1	147350000	147375000	GJA5:125Kb:5.4e-07:2.1e-08:83:1.5e+02
chr1	147350000	147375000	LINC00624:375Kb:0.00033:1.8e-05:25:76
chr1	147375000	147400000	ACP6:250Kb:0.0051:0.0002:39:83
chr1	147725000	147750000	MIR5087:-75Kb:0.00027:6.9e-06:1.4:46
chr1	147775000	147800000	MIR5087:-25Kb:0:0:52:1.6e+02
chr1	147825000	147850000	MIR5087:25Kb:0.0013:4.8e-05:52:92
chr1	149850000	149875000	SV2A:-25Kb:0:0:2e+02:3.2e+02
chr1	149875000	149900000	BOLA1:25Kb:0:0:2e+02:3.2e+02
chr1	149875000	149900000	HIST2H2AB:25Kb:0:0:2e+02:3.2e+02
chr1	149875000	149900000	HIST2H2AC:25Kb:0:0:2e+02:3.2e+02
chr1	149875000	149900000	HIST2H2BE:25Kb:0:0:2e+02:3.2e+02
chr1	149875000	149900000	MTMR11:-25Kb:0:0:2e+02:3.2e+02
chr1	149875000	149900000	SF3B4:-25Kb:0:0:2e+02:3.2e+02
chr1	149900000	149925000	SV2A:25Kb:0:0:2e+02:3.2e+02
chr1	150125000	150150000	MTMR11:225Kb:0.0028:6.9e-05:50:1e+02
chr1	150125000	150150000	PLEKHO1:25Kb:0.0076:9.2e-05:2e+02:2.5e+02
chr1	150125000	150150000	SF3B4:225Kb:0.0028:6.9e-05:50:1e+02
chr1	150125000	150150000	VPS45:100Kb:1.1e-08:1.3e-10:83:1.8e+02
chr1	150225000	150250000	C1orf51:-25Kb:0:0:2e+02:3.9e+02
chr1	150225000	150250000	MRPS21:-25Kb:0:0:2e+02:3.9e+02
chr1	150250000	150275000	APH1A:25Kb:0:0:2e+02:3.9e+02
chr1	150250000	150275000	C1orf54:25Kb:0:0:2e+02:3.9e+02
chr1	150250000	150275000	CA14:25Kb:0:0:2e+02:3.9e+02
chr1	150450000	150475000	ADAMTSL4:-50Kb:0.00082:2.2e-05:1.2e+02:1.8e+02
chr1	150450000	150475000	ECM1:-25Kb:4.1e-05:5.1e-07:2e+02:2.8e+02
chr1	150450000	150475000	LINC00568:-25Kb:4.1e-05:5.1e-07:2e+02:2.8e+02
chr1	150450000	150475000	MIR4257:-50Kb:0.00082:2.2e-05:1.2e+02:1.8e+02
chr1	150475000	150500000	ADAMTSL4:-25Kb:0.00022:3e-06:2e+02:2.8e+02
chr1	150475000	150500000	MIR4257:-25Kb:0.00022:3e-06:2e+02:2.8e+02
chr1	150475000	150500000	TARS2:25Kb:4e-05:4.9e-07:2e+02:2.8e+02
chr1	150500000	150525000	ECM1:25Kb:0.00012:2.9e-06:2e+02:2.8e+02
chr1	150500000	150525000	LINC00568:25Kb:0.00012:2.9e-06:2e+02:2.8e+02
chr1	150500000	150525000	TARS2:50Kb:0.00085:2.1e-05:1.2e+02:1.8e+02
chr1	150750000	150775000	ENSA:150Kb:0.00039:4.9e-06:48:1.2e+02
chr1	150775000	150800000	ENSA:175Kb:0.0086:0.00022:44:1e+02
chr1	150900000	150925000	CERS2:-25Kb:1.8e-09:2.2e-11:2e+02:3.2e+02
chr1	151000000	151025000	LYSMD1:-125Kb:0.0058:0.00015:62:1.3e+02
chr1	151000000	151025000	SCNM1:-125Kb:0.0058:0.00015:62:1.3e+02
chr1	151000000	151025000	TMOD4:-125Kb:0.0058:0.00015:62:1.3e+02
chr1	151000000	151025000	TNFAIP8L2:-125Kb:0.0058:0.00015:62:1.3e+02
chr1	151050000	151075000	LYSMD1:-75Kb:0.0058:0.00012:95:1.6e+02
chr1	151050000	151075000	SCNM1:-75Kb:0.0058:0.00012:95:1.6e+02
chr1	151050000	151075000	TMOD4:-75Kb:0.0058:0.00012:95:1.6e+02
chr1	151050000	151075000	TNFAIP8L2:-75Kb:0.0058:0.00012:95:1.6e+02
chr1	151250000	151275000	PI4KB:-50Kb:4.1e-07:5.1e-09:1.4e+02:2.3e+02
chr1	151250000	151275000	RFX5:-50Kb:4.1e-07:5.1e-09:1.4e+02:2.3e+02
chr1	151300000	151325000	ZNF687:50Kb:4.2e-07:5.3e-09:1.4e+02:2.3e+02
chr1	151325000	151350000	PSMB4:-25Kb:0.0001:1.3e-06:2.6e+02:3.4e+02
chr1	151350000	151375000	SELENBP1:25Kb:0.00011:1.3e-06:2.6e+02:3.4e+02
chr1	151500000	151525000	MRPL9:-225Kb:0.0016:4.6e-05:45:1.1e+02
chr1	151500000	151525000	OAZ3:-225Kb:0.0016:4.6e-05:45:1.1e+02
chr1	151700000	151725000	MIR554:200Kb:0.0098:0.00025:49:1.1e+02
chr1	151700000	151725000	TUFT1:200Kb:0.0098:0.00025:49:1.1e+02
chr1	151725000	151750000	LINGO4:-50Kb:0.0022:2.9e-05:1.5e+02:2.1e+02
chr1	151725000	151750000	MIR554:225Kb:0.0071:9.1e-05:45:1.1e+02
chr1	151725000	151750000	TUFT1:225Kb:0.0071:9.1e-05:45:1.1e+02
chr1	151750000	151775000	MRPL9:25Kb:0.0051:0.00022:2.6e+02:3.2e+02
chr1	151750000	151775000	OAZ3:25Kb:0.0051:0.00022:2.6e+02:3.2e+02
chr1	151775000	151800000	C2CD4D:-25Kb:0.0074:0.00022:2.6e+02:3.2e+02
chr1	151775000	151800000	LOC100132111:-25Kb:0.0074:0.00022:2.6e+02:3.2e+02
chr1	151775000	151800000	MRPL9:50Kb:0.0016:3e-05:1.5e+02:2.1e+02
chr1	151775000	151800000	OAZ3:50Kb:0.0016:3e-05:1.5e+02:2.1e+02
chr1	151775000	151800000	RORC:-25Kb:0.0074:0.00022:2.6e+02:3.2e+02
chr1	151800000	151825000	LINGO4:25Kb:0.0078:0.00021:2.6e+02:3.2e+02
chr1	151800000	151825000	THEM5:-25Kb:1.8e-05:2.2e-07:2.6e+02:3.4e+02
chr1	151825000	151850000	C2CD4D:25Kb:1.4e-05:2.1e-07:2.6e+02:3.4e+02
chr1	151825000	151850000	LOC100132111:25Kb:1.4e-05:2.1e-07:2.6e+02:3.4e+02
chr1	151825000	151850000	RORC:25Kb:1.4e-05:2.1e-07:2.6e+02:3.4e+02
chr1	151900000	151925000	S100A10:-50Kb:5.9e-07:7.5e-09:1.5e+02:2.4e+02
chr1	151975000	152000000	THEM4:100Kb:0.0015:1.9e-05:86:1.5e+02
chr1	152025000	152050000	RPTN:-100Kb:3.9e-06:1e-07:53:1.3e+02
chr1	152025000	152050000	S100A11:25Kb:1.2e-05:1.6e-07:1.5e+02:2.3e+02
chr1	152025000	152050000	TCHH:-50Kb:6.2e-08:8.1e-10:88:1.8e+02
chr1	152025000	152050000	TCHHL1:-25Kb:0.0017:2.1e-05:1.5e+02:2.1e+02
chr1	152050000	152075000	RPTN:-75Kb:0.0071:0.00047:65:1.2e+02
chr1	152075000	152100000	RPTN:-50Kb:0.00083:4.4e-05:88:1.5e+02
chr1	152100000	152125000	RPTN:-25Kb:0.00026:1e-05:1.5e+02:2.1e+02
chr1	152100000	152125000	TCHH:25Kb:0.0014:5.4e-05:1.5e+02:2e+02
chr1	152125000	152150000	TCHH:50Kb:0.0014:4.4e-05:88:1.5e+02
chr1	152150000	152175000	RPTN:25Kb:1.3e-11:1.7e-13:1.5e+02:2.6e+02
chr1	152300000	152325000	FLG2:-25Kb:0:0:1.5e+02:3e+02
chr1	152400000	152425000	RPTN:275Kb:0.0092:0.00074:25:74
chr1	153500000	153525000	S100A2:-25Kb:1.6e-07:2e-09:2.5e+02:5.3e+02
chr1	153525000	153550000	S100A3:25Kb:1.6e-07:2e-09:2.5e+02:5.3e+02
chr1	153525000	153550000	S100A4:25Kb:1.6e-07:2e-09:2.5e+02:5.3e+02
chr1	153525000	153550000	S100A5:25Kb:1.6e-07:2e-09:2.5e+02:5.3e+02
chr1	153525000	153550000	S100A6:25Kb:1.6e-07:2e-09:2.5e+02:5.3e+02
chr1	154525000	154550000	PMVK:-375Kb:0.0032:4.1e-05:32:1.2e+02
chr1	154725000	154750000	KCNN3:-100Kb:1.9e-05:2.5e-07:1.1e+02:2.2e+02
chr1	154925000	154950000	EFNA4:-100Kb:0.0086:0.00011:1.1e+02:1.9e+02
chr1	154925000	154950000	LOC100505666:-100Kb:0.0086:0.00011:1.1e+02:1.9e+02
chr1	155025000	155050000	CKS1B:100Kb:0.0071:8.8e-05:1.1e+02:1.9e+02
chr1	155025000	155050000	MIR4258:100Kb:0.0071:8.8e-05:1.1e+02:1.9e+02
chr1	155025000	155050000	PBXIP1:100Kb:0.0071:8.8e-05:1.1e+02:1.9e+02
chr1	155025000	155050000	PYGO2:100Kb:0.0071:8.8e-05:1.1e+02:1.9e+02
chr1	155025000	155050000	SHC1:100Kb:0.0071:8.8e-05:1.1e+02:1.9e+02
chr1	155050000	155075000	KRTCAP2:-75Kb:9.4e-06:1.2e-07:1.4e+02:2.6e+02
chr1	155050000	155075000	TRIM46:-75Kb:9.4e-06:1.2e-07:1.4e+02:2.6e+02
chr1	155125000	155150000	EFNA3:75Kb:4.1e-06:5e-08:1.4e+02:2.6e+02
chr1	155150000	155175000	GBAP1:-25Kb:1.2e-11:1.5e-13:1.8e+02:3.5e+02
chr1	155150000	155175000	MTX1:-25Kb:1.2e-11:1.5e-13:1.8e+02:3.5e+02
chr1	155150000	155175000	THBS3:-25Kb:1.2e-11:1.5e-13:1.8e+02:3.5e+02
chr1	155175000	155200000	MIR92B:25Kb:8.4e-12:1e-13:1.8e+02:3.5e+02
chr1	155175000	155200000	MUC1:25Kb:8.4e-12:1e-13:1.8e+02:3.5e+02
chr1	155225000	155250000	FDPS:-50Kb:6.9e-12:1.8e-13:1.2e+02:2.9e+02
chr1	155225000	155250000	PKLR:-25Kb:1.7e-10:4.3e-12:1.8e+02:3.4e+02
chr1	155225000	155250000	RUSC1:-50Kb:6.9e-12:1.8e-13:1.2e+02:2.9e+02
chr1	155225000	155250000	RUSC1-AS1:-50Kb:6.9e-12:1.8e-13:1.2e+02:2.9e+02
chr1	155250000	155275000	CLK2:25Kb:1.7e-10:4.4e-12:1.8e+02:3.4e+02
chr1	155250000	155275000	FAM189B:25Kb:1.7e-10:4.4e-12:1.8e+02:3.4e+02
chr1	155250000	155275000	FDPS:-25Kb:0:0:1.8e+02:3.8e+02
chr1	155250000	155275000	HCN3:25Kb:1.7e-10:4.4e-12:1.8e+02:3.4e+02
chr1	155250000	155275000	RUSC1:-25Kb:0:0:1.8e+02:3.8e+02
chr1	155250000	155275000	RUSC1-AS1:-25Kb:0:0:1.8e+02:3.8e+02
chr1	155250000	155275000	SCAMP3:25Kb:1.7e-10:4.4e-12:1.8e+02:3.4e+02
chr1	155275000	155300000	CLK2:50Kb:1.3e-11:1.6e-13:1.2e+02:2.9e+02
chr1	155275000	155300000	FAM189B:50Kb:1.3e-11:1.6e-13:1.2e+02:2.9e+02
chr1	155275000	155300000	HCN3:50Kb:1.3e-11:1.6e-13:1.2e+02:2.9e+02
chr1	155275000	155300000	PKLR:25Kb:0:0:1.8e+02:3.8e+02
chr1	155275000	155300000	SCAMP3:50Kb:1.3e-11:1.6e-13:1.2e+02:2.9e+02
chr1	155900000	155925000	ARHGEF2:-25Kb:0.00032:7.9e-06:3.1e+02:4.1e+02
chr1	155925000	155950000	KIAA0907:25Kb:0.00029:7.1e-06:3.1e+02:4.1e+02
chr1	155925000	155950000	RXFP4:25Kb:0.00029:7.1e-06:3.1e+02:4.1e+02
chr1	155950000	155975000	ARHGEF2:25Kb:4.7e-06:5.8e-08:3.1e+02:4.3e+02
chr1	155950000	155975000	KIAA0907:50Kb:3.8e-11:4.7e-13:1.7e+02:3.4e+02
chr1	155950000	155975000	RXFP4:50Kb:3.8e-11:4.7e-13:1.7e+02:3.4e+02
chr1	156050000	156075000	BGLAP:-150Kb:0.00029:7.3e-06:73:1.7e+02
chr1	156050000	156075000	PAQR6:-150Kb:0.00029:7.3e-06:73:1.7e+02
chr1	156050000	156075000	PMF1:-125Kb:3.1e-07:7.9e-09:92:2.2e+02
chr1	156050000	156075000	PMF1-BGLAP:-150Kb:0.00029:7.3e-06:73:1.7e+02
chr1	156050000	156075000	SEMA4A:-50Kb:1.5e-10:3.9e-12:1.7e+02:3.4e+02
chr1	156075000	156100000	LMNA:25Kb:0:0:3.1e+02:6e+02
chr1	156075000	156100000	MEX3A:25Kb:0:0:3.1e+02:6e+02
chr1	156100000	156125000	BGLAP:-100Kb:1.7e-05:2.1e-07:96:2.1e+02
chr1	156100000	156125000	LMNA:50Kb:1.2e-10:3e-12:1.7e+02:3.4e+02
chr1	156100000	156125000	MEX3A:50Kb:1.2e-10:3e-12:1.7e+02:3.4e+02
chr1	156100000	156125000	PAQR6:-100Kb:1.7e-05:2.1e-07:96:2.1e+02
chr1	156100000	156125000	PMF1:-75Kb:9e-12:1.1e-13:1.2e+02:2.9e+02
chr1	156100000	156125000	PMF1-BGLAP:-100Kb:1.7e-05:2.1e-07:96:2.1e+02
chr1	156125000	156150000	PMF1:-50Kb:4e-06:1.5e-07:1.7e+02:2.9e+02
chr1	156175000	156200000	LMNA:125Kb:8.6e-07:3.3e-08:92:2.2e+02
chr1	156175000	156200000	MEX3A:125Kb:8.6e-07:3.3e-08:92:2.2e+02
chr1	156175000	156200000	SEMA4A:75Kb:1.3e-10:1.6e-12:1.2e+02:2.9e+02
chr1	156200000	156225000	LMNA:150Kb:0.00034:1.8e-05:73:1.7e+02
chr1	156200000	156225000	MEX3A:150Kb:0.00034:1.8e-05:73:1.7e+02
chr1	156200000	156225000	SEMA4A:100Kb:2.1e-05:8e-07:96:2.1e+02
chr1	156225000	156250000	BGLAP:25Kb:0.0094:0.00035:3.1e+02:3.9e+02
chr1	156225000	156250000	PAQR6:25Kb:0.0094:0.00035:3.1e+02:3.9e+02
chr1	156225000	156250000	PMF1-BGLAP:25Kb:0.0094:0.00035:3.1e+02:3.9e+02
chr1	156500000	156525000	MEF2D:50Kb:1.2e-06:1.5e-08:2.3e+02:3.5e+02
chr1	156650000	156675000	INSRR:-175Kb:0.0043:0.00022:83:1.7e+02
chr1	156675000	156700000	INSRR:-150Kb:1.7e-05:2.3e-07:1.1e+02:2.4e+02
chr1	156675000	156700000	PEAR1:-175Kb:0.002:2.6e-05:83:1.9e+02
chr1	156750000	156775000	INSRR:-75Kb:7.1e-05:1.9e-06:1.6e+02:2.8e+02
chr1	156775000	156800000	INSRR:-50Kb:0.0051:0.00033:2.3e+02:3.2e+02
chr1	156800000	156825000	INSRR:-25Kb:0.004:0.00016:3.9e+02:4.9e+02
chr1	156825000	156850000	CRABP2:150Kb:3.3e-05:4.4e-07:1.1e+02:2.4e+02
chr1	156825000	156850000	ISG20L2:150Kb:3.3e-05:4.4e-07:1.1e+02:2.4e+02
chr1	156825000	156850000	RRNAD1:150Kb:3.3e-05:4.4e-07:1.1e+02:2.4e+02
chr1	156850000	156875000	CRABP2:175Kb:0.0015:4.1e-05:83:1.9e+02
chr1	156850000	156875000	ISG20L2:175Kb:0.0015:4.1e-05:83:1.9e+02
chr1	156850000	156875000	RRNAD1:175Kb:0.0015:4.1e-05:83:1.9e+02
chr1	157050000	157075000	CYCSP52:-25Kb:0.00041:1e-05:1.9e+02:3.1e+02
chr1	157050000	157075000	ETV3:-50Kb:3e-07:3.7e-09:1.1e+02:2.7e+02
chr1	157075000	157100000	ETV3:-25Kb:9.3e-05:2.3e-06:1.9e+02:3.2e+02
chr1	157075000	157100000	ETV3L:25Kb:0.00053:1.3e-05:1.9e+02:3.1e+02
chr1	157100000	157125000	CYCSP52:25Kb:0.00018:2.2e-06:1.9e+02:3.2e+02
chr1	157100000	157125000	ETV3L:50Kb:4.4e-07:5.4e-09:1.1e+02:2.7e+02
chr1	157125000	157150000	ETV3L:75Kb:0.0012:4.6e-05:82:1.9e+02
chr1	157975000	158000000	KIRREL:25Kb:7.8e-12:3e-13:1.9e+02:3.5e+02
chr1	158000000	158025000	KIRREL:50Kb:7.8e-13:2e-14:1e+02:2.7e+02
chr1	158025000	158050000	KIRREL:75Kb:3.4e-08:2.2e-09:74:2.1e+02
chr1	158050000	158075000	KIRREL:100Kb:0:0:58:2.8e+02
chr1	158075000	158100000	KIRREL:125Kb:3.5e-10:1.8e-11:48:2e+02
chr1	159000000	159025000	IFI16:25Kb:0.0062:7.7e-05:1.2e+02:1.9e+02
chr1	159050000	159075000	AIM2:25Kb:8.8e-07:1.1e-08:72:1.9e+02
chr1	159100000	159125000	DUSP23:-650Kb:0.0024:0.00027:30:1.1e+02
chr1	159100000	159125000	FCRL6:-650Kb:0.0024:0.00027:30:1.1e+02
chr1	159125000	159150000	CCDC19:-725Kb:0.0071:0.00058:29:1e+02
chr1	159125000	159150000	DARC:-25Kb:8.6e-15:1.1e-16:1.1e+02:2.8e+02
chr1	159125000	159150000	DUSP23:-625Kb:4.9e-05:3.5e-06:30:1.3e+02
chr1	159125000	159150000	FCRL6:-625Kb:4.9e-05:3.5e-06:30:1.3e+02
chr1	159125000	159150000	LOC100131825:-25Kb:8.6e-15:1.1e-16:1.1e+02:2.8e+02
chr1	159150000	159175000	CADM3:25Kb:0:0:1.1e+02:2.8e+02
chr1	159150000	159175000	DUSP23:-600Kb:0.0049:0.0007:31:1e+02
chr1	159150000	159175000	FCRL6:-600Kb:0.0049:0.0007:31:1e+02
chr1	159175000	159200000	DARC:25Kb:0.0022:5.6e-05:1.1e+02:1.9e+02
chr1	159175000	159200000	DUSP23:-575Kb:0.0056:0.00089:31:1e+02
chr1	159175000	159200000	FCRL6:-575Kb:0.0056:0.00089:31:1e+02
chr1	159175000	159200000	LOC100131825:25Kb:0.0022:5.6e-05:1.1e+02:1.9e+02
chr1	159200000	159225000	DUSP23:-550Kb:0.0041:0.00053:32:1.1e+02
chr1	159200000	159225000	FCRL6:-550Kb:0.0041:0.00053:32:1.1e+02
chr1	159225000	159250000	FCER1A:-25Kb:0.00086:2.1e-05:1.1e+02:2e+02
chr1	159250000	159275000	OR10J3:-25Kb:9.2e-06:1.1e-07:1.1e+02:2.2e+02
chr1	159275000	159300000	FCER1A:25Kb:8e-06:9.9e-08:1.1e+02:2.2e+02
chr1	159375000	159400000	OR10J1:-25Kb:0.00084:1e-05:1.1e+02:2e+02
chr1	159650000	159675000	CRP:-25Kb:2.7e-11:3.3e-13:1.1e+02:2.8e+02
chr1	159725000	159750000	DUSP23:-25Kb:0.0065:0.0011:1.1e+02:1.8e+02
chr1	159725000	159750000	FCRL6:-25Kb:0.0065:0.0011:1.1e+02:1.8e+02
chr1	159750000	159775000	C1orf204:-75Kb:1.4e-05:5.5e-07:72:1.8e+02
chr1	159750000	159775000	CADM3:625Kb:7.7e-06:2.1e-07:30:1.3e+02
chr1	159750000	159775000	CCDC19:-100Kb:0:0:64:2.9e+02
chr1	159750000	159775000	DARC:600Kb:0.0046:0.00018:31:1e+02
chr1	159750000	159775000	IGSF9:-150Kb:0.004:0.00022:54:1.4e+02
chr1	159750000	159775000	LOC100131825:600Kb:0.0046:0.00018:31:1e+02
chr1	159750000	159775000	SLAMF8:-25Kb:2e-08:5.3e-10:1.1e+02:2.5e+02
chr1	159750000	159775000	SLAMF9:-150Kb:0.004:0.00022:54:1.4e+02
chr1	159750000	159775000	TAGLN2:-125Kb:0.0041:0.00016:58:1.4e+02
chr1	159750000	159775000	VSIG8:-75Kb:1.4e-05:5.5e-07:72:1.8e+02
chr1	159775000	159800000	C1orf204:-50Kb:2e-05:1e-06:85:1.9e+02
chr1	159775000	159800000	CCDC19:-75Kb:6.3e-07:4.3e-08:72:1.9e+02
chr1	159775000	159800000	DUSP23:25Kb:1.9e-08:5.5e-10:1.1e+02:2.5e+02
chr1	159775000	159800000	FCRL6:25Kb:1.9e-08:5.5e-10:1.1e+02:2.5e+02
chr1	159775000	159800000	VSIG8:-50Kb:2e-05:1e-06:85:1.9e+02
chr1	159800000	159825000	C1orf204:-25Kb:1.6e-13:4e-15:1.1e+02:2.9e+02
chr1	159800000	159825000	CCDC19:-50Kb:7e-12:3.8e-13:85:2.5e+02
chr1	159800000	159825000	DUSP23:50Kb:1.5e-06:6.6e-08:85:2e+02
chr1	159800000	159825000	FCRL6:50Kb:1.5e-06:6.6e-08:85:2e+02
chr1	159800000	159825000	SLAMF8:25Kb:0:0:1.1e+02:3.8e+02
chr1	159800000	159825000	VSIG8:-25Kb:1.6e-13:4e-15:1.1e+02:2.9e+02
chr1	159825000	159850000	CCDC19:-25Kb:3.5e-14:1.4e-15:1.1e+02:2.9e+02
chr1	159825000	159850000	DUSP23:75Kb:9.6e-06:5.5e-07:72:1.8e+02
chr1	159825000	159850000	FCRL6:75Kb:9.6e-06:5.5e-07:72:1.8e+02
chr1	159825000	159850000	SLAMF8:50Kb:1.9e-05:1e-06:85:1.9e+02
chr1	159850000	159875000	C1orf204:25Kb:1e-13:1.3e-15:1.1e+02:2.9e+02
chr1	159850000	159875000	CADM3:725Kb:0.0031:0.00013:29:1e+02
chr1	159850000	159875000	DUSP23:100Kb:0:0:64:2.9e+02
chr1	159850000	159875000	FCRL6:100Kb:0:0:64:2.9e+02
chr1	159850000	159875000	SLAMF8:75Kb:1.1e-06:4.1e-08:72:1.9e+02
chr1	159850000	159875000	TAGLN2:-25Kb:0:0:1.1e+02:3.5e+02
chr1	159850000	159875000	VSIG8:25Kb:1e-13:1.3e-15:1.1e+02:2.9e+02
chr1	159875000	159900000	CCDC19:25Kb:0:0:1.1e+02:3.5e+02
chr1	159875000	159900000	DUSP23:125Kb:0.0018:0.00015:58:1.4e+02
chr1	159875000	159900000	FCRL6:125Kb:0.0018:0.00015:58:1.4e+02
chr1	159875000	159900000	IGSF9:-25Kb:3.3e-09:9.1e-11:1.1e+02:2.6e+02
chr1	159875000	159900000	SLAMF9:-25Kb:3.3e-09:9.1e-11:1.1e+02:2.6e+02
chr1	159900000	159925000	CCDC19:50Kb:0.0095:0.00091:85:1.6e+02
chr1	159900000	159925000	DUSP23:150Kb:0.0021:0.00021:54:1.4e+02
chr1	159900000	159925000	FCRL6:150Kb:0.0021:0.00021:54:1.4e+02
chr1	159900000	159925000	LOC100505633:-25Kb:0:0:1.1e+02:3.3e+02
chr1	159900000	159925000	TAGLN2:25Kb:3.3e-09:8.2e-11:1.1e+02:2.6e+02
chr1	159925000	159950000	IGSF9:25Kb:0:0:1.1e+02:3.3e+02
chr1	159925000	159950000	SLAMF9:25Kb:0:0:1.1e+02:3.3e+02
chr1	159950000	159975000	IGSF9:50Kb:0.00027:1.1e-05:85:1.8e+02
chr1	159950000	159975000	LOC100505633:25Kb:0:0:1.1e+02:3.1e+02
chr1	159950000	159975000	SLAMF9:50Kb:0.00027:1.1e-05:85:1.8e+02
chr1	160000000	160025000	KCNJ10:-25Kb:0.0033:4.1e-05:2.5e+02:3.4e+02
chr1	160025000	160050000	PIGM:25Kb:0.0032:4e-05:2.5e+02:3.4e+02
chr1	160050000	160075000	CASQ1:-100Kb:0.00046:2.5e-05:78:1.7e+02
chr1	160075000	160100000	CASQ1:-75Kb:0.0038:0.00026:99:1.8e+02
chr1	160125000	160150000	CASQ1:-25Kb:0.0067:0.00055:2.5e+02:3.2e+02
chr1	160150000	160175000	IGSF8:100Kb:0.0026:3.4e-05:78:1.7e+02
chr1	160150000	160175000	KCNJ9:100Kb:0.0026:3.4e-05:78:1.7e+02
chr1	160150000	160175000	PEA15:-25Kb:1.2e-05:1.7e-07:2.5e+02:3.7e+02
chr1	160150000	160175000	PEX19:-100Kb:0.0002:2.5e-06:78:1.8e+02
chr1	160175000	160200000	CASQ1:25Kb:1.3e-05:1.8e-07:2.5e+02:3.7e+02
chr1	160200000	160225000	CASQ1:50Kb:6.5e-05:1.8e-06:1.4e+02:2.5e+02
chr1	160250000	160275000	CASQ1:100Kb:8.8e-05:3.6e-06:78:1.8e+02
chr1	160725000	160750000	SLAMF7:25Kb:0.00098:1.2e-05:1.9e+02:2.9e+02
chr1	160950000	160975000	KLHDC9:-100Kb:4.6e-07:1.8e-08:72:1.7e+02
chr1	160950000	160975000	PVRL4:-100Kb:4.6e-07:1.8e-08:72:1.7e+02
chr1	160950000	160975000	TSTD1:-50Kb:0.003:0.00012:1.2e+02:1.8e+02
chr1	160950000	160975000	USF1:-50Kb:0.003:0.00012:1.2e+02:1.8e+02
chr1	161000000	161025000	ARHGAP30:-25Kb:1.6e-07:4e-09:1.9e+02:3e+02
chr1	161000000	161025000	KLHDC9:-50Kb:2.5e-10:6.4e-12:1.2e+02:2.4e+02
chr1	161000000	161025000	PVRL4:-50Kb:2.5e-10:6.4e-12:1.2e+02:2.4e+02
chr1	161025000	161050000	KLHDC9:-25Kb:0:0:1.9e+02:3.5e+02
chr1	161025000	161050000	PVRL4:-25Kb:0:0:1.9e+02:3.5e+02
chr1	161025000	161050000	TSTD1:25Kb:1.6e-07:4.3e-09:1.9e+02:3e+02
chr1	161025000	161050000	USF1:25Kb:1.6e-07:4.3e-09:1.9e+02:3e+02
chr1	161050000	161075000	ARHGAP30:25Kb:0:0:1.9e+02:3.5e+02
chr1	161050000	161075000	NIT1:-25Kb:7.3e-06:9.2e-08:1.9e+02:2.9e+02
chr1	161050000	161075000	PFDN2:-25Kb:7.3e-06:9.2e-08:1.9e+02:2.9e+02
chr1	161050000	161075000	TSTD1:50Kb:4.5e-10:5.9e-12:1.2e+02:2.4e+02
chr1	161050000	161075000	USF1:50Kb:4.5e-10:5.9e-12:1.2e+02:2.4e+02
chr1	161075000	161100000	KLHDC9:25Kb:2.5e-06:1.3e-07:1.9e+02:2.9e+02
chr1	161075000	161100000	PVRL4:25Kb:2.5e-06:1.3e-07:1.9e+02:2.9e+02
chr1	161125000	161150000	ADAMTS4:-25Kb:0:0:2.4e+02:4.1e+02
chr1	161125000	161150000	NDUFS2:-25Kb:0:0:2.4e+02:4.1e+02
chr1	161150000	161175000	APOA2:-25Kb:0:0:2.4e+02:3.9e+02
chr1	161150000	161175000	B4GALT3:25Kb:0:0:2.4e+02:4.1e+02
chr1	161150000	161175000	FCER1G:-25Kb:0:0:2.4e+02:3.9e+02
chr1	161150000	161175000	MIR5187:-25Kb:0:0:2.4e+02:3.9e+02
chr1	161150000	161175000	PPOX:25Kb:0:0:2.4e+02:4.1e+02
chr1	161150000	161175000	TOMM40L:-25Kb:0:0:2.4e+02:3.9e+02
chr1	161150000	161175000	USP21:25Kb:0:0:2.4e+02:4.1e+02
chr1	161175000	161200000	ADAMTS4:25Kb:0:0:2.4e+02:3.9e+02
chr1	161175000	161200000	C1orf192:-150Kb:7.1e-05:9e-07:69:1.5e+02
chr1	161175000	161200000	MPZ:-100Kb:1.5e-06:1.8e-08:91:1.9e+02
chr1	161175000	161200000	NDUFS2:25Kb:0:0:2.4e+02:3.9e+02
chr1	161175000	161200000	SDHC:-100Kb:1.5e-06:1.8e-08:91:1.9e+02
chr1	161200000	161225000	PCP4L1:-25Kb:0.0059:7.4e-05:2.4e+02:3e+02
chr1	161225000	161250000	NR1I3:25Kb:0.0058:7.3e-05:2.4e+02:3e+02
chr1	161250000	161275000	APOA2:75Kb:0.00065:4.2e-05:1.1e+02:1.8e+02
chr1	161250000	161275000	FCER1G:75Kb:0.00065:4.2e-05:1.1e+02:1.8e+02
chr1	161250000	161275000	MIR5187:75Kb:0.00065:4.2e-05:1.1e+02:1.8e+02
chr1	161250000	161275000	TOMM40L:75Kb:0.00065:4.2e-05:1.1e+02:1.8e+02
chr1	161275000	161300000	APOA2:100Kb:7.3e-07:1.9e-08:91:1.9e+02
chr1	161275000	161300000	FCER1G:100Kb:7.3e-07:1.9e-08:91:1.9e+02
chr1	161275000	161300000	MIR5187:100Kb:7.3e-07:1.9e-08:91:1.9e+02
chr1	161275000	161300000	TOMM40L:100Kb:7.3e-07:1.9e-08:91:1.9e+02
chr1	161325000	161350000	ADAMTS4:175Kb:0.0053:0.00027:62:1.2e+02
chr1	161325000	161350000	APOA2:150Kb:1.2e-05:6.4e-07:69:1.5e+02
chr1	161325000	161350000	FCER1G:150Kb:1.2e-05:6.4e-07:69:1.5e+02
chr1	161325000	161350000	MIR5187:150Kb:1.2e-05:6.4e-07:69:1.5e+02
chr1	161325000	161350000	NDUFS2:175Kb:0.0053:0.00027:62:1.2e+02
chr1	161325000	161350000	TOMM40L:150Kb:1.2e-05:6.4e-07:69:1.5e+02
chr1	161350000	161375000	ADAMTS4:200Kb:0.00012:4.7e-06:56:1.4e+02
chr1	161350000	161375000	APOA2:175Kb:2.1e-06:8.4e-08:62:1.5e+02
chr1	161350000	161375000	FCER1G:175Kb:2.1e-06:8.4e-08:62:1.5e+02
chr1	161350000	161375000	MIR5187:175Kb:2.1e-06:8.4e-08:62:1.5e+02
chr1	161350000	161375000	NDUFS2:200Kb:0.00012:4.7e-06:56:1.4e+02
chr1	161350000	161375000	TOMM40L:175Kb:2.1e-06:8.4e-08:62:1.5e+02
chr1	161450000	161475000	DUSP12:-250Kb:1.6e-07:2e-09:15:1.2e+02
chr1	161450000	161475000	FCGR2A:-25Kb:3.5e-13:4.3e-15:34:1.7e+02
chr1	161450000	161475000	FCRLA:-225Kb:0.00012:4.3e-06:23:1e+02
chr1	161450000	161475000	FCRLB:-225Kb:0.00012:4.3e-06:23:1e+02
chr1	161450000	161475000	HSPA6:-25Kb:3.5e-13:4.3e-15:34:1.7e+02
chr1	161650000	161675000	FCRLA:-25Kb:0:0:34:2.3e+02
chr1	161650000	161675000	FCRLB:-25Kb:0:0:34:2.3e+02
chr1	161675000	161700000	DUSP12:-25Kb:6.7e-05:1.7e-06:1.6e+02:2.4e+02
chr1	161675000	161700000	RPL31P11:25Kb:0:0:34:2.3e+02
chr1	161700000	161725000	FCRLA:25Kb:7e-05:1.7e-06:1.6e+02:2.4e+02
chr1	161700000	161725000	FCRLB:25Kb:7e-05:1.7e-06:1.6e+02:2.4e+02
chr1	161925000	161950000	OLFML2B:-50Kb:0.00064:1.7e-05:1.3e+02:2.1e+02
chr1	161950000	161975000	OLFML2B:-25Kb:0:0:2.2e+02:4e+02
chr1	162025000	162050000	C1orf111:-300Kb:0.00011:2.9e-06:40:1.3e+02
chr1	162025000	162050000	C1orf226:-300Kb:0.00011:2.9e-06:40:1.3e+02
chr1	162100000	162125000	MIR4654:-25Kb:0.0016:2e-05:2.2e+02:2.9e+02
chr1	162250000	162275000	NOS1AP:225Kb:0.0044:0.00019:53:1.2e+02
chr1	162300000	162325000	C1orf111:-25Kb:6.4e-06:8.3e-08:2.2e+02:3.2e+02
chr1	162300000	162325000	C1orf226:-25Kb:6.4e-06:8.3e-08:2.2e+02:3.2e+02
chr1	162325000	162350000	MIR556:25Kb:5.7e-06:7.4e-08:2.2e+02:3.2e+02
chr1	162325000	162350000	NOS1AP:300Kb:0.00013:3.6e-06:40:1.3e+02
chr1	162350000	162375000	C1orf111:25Kb:0.0088:0.00034:2.2e+02:2.8e+02
chr1	162350000	162375000	C1orf226:25Kb:0.0088:0.00034:2.2e+02:2.8e+02
chr1	162350000	162375000	NOS1AP:325Kb:3.4e-09:4.8e-11:37:1.6e+02
chr1	162625000	162650000	DDR2:25Kb:8.7e-15:1.1e-16:2.1e+02:3.6e+02
chr1	162675000	162700000	DDR2:75Kb:0.0021:8.1e-05:89:1.6e+02
chr1	162725000	162750000	DDR2:125Kb:0.00097:2.5e-05:60:1.4e+02
chr1	162800000	162825000	NUF2:-475Kb:1.3e-05:1.6e-07:21:1.1e+02
chr1	162800000	162825000	RGS4:-225Kb:0.00045:6.1e-06:38:1.1e+02
chr1	162800000	162825000	RGS5:-475Kb:1.3e-05:1.6e-07:21:1.1e+02
chr1	162825000	162850000	NUF2:-450Kb:1.5e-05:4e-07:22:1e+02
chr1	162825000	162850000	RGS4:-200Kb:0.00061:1.6e-05:41:1.1e+02
chr1	162825000	162850000	RGS5:-450Kb:1.5e-05:4e-07:22:1e+02
chr1	162850000	162875000	RGS4:-175Kb:0.008:0.00054:46:1e+02
chr1	162875000	162900000	RGS4:-150Kb:0.008:0.00052:52:1.1e+02
chr1	163025000	163050000	C1orf110:200Kb:0.00091:4.8e-05:41:1.1e+02
chr1	163025000	163050000	NUF2:-250Kb:0.0034:0.00013:35:95
chr1	163025000	163050000	RGS5:-250Kb:0.0034:0.00013:35:95
chr1	163125000	163150000	C1orf110:300Kb:0.00014:3.7e-06:30:1.1e+02
chr1	163150000	163175000	C1orf110:325Kb:0.00021:8.4e-06:28:1e+02
chr1	163275000	163300000	C1orf110:450Kb:0.00012:1.5e-06:22:1e+02
chr1	163275000	163300000	RGS4:250Kb:0.0033:0.00013:35:95
chr1	165325000	165350000	LOC400794:-225Kb:1.1e-07:2.8e-09:36:1.2e+02
chr1	165350000	165375000	LOC400794:-200Kb:0:0:39:2.3e+02
chr1	165350000	165375000	LRRC52:-150Kb:0.0066:8.7e-05:49:1e+02
chr1	165375000	165400000	LOC400794:-175Kb:4.4e-07:1.7e-08:43:1.2e+02
chr1	165550000	165575000	LMX1A:225Kb:2.2e-07:2.7e-09:36:1.2e+02
chr1	165625000	165650000	MGST3:25Kb:1.7e-14:2.2e-16:1.9e+02:3.1e+02
chr1	165850000	165875000	LOC400794:300Kb:0.0017:0.00011:29:83
chr1	165850000	165875000	MGST3:250Kb:7.3e-07:1.9e-08:33:1.1e+02
chr1	165850000	165875000	TMCO1:125Kb:5.8e-11:7.2e-13:56:1.6e+02
chr1	165850000	165875000	UCK2:75Kb:2.2e-08:2.7e-10:82:1.7e+02
chr1	165875000	165900000	ALDH9A1:225Kb:0.0037:4.5e-05:36:92
chr1	165875000	165900000	LOC400794:325Kb:1.2e-05:6.3e-07:27:98
chr1	165875000	165900000	LOC440700:225Kb:0.0037:4.5e-05:36:92
chr1	165875000	165900000	MGST3:275Kb:0.0026:9.9e-05:31:85
chr1	165875000	165900000	TMCO1:150Kb:2e-05:4.9e-07:49:1.2e+02
chr1	166075000	166100000	MIR921:-25Kb:1.2e-07:3.1e-09:1e+02:1.9e+02
chr1	166100000	166125000	FAM78B:-25Kb:1.5e-10:2e-12:1e+02:2e+02
chr1	166125000	166150000	MIR921:25Kb:1.7e-10:2.1e-12:1e+02:2e+02
chr1	166150000	166175000	FAM78B:25Kb:2.4e-05:6.5e-07:1e+02:1.7e+02
chr1	166800000	166825000	TADA1:-25Kb:0.00016:2e-06:1.7e+02:2.3e+02
chr1	166825000	166850000	POGK:25Kb:0.00054:6.5e-06:1.7e+02:2.3e+02
chr1	166900000	166925000	ILDR2:-25Kb:0.0002:2.4e-06:1.7e+02:2.3e+02
chr1	167025000	167050000	CD247:-450Kb:0.0079:0.00021:26:70
chr1	167025000	167050000	CREG1:-475Kb:0.00073:9.3e-06:25:79
chr1	167075000	167100000	DUSP27:25Kb:2.3e-11:3.1e-13:1.7e+02:2.6e+02
chr1	167075000	167100000	GPA33:25Kb:2.3e-11:3.1e-13:1.7e+02:2.6e+02
chr1	167450000	167475000	CD247:-25Kb:0.00082:1.1e-05:1.7e+02:2.3e+02
chr1	167450000	167475000	DUSP27:400Kb:4.2e-05:1.1e-06:27:83
chr1	167450000	167475000	GPA33:400Kb:4.2e-05:1.1e-06:27:83
chr1	167650000	167675000	CREG1:150Kb:0.0024:6.2e-05:41:89
chr1	167700000	167725000	MPZL1:25Kb:0:0:1.8e+02:2.9e+02
chr1	167750000	167775000	MPZL1:75Kb:3.3e-05:8.6e-07:73:1.3e+02
chr1	167775000	167800000	MPZL1:100Kb:0.0004:1.6e-05:58:1.1e+02
chr1	168225000	168250000	ANKRD36BP1:25Kb:4.1e-10:5.1e-12:1.8e+02:2.6e+02
chr1	168275000	168300000	TBX19:25Kb:0.0007:8.7e-06:1.8e+02:2.3e+02
chr1	168400000	168425000	LOC100505918:25Kb:1.9e-06:2.3e-08:1.5e+02:2.2e+02
chr1	168875000	168900000	ATP1B1:-200Kb:0.0011:2.9e-05:39:90
chr1	169050000	169075000	DPT:375Kb:0.0089:0.00012:28:77
chr1	169100000	169125000	ATP1B1:25Kb:1.8e-06:2.4e-08:1.5e+02:2.2e+02
chr1	169300000	169325000	ATP1B1:225Kb:0.0062:0.00032:37:80
chr1	169325000	169350000	ATP1B1:250Kb:0.0062:0.00033:35:78
chr1	169500000	169525000	SELL:-175Kb:0.00077:5e-05:45:90
chr1	169525000	169550000	C1orf112:-225Kb:0.0022:5.3e-05:38:83
chr1	169525000	169550000	METTL18:-225Kb:0.0022:5.3e-05:38:83
chr1	169525000	169550000	SELE:-175Kb:0.0042:0.00011:45:88
chr1	169525000	169550000	SELL:-150Kb:9.1e-09:2.4e-10:50:1.2e+02
chr1	169550000	169575000	C1orf112:-200Kb:0.0022:5.6e-05:41:86
chr1	169550000	169575000	METTL18:-200Kb:0.0022:5.6e-05:41:86
chr1	169550000	169575000	SELL:-125Kb:2.2e-11:2.9e-13:57:1.4e+02
chr1	169575000	169600000	C1orf112:-175Kb:0.0055:0.00022:45:86
chr1	169575000	169600000	METTL18:-175Kb:0.0055:0.00022:45:86
chr1	169575000	169600000	SELL:-100Kb:1.1e-08:4.4e-10:67:1.4e+02
chr1	169600000	169625000	SELP:25Kb:5.1e-05:2e-06:1.7e+02:2.2e+02
chr1	169650000	169675000	F5:100Kb:0.0069:0.00027:67:1.1e+02
chr1	169650000	169675000	SELP:75Kb:3.3e-08:8.4e-10:81:1.5e+02
chr1	169675000	169700000	F5:125Kb:5.8e-11:7.7e-13:57:1.4e+02
chr1	169675000	169700000	SELE:-25Kb:0.0002:2.6e-06:1.7e+02:2.2e+02
chr1	169675000	169700000	SELP:100Kb:3.3e-08:6.7e-10:67:1.4e+02
chr1	169700000	169725000	F5:150Kb:0.0094:0.0005:50:89
chr1	169700000	169725000	SELL:25Kb:4.4e-05:2.3e-06:1.7e+02:2.2e+02
chr1	169750000	169775000	F5:200Kb:0.0027:7.1e-05:41:86
chr1	169750000	169775000	SELP:175Kb:0.0045:0.00023:45:86
chr1	169775000	169800000	F5:225Kb:0.0096:0.00063:38:76
chr1	169875000	169900000	SCYL3:25Kb:7.2e-05:9.1e-07:1.2e+02:1.8e+02
chr1	170525000	170550000	GORAB:25Kb:1.1e-07:1.4e-09:1.2e+02:1.9e+02
chr1	170875000	170900000	PRRX1:250Kb:0.00094:1.3e-05:27:73
chr1	171275000	171300000	TOP1P1:-25Kb:6.5e-06:7.9e-08:1.3e+02:1.8e+02
chr1	171300000	171325000	FMO4:25Kb:7.1e-06:8.7e-08:1.3e+02:1.8e+02
chr1	171775000	171800000	METTL13:25Kb:2e-07:5.4e-09:1.4e+02:2.2e+02
chr1	171825000	171850000	DNM3:25Kb:0.0035:4.6e-05:1.4e+02:2e+02
chr1	171925000	171950000	METTL13:175Kb:0.007:0.00028:44:95
chr1	171950000	171975000	C1orf105:-425Kb:0.0001:1.3e-06:26:1.1e+02
chr1	171950000	171975000	METTL13:200Kb:1.9e-07:2.5e-09:40:1.3e+02
chr1	171950000	171975000	MYOC:350Kb:0.0068:8.6e-05:17:64
chr1	172350000	172375000	DNM3OS:250Kb:0.0068:8.5e-05:35:96
chr1	172350000	172375000	MIR3120:250Kb:0.0068:8.5e-05:35:96
chr1	172600000	172625000	FASLG:-25Kb:2.6e-08:3.3e-10:1.4e+02:2.5e+02
chr1	172650000	172675000	FASLG:25Kb:0.00029:7.1e-06:1.4e+02:2.2e+02
chr1	172975000	173000000	TNFSF18:-25Kb:1.6e-10:2e-12:1.2e+02:2.4e+02
chr1	173400000	173425000	CENPL:-375Kb:0.0055:6.9e-05:27:76
chr1	173400000	173425000	DARS2:-375Kb:0.0055:6.9e-05:27:76
chr1	173400000	173425000	LOC100506023:-25Kb:0.00024:3.1e-06:1.5e+02:2.3e+02
chr1	173400000	173425000	PRDX6:-25Kb:0.00024:3.1e-06:1.5e+02:2.3e+02
chr1	173850000	173875000	SERPINC1:-25Kb:0:0:1.5e+02:2.7e+02
chr1	174725000	174750000	CACYBP:-225Kb:1.3e-09:1.7e-11:24:1.3e+02
chr1	174750000	174775000	CACYBP:-200Kb:0.0024:9.3e-05:25:84
chr1	174925000	174950000	CACYBP:-25Kb:0.00011:2.9e-06:1.1e+02:1.8e+02
chr1	175125000	175150000	KIAA0040:-25Kb:0.0063:7.7e-05:2.4e+02:3e+02
chr1	175425000	175450000	TNR:-275Kb:5.5e-06:7.2e-08:46:1.3e+02
chr1	176400000	176425000	PAPPA2:-25Kb:0.00057:7e-06:1e+02:1.6e+02
chr1	176925000	176950000	MIR488:-50Kb:0.0042:0.00016:67:1.1e+02
chr1	176950000	176975000	MIR488:-25Kb:8.5e-10:1.1e-11:89:1.7e+02
chr1	177000000	177025000	MIR488:25Kb:1.1e-08:2.7e-10:89:1.6e+02
chr1	177100000	177125000	ASTN1:-25Kb:4.4e-05:1.1e-06:89:1.5e+02
chr1	177100000	177125000	FAM5B:-25Kb:4.4e-05:1.1e-06:89:1.5e+02
chr1	177150000	177175000	ASTN1:25Kb:3e-06:3.7e-08:89:1.6e+02
chr1	177150000	177175000	FAM5B:25Kb:3e-06:3.7e-08:89:1.6e+02
chr1	178025000	178050000	RASAL2:-25Kb:1.8e-05:2.3e-07:1.4e+02:2.2e+02
chr1	178025000	178050000	RASAL2-AS1:-25Kb:1.8e-05:2.3e-07:1.4e+02:2.2e+02
chr1	178250000	178275000	TEX35:-225Kb:2.1e-08:6.9e-10:17:1.1e+02
chr1	178275000	178300000	TEX35:-200Kb:1e-05:8.6e-07:19:96
chr1	178300000	178325000	TEX35:-175Kb:7.9e-07:4.9e-08:22:1.1e+02
chr1	178375000	178400000	TEX35:-100Kb:0.0045:0.00066:36:88
chr1	178425000	178450000	TEX35:-50Kb:0.00034:4.5e-05:67:1.3e+02
chr1	178450000	178475000	FAM20B:-525Kb:0.0075:0.00043:8.2:61
chr1	178450000	178475000	TEX35:-25Kb:0:0:1.2e+02:3e+02
chr1	178475000	178500000	C1orf220:-25Kb:0.00035:3.3e-05:1.7e+02:2.3e+02
chr1	178475000	178500000	FAM20B:-500Kb:9.7e-07:2.8e-08:22:1.1e+02
chr1	178500000	178525000	FAM20B:-475Kb:5.8e-07:8.3e-09:23:1.1e+02
chr1	178500000	178525000	TEX35:25Kb:0.00029:3.3e-05:1.7e+02:2.3e+02
chr1	178650000	178675000	C1orf220:150Kb:0.0023:0.00025:50:1.1e+02
chr1	178650000	178675000	RALGPS2:-25Kb:0.0085:0.00011:1.7e+02:2.3e+02
chr1	178675000	178700000	C1orf220:175Kb:0.0051:0.0008:45:96
chr1	178700000	178725000	C1orf220:200Kb:0:0:41:1.8e+02
chr1	178700000	178725000	TEX35:225Kb:0.0074:0.0012:38:87
chr1	178725000	178750000	C1orf220:225Kb:2.6e-12:7.9e-14:38:1.6e+02
chr1	178725000	178750000	FAM20B:-250Kb:1.2e-05:4.9e-07:35:1.1e+02
chr1	178725000	178750000	TEX35:250Kb:0.009:0.0016:35:83
chr1	178750000	178775000	C1orf220:250Kb:0.00035:2.8e-05:35:1e+02
chr1	178825000	178850000	C1orf220:325Kb:0.0041:0.00058:29:82
chr1	178925000	178950000	C1orf220:425Kb:0.0038:0.00047:25:78
chr1	178925000	178950000	TEX35:450Kb:0.009:0.0018:24:71
chr1	178950000	178975000	C1orf220:450Kb:2.2e-07:1e-08:24:1.1e+02
chr1	178950000	178975000	TEX35:475Kb:0.00025:2.5e-05:23:88
chr1	178975000	179000000	C1orf220:475Kb:2.5e-07:1.6e-08:23:1.1e+02
chr1	178975000	179000000	TEX35:500Kb:7.9e-07:5.2e-08:22:1.1e+02
chr1	179050000	179075000	ABL2:-125Kb:0.0027:3.4e-05:56:1.2e+02
chr1	179050000	179075000	AXDND1:-275Kb:0.00026:3.2e-06:33:1.1e+02
chr1	179050000	179075000	SOAT1:-200Kb:0.00089:1.1e-05:41:1.1e+02
chr1	179075000	179100000	TOR3A:25Kb:2.4e-05:1e-06:1.7e+02:2.4e+02
chr1	179150000	179175000	TOR3A:100Kb:1.9e-05:2.6e-07:66:1.4e+02
chr1	179175000	179200000	TOR3A:125Kb:0.00016:1.1e-05:56:1.2e+02
chr1	179250000	179275000	TOR3A:200Kb:3.7e-05:2.1e-06:41:1.1e+02
chr1	179325000	179350000	TOR3A:275Kb:2.4e-05:7.8e-07:33:1.1e+02
chr1	179675000	179700000	FAM163A:-25Kb:0.0003:1.1e-05:1.5e+02:2.1e+02
chr1	179725000	179750000	FAM163A:25Kb:0:0:1.5e+02:2.9e+02
chr1	179750000	179775000	FAM163A:50Kb:9e-06:2.3e-07:87:1.6e+02
chr1	179925000	179950000	QSOX1:-175Kb:0.0036:0.00014:47:1.1e+02
chr1	180075000	180100000	QSOX1:-25Kb:0.00015:3.8e-06:1.8e+02:2.6e+02
chr1	180100000	180125000	TOR1AIP2:275Kb:0.0038:0.00014:34:89
chr1	180125000	180150000	CEP350:225Kb:0.00016:1.9e-06:39:1.1e+02
chr1	180125000	180150000	QSOX1:25Kb:2.6e-06:3.4e-08:1.8e+02:2.8e+02
chr1	180125000	180150000	TOR1AIP1:275Kb:1.7e-08:2.1e-10:34:1.3e+02
chr1	180125000	180150000	TOR1AIP2:300Kb:0:0:32:1.9e+02
chr1	180150000	180175000	TOR1AIP2:325Kb:0.0038:0.00012:30:86
chr1	180200000	180225000	LOC100527964:-25Kb:3.4e-14:4.4e-16:1.8e+02:3.4e+02
chr1	180250000	180275000	LOC100527964:25Kb:3.2e-07:1.3e-08:1.8e+02:2.9e+02
chr1	180375000	180400000	LOC100527964:150Kb:3.8e-09:1e-10:52:1.7e+02
chr1	180425000	180450000	LOC100527964:200Kb:6.6e-05:3.5e-06:42:1.3e+02
chr1	180850000	180875000	KIAA1614:-25Kb:5.1e-06:1.4e-07:1.7e+02:2.6e+02
chr1	180900000	180925000	KIAA1614:25Kb:4.7e-10:6.1e-12:1.7e+02:3e+02
chr1	180950000	180975000	STX6:-25Kb:0.00019:4.8e-06:1.7e+02:2.5e+02
chr1	181025000	181050000	MR1:25Kb:3.6e-06:9.1e-08:1.7e+02:2.7e+02
chr1	181075000	181100000	IER5:25Kb:0:0:1.7e+02:3.4e+02
chr1	181075000	181100000	MR1:75Kb:0.004:0.00017:86:1.5e+02
chr1	181100000	181125000	IER5:50Kb:0:0:1.1e+02:3e+02
chr1	181100000	181125000	KIAA1614:225Kb:4.8e-05:1.9e-06:44:1.3e+02
chr1	181100000	181125000	MR1:100Kb:5.8e-10:7.4e-12:73:2e+02
chr1	181100000	181125000	STX6:125Kb:3.5e-05:4.6e-07:63:1.6e+02
chr1	181125000	181150000	KIAA1614:250Kb:0.00027:1.4e-05:42:1.2e+02
chr1	181125000	181150000	MR1:125Kb:0.004:0.00021:63:1.3e+02
chr1	182050000	182075000	GLUL:-300Kb:7.2e-08:1.9e-09:27:1.1e+02
chr1	182050000	182075000	TEDDM1:-300Kb:7.2e-08:1.9e-09:27:1.1e+02
chr1	182050000	182075000	ZNF648:25Kb:0.00012:1.5e-06:1.1e+02:1.8e+02
chr1	182100000	182125000	GLUL:-250Kb:3.8e-11:5.1e-13:31:1.3e+02
chr1	182100000	182125000	LINC00272:-275Kb:0.00018:2.3e-06:29:92
chr1	182100000	182125000	TEDDM1:-250Kb:3.8e-11:5.1e-13:31:1.3e+02
chr1	182325000	182350000	GLUL:-25Kb:0.0044:0.00017:1.8e+02:2.3e+02
chr1	182325000	182350000	TEDDM1:-25Kb:0.0044:0.00017:1.8e+02:2.3e+02
chr1	182550000	182575000	LOC284648:-25Kb:0.0011:2.8e-05:1.8e+02:2.4e+02
chr1	182550000	182575000	NPL:-200Kb:2.6e-13:3.4e-15:37:1.7e+02
chr1	182575000	182600000	NPL:-175Kb:4.8e-07:1.3e-08:41:1.3e+02
chr1	182575000	182600000	RGS16:25Kb:0.00066:3e-05:1.8e+02:2.4e+02
chr1	182575000	182600000	RNASEL:25Kb:0.00066:3e-05:1.8e+02:2.4e+02
chr1	182725000	182750000	LOC284648:150Kb:0.002:7.6e-05:46:99
chr1	182725000	182750000	RGS16:175Kb:0.00026:6.9e-06:41:1e+02
chr1	182725000	182750000	RNASEL:175Kb:0.00026:6.9e-06:41:1e+02
chr1	182750000	182775000	LOC284648:175Kb:2e-09:2.5e-11:41:1.3e+02
chr1	182750000	182775000	RGS16:200Kb:0:0:37:1.7e+02
chr1	182750000	182775000	RNASEL:200Kb:0:0:37:1.7e+02
chr1	182775000	182800000	DHX9:-25Kb:1.1e-06:1.4e-08:60:1.5e+02
chr1	182775000	182800000	NPL:25Kb:2.6e-05:1e-06:1.8e+02:2.6e+02
chr1	182775000	182800000	RGS16:225Kb:0.0056:0.00038:34:81
chr1	182775000	182800000	RNASEL:225Kb:0.0056:0.00038:34:81
chr1	182800000	182825000	RGS16:250Kb:0.00066:3.5e-05:9.6:65
chr1	182800000	182825000	RNASEL:250Kb:0.00066:3.5e-05:9.6:65
chr1	183175000	183200000	LAMC2:25Kb:1.9e-07:2.4e-09:2.3e+02:3.3e+02
chr1	183525000	183550000	NCF2:-25Kb:0.007:8.8e-05:2.3e+02:3e+02
chr1	184750000	184775000	SWT1:-375Kb:0.00052:6.8e-06:26:82
chr1	184750000	184775000	TRMT1L:-375Kb:0.00052:6.8e-06:26:82
chr1	184775000	184800000	SWT1:-350Kb:0.0053:0.00014:27:74
chr1	184775000	184800000	TRMT1L:-350Kb:0.0053:0.00014:27:74
chr1	185275000	185300000	LOC100288079:-25Kb:3.4e-08:4.3e-10:1.4e+02:2.2e+02
chr1	185300000	185325000	IVNS1ABP:25Kb:2.3e-08:3.1e-10:1.4e+02:2.2e+02
chr1	185325000	185350000	IVNS1ABP:50Kb:0.0034:0.00023:89:1.4e+02
chr1	185325000	185350000	LOC100288079:25Kb:0.0032:0.00013:1.4e+02:1.9e+02
chr1	185450000	185475000	LOC100288079:150Kb:0.00073:1.9e-05:46:1e+02
chr1	185500000	185525000	IVNS1ABP:225Kb:0.0014:5.5e-05:35:89
chr1	185525000	185550000	IVNS1ABP:250Kb:0.0034:0.00022:33:82
chr1	185625000	185650000	IVNS1ABP:350Kb:0.0013:3.6e-05:27:82
chr1	185625000	185650000	RNU6-72:-550Kb:0.0053:0.0006:13:53
chr1	185625000	185650000	SWT1:500Kb:0.0059:0.00023:22:67
chr1	185625000	185650000	TRMT1L:500Kb:0.0059:0.00023:22:67
chr1	185650000	185675000	RNU6-72:-525Kb:0.00039:3.8e-05:14:62
chr1	185675000	185700000	RNU6-72:-500Kb:4.6e-05:1.9e-06:27:83
chr1	185700000	185725000	RNU6-72:-475Kb:0.00024:1.7e-05:27:78
chr1	185725000	185750000	HMCN1:25Kb:9.7e-08:1.3e-09:1.1e+02:1.9e+02
chr1	185725000	185750000	RNU6-72:-450Kb:0.0077:0.00097:28:66
chr1	185750000	185775000	RNU6-72:-425Kb:0.00017:9.4e-06:29:81
chr1	185775000	185800000	RNU6-72:-400Kb:0.00031:2.6e-05:29:79
chr1	186150000	186175000	HMCN1:450Kb:0.00068:1.8e-05:28:84
chr1	186150000	186175000	RNU6-72:-25Kb:0:0:1.1e+02:2.2e+02
chr1	186175000	186200000	HMCN1:475Kb:0.0023:9.1e-05:27:78
chr1	186200000	186225000	RNU6-72:25Kb:5.5e-09:1.5e-10:1.1e+02:1.8e+02
chr1	186275000	186300000	C1orf27:-50Kb:0.0075:9.1e-05:94:1.4e+02
chr1	186275000	186300000	TPR:-50Kb:0.0075:9.1e-05:94:1.4e+02
chr1	190550000	190575000	LOC440704:-25Kb:4.9e-08:6.2e-10:91:1.2e+02
chr1	192400000	192425000	RGS21:125Kb:0.00043:5.4e-06:30:68
chr1	192425000	192450000	RGS1:-100Kb:0.0017:8.5e-05:52:85
chr1	192475000	192500000	RGS1:-50Kb:3.5e-14:4.4e-16:87:1.6e+02
chr1	192500000	192525000	RGS1:-25Kb:2.7e-06:1e-07:1.5e+02:1.9e+02
chr1	192550000	192575000	RGS1:25Kb:8.7e-12:2.2e-13:1.5e+02:2.1e+02
chr1	192900000	192925000	RGS2:125Kb:4.4e-06:2.3e-07:47:92
chr1	192925000	192950000	RGS2:150Kb:2.8e-06:1.1e-07:43:89
chr1	192950000	192975000	RGS2:175Kb:5.5e-07:1.4e-08:40:89
chr1	192975000	193000000	RGS2:200Kb:4.9e-08:6.5e-10:37:91
chr1	193025000	193050000	CDC73:-50Kb:5.3e-14:1.3e-15:87:1.6e+02
chr1	193025000	193050000	GLRX2:-50Kb:5.3e-14:1.3e-15:87:1.6e+02
chr1	193050000	193075000	CDC73:-25Kb:1.2e-07:4.7e-09:1.5e+02:2e+02
chr1	193050000	193075000	GLRX2:-25Kb:1.2e-07:4.7e-09:1.5e+02:2e+02
chr1	193050000	193075000	TROVE2:25Kb:8.7e-05:2.2e-06:1.5e+02:1.9e+02
chr1	193050000	193075000	UCHL5:25Kb:8.7e-05:2.2e-06:1.5e+02:1.9e+02
chr1	193075000	193100000	MIR1278:-25Kb:8.9e-15:1.1e-16:1e+02:1.7e+02
chr1	193075000	193100000	TROVE2:50Kb:1.3e-13:1.7e-15:87:1.6e+02
chr1	193075000	193100000	UCHL5:50Kb:1.3e-13:1.7e-15:87:1.6e+02
chr1	193100000	193125000	CDC73:25Kb:8.8e-15:1.1e-16:1e+02:1.7e+02
chr1	193100000	193125000	GLRX2:25Kb:8.8e-15:1.1e-16:1e+02:1.7e+02
chr1	193125000	193150000	MIR1278:25Kb:3.1e-07:7.7e-09:1.3e+02:1.8e+02
chr1	196275000	196300000	CFH:-325Kb:0.0021:6e-05:27:56
chr1	196325000	196350000	CFH:-275Kb:0.0021:3.6e-05:28:58
chr1	196525000	196550000	MIR4735:-25Kb:0.00028:3.5e-06:1.1e+02:1.4e+02
chr1	196825000	196850000	CFHR4:-25Kb:0:0:22:99
chr1	196875000	196900000	CFHR4:25Kb:1.2e-11:3.1e-13:22:81
chr1	196900000	196925000	CFHR4:50Kb:0.0085:0.00034:15:43
chr1	197075000	197100000	ASPM:-25Kb:0.005:6.1e-05:1.2e+02:1.5e+02
chr1	197475000	197500000	LHX9:-400Kb:0.00012:3.5e-06:24:69
chr1	198425000	198450000	LHX9:550Kb:1.1e-06:1.6e-08:22:77
chr1	198725000	198750000	LOC100131234:-175Kb:0.00094:1.2e-05:36:81
chr1	200300000	200325000	SMIM16:-25Kb:5.8e-05:1.5e-06:1.5e+02:2.3e+02
chr1	200350000	200375000	SMIM16:25Kb:5.2e-09:6.6e-11:1.5e+02:2.5e+02
chr1	200950000	200975000	KIF21B:-25Kb:1.8e-09:2.2e-11:2.9e+02:4.3e+02
chr1	201000000	201025000	KIF21B:25Kb:0.0002:4.9e-06:2.9e+02:3.8e+02
chr1	201275000	201300000	PKP1:25Kb:0.001:1.3e-05:2.9e+02:3.9e+02
chr1	201350000	201375000	TNNI1:-25Kb:0.0048:5.8e-05:2.9e+02:3.8e+02
chr1	201375000	201400000	LAD1:25Kb:0.0042:5.2e-05:2.9e+02:3.8e+02
chr1	201450000	201475000	CSRP1:-25Kb:1.7e-06:2.1e-08:3.3e+02:4.6e+02
chr1	201450000	201475000	PHLDA3:25Kb:0.00075:9.2e-06:3.3e+02:4.3e+02
chr1	201450000	201475000	RPS10P7:-25Kb:1.7e-06:2.1e-08:3.3e+02:4.6e+02
chr1	201500000	201525000	IPO9:-275Kb:0.0037:9.5e-05:46:1.4e+02
chr1	201500000	201525000	MIR1231:-275Kb:0.0037:9.5e-05:46:1.4e+02
chr1	201500000	201525000	MIR5191:-175Kb:0.00091:4.6e-05:78:1.8e+02
chr1	201500000	201525000	RNU6-79:-250Kb:0.001:3.8e-05:51:1.5e+02
chr1	201525000	201550000	IPO9:-250Kb:0.00019:2.5e-06:51:1.7e+02
chr1	201525000	201550000	MIR1231:-250Kb:0.00019:2.5e-06:51:1.7e+02
chr1	201525000	201550000	MIR5191:-150Kb:3.2e-05:8.2e-07:93:2.2e+02
chr1	201525000	201550000	NAV1:-75Kb:3.4e-06:4.2e-08:1.5e+02:2.8e+02
chr1	201525000	201550000	RNU6-79:-225Kb:9.3e-06:1.2e-07:58:1.9e+02
chr1	201575000	201600000	NAV1:-25Kb:0.002:5e-05:3.3e+02:4.2e+02
chr1	201675000	201700000	RNU6-79:-75Kb:0.00011:2.9e-06:1.5e+02:2.6e+02
chr1	201700000	201725000	MIR5191:25Kb:7.5e-06:9.6e-08:3.3e+02:4.6e+02
chr1	201750000	201775000	MIR5191:75Kb:7.6e-05:2.9e-06:1.5e+02:2.6e+02
chr1	201850000	201875000	LMOD1:-50Kb:4.2e-08:5.1e-10:2e+02:3.6e+02
chr1	201850000	201875000	RNPEP:-100Kb:1.8e-07:4.5e-09:1.2e+02:2.6e+02
chr1	201850000	201875000	TIMM17A:-50Kb:4.2e-08:5.1e-10:2e+02:3.6e+02
chr1	201875000	201900000	LMOD1:-25Kb:1.5e-07:3.7e-09:3.3e+02:4.8e+02
chr1	201875000	201900000	SHISA4:25Kb:7.2e-07:3.7e-08:3.3e+02:4.7e+02
chr1	201875000	201900000	TIMM17A:-25Kb:1.5e-07:3.7e-09:3.3e+02:4.8e+02
chr1	201900000	201925000	SHISA4:50Kb:2.2e-08:5.6e-10:2e+02:3.6e+02
chr1	201925000	201950000	SHISA4:75Kb:0:0:1.5e+02:3.6e+02
chr1	201950000	201975000	GPR37L1:-125Kb:1.3e-07:1.6e-09:1e+02:2.5e+02
chr1	201950000	201975000	SHISA4:100Kb:1.8e-07:7e-09:1.2e+02:2.6e+02
chr1	201975000	202000000	GPR37L1:-100Kb:2e-06:5e-08:1.2e+02:2.5e+02
chr1	202075000	202100000	ELF3:100Kb:5.2e-06:6.4e-08:1.2e+02:2.5e+02
chr1	202075000	202100000	RNPEP:125Kb:1.8e-07:3.6e-09:1e+02:2.5e+02
chr1	202625000	202650000	SYT2:-50Kb:0.0031:8e-05:1.2e+02:2e+02
chr1	202650000	202675000	SYT2:-25Kb:0.00093:1.2e-05:1.9e+02:2.9e+02
chr1	202800000	202825000	LOC148709:-25Kb:1.5e-06:2e-08:1.9e+02:3.2e+02
chr1	202900000	202925000	ADIPOR1:-25Kb:0.003:3.9e-05:1.9e+02:2.8e+02
chr1	202900000	202925000	CYB5R1:-25Kb:0.003:3.9e-05:1.9e+02:2.8e+02
chr1	203000000	203025000	CHI3L1:-150Kb:0.0057:0.00022:99:1.8e+02
chr1	203000000	203025000	CHIT1:-175Kb:0.0028:3.6e-05:82:1.8e+02
chr1	203025000	203050000	CHI3L1:-125Kb:0.0042:5.5e-05:87:1.8e+02
chr1	203025000	203050000	CHIT1:-150Kb:0.0088:0.00034:99:1.8e+02
chr1	203075000	203100000	CHIT1:-100Kb:0.0066:0.00017:1e+02:1.9e+02
chr1	203100000	203125000	CHI3L1:-50Kb:0.0057:0.00017:1.7e+02:2.5e+02
chr1	203100000	203125000	MYBPH:-25Kb:1e-09:1.3e-11:2.8e+02:4.3e+02
chr1	203150000	203175000	PPFIA4:150Kb:0.005:0.00013:99:1.8e+02
chr1	203175000	203200000	PPFIA4:175Kb:0.0012:1.6e-05:82:1.8e+02
chr1	203275000	203300000	BTG2:25Kb:0.0058:7.2e-05:2.8e+02:3.6e+02
chr1	203275000	203300000	LOC730227:25Kb:0.0058:7.2e-05:2.8e+02:3.6e+02
chr1	203650000	203675000	OPTC:200Kb:1.6e-06:2.1e-08:69:2e+02
chr1	203825000	203850000	ETNK2:-275Kb:2.8e-06:6e-08:42:1.6e+02
chr1	203825000	203850000	SOX13:-200Kb:0.0022:5.5e-05:62:1.5e+02
chr1	204025000	204050000	SNRPE:200Kb:0.0015:5.7e-05:62:1.5e+02
chr1	204050000	204075000	SNRPE:225Kb:0.0045:0.00023:54:1.4e+02
chr1	204075000	204100000	SNRPE:250Kb:0:0:47:2.7e+02
chr1	204075000	204100000	SOX13:50Kb:4.9e-07:6.1e-09:1.7e+02:3e+02
chr1	204100000	204125000	GOLT1A:-75Kb:1.1e-06:4.4e-08:1.2e+02:2.4e+02
chr1	204100000	204125000	LINC00628:-225Kb:0.00011:7.4e-06:54:1.6e+02
chr1	204100000	204125000	PLEKHA6:-225Kb:0.00011:7.4e-06:54:1.6e+02
chr1	204100000	204125000	SNRPE:275Kb:3.6e-06:9.3e-08:42:1.6e+02
chr1	204125000	204150000	GOLT1A:-50Kb:1.8e-11:4.7e-13:1.7e+02:3.3e+02
chr1	204125000	204150000	KISS1:-25Kb:2.4e-13:3e-15:3e+02:4.8e+02
chr1	204125000	204150000	LINC00628:-200Kb:6.8e-07:1.9e-08:62:1.9e+02
chr1	204125000	204150000	PLEKHA6:-200Kb:6.8e-07:1.9e-08:62:1.9e+02
chr1	204150000	204175000	LINC00628:-175Kb:0.0023:0.00019:74:1.6e+02
chr1	204150000	204175000	PLEKHA6:-175Kb:0.0023:0.00019:74:1.6e+02
chr1	204150000	204175000	REN:25Kb:2.8e-13:3.7e-15:3e+02:4.8e+02
chr1	204175000	204200000	ETNK2:75Kb:2.8e-06:7.3e-08:1.2e+02:2.4e+02
chr1	204175000	204200000	LINC00628:-150Kb:1.6e-11:2.2e-13:90:2.6e+02
chr1	204175000	204200000	PLEKHA6:-150Kb:1.6e-11:2.2e-13:90:2.6e+02
chr1	204175000	204200000	REN:50Kb:2.5e-11:6.4e-13:1.7e+02:3.3e+02
chr1	204200000	204225000	LINC00628:-125Kb:7.9e-07:3.2e-08:81:2.1e+02
chr1	204200000	204225000	PLEKHA6:-125Kb:7.9e-07:3.2e-08:81:2.1e+02
chr1	204225000	204250000	LINC00628:-100Kb:4.9e-06:2.7e-07:97:2.1e+02
chr1	204225000	204250000	PLEKHA6:-100Kb:4.9e-06:2.7e-07:97:2.1e+02
chr1	204275000	204300000	GOLT1A:100Kb:0.0053:0.00028:97:1.8e+02
chr1	204325000	204350000	ETNK2:225Kb:0.00015:5.8e-06:54:1.6e+02
chr1	204325000	204350000	GOLT1A:150Kb:3.6e-12:4.9e-14:90:2.6e+02
chr1	204325000	204350000	KISS1:175Kb:0.0052:0.00013:74:1.6e+02
chr1	204325000	204350000	REN:200Kb:2.3e-07:9.1e-09:62:1.9e+02
chr1	204375000	204400000	PIK3C2B:-75Kb:4.6e-10:1.8e-11:1.2e+02:2.8e+02
chr1	204400000	204425000	PIK3C2B:-50Kb:0:0:1.7e+02:5.1e+02
chr1	204425000	204450000	PIK3C2B:-25Kb:0:0:3e+02:5.2e+02
chr1	204450000	204475000	PPP1R15B:75Kb:1e-09:1.3e-11:1.2e+02:2.8e+02
chr1	204500000	204525000	MDM4:25Kb:0.00059:7.2e-06:1.4e+02:2.5e+02
chr1	205225000	205250000	NUAK2:-50Kb:4e-13:1e-14:1.5e+02:3.8e+02
chr1	205250000	205275000	NUAK2:-25Kb:4e-13:6.6e-15:2.6e+02:4.8e+02
chr1	205300000	205325000	CDK18:-150Kb:0.00039:1e-05:68:1.9e+02
chr1	205325000	205350000	CDK18:-125Kb:0.00099:4e-05:77:1.9e+02
chr1	205450000	205475000	KLHDC8A:125Kb:0.0035:8.7e-05:77:1.9e+02
chr1	205450000	205475000	LEMD1-AS1:125Kb:0.0035:8.7e-05:77:1.9e+02
chr1	205450000	205475000	LOC284578:-75Kb:0.0014:7.7e-05:11:1.2e+02
chr1	205450000	205475000	MFSD4:-75Kb:0.0014:7.7e-05:11:1.2e+02
chr1	205475000	205500000	CDK18:25Kb:0:0:24:4.2e+02
chr1	205475000	205500000	KLHDC8A:150Kb:0.0027:3.4e-05:6.5:1.3e+02
chr1	205475000	205500000	LEMD1:100Kb:0.0082:0.0001:8.8:1.2e+02
chr1	205475000	205500000	LEMD1-AS1:150Kb:0.0027:3.4e-05:6.5:1.3e+02
chr1	205475000	205500000	LOC284578:-50Kb:0.0076:0.00053:66:1.6e+02
chr1	205475000	205500000	MFSD4:-50Kb:0.0076:0.00053:66:1.6e+02
chr1	205475000	205500000	MIR135B:75Kb:0.0002:2.5e-06:11:1.5e+02
chr1	205500000	205525000	LOC284578:-25Kb:3e-07:8.4e-09:1e+02:2.6e+02
chr1	205500000	205525000	MFSD4:-25Kb:3e-07:8.4e-09:1e+02:2.6e+02
chr1	205525000	205550000	CDK18:75Kb:0.0016:8.7e-05:11:1.2e+02
chr1	205525000	205550000	ELK4:-75Kb:0.00084:2.3e-05:51:1.7e+02
chr1	205550000	205575000	CDK18:100Kb:0.0057:0.00038:8.8:1.1e+02
chr1	205550000	205575000	ELK4:-50Kb:5e-14:6.7e-16:66:2.9e+02
chr1	205550000	205575000	LOC284578:25Kb:8e-15:1.1e-16:1e+02:3.4e+02
chr1	205550000	205575000	MFSD4:25Kb:8e-15:1.1e-16:1e+02:3.4e+02
chr1	205550000	205575000	SLC45A3:-75Kb:2.7e-10:7.2e-12:51:2.5e+02
chr1	205575000	205600000	ELK4:-25Kb:0.004:0.00022:1e+02:2e+02
chr1	205600000	205625000	LOC284578:75Kb:0.0005:2.1e-05:51:1.7e+02
chr1	205600000	205625000	MFSD4:75Kb:0.0005:2.1e-05:51:1.7e+02
chr1	205600000	205625000	SLC45A3:-25Kb:0.0029:0.00015:1e+02:2.1e+02
chr1	205625000	205650000	ELK4:25Kb:0.0031:0.00013:1e+02:2.1e+02
chr1	205650000	205675000	SLC45A3:25Kb:0:0:1e+02:3.9e+02
chr1	205675000	205700000	SLC45A3:50Kb:3e-09:1.2e-10:66:2.5e+02
chr1	205750000	205775000	RAB7L1:25Kb:0.0003:3.7e-06:1e+02:2.5e+02
chr1	205750000	205775000	SLC41A1:-25Kb:0:0:1e+02:3.8e+02
chr1	205775000	205800000	PM20D1:-25Kb:1.4e-07:1.8e-09:1e+02:2.9e+02
chr1	205800000	205825000	SLC41A1:25Kb:6.8e-08:1.7e-09:1e+02:2.9e+02
chr1	205825000	205850000	PM20D1:25Kb:0.0055:0.00015:1e+02:2.2e+02
chr1	205875000	205900000	SLC26A9:-25Kb:0:0:1e+02:3.8e+02
chr1	206225000	206250000	AVPR1B:25Kb:7.8e-07:9.7e-09:1e+02:2.8e+02
chr1	206225000	206250000	C1orf186:-50Kb:0.0011:4.4e-05:66:1.9e+02
chr1	206225000	206250000	CTSE:-75Kb:5.9e-06:1.6e-07:51:2.1e+02
chr1	206250000	206275000	C1orf186:-25Kb:0.00011:2.8e-06:1e+02:2.5e+02
chr1	206275000	206300000	CTSE:-25Kb:1.9e-06:2.6e-08:1e+02:2.7e+02
chr1	206300000	206325000	C1orf186:25Kb:2.4e-06:3.1e-08:1e+02:2.7e+02
chr1	206325000	206350000	CTSE:25Kb:8.5e-05:3.4e-06:5:1.5e+02
chr1	206600000	206625000	IKBKE:-25Kb:0:0:20:2.6e+02
chr1	206750000	206775000	RASSF5:75Kb:0.00029:3.5e-06:1.2e+02:2.4e+02
chr1	206825000	206850000	DYRK3:25Kb:0.00025:3.1e-06:2.8e+02:4e+02
chr1	206825000	206850000	MAPKAPK2:-25Kb:0.0011:1.3e-05:2.8e+02:3.8e+02
chr1	206875000	206900000	MAPKAPK2:25Kb:0.0025:6.2e-05:2.8e+02:3.8e+02
chr1	206900000	206925000	FAIM3:-175Kb:0.0012:1.5e-05:54:1.5e+02
chr1	207175000	207200000	C1orf116:-25Kb:0.006:7.4e-05:1.5e+02:2.4e+02
chr1	207225000	207250000	C4BPB:-25Kb:0.0011:1.4e-05:1.5e+02:2.4e+02
chr1	207225000	207250000	CR1:-425Kb:0.0033:0.00013:24:98
chr1	207250000	207275000	CR1:-400Kb:0.003:4.3e-05:25:1e+02
chr1	207250000	207275000	PFKFB2:25Kb:0.0016:2.1e-05:1.5e+02:2.4e+02
chr1	207250000	207275000	YOD1:25Kb:0.0016:2.1e-05:1.5e+02:2.4e+02
chr1	207450000	207475000	CD55:-25Kb:3.4e-05:4.2e-07:1.5e+02:2.6e+02
chr1	207625000	207650000	CR1:-25Kb:0.003:8.1e-05:1.5e+02:2.2e+02
chr1	208025000	208050000	LOC148696:50Kb:0.00067:8.4e-06:1.7e+02:2.5e+02
chr1	208025000	208050000	MIR29B2:50Kb:0.00067:8.4e-06:1.7e+02:2.5e+02
chr1	208025000	208050000	MIR29C:50Kb:0.00067:8.4e-06:1.7e+02:2.5e+02
chr1	208125000	208150000	CD34:50Kb:0.00042:5.1e-06:1.7e+02:2.5e+02
chr1	208175000	208200000	PLXNA2:-225Kb:0.00042:2.9e-05:45:1.1e+02
chr1	208200000	208225000	PLXNA2:-200Kb:4.2e-06:2.3e-07:52:1.4e+02
chr1	208225000	208250000	PLXNA2:-175Kb:0.0073:0.00091:61:1.1e+02
chr1	208250000	208275000	PLXNA2:-150Kb:0.0062:0.00068:73:1.3e+02
chr1	208275000	208300000	PLXNA2:-125Kb:0.00045:3.7e-05:92:1.6e+02
chr1	208300000	208325000	PLXNA2:-100Kb:0.0016:0.00016:95:1.6e+02
chr1	208325000	208350000	PLXNA2:-75Kb:3.2e-14:4.4e-16:1.2e+02:2.6e+02
chr1	208350000	208375000	PLXNA2:-50Kb:1.2e-06:4.9e-08:1.7e+02:2.6e+02
chr1	208375000	208400000	PLXNA2:-25Kb:2.4e-12:6.5e-14:3.1e+02:4.4e+02
chr1	209725000	209750000	CAMK1G:-25Kb:0.0031:0.00029:2.5e+02:3e+02
chr1	209725000	209750000	HSD11B1:-125Kb:0.0038:0.00014:99:1.5e+02
chr1	209725000	209750000	TRAF3IP3:-200Kb:0.001:2.6e-05:41:98
chr1	209750000	209775000	G0S2:-75Kb:7.5e-09:9.5e-11:1e+02:1.9e+02
chr1	209750000	209775000	HSD11B1:-100Kb:8.9e-15:1.1e-16:81:2e+02
chr1	209750000	209775000	LAMB3:-75Kb:7.5e-09:9.5e-11:1e+02:1.9e+02
chr1	209750000	209775000	MIR4260:-25Kb:0:0:2.5e+02:4.1e+02
chr1	209750000	209775000	TRAF3IP3:-175Kb:1.5e-05:1.9e-07:53:1.2e+02
chr1	209775000	209800000	CAMK1G:25Kb:0:0:2.5e+02:4.1e+02
chr1	209775000	209800000	HSD11B1:-75Kb:4.7e-09:1.2e-10:1e+02:1.9e+02
chr1	209800000	209825000	CAMK1G:50Kb:6.6e-07:4.5e-08:1.4e+02:2.2e+02
chr1	209800000	209825000	G0S2:-25Kb:0.0011:2.7e-05:2.5e+02:3.1e+02
chr1	209800000	209825000	LAMB3:-25Kb:0.0011:2.7e-05:2.5e+02:3.1e+02
chr1	209825000	209850000	CAMK1G:75Kb:3.2e-09:1.3e-10:1e+02:1.9e+02
chr1	209850000	209875000	CAMK1G:100Kb:4.1e-15:1.1e-16:81:2e+02
chr1	209850000	209875000	MIR4260:75Kb:6.9e-09:1.8e-10:1e+02:1.9e+02
chr1	209875000	209900000	CAMK1G:125Kb:0.006:0.00065:99:1.4e+02
chr1	209900000	209925000	CAMK1G:150Kb:3.4e-09:1.9e-10:70:1.6e+02
chr1	209925000	209950000	CAMK1G:175Kb:3.1e-06:2.5e-07:53:1.2e+02
chr1	209950000	209975000	IRF6:-25Kb:1.4e-08:1.7e-10:2.5e+02:3.4e+02
chr1	209975000	210000000	C1orf74:25Kb:1.5e-08:1.8e-10:2.5e+02:3.4e+02
chr1	210025000	210050000	SYT14:-75Kb:0.0024:3e-05:68:1.2e+02
chr1	210450000	210475000	SERTAD4:50Kb:0.0097:0.00013:86:1.4e+02
chr1	210450000	210475000	SERTAD4-AS1:50Kb:0.0097:0.00013:86:1.4e+02
chr1	210475000	210500000	HHAT:-25Kb:0.00049:1.3e-05:1.3e+02:1.9e+02
chr1	210525000	210550000	HHAT:25Kb:2e-09:2.6e-11:1.3e+02:2.3e+02
chr1	210575000	210600000	KCNH1:-725Kb:7.6e-05:2e-06:21:94
chr1	211325000	211350000	KCNH1:25Kb:7e-05:9.4e-07:79:1.5e+02
chr1	211475000	211500000	NEK2:-350Kb:0.0083:0.00095:29:78
chr1	211500000	211525000	NEK2:-325Kb:0.0083:0.00088:31:80
chr1	211525000	211550000	RD3:-125Kb:0.0085:0.00032:61:1.2e+02
chr1	211650000	211675000	NEK2:-175Kb:0.00036:2.6e-05:48:1.1e+02
chr1	211675000	211700000	NEK2:-150Kb:6.4e-10:9.1e-12:54:1.6e+02
chr1	211675000	211700000	RD3:25Kb:1.4e-08:1.8e-10:2e+02:3e+02
chr1	211700000	211725000	NEK2:-125Kb:1.1e-06:3.1e-08:61:1.5e+02
chr1	211725000	211750000	NEK2:-100Kb:0.00071:6.1e-05:72:1.3e+02
chr1	211750000	211775000	NEK2:-75Kb:4.8e-05:2e-06:89:1.6e+02
chr1	211775000	211800000	SLC30A1:25Kb:2.2e-10:2.7e-12:2e+02:3.1e+02
chr1	211800000	211825000	NEK2:-25Kb:0.00036:2.5e-05:2e+02:2.6e+02
chr1	211800000	211825000	SLC30A1:50Kb:2.6e-08:6.6e-10:1.2e+02:2.2e+02
chr1	211825000	211850000	RD3:175Kb:0.0012:3.2e-05:48:1.1e+02
chr1	211825000	211850000	SLC30A1:75Kb:4.5e-05:1.7e-06:89:1.6e+02
chr1	212200000	212225000	SNORA16B:-325Kb:0.0068:0.00027:34:90
chr1	212225000	212250000	SNORA16B:-300Kb:0.0016:4.3e-05:36:99
chr1	212275000	212300000	MIR3122:25Kb:6.3e-06:8.6e-08:1.5e+02:2.3e+02
chr1	212550000	212575000	SNORA16B:25Kb:0.0012:1.6e-05:1.5e+02:2.1e+02
chr1	212575000	212600000	NENF:-25Kb:0:0:1.5e+02:2.8e+02
chr1	212600000	212625000	TMEM206:25Kb:0:0:1.5e+02:2.8e+02
chr1	212625000	212650000	NENF:25Kb:1.3e-07:3.5e-09:1.8e+02:2.7e+02
chr1	212650000	212675000	ATF3:-75Kb:7.2e-05:8.7e-07:88:1.6e+02
chr1	212650000	212675000	BATF3:-200Kb:0.00031:1.3e-05:45:1e+02
chr1	212800000	212825000	BATF3:-50Kb:0.0017:9.4e-05:1.2e+02:1.7e+02
chr1	212800000	212825000	FAM71A:25Kb:1.9e-05:2.4e-07:1.9e+02:2.6e+02
chr1	212825000	212850000	BATF3:-25Kb:7.8e-06:2.1e-07:1.9e+02:2.6e+02
chr1	212875000	212900000	BATF3:25Kb:4.8e-06:6.7e-08:1.9e+02:2.6e+02
chr1	212900000	212925000	BATF3:50Kb:0.0024:0.00017:1.2e+02:1.6e+02
[truncated: 21,031 more rows]
