# Supplementary material for: Promoter-enhancer interactions identified from Hi-C data using probabilistic models and hierarchical topological domains
Source: Nat Commun. 2017 Dec 21;8:2237. doi: 10.1038/s41467-017-02386-3 (PMC5740158; doi:10.1038/s41467-017-02386-3)
Supplement: Supplementary file 4 — Supplementary Data 1 [file 41467_2017_2386_MOESM4_ESM.zip › lib25_HUVEC.enh_1e-4.bed]

chr1	1475000	1500000	SSU72:-25Kb:4.5e-14:5.6e-16:1.8e+02:3.7e+02
chr1	1500000	1525000	TMEM240:25Kb:2.7e-14:3.3e-16:1.8e+02:3.7e+02
chr1	1725000	1750000	NADK:25Kb:2e-09:2.6e-11:1.8e+02:3.4e+02
chr1	2100000	2125000	MORN1:-200Kb:2.1e-05:2.6e-07:38:1.6e+02
chr1	2100000	2125000	RER1:-200Kb:2.1e-05:2.6e-07:38:1.6e+02
chr1	2125000	2150000	MORN1:-175Kb:5.4e-05:1.4e-06:43:1.5e+02
chr1	2125000	2150000	RER1:-175Kb:5.4e-05:1.4e-06:43:1.5e+02
chr1	2175000	2200000	SKI:25Kb:6.5e-11:8.3e-13:2.3e+02:4e+02
chr1	2300000	2325000	C1orf86:175Kb:9.1e-05:1.1e-06:43:1.5e+02
chr1	2375000	2400000	PLCH2:-25Kb:0:0:1.1e+02:3.2e+02
chr1	2525000	2550000	MMEL1:-25Kb:3.3e-08:4.1e-10:1.1e+02:2.6e+02
chr1	3350000	3375000	MEGF6:-175Kb:6.6e-08:4.4e-09:28:1.3e+02
chr1	3350000	3375000	TPRG1L:-175Kb:6.6e-08:4.4e-09:28:1.3e+02
chr1	3375000	3400000	MEGF6:-150Kb:5.1e-06:4.1e-07:33:1.2e+02
chr1	3375000	3400000	TPRG1L:-150Kb:5.1e-06:4.1e-07:33:1.2e+02
chr1	3400000	3425000	MEGF6:-125Kb:2.3e-10:1.3e-11:39:1.6e+02
chr1	3400000	3425000	TPRG1L:-125Kb:2.3e-10:1.3e-11:39:1.6e+02
chr1	3425000	3450000	MEGF6:-100Kb:6e-05:5.6e-06:48:1.2e+02
chr1	3425000	3450000	TPRG1L:-100Kb:6e-05:5.6e-06:48:1.2e+02
chr1	3450000	3475000	MEGF6:-75Kb:9.2e-12:1.2e-13:64:1.9e+02
chr1	3450000	3475000	TPRG1L:-75Kb:9.2e-12:1.2e-13:64:1.9e+02
chr1	3500000	3525000	MEGF6:-25Kb:1.1e-11:2.8e-13:1.8e+02:3.1e+02
chr1	3500000	3525000	TPRG1L:-25Kb:1.1e-11:2.8e-13:1.8e+02:3.1e+02
chr1	3525000	3550000	ARHGEF16:175Kb:3.9e-06:5.3e-08:28:1.3e+02
chr1	3525000	3550000	TP73:-25Kb:7.6e-11:1e-12:1.8e+02:3e+02
chr1	3525000	3550000	WRAP73:-25Kb:7.6e-11:1e-12:1.8e+02:3e+02
chr1	3550000	3575000	MEGF6:25Kb:5.4e-11:2.2e-12:1.8e+02:3e+02
chr1	3550000	3575000	TPRG1L:25Kb:5.4e-11:2.2e-12:1.8e+02:3e+02
chr1	3650000	3675000	SMIM1:-25Kb:8.1e-05:2.1e-06:1.8e+02:2.6e+02
chr1	3675000	3700000	LRRC47:-25Kb:4e-07:4.9e-09:1.8e+02:2.8e+02
chr1	3700000	3725000	SMIM1:25Kb:3.6e-07:4.7e-09:1.8e+02:2.8e+02
chr1	3725000	3750000	CEP104:-25Kb:3.2e-05:4e-07:1.8e+02:2.6e+02
chr1	3725000	3750000	DFFB:-25Kb:3.2e-05:4e-07:1.8e+02:2.6e+02
chr1	5925000	5950000	MIR4689:25Kb:0:0:1.8e+02:3.2e+02
chr1	6250000	6275000	ICMT:-25Kb:3.1e-09:4e-11:2.6e+02:3.5e+02
chr1	6275000	6300000	RNF207:25Kb:2.6e-09:3.3e-11:2.6e+02:3.5e+02
chr1	6275000	6300000	RPL22:25Kb:2.6e-09:3.3e-11:2.6e+02:3.5e+02
chr1	6300000	6325000	ESPN:-175Kb:2.3e-05:5.9e-07:53:1.2e+02
chr1	6300000	6325000	HES2:-175Kb:2.3e-05:5.9e-07:53:1.2e+02
chr1	6300000	6325000	MIR4252:-175Kb:2.3e-05:5.9e-07:53:1.2e+02
chr1	6400000	6425000	ACOT7:-50Kb:2.6e-14:3.3e-16:1.5e+02:2.6e+02
chr1	6400000	6425000	ESPN:-75Kb:0:0:1.1e+02:2.4e+02
chr1	6400000	6425000	GPR153:100Kb:3.8e-11:4.9e-13:85:1.8e+02
chr1	6400000	6425000	HES2:-75Kb:0:0:1.1e+02:2.4e+02
chr1	6400000	6425000	HES3:100Kb:3.8e-11:4.9e-13:85:1.8e+02
chr1	6400000	6425000	MIR4252:-75Kb:0:0:1.1e+02:2.4e+02
chr1	6425000	6450000	ACOT7:-25Kb:1.8e-07:4.7e-09:2.6e+02:3.4e+02
chr1	6475000	6500000	GPR153:175Kb:1.4e-05:3.7e-07:53:1.2e+02
chr1	6475000	6500000	HES3:175Kb:1.4e-05:3.7e-07:53:1.2e+02
chr1	7875000	7900000	UTS2:-25Kb:1.6e-05:4e-07:1.6e+02:2.5e+02
chr1	7925000	7950000	UTS2:25Kb:7.8e-06:9.5e-08:1.6e+02:2.6e+02
chr1	8025000	8050000	SLC45A1:-350Kb:0:0:34:2.2e+02
chr1	8050000	8075000	SLC45A1:-325Kb:1.2e-11:3.1e-13:37:1.8e+02
chr1	8075000	8100000	SLC45A1:-300Kb:1.1e-05:4.4e-07:41:1.4e+02
chr1	8350000	8375000	ERRFI1:275Kb:2.1e-08:2.8e-10:45:1.6e+02
chr1	8375000	8400000	ERRFI1:300Kb:8.5e-06:2.3e-07:41:1.4e+02
chr1	9375000	9400000	SPSB1:25Kb:5.2e-09:7e-11:3e+02:4.1e+02
chr1	9450000	9475000	SPSB1:100Kb:8.6e-06:3.5e-07:1.1e+02:2e+02
chr1	9500000	9525000	SPSB1:150Kb:8.4e-07:2.2e-08:96:1.9e+02
chr1	9900000	9925000	CLSTN1:25Kb:7.4e-07:9.2e-09:2.3e+02:3.3e+02
chr1	9925000	9950000	CTNNBIP1:-25Kb:5.9e-09:7.2e-11:2.3e+02:3.5e+02
chr1	10550000	10575000	DFFA:25Kb:8.3e-05:1e-06:2.2e+02:2.8e+02
chr1	10550000	10575000	PEX14:25Kb:8.3e-05:1e-06:2.2e+02:2.8e+02
chr1	11775000	11800000	DRAXIN:25Kb:1.5e-08:1.9e-10:2.9e+02:4.2e+02
chr1	11775000	11800000	FBXO2:75Kb:1e-07:1.3e-09:1.1e+02:2.4e+02
chr1	11775000	11800000	FBXO44:75Kb:1e-07:1.3e-09:1.1e+02:2.4e+02
chr1	11775000	11800000	FBXO6:75Kb:1e-07:1.3e-09:1.1e+02:2.4e+02
chr1	11775000	11800000	MAD2L2:25Kb:1.5e-08:1.9e-10:2.9e+02:4.2e+02
chr1	12175000	12200000	MIR4632:-75Kb:2.6e-11:3.2e-13:1.1e+02:3.7e+02
chr1	14000000	14025000	PRDM2:-25Kb:9.9e-08:3.8e-09:1.7e+02:2.1e+02
chr1	14050000	14075000	PRDM2:25Kb:0:0:1.7e+02:2.4e+02
chr1	14075000	14100000	PRDM2:50Kb:3.5e-05:1.8e-06:83:1.2e+02
chr1	14100000	14125000	PRDM2:75Kb:1.9e-13:4.9e-15:55:1.1e+02
chr1	17425000	17450000	PADI3:-150Kb:5.1e-05:6.5e-07:77:1.7e+02
chr1	17450000	17475000	PADI1:-75Kb:9.5e-08:1.2e-09:1e+02:2.2e+02
chr1	17550000	17575000	PADI2:125Kb:6.8e-06:9.4e-08:1e+02:2.1e+02
chr1	17575000	17600000	PADI2:150Kb:6.6e-05:1.8e-06:77:1.7e+02
chr1	19150000	19175000	TAS1R2:-25Kb:2e-09:2.7e-11:2e+02:3.3e+02
chr1	19250000	19275000	ALDH4A1:25Kb:5.2e-08:1.4e-09:3.3e+02:4.5e+02
chr1	19250000	19275000	IFFO2:-25Kb:6.8e-12:8.5e-14:3.3e+02:4.8e+02
chr1	19400000	19425000	ALDH4A1:175Kb:0:0:71:2.6e+02
chr1	19400000	19425000	MIR4695:200Kb:1.5e-05:2e-07:60:1.7e+02
chr1	19650000	19675000	C1orf151-NBL1:-325Kb:3.9e-08:5.3e-10:33:1.8e+02
chr1	19650000	19675000	HTR6:-325Kb:3.9e-08:5.3e-10:33:1.8e+02
chr1	19675000	19700000	C1orf151-NBL1:-300Kb:7.6e-07:2.1e-08:36:1.7e+02
chr1	19675000	19700000	HTR6:-300Kb:7.6e-07:2.1e-08:36:1.7e+02
chr1	19700000	19725000	C1orf151-NBL1:-275Kb:1.4e-06:5.5e-08:40:1.7e+02
chr1	19700000	19725000	HTR6:-275Kb:1.4e-06:5.5e-08:40:1.7e+02
chr1	21575000	21600000	ECE1:-75Kb:1.2e-06:4.6e-08:1.1e+02:3.2e+02
chr1	21575000	21600000	LOC100506801:-25Kb:1.5e-05:5.6e-07:2.7e+02:4.7e+02
chr1	21600000	21625000	ECE1:-50Kb:9.7e-07:2.4e-08:1.5e+02:3.7e+02
chr1	21625000	21650000	ECE1:-25Kb:2.3e-12:2.9e-14:2.7e+02:5.8e+02
chr1	21625000	21650000	LOC100506801:25Kb:5.7e-13:7.1e-15:2.7e+02:5.8e+02
chr1	21650000	21675000	LOC100506801:50Kb:9.4e-07:2.3e-08:1.5e+02:3.7e+02
chr1	22225000	22250000	HSPG2:-25Kb:3.7e-10:4.5e-12:3.2e+02:6e+02
chr1	23150000	23175000	MIR4253:-25Kb:4e-11:5.3e-13:3.2e+02:5.8e+02
chr1	23200000	23225000	MIR4253:25Kb:5.7e-07:1.5e-08:3.2e+02:5.2e+02
chr1	23400000	23425000	HTR1D:-100Kb:1.4e-06:1.7e-08:96:2.9e+02
chr1	23850000	23875000	MDS2:-100Kb:5.3e-05:6.5e-07:96:2.6e+02
chr1	23950000	23975000	E2F2:100Kb:6.1e-05:7.5e-07:96:2.6e+02
chr1	24400000	24425000	MYOM3:-25Kb:3.3e-05:4.2e-07:2.7e+02:3.8e+02
chr1	24700000	24725000	IFNLR1:200Kb:1.1e-06:1.4e-08:56:1.8e+02
chr1	24700000	24725000	LOC284632:175Kb:2.5e-12:3.1e-14:62:2.3e+02
chr1	25000000	25025000	CLIC4:-50Kb:1.6e-05:1.9e-07:1.4e+02:2.5e+02
chr1	25875000	25900000	LDLRAP1:25Kb:7e-11:9e-13:1.9e+02:3.3e+02
chr1	26100000	26125000	MAN1C1:175Kb:2.8e-05:3.7e-07:41:1.4e+02
chr1	26200000	26225000	EXTL1:-125Kb:1.7e-06:2.2e-08:1e+02:2.1e+02
chr1	26200000	26225000	PAFAH2:-100Kb:1.3e-06:1.6e-08:94:2e+02
chr1	26225000	26250000	PAFAH2:-75Kb:2.9e-05:7.3e-07:1.2e+02:2.1e+02
chr1	26300000	26325000	MIR3917:75Kb:7e-05:8.6e-07:1.2e+02:2.1e+02
chr1	26300000	26325000	STMN1:75Kb:7e-05:8.6e-07:1.2e+02:2.1e+02
chr1	26425000	26450000	FAM110D:-50Kb:1.6e-08:2e-10:1.6e+02:2.9e+02
chr1	26425000	26450000	ZNF593:-50Kb:1.6e-08:2e-10:1.6e+02:2.9e+02
chr1	26475000	26500000	PDIK1L:50Kb:1.3e-08:1.6e-10:1.6e+02:2.9e+02
chr1	26600000	26625000	CD52:-25Kb:0:0:2.8e+02:4.5e+02
chr1	26600000	26625000	UBXN11:-25Kb:0:0:2.8e+02:4.5e+02
chr1	26625000	26650000	SH3BGRL3:25Kb:0:0:2.8e+02:4.5e+02
chr1	26850000	26875000	MIR1976:-25Kb:2.3e-09:3e-11:2.3e+02:3.6e+02
chr1	26875000	26900000	RPS6KA1:25Kb:3.9e-09:4.8e-11:2.3e+02:3.6e+02
chr1	26900000	26925000	MIR1976:25Kb:2.1e-07:5.4e-09:2.3e+02:3.4e+02
chr1	26925000	26950000	PIGV:-175Kb:1.9e-09:5.1e-11:59:1.8e+02
chr1	27075000	27100000	PIGV:-25Kb:0:0:2.3e+02:4e+02
chr1	27150000	27175000	SFN:-25Kb:1.3e-06:1.7e-08:2.3e+02:3.4e+02
chr1	27175000	27200000	ZDHHC18:25Kb:1.3e-06:1.6e-08:2.3e+02:3.4e+02
chr1	27425000	27450000	SLC9A1:-50Kb:7.7e-05:9.5e-07:1.5e+02:2.4e+02
chr1	27625000	27650000	CD164L2:-75Kb:8.9e-09:2.3e-10:1.1e+02:2.3e+02
chr1	27625000	27650000	FCN3:-75Kb:8.9e-09:2.3e-10:1.1e+02:2.3e+02
chr1	27625000	27650000	GPR3:-75Kb:8.9e-09:2.3e-10:1.1e+02:2.3e+02
chr1	27650000	27675000	CD164L2:-50Kb:3e-05:1.2e-06:1.5e+02:2.4e+02
chr1	27650000	27675000	FCN3:-50Kb:3e-05:1.2e-06:1.5e+02:2.4e+02
chr1	27650000	27675000	GPR3:-50Kb:3e-05:1.2e-06:1.5e+02:2.4e+02
chr1	27650000	27675000	MAP3K6:-25Kb:1.4e-08:3.5e-10:2.8e+02:3.9e+02
chr1	27675000	27700000	AHDC1:-250Kb:6e-05:2.5e-06:46:1.3e+02
chr1	27675000	27700000	CD164L2:-25Kb:1.3e-09:1.7e-11:2.8e+02:4e+02
chr1	27675000	27700000	FCN3:-25Kb:1.3e-09:1.7e-11:2.8e+02:4e+02
chr1	27675000	27700000	GPR3:-25Kb:1.3e-09:1.7e-11:2.8e+02:4e+02
chr1	27675000	27700000	LOC644961:25Kb:2.6e-08:3.4e-10:2.8e+02:3.9e+02
chr1	27675000	27700000	SYTL1:25Kb:2.6e-08:3.4e-10:2.8e+02:3.9e+02
chr1	27700000	27725000	LOC644961:50Kb:4.2e-05:1.1e-06:1.5e+02:2.4e+02
chr1	27700000	27725000	MAP3K6:25Kb:1.2e-09:1.5e-11:2.8e+02:4e+02
chr1	27700000	27725000	SYTL1:50Kb:4.2e-05:1.1e-06:1.5e+02:2.4e+02
chr1	27700000	27725000	TMEM222:75Kb:1.3e-08:1.8e-10:1.1e+02:2.3e+02
chr1	27925000	27950000	FGR:-25Kb:0:0:2.8e+02:4.4e+02
chr1	27925000	27950000	IFI6:-50Kb:0:0:1.5e+02:3.1e+02
chr1	27950000	27975000	AHDC1:25Kb:0:0:2.8e+02:4.4e+02
chr1	27950000	27975000	IFI6:-25Kb:2.6e-06:6.9e-08:2.8e+02:3.7e+02
chr1	27975000	28000000	AHDC1:50Kb:0:0:1.5e+02:3.1e+02
chr1	27975000	28000000	FGR:25Kb:2.7e-06:7.1e-08:2.8e+02:3.7e+02
chr1	28200000	28225000	RPA2:-25Kb:4.5e-07:5.5e-09:2.4e+02:3.4e+02
chr1	28475000	28500000	PTAFR:-25Kb:1.9e-08:2.6e-10:2.4e+02:3.5e+02
chr1	28600000	28625000	SESN2:25Kb:2.7e-05:3.5e-07:2e+02:2.9e+02
chr1	29475000	29500000	TMEM200B:25Kb:1.5e-06:1.9e-08:2.1e+02:3.2e+02
chr1	29525000	29550000	MECR:-25Kb:0:0:13:2.4e+02
chr1	29525000	29550000	PTPRU:-25Kb:0:0:13:2.4e+02
chr1	31175000	31200000	LAPTM5:-50Kb:0:0:26:1.9e+02
chr1	31175000	31200000	MIR4420:-25Kb:0:0:39:2.5e+02
chr1	31200000	31225000	LAPTM5:-25Kb:0:0:3.3e+02:5.1e+02
chr1	31200000	31225000	MATN1:25Kb:0:0:39:2.5e+02
chr1	31200000	31225000	MATN1-AS1:25Kb:0:0:39:2.5e+02
chr1	31225000	31250000	MATN1:50Kb:0:0:26:1.9e+02
chr1	31225000	31250000	MATN1-AS1:50Kb:0:0:26:1.9e+02
chr1	31225000	31250000	MIR4420:25Kb:0:0:3.3e+02:5.1e+02
chr1	31225000	31250000	SDC3:-150Kb:1.6e-07:6.3e-09:60:1.7e+02
chr1	31250000	31275000	MATN1:75Kb:0:0:21:2e+02
chr1	31250000	31275000	MATN1-AS1:75Kb:0:0:21:2e+02
chr1	31250000	31275000	MIR4420:50Kb:1.7e-05:6.8e-07:1.8e+02:2.7e+02
chr1	31250000	31275000	SDC3:-125Kb:0:0:80:3e+02
chr1	31275000	31300000	SDC3:-100Kb:3.6e-11:9.3e-13:1.1e+02:2.5e+02
chr1	31375000	31400000	LAPTM5:150Kb:1.5e-07:5.7e-09:60:1.7e+02
chr1	31375000	31400000	MATN1:200Kb:6.6e-05:3.5e-06:12:97
chr1	31375000	31400000	MATN1-AS1:200Kb:6.6e-05:3.5e-06:12:97
chr1	31850000	31875000	FABP3:25Kb:2.3e-05:2.9e-07:2.1e+02:3.2e+02
chr1	32050000	32075000	TINAGL1:25Kb:0:0:3.2e+02:5.6e+02
chr1	32075000	32100000	TINAGL1:50Kb:5.6e-05:1.4e-06:1.7e+02:2.8e+02
chr1	32100000	32125000	MIR4254:-100Kb:5.8e-11:1.5e-12:95:2.4e+02
chr1	32125000	32150000	COL16A1:-25Kb:3.8e-13:4.9e-15:3.2e+02:4.9e+02
chr1	32125000	32150000	MIR4254:-75Kb:0:0:1.2e+02:3e+02
chr1	32175000	32200000	MIR4254:-25Kb:1.1e-05:4.2e-07:3.2e+02:4.2e+02
chr1	32200000	32225000	PEF1:100Kb:4.5e-10:6e-12:95:2.4e+02
chr1	32625000	32650000	CCDC28B:-25Kb:6e-05:7.7e-07:2.5e+02:3.7e+02
chr1	32625000	32650000	DCDC2B:-25Kb:6e-05:7.7e-07:2.5e+02:3.7e+02
chr1	32625000	32650000	IQCC:-25Kb:6e-05:7.7e-07:2.5e+02:3.7e+02
chr1	32650000	32675000	TXLNA:25Kb:6.2e-05:7.5e-07:2.5e+02:3.7e+02
chr1	32775000	32800000	EIF3I:100Kb:4.4e-07:5.9e-09:78:2.2e+02
chr1	32775000	32800000	TMEM234:100Kb:4.4e-07:5.9e-09:78:2.2e+02
chr1	33175000	33200000	KIAA1522:-25Kb:1.1e-10:1.4e-12:2.5e+02:4.2e+02
chr1	33450000	33475000	RNF19B:25Kb:8.4e-11:1e-12:2.6e+02:4.3e+02
chr1	34300000	34325000	HMGB4:-25Kb:6.1e-05:7.7e-07:1.7e+02:2.5e+02
chr1	34300000	34325000	LOC402779:-25Kb:6.1e-05:7.7e-07:1.7e+02:2.5e+02
chr1	35200000	35225000	GJB3:-25Kb:3.1e-07:4.1e-09:72:1.6e+02
chr1	35200000	35225000	GJB4:-25Kb:3.1e-07:4.1e-09:72:1.6e+02
chr1	35225000	35250000	GJB5:25Kb:2.3e-07:2.8e-09:72:1.6e+02
chr1	35275000	35300000	GJA4:25Kb:1.3e-06:3.3e-08:1.8e+02:2.6e+02
chr1	35300000	35325000	GJA4:50Kb:0:0:1.1e+02:2.6e+02
chr1	35300000	35325000	SMIM12:-25Kb:6.4e-06:8e-08:1.8e+02:2.7e+02
chr1	35900000	35925000	TFAP2E:-125Kb:9.9e-12:2.7e-13:63:2.2e+02
chr1	36025000	36050000	C1orf216:-150Kb:0:0:55:2.9e+02
chr1	36025000	36050000	CLSPN:-200Kb:2.6e-09:3.1e-11:45:1.8e+02
chr1	36150000	36175000	TFAP2E:125Kb:9.3e-05:6.4e-06:63:1.6e+02
chr1	36175000	36200000	TFAP2E:150Kb:0:0:55:2.9e+02
chr1	36200000	36225000	C1orf216:25Kb:4.1e-05:1.1e-06:2.1e+02:3.1e+02
chr1	36200000	36225000	TFAP2E:175Kb:9.7e-07:5.4e-08:49:1.6e+02
chr1	36225000	36250000	TFAP2E:200Kb:1.5e-09:6e-11:45:1.8e+02
chr1	36550000	36575000	SH3D21:-200Kb:3.8e-05:5e-07:47:1.5e+02
chr1	36650000	36675000	ADPRHL2:100Kb:3.3e-05:8.9e-07:82:1.8e+02
chr1	36650000	36675000	COL8A2:100Kb:3.3e-05:8.9e-07:82:1.8e+02
chr1	36750000	36775000	ADPRHL2:200Kb:3.2e-05:4.2e-07:47:1.5e+02
chr1	36750000	36775000	COL8A2:200Kb:3.2e-05:4.2e-07:47:1.5e+02
chr1	36875000	36900000	EVA1B:100Kb:1.1e-09:1.4e-11:82:2.2e+02
chr1	36875000	36900000	LSM10:25Kb:2.3e-08:2.9e-10:2.5e+02:3.7e+02
chr1	36875000	36900000	STK40:25Kb:2.3e-08:2.9e-10:2.5e+02:3.7e+02
chr1	36900000	36925000	CSF3R:-25Kb:9e-13:1.1e-14:1.1e+02:2.7e+02
chr1	36900000	36925000	MRPS15:-25Kb:9e-13:1.1e-14:1.1e+02:2.7e+02
chr1	36925000	36950000	OSCP1:25Kb:1.8e-12:2.3e-14:1.1e+02:2.7e+02
chr1	37900000	37925000	LOC728431:-25Kb:4e-13:5.1e-15:1.5e+02:2.5e+02
chr1	37900000	37925000	MIR5581:-50Kb:1.2e-06:1.5e-08:83:1.6e+02
chr1	37900000	37925000	ZC3H12A:-25Kb:4e-13:5.1e-15:1.5e+02:2.5e+02
chr1	38450000	38475000	UTP11L:-25Kb:0:0:1.4e+02:3.1e+02
chr1	38475000	38500000	FHL3:25Kb:0:0:1.4e+02:3.1e+02
chr1	38475000	38500000	SF3A3:25Kb:0:0:1.4e+02:3.1e+02
chr1	38650000	38675000	LOC339442:-25Kb:0:0:2.2e+02:3.5e+02
chr1	38700000	38725000	LOC339442:25Kb:0:0:2.2e+02:3.4e+02
chr1	40050000	40075000	HEYL:-50Kb:3.3e-05:1.3e-06:1.6e+02:2.4e+02
chr1	40050000	40075000	NT5C1A:-75Kb:3.3e-05:8.4e-07:1.2e+02:2e+02
chr1	40075000	40100000	HEYL:-25Kb:0:0:2.6e+02:4.1e+02
chr1	40100000	40125000	NT5C1A:-25Kb:3.3e-05:6.5e-07:2.6e+02:3.4e+02
chr1	40125000	40150000	HEYL:25Kb:2.6e-05:6.7e-07:2.6e+02:3.4e+02
chr1	40275000	40300000	MFSD2A:-125Kb:1.3e-06:3.3e-08:87:1.9e+02
chr1	40375000	40400000	MFSD2A:-25Kb:8.1e-10:1e-11:2.6e+02:3.8e+02
chr1	40600000	40625000	COL9A2:-175Kb:5.3e-07:6.8e-09:63:1.7e+02
chr1	41400000	41425000	CITED4:75Kb:6.5e-05:8.3e-07:1.1e+02:2.1e+02
chr1	43675000	43700000	MED8:-175Kb:3.1e-06:8.3e-08:79:2.2e+02
chr1	43675000	43700000	SZT2:-175Kb:3.1e-06:8.3e-08:79:2.2e+02
chr1	43825000	43850000	MED8:-25Kb:3.1e-07:4.2e-09:3.4e+02:4.9e+02
chr1	43825000	43850000	SZT2:-25Kb:3.1e-07:4.2e-09:3.4e+02:4.9e+02
chr1	43850000	43875000	ELOVL1:25Kb:3.2e-07:4.1e-09:3.4e+02:4.9e+02
chr1	43875000	43900000	HYI:-25Kb:0:0:3.4e+02:5.8e+02
chr1	44400000	44425000	ATP6V0B:-25Kb:7.2e-13:8.9e-15:3.4e+02:5.1e+02
chr1	44400000	44425000	B4GALT2:-25Kb:7.2e-13:8.9e-15:3.4e+02:5.1e+02
chr1	44400000	44425000	DPH2:-25Kb:7.2e-13:8.9e-15:3.4e+02:5.1e+02
chr1	44425000	44450000	IPO13:25Kb:8.1e-13:1.1e-14:3.4e+02:5.1e+02
chr1	44700000	44725000	DMAP1:25Kb:4.2e-08:5.7e-10:2.4e+02:3.7e+02
chr1	45200000	45225000	RPS8:-25Kb:0:0:2e+02:4.3e+02
chr1	45200000	45225000	SNORD38A:-25Kb:0:0:2e+02:4.3e+02
chr1	45200000	45225000	SNORD38B:-25Kb:0:0:2e+02:4.3e+02
chr1	45200000	45225000	SNORD46:-25Kb:0:0:2e+02:4.3e+02
chr1	45200000	45225000	SNORD55:-25Kb:0:0:2e+02:4.3e+02
chr1	45225000	45250000	BEST4:-25Kb:4.2e-06:1.1e-07:2e+02:3e+02
chr1	45225000	45250000	BTBD19:-25Kb:4.2e-06:1.1e-07:2e+02:3e+02
chr1	45225000	45250000	KIF2C:25Kb:0:0:2e+02:4.3e+02
chr1	45225000	45250000	PLK3:-25Kb:4.2e-06:1.1e-07:2e+02:3e+02
chr1	45225000	45250000	TCTEX1D4:-25Kb:4.2e-06:1.1e-07:2e+02:3e+02
chr1	45250000	45275000	RPS8:25Kb:4.9e-06:1.2e-07:2e+02:3e+02
chr1	45250000	45275000	SNORD38A:25Kb:4.9e-06:1.2e-07:2e+02:3e+02
chr1	45250000	45275000	SNORD38B:25Kb:4.9e-06:1.2e-07:2e+02:3e+02
chr1	45250000	45275000	SNORD46:25Kb:4.9e-06:1.2e-07:2e+02:3e+02
chr1	45250000	45275000	SNORD55:25Kb:4.9e-06:1.2e-07:2e+02:3e+02
chr1	45275000	45300000	BEST4:25Kb:0:0:2e+02:4.8e+02
chr1	45275000	45300000	BTBD19:25Kb:0:0:2e+02:4.8e+02
chr1	45275000	45300000	EIF2B3:-175Kb:3.3e-05:9e-07:54:1.5e+02
chr1	45275000	45300000	PLK3:25Kb:0:0:2e+02:4.8e+02
chr1	45275000	45300000	TCTEX1D4:25Kb:0:0:2e+02:4.8e+02
chr1	45300000	45325000	EIF2B3:-150Kb:2.7e-06:3.7e-08:59:1.7e+02
chr1	45450000	45475000	PTCH2:150Kb:3.7e-06:4.8e-08:59:1.7e+02
chr1	45475000	45500000	HPDL:-300Kb:3.3e-06:4.1e-08:37:1.6e+02
chr1	45475000	45500000	LOC400752:-275Kb:8.8e-15:1.1e-16:40:2.1e+02
chr1	45475000	45500000	MUTYH:-325Kb:6.3e-05:1.6e-06:36:1.4e+02
chr1	45475000	45500000	TOE1:-325Kb:6.3e-05:1.6e-06:36:1.4e+02
chr1	45725000	45750000	HECTD3:250Kb:1.2e-05:7e-07:42:1.4e+02
chr1	45725000	45750000	UROD:250Kb:1.2e-05:7e-07:42:1.4e+02
chr1	45750000	45775000	HECTD3:275Kb:0:0:40:2.1e+02
chr1	45750000	45775000	UROD:275Kb:0:0:40:2.1e+02
chr1	45775000	45800000	HECTD3:300Kb:8.4e-08:2.4e-09:37:1.6e+02
chr1	45775000	45800000	UROD:300Kb:8.4e-08:2.4e-09:37:1.6e+02
chr1	45800000	45825000	CCDC163P:-150Kb:4.1e-09:5.5e-11:59:2e+02
chr1	45800000	45825000	HECTD3:325Kb:4.9e-06:2.1e-07:36:1.4e+02
chr1	45800000	45825000	MMACHC:-150Kb:4.1e-09:5.5e-11:59:2e+02
chr1	45800000	45825000	TESK2:-150Kb:4.1e-09:5.5e-11:59:2e+02
chr1	45800000	45825000	UROD:325Kb:4.9e-06:2.1e-07:36:1.4e+02
chr1	45825000	45850000	CCDC163P:-125Kb:1.8e-07:4.7e-09:67:1.9e+02
chr1	45825000	45850000	MMACHC:-125Kb:1.8e-07:4.7e-09:67:1.9e+02
chr1	45825000	45850000	TESK2:-125Kb:1.8e-07:4.7e-09:67:1.9e+02
chr1	45950000	45975000	MUTYH:150Kb:4.5e-09:5.7e-11:59:2e+02
chr1	45950000	45975000	TOE1:150Kb:4.5e-09:5.7e-11:59:2e+02
chr1	46475000	46500000	LURAP1:-175Kb:3.5e-05:4.3e-07:59:1.6e+02
chr1	46475000	46500000	TSPAN1:-150Kb:1.1e-14:4.4e-16:68:2.3e+02
chr1	46500000	46525000	TSPAN1:-125Kb:0:0:64:3.2e+02
chr1	46600000	46625000	TSPAN1:-25Kb:0:0:2.2e+02:3.9e+02
chr1	46725000	46750000	LRRC41:-25Kb:7.9e-13:9.5e-15:2.2e+02:3.9e+02
chr1	46725000	46750000	UQCRH:-25Kb:7.9e-13:9.5e-15:2.2e+02:3.9e+02
chr1	46900000	46925000	LOC729041:25Kb:9.8e-06:1.2e-07:2.4e+02:3.6e+02
chr1	47025000	47050000	KNCN:25Kb:7e-05:8.9e-07:2.4e+02:3.5e+02
chr1	47025000	47050000	MKNK1:-25Kb:8.9e-09:1.1e-10:2.4e+02:3.8e+02
chr1	47025000	47050000	MKNK1-AS1:25Kb:7e-05:8.9e-07:2.4e+02:3.5e+02
chr1	47650000	47675000	CMPK1:-125Kb:8.4e-05:2.1e-06:37:1.4e+02
chr1	47650000	47675000	STIL:-125Kb:8.4e-05:2.1e-06:37:1.4e+02
chr1	47650000	47675000	TAL1:-25Kb:0:0:1.5e+02:5.2e+02
chr1	47675000	47700000	CMPK1:-100Kb:4.5e-07:5.7e-09:47:1.7e+02
chr1	47675000	47700000	PDZK1IP1:25Kb:0:0:1.5e+02:5.2e+02
chr1	47675000	47700000	STIL:-100Kb:4.5e-07:5.7e-09:47:1.7e+02
chr1	47700000	47725000	PDZK1IP1:50Kb:6.5e-13:1.7e-14:84:2.6e+02
chr1	47700000	47725000	TAL1:25Kb:0:0:1.5e+02:3.8e+02
chr1	47725000	47750000	PDZK1IP1:75Kb:7e-10:2.8e-11:60:2.1e+02
chr1	47725000	47750000	TAL1:50Kb:3.5e-08:1.4e-09:84:2.2e+02
chr1	47775000	47800000	TAL1:100Kb:5.6e-07:3e-08:47:1.7e+02
chr1	48150000	48175000	FOXD2:250Kb:8.4e-08:2.3e-09:49:1.8e+02
chr1	48150000	48175000	FOXD2-AS1:250Kb:8.4e-08:2.3e-09:49:1.8e+02
chr1	48175000	48200000	FOXD2:275Kb:0:0:45:2.3e+02
chr1	48175000	48200000	FOXD2-AS1:275Kb:0:0:45:2.3e+02
chr1	48175000	48200000	FOXE3:300Kb:1.4e-10:2e-12:42:1.9e+02
chr1	48700000	48725000	SLC5A9:25Kb:6.6e-08:8.1e-10:1.2e+02:2.3e+02
chr1	50900000	50925000	DMRTA2:25Kb:5.6e-09:7.1e-11:1.2e+02:2.3e+02
chr1	51775000	51800000	TTC39A:-25Kb:9.6e-13:1.2e-14:2.4e+02:3.4e+02
chr1	52225000	52250000	OSBPL9:150Kb:7.7e-05:1.9e-06:56:1.2e+02
chr1	52250000	52275000	OSBPL9:175Kb:7.7e-05:1.1e-06:49:1.1e+02
chr1	52750000	52775000	ZFYVE9:150Kb:3.6e-08:4.8e-10:56:1.4e+02
chr1	53100000	53125000	FAM159A:25Kb:3e-05:3.7e-07:1.9e+02:2.7e+02
chr1	53575000	53600000	PODN:50Kb:1.1e-11:1.4e-13:1.1e+02:2.2e+02
chr1	53575000	53600000	SLC1A7:-25Kb:0:0:1.9e+02:3.2e+02
chr1	53750000	53775000	LRP8:-25Kb:0:0:2.6e+02:4.6e+02
chr1	53850000	53875000	LRP8:75Kb:1e-05:2.5e-07:1.1e+02:1.9e+02
chr1	54575000	54600000	CYB5RL:-75Kb:1.5e-05:3.9e-07:1.1e+02:2e+02
chr1	54575000	54600000	MRPL37:-75Kb:1.5e-05:3.9e-07:1.1e+02:2e+02
chr1	54625000	54650000	CYB5RL:-25Kb:4.7e-05:1.8e-06:2.5e+02:3.4e+02
chr1	54625000	54650000	MRPL37:-25Kb:4.7e-05:1.8e-06:2.5e+02:3.4e+02
chr1	54675000	54700000	CYB5RL:25Kb:0:0:2.5e+02:4.1e+02
chr1	54675000	54700000	MRPL37:25Kb:0:0:2.5e+02:4.1e+02
chr1	55375000	55400000	BSND:-75Kb:6.3e-05:3.3e-06:91:1.7e+02
chr1	55400000	55425000	BSND:-50Kb:0:0:1.3e+02:4e+02
chr1	55425000	55450000	BSND:-25Kb:4.4e-05:1.7e-06:2.3e+02:3.1e+02
chr1	55475000	55500000	BSND:25Kb:2.2e-05:5.6e-07:2.3e+02:3.2e+02
chr1	55700000	55725000	LOC100507634:25Kb:0:0:92:2.5e+02
chr1	55700000	55725000	MIR4422:25Kb:0:0:92:2.5e+02
chr1	55700000	55725000	USP24:25Kb:0:0:92:2.5e+02
chr1	55725000	55750000	LOC100507634:50Kb:8.3e-05:2e-06:60:1.4e+02
chr1	55725000	55750000	MIR4422:50Kb:8.3e-05:2e-06:60:1.4e+02
chr1	55725000	55750000	USP24:50Kb:8.3e-05:2e-06:60:1.4e+02
chr1	56875000	56900000	PPAP2B:-150Kb:6.2e-06:8.3e-08:49:1.2e+02
chr1	57275000	57300000	C8A:-25Kb:1.8e-10:2.4e-12:88:1.7e+02
chr1	57300000	57325000	C1orf168:25Kb:2.1e-10:2.7e-12:88:1.7e+02
chr1	57325000	57350000	C8A:25Kb:7.4e-06:1.9e-07:1.5e+02:2.1e+02
chr1	57400000	57425000	C8B:-25Kb:0:0:1.5e+02:2.5e+02
chr1	57450000	57475000	C8B:25Kb:1.7e-05:4.4e-07:1.5e+02:2e+02
chr1	59050000	59075000	TACSTD2:25Kb:4.2e-07:5.2e-09:2.1e+02:3e+02
chr1	59200000	59225000	JUN:-25Kb:0:0:2.1e+02:4e+02
chr1	59275000	59300000	LOC100131060:25Kb:8.7e-11:1.2e-12:2.1e+02:3.3e+02
chr1	60200000	60225000	JUN:975Kb:7.9e-05:2.2e-06:28:1.1e+02
chr1	60200000	60225000	MIR4711:25Kb:1.5e-06:2e-08:2.1e+02:3e+02
chr1	62800000	62825000	KANK4:25Kb:9.4e-05:1.2e-06:1.5e+02:2e+02
chr1	62850000	62875000	L1TD1:200Kb:1.3e-08:1.7e-10:30:90
chr1	65300000	65325000	JAK1:-125Kb:1.2e-08:3e-10:62:1.8e+02
chr1	65325000	65350000	JAK1:-100Kb:6.4e-05:2.5e-06:72:1.6e+02
chr1	65450000	65475000	JAK1:25Kb:5.4e-13:7e-15:1.8e+02:3.2e+02
chr1	65850000	65875000	LEPROT:-25Kb:1.6e-07:2.1e-09:1.6e+02:2.5e+02
chr1	68025000	68050000	GADD45A:-125Kb:2e-05:5.2e-07:73:1.8e+02
chr1	68200000	68225000	GADD45A:50Kb:2e-05:3.8e-07:1.5e+02:2.6e+02
chr1	70775000	70800000	ANKRD13C:-25Kb:2e-06:5.4e-08:1.2e+02:1.6e+02
chr1	70775000	70800000	HHLA3:-25Kb:2e-06:5.4e-08:1.2e+02:1.6e+02
chr1	70825000	70850000	ANKRD13C:25Kb:3.1e-08:4.3e-10:1.2e+02:1.7e+02
chr1	70825000	70850000	HHLA3:25Kb:3.1e-08:4.3e-10:1.2e+02:1.7e+02
chr1	70900000	70925000	CTH:25Kb:6e-06:7.9e-08:1.2e+02:1.6e+02
chr1	70975000	71000000	PTGER3:-525Kb:8e-09:1.3e-10:7.2:55
chr1	70975000	71000000	ZRANB2-AS1:-525Kb:8e-09:1.3e-10:7.2:55
chr1	71125000	71150000	PTGER3:-375Kb:8.4e-05:6.9e-06:25:58
chr1	71125000	71150000	ZRANB2-AS1:-375Kb:8.4e-05:6.9e-06:25:58
chr1	71150000	71175000	PTGER3:-350Kb:3.8e-06:1.9e-07:26:64
chr1	71150000	71175000	ZRANB2-AS1:-350Kb:3.8e-06:1.9e-07:26:64
chr1	71475000	71500000	PTGER3:-25Kb:4.5e-05:3e-06:1.3e+02:1.7e+02
chr1	71475000	71500000	ZRANB2-AS1:-25Kb:4.5e-05:3e-06:1.3e+02:1.7e+02
chr1	71500000	71525000	MIR186:-25Kb:2.6e-08:3.3e-10:1.1e+02:1.6e+02
chr1	71500000	71525000	ZRANB2:-25Kb:2.6e-08:3.3e-10:1.1e+02:1.6e+02
chr1	71500000	71525000	ZRANB2-AS2:-25Kb:2.6e-08:3.3e-10:1.1e+02:1.6e+02
chr1	71525000	71550000	PTGER3:25Kb:1.2e-08:3.9e-10:1.1e+02:1.6e+02
chr1	71525000	71550000	ZRANB2-AS1:25Kb:1.2e-08:3.9e-10:1.1e+02:1.6e+02
chr1	72275000	72300000	NEGR1-IT1:-25Kb:7.8e-06:9.8e-08:1e+02:1.4e+02
chr1	72700000	72725000	NEGR1:-25Kb:1.7e-05:2.1e-07:96:1.3e+02
chr1	78525000	78550000	GIPC2:25Kb:0:0:1.8e+02:3e+02
chr1	78550000	78575000	DNAJB4:100Kb:6.5e-09:1.6e-10:57:1.4e+02
chr1	78550000	78575000	GIPC2:50Kb:6.2e-13:2.4e-14:1e+02:2e+02
chr1	78575000	78600000	DNAJB4:125Kb:1.2e-09:1.5e-11:25:1.2e+02
chr1	78575000	78600000	FUBP1:150Kb:8.9e-15:1.1e-16:22:1.3e+02
chr1	78575000	78600000	GIPC2:75Kb:6.6e-14:1.7e-15:38:1.4e+02
chr1	79125000	79150000	IFI44:25Kb:0:0:89:2.2e+02
chr1	84725000	84750000	SAMD13:-25Kb:5.3e-07:1.4e-08:1.5e+02:2.3e+02
chr1	84775000	84800000	DNASE2B:-75Kb:9.6e-05:3.8e-06:76:1.4e+02
chr1	84775000	84800000	SAMD13:25Kb:5.3e-07:1.4e-08:1.5e+02:2.3e+02
chr1	84775000	84800000	UOX:-75Kb:9.6e-05:3.8e-06:76:1.4e+02
chr1	84825000	84850000	DNASE2B:-25Kb:8.7e-06:2.3e-07:1.5e+02:2.2e+02
chr1	84825000	84850000	UOX:-25Kb:8.7e-06:2.3e-07:1.5e+02:2.2e+02
chr1	84875000	84900000	DNASE2B:25Kb:1.3e-10:1.7e-12:1.5e+02:2.5e+02
chr1	84875000	84900000	SAMD13:125Kb:5e-06:2e-07:55:1.2e+02
chr1	84875000	84900000	UOX:25Kb:1.3e-10:1.7e-12:1.5e+02:2.5e+02
chr1	85050000	85075000	CTBS:25Kb:9e-15:1.1e-16:1.5e+02:2.6e+02
chr1	85075000	85100000	GNG5:125Kb:7.4e-05:9.3e-07:55:1.2e+02
chr1	85075000	85100000	RPF1:150Kb:3.3e-05:4.4e-07:49:1.2e+02
chr1	85175000	85200000	SSX2IP:25Kb:9.3e-06:1.2e-07:1.5e+02:2.3e+02
chr1	85775000	85800000	CYR61:-250Kb:0:0:55:1.8e+02
chr1	85775000	85800000	DDAH1:-250Kb:0:0:55:1.8e+02
chr1	86000000	86025000	CYR61:-25Kb:1.7e-10:4.6e-12:2.2e+02:3.2e+02
chr1	86000000	86025000	DDAH1:-25Kb:1.7e-10:4.6e-12:2.2e+02:3.2e+02
chr1	86900000	86925000	CLCA2:25Kb:7.3e-12:9.7e-14:1.4e+02:2.5e+02
chr1	87600000	87625000	LOC339524:25Kb:4.9e-05:6.8e-07:1.5e+02:2.1e+02
chr1	89400000	89425000	CCBL2:-25Kb:3.2e-06:4.1e-08:1.4e+02:2e+02
chr1	89750000	89775000	GBP5:25Kb:1.4e-05:1.9e-07:1.4e+02:2e+02
chr1	89925000	89950000	RBMXL1:475Kb:6.6e-06:9.5e-08:9.4:73
chr1	90050000	90075000	FLJ27354:-25Kb:1.3e-07:3.5e-09:1.9e+02:2.7e+02
chr1	90050000	90075000	LRRC8C:-25Kb:1.3e-07:3.5e-09:1.9e+02:2.7e+02
chr1	90225000	90250000	FLJ27354:150Kb:8.3e-11:1.1e-12:56:1.5e+02
chr1	90225000	90250000	GEMIN8P4:-225Kb:3.8e-10:1.5e-11:42:1.3e+02
chr1	90225000	90250000	LRRC8C:150Kb:8.3e-11:1.1e-12:56:1.5e+02
chr1	90225000	90250000	ZNF326:-225Kb:3.8e-10:1.5e-11:42:1.3e+02
chr1	90250000	90275000	GEMIN8P4:-200Kb:0:0:46:1.9e+02
chr1	90250000	90275000	ZNF326:-200Kb:0:0:46:1.9e+02
chr1	90275000	90300000	GEMIN8P4:-175Kb:0:0:50:1.6e+02
chr1	90275000	90300000	ZNF326:-175Kb:0:0:50:1.6e+02
chr1	90300000	90325000	GEMIN8P4:-150Kb:2.4e-05:1.3e-06:56:1.2e+02
chr1	90300000	90325000	ZNF326:-150Kb:2.4e-05:1.3e-06:56:1.2e+02
chr1	90425000	90450000	LRRC8D:150Kb:1.2e-09:3.2e-11:56:1.4e+02
chr1	90450000	90475000	LRRC8D:175Kb:0:0:50:1.6e+02
chr1	91975000	92000000	TGFBR3:-375Kb:1e-05:2.7e-07:28:1e+02
chr1	92000000	92025000	TGFBR3:-350Kb:1.6e-07:2.1e-09:29:1.2e+02
chr1	92025000	92050000	TGFBR3:-325Kb:2.5e-05:1e-06:31:1e+02
chr1	93250000	93275000	RPL5:-25Kb:5.3e-09:6.5e-11:1.3e+02:2.3e+02
chr1	93275000	93300000	EVI5:25Kb:7e-10:8.6e-12:1.3e+02:2.3e+02
chr1	93325000	93350000	FAM69A:-100Kb:3.4e-05:4.3e-07:62:1.5e+02
chr1	93450000	93475000	SNORA66:150Kb:3.1e-05:3.9e-07:46:1.3e+02
chr1	93450000	93475000	SNORD21:150Kb:3.1e-05:3.9e-07:46:1.3e+02
chr1	94075000	94100000	LOC100129046:25Kb:2.6e-06:3.2e-08:1.9e+02:3.9e+02
chr1	94550000	94575000	ABCA4:-25Kb:7.1e-07:8.7e-09:2.6e+02:4.7e+02
chr1	97525000	97550000	DPYD-AS1:-25Kb:1.7e-06:2.4e-08:1.3e+02:1.7e+02
chr1	98925000	98950000	MIR137HG:425Kb:3e-05:5e-07:26:77
chr1	98925000	98950000	MIR2682:425Kb:3e-05:5e-07:26:77
chr1	99100000	99125000	SNX7:-25Kb:2.6e-09:3.2e-11:88:1.6e+02
chr1	99425000	99450000	LOC100129620:-25Kb:4.5e-06:5.5e-08:1e+02:1.7e+02
chr1	99425000	99450000	LPPR5:-25Kb:4.5e-06:5.5e-08:1e+02:1.7e+02
chr1	99750000	99775000	LPPR4:25Kb:2e-05:2.5e-07:1e+02:1.6e+02
chr1	100000000	100025000	PALMD:-100Kb:6e-08:3.2e-09:51:1.2e+02
chr1	100050000	100075000	PALMD:-50Kb:1.8e-11:7.4e-13:73:1.6e+02
chr1	100075000	100100000	PALMD:-25Kb:0:0:1e+02:2.6e+02
chr1	100125000	100150000	PALMD:25Kb:0:0:1e+02:2.1e+02
chr1	100150000	100175000	PALMD:50Kb:3.9e-06:2.6e-07:73:1.3e+02
chr1	100775000	100800000	CDC14A:-25Kb:5.9e-12:7.3e-14:1.6e+02:2.6e+02
chr1	101150000	101175000	VCAM1:-25Kb:1e-07:1.4e-09:1.6e+02:2.4e+02
chr1	101200000	101225000	VCAM1:25Kb:8.2e-05:2.2e-06:1.6e+02:2.2e+02
chr1	101325000	101350000	EXTL2:-25Kb:8.3e-15:1.1e-16:44:1.5e+02
chr1	101325000	101350000	SLC30A7:-25Kb:8.3e-15:1.1e-16:44:1.5e+02
chr1	101375000	101400000	RNU6-6:-425Kb:1.7e-05:4.4e-07:35:94
chr1	101375000	101400000	S1PR1:-325Kb:6.6e-05:3.6e-06:40:97
chr1	101600000	101625000	S1PR1:-100Kb:0:0:78:1.8e+02
chr1	101725000	101750000	S1PR1:25Kb:0:0:1.7e+02:2.9e+02
chr1	101750000	101775000	S1PR1:50Kb:1.5e-10:6.3e-12:1.2e+02:2e+02
chr1	101775000	101800000	RNU6-6:-25Kb:0:0:1.7e+02:3e+02
chr1	101825000	101850000	RNU6-6:25Kb:4.1e-05:1.6e-06:1.7e+02:2.3e+02
chr1	103550000	103575000	RNPC3:-500Kb:5.5e-06:2.5e-07:3.1:35
chr1	103575000	103600000	COL11A1:25Kb:4.9e-08:6.5e-10:74:1.1e+02
chr1	104025000	104050000	RNPC3:-25Kb:4.4e-13:1.3e-14:21:69
chr1	104050000	104075000	AMY2B:-25Kb:0:0:21:88
chr1	104050000	104075000	COL11A1:500Kb:2e-05:5.3e-07:3.1:35
chr1	104075000	104100000	ACTG1P4:-25Kb:2.5e-11:3.2e-13:21:66
chr1	104075000	104100000	RNPC3:25Kb:0:0:21:88
chr1	104100000	104125000	AMY2B:25Kb:1.4e-11:3.5e-13:21:66
chr1	104625000	104650000	LOC100129138:25Kb:0:0:73:1.2e+02
chr1	107550000	107575000	PRMT6:-25Kb:7e-07:8.6e-09:91:1.4e+02
chr1	109725000	109750000	CELSR2:-50Kb:2.4e-09:3.1e-11:10:1.5e+02
chr1	109725000	109750000	SARS:-25Kb:0:0:16:2.9e+02
chr1	109800000	109825000	SORT1:-125Kb:5.2e-05:6.8e-07:77:1.9e+02
chr1	110025000	110050000	AMIGO1:-25Kb:0:0:2.5e+02:4.6e+02
chr1	110025000	110050000	GNAI3:-50Kb:1.6e-05:8.5e-07:1.5e+02:2.6e+02
chr1	110025000	110050000	GPR61:-50Kb:1.6e-05:8.5e-07:1.5e+02:2.6e+02
chr1	110050000	110075000	ATXN7L2:25Kb:0:0:2.5e+02:4.6e+02
chr1	110050000	110075000	CYB561D1:25Kb:0:0:2.5e+02:4.6e+02
chr1	110075000	110100000	AMPD2:-75Kb:0:0:1.1e+02:3.1e+02
chr1	110075000	110100000	ATXN7L2:50Kb:3.4e-05:8.6e-07:1.5e+02:2.6e+02
chr1	110075000	110100000	CYB561D1:50Kb:3.4e-05:8.6e-07:1.5e+02:2.6e+02
chr1	110075000	110100000	EPS8L3:-225Kb:3.9e-06:1.6e-07:49:1.8e+02
chr1	110075000	110100000	GNAT2:-75Kb:0:0:1.1e+02:3.1e+02
chr1	110075000	110100000	GSTM4:-100Kb:2.6e-06:6.5e-08:91:2.2e+02
chr1	110125000	110150000	AMPD2:-25Kb:5.6e-06:1.5e-07:2.5e+02:3.7e+02
chr1	110125000	110150000	GNAT2:-25Kb:5.6e-06:1.5e-07:2.5e+02:3.7e+02
chr1	110150000	110175000	GNAI3:75Kb:0:0:1.1e+02:3.1e+02
chr1	110150000	110175000	GPR61:75Kb:0:0:1.1e+02:3.1e+02
chr1	110150000	110175000	MIR197:25Kb:1.5e-05:1.8e-07:2.5e+02:3.7e+02
chr1	110175000	110200000	EPS8L3:-125Kb:1e-13:1.4e-15:77:2.7e+02
chr1	110175000	110200000	GNAI3:100Kb:6.6e-07:1.7e-08:91:2.2e+02
chr1	110175000	110200000	GPR61:100Kb:6.6e-07:1.7e-08:91:2.2e+02
chr1	110300000	110325000	AHCYL1:-225Kb:1.3e-12:1.7e-14:49:2.3e+02
chr1	110300000	110325000	GNAI3:225Kb:9.8e-07:3.8e-08:49:1.8e+02
chr1	110300000	110325000	GPR61:225Kb:9.8e-07:3.8e-08:49:1.8e+02
chr1	110300000	110325000	GSTM4:125Kb:7e-14:8.9e-16:77:2.7e+02
chr1	110325000	110350000	CSF1:-125Kb:9.6e-05:1.7e-06:77:1.9e+02
chr1	110425000	110450000	CSF1:-25Kb:9.6e-05:2.4e-06:2.5e+02:3.6e+02
chr1	110525000	110550000	EPS8L3:225Kb:1.2e-12:3.3e-14:49:2.3e+02
chr1	110625000	110650000	ALX3:25Kb:1.9e-05:2.3e-07:3e+02:4.2e+02
chr1	110725000	110750000	CYMP:-275Kb:2.5e-09:3.4e-11:42:1.9e+02
chr1	110725000	110750000	PROK1:-250Kb:2.2e-07:3e-09:45:1.7e+02
chr1	110950000	110975000	PROK1:-25Kb:3.8e-06:1e-07:3e+02:4.1e+02
chr1	110975000	111000000	LAMTOR5:25Kb:8.1e-06:1e-07:3e+02:4.1e+02
chr1	111750000	111775000	PGCP1:-175Kb:6.2e-05:7.8e-07:46:1.3e+02
chr1	112000000	112025000	DDX20:-275Kb:2.7e-09:6.9e-11:34:1.4e+02
chr1	112000000	112025000	FAM212B:-275Kb:2.7e-09:6.9e-11:34:1.4e+02
chr1	112000000	112025000	LOC100506343:-275Kb:2.7e-09:6.9e-11:34:1.4e+02
chr1	112025000	112050000	C1orf162:25Kb:3.7e-05:9.7e-07:1.8e+02:2.7e+02
chr1	112250000	112275000	DDX20:-25Kb:0:0:1.8e+02:5.1e+02
chr1	112250000	112275000	FAM212B:-25Kb:0:0:1.8e+02:5.1e+02
chr1	112250000	112275000	LOC100506343:-25Kb:0:0:1.8e+02:5.1e+02
chr1	112275000	112300000	C1orf162:275Kb:2.3e-07:3e-09:34:1.4e+02
chr1	112300000	112325000	DDX20:25Kb:6.8e-07:2.7e-08:1.8e+02:2.7e+02
chr1	112300000	112325000	FAM212B:25Kb:6.8e-07:2.7e-08:1.8e+02:2.7e+02
chr1	112300000	112325000	LOC100506343:25Kb:6.8e-07:2.7e-08:1.8e+02:2.7e+02
chr1	112500000	112525000	KCND3:-25Kb:1.9e-06:2.5e-08:2.1e+02:3e+02
chr1	112500000	112525000	LOC643355:-25Kb:1.9e-06:2.5e-08:2.1e+02:3e+02
chr1	112925000	112950000	CAPZA1:-225Kb:2.5e-11:3.4e-13:39:1.5e+02
chr1	112925000	112950000	MIR4256:-75Kb:8.1e-11:1e-12:85:2e+02
chr1	112925000	112950000	MOV10:-275Kb:5e-06:1.2e-07:32:1.1e+02
chr1	112925000	112950000	ST7L:-225Kb:2.5e-11:3.4e-13:39:1.5e+02
chr1	112925000	112950000	WNT2B:-75Kb:8.1e-11:1e-12:85:2e+02
chr1	113000000	113025000	CTTNBP2NL:75Kb:1.1e-10:1.5e-12:85:2e+02
chr1	113025000	113050000	CAPZA1:-125Kb:1e-05:2.7e-07:57:1.4e+02
chr1	113025000	113050000	ST7L:-125Kb:1e-05:2.7e-07:57:1.4e+02
chr1	113150000	113175000	CTTNBP2NL:225Kb:1.2e-10:3.3e-12:39:1.5e+02
chr1	113200000	113225000	CTTNBP2NL:275Kb:6.5e-06:3.6e-07:32:1.1e+02
chr1	113225000	113250000	CTTNBP2NL:300Kb:1.7e-07:6.9e-09:29:1.2e+02
chr1	113225000	113250000	MOV10:25Kb:9.8e-14:1.2e-15:2e+02:3.3e+02
chr1	113275000	113300000	FAM19A3:25Kb:6e-05:1.8e-06:2e+02:2.8e+02
chr1	113275000	113300000	PPM1J:25Kb:6e-05:1.8e-06:2e+02:2.8e+02
chr1	113275000	113300000	RHOC:25Kb:6e-05:1.8e-06:2e+02:2.8e+02
chr1	113325000	113350000	FAM19A3:75Kb:1.6e-13:2.4e-15:85:2.1e+02
chr1	113325000	113350000	PPM1J:75Kb:1.6e-13:2.4e-15:85:2.1e+02
chr1	113325000	113350000	RHOC:75Kb:1.6e-13:2.4e-15:85:2.1e+02
chr1	114350000	114375000	HIPK1:-100Kb:1e-07:2.7e-09:50:1.3e+02
chr1	114400000	114425000	AP4B1:-25Kb:1.9e-07:5e-09:1.5e+02:2.3e+02
chr1	114400000	114425000	BCL2L15:-25Kb:1.9e-07:5e-09:1.5e+02:2.3e+02
chr1	114400000	114425000	DCLRE1B:-25Kb:1.9e-07:5e-09:1.5e+02:2.3e+02
chr1	114425000	114450000	HIPK1:-25Kb:0:0:1.5e+02:2.8e+02
chr1	114425000	114450000	PTPN22:25Kb:4.8e-07:5.8e-09:1.5e+02:2.3e+02
chr1	114450000	114475000	AP4B1:25Kb:0:0:1.5e+02:2.8e+02
chr1	114450000	114475000	BCL2L15:25Kb:0:0:1.5e+02:2.8e+02
chr1	114450000	114475000	DCLRE1B:25Kb:0:0:1.5e+02:2.8e+02
chr1	114450000	114475000	RSBN1:100Kb:3.6e-07:4.6e-09:50:1.3e+02
chr1	114650000	114675000	SYT6:-25Kb:0:0:1.5e+02:2.7e+02
chr1	115275000	115300000	NRAS:25Kb:0:0:89:2.2e+02
chr1	115600000	115625000	TSPAN2:-25Kb:5.1e-09:6.5e-11:1.5e+02:2.3e+02
chr1	115850000	115875000	NGF:-25Kb:2.6e-08:3.1e-10:1.5e+02:2.2e+02
chr1	116200000	116225000	VANGL1:25Kb:3.6e-05:4.3e-07:1.5e+02:2.2e+02
chr1	116925000	116950000	ATP1A1OS:-25Kb:0:0:1.9e+02:4e+02
chr1	116975000	117000000	ATP1A1OS:25Kb:4.9e-06:1.3e-07:1.9e+02:2.8e+02
chr1	117025000	117050000	ATP1A1:125Kb:1.2e-08:1.5e-10:57:1.6e+02
chr1	117475000	117500000	PTGFRN:25Kb:3.2e-10:4.2e-12:1.7e+02:2.9e+02
chr1	117600000	117625000	MIR942:-25Kb:9.9e-09:2.4e-10:1.7e+02:2.8e+02
chr1	117600000	117625000	TRIM45:-50Kb:0:0:1.1e+02:2.5e+02
chr1	117625000	117650000	TRIM45:-25Kb:0:0:1.7e+02:3.3e+02
chr1	117625000	117650000	TTF2:25Kb:1e-08:2.6e-10:1.7e+02:2.8e+02
chr1	117650000	117675000	MIR942:25Kb:0:0:1.7e+02:3.3e+02
chr1	117650000	117675000	TTF2:50Kb:0:0:1.1e+02:2.5e+02
chr1	118100000	118125000	FAM46C:-25Kb:1.4e-08:3.6e-10:1.7e+02:2.6e+02
chr1	118150000	118175000	FAM46C:25Kb:1.9e-09:2.4e-11:1.7e+02:2.6e+02
chr1	119975000	120000000	HSD3B2:25Kb:1.2e-05:1.5e-07:1.5e+02:2e+02
chr1	120200000	120225000	LINC00622:75Kb:0:0:82:1.7e+02
chr1	120275000	120300000	LINC00622:150Kb:1.8e-11:4.7e-13:57:1.2e+02
chr1	144900000	144925000	PDE4DIP:-175Kb:5.4e-07:4.4e-08:38:1.6e+02
chr1	144900000	144925000	SEC22B:-175Kb:5.4e-07:4.4e-08:38:1.6e+02
chr1	144925000	144950000	PDE4DIP:-150Kb:1e-10:6.9e-12:71:2.3e+02
chr1	144925000	144950000	SEC22B:-150Kb:1e-10:6.9e-12:71:2.3e+02
chr1	145000000	145025000	PDE4DIP:-75Kb:2.7e-11:1.5e-12:1e+02:2.6e+02
chr1	145000000	145025000	SEC22B:-75Kb:2.7e-11:1.5e-12:1e+02:2.6e+02
chr1	145025000	145050000	PDE4DIP:-50Kb:1.1e-11:4.7e-13:1.4e+02:3.1e+02
chr1	145025000	145050000	SEC22B:-50Kb:1.1e-11:4.7e-13:1.4e+02:3.1e+02
chr1	145050000	145075000	PDE4DIP:-25Kb:0:0:2.6e+02:6.3e+02
chr1	145050000	145075000	SEC22B:-25Kb:0:0:2.6e+02:6.3e+02
chr1	145100000	145125000	PDE4DIP:25Kb:1.6e-13:4.4e-15:2.6e+02:4.4e+02
chr1	145100000	145125000	SEC22B:25Kb:1.6e-13:4.4e-15:2.6e+02:4.4e+02
chr1	145400000	145425000	ANKRD34A:-50Kb:5.6e-06:1.5e-07:1.3e+02:2.5e+02
chr1	145400000	145425000	POLR3GL:-50Kb:5.6e-06:1.5e-07:1.3e+02:2.5e+02
chr1	145425000	145450000	ANKRD34A:-25Kb:0:0:2.4e+02:5.1e+02
chr1	145425000	145450000	POLR3GL:-25Kb:0:0:2.4e+02:5.1e+02
chr1	145450000	145475000	HFE2:50Kb:1.1e-05:1.5e-07:1.3e+02:2.5e+02
chr1	145450000	145475000	TXNIP:25Kb:0:0:2.4e+02:5.1e+02
chr1	145500000	145525000	ANKRD35:-25Kb:2.2e-07:5.6e-09:2.4e+02:3.8e+02
chr1	145525000	145550000	GNRHR2:25Kb:4.4e-07:5.5e-09:2.4e+02:3.8e+02
chr1	145525000	145550000	ITGA10:25Kb:4.4e-07:5.5e-09:2.4e+02:3.8e+02
chr1	145525000	145550000	NUDT17:-50Kb:1.8e-06:2.4e-08:1.3e+02:2.6e+02
chr1	145525000	145550000	PEX11B:25Kb:4.4e-07:5.5e-09:2.4e+02:3.8e+02
chr1	145525000	145550000	PIAS3:-50Kb:1.8e-06:2.4e-08:1.3e+02:2.6e+02
chr1	145525000	145550000	RBM8A:25Kb:4.4e-07:5.5e-09:2.4e+02:3.8e+02
chr1	145550000	145575000	ANKRD35:25Kb:5.8e-11:7.4e-13:2.4e+02:4.1e+02
chr1	145575000	145600000	ANKRD35:50Kb:6.3e-07:2.4e-08:1.3e+02:2.6e+02
chr1	146950000	146975000	GJA8:-400Kb:1.3e-05:1.4e-06:24:81
chr1	146975000	147000000	BCL9:-25Kb:4.2e-11:5.6e-13:2e+02:2.8e+02
chr1	147000000	147025000	LINC00624:25Kb:2e-11:5.5e-13:2e+02:2.8e+02
chr1	147075000	147100000	BCL9:75Kb:8.4e-10:2.2e-11:93:1.7e+02
chr1	147075000	147100000	LINC00624:100Kb:1.2e-12:1.7e-14:76:1.7e+02
chr1	147100000	147125000	ACP6:-25Kb:6.6e-08:8.6e-10:2e+02:2.7e+02
chr1	147100000	147125000	GJA8:-250Kb:7.4e-12:2.2e-13:39:1.3e+02
chr1	147100000	147125000	LINC00624:125Kb:7.7e-06:3.2e-07:83:1.4e+02
chr1	147125000	147150000	GJA8:-225Kb:8.8e-07:7.9e-08:44:1.1e+02
chr1	147150000	147175000	GJA8:-200Kb:9.7e-09:5.8e-10:50:1.2e+02
chr1	147175000	147200000	GJA8:-175Kb:0:0:58:1.8e+02
chr1	147200000	147225000	GJA5:-25Kb:1.9e-12:2.4e-14:2e+02:2.9e+02
chr1	147200000	147225000	GJA8:-150Kb:5.2e-09:2.3e-10:68:1.4e+02
chr1	147225000	147250000	GJA8:-125Kb:2.8e-07:2.1e-08:83:1.5e+02
chr1	147250000	147275000	GJA5:25Kb:9.2e-08:2.4e-09:2e+02:2.7e+02
chr1	147350000	147375000	ACP6:225Kb:3e-06:7.8e-08:44:1.1e+02
chr1	147350000	147375000	GJA5:125Kb:5.4e-07:2.1e-08:83:1.5e+02
chr1	147775000	147800000	MIR5087:-25Kb:0:0:52:1.6e+02
chr1	149850000	149875000	SV2A:-25Kb:0:0:2e+02:3.2e+02
chr1	149875000	149900000	BOLA1:25Kb:0:0:2e+02:3.2e+02
chr1	149875000	149900000	HIST2H2AB:25Kb:0:0:2e+02:3.2e+02
chr1	149875000	149900000	HIST2H2AC:25Kb:0:0:2e+02:3.2e+02
chr1	149875000	149900000	HIST2H2BE:25Kb:0:0:2e+02:3.2e+02
chr1	149875000	149900000	MTMR11:-25Kb:0:0:2e+02:3.2e+02
chr1	149875000	149900000	SF3B4:-25Kb:0:0:2e+02:3.2e+02
chr1	149900000	149925000	SV2A:25Kb:0:0:2e+02:3.2e+02
chr1	150125000	150150000	VPS45:100Kb:1.1e-08:1.3e-10:83:1.8e+02
chr1	150225000	150250000	C1orf51:-25Kb:0:0:2e+02:3.9e+02
chr1	150225000	150250000	MRPS21:-25Kb:0:0:2e+02:3.9e+02
chr1	150250000	150275000	APH1A:25Kb:0:0:2e+02:3.9e+02
chr1	150250000	150275000	C1orf54:25Kb:0:0:2e+02:3.9e+02
chr1	150250000	150275000	CA14:25Kb:0:0:2e+02:3.9e+02
chr1	150450000	150475000	ECM1:-25Kb:4.1e-05:5.1e-07:2e+02:2.8e+02
chr1	150450000	150475000	LINC00568:-25Kb:4.1e-05:5.1e-07:2e+02:2.8e+02
chr1	150475000	150500000	TARS2:25Kb:4e-05:4.9e-07:2e+02:2.8e+02
chr1	150900000	150925000	CERS2:-25Kb:1.8e-09:2.2e-11:2e+02:3.2e+02
chr1	151250000	151275000	PI4KB:-50Kb:4.1e-07:5.1e-09:1.4e+02:2.3e+02
chr1	151250000	151275000	RFX5:-50Kb:4.1e-07:5.1e-09:1.4e+02:2.3e+02
chr1	151300000	151325000	ZNF687:50Kb:4.2e-07:5.3e-09:1.4e+02:2.3e+02
chr1	151800000	151825000	THEM5:-25Kb:1.8e-05:2.2e-07:2.6e+02:3.4e+02
chr1	151825000	151850000	C2CD4D:25Kb:1.4e-05:2.1e-07:2.6e+02:3.4e+02
chr1	151825000	151850000	LOC100132111:25Kb:1.4e-05:2.1e-07:2.6e+02:3.4e+02
chr1	151825000	151850000	RORC:25Kb:1.4e-05:2.1e-07:2.6e+02:3.4e+02
chr1	151900000	151925000	S100A10:-50Kb:5.9e-07:7.5e-09:1.5e+02:2.4e+02
chr1	152025000	152050000	RPTN:-100Kb:3.9e-06:1e-07:53:1.3e+02
chr1	152025000	152050000	S100A11:25Kb:1.2e-05:1.6e-07:1.5e+02:2.3e+02
chr1	152025000	152050000	TCHH:-50Kb:6.2e-08:8.1e-10:88:1.8e+02
chr1	152150000	152175000	RPTN:25Kb:1.3e-11:1.7e-13:1.5e+02:2.6e+02
chr1	152300000	152325000	FLG2:-25Kb:0:0:1.5e+02:3e+02
chr1	153500000	153525000	S100A2:-25Kb:1.6e-07:2e-09:2.5e+02:5.3e+02
chr1	153525000	153550000	S100A3:25Kb:1.6e-07:2e-09:2.5e+02:5.3e+02
chr1	153525000	153550000	S100A4:25Kb:1.6e-07:2e-09:2.5e+02:5.3e+02
chr1	153525000	153550000	S100A5:25Kb:1.6e-07:2e-09:2.5e+02:5.3e+02
chr1	153525000	153550000	S100A6:25Kb:1.6e-07:2e-09:2.5e+02:5.3e+02
chr1	154725000	154750000	KCNN3:-100Kb:1.9e-05:2.5e-07:1.1e+02:2.2e+02
chr1	155050000	155075000	KRTCAP2:-75Kb:9.4e-06:1.2e-07:1.4e+02:2.6e+02
chr1	155050000	155075000	TRIM46:-75Kb:9.4e-06:1.2e-07:1.4e+02:2.6e+02
chr1	155125000	155150000	EFNA3:75Kb:4.1e-06:5e-08:1.4e+02:2.6e+02
chr1	155150000	155175000	GBAP1:-25Kb:1.2e-11:1.5e-13:1.8e+02:3.5e+02
chr1	155150000	155175000	MTX1:-25Kb:1.2e-11:1.5e-13:1.8e+02:3.5e+02
chr1	155150000	155175000	THBS3:-25Kb:1.2e-11:1.5e-13:1.8e+02:3.5e+02
chr1	155175000	155200000	MIR92B:25Kb:8.4e-12:1e-13:1.8e+02:3.5e+02
chr1	155175000	155200000	MUC1:25Kb:8.4e-12:1e-13:1.8e+02:3.5e+02
chr1	155225000	155250000	FDPS:-50Kb:6.9e-12:1.8e-13:1.2e+02:2.9e+02
chr1	155225000	155250000	PKLR:-25Kb:1.7e-10:4.3e-12:1.8e+02:3.4e+02
chr1	155225000	155250000	RUSC1:-50Kb:6.9e-12:1.8e-13:1.2e+02:2.9e+02
chr1	155225000	155250000	RUSC1-AS1:-50Kb:6.9e-12:1.8e-13:1.2e+02:2.9e+02
chr1	155250000	155275000	CLK2:25Kb:1.7e-10:4.4e-12:1.8e+02:3.4e+02
chr1	155250000	155275000	FAM189B:25Kb:1.7e-10:4.4e-12:1.8e+02:3.4e+02
chr1	155250000	155275000	FDPS:-25Kb:0:0:1.8e+02:3.8e+02
chr1	155250000	155275000	HCN3:25Kb:1.7e-10:4.4e-12:1.8e+02:3.4e+02
chr1	155250000	155275000	RUSC1:-25Kb:0:0:1.8e+02:3.8e+02
chr1	155250000	155275000	RUSC1-AS1:-25Kb:0:0:1.8e+02:3.8e+02
chr1	155250000	155275000	SCAMP3:25Kb:1.7e-10:4.4e-12:1.8e+02:3.4e+02
chr1	155275000	155300000	CLK2:50Kb:1.3e-11:1.6e-13:1.2e+02:2.9e+02
chr1	155275000	155300000	FAM189B:50Kb:1.3e-11:1.6e-13:1.2e+02:2.9e+02
chr1	155275000	155300000	HCN3:50Kb:1.3e-11:1.6e-13:1.2e+02:2.9e+02
chr1	155275000	155300000	PKLR:25Kb:0:0:1.8e+02:3.8e+02
chr1	155275000	155300000	SCAMP3:50Kb:1.3e-11:1.6e-13:1.2e+02:2.9e+02
chr1	155950000	155975000	ARHGEF2:25Kb:4.7e-06:5.8e-08:3.1e+02:4.3e+02
chr1	155950000	155975000	KIAA0907:50Kb:3.8e-11:4.7e-13:1.7e+02:3.4e+02
chr1	155950000	155975000	RXFP4:50Kb:3.8e-11:4.7e-13:1.7e+02:3.4e+02
chr1	156050000	156075000	PMF1:-125Kb:3.1e-07:7.9e-09:92:2.2e+02
chr1	156050000	156075000	SEMA4A:-50Kb:1.5e-10:3.9e-12:1.7e+02:3.4e+02
chr1	156075000	156100000	LMNA:25Kb:0:0:3.1e+02:6e+02
chr1	156075000	156100000	MEX3A:25Kb:0:0:3.1e+02:6e+02
chr1	156100000	156125000	BGLAP:-100Kb:1.7e-05:2.1e-07:96:2.1e+02
chr1	156100000	156125000	LMNA:50Kb:1.2e-10:3e-12:1.7e+02:3.4e+02
chr1	156100000	156125000	MEX3A:50Kb:1.2e-10:3e-12:1.7e+02:3.4e+02
chr1	156100000	156125000	PAQR6:-100Kb:1.7e-05:2.1e-07:96:2.1e+02
chr1	156100000	156125000	PMF1:-75Kb:9e-12:1.1e-13:1.2e+02:2.9e+02
chr1	156100000	156125000	PMF1-BGLAP:-100Kb:1.7e-05:2.1e-07:96:2.1e+02
chr1	156125000	156150000	PMF1:-50Kb:4e-06:1.5e-07:1.7e+02:2.9e+02
chr1	156175000	156200000	LMNA:125Kb:8.6e-07:3.3e-08:92:2.2e+02
chr1	156175000	156200000	MEX3A:125Kb:8.6e-07:3.3e-08:92:2.2e+02
chr1	156175000	156200000	SEMA4A:75Kb:1.3e-10:1.6e-12:1.2e+02:2.9e+02
chr1	156200000	156225000	SEMA4A:100Kb:2.1e-05:8e-07:96:2.1e+02
chr1	156500000	156525000	MEF2D:50Kb:1.2e-06:1.5e-08:2.3e+02:3.5e+02
chr1	156675000	156700000	INSRR:-150Kb:1.7e-05:2.3e-07:1.1e+02:2.4e+02
chr1	156750000	156775000	INSRR:-75Kb:7.1e-05:1.9e-06:1.6e+02:2.8e+02
chr1	156825000	156850000	CRABP2:150Kb:3.3e-05:4.4e-07:1.1e+02:2.4e+02
chr1	156825000	156850000	ISG20L2:150Kb:3.3e-05:4.4e-07:1.1e+02:2.4e+02
chr1	156825000	156850000	RRNAD1:150Kb:3.3e-05:4.4e-07:1.1e+02:2.4e+02
chr1	157050000	157075000	ETV3:-50Kb:3e-07:3.7e-09:1.1e+02:2.7e+02
chr1	157075000	157100000	ETV3:-25Kb:9.3e-05:2.3e-06:1.9e+02:3.2e+02
chr1	157100000	157125000	ETV3L:50Kb:4.4e-07:5.4e-09:1.1e+02:2.7e+02
chr1	157975000	158000000	KIRREL:25Kb:7.8e-12:3e-13:1.9e+02:3.5e+02
chr1	158000000	158025000	KIRREL:50Kb:7.8e-13:2e-14:1e+02:2.7e+02
chr1	158025000	158050000	KIRREL:75Kb:3.4e-08:2.2e-09:74:2.1e+02
chr1	158050000	158075000	KIRREL:100Kb:0:0:58:2.8e+02
chr1	158075000	158100000	KIRREL:125Kb:3.5e-10:1.8e-11:48:2e+02
chr1	159050000	159075000	AIM2:25Kb:8.8e-07:1.1e-08:72:1.9e+02
chr1	159125000	159150000	DARC:-25Kb:8.6e-15:1.1e-16:1.1e+02:2.8e+02
chr1	159125000	159150000	DUSP23:-625Kb:4.9e-05:3.5e-06:30:1.3e+02
chr1	159125000	159150000	FCRL6:-625Kb:4.9e-05:3.5e-06:30:1.3e+02
chr1	159125000	159150000	LOC100131825:-25Kb:8.6e-15:1.1e-16:1.1e+02:2.8e+02
chr1	159150000	159175000	CADM3:25Kb:0:0:1.1e+02:2.8e+02
chr1	159250000	159275000	OR10J3:-25Kb:9.2e-06:1.1e-07:1.1e+02:2.2e+02
chr1	159275000	159300000	FCER1A:25Kb:8e-06:9.9e-08:1.1e+02:2.2e+02
chr1	159650000	159675000	CRP:-25Kb:2.7e-11:3.3e-13:1.1e+02:2.8e+02
chr1	159750000	159775000	C1orf204:-75Kb:1.4e-05:5.5e-07:72:1.8e+02
chr1	159750000	159775000	CADM3:625Kb:7.7e-06:2.1e-07:30:1.3e+02
chr1	159750000	159775000	CCDC19:-100Kb:0:0:64:2.9e+02
chr1	159750000	159775000	SLAMF8:-25Kb:2e-08:5.3e-10:1.1e+02:2.5e+02
chr1	159750000	159775000	VSIG8:-75Kb:1.4e-05:5.5e-07:72:1.8e+02
chr1	159775000	159800000	C1orf204:-50Kb:2e-05:1e-06:85:1.9e+02
chr1	159775000	159800000	CCDC19:-75Kb:6.3e-07:4.3e-08:72:1.9e+02
chr1	159775000	159800000	DUSP23:25Kb:1.9e-08:5.5e-10:1.1e+02:2.5e+02
chr1	159775000	159800000	FCRL6:25Kb:1.9e-08:5.5e-10:1.1e+02:2.5e+02
chr1	159775000	159800000	VSIG8:-50Kb:2e-05:1e-06:85:1.9e+02
chr1	159800000	159825000	C1orf204:-25Kb:1.6e-13:4e-15:1.1e+02:2.9e+02
chr1	159800000	159825000	CCDC19:-50Kb:7e-12:3.8e-13:85:2.5e+02
chr1	159800000	159825000	DUSP23:50Kb:1.5e-06:6.6e-08:85:2e+02
chr1	159800000	159825000	FCRL6:50Kb:1.5e-06:6.6e-08:85:2e+02
chr1	159800000	159825000	SLAMF8:25Kb:0:0:1.1e+02:3.8e+02
chr1	159800000	159825000	VSIG8:-25Kb:1.6e-13:4e-15:1.1e+02:2.9e+02
chr1	159825000	159850000	CCDC19:-25Kb:3.5e-14:1.4e-15:1.1e+02:2.9e+02
chr1	159825000	159850000	DUSP23:75Kb:9.6e-06:5.5e-07:72:1.8e+02
chr1	159825000	159850000	FCRL6:75Kb:9.6e-06:5.5e-07:72:1.8e+02
chr1	159825000	159850000	SLAMF8:50Kb:1.9e-05:1e-06:85:1.9e+02
chr1	159850000	159875000	C1orf204:25Kb:1e-13:1.3e-15:1.1e+02:2.9e+02
chr1	159850000	159875000	DUSP23:100Kb:0:0:64:2.9e+02
chr1	159850000	159875000	FCRL6:100Kb:0:0:64:2.9e+02
chr1	159850000	159875000	SLAMF8:75Kb:1.1e-06:4.1e-08:72:1.9e+02
chr1	159850000	159875000	TAGLN2:-25Kb:0:0:1.1e+02:3.5e+02
chr1	159850000	159875000	VSIG8:25Kb:1e-13:1.3e-15:1.1e+02:2.9e+02
chr1	159875000	159900000	CCDC19:25Kb:0:0:1.1e+02:3.5e+02
chr1	159875000	159900000	IGSF9:-25Kb:3.3e-09:9.1e-11:1.1e+02:2.6e+02
chr1	159875000	159900000	SLAMF9:-25Kb:3.3e-09:9.1e-11:1.1e+02:2.6e+02
chr1	159900000	159925000	LOC100505633:-25Kb:0:0:1.1e+02:3.3e+02
chr1	159900000	159925000	TAGLN2:25Kb:3.3e-09:8.2e-11:1.1e+02:2.6e+02
chr1	159925000	159950000	IGSF9:25Kb:0:0:1.1e+02:3.3e+02
chr1	159925000	159950000	SLAMF9:25Kb:0:0:1.1e+02:3.3e+02
chr1	159950000	159975000	LOC100505633:25Kb:0:0:1.1e+02:3.1e+02
chr1	160150000	160175000	PEA15:-25Kb:1.2e-05:1.7e-07:2.5e+02:3.7e+02
chr1	160175000	160200000	CASQ1:25Kb:1.3e-05:1.8e-07:2.5e+02:3.7e+02
chr1	160200000	160225000	CASQ1:50Kb:6.5e-05:1.8e-06:1.4e+02:2.5e+02
chr1	160250000	160275000	CASQ1:100Kb:8.8e-05:3.6e-06:78:1.8e+02
chr1	160950000	160975000	KLHDC9:-100Kb:4.6e-07:1.8e-08:72:1.7e+02
chr1	160950000	160975000	PVRL4:-100Kb:4.6e-07:1.8e-08:72:1.7e+02
chr1	161000000	161025000	ARHGAP30:-25Kb:1.6e-07:4e-09:1.9e+02:3e+02
chr1	161000000	161025000	KLHDC9:-50Kb:2.5e-10:6.4e-12:1.2e+02:2.4e+02
chr1	161000000	161025000	PVRL4:-50Kb:2.5e-10:6.4e-12:1.2e+02:2.4e+02
chr1	161025000	161050000	KLHDC9:-25Kb:0:0:1.9e+02:3.5e+02
chr1	161025000	161050000	PVRL4:-25Kb:0:0:1.9e+02:3.5e+02
chr1	161025000	161050000	TSTD1:25Kb:1.6e-07:4.3e-09:1.9e+02:3e+02
chr1	161025000	161050000	USF1:25Kb:1.6e-07:4.3e-09:1.9e+02:3e+02
chr1	161050000	161075000	ARHGAP30:25Kb:0:0:1.9e+02:3.5e+02
chr1	161050000	161075000	NIT1:-25Kb:7.3e-06:9.2e-08:1.9e+02:2.9e+02
chr1	161050000	161075000	PFDN2:-25Kb:7.3e-06:9.2e-08:1.9e+02:2.9e+02
chr1	161050000	161075000	TSTD1:50Kb:4.5e-10:5.9e-12:1.2e+02:2.4e+02
chr1	161050000	161075000	USF1:50Kb:4.5e-10:5.9e-12:1.2e+02:2.4e+02
chr1	161075000	161100000	KLHDC9:25Kb:2.5e-06:1.3e-07:1.9e+02:2.9e+02
chr1	161075000	161100000	PVRL4:25Kb:2.5e-06:1.3e-07:1.9e+02:2.9e+02
chr1	161125000	161150000	ADAMTS4:-25Kb:0:0:2.4e+02:4.1e+02
chr1	161125000	161150000	NDUFS2:-25Kb:0:0:2.4e+02:4.1e+02
chr1	161150000	161175000	APOA2:-25Kb:0:0:2.4e+02:3.9e+02
chr1	161150000	161175000	B4GALT3:25Kb:0:0:2.4e+02:4.1e+02
chr1	161150000	161175000	FCER1G:-25Kb:0:0:2.4e+02:3.9e+02
chr1	161150000	161175000	MIR5187:-25Kb:0:0:2.4e+02:3.9e+02
chr1	161150000	161175000	PPOX:25Kb:0:0:2.4e+02:4.1e+02
chr1	161150000	161175000	TOMM40L:-25Kb:0:0:2.4e+02:3.9e+02
chr1	161150000	161175000	USP21:25Kb:0:0:2.4e+02:4.1e+02
chr1	161175000	161200000	ADAMTS4:25Kb:0:0:2.4e+02:3.9e+02
chr1	161175000	161200000	C1orf192:-150Kb:7.1e-05:9e-07:69:1.5e+02
chr1	161175000	161200000	MPZ:-100Kb:1.5e-06:1.8e-08:91:1.9e+02
chr1	161175000	161200000	NDUFS2:25Kb:0:0:2.4e+02:3.9e+02
chr1	161175000	161200000	SDHC:-100Kb:1.5e-06:1.8e-08:91:1.9e+02
chr1	161275000	161300000	APOA2:100Kb:7.3e-07:1.9e-08:91:1.9e+02
chr1	161275000	161300000	FCER1G:100Kb:7.3e-07:1.9e-08:91:1.9e+02
chr1	161275000	161300000	MIR5187:100Kb:7.3e-07:1.9e-08:91:1.9e+02
chr1	161275000	161300000	TOMM40L:100Kb:7.3e-07:1.9e-08:91:1.9e+02
chr1	161325000	161350000	APOA2:150Kb:1.2e-05:6.4e-07:69:1.5e+02
chr1	161325000	161350000	FCER1G:150Kb:1.2e-05:6.4e-07:69:1.5e+02
chr1	161325000	161350000	MIR5187:150Kb:1.2e-05:6.4e-07:69:1.5e+02
chr1	161325000	161350000	TOMM40L:150Kb:1.2e-05:6.4e-07:69:1.5e+02
chr1	161350000	161375000	APOA2:175Kb:2.1e-06:8.4e-08:62:1.5e+02
chr1	161350000	161375000	FCER1G:175Kb:2.1e-06:8.4e-08:62:1.5e+02
chr1	161350000	161375000	MIR5187:175Kb:2.1e-06:8.4e-08:62:1.5e+02
chr1	161350000	161375000	TOMM40L:175Kb:2.1e-06:8.4e-08:62:1.5e+02
chr1	161450000	161475000	DUSP12:-250Kb:1.6e-07:2e-09:15:1.2e+02
chr1	161450000	161475000	FCGR2A:-25Kb:3.5e-13:4.3e-15:34:1.7e+02
chr1	161450000	161475000	HSPA6:-25Kb:3.5e-13:4.3e-15:34:1.7e+02
chr1	161650000	161675000	FCRLA:-25Kb:0:0:34:2.3e+02
chr1	161650000	161675000	FCRLB:-25Kb:0:0:34:2.3e+02
chr1	161675000	161700000	DUSP12:-25Kb:6.7e-05:1.7e-06:1.6e+02:2.4e+02
chr1	161675000	161700000	RPL31P11:25Kb:0:0:34:2.3e+02
chr1	161700000	161725000	FCRLA:25Kb:7e-05:1.7e-06:1.6e+02:2.4e+02
chr1	161700000	161725000	FCRLB:25Kb:7e-05:1.7e-06:1.6e+02:2.4e+02
chr1	161950000	161975000	OLFML2B:-25Kb:0:0:2.2e+02:4e+02
chr1	162300000	162325000	C1orf111:-25Kb:6.4e-06:8.3e-08:2.2e+02:3.2e+02
chr1	162300000	162325000	C1orf226:-25Kb:6.4e-06:8.3e-08:2.2e+02:3.2e+02
chr1	162325000	162350000	MIR556:25Kb:5.7e-06:7.4e-08:2.2e+02:3.2e+02
chr1	162350000	162375000	NOS1AP:325Kb:3.4e-09:4.8e-11:37:1.6e+02
chr1	162625000	162650000	DDR2:25Kb:8.7e-15:1.1e-16:2.1e+02:3.6e+02
chr1	162800000	162825000	NUF2:-475Kb:1.3e-05:1.6e-07:21:1.1e+02
chr1	162800000	162825000	RGS5:-475Kb:1.3e-05:1.6e-07:21:1.1e+02
chr1	162825000	162850000	NUF2:-450Kb:1.5e-05:4e-07:22:1e+02
chr1	162825000	162850000	RGS5:-450Kb:1.5e-05:4e-07:22:1e+02
chr1	165325000	165350000	LOC400794:-225Kb:1.1e-07:2.8e-09:36:1.2e+02
chr1	165350000	165375000	LOC400794:-200Kb:0:0:39:2.3e+02
chr1	165375000	165400000	LOC400794:-175Kb:4.4e-07:1.7e-08:43:1.2e+02
chr1	165550000	165575000	LMX1A:225Kb:2.2e-07:2.7e-09:36:1.2e+02
chr1	165625000	165650000	MGST3:25Kb:1.7e-14:2.2e-16:1.9e+02:3.1e+02
chr1	165850000	165875000	MGST3:250Kb:7.3e-07:1.9e-08:33:1.1e+02
chr1	165850000	165875000	TMCO1:125Kb:5.8e-11:7.2e-13:56:1.6e+02
chr1	165850000	165875000	UCK2:75Kb:2.2e-08:2.7e-10:82:1.7e+02
chr1	165875000	165900000	LOC400794:325Kb:1.2e-05:6.3e-07:27:98
chr1	165875000	165900000	TMCO1:150Kb:2e-05:4.9e-07:49:1.2e+02
chr1	166075000	166100000	MIR921:-25Kb:1.2e-07:3.1e-09:1e+02:1.9e+02
chr1	166100000	166125000	FAM78B:-25Kb:1.5e-10:2e-12:1e+02:2e+02
chr1	166125000	166150000	MIR921:25Kb:1.7e-10:2.1e-12:1e+02:2e+02
chr1	166150000	166175000	FAM78B:25Kb:2.4e-05:6.5e-07:1e+02:1.7e+02
chr1	167075000	167100000	DUSP27:25Kb:2.3e-11:3.1e-13:1.7e+02:2.6e+02
chr1	167075000	167100000	GPA33:25Kb:2.3e-11:3.1e-13:1.7e+02:2.6e+02
chr1	167450000	167475000	DUSP27:400Kb:4.2e-05:1.1e-06:27:83
chr1	167450000	167475000	GPA33:400Kb:4.2e-05:1.1e-06:27:83
chr1	167700000	167725000	MPZL1:25Kb:0:0:1.8e+02:2.9e+02
chr1	167750000	167775000	MPZL1:75Kb:3.3e-05:8.6e-07:73:1.3e+02
chr1	168225000	168250000	ANKRD36BP1:25Kb:4.1e-10:5.1e-12:1.8e+02:2.6e+02
chr1	168400000	168425000	LOC100505918:25Kb:1.9e-06:2.3e-08:1.5e+02:2.2e+02
chr1	169100000	169125000	ATP1B1:25Kb:1.8e-06:2.4e-08:1.5e+02:2.2e+02
chr1	169525000	169550000	SELL:-150Kb:9.1e-09:2.4e-10:50:1.2e+02
chr1	169550000	169575000	SELL:-125Kb:2.2e-11:2.9e-13:57:1.4e+02
chr1	169575000	169600000	SELL:-100Kb:1.1e-08:4.4e-10:67:1.4e+02
chr1	169600000	169625000	SELP:25Kb:5.1e-05:2e-06:1.7e+02:2.2e+02
chr1	169650000	169675000	SELP:75Kb:3.3e-08:8.4e-10:81:1.5e+02
chr1	169675000	169700000	F5:125Kb:5.8e-11:7.7e-13:57:1.4e+02
chr1	169675000	169700000	SELP:100Kb:3.3e-08:6.7e-10:67:1.4e+02
chr1	169700000	169725000	SELL:25Kb:4.4e-05:2.3e-06:1.7e+02:2.2e+02
chr1	169875000	169900000	SCYL3:25Kb:7.2e-05:9.1e-07:1.2e+02:1.8e+02
chr1	170525000	170550000	GORAB:25Kb:1.1e-07:1.4e-09:1.2e+02:1.9e+02
chr1	171275000	171300000	TOP1P1:-25Kb:6.5e-06:7.9e-08:1.3e+02:1.8e+02
chr1	171300000	171325000	FMO4:25Kb:7.1e-06:8.7e-08:1.3e+02:1.8e+02
chr1	171775000	171800000	METTL13:25Kb:2e-07:5.4e-09:1.4e+02:2.2e+02
chr1	171950000	171975000	METTL13:200Kb:1.9e-07:2.5e-09:40:1.3e+02
chr1	172600000	172625000	FASLG:-25Kb:2.6e-08:3.3e-10:1.4e+02:2.5e+02
chr1	172975000	173000000	TNFSF18:-25Kb:1.6e-10:2e-12:1.2e+02:2.4e+02
chr1	173850000	173875000	SERPINC1:-25Kb:0:0:1.5e+02:2.7e+02
chr1	174725000	174750000	CACYBP:-225Kb:1.3e-09:1.7e-11:24:1.3e+02
chr1	175425000	175450000	TNR:-275Kb:5.5e-06:7.2e-08:46:1.3e+02
chr1	176950000	176975000	MIR488:-25Kb:8.5e-10:1.1e-11:89:1.7e+02
chr1	177000000	177025000	MIR488:25Kb:1.1e-08:2.7e-10:89:1.6e+02
chr1	177100000	177125000	ASTN1:-25Kb:4.4e-05:1.1e-06:89:1.5e+02
chr1	177100000	177125000	FAM5B:-25Kb:4.4e-05:1.1e-06:89:1.5e+02
chr1	177150000	177175000	ASTN1:25Kb:3e-06:3.7e-08:89:1.6e+02
chr1	177150000	177175000	FAM5B:25Kb:3e-06:3.7e-08:89:1.6e+02
chr1	178025000	178050000	RASAL2:-25Kb:1.8e-05:2.3e-07:1.4e+02:2.2e+02
chr1	178025000	178050000	RASAL2-AS1:-25Kb:1.8e-05:2.3e-07:1.4e+02:2.2e+02
chr1	178250000	178275000	TEX35:-225Kb:2.1e-08:6.9e-10:17:1.1e+02
chr1	178275000	178300000	TEX35:-200Kb:1e-05:8.6e-07:19:96
chr1	178300000	178325000	TEX35:-175Kb:7.9e-07:4.9e-08:22:1.1e+02
chr1	178450000	178475000	TEX35:-25Kb:0:0:1.2e+02:3e+02
chr1	178475000	178500000	FAM20B:-500Kb:9.7e-07:2.8e-08:22:1.1e+02
chr1	178500000	178525000	FAM20B:-475Kb:5.8e-07:8.3e-09:23:1.1e+02
chr1	178700000	178725000	C1orf220:200Kb:0:0:41:1.8e+02
chr1	178725000	178750000	C1orf220:225Kb:2.6e-12:7.9e-14:38:1.6e+02
chr1	178725000	178750000	FAM20B:-250Kb:1.2e-05:4.9e-07:35:1.1e+02
chr1	178950000	178975000	C1orf220:450Kb:2.2e-07:1e-08:24:1.1e+02
chr1	178975000	179000000	C1orf220:475Kb:2.5e-07:1.6e-08:23:1.1e+02
chr1	178975000	179000000	TEX35:500Kb:7.9e-07:5.2e-08:22:1.1e+02
chr1	179075000	179100000	TOR3A:25Kb:2.4e-05:1e-06:1.7e+02:2.4e+02
chr1	179150000	179175000	TOR3A:100Kb:1.9e-05:2.6e-07:66:1.4e+02
chr1	179250000	179275000	TOR3A:200Kb:3.7e-05:2.1e-06:41:1.1e+02
chr1	179325000	179350000	TOR3A:275Kb:2.4e-05:7.8e-07:33:1.1e+02
chr1	179725000	179750000	FAM163A:25Kb:0:0:1.5e+02:2.9e+02
chr1	179750000	179775000	FAM163A:50Kb:9e-06:2.3e-07:87:1.6e+02
chr1	180125000	180150000	QSOX1:25Kb:2.6e-06:3.4e-08:1.8e+02:2.8e+02
chr1	180125000	180150000	TOR1AIP1:275Kb:1.7e-08:2.1e-10:34:1.3e+02
chr1	180125000	180150000	TOR1AIP2:300Kb:0:0:32:1.9e+02
chr1	180200000	180225000	LOC100527964:-25Kb:3.4e-14:4.4e-16:1.8e+02:3.4e+02
chr1	180250000	180275000	LOC100527964:25Kb:3.2e-07:1.3e-08:1.8e+02:2.9e+02
chr1	180375000	180400000	LOC100527964:150Kb:3.8e-09:1e-10:52:1.7e+02
chr1	180425000	180450000	LOC100527964:200Kb:6.6e-05:3.5e-06:42:1.3e+02
chr1	180850000	180875000	KIAA1614:-25Kb:5.1e-06:1.4e-07:1.7e+02:2.6e+02
chr1	180900000	180925000	KIAA1614:25Kb:4.7e-10:6.1e-12:1.7e+02:3e+02
chr1	181025000	181050000	MR1:25Kb:3.6e-06:9.1e-08:1.7e+02:2.7e+02
chr1	181075000	181100000	IER5:25Kb:0:0:1.7e+02:3.4e+02
chr1	181100000	181125000	IER5:50Kb:0:0:1.1e+02:3e+02
chr1	181100000	181125000	KIAA1614:225Kb:4.8e-05:1.9e-06:44:1.3e+02
chr1	181100000	181125000	MR1:100Kb:5.8e-10:7.4e-12:73:2e+02
chr1	181100000	181125000	STX6:125Kb:3.5e-05:4.6e-07:63:1.6e+02
chr1	182050000	182075000	GLUL:-300Kb:7.2e-08:1.9e-09:27:1.1e+02
chr1	182050000	182075000	TEDDM1:-300Kb:7.2e-08:1.9e-09:27:1.1e+02
chr1	182100000	182125000	GLUL:-250Kb:3.8e-11:5.1e-13:31:1.3e+02
chr1	182100000	182125000	TEDDM1:-250Kb:3.8e-11:5.1e-13:31:1.3e+02
chr1	182550000	182575000	NPL:-200Kb:2.6e-13:3.4e-15:37:1.7e+02
chr1	182575000	182600000	NPL:-175Kb:4.8e-07:1.3e-08:41:1.3e+02
chr1	182750000	182775000	LOC284648:175Kb:2e-09:2.5e-11:41:1.3e+02
chr1	182750000	182775000	RGS16:200Kb:0:0:37:1.7e+02
chr1	182750000	182775000	RNASEL:200Kb:0:0:37:1.7e+02
chr1	182775000	182800000	DHX9:-25Kb:1.1e-06:1.4e-08:60:1.5e+02
chr1	182775000	182800000	NPL:25Kb:2.6e-05:1e-06:1.8e+02:2.6e+02
chr1	183175000	183200000	LAMC2:25Kb:1.9e-07:2.4e-09:2.3e+02:3.3e+02
chr1	185275000	185300000	LOC100288079:-25Kb:3.4e-08:4.3e-10:1.4e+02:2.2e+02
chr1	185300000	185325000	IVNS1ABP:25Kb:2.3e-08:3.1e-10:1.4e+02:2.2e+02
chr1	185675000	185700000	RNU6-72:-500Kb:4.6e-05:1.9e-06:27:83
chr1	185725000	185750000	HMCN1:25Kb:9.7e-08:1.3e-09:1.1e+02:1.9e+02
chr1	186150000	186175000	RNU6-72:-25Kb:0:0:1.1e+02:2.2e+02
chr1	186200000	186225000	RNU6-72:25Kb:5.5e-09:1.5e-10:1.1e+02:1.8e+02
chr1	190550000	190575000	LOC440704:-25Kb:4.9e-08:6.2e-10:91:1.2e+02
chr1	192475000	192500000	RGS1:-50Kb:3.5e-14:4.4e-16:87:1.6e+02
chr1	192500000	192525000	RGS1:-25Kb:2.7e-06:1e-07:1.5e+02:1.9e+02
chr1	192550000	192575000	RGS1:25Kb:8.7e-12:2.2e-13:1.5e+02:2.1e+02
chr1	192900000	192925000	RGS2:125Kb:4.4e-06:2.3e-07:47:92
chr1	192925000	192950000	RGS2:150Kb:2.8e-06:1.1e-07:43:89
chr1	192950000	192975000	RGS2:175Kb:5.5e-07:1.4e-08:40:89
chr1	192975000	193000000	RGS2:200Kb:4.9e-08:6.5e-10:37:91
chr1	193025000	193050000	CDC73:-50Kb:5.3e-14:1.3e-15:87:1.6e+02
chr1	193025000	193050000	GLRX2:-50Kb:5.3e-14:1.3e-15:87:1.6e+02
chr1	193050000	193075000	CDC73:-25Kb:1.2e-07:4.7e-09:1.5e+02:2e+02
chr1	193050000	193075000	GLRX2:-25Kb:1.2e-07:4.7e-09:1.5e+02:2e+02
chr1	193050000	193075000	TROVE2:25Kb:8.7e-05:2.2e-06:1.5e+02:1.9e+02
chr1	193050000	193075000	UCHL5:25Kb:8.7e-05:2.2e-06:1.5e+02:1.9e+02
chr1	193075000	193100000	MIR1278:-25Kb:8.9e-15:1.1e-16:1e+02:1.7e+02
chr1	193075000	193100000	TROVE2:50Kb:1.3e-13:1.7e-15:87:1.6e+02
chr1	193075000	193100000	UCHL5:50Kb:1.3e-13:1.7e-15:87:1.6e+02
chr1	193100000	193125000	CDC73:25Kb:8.8e-15:1.1e-16:1e+02:1.7e+02
chr1	193100000	193125000	GLRX2:25Kb:8.8e-15:1.1e-16:1e+02:1.7e+02
chr1	193125000	193150000	MIR1278:25Kb:3.1e-07:7.7e-09:1.3e+02:1.8e+02
chr1	196825000	196850000	CFHR4:-25Kb:0:0:22:99
chr1	196875000	196900000	CFHR4:25Kb:1.2e-11:3.1e-13:22:81
chr1	198425000	198450000	LHX9:550Kb:1.1e-06:1.6e-08:22:77
chr1	200300000	200325000	SMIM16:-25Kb:5.8e-05:1.5e-06:1.5e+02:2.3e+02
chr1	200350000	200375000	SMIM16:25Kb:5.2e-09:6.6e-11:1.5e+02:2.5e+02
chr1	200950000	200975000	KIF21B:-25Kb:1.8e-09:2.2e-11:2.9e+02:4.3e+02
chr1	201450000	201475000	CSRP1:-25Kb:1.7e-06:2.1e-08:3.3e+02:4.6e+02
chr1	201450000	201475000	RPS10P7:-25Kb:1.7e-06:2.1e-08:3.3e+02:4.6e+02
chr1	201525000	201550000	MIR5191:-150Kb:3.2e-05:8.2e-07:93:2.2e+02
chr1	201525000	201550000	NAV1:-75Kb:3.4e-06:4.2e-08:1.5e+02:2.8e+02
chr1	201525000	201550000	RNU6-79:-225Kb:9.3e-06:1.2e-07:58:1.9e+02
chr1	201700000	201725000	MIR5191:25Kb:7.5e-06:9.6e-08:3.3e+02:4.6e+02
chr1	201750000	201775000	MIR5191:75Kb:7.6e-05:2.9e-06:1.5e+02:2.6e+02
chr1	201850000	201875000	LMOD1:-50Kb:4.2e-08:5.1e-10:2e+02:3.6e+02
chr1	201850000	201875000	RNPEP:-100Kb:1.8e-07:4.5e-09:1.2e+02:2.6e+02
chr1	201850000	201875000	TIMM17A:-50Kb:4.2e-08:5.1e-10:2e+02:3.6e+02
chr1	201875000	201900000	LMOD1:-25Kb:1.5e-07:3.7e-09:3.3e+02:4.8e+02
chr1	201875000	201900000	SHISA4:25Kb:7.2e-07:3.7e-08:3.3e+02:4.7e+02
chr1	201875000	201900000	TIMM17A:-25Kb:1.5e-07:3.7e-09:3.3e+02:4.8e+02
chr1	201900000	201925000	SHISA4:50Kb:2.2e-08:5.6e-10:2e+02:3.6e+02
chr1	201925000	201950000	SHISA4:75Kb:0:0:1.5e+02:3.6e+02
chr1	201950000	201975000	GPR37L1:-125Kb:1.3e-07:1.6e-09:1e+02:2.5e+02
chr1	201950000	201975000	SHISA4:100Kb:1.8e-07:7e-09:1.2e+02:2.6e+02
chr1	201975000	202000000	GPR37L1:-100Kb:2e-06:5e-08:1.2e+02:2.5e+02
chr1	202075000	202100000	ELF3:100Kb:5.2e-06:6.4e-08:1.2e+02:2.5e+02
chr1	202075000	202100000	RNPEP:125Kb:1.8e-07:3.6e-09:1e+02:2.5e+02
chr1	202800000	202825000	LOC148709:-25Kb:1.5e-06:2e-08:1.9e+02:3.2e+02
chr1	203100000	203125000	MYBPH:-25Kb:1e-09:1.3e-11:2.8e+02:4.3e+02
chr1	203650000	203675000	OPTC:200Kb:1.6e-06:2.1e-08:69:2e+02
chr1	203825000	203850000	ETNK2:-275Kb:2.8e-06:6e-08:42:1.6e+02
chr1	204075000	204100000	SNRPE:250Kb:0:0:47:2.7e+02
chr1	204075000	204100000	SOX13:50Kb:4.9e-07:6.1e-09:1.7e+02:3e+02
chr1	204100000	204125000	GOLT1A:-75Kb:1.1e-06:4.4e-08:1.2e+02:2.4e+02
chr1	204100000	204125000	SNRPE:275Kb:3.6e-06:9.3e-08:42:1.6e+02
chr1	204125000	204150000	GOLT1A:-50Kb:1.8e-11:4.7e-13:1.7e+02:3.3e+02
chr1	204125000	204150000	KISS1:-25Kb:2.4e-13:3e-15:3e+02:4.8e+02
chr1	204125000	204150000	LINC00628:-200Kb:6.8e-07:1.9e-08:62:1.9e+02
chr1	204125000	204150000	PLEKHA6:-200Kb:6.8e-07:1.9e-08:62:1.9e+02
chr1	204150000	204175000	REN:25Kb:2.8e-13:3.7e-15:3e+02:4.8e+02
chr1	204175000	204200000	ETNK2:75Kb:2.8e-06:7.3e-08:1.2e+02:2.4e+02
chr1	204175000	204200000	LINC00628:-150Kb:1.6e-11:2.2e-13:90:2.6e+02
chr1	204175000	204200000	PLEKHA6:-150Kb:1.6e-11:2.2e-13:90:2.6e+02
chr1	204175000	204200000	REN:50Kb:2.5e-11:6.4e-13:1.7e+02:3.3e+02
chr1	204200000	204225000	LINC00628:-125Kb:7.9e-07:3.2e-08:81:2.1e+02
chr1	204200000	204225000	PLEKHA6:-125Kb:7.9e-07:3.2e-08:81:2.1e+02
chr1	204225000	204250000	LINC00628:-100Kb:4.9e-06:2.7e-07:97:2.1e+02
chr1	204225000	204250000	PLEKHA6:-100Kb:4.9e-06:2.7e-07:97:2.1e+02
chr1	204325000	204350000	GOLT1A:150Kb:3.6e-12:4.9e-14:90:2.6e+02
chr1	204325000	204350000	REN:200Kb:2.3e-07:9.1e-09:62:1.9e+02
chr1	204375000	204400000	PIK3C2B:-75Kb:4.6e-10:1.8e-11:1.2e+02:2.8e+02
chr1	204400000	204425000	PIK3C2B:-50Kb:0:0:1.7e+02:5.1e+02
chr1	204425000	204450000	PIK3C2B:-25Kb:0:0:3e+02:5.2e+02
chr1	204450000	204475000	PPP1R15B:75Kb:1e-09:1.3e-11:1.2e+02:2.8e+02
chr1	205225000	205250000	NUAK2:-50Kb:4e-13:1e-14:1.5e+02:3.8e+02
chr1	205250000	205275000	NUAK2:-25Kb:4e-13:6.6e-15:2.6e+02:4.8e+02
chr1	205475000	205500000	CDK18:25Kb:0:0:24:4.2e+02
chr1	205500000	205525000	LOC284578:-25Kb:3e-07:8.4e-09:1e+02:2.6e+02
chr1	205500000	205525000	MFSD4:-25Kb:3e-07:8.4e-09:1e+02:2.6e+02
chr1	205550000	205575000	ELK4:-50Kb:5e-14:6.7e-16:66:2.9e+02
chr1	205550000	205575000	LOC284578:25Kb:8e-15:1.1e-16:1e+02:3.4e+02
chr1	205550000	205575000	MFSD4:25Kb:8e-15:1.1e-16:1e+02:3.4e+02
chr1	205550000	205575000	SLC45A3:-75Kb:2.7e-10:7.2e-12:51:2.5e+02
chr1	205650000	205675000	SLC45A3:25Kb:0:0:1e+02:3.9e+02
chr1	205675000	205700000	SLC45A3:50Kb:3e-09:1.2e-10:66:2.5e+02
chr1	205750000	205775000	SLC41A1:-25Kb:0:0:1e+02:3.8e+02
chr1	205775000	205800000	PM20D1:-25Kb:1.4e-07:1.8e-09:1e+02:2.9e+02
chr1	205800000	205825000	SLC41A1:25Kb:6.8e-08:1.7e-09:1e+02:2.9e+02
chr1	205875000	205900000	SLC26A9:-25Kb:0:0:1e+02:3.8e+02
chr1	206225000	206250000	AVPR1B:25Kb:7.8e-07:9.7e-09:1e+02:2.8e+02
chr1	206225000	206250000	CTSE:-75Kb:5.9e-06:1.6e-07:51:2.1e+02
chr1	206275000	206300000	CTSE:-25Kb:1.9e-06:2.6e-08:1e+02:2.7e+02
chr1	206300000	206325000	C1orf186:25Kb:2.4e-06:3.1e-08:1e+02:2.7e+02
chr1	206325000	206350000	CTSE:25Kb:8.5e-05:3.4e-06:5:1.5e+02
chr1	206600000	206625000	IKBKE:-25Kb:0:0:20:2.6e+02
chr1	207450000	207475000	CD55:-25Kb:3.4e-05:4.2e-07:1.5e+02:2.6e+02
chr1	208200000	208225000	PLXNA2:-200Kb:4.2e-06:2.3e-07:52:1.4e+02
chr1	208325000	208350000	PLXNA2:-75Kb:3.2e-14:4.4e-16:1.2e+02:2.6e+02
chr1	208350000	208375000	PLXNA2:-50Kb:1.2e-06:4.9e-08:1.7e+02:2.6e+02
chr1	208375000	208400000	PLXNA2:-25Kb:2.4e-12:6.5e-14:3.1e+02:4.4e+02
chr1	209750000	209775000	G0S2:-75Kb:7.5e-09:9.5e-11:1e+02:1.9e+02
chr1	209750000	209775000	HSD11B1:-100Kb:8.9e-15:1.1e-16:81:2e+02
chr1	209750000	209775000	LAMB3:-75Kb:7.5e-09:9.5e-11:1e+02:1.9e+02
chr1	209750000	209775000	MIR4260:-25Kb:0:0:2.5e+02:4.1e+02
chr1	209750000	209775000	TRAF3IP3:-175Kb:1.5e-05:1.9e-07:53:1.2e+02
chr1	209775000	209800000	CAMK1G:25Kb:0:0:2.5e+02:4.1e+02
chr1	209775000	209800000	HSD11B1:-75Kb:4.7e-09:1.2e-10:1e+02:1.9e+02
chr1	209800000	209825000	CAMK1G:50Kb:6.6e-07:4.5e-08:1.4e+02:2.2e+02
chr1	209825000	209850000	CAMK1G:75Kb:3.2e-09:1.3e-10:1e+02:1.9e+02
chr1	209850000	209875000	CAMK1G:100Kb:4.1e-15:1.1e-16:81:2e+02
chr1	209850000	209875000	MIR4260:75Kb:6.9e-09:1.8e-10:1e+02:1.9e+02
chr1	209900000	209925000	CAMK1G:150Kb:3.4e-09:1.9e-10:70:1.6e+02
chr1	209925000	209950000	CAMK1G:175Kb:3.1e-06:2.5e-07:53:1.2e+02
chr1	209950000	209975000	IRF6:-25Kb:1.4e-08:1.7e-10:2.5e+02:3.4e+02
chr1	209975000	210000000	C1orf74:25Kb:1.5e-08:1.8e-10:2.5e+02:3.4e+02
chr1	210525000	210550000	HHAT:25Kb:2e-09:2.6e-11:1.3e+02:2.3e+02
chr1	210575000	210600000	KCNH1:-725Kb:7.6e-05:2e-06:21:94
chr1	211325000	211350000	KCNH1:25Kb:7e-05:9.4e-07:79:1.5e+02
chr1	211675000	211700000	NEK2:-150Kb:6.4e-10:9.1e-12:54:1.6e+02
chr1	211675000	211700000	RD3:25Kb:1.4e-08:1.8e-10:2e+02:3e+02
chr1	211700000	211725000	NEK2:-125Kb:1.1e-06:3.1e-08:61:1.5e+02
chr1	211750000	211775000	NEK2:-75Kb:4.8e-05:2e-06:89:1.6e+02
chr1	211775000	211800000	SLC30A1:25Kb:2.2e-10:2.7e-12:2e+02:3.1e+02
chr1	211800000	211825000	SLC30A1:50Kb:2.6e-08:6.6e-10:1.2e+02:2.2e+02
chr1	211825000	211850000	SLC30A1:75Kb:4.5e-05:1.7e-06:89:1.6e+02
chr1	212275000	212300000	MIR3122:25Kb:6.3e-06:8.6e-08:1.5e+02:2.3e+02
chr1	212575000	212600000	NENF:-25Kb:0:0:1.5e+02:2.8e+02
chr1	212600000	212625000	TMEM206:25Kb:0:0:1.5e+02:2.8e+02
chr1	212625000	212650000	NENF:25Kb:1.3e-07:3.5e-09:1.8e+02:2.7e+02
chr1	212650000	212675000	ATF3:-75Kb:7.2e-05:8.7e-07:88:1.6e+02
chr1	212800000	212825000	FAM71A:25Kb:1.9e-05:2.4e-07:1.9e+02:2.6e+02
chr1	212825000	212850000	BATF3:-25Kb:7.8e-06:2.1e-07:1.9e+02:2.6e+02
chr1	212875000	212900000	BATF3:25Kb:4.8e-06:6.7e-08:1.9e+02:2.6e+02
chr1	213125000	213150000	VASH2:25Kb:8.8e-08:1.1e-09:1.9e+02:2.7e+02
chr1	214475000	214500000	SMYD2:25Kb:0:0:1.7e+02:3.1e+02
chr1	217275000	217300000	ESRRG:-25Kb:0:0:1.1e+02:1.8e+02
chr1	218675000	218700000	LOC728463:175Kb:1.8e-08:2.7e-10:42:1.1e+02
chr1	218675000	218700000	TGFB2:175Kb:1.8e-08:2.7e-10:42:1.1e+02
chr1	218725000	218750000	LOC728463:225Kb:7.7e-05:3.4e-06:35:84
chr1	218725000	218750000	TGFB2:225Kb:7.7e-05:3.4e-06:35:84
chr1	219225000	219250000	LOC728463:725Kb:1.6e-07:4.8e-09:22:84
chr1	219225000	219250000	TGFB2:725Kb:1.6e-07:4.8e-09:22:84
chr1	220075000	220100000	SLC30A10:-25Kb:0:0:53:1.6e+02
chr1	220450000	220475000	MARC1:-500Kb:3.7e-06:2.5e-07:23:85
chr1	220850000	220875000	MARC1:-100Kb:0:0:60:1.6e+02
chr1	220850000	220875000	MARC2:-50Kb:3.8e-05:9.9e-07:1e+02:1.6e+02
chr1	220900000	220925000	C1orf115:50Kb:2.1e-05:8.3e-07:1e+02:1.6e+02
chr1	220925000	220950000	C1orf115:75Kb:8.6e-09:2.3e-10:75:1.5e+02
chr1	220925000	220950000	MARC1:-25Kb:1.2e-09:4.1e-11:1.7e+02:2.5e+02
chr1	220925000	220950000	MARC2:25Kb:7.5e-08:9.8e-10:1.7e+02:2.5e+02
chr1	220950000	220975000	C1orf115:100Kb:0:0:60:1.6e+02
chr1	220975000	221000000	MARC1:25Kb:9.9e-08:5.1e-09:1.4e+02:2.1e+02
chr1	221375000	221400000	HLX:325Kb:1.2e-05:1.6e-07:42:1.1e+02
chr1	221925000	221950000	DUSP10:25Kb:1.7e-09:9.7e-11:1.6e+02:2.5e+02
chr1	222000000	222025000	DUSP10:100Kb:0:0:59:1.8e+02
chr1	222025000	222050000	DUSP10:125Kb:7.9e-15:2.2e-16:50:1.6e+02
chr1	222050000	222075000	DUSP10:150Kb:2.7e-10:1.1e-11:44:1.4e+02
chr1	222100000	222125000	DUSP10:200Kb:8.9e-05:6.2e-06:34:95
chr1	223825000	223850000	CAPN8:-25Kb:0:0:1.5e+02:3.5e+02
chr1	223900000	223925000	CAPN2:25Kb:2.2e-07:6.1e-09:1.5e+02:2.7e+02
chr1	223925000	223950000	CAPN2:50Kb:0:0:74:2.8e+02
chr1	223950000	223975000	CAPN2:75Kb:2.7e-06:1.1e-07:50:1.6e+02
chr1	224700000	224725000	CNIH3:-100Kb:4.8e-11:6.1e-13:82:2.2e+02
chr1	224825000	224850000	CNIH3:25Kb:3.8e-07:9.7e-09:2e+02:3.1e+02
chr1	225650000	225675000	LEFTY1:-425Kb:2.3e-10:3e-12:36:1.7e+02
chr1	225650000	225675000	SRP9:-300Kb:0:0:43:2.3e+02
chr1	225650000	225675000	TMEM63A:-400Kb:2.2e-13:5.8e-15:37:1.8e+02
chr1	226025000	226050000	TMEM63A:-25Kb:0:0:1.8e+02:4e+02
chr1	226050000	226075000	LEFTY1:-25Kb:4.6e-10:1.2e-11:1.8e+02:3.1e+02
chr1	226075000	226100000	TMEM63A:25Kb:9.6e-11:3.8e-12:1.8e+02:3.1e+02
chr1	226200000	226225000	SDE2:25Kb:1.4e-05:1.8e-07:1.8e+02:2.8e+02
chr1	226550000	226575000	PARP1:-25Kb:8.6e-05:1e-06:2.3e+02:3.3e+02
chr1	226800000	226825000	PSEN2:-250Kb:5e-05:1.4e-06:42:1.3e+02
chr1	226950000	226975000	ITPKB:25Kb:0:0:1.5e+02:3.2e+02
chr1	227000000	227025000	ITPKB:75Kb:5.9e-06:1.5e-07:83:1.8e+02
chr1	227075000	227100000	PSEN2:25Kb:0:0:1.5e+02:3.9e+02
chr1	227525000	227550000	CDC42BPA:25Kb:8.7e-08:1.1e-09:1.5e+02:2.9e+02
chr1	227925000	227950000	MIR5008:-200Kb:1e-05:1.3e-07:35:1.4e+02
chr1	227925000	227950000	WNT9A:-200Kb:1e-05:1.3e-07:35:1.4e+02
chr1	229600000	229625000	NUP133:-25Kb:3.9e-12:4.9e-14:1.8e+02:3.1e+02
chr1	230225000	230250000	GALNT2:25Kb:0:0:2e+02:4.2e+02
chr1	230250000	230275000	GALNT2:50Kb:2.4e-05:1.3e-06:1.2e+02:1.9e+02
chr1	230275000	230300000	GALNT2:75Kb:5e-12:1.3e-13:85:2e+02
chr1	230300000	230325000	GALNT2:100Kb:4.4e-05:3.5e-06:67:1.4e+02
chr1	230325000	230350000	GALNT2:125Kb:5.7e-09:2.3e-10:56:1.5e+02
chr1	230350000	230375000	GALNT2:150Kb:4.4e-05:2.9e-06:49:1.2e+02
chr1	230900000	230925000	CAPN9:25Kb:7.2e-05:8.9e-07:1.9e+02:2.7e+02
chr1	230975000	231000000	C1orf198:-25Kb:4.4e-07:5.5e-09:1.9e+02:2.8e+02
chr1	231325000	231350000	LOC149373:25Kb:5.4e-13:7.1e-15:1.9e+02:3.1e+02
chr1	231475000	231500000	LINC00582:-250Kb:3.7e-12:4.9e-14:56:1.7e+02
chr1	231475000	231500000	TSNAX:-225Kb:1.3e-07:1.8e-09:57:1.5e+02
chr1	231925000	231950000	DISC2:-25Kb:1.1e-06:1.4e-08:1.6e+02:2.5e+02
chr1	232675000	232700000	SIPA1L2:25Kb:0:0:1.6e+02:3.1e+02
chr1	233050000	233075000	NTPCR:-25Kb:2e-06:5e-08:1.6e+02:2.2e+02
chr1	233100000	233125000	NTPCR:25Kb:4.5e-08:5.7e-10:1.6e+02:2.3e+02
chr1	236250000	236275000	LGALS8:-425Kb:1.7e-14:2.2e-16:22:1.2e+02
chr1	236250000	236275000	LGALS8-AS1:-425Kb:1.7e-14:2.2e-16:22:1.2e+02
chr1	236650000	236675000	LGALS8:-25Kb:3.6e-07:9.6e-09:1.7e+02:2.4e+02
chr1	236650000	236675000	LGALS8-AS1:-25Kb:3.6e-07:9.6e-09:1.7e+02:2.4e+02
chr1	236700000	236725000	HEATR1:-50Kb:9.6e-11:1.2e-12:1e+02:1.9e+02
chr1	236725000	236750000	HEATR1:-25Kb:1.3e-05:3.4e-07:1.7e+02:2.3e+02
chr1	236975000	237000000	MTR:25Kb:8.8e-05:1.1e-06:1.7e+02:2.3e+02
chr1	237125000	237150000	MT1P2:-25Kb:4.7e-12:5.7e-14:1.1e+02:1.9e+02
chr1	238025000	238050000	ZP4:-25Kb:4.7e-12:6e-14:98:1.4e+02
chr1	238050000	238075000	LOC100130331:25Kb:2e-11:2.6e-13:98:1.4e+02
chr1	240125000	240150000	RPS7P5:-25Kb:4e-07:5.1e-09:1.1e+02:1.5e+02
chr1	240275000	240300000	FMN2:25Kb:0:0:1.1e+02:1.8e+02
chr1	240800000	240825000	GREM2:25Kb:2.6e-14:3.3e-16:81:1.5e+02
chr1	241650000	241675000	FH:-25Kb:4.4e-08:5.7e-10:86:1.5e+02
chr1	241650000	241675000	KMO:-25Kb:4.4e-08:5.7e-10:86:1.5e+02
chr1	241675000	241700000	CHML:-100Kb:1.9e-05:1.1e-06:54:1.1e+02
chr1	241750000	241775000	CHML:-25Kb:1.7e-07:7e-09:1.2e+02:1.8e+02
chr1	241775000	241800000	EXO1:-225Kb:3.2e-09:4.4e-11:34:99
chr1	241775000	241800000	FH:100Kb:4.5e-05:1.2e-06:54:1.1e+02
chr1	241775000	241800000	KMO:100Kb:4.5e-05:1.2e-06:54:1.1e+02
chr1	241775000	241800000	OPN3:-25Kb:3.7e-07:4.9e-09:1.2e+02:1.8e+02
chr1	241775000	241800000	WDR64:-25Kb:3.7e-07:4.9e-09:1.2e+02:1.8e+02
chr1	241800000	241825000	CHML:25Kb:1.7e-07:7e-09:1.2e+02:1.8e+02
chr1	242000000	242025000	CHML:225Kb:1e-07:1.4e-09:34:99
chr1	242050000	242075000	MAP1LC3C:-100Kb:4.5e-12:6e-14:54:1.3e+02
chr1	242125000	242150000	MAP1LC3C:-25Kb:9.3e-05:2.5e-06:1.2e+02:1.6e+02
chr1	243375000	243400000	CEP170:-25Kb:5e-13:1.9e-14:77:2.1e+02
chr1	243375000	243400000	SDCCAG8:-25Kb:5e-13:1.9e-14:77:2.1e+02
chr1	243425000	243450000	CEP170:25Kb:0:0:77:2.6e+02
chr1	243425000	243450000	SDCCAG8:25Kb:0:0:77:2.6e+02
chr1	243450000	243475000	CEP170:50Kb:5e-13:1.6e-14:29:1.6e+02
chr1	243450000	243475000	SDCCAG8:50Kb:5e-13:1.6e-14:29:1.6e+02
chr1	244475000	244500000	C1orf100:-25Kb:2.3e-13:2.9e-15:2.2e+02:3.5e+02
chr1	244525000	244550000	C1orf100:25Kb:3.8e-05:9.7e-07:2.2e+02:3e+02
chr1	244775000	244800000	DESI2:-25Kb:3.1e-06:4.1e-08:1.9e+02:2.8e+02
chr1	245275000	245300000	KIF26B:-25Kb:0:0:1.2e+02:2.7e+02
chr1	245325000	245350000	KIF26B:25Kb:1.3e-10:3.5e-12:1.2e+02:2.2e+02
chr1	246150000	246175000	KIF26B:850Kb:5.1e-07:2.1e-08:24:1.1e+02
chr1	246700000	246725000	LOC255654:25Kb:3.6e-05:4.9e-07:1.8e+02:2.5e+02
chr1	246850000	246875000	SMYD3:200Kb:1.1e-06:1.5e-08:34:1.1e+02
chr1	246975000	247000000	LOC149134:25Kb:4.5e-06:5.5e-08:1.4e+02:2e+02
chr1	247450000	247475000	ZNF496:-25Kb:0:0:1.4e+02:2.9e+02
chr1	247500000	247525000	ZNF496:25Kb:2.7e-06:6.8e-08:1.4e+02:2.2e+02
chr10	225000	250000	MIR5699:-450Kb:4.5e-07:7.3e-09:35:1.3e+02
chr10	225000	250000	PRR26:-450Kb:4.5e-07:7.3e-09:35:1.3e+02
chr10	600000	625000	DIP2C:-125Kb:1.6e-07:2.4e-09:2.2e+02:3.2e+02
chr10	1025000	1050000	IDI2:-25Kb:4.5e-09:5.4e-11:2.2e+02:3.2e+02
chr10	1025000	1050000	IDI2-AS1:-25Kb:4.5e-09:5.4e-11:2.2e+02:3.2e+02
chr10	1050000	1075000	GTPBP4:25Kb:4e-09:5.1e-11:2.2e+02:3.2e+02
chr10	1175000	1200000	LINC00200:-25Kb:0:0:72:2.1e+02
chr10	1225000	1250000	LINC00200:25Kb:1.5e-10:3.8e-12:72:1.7e+02
chr10	1525000	1550000	ADARB2-AS1:-25Kb:0:0:72:1.8e+02
chr10	1575000	1600000	ADARB2-AS1:25Kb:8.9e-10:2.3e-11:72:1.6e+02
chr10	3075000	3100000	PFKP:-25Kb:0:0:29:2.1e+02
chr10	3125000	3150000	PFKP:25Kb:0:0:0:3.1e+02
chr10	3125000	3150000	PITRM1:-75Kb:1.8e-05:6.8e-07:12:1.2e+02
chr10	3125000	3150000	PITRM1-AS1:-50Kb:1.2e-07:3e-09:15:1.4e+02
chr10	3150000	3175000	PFKP:50Kb:8.3e-09:3.2e-10:0:1.3e+02
chr10	3150000	3175000	PITRM1:-50Kb:2.2e-11:2.7e-13:15:1.7e+02
chr10	3150000	3175000	PITRM1-AS1:-25Kb:0:0:22:4.1e+02
chr10	3175000	3200000	PITRM1:-25Kb:6.3e-06:1.6e-07:1.9e+02:3e+02
chr10	3200000	3225000	PITRM1-AS1:25Kb:4.5e-06:1.7e-07:1.9e+02:3e+02
chr10	5500000	5525000	CALML3:-50Kb:8.1e-05:4.2e-06:95:1.9e+02
chr10	5500000	5525000	CALML5:-25Kb:3.3e-07:1.3e-08:1.4e+02:2.6e+02
chr10	5525000	5550000	CALML3:-25Kb:0:0:1.4e+02:3.3e+02
chr10	5550000	5575000	CALML5:25Kb:0:0:1.4e+02:3.3e+02
chr10	5575000	5600000	CALML3:25Kb:0:0:1.4e+02:3.6e+02
chr10	5575000	5600000	CALML5:50Kb:8.2e-06:4.3e-07:95:2e+02
chr10	5625000	5650000	CALML5:100Kb:4.7e-05:3.1e-06:63:1.6e+02
chr10	5650000	5675000	CALML3:100Kb:1.4e-08:5.7e-10:63:1.9e+02
chr10	5650000	5675000	CALML5:125Kb:1.2e-08:3.1e-10:55:1.9e+02
chr10	5675000	5700000	ASB13:-25Kb:4.8e-07:5.9e-09:1.4e+02:2.7e+02
chr10	7750000	7775000	ITIH2:25Kb:3.5e-10:4.4e-12:1.4e+02:2.2e+02
chr10	7825000	7850000	TAF3:-25Kb:0:0:1.4e+02:2.4e+02
chr10	7850000	7875000	ATP5C1:25Kb:0:0:1.4e+02:2.4e+02
chr10	7850000	7875000	KIN:25Kb:0:0:1.4e+02:2.4e+02
chr10	7900000	7925000	GATA3:-175Kb:2.2e-07:9.6e-09:38:1e+02
chr10	7900000	7925000	GATA3-AS1:-175Kb:2.2e-07:9.6e-09:38:1e+02
chr10	7925000	7950000	GATA3:-150Kb:5e-05:3.6e-06:42:94
chr10	7925000	7950000	GATA3-AS1:-150Kb:5e-05:3.6e-06:42:94
chr10	8000000	8025000	GATA3:-75Kb:1.2e-06:6.7e-08:67:1.3e+02
chr10	8000000	8025000	GATA3-AS1:-75Kb:1.2e-06:6.7e-08:67:1.3e+02
chr10	8050000	8075000	GATA3:-25Kb:0:0:1.4e+02:2.4e+02
chr10	8050000	8075000	GATA3-AS1:-25Kb:0:0:1.4e+02:2.4e+02
chr10	8100000	8125000	GATA3:25Kb:1.2e-11:3.4e-13:1.4e+02:2.2e+02
chr10	8100000	8125000	GATA3-AS1:25Kb:1.2e-11:3.4e-13:1.4e+02:2.2e+02
chr10	10800000	10825000	SFTA1P:-25Kb:4.2e-15:1.1e-16:96:2.6e+02
chr10	10850000	10875000	SFTA1P:25Kb:0:0:96:3.9e+02
chr10	10950000	10975000	LINC00710:-25Kb:1e-10:1.3e-12:96:2.4e+02
chr10	11000000	11025000	CELF2:-25Kb:1.1e-05:1.4e-07:96:2e+02
chr10	11000000	11025000	LINC00710:25Kb:8.8e-10:2.2e-11:96:2.3e+02
chr10	11825000	11850000	PROSER2:-25Kb:0:0:2.1e+02:3.8e+02
chr10	13225000	13250000	MCM10:25Kb:8e-10:9.8e-12:1.9e+02:3.1e+02
chr10	15225000	15250000	NMT2:25Kb:3.2e-05:4e-07:2.1e+02:3.1e+02
chr10	15250000	15275000	FAM171A1:-150Kb:8.1e-05:2.3e-06:81:1.7e+02
chr10	15375000	15400000	FAM171A1:-25Kb:1.9e-09:2.6e-11:2.1e+02:3.4e+02
chr10	15475000	15500000	ITGA8:-275Kb:3.2e-12:4.2e-14:31:1.6e+02
chr10	16875000	16900000	TRDMT1:-350Kb:7.2e-05:2e-06:28:1e+02
chr10	16875000	16900000	VIM:-375Kb:9.4e-06:5.4e-07:26:1e+02
chr10	17025000	17050000	VIM:-225Kb:8.3e-08:1.2e-09:38:1.3e+02
chr10	17050000	17075000	VIM:-200Kb:1.6e-07:4.5e-09:42:1.3e+02
chr10	17100000	17125000	VIM:-150Kb:2.7e-05:2e-06:51:1.2e+02
chr10	17225000	17250000	VIM:-25Kb:2.1e-06:9.1e-08:1.9e+02:2.7e+02
chr10	17250000	17275000	TRDMT1:25Kb:6e-06:8.4e-08:1.9e+02:2.7e+02
chr10	17275000	17300000	RSU1:425Kb:3.9e-09:5.3e-11:24:1.3e+02
chr10	18250000	18275000	LOC100129213:-25Kb:2.3e-07:3e-09:1.2e+02:1.7e+02
chr10	18250000	18275000	SLC39A12:25Kb:4.2e-05:5.7e-07:1.2e+02:1.6e+02
chr10	18875000	18900000	ARL5B:-50Kb:2.6e-10:3.2e-12:66:1.1e+02
chr10	18875000	18900000	NSUN6:-50Kb:2.6e-10:3.2e-12:66:1.1e+02
chr10	18900000	18925000	ARL5B:-25Kb:4.4e-07:1.1e-08:1.2e+02:1.5e+02
chr10	18900000	18925000	NSUN6:-25Kb:4.4e-07:1.1e-08:1.2e+02:1.5e+02
chr10	21475000	21500000	NEBL:25Kb:2.6e-07:3.4e-09:1.6e+02:2.3e+02
chr10	21475000	21500000	NEBL-AS1:25Kb:2.6e-07:3.4e-09:1.6e+02:2.3e+02
chr10	21550000	21575000	C10orf114:-225Kb:0:0:37:1.7e+02
chr10	21550000	21575000	MIR1915:-225Kb:0:0:37:1.7e+02
chr10	22750000	22775000	LOC100499489:25Kb:3e-12:3.8e-14:1.5e+02:2.4e+02
chr10	23600000	23625000	C10orf67:-25Kb:1.1e-09:1.4e-11:76:1.5e+02
chr10	23650000	23675000	C10orf67:25Kb:3.4e-08:8.7e-10:76:1.4e+02
chr10	23700000	23725000	OTUD1:-25Kb:7.6e-13:9.4e-15:76:1.7e+02
chr10	23750000	23775000	OTUD1:25Kb:2.6e-05:6.6e-07:76:1.3e+02
chr10	25125000	25150000	PRTFDC1:-100Kb:1.3e-09:1.9e-11:59:1.7e+02
chr10	25175000	25200000	PRTFDC1:-50Kb:5.5e-06:2.5e-07:1e+02:1.8e+02
chr10	25200000	25225000	PRTFDC1:-25Kb:4.1e-07:1.2e-08:1.7e+02:2.6e+02
chr10	25300000	25325000	ENKUR:-50Kb:2.4e-06:3.6e-08:1e+02:1.9e+02
chr10	25350000	25375000	THNSL1:50Kb:2.7e-06:3.7e-08:1e+02:1.9e+02
chr10	26475000	26500000	GAD2:-25Kb:6.1e-09:1.5e-10:1.1e+02:1.7e+02
chr10	26525000	26550000	GAD2:25Kb:2e-10:2.4e-12:1.1e+02:1.8e+02
chr10	26975000	27000000	ABI1:-175Kb:2.6e-05:1e-06:29:71
chr10	27000000	27025000	ABI1:-150Kb:0:0:33:1.1e+02
chr10	27025000	27050000	ABI1:-125Kb:6.8e-12:1.8e-13:38:1e+02
chr10	27150000	27175000	PDSS1:175Kb:8.1e-05:1e-06:29:71
chr10	27350000	27375000	ANKRD26:-25Kb:0:0:1.3e+02:2.4e+02
chr10	27375000	27400000	MASTL:-50Kb:9.6e-06:1.2e-07:77:1.3e+02
chr10	27375000	27400000	YME1L1:-50Kb:9.6e-06:1.2e-07:77:1.3e+02
chr10	27400000	27425000	ANKRD26:25Kb:1.5e-06:6.1e-08:1.3e+02:1.8e+02
chr10	27400000	27425000	MASTL:-25Kb:5.1e-05:1.3e-06:1.3e+02:1.8e+02
chr10	27400000	27425000	YME1L1:-25Kb:5.1e-05:1.3e-06:1.3e+02:1.8e+02
chr10	27425000	27450000	ANKRD26:50Kb:9e-07:2.4e-08:77:1.3e+02
chr10	28325000	28350000	ARMC4:50Kb:8.6e-05:1.1e-06:91:1.6e+02
chr10	28575000	28600000	MPP7:25Kb:7.8e-08:1.1e-09:1.6e+02:2.4e+02
chr10	28950000	28975000	LYZL1:-625Kb:3.2e-05:4.2e-07:24:1.1e+02
chr10	29275000	29300000	BAMBI:325Kb:3.7e-13:5.9e-15:36:1.5e+02
chr10	29400000	29425000	BAMBI:450Kb:4.8e-05:2.3e-06:30:1e+02
chr10	29575000	29600000	BAMBI:625Kb:7.3e-07:2.3e-08:24:1.1e+02
chr10	29900000	29925000	MIR938:25Kb:2e-06:2.5e-08:2.3e+02:3.3e+02
chr10	32175000	32200000	ARHGAP12:-25Kb:3.7e-05:4.5e-07:1.4e+02:2.3e+02
chr10	33250000	33275000	ITGB1:25Kb:4.2e-09:1e-10:1.6e+02:2.7e+02
chr10	33275000	33300000	ITGB1:50Kb:8e-13:1e-14:89:2.2e+02
chr10	33575000	33600000	NRP1:-25Kb:8.3e-15:1.1e-16:1.7e+02:3e+02
chr10	35500000	35525000	CREM:100Kb:1.8e-05:2.2e-07:75:1.8e+02
chr10	35850000	35875000	GJD4:-25Kb:3e-13:3.9e-15:1.3e+02:2.9e+02
chr10	35900000	35925000	GJD4:25Kb:1.3e-05:3.3e-07:1.3e+02:2.3e+02
chr10	37850000	37875000	MTRNR2L7:-25Kb:3e-07:3.7e-09:98:1.4e+02
chr10	38250000	38275000	ZNF37A:-125Kb:2e-05:5.4e-07:27:52
chr10	38350000	38375000	ZNF37A:-25Kb:1.6e-05:2.1e-07:98:1.2e+02
chr10	43100000	43125000	ZNF33B:-25Kb:9.5e-08:1.3e-09:98:1.6e+02
chr10	43600000	43625000	CSGALNACT2:-25Kb:3.2e-05:8.2e-07:1.8e+02:2.4e+02
chr10	43650000	43675000	CSGALNACT2:25Kb:1.3e-09:1.7e-11:1.8e+02:2.7e+02
chr10	43875000	43900000	HNRNPF:-25Kb:9.4e-05:1.2e-06:1.8e+02:2.4e+02
chr10	44250000	44275000	HNRNPA3P1:-25Kb:5.2e-07:6.6e-09:1.2e+02:2e+02
chr10	44300000	44325000	LINC00619:-25Kb:6.1e-08:1.6e-09:1.2e+02:2.1e+02
chr10	44325000	44350000	LINC00840:-25Kb:0:0:1.2e+02:2.7e+02
chr10	44350000	44375000	LINC00619:25Kb:0:0:1.2e+02:2.7e+02
chr10	44375000	44400000	LINC00840:25Kb:0:0:1.2e+02:2.5e+02
chr10	44375000	44400000	LINC00841:-25Kb:8.2e-15:1.1e-16:1.2e+02:2.4e+02
chr10	44425000	44450000	LINC00841:25Kb:3.1e-11:8.3e-13:1.2e+02:2.3e+02
chr10	45350000	45375000	CXCL12:475Kb:2.5e-05:3.3e-07:24:97
chr10	45375000	45400000	TMEM72:-25Kb:1.6e-06:4.2e-08:1.2e+02:1.9e+02
chr10	45425000	45450000	TMEM72:25Kb:0:0:1.2e+02:2.4e+02
chr10	45450000	45475000	C10orf25:-25Kb:0:0:1.3e+02:2.8e+02
chr10	45450000	45475000	ZNF22:-25Kb:0:0:1.3e+02:2.8e+02
chr10	45475000	45500000	C10orf10:25Kb:0:0:1.3e+02:2.8e+02
chr10	45475000	45500000	RASSF4:25Kb:0:0:1.3e+02:2.8e+02
chr10	45475000	45500000	TMEM72-AS1:25Kb:0:0:1.3e+02:2.8e+02
chr10	45775000	45800000	OR13A1:-25Kb:4.9e-06:5.9e-08:1.3e+02:1.8e+02
chr10	45950000	45975000	ZFAND4:-200Kb:4.4e-05:5.5e-07:32:94
chr10	49400000	49425000	FRMPD2P1:25Kb:2.6e-14:3.3e-16:5.4:1e+02
chr10	49750000	49775000	ARHGAP22:-100Kb:4.5e-10:5.9e-12:79:1.7e+02
chr10	50525000	50550000	C10orf71:25Kb:8.5e-08:1.3e-09:2.3e+02:3.1e+02
chr10	50800000	50825000	OGDHL:-150Kb:2.5e-06:7e-08:44:1.1e+02
chr10	50850000	50875000	C10orf53:-25Kb:1.1e-08:2.9e-10:1.5e+02:2.3e+02
chr10	50900000	50925000	C10orf53:25Kb:1.7e-09:2.1e-11:1.5e+02:2.4e+02
chr10	50925000	50950000	OGDHL:-25Kb:1.2e-07:1.7e-09:1.5e+02:2.2e+02
chr10	51500000	51525000	AGAP7:25Kb:2.7e-14:3.3e-16:0:1e+02
chr10	51500000	51525000	MSMB:-25Kb:0:0:0:2.2e+02
chr10	51500000	51525000	NCOA4:-50Kb:2.4e-11:9.2e-13:0:94
chr10	51525000	51550000	NCOA4:-25Kb:0:0:0:1.6e+02
chr10	51550000	51575000	MSMB:25Kb:0:0:0:1.6e+02
chr10	51575000	51600000	NCOA4:25Kb:0:0:0:1.4e+02
chr10	53425000	53450000	CSTF2T:-25Kb:5.8e-07:7.2e-09:1.2e+02:1.8e+02
chr10	54225000	54250000	DKK1:175Kb:7.4e-07:4e-08:43:98
chr10	54225000	54250000	PRKG1-AS1:175Kb:7.4e-07:4e-08:43:98
chr10	54250000	54275000	DKK1:200Kb:7.4e-07:3e-08:40:96
chr10	54250000	54275000	PRKG1-AS1:200Kb:7.4e-07:3e-08:40:96
chr10	54300000	54325000	DKK1:250Kb:6.9e-07:1.9e-08:36:93
chr10	54300000	54325000	PRKG1-AS1:250Kb:6.9e-07:1.9e-08:36:93
chr10	54325000	54350000	DKK1:275Kb:0:0:35:1.3e+02
chr10	54325000	54350000	PRKG1-AS1:275Kb:0:0:35:1.3e+02
chr10	54375000	54400000	DKK1:325Kb:6.9e-05:4.7e-06:32:78
chr10	54375000	54400000	PRKG1-AS1:325Kb:6.9e-05:4.7e-06:32:78
chr10	54500000	54525000	MBL2:-25Kb:0:0:1.5e+02:2.8e+02
chr10	58075000	58100000	ZWINT:-25Kb:1.2e-07:1.5e-09:59:91
chr10	59925000	59950000	CISD1:-100Kb:3.5e-14:4.4e-16:44:1.1e+02
chr10	59925000	59950000	IPMK:-100Kb:3.5e-14:4.4e-16:44:1.1e+02
chr10	59975000	60000000	CISD1:-50Kb:3.4e-06:8.6e-08:75:1.2e+02
chr10	59975000	60000000	IPMK:-50Kb:3.4e-06:8.6e-08:75:1.2e+02
chr10	60000000	60025000	CISD1:-25Kb:7.5e-05:2.8e-06:1.3e+02:1.6e+02
chr10	60000000	60025000	IPMK:-25Kb:7.5e-05:2.8e-06:1.3e+02:1.6e+02
chr10	60050000	60075000	UBE2D1:-25Kb:5.4e-07:2.2e-08:1.3e+02:1.7e+02
chr10	60075000	60100000	TFAM:-50Kb:6.3e-08:8.3e-10:75:1.2e+02
chr10	60100000	60125000	UBE2D1:25Kb:1.3e-09:1.7e-11:1.3e+02:1.8e+02
chr10	60125000	60150000	UBE2D1:50Kb:3.1e-08:8.2e-10:75:1.2e+02
chr10	62500000	62525000	ANK3:25Kb:2.6e-12:3.2e-14:82:1.7e+02
chr10	63375000	63400000	C10orf107:-25Kb:4.2e-05:5.1e-07:1.5e+02:2.1e+02
chr10	64525000	64550000	ADO:-25Kb:7.8e-06:9.6e-08:1.3e+02:2.1e+02
chr10	65175000	65200000	JMJD1C-AS1:-25Kb:5e-05:6.4e-07:1.8e+02:2.4e+02
chr10	66550000	66575000	ANXA2P3:-25Kb:1.1e-09:1.4e-11:47:1.1e+02
chr10	68700000	68725000	LRRTM3:25Kb:1.7e-14:2.2e-16:78:1.4e+02
chr10	69875000	69900000	MYPN:25Kb:2.5e-11:6.3e-13:1.6e+02:2.5e+02
chr10	69900000	69925000	HERC4:75Kb:1.2e-11:1.5e-13:80:1.7e+02
chr10	69900000	69925000	MYPN:50Kb:0:0:1e+02:2.2e+02
chr10	70000000	70025000	ATOH7:25Kb:2.2e-07:2.9e-09:1.6e+02:2.4e+02
chr10	70775000	70800000	SRGN:-50Kb:1.4e-08:3.5e-10:1.1e+02:2.3e+02
chr10	70800000	70825000	SRGN:-25Kb:0:0:1.9e+02:3.6e+02
chr10	71125000	71150000	HK1:100Kb:1.2e-06:1.4e-08:98:2.1e+02
chr10	71125000	71150000	HKDC1:150Kb:2.9e-14:7.8e-16:71:2.4e+02
chr10	71150000	71175000	HKDC1:175Kb:0:0:80:2.6e+02
chr10	71225000	71250000	TSPAN15:25Kb:8.4e-05:1e-06:2.9e+02:4e+02
chr10	71250000	71275000	TACR2:75Kb:8.8e-11:1.1e-12:1.2e+02:2.8e+02
chr10	71650000	71675000	COL13A1:100Kb:4.3e-05:5.4e-07:98:2.1e+02
chr10	72050000	72075000	NPFFR1:25Kb:6.4e-09:8e-11:2.9e+02:4.4e+02
chr10	72100000	72125000	PPA1:125Kb:9.3e-07:1.1e-08:82:2.1e+02
chr10	73000000	73025000	UNC5B-AS1:25Kb:3.5e-06:4.4e-08:2.8e+02:4e+02
chr10	73450000	73475000	C10orf105:-25Kb:2.4e-05:9.7e-07:2.8e+02:3.8e+02
chr10	73475000	73500000	C10orf54:-50Kb:2e-07:5.4e-09:1.6e+02:2.8e+02
chr10	73500000	73525000	C10orf105:25Kb:1.7e-07:2.3e-09:2.8e+02:4e+02
chr10	73525000	73550000	C10orf105:50Kb:2.4e-07:6.5e-09:1.6e+02:2.8e+02
chr10	73550000	73575000	C10orf54:25Kb:1.7e-08:2.3e-10:2.8e+02:4.1e+02
chr10	74675000	74700000	OIT3:25Kb:5.4e-07:6.8e-09:1.7e+02:2.6e+02
chr10	75275000	75300000	MYOZ1:-125Kb:2.8e-12:3.6e-14:51:1.7e+02
chr10	75275000	75300000	SYNPO2L:-125Kb:2.8e-12:3.6e-14:51:1.7e+02
chr10	75300000	75325000	USP54:-25Kb:2.2e-07:2.8e-09:1.6e+02:2.5e+02
chr10	75500000	75525000	CHCHD1:-25Kb:6.9e-12:8.9e-14:2.4e+02:3.5e+02
chr10	75500000	75525000	FUT11:-25Kb:6.9e-12:8.9e-14:2.4e+02:3.5e+02
chr10	75500000	75525000	ZSWIM8:-25Kb:6.9e-12:8.9e-14:2.4e+02:3.5e+02
chr10	75525000	75550000	NDST2:-25Kb:8.1e-08:9.9e-10:2.8e+02:3.8e+02
chr10	75525000	75550000	SEC24C:25Kb:5.7e-12:7.1e-14:2.4e+02:3.5e+02
chr10	75525000	75550000	ZSWIM8-AS1:-25Kb:8.1e-08:9.9e-10:2.8e+02:3.8e+02
chr10	75550000	75575000	CHCHD1:25Kb:3.8e-08:9.8e-10:2.8e+02:3.8e+02
chr10	75550000	75575000	FUT11:25Kb:3.8e-08:9.8e-10:2.8e+02:3.8e+02
chr10	75550000	75575000	ZSWIM8:25Kb:3.8e-08:9.8e-10:2.8e+02:3.8e+02
chr10	75600000	75625000	CAMK2G:-25Kb:0:0:2.8e+02:4.6e+02
chr10	75625000	75650000	C10orf55:-50Kb:3.4e-06:8.9e-08:1.7e+02:2.5e+02
chr10	75650000	75675000	C10orf55:-25Kb:0:0:2.8e+02:4.5e+02
chr10	75675000	75700000	CAMK2G:50Kb:3.3e-06:9.1e-08:1.7e+02:2.5e+02
chr10	75675000	75700000	PLAU:25Kb:0:0:2.8e+02:4.5e+02
chr10	76000000	76025000	DUSP13:-850Kb:3.2e-06:8.9e-08:19:96
chr10	76000000	76025000	SAMD8:-850Kb:3.2e-06:8.9e-08:19:96
chr10	76025000	76050000	DUSP13:-825Kb:7.2e-06:3e-07:20:93
chr10	76025000	76050000	SAMD8:-825Kb:7.2e-06:3e-07:20:93
chr10	76775000	76800000	DUPD1:-25Kb:2.2e-05:2.8e-07:1.5e+02:2.2e+02
chr10	76825000	76850000	DUPD1:25Kb:2.2e-05:5.7e-07:1.5e+02:2.2e+02
chr10	76825000	76850000	DUSP13:-25Kb:0:0:1.5e+02:2.8e+02
chr10	76825000	76850000	SAMD8:-25Kb:0:0:1.5e+02:2.8e+02
chr10	76925000	76950000	VDAC2:-25Kb:4.8e-13:1.2e-14:1.5e+02:2.5e+02
chr10	76950000	76975000	COMTD1:-25Kb:0:0:1.5e+02:2.9e+02
chr10	76975000	77000000	VDAC2:25Kb:0:0:1.5e+02:2.9e+02
chr10	77025000	77050000	ZNF503-AS1:-25Kb:0:0:60:1.8e+02
chr10	77175000	77200000	ZNF503:25Kb:5.6e-06:6.9e-08:1.5e+02:2.2e+02
chr10	77175000	77200000	ZNF503-AS2:25Kb:5.6e-06:6.9e-08:1.5e+02:2.2e+02
chr10	77550000	77575000	C10orf11:25Kb:8.7e-05:1.1e-06:1.5e+02:2.1e+02
chr10	78925000	78950000	KCNMA1:-450Kb:5.4e-14:7.8e-16:32:1.7e+02
chr10	79000000	79025000	KCNMA1:-375Kb:2.3e-05:9.8e-07:41:1.2e+02
chr10	79150000	79175000	KCNMA1:-225Kb:5.9e-06:1.7e-07:55:1.4e+02
chr10	79725000	79750000	POLR3A:-50Kb:4.1e-06:5.3e-08:1e+02:2.1e+02
chr10	79725000	79750000	RPS24:-50Kb:4.1e-06:5.3e-08:1e+02:2.1e+02
chr10	80850000	80875000	ZMIZ1:25Kb:4.4e-11:5.6e-13:2.8e+02:4.2e+02
chr10	80850000	80875000	ZMIZ1-AS1:25Kb:4.4e-11:5.6e-13:2.8e+02:4.2e+02
chr10	80900000	80925000	ZMIZ1:75Kb:1.5e-05:3.9e-07:1.3e+02:2.2e+02
chr10	80900000	80925000	ZMIZ1-AS1:75Kb:1.5e-05:3.9e-07:1.3e+02:2.2e+02
chr10	81150000	81175000	ZCCHC24:-50Kb:5.1e-14:6.7e-16:1.7e+02:3.2e+02
chr10	81225000	81250000	EIF5AL1:-25Kb:3e-09:3.9e-11:82:2.2e+02
chr10	81250000	81275000	ZCCHC24:50Kb:6.6e-05:1.7e-06:45:1.3e+02
chr10	81900000	81925000	ANXA11:-50Kb:6.7e-14:1.7e-15:77:2.2e+02
chr10	81900000	81925000	LINC00857:-50Kb:6.7e-14:1.7e-15:77:2.2e+02
chr10	81925000	81950000	ANXA11:-25Kb:0:0:1.5e+02:3.1e+02
chr10	81925000	81950000	LINC00857:-25Kb:0:0:1.5e+02:3.1e+02
chr10	82125000	82150000	TSPAN14:-75Kb:1e-07:8e-09:71:1.6e+02
chr10	82150000	82175000	TSPAN14:-50Kb:9.8e-09:6.5e-10:1e+02:2e+02
chr10	82175000	82200000	FAM213A:25Kb:8.5e-09:1.1e-10:1.9e+02:3e+02
chr10	82175000	82200000	SH2D4B:-100Kb:7.4e-11:1.9e-12:55:1.6e+02
chr10	82175000	82200000	TSPAN14:-25Kb:0:0:1.9e+02:3.6e+02
chr10	82200000	82225000	FAM213A:50Kb:1.8e-07:4.7e-09:1e+02:2e+02
chr10	82200000	82225000	SH2D4B:-75Kb:0:0:71:2.2e+02
chr10	82225000	82250000	TSPAN14:25Kb:0:0:1.9e+02:3.9e+02
chr10	82250000	82275000	TSPAN14:50Kb:0:0:1e+02:3.8e+02
chr10	82275000	82300000	TSPAN14:75Kb:0:0:71:2.2e+02
chr10	83650000	83675000	NRG3:25Kb:1.1e-11:1.5e-13:1.1e+02:1.8e+02
chr10	85950000	85975000	LRIT2:-25Kb:0:0:1.8e+02:3.1e+02
chr10	85975000	86000000	CDHR1:25Kb:0:0:1.8e+02:3.1e+02
chr10	85975000	86000000	LRIT1:-25Kb:2.4e-05:1e-06:1.8e+02:2.4e+02
chr10	85975000	86000000	RGR:-25Kb:2.4e-05:1e-06:1.8e+02:2.4e+02
chr10	86000000	86025000	LRIT2:25Kb:3.2e-05:8.5e-07:1.8e+02:2.4e+02
chr10	86050000	86075000	CCSER2:-25Kb:6.9e-10:8.5e-12:1.8e+02:2.6e+02
chr10	86275000	86300000	LRIT1:275Kb:2.8e-08:7.7e-10:30:1.1e+02
chr10	86275000	86300000	RGR:275Kb:2.8e-08:7.7e-10:30:1.1e+02
chr10	86300000	86325000	LRIT1:300Kb:6.3e-12:8.7e-14:28:1.2e+02
chr10	86300000	86325000	RGR:300Kb:6.3e-12:8.7e-14:28:1.2e+02
chr10	86325000	86350000	LRIT1:325Kb:3.5e-05:2e-06:11:70
chr10	86325000	86350000	RGR:325Kb:3.5e-05:2e-06:11:70
chr10	87300000	87325000	GRID1-AS1:-25Kb:1.3e-06:3.3e-08:71:1.5e+02
chr10	87350000	87375000	GRID1-AS1:25Kb:7.4e-08:9.2e-10:71:1.6e+02
chr10	90775000	90800000	CH25H:-175Kb:6.1e-08:8.2e-10:55:1.7e+02
chr10	91000000	91025000	IFIT1B:-125Kb:1.9e-05:2.4e-07:58:1.5e+02
chr10	91100000	91125000	IFIT3:25Kb:1.5e-07:1.8e-09:1.8e+02:2.9e+02
chr10	91125000	91150000	LIPA:125Kb:1.6e-05:2.1e-07:58:1.5e+02
chr10	92525000	92550000	HTR7:-75Kb:3.5e-06:4.6e-08:61:1.4e+02
chr10	92700000	92725000	ANKRD1:25Kb:6.4e-11:8.5e-13:1.8e+02:2.8e+02
chr10	92725000	92750000	ANKRD1:50Kb:9.4e-05:2.5e-06:1.1e+02:1.7e+02
chr10	92875000	92900000	NUDT9P1:-25Kb:5.7e-05:7.4e-07:1.8e+02:2.5e+02
chr10	92875000	92900000	PCGF5:-25Kb:5.7e-05:7.4e-07:1.8e+02:2.5e+02
chr10	93325000	93350000	LOC100188947:-25Kb:2.1e-07:2.6e-09:1.8e+02:2.7e+02
chr10	93825000	93850000	MARK2P9:-350Kb:1.8e-09:2.4e-11:34:1.4e+02
chr10	95075000	95100000	CEP55:-175Kb:2.1e-06:9e-08:44:1.5e+02
chr10	95100000	95125000	CEP55:-150Kb:5.3e-08:1.4e-09:54:1.8e+02
chr10	95125000	95150000	CEP55:-125Kb:0:0:62:2.5e+02
chr10	95125000	95150000	MYOF:-100Kb:0:0:75:2.8e+02
chr10	95150000	95175000	CEP55:-100Kb:2.1e-06:1e-07:75:1.8e+02
chr10	95150000	95175000	MYOF:-75Kb:0:0:94:2.8e+02
chr10	95175000	95200000	MYOF:-50Kb:2.2e-13:8.5e-15:1.3e+02:2.9e+02
chr10	95200000	95225000	MYOF:-25Kb:9e-09:4.6e-10:2.3e+02:3.6e+02
chr10	95300000	95325000	FFAR4:-25Kb:7.7e-05:2.9e-06:1.7e+02:2.7e+02
chr10	95325000	95350000	PDE6C:-25Kb:5.2e-08:6.5e-10:1.7e+02:3e+02
chr10	95325000	95350000	RBP4:-25Kb:5.2e-08:6.5e-10:1.7e+02:3e+02
chr10	95350000	95375000	FFAR4:25Kb:7.5e-08:9.6e-10:1.7e+02:3e+02
chr10	95375000	95400000	FFAR4:50Kb:1.4e-05:3.5e-07:1e+02:2e+02
chr10	95375000	95400000	PDE6C:25Kb:5.1e-06:1.3e-07:1.7e+02:2.8e+02
chr10	95375000	95400000	RBP4:25Kb:5.1e-06:1.3e-07:1.7e+02:2.8e+02
chr10	96975000	97000000	C10orf129:25Kb:2.6e-05:3.3e-07:2e+02:2.8e+02
chr10	97075000	97100000	PDLIM1:25Kb:0:0:2e+02:3.8e+02
chr10	97175000	97200000	SORBS1:-125Kb:4.5e-06:1.2e-07:62:1.6e+02
chr10	97200000	97225000	SORBS1:-100Kb:5.3e-06:2e-07:73:1.6e+02
chr10	97225000	97250000	SORBS1:-75Kb:4.9e-05:3.2e-06:90:1.7e+02
chr10	97250000	97275000	SORBS1:-50Kb:1.6e-05:8.4e-07:1.2e+02:2.1e+02
chr10	97275000	97300000	SORBS1:-25Kb:3.7e-12:4.8e-14:2e+02:3.4e+02
chr10	97575000	97600000	ENTPD1:125Kb:5.5e-08:1.4e-09:62:1.7e+02
chr10	97575000	97600000	TCTN3:125Kb:5.5e-08:1.4e-09:62:1.7e+02
chr10	97600000	97625000	ENTPD1:150Kb:1.6e-08:1.9e-10:54:1.7e+02
chr10	97600000	97625000	TCTN3:150Kb:1.6e-08:1.9e-10:54:1.7e+02
chr10	98825000	98850000	SLIT1:-100Kb:2.2e-10:2.9e-12:68:1.8e+02
chr10	98875000	98900000	SLIT1:-50Kb:1.3e-06:4.9e-08:1.1e+02:2e+02
chr10	98900000	98925000	SLIT1:-25Kb:7.4e-06:3.8e-07:1.9e+02:2.7e+02
chr10	98950000	98975000	SLIT1:25Kb:2.5e-10:6.5e-12:1.9e+02:3e+02
chr10	99200000	99225000	MIR5692C2:-150Kb:6e-09:1.1e-10:69:1.8e+02
chr10	99225000	99250000	EXOSC1:25Kb:2.2e-09:3.8e-11:3.3e+02:4.4e+02
chr10	99225000	99250000	ZDHHC16:25Kb:2.2e-09:3.8e-11:3.3e+02:4.4e+02
chr10	99275000	99300000	EXOSC1:75Kb:2.6e-06:1e-07:1.2e+02:2.1e+02
chr10	99275000	99300000	MIR5692C2:-75Kb:4.2e-05:1.6e-06:1.2e+02:2e+02
chr10	99275000	99300000	MMS19:25Kb:4.5e-12:5.6e-14:3.3e+02:4.6e+02
chr10	99275000	99300000	UBTD1:25Kb:4.5e-12:5.6e-14:3.3e+02:4.6e+02
chr10	99275000	99300000	ZDHHC16:75Kb:2.6e-06:1e-07:1.2e+02:2.1e+02
chr10	99325000	99350000	MIR5692C2:-25Kb:6e-09:1.5e-10:3.3e+02:4.4e+02
chr10	99350000	99375000	ANKRD2:25Kb:9.4e-09:1.2e-10:3.3e+02:4.4e+02
chr10	99350000	99375000	C10orf62:25Kb:9.4e-09:1.2e-10:3.3e+02:4.4e+02
chr10	99350000	99375000	EXOSC1:150Kb:2.2e-09:5.7e-11:69:1.8e+02
chr10	99350000	99375000	HOGA1:25Kb:9.4e-09:1.2e-10:3.3e+02:4.4e+02
chr10	99350000	99375000	ZDHHC16:150Kb:2.2e-09:5.7e-11:69:1.8e+02
chr10	99625000	99650000	GOLGA7B:25Kb:2.4e-13:3e-15:2.4e+02:3.8e+02
chr10	100050000	100075000	LOXL4:25Kb:2e-06:2.5e-08:2.4e+02:3.3e+02
chr10	100125000	100150000	PYROXD2:-25Kb:3.1e-05:4e-07:2.4e+02:3.3e+02
chr10	100175000	100200000	HPS1:-25Kb:0:0:66:2.7e+02
chr10	100200000	100225000	MIR4685:25Kb:0:0:66:2.7e+02
chr10	100225000	100250000	HPS1:25Kb:1.4e-07:3.6e-09:66:1.8e+02
chr10	101350000	101375000	GOT1:175Kb:3.7e-05:4.5e-07:60:1.5e+02
chr10	101650000	101675000	DNMBP:-100Kb:2.6e-05:5e-07:73:1.7e+02
chr10	101725000	101750000	DNMBP:-25Kb:2.6e-05:6.6e-07:2.2e+02:3.2e+02
chr10	102100000	102125000	LINC00263:-25Kb:1.9e-06:2.2e-08:2.4e+02:3.6e+02
chr10	102125000	102150000	SCD:25Kb:2.6e-06:3.4e-08:2.4e+02:3.6e+02
chr10	102175000	102200000	SCD:75Kb:7.7e-06:1.9e-07:98:2.1e+02
chr10	102725000	102750000	KAZALD1:-75Kb:9.8e-06:5.1e-07:26:1.3e+02
chr10	102725000	102750000	LZTS2:-25Kb:0:0:2.4e+02:4.4e+02
chr10	102750000	102775000	C10orf2:25Kb:0:0:2.4e+02:4.4e+02
chr10	102750000	102775000	KAZALD1:-50Kb:8.7e-11:2.3e-12:35:1.8e+02
chr10	102750000	102775000	MIR608:25Kb:0:0:2.4e+02:4.4e+02
chr10	102750000	102775000	MRPL43:25Kb:0:0:2.4e+02:4.4e+02
chr10	102750000	102775000	PDZD7:-25Kb:6e-05:2.4e-06:2.4e+02:3.3e+02
chr10	102750000	102775000	SEMA4G:25Kb:0:0:2.4e+02:4.4e+02
chr10	102750000	102775000	SFXN3:-25Kb:6e-05:2.4e-06:2.4e+02:3.3e+02
chr10	102775000	102800000	KAZALD1:-25Kb:0:0:61:3.8e+02
chr10	102775000	102800000	LZTS2:25Kb:5.2e-05:2e-06:2.4e+02:3.3e+02
chr10	102800000	102825000	C10orf2:75Kb:6.8e-06:1.8e-07:26:1.3e+02
chr10	102800000	102825000	LZTS2:50Kb:4.8e-11:1.2e-12:35:1.8e+02
chr10	102800000	102825000	MIR608:75Kb:6.8e-06:1.8e-07:26:1.3e+02
chr10	102800000	102825000	MRPL43:75Kb:6.8e-06:1.8e-07:26:1.3e+02
chr10	102800000	102825000	PDZD7:25Kb:0:0:61:3.8e+02
chr10	102800000	102825000	SEMA4G:75Kb:6.8e-06:1.8e-07:26:1.3e+02
chr10	102800000	102825000	SFXN3:25Kb:0:0:61:3.8e+02
chr10	102825000	102850000	KAZALD1:25Kb:1.5e-08:5.7e-10:2.4e+02:3.6e+02
chr10	102825000	102850000	PDZD7:50Kb:1.8e-13:4.8e-15:35:1.9e+02
chr10	102825000	102850000	SFXN3:50Kb:1.8e-13:4.8e-15:35:1.9e+02
chr10	102850000	102875000	TLX1:-25Kb:6.6e-06:1.7e-07:2.4e+02:3.4e+02
chr10	102850000	102875000	TLX1NB:-25Kb:6.6e-06:1.7e-07:2.4e+02:3.4e+02
chr10	102900000	102925000	TLX1:25Kb:1.6e-09:2.1e-11:2.4e+02:3.7e+02
chr10	102900000	102925000	TLX1NB:25Kb:1.6e-09:2.1e-11:2.4e+02:3.7e+02
chr10	103000000	103025000	FLJ41350:25Kb:3e-13:3.9e-15:2.4e+02:4e+02
chr10	103000000	103025000	LBX1:25Kb:3e-13:3.9e-15:2.4e+02:4e+02
chr10	103750000	103775000	KCNIP2:150Kb:2.1e-07:2.8e-09:61:1.9e+02
chr10	103975000	104000000	NFKB2:-175Kb:2.3e-07:2.8e-09:74:2e+02
chr10	104100000	104125000	ELOVL3:125Kb:0:0:1.1e+02:3.3e+02
chr10	104100000	104125000	GBF1:100Kb:2.7e-14:3.3e-16:97:2.6e+02
chr10	104100000	104125000	PITX3:100Kb:2.7e-14:3.3e-16:97:2.6e+02
chr10	104125000	104150000	ELOVL3:150Kb:3.9e-08:1.5e-09:87:2.1e+02
chr10	104150000	104175000	ELOVL3:175Kb:3.9e-08:1.4e-09:74:2e+02
chr10	104500000	104525000	CYP17A1:-75Kb:1.6e-08:2e-10:1.1e+02:2.8e+02
chr10	104575000	104600000	WBP1L:75Kb:8.2e-09:1.1e-10:1.1e+02:2.8e+02
chr10	105175000	105200000	PDCD11:25Kb:7.1e-06:8.8e-08:2.8e+02:4.2e+02
chr10	105175000	105200000	USMG5:25Kb:7.1e-06:8.8e-08:2.8e+02:4.2e+02
chr10	105450000	105475000	SH3PXD2A:-150Kb:7.3e-05:3.7e-06:1e+02:2.1e+02
chr10	105475000	105500000	LOC100505839:-25Kb:8.5e-15:1.1e-16:2.8e+02:5e+02
chr10	105475000	105500000	SH3PXD2A:-125Kb:0:0:79:3e+02
chr10	105500000	105525000	SH3PXD2A:-100Kb:9.1e-06:2.3e-07:95:2.2e+02
chr10	105525000	105550000	LOC100505839:25Kb:1.5e-09:3.9e-11:2.8e+02:4.5e+02
chr10	105525000	105550000	SH3PXD2A:-75Kb:3.1e-05:1.2e-06:1.2e+02:2.4e+02
chr10	105550000	105575000	LOC100505839:50Kb:2.6e-05:1.3e-06:1.6e+02:2.8e+02
chr10	105600000	105625000	LOC100505839:100Kb:1e-05:4e-07:95:2.2e+02
chr10	105800000	105825000	COL17A1:-25Kb:3.8e-10:4.6e-12:2.8e+02:4.5e+02
chr10	106050000	106075000	CCDC147:-50Kb:3e-06:3.6e-08:1.6e+02:2.9e+02
chr10	106050000	106075000	ITPRIP:-25Kb:1.7e-13:2.1e-15:2.8e+02:4.7e+02
chr10	111650000	111675000	XPNPEP1:-25Kb:1.9e-07:2.3e-09:2.1e+02:3.1e+02
chr10	112075000	112100000	DUSP5:-175Kb:3e-08:2e-09:52:1.6e+02
chr10	112100000	112125000	DUSP5:-150Kb:0:0:55:2.2e+02
chr10	112125000	112150000	DUSP5:-125Kb:2.4e-07:2.2e-08:63:1.6e+02
chr10	112150000	112175000	DUSP5:-100Kb:8.8e-11:3.5e-12:74:2e+02
chr10	112175000	112200000	DUSP5:-75Kb:1.2e-09:6.2e-11:92:2.1e+02
chr10	112200000	112225000	DUSP5:-50Kb:3.6e-06:3.8e-07:1.2e+02:2.2e+02
chr10	112275000	112300000	DUSP5:25Kb:0:0:2.1e+02:3.7e+02
chr10	112300000	112325000	DUSP5:50Kb:1e-07:8.1e-09:1.2e+02:2.3e+02
chr10	112850000	112875000	ADRA2A:25Kb:6.5e-08:8.3e-10:1.2e+02:2.2e+02
chr10	115275000	115300000	HABP2:-25Kb:0:0:2e+02:3.8e+02
chr10	115775000	115800000	ADRB1:-25Kb:1.3e-06:1.6e-08:1.5e+02:2.4e+02
chr10	116100000	116125000	AFAP1L2:-50Kb:3.7e-11:1.4e-12:1.2e+02:2.3e+02
chr10	116125000	116150000	AFAP1L2:-25Kb:0:0:1.9e+02:3.4e+02
chr10	116175000	116200000	AFAP1L2:25Kb:2.1e-14:5.6e-16:1.9e+02:3.2e+02
chr10	118000000	118025000	GFRA1:-25Kb:5.3e-07:6.9e-09:1.1e+02:1.9e+02
chr10	118425000	118450000	MIR3663:-500Kb:9.1e-06:7.7e-07:19:90
chr10	118500000	118525000	MIR3663:-425Kb:8.7e-10:4.9e-11:21:1.2e+02
chr10	118525000	118550000	HSPA12A:25Kb:1.1e-05:3e-07:1.6e+02:2.4e+02
chr10	118525000	118550000	MIR3663:-400Kb:0:0:22:1.5e+02
chr10	118550000	118575000	MIR3663:-375Kb:0:0:23:2.4e+02
chr10	118575000	118600000	MIR3663:-350Kb:9.6e-13:4e-14:24:1.4e+02
chr10	118600000	118625000	KIAA1598:-275Kb:5.3e-07:1.4e-08:29:1.1e+02
chr10	118600000	118625000	MIR3663:-325Kb:8.8e-07:6.2e-08:26:1e+02
chr10	118600000	118625000	VAX1:-275Kb:5.3e-07:1.4e-08:29:1.1e+02
chr10	118625000	118650000	ENO4:25Kb:8.8e-06:4.8e-07:1.6e+02:2.4e+02
chr10	118625000	118650000	KIAA1598:-250Kb:7.2e-05:2.9e-06:31:98
chr10	118625000	118650000	VAX1:-250Kb:7.2e-05:2.9e-06:31:98
chr10	118875000	118900000	ENO4:275Kb:4.8e-06:6.5e-08:29:1.1e+02
chr10	118900000	118925000	ENO4:300Kb:5.3e-06:1.4e-07:27:1.1e+02
chr10	118900000	118925000	KIAA1598:25Kb:7.3e-10:9.8e-12:1.6e+02:2.6e+02
chr10	118900000	118925000	VAX1:25Kb:7.3e-10:9.8e-12:1.6e+02:2.6e+02
chr10	118925000	118950000	ENO4:325Kb:5.8e-06:2.4e-07:26:1e+02
chr10	118925000	118950000	HSPA12A:425Kb:3.1e-08:4.1e-10:21:1.2e+02
chr10	118975000	119000000	KCNK18:25Kb:2.1e-05:2.9e-07:1.6e+02:2.4e+02
chr10	119150000	119175000	PDZD8:25Kb:9.5e-06:1.2e-07:1.7e+02:2.5e+02
chr10	119275000	119300000	EMX2:-25Kb:1.6e-06:2e-08:1.7e+02:2.6e+02
chr10	119275000	119300000	EMX2OS:-25Kb:1.6e-06:2e-08:1.7e+02:2.6e+02
chr10	120950000	120975000	MIR4681:-175Kb:1.1e-06:1.2e-07:65:1.6e+02
chr10	120975000	121000000	MIR4681:-150Kb:2.5e-07:2.3e-08:77:1.8e+02
chr10	121000000	121025000	MIR4681:-125Kb:3.8e-08:3.1e-09:78:1.9e+02
chr10	121025000	121050000	MIR4681:-100Kb:9.2e-09:6.3e-10:93:2.1e+02
chr10	121050000	121075000	MIR4681:-75Kb:1.1e-14:4.4e-16:1.2e+02:2.7e+02
chr10	121075000	121100000	MIR4681:-50Kb:5.5e-12:3e-13:1.6e+02:3e+02
chr10	121100000	121125000	MIR4681:-25Kb:0:0:2.8e+02:4.7e+02
chr10	121125000	121150000	GRK5:175Kb:2e-06:1.1e-07:65:1.6e+02
chr10	121150000	121175000	GRK5:200Kb:1.3e-06:5.3e-08:57:1.6e+02
chr10	121150000	121175000	MIR4681:25Kb:0:0:2.8e+02:4.9e+02
chr10	121175000	121200000	GRK5:225Kb:0:0:51:2.3e+02
chr10	121200000	121225000	GRK5:250Kb:1.7e-09:4.6e-11:45:1.7e+02
chr10	122175000	122200000	PPAPDC1A:-25Kb:7.8e-12:9.9e-14:1.8e+02:2.9e+02
chr10	122350000	122375000	MIR5694:25Kb:0:0:1.8e+02:3.4e+02
chr10	123375000	123400000	FGFR2:25Kb:8.8e-05:1.1e-06:1.1e+02:1.9e+02
chr10	123875000	123900000	BTBD16:-150Kb:4.1e-05:5.1e-06:59:1.3e+02
chr10	123900000	123925000	BTBD16:-125Kb:2e-07:9.6e-09:68:1.6e+02
chr10	124025000	124050000	ARMS2:-175Kb:8.6e-05:3.3e-06:60:1.4e+02
chr10	124025000	124050000	DMBT1:-275Kb:3.3e-06:8.7e-08:35:1.2e+02
chr10	124025000	124050000	HTRA1:-175Kb:8.6e-05:3.3e-06:60:1.4e+02
chr10	124025000	124050000	MIR3941:-150Kb:6.6e-12:8.3e-14:59:1.8e+02
chr10	124050000	124075000	ARMS2:-150Kb:1.6e-07:2e-09:59:1.6e+02
chr10	124050000	124075000	BTBD16:25Kb:7e-09:2.2e-10:2.2e+02:3.3e+02
chr10	124050000	124075000	HTRA1:-150Kb:1.6e-07:2e-09:59:1.6e+02
chr10	124050000	124075000	MIR3941:-125Kb:4.5e-06:1.1e-07:68:1.6e+02
chr10	124175000	124200000	BTBD16:150Kb:4e-12:6.2e-14:59:1.8e+02
chr10	124200000	124225000	BTBD16:175Kb:3.5e-05:3.3e-06:60:1.4e+02
chr10	124225000	124250000	ARMS2:25Kb:1.7e-06:4.3e-08:2.2e+02:3.1e+02
chr10	124225000	124250000	BTBD16:200Kb:4.1e-05:4.6e-06:51:1.3e+02
chr10	124225000	124250000	HTRA1:25Kb:1.7e-06:4.3e-08:2.2e+02:3.1e+02
chr10	124250000	124275000	BTBD16:225Kb:4.8e-06:3.8e-07:44:1.3e+02
chr10	124275000	124300000	DMBT1:-25Kb:1.5e-09:2e-11:2.2e+02:3.3e+02
chr10	124300000	124325000	BTBD16:275Kb:1.1e-06:6.9e-08:35:1.2e+02
chr10	125300000	125325000	HMX3:425Kb:3e-05:4.2e-07:23:1.2e+02
chr10	128600000	128625000	DOCK1:25Kb:0:0:16:1.7e+02
chr10	128775000	128800000	DOCK1:200Kb:8e-07:2.2e-08:11:87
chr10	129725000	129750000	PTPRE:25Kb:0:0:2.3e+02:3.7e+02
chr10	129750000	129775000	PTPRE:50Kb:0:0:1.2e+02:3.6e+02
chr10	129775000	129800000	PTPRE:75Kb:0:0:83:3.3e+02
chr10	129800000	129825000	CLRN3:125Kb:0:0:52:2.2e+02
chr10	129800000	129825000	PTPRE:100Kb:0:0:64:3.1e+02
chr10	129825000	129850000	CLRN3:150Kb:1.1e-08:4.3e-10:44:1.5e+02
chr10	129825000	129850000	PTPRE:125Kb:5.2e-11:4.2e-12:52:1.7e+02
chr10	129850000	129875000	CLRN3:175Kb:8.2e-09:2.2e-10:39:1.4e+02
chr10	129850000	129875000	MKI67:-50Kb:4.9e-05:1.3e-06:1.2e+02:2e+02
chr10	129850000	129875000	PTPRE:150Kb:0:0:44:1.9e+02
chr10	129875000	129900000	MKI67:-25Kb:4.6e-07:6e-09:2.3e+02:3.2e+02
chr10	131225000	131250000	MGMT:-25Kb:1.5e-14:2.2e-16:1.5e+02:2.5e+02
chr10	131275000	131300000	MGMT:25Kb:5.3e-07:1.5e-08:1.5e+02:2.2e+02
chr10	131900000	131925000	GLRX3:-25Kb:8.8e-07:2.2e-08:1.5e+02:2.1e+02
chr10	131925000	131950000	CTAGE7P:25Kb:3e-06:3.6e-08:1.5e+02:2.1e+02
chr10	131925000	131950000	LOC387723:25Kb:3e-06:3.6e-08:1.5e+02:2.1e+02
chr10	131975000	132000000	GLRX3:50Kb:1.1e-11:1.4e-13:29:1e+02
chr10	133725000	133750000	BNIP3:-50Kb:5.6e-13:1.4e-14:49:1.6e+02
chr10	133750000	133775000	BNIP3:-25Kb:0:0:2.1e+02:3.6e+02
chr10	133775000	133800000	PPP2R2D:50Kb:1e-12:1.3e-14:49:1.6e+02
chr10	133825000	133850000	BNIP3:50Kb:1e-06:3.8e-08:49:1.3e+02
chr10	134025000	134050000	DPYSL4:25Kb:2.8e-06:3.6e-08:2e+02:2.9e+02
chr10	134175000	134200000	C10orf91:-75Kb:1.8e-05:7.8e-07:85:1.6e+02
chr10	134200000	134225000	C10orf91:-50Kb:1.5e-06:2.2e-08:1.2e+02:2e+02
chr10	134225000	134250000	C10orf91:-25Kb:1.8e-06:5.1e-08:2e+02:2.9e+02
chr10	134225000	134250000	PWWP2B:25Kb:4.7e-06:1.2e-07:2e+02:2.8e+02
chr10	134250000	134275000	PWWP2B:50Kb:1.5e-06:1.9e-08:1.2e+02:2e+02
chr10	134450000	134475000	C10orf91:200Kb:4.8e-05:2.8e-06:39:1.1e+02
chr11	0	25000	B4GALNT4:-350Kb:4.7e-05:1.8e-06:2.3e+02:3.3e+02
chr11	25000	50000	PKP3:-350Kb:3.2e-05:1.2e-06:2.3e+02:3.3e+02
chr11	50000	75000	B4GALNT4:-300Kb:1.4e-05:2.7e-07:2.3e+02:3.4e+02
chr11	75000	100000	PKP3:-300Kb:9.1e-06:1.7e-07:2.3e+02:3.4e+02
chr11	75000	100000	SIGIRR:-325Kb:6.4e-06:1.1e-07:2.3e+02:3.4e+02
chr11	100000	125000	ANO9:-325Kb:4.5e-06:7.8e-08:2.3e+02:3.4e+02
chr11	575000	600000	EPS8L2:-125Kb:1.1e-06:1.7e-08:1.6e+02:2.6e+02
chr11	600000	625000	TALDO1:-125Kb:7.3e-07:1.1e-08:1.6e+02:2.6e+02
chr11	625000	650000	CEND1:-150Kb:1e-07:4.5e-09:1.6e+02:2.6e+02
chr11	625000	650000	NS3BP:-150Kb:1e-07:4.5e-09:1.6e+02:2.6e+02
chr11	625000	650000	PDDC1:-150Kb:1e-07:4.5e-09:1.6e+02:2.6e+02
chr11	625000	650000	SLC25A22:-150Kb:1e-07:4.5e-09:1.6e+02:2.6e+02
chr11	675000	700000	CEND1:-100Kb:8e-11:1.2e-12:1.6e+02:2.8e+02
chr11	675000	700000	NS3BP:-100Kb:8e-11:1.2e-12:1.6e+02:2.8e+02
chr11	675000	700000	PDDC1:-100Kb:8e-11:1.2e-12:1.6e+02:2.8e+02
chr11	675000	700000	PIDD:-125Kb:6.6e-11:9.7e-13:1.6e+02:2.8e+02
chr11	675000	700000	PNPLA2:-125Kb:6.6e-11:9.7e-13:1.6e+02:2.8e+02
chr11	675000	700000	RPLP2:-125Kb:6.6e-11:9.7e-13:1.6e+02:2.8e+02
chr11	675000	700000	SLC25A22:-100Kb:8e-11:1.2e-12:1.6e+02:2.8e+02
chr11	675000	700000	SNORA52:-125Kb:6.6e-11:9.7e-13:1.6e+02:2.8e+02
chr11	700000	725000	CD151:-125Kb:9.7e-11:1.4e-12:1.6e+02:2.8e+02
chr11	700000	725000	EFCAB4A:-125Kb:9.7e-11:1.4e-12:1.6e+02:2.8e+02
chr11	700000	725000	POLR2L:-125Kb:9.7e-11:1.4e-12:1.6e+02:2.8e+02
chr11	700000	725000	TSPAN4:-125Kb:9.7e-11:1.4e-12:1.6e+02:2.8e+02
chr11	725000	750000	PIDD:-75Kb:2.5e-10:7.4e-12:1.6e+02:2.8e+02
chr11	725000	750000	PNPLA2:-75Kb:2.5e-10:7.4e-12:1.6e+02:2.8e+02
chr11	725000	750000	RPLP2:-75Kb:2.5e-10:7.4e-12:1.6e+02:2.8e+02
chr11	725000	750000	SNORA52:-75Kb:2.5e-10:7.4e-12:1.6e+02:2.8e+02
chr11	750000	775000	CD151:-75Kb:3.6e-10:1e-11:1.6e+02:2.8e+02
chr11	750000	775000	EFCAB4A:-75Kb:3.6e-10:1e-11:1.6e+02:2.8e+02
chr11	750000	775000	PIDD:-50Kb:5e-07:2.2e-08:93:1.9e+02
chr11	750000	775000	PNPLA2:-50Kb:5e-07:2.2e-08:93:1.9e+02
chr11	750000	775000	POLR2L:-75Kb:3.6e-10:1e-11:1.6e+02:2.8e+02
chr11	750000	775000	RPLP2:-50Kb:5e-07:2.2e-08:93:1.9e+02
chr11	750000	775000	SNORA52:-50Kb:5e-07:2.2e-08:93:1.9e+02
chr11	750000	775000	TSPAN4:-75Kb:3.6e-10:1e-11:1.6e+02:2.8e+02
chr11	775000	800000	CD151:-50Kb:6.5e-07:2.8e-08:93:1.9e+02
chr11	775000	800000	CEND1:0Kb:6e-07:3.6e-08:45:1.4e+02
chr11	775000	800000	EFCAB4A:-50Kb:6.5e-07:2.8e-08:93:1.9e+02
chr11	775000	800000	NS3BP:0Kb:6e-07:3.6e-08:45:1.4e+02
chr11	775000	800000	PDDC1:0Kb:6e-07:3.6e-08:45:1.4e+02
chr11	775000	800000	POLR2L:-50Kb:6.5e-07:2.8e-08:93:1.9e+02
chr11	775000	800000	SLC25A22:0Kb:6e-07:3.6e-08:45:1.4e+02
chr11	775000	800000	TSPAN4:-50Kb:6.5e-07:2.8e-08:93:1.9e+02
chr11	800000	825000	CEND1:25Kb:8.9e-07:6.7e-08:39:1.3e+02
chr11	800000	825000	CHID1:-100Kb:2.9e-07:1.2e-08:93:1.9e+02
chr11	800000	825000	NS3BP:25Kb:8.9e-07:6.7e-08:39:1.3e+02
chr11	800000	825000	PDDC1:25Kb:8.9e-07:6.7e-08:39:1.3e+02
chr11	800000	825000	PIDD:0Kb:1.3e-06:7.5e-08:54:1.4e+02
chr11	800000	825000	PNPLA2:0Kb:1.3e-06:7.5e-08:54:1.4e+02
chr11	800000	825000	RPLP2:0Kb:1.3e-06:7.5e-08:54:1.4e+02
chr11	800000	825000	SLC25A22:25Kb:8.9e-07:6.7e-08:39:1.3e+02
chr11	800000	825000	SNORA52:0Kb:1.3e-06:7.5e-08:54:1.4e+02
chr11	825000	850000	AP2A2:-100Kb:2.1e-07:8.6e-09:93:1.9e+02
chr11	825000	850000	CD151:0Kb:1.6e-06:9.3e-08:54:1.4e+02
chr11	825000	850000	CEND1:50Kb:1e-07:4.2e-09:34:1.3e+02
chr11	825000	850000	CHID1:-75Kb:0:0:1.6e+02:3.5e+02
chr11	825000	850000	EFCAB4A:0Kb:1.6e-06:9.3e-08:54:1.4e+02
chr11	825000	850000	NS3BP:50Kb:1e-07:4.2e-09:34:1.3e+02
chr11	825000	850000	PDDC1:50Kb:1e-07:4.2e-09:34:1.3e+02
chr11	825000	850000	PIDD:25Kb:2.2e-05:1.6e-06:45:1.2e+02
chr11	825000	850000	PNPLA2:25Kb:2.2e-05:1.6e-06:45:1.2e+02
chr11	825000	850000	POLR2L:0Kb:1.6e-06:9.3e-08:54:1.4e+02
chr11	825000	850000	RPLP2:25Kb:2.2e-05:1.6e-06:45:1.2e+02
chr11	825000	850000	SLC25A22:50Kb:1e-07:4.2e-09:34:1.3e+02
chr11	825000	850000	SNORA52:25Kb:2.2e-05:1.6e-06:45:1.2e+02
chr11	825000	850000	TSPAN4:0Kb:1.6e-06:9.3e-08:54:1.4e+02
chr11	850000	875000	AP2A2:-75Kb:0:0:1.6e+02:3.5e+02
chr11	850000	875000	CD151:25Kb:2.6e-05:1.9e-06:45:1.2e+02
chr11	850000	875000	EFCAB4A:25Kb:2.6e-05:1.9e-06:45:1.2e+02
chr11	850000	875000	POLR2L:25Kb:2.6e-05:1.9e-06:45:1.2e+02
chr11	850000	875000	TSPAN4:25Kb:2.6e-05:1.9e-06:45:1.2e+02
chr11	875000	900000	CHID1:-25Kb:2.5e-09:7.1e-11:1.6e+02:2.7e+02
chr11	875000	900000	MUC2:-175Kb:6.3e-08:8.5e-10:34:1.3e+02
chr11	875000	900000	MUC6:-150Kb:6.8e-07:1.4e-08:39:1.3e+02
chr11	900000	925000	AP2A2:-25Kb:1.7e-09:4.6e-11:1.6e+02:2.7e+02
chr11	900000	925000	MUC6:-125Kb:1.3e-05:5.2e-07:45:1.2e+02
chr11	1025000	1050000	MUC2:-25Kb:8.4e-07:2.3e-08:1.6e+02:2.5e+02
chr11	1050000	1075000	MUC6:25Kb:6.8e-07:1.8e-08:1.6e+02:2.5e+02
chr11	2300000	2325000	TRPM5:-125Kb:3.7e-06:4.7e-08:63:1.5e+02
chr11	2425000	2450000	C11orf21:125Kb:1.9e-06:2.3e-08:63:1.5e+02
chr11	2425000	2450000	TSPAN32:125Kb:1.9e-06:2.3e-08:63:1.5e+02
chr11	2525000	2550000	KCNQ1:75Kb:1.6e-05:2.3e-07:99:1.8e+02
chr11	2550000	2575000	KCNQ1DN:-325Kb:6.3e-07:8.3e-09:27:1.2e+02
chr11	2975000	3000000	NAP1L4:-25Kb:8.6e-08:1.1e-09:2.6e+02:3.6e+02
chr11	3000000	3025000	SNORA54:25Kb:7.3e-08:8.9e-10:2.6e+02:3.6e+02
chr11	3025000	3050000	NAP1L4:25Kb:1.5e-06:3.8e-08:2.6e+02:3.5e+02
chr11	3050000	3075000	CARS:-25Kb:8.9e-08:1.1e-09:2.6e+02:3.7e+02
chr11	3050000	3075000	OSBPL5:-125Kb:5.7e-06:1.5e-07:63:1.5e+02
chr11	3200000	3225000	OSBPL5:25Kb:1.6e-07:2.1e-09:2.6e+02:3.7e+02
chr11	3375000	3400000	LOC650368:-25Kb:6.7e-07:8.5e-09:30:1.3e+02
chr11	3375000	3400000	OR7E12P:-25Kb:6.7e-07:8.5e-09:30:1.3e+02
chr11	3375000	3400000	ZNF195:-25Kb:6.7e-07:8.5e-09:30:1.3e+02
chr11	3825000	3850000	RHOG:-25Kb:6.6e-14:1.8e-15:1.9e+02:3.3e+02
chr11	3825000	3850000	RRM1:-275Kb:2.5e-05:6.5e-07:27:1e+02
chr11	3850000	3875000	RRM1:-250Kb:2.6e-13:3.4e-15:34:1.6e+02
chr11	3850000	3875000	STIM1:-25Kb:1e-05:4.2e-07:1.9e+02:2.8e+02
chr11	3875000	3900000	RHOG:25Kb:9.8e-06:5.3e-07:1.9e+02:2.8e+02
chr11	4050000	4075000	STIM1:175Kb:1.4e-07:3.8e-09:36:1.3e+02
chr11	4075000	4100000	RHOG:225Kb:0:0:45:2.5e+02
chr11	4075000	4100000	STIM1:200Kb:2.3e-13:3.1e-15:62:1.9e+02
chr11	4100000	4125000	RHOG:250Kb:4.1e-12:1.7e-13:34:1.6e+02
chr11	4200000	4225000	OR52K1:-300Kb:0:0:15:1.5e+02
chr11	4200000	4225000	OR52M1:-350Kb:2.3e-08:2.9e-10:13:1.1e+02
chr11	4500000	4525000	LOC100506082:300Kb:0:0:15:1.5e+02
chr11	4525000	4550000	LOC100506082:325Kb:1.3e-08:5.2e-10:14:1.1e+02
chr11	4550000	4575000	LOC100506082:350Kb:3.6e-09:1e-10:13:1.1e+02
chr11	4575000	4600000	LOC100506082:375Kb:9.4e-05:5.2e-06:12:79
chr11	4600000	4625000	TRIM68:-25Kb:3.6e-06:4.4e-08:1.5e+02:2.4e+02
chr11	4625000	4650000	OR52I1:25Kb:2.8e-06:3.6e-08:1.5e+02:2.4e+02
chr11	4625000	4650000	OR52I2:25Kb:2.8e-06:3.6e-08:1.5e+02:2.4e+02
chr11	5325000	5350000	OR51B6:-25Kb:1.7e-08:2e-10:1.2e+02:2e+02
chr11	5350000	5375000	OR51B2:25Kb:9.2e-09:1.2e-10:1.2e+02:2e+02
chr11	5500000	5525000	OR51B5:-25Kb:2.4e-08:7e-10:1.2e+02:2.1e+02
chr11	5500000	5525000	UBQLN3:-25Kb:2.4e-08:7e-10:1.2e+02:2.1e+02
chr11	5500000	5525000	UBQLNL:-25Kb:2.4e-08:7e-10:1.2e+02:2.1e+02
chr11	5525000	5550000	OR52D1:25Kb:4.9e-08:6.1e-10:1.2e+02:2.1e+02
chr11	5525000	5550000	OR52H1:-25Kb:0:0:1.2e+02:2.4e+02
chr11	5550000	5575000	OR51B5:25Kb:0:0:1.2e+02:2.4e+02
chr11	5550000	5575000	UBQLN3:25Kb:0:0:1.2e+02:2.4e+02
chr11	5550000	5575000	UBQLNL:25Kb:0:0:1.2e+02:2.4e+02
chr11	5575000	5600000	OR52B6:-25Kb:6.5e-05:1.7e-06:1.2e+02:1.9e+02
chr11	5575000	5600000	TRIM6:-25Kb:6.5e-05:1.7e-06:1.2e+02:1.9e+02
chr11	5600000	5625000	TRIM34:-25Kb:4.9e-11:6.2e-13:1.2e+02:2.3e+02
chr11	5625000	5650000	OR52B6:25Kb:2.6e-11:3.4e-13:1.2e+02:2.3e+02
chr11	5625000	5650000	TRIM6:25Kb:2.6e-11:3.4e-13:1.2e+02:2.3e+02
chr11	5625000	5650000	TRIM6-TRIM34:-25Kb:7.2e-07:8.9e-09:1.2e+02:2.2e+02
chr11	5650000	5675000	TRIM34:25Kb:2.3e-09:5.9e-11:1.2e+02:2.2e+02
chr11	6400000	6425000	APBB1:-25Kb:1e-05:2.6e-07:2.5e+02:3.4e+02
chr11	6400000	6425000	HPX:-50Kb:2.5e-07:4.7e-09:1.4e+02:2.5e+02
chr11	6425000	6450000	HPX:-25Kb:1.4e-06:5.5e-08:2.5e+02:3.5e+02
chr11	6425000	6450000	SMPD1:25Kb:9.6e-06:2.6e-07:2.5e+02:3.4e+02
chr11	6450000	6475000	APBB1:25Kb:3.6e-06:4.7e-08:2.5e+02:3.5e+02
chr11	6450000	6475000	SMPD1:50Kb:2.9e-07:3.9e-09:1.4e+02:2.5e+02
chr11	6450000	6475000	TRIM3:-25Kb:4.7e-07:6e-09:2.5e+02:3.6e+02
chr11	6475000	6500000	ARFIP2:-25Kb:1.9e-06:2.8e-08:2.5e+02:3.5e+02
chr11	6475000	6500000	DNHD1:-25Kb:1.9e-06:2.8e-08:2.5e+02:3.5e+02
chr11	6475000	6500000	HPX:25Kb:2.5e-07:6.7e-09:2.5e+02:3.6e+02
chr11	6475000	6500000	TIMM10B:-25Kb:1.9e-06:2.8e-08:2.5e+02:3.5e+02
chr11	6500000	6525000	TRIM3:25Kb:1.1e-06:2.8e-08:2.5e+02:3.5e+02
chr11	6550000	6575000	TAF10:-75Kb:3.1e-05:1.7e-06:1e+02:1.9e+02
chr11	6550000	6575000	TPP1:-75Kb:3.1e-05:1.7e-06:1e+02:1.9e+02
chr11	6625000	6650000	DCHS1:-50Kb:2.7e-06:6.8e-08:1.4e+02:2.5e+02
chr11	6625000	6650000	MRPL17:-75Kb:2.4e-08:3.2e-10:1e+02:2.3e+02
chr11	6650000	6675000	DCHS1:-25Kb:0:0:2.5e+02:4.5e+02
chr11	6650000	6675000	TAF10:25Kb:0:0:2.5e+02:7e+02
chr11	6650000	6675000	TPP1:25Kb:0:0:2.5e+02:7e+02
chr11	6675000	6700000	TAF10:50Kb:1.1e-07:4.5e-09:1.4e+02:2.5e+02
chr11	6675000	6700000	TPP1:50Kb:1.1e-07:4.5e-09:1.4e+02:2.5e+02
chr11	6700000	6725000	TAF10:75Kb:1.8e-10:4.9e-12:1e+02:2.3e+02
chr11	6700000	6725000	TPP1:75Kb:1.8e-10:4.9e-12:1e+02:2.3e+02
chr11	7525000	7550000	CYB5R2:-150Kb:2e-05:7.9e-07:47:1.4e+02
chr11	7550000	7575000	CYB5R2:-125Kb:2.7e-05:1.4e-06:53:1.5e+02
chr11	7550000	7575000	PPFIBP2:25Kb:0:0:1.6e+02:3.8e+02
chr11	7575000	7600000	CYB5R2:-100Kb:2.2e-06:3.6e-08:62:1.7e+02
chr11	7600000	7625000	CYB5R2:-75Kb:2.2e-06:5.7e-08:76:1.8e+02
chr11	8075000	8100000	TUB:25Kb:6.5e-09:1.6e-10:1.6e+02:3.2e+02
chr11	8100000	8125000	TUB:50Kb:7e-11:8.8e-13:91:2.8e+02
chr11	8725000	8750000	RPL27A:25Kb:4.8e-05:6.3e-07:1.9e+02:3.1e+02
chr11	8725000	8750000	SNORA3:25Kb:4.8e-05:6.3e-07:1.9e+02:3.1e+02
chr11	8725000	8750000	SNORA45:25Kb:4.8e-05:6.3e-07:1.9e+02:3.1e+02
chr11	9650000	9675000	SWAP70:-25Kb:7.1e-05:8.7e-07:2.3e+02:3.4e+02
chr11	10375000	10400000	CTR9:-375Kb:1.5e-05:9e-07:32:1.2e+02
chr11	10400000	10425000	CTR9:-350Kb:9.3e-06:2.7e-07:33:1.3e+02
chr11	10425000	10450000	CTR9:-325Kb:1.3e-08:1.9e-10:35:1.5e+02
chr11	10600000	10625000	LYVE1:25Kb:1.7e-05:4.7e-07:2.3e+02:3.2e+02
chr11	10650000	10675000	LYVE1:75Kb:1.2e-05:1.7e-07:1e+02:2e+02
chr11	10725000	10750000	AMPD3:275Kb:1.5e-06:2e-08:39:1.4e+02
chr11	10725000	10750000	CTR9:-25Kb:1.1e-05:4.7e-07:2.3e+02:3.2e+02
chr11	10775000	10800000	SNORD97:-25Kb:0:0:42:2.4e+02
chr11	12000000	12025000	DKK3:-25Kb:1.5e-05:1.8e-07:2.7e+02:3.9e+02
chr11	12100000	12125000	MICAL2:-25Kb:4.7e-12:1.9e-13:2.7e+02:4.5e+02
chr11	12150000	12175000	MICAL2:25Kb:0:0:2.7e+02:5.7e+02
chr11	12200000	12225000	MICAL2:75Kb:3.7e-06:2.9e-07:1.2e+02:2.4e+02
chr11	12225000	12250000	MICAL2:100Kb:1.9e-10:1.3e-11:94:2.6e+02
chr11	12250000	12275000	MICAL2:125Kb:2.1e-14:5.6e-16:80:2.8e+02
chr11	12275000	12300000	MICAL2:150Kb:1.6e-10:8.4e-12:70:2.4e+02
chr11	14250000	14275000	SPON1:275Kb:7.4e-10:9.9e-12:36:1.6e+02
chr11	14300000	14325000	COPB1:-200Kb:8.4e-09:1.1e-10:27:1.3e+02
chr11	14400000	14425000	RRAS2:25Kb:6.1e-10:7.5e-12:1.6e+02:2.8e+02
chr11	15150000	15175000	INSC:25Kb:3.1e-08:4e-10:1.5e+02:2.5e+02
chr11	16800000	16825000	PLEKHA7:-225Kb:2.2e-06:2.9e-08:37:1.2e+02
chr11	16800000	16825000	RPS13:-275Kb:7e-09:9e-11:32:1.3e+02
chr11	16825000	16850000	RPS13:-250Kb:4.7e-08:1.2e-09:34:1.3e+02
chr11	16950000	16975000	RPS13:-125Kb:8.7e-05:3.3e-06:59:1.3e+02
chr11	17425000	17450000	ABCC8:-50Kb:3e-07:3.9e-09:1.6e+02:2.5e+02
chr11	17450000	17475000	ABCC8:-25Kb:9.6e-05:2.5e-06:2.6e+02:3.4e+02
chr11	17500000	17525000	KCNJ11:100Kb:8.3e-15:1.1e-16:91:2.2e+02
chr11	17525000	17550000	KCNJ11:125Kb:7.1e-14:1.9e-15:94:2.2e+02
chr11	18700000	18725000	IGSF22:-25Kb:3.8e-10:9.6e-12:1.6e+02:2.9e+02
chr11	18725000	18750000	TMEM86A:25Kb:2.3e-10:2.9e-12:1.6e+02:2.9e+02
chr11	18750000	18775000	IGSF22:25Kb:0:0:1.6e+02:4.2e+02
chr11	18775000	18800000	PTPN5:-25Kb:3.4e-12:4.3e-14:1.6e+02:3.1e+02
chr11	19100000	19125000	ZDHHC13:-25Kb:5.5e-10:6.7e-12:2.5e+02:3.9e+02
chr11	19375000	19400000	NAV2:25Kb:1.9e-09:2.6e-11:2.5e+02:4.1e+02
chr11	19475000	19500000	NAV2:125Kb:8.5e-06:3.5e-07:79:2e+02
chr11	19525000	19550000	NAV2:175Kb:7.5e-05:4.1e-06:72:1.8e+02
chr11	19550000	19575000	NAV2:200Kb:9.7e-07:2.7e-08:64:2e+02
chr11	19575000	19600000	LOC100126784:-150Kb:9.3e-12:1.2e-13:70:2.5e+02
chr11	19700000	19725000	LOC100126784:-25Kb:9.6e-05:3.7e-06:2.5e+02:3.6e+02
chr11	19700000	19725000	MIR4486:125Kb:1e-05:4.3e-07:79:2e+02
chr11	19725000	19750000	MIR4486:150Kb:3.6e-12:1e-13:70:2.5e+02
chr11	19750000	19775000	LOC100126784:25Kb:1.9e-05:4.9e-07:2.5e+02:3.7e+02
chr11	19750000	19775000	MIR4486:175Kb:0:0:72:3.2e+02
chr11	20650000	20675000	NELL1:-25Kb:0:0:45:2.2e+02
chr11	22175000	22200000	ANO5:-25Kb:4.8e-06:1.2e-07:1.1e+02:1.4e+02
chr11	22225000	22250000	ANO5:25Kb:0:0:1.1e+02:1.6e+02
chr11	22700000	22725000	GAS2:25Kb:0:0:1.1e+02:1.7e+02
chr11	22725000	22750000	GAS2:50Kb:7.1e-06:3e-07:69:1e+02
chr11	22750000	22775000	GAS2:75Kb:1.5e-06:4.2e-08:53:91
chr11	22800000	22825000	SLC17A6:450Kb:4.8e-05:6.5e-07:17:49
chr11	26325000	26350000	ANO3:-25Kb:5.6e-08:7.1e-10:66:1.1e+02
chr11	26700000	26725000	SLC5A12:-25Kb:9.5e-05:1.2e-06:95:1.4e+02
chr11	27200000	27225000	LGR4:-275Kb:5.9e-13:8.1e-15:26:98
chr11	27225000	27250000	LGR4:-250Kb:1.6e-05:6.7e-07:28:73
chr11	27450000	27475000	LGR4:-25Kb:1.3e-05:3.6e-07:1.5e+02:2e+02
chr11	30000000	30025000	KCNA4:-25Kb:2.6e-05:3.2e-07:1e+02:1.4e+02
chr11	30300000	30325000	ARL14EP:-25Kb:2.4e-07:2.9e-09:78:1.3e+02
chr11	32075000	32100000	RCN1:-25Kb:0:0:1.4e+02:2.7e+02
chr11	32125000	32150000	RCN1:25Kb:0:0:1.4e+02:3.4e+02
chr11	32150000	32175000	RCN1:50Kb:5.6e-08:2.9e-09:82:1.6e+02
chr11	32175000	32200000	RCN1:75Kb:1.6e-09:6.5e-11:61:1.5e+02
chr11	33375000	33400000	C11orf91:-325Kb:1e-06:1.4e-08:30:1.4e+02
chr11	33400000	33425000	KIAA1549L:-150Kb:2.9e-06:4e-08:55:1.6e+02
chr11	33725000	33750000	C11orf91:25Kb:1.8e-05:4.9e-07:2.2e+02:3.2e+02
chr11	33875000	33900000	LMO2:-25Kb:2.8e-09:1.1e-10:2.3e+02:3.6e+02
chr11	33925000	33950000	LMO2:25Kb:0:0:2.3e+02:4.3e+02
chr11	33950000	33975000	LMO2:50Kb:4.4e-15:1.1e-16:1.4e+02:3e+02
chr11	33975000	34000000	LMO2:75Kb:2.3e-06:1.2e-07:99:2e+02
chr11	34175000	34200000	ABTB2:-200Kb:8.1e-05:1e-06:45:1.4e+02
chr11	35125000	35150000	CD44:-25Kb:5.5e-08:1.5e-09:1.9e+02:3e+02
chr11	35175000	35200000	CD44:25Kb:0:0:1.9e+02:3.5e+02
chr11	35650000	35675000	TRIM44:-25Kb:2.1e-07:2.7e-09:1.8e+02:2.9e+02
chr11	35975000	36000000	LDLRAD3:25Kb:1.3e-05:1.6e-07:1.8e+02:2.8e+02
chr11	36075000	36100000	FJX1:450Kb:6.8e-05:3.3e-06:35:1.2e+02
chr11	36250000	36275000	FJX1:625Kb:2.9e-05:9.2e-07:29:1.2e+02
chr11	36275000	36300000	FJX1:650Kb:2.1e-14:3.3e-16:28:1.8e+02
chr11	42250000	42275000	LOC100507205:-25Kb:0:0:66:1.6e+02
chr11	42300000	42325000	LOC100507205:25Kb:0:0:66:1.4e+02
chr11	42325000	42350000	LOC100507205:50Kb:1.2e-06:4.6e-08:49:98
chr11	43300000	43325000	API5:-25Kb:0:0:22:1.4e+02
chr11	43900000	43925000	ACCSL:-150Kb:5.6e-07:7.4e-09:41:1.6e+02
chr11	43900000	43925000	C11orf96:-50Kb:2.4e-13:3e-15:1.1e+02:2.7e+02
chr11	43900000	43925000	LOC100507300:-25Kb:2.7e-08:3.3e-10:2.1e+02:3.3e+02
chr11	43925000	43950000	ALKBH3:25Kb:1.3e-09:5.1e-11:2.1e+02:3.3e+02
chr11	43925000	43950000	C11orf96:-25Kb:9e-06:2.3e-07:2.1e+02:3.2e+02
chr11	43925000	43950000	SEC14L1P1:25Kb:1.3e-09:5.1e-11:2.1e+02:3.3e+02
chr11	43950000	43975000	ALKBH3:50Kb:0:0:1.1e+02:2.7e+02
chr11	43950000	43975000	LOC100507300:25Kb:1.8e-06:4.4e-08:2.1e+02:3.2e+02
chr11	43950000	43975000	SEC14L1P1:50Kb:0:0:1.1e+02:2.7e+02
chr11	44050000	44075000	ALKBH3:150Kb:1.3e-09:3.4e-11:41:1.6e+02
chr11	44050000	44075000	SEC14L1P1:150Kb:1.3e-09:3.4e-11:41:1.6e+02
chr11	44600000	44625000	CD82:25Kb:0:0:2.8e+02:5.4e+02
chr11	44625000	44650000	CD82:50Kb:0:0:1.7e+02:3.8e+02
chr11	44750000	44775000	TSPAN18:-25Kb:1.7e-10:2.2e-12:2.8e+02:4.5e+02
chr11	44875000	44900000	TSPAN18:100Kb:5.6e-05:1.5e-06:99:2.1e+02
chr11	44950000	44975000	PRDM11:-150Kb:6.8e-06:8.8e-08:76:2e+02
chr11	45000000	45025000	LOC221122:25Kb:6.8e-05:8.5e-07:2.9e+02:4.1e+02
chr11	45100000	45125000	TP53I11:150Kb:9.9e-06:1.3e-07:76:2e+02
chr11	45125000	45150000	TP53I11:175Kb:4.9e-05:1.3e-06:67:1.8e+02
chr11	45375000	45400000	DKFZp779M0652:-400Kb:1.4e-12:1.8e-14:36:1.9e+02
chr11	45400000	45425000	DKFZp779M0652:-375Kb:1.6e-05:4.2e-07:38:1.4e+02
chr11	45875000	45900000	MAPK8IP1:-25Kb:1.3e-06:3.2e-08:2.5e+02:3.5e+02
chr11	45900000	45925000	C11orf94:-25Kb:1.3e-06:1.6e-08:2.5e+02:3.5e+02
chr11	45900000	45925000	GYLTL1B:-25Kb:1.3e-06:1.6e-08:2.5e+02:3.5e+02
chr11	45900000	45925000	PEX16:-25Kb:1.3e-06:1.6e-08:2.5e+02:3.5e+02
chr11	45925000	45950000	MAPK8IP1:25Kb:1.3e-06:3.2e-08:2.5e+02:3.5e+02
chr11	46250000	46275000	CREB3L1:-25Kb:9.3e-05:3.5e-06:2.5e+02:3.3e+02
chr11	46300000	46325000	CREB3L1:25Kb:1.7e-08:2.1e-10:2.5e+02:3.6e+02
chr11	46325000	46350000	CREB3L1:50Kb:2.3e-05:5.8e-07:1.3e+02:2.2e+02
chr11	46325000	46350000	DGKZ:-25Kb:3.2e-08:8.3e-10:2.5e+02:3.6e+02
chr11	46350000	46375000	MIR4688:-25Kb:9.5e-10:1.2e-11:2.5e+02:3.7e+02
chr11	46375000	46400000	DGKZ:25Kb:7.3e-10:9.4e-12:2.5e+02:3.7e+02
chr11	46550000	46575000	CHRM4:150Kb:8.9e-12:1.1e-13:58:1.9e+02
chr11	46550000	46575000	MDK:150Kb:8.9e-12:1.1e-13:58:1.9e+02
chr11	46675000	46700000	ARHGAP1:-25Kb:9.7e-07:1.2e-08:2.5e+02:3.6e+02
chr11	46675000	46700000	ZNF408:-25Kb:9.7e-07:1.2e-08:2.5e+02:3.6e+02
chr11	46800000	46825000	MIR5582:50Kb:1.4e-05:1.8e-07:1.4e+02:2.4e+02
chr11	46875000	46900000	ARFGAP2:-300Kb:2.6e-07:7.1e-09:31:1.4e+02
chr11	46900000	46925000	ARFGAP2:-275Kb:0:0:34:2e+02
chr11	46925000	46950000	ARFGAP2:-250Kb:1.4e-06:5.7e-08:38:1.4e+02
chr11	47150000	47175000	LRP4:225Kb:3.7e-08:4.7e-10:43:1.6e+02
chr11	47175000	47200000	LRP4:250Kb:5e-07:1.3e-08:38:1.4e+02
chr11	47225000	47250000	ACP2:-25Kb:4.1e-05:1.1e-06:2.5e+02:3.5e+02
chr11	47225000	47250000	NR1H3:-25Kb:4.1e-05:1.1e-06:2.5e+02:3.5e+02
chr11	47250000	47275000	DDB2:25Kb:9e-05:1.1e-06:2.5e+02:3.5e+02
chr11	47250000	47275000	MADD:-25Kb:0:0:2.5e+02:4.2e+02
chr11	47275000	47300000	ACP2:25Kb:0:0:2.5e+02:4.2e+02
chr11	47275000	47300000	MYBPC3:-75Kb:5.1e-05:6.7e-07:1e+02:1.9e+02
chr11	47275000	47300000	NR1H3:25Kb:0:0:2.5e+02:4.2e+02
chr11	47350000	47375000	MADD:75Kb:3.8e-05:1e-06:1e+02:1.9e+02
chr11	47375000	47400000	PSMC3:-50Kb:6.1e-05:7.8e-07:1.4e+02:2.3e+02
chr11	47375000	47400000	SLC39A13:-50Kb:6.1e-05:7.8e-07:1.4e+02:2.3e+02
chr11	47575000	47600000	C1QTNF4:-25Kb:8e-05:9.9e-07:2.3e+02:3.1e+02
chr11	47575000	47600000	FAM180B:-25Kb:8e-05:9.9e-07:2.3e+02:3.1e+02
chr11	47575000	47600000	KBTBD4:-25Kb:8e-05:9.9e-07:2.3e+02:3.1e+02
chr11	47575000	47600000	NDUFS3:-25Kb:8e-05:9.9e-07:2.3e+02:3.1e+02
chr11	47600000	47625000	PTPMT1:25Kb:7.8e-05:9.9e-07:2.3e+02:3.1e+02
chr11	50225000	50250000	LOC441601:-25Kb:3.6e-06:9.5e-08:49:72
chr11	50275000	50300000	LOC441601:25Kb:0:0:49:86
chr11	50375000	50400000	LOC646813:25Kb:1.1e-09:1.4e-11:49:78
chr11	50400000	50425000	LOC646813:50Kb:4.7e-05:1.3e-06:3.5:24
chr11	51375000	51400000	OR4A5:-25Kb:0:0:30:64
chr11	56875000	56900000	APLNR:-125Kb:1.7e-12:2.3e-14:64:1.9e+02
chr11	56900000	56925000	APLNR:-100Kb:5e-05:1.3e-06:76:1.5e+02
chr11	56950000	56975000	LRRC55:25Kb:4e-07:5e-09:2.1e+02:3.1e+02
chr11	57100000	57125000	PRG2:-50Kb:3.5e-05:2.1e-06:1.3e+02:2e+02
chr11	57100000	57125000	RTN4RL2:-125Kb:8.6e-05:4.6e-06:64:1.4e+02
chr11	57100000	57125000	SLC43A1:-175Kb:3.7e-05:1.5e-06:55:1.4e+02
chr11	57100000	57125000	SLC43A3:-75Kb:1.9e-05:7.7e-07:94:1.8e+02
chr11	57100000	57125000	TIMM10:-175Kb:3.7e-05:1.5e-06:55:1.4e+02
chr11	57125000	57150000	PRG2:-25Kb:4e-15:1.1e-16:2.1e+02:3.5e+02
chr11	57150000	57175000	P2RX3:50Kb:4.8e-05:2e-06:1.3e+02:2e+02
chr11	57150000	57175000	PRG3:25Kb:8.4e-15:1.1e-16:2.1e+02:3.5e+02
chr11	57150000	57175000	RTN4RL2:-75Kb:6.5e-05:2.6e-06:94:1.7e+02
chr11	57150000	57175000	SLC43A3:-25Kb:0:0:2.1e+02:4.3e+02
chr11	57150000	57175000	SSRP1:50Kb:4.8e-05:2e-06:1.3e+02:2e+02
chr11	57175000	57200000	P2RX3:75Kb:2.6e-05:7.3e-07:94:1.8e+02
chr11	57175000	57200000	PRG2:25Kb:0:0:2.1e+02:4.3e+02
chr11	57175000	57200000	SSRP1:75Kb:2.6e-05:7.3e-07:94:1.8e+02
chr11	57200000	57225000	PRG2:50Kb:2.2e-09:9e-11:1.3e+02:2.4e+02
chr11	57200000	57225000	SLC43A3:25Kb:8.6e-14:2.3e-15:2.1e+02:3.5e+02
chr11	57225000	57250000	P2RX3:125Kb:7.3e-05:4.1e-06:64:1.4e+02
chr11	57225000	57250000	PRG2:75Kb:3.5e-05:2.4e-06:94:1.7e+02
chr11	57225000	57250000	SLC43A1:-50Kb:4.7e-06:1.2e-07:1.3e+02:2.2e+02
chr11	57225000	57250000	SSRP1:125Kb:7.3e-05:4.1e-06:64:1.4e+02
chr11	57225000	57250000	TIMM10:-50Kb:4.7e-06:1.2e-07:1.3e+02:2.2e+02
chr11	57250000	57275000	RTN4RL2:25Kb:2.4e-07:3.2e-09:2.1e+02:3.1e+02
chr11	57250000	57275000	SLC43A1:-25Kb:0:0:2.1e+02:4.5e+02
chr11	57250000	57275000	TIMM10:-25Kb:0:0:2.1e+02:4.5e+02
chr11	57275000	57300000	P2RX3:175Kb:2.6e-05:7.1e-07:55:1.4e+02
chr11	57275000	57300000	RTN4RL2:50Kb:2.3e-06:6.1e-08:1.3e+02:2.2e+02
chr11	57275000	57300000	SSRP1:175Kb:2.6e-05:7.1e-07:55:1.4e+02
chr11	57325000	57350000	MIR130A:-75Kb:3e-06:3.9e-08:94:1.9e+02
chr11	57325000	57350000	YPEL4:-75Kb:3e-06:3.9e-08:94:1.9e+02
chr11	57375000	57400000	SERPING1:25Kb:8.2e-05:1e-06:2.1e+02:3e+02
chr11	57375000	57400000	UBE2L6:50Kb:6.2e-05:1.5e-06:1.3e+02:2.1e+02
chr11	57400000	57425000	UBE2L6:75Kb:2.2e-06:2.7e-08:94:1.9e+02
chr11	57450000	57475000	CLP1:25Kb:1.6e-10:2.2e-12:1.5e+02:2.7e+02
chr11	57450000	57475000	ZDHHC5:25Kb:1.6e-10:2.2e-12:1.5e+02:2.7e+02
chr11	57500000	57525000	TMX2-CTNND1:-50Kb:2.6e-12:6.6e-14:90:2.2e+02
chr11	57525000	57550000	TMX2-CTNND1:-25Kb:0:0:1.5e+02:3.6e+02
chr11	57550000	57575000	BTBD18:50Kb:4.6e-12:5.8e-14:90:2.2e+02
chr11	57550000	57575000	C11orf31:50Kb:4.6e-12:5.8e-14:90:2.2e+02
chr11	57550000	57575000	CTNND1:25Kb:0:0:1.5e+02:3.6e+02
chr11	57575000	57600000	OR5B21:-700Kb:4.3e-08:6.2e-10:21:99
chr11	58350000	58375000	CNTF:-25Kb:7.5e-09:9.3e-11:1.5e+02:2.3e+02
chr11	58350000	58375000	ZFP91-CNTF:-25Kb:7.5e-09:9.3e-11:1.5e+02:2.3e+02
chr11	59550000	59575000	OR10V2P:50Kb:1.5e-08:1.8e-10:1.1e+02:2.4e+02
chr11	59550000	59575000	PATL1:125Kb:6.1e-05:7.7e-07:48:1.4e+02
chr11	59550000	59575000	STX3:50Kb:1.5e-08:1.8e-10:1.1e+02:2.4e+02
chr11	59600000	59625000	TCN1:-25Kb:1.2e-05:1.5e-07:1.4e+02:2.5e+02
chr11	59625000	59650000	GIF:25Kb:9.3e-06:1.2e-07:1.4e+02:2.5e+02
chr11	59650000	59675000	TCN1:25Kb:2.1e-05:5.3e-07:1.4e+02:2.4e+02
chr11	60600000	60625000	PRPF19:-50Kb:8e-06:1e-07:1.5e+02:2.8e+02
chr11	60600000	60625000	ZP1:-25Kb:3.5e-05:4.4e-07:3.1e+02:4.3e+02
chr11	60625000	60650000	CCDC86:25Kb:1.7e-05:4.4e-07:3.1e+02:4.3e+02
chr11	60625000	60650000	PTGDR2:25Kb:1.7e-05:4.4e-07:3.1e+02:4.3e+02
chr11	60650000	60675000	CCDC86:50Kb:9e-06:1.2e-07:1.5e+02:2.8e+02
chr11	60650000	60675000	PTGDR2:50Kb:9e-06:1.2e-07:1.5e+02:2.8e+02
chr11	61075000	61100000	TMEM216:-75Kb:6.2e-05:1.5e-06:1e+02:2.2e+02
chr11	61100000	61125000	CYBASC3:-25Kb:9.5e-09:1.1e-10:3.1e+02:4.7e+02
chr11	61100000	61125000	TMEM138:-25Kb:9.5e-09:1.1e-10:3.1e+02:4.7e+02
chr11	61100000	61125000	TMEM216:-50Kb:4.6e-08:5.7e-10:1.5e+02:3.1e+02
chr11	61125000	61150000	DAK:25Kb:8.5e-09:1e-10:3.1e+02:4.7e+02
chr11	61125000	61150000	DDB1:25Kb:8.5e-09:1e-10:3.1e+02:4.7e+02
chr11	61150000	61175000	DAK:50Kb:1.8e-08:4.6e-10:1.5e+02:3.1e+02
chr11	61150000	61175000	DDB1:50Kb:1.8e-08:4.6e-10:1.5e+02:3.1e+02
chr11	61275000	61300000	PPP1R32:50Kb:9.7e-05:1.3e-06:1.7e+02:2.9e+02
chr11	61550000	61575000	FADS1:-25Kb:1e-05:2.5e-07:3e+02:4.4e+02
[truncated: 10,092 more rows]
