# Supplementary material for: Promoter-enhancer interactions identified from Hi-C data using probabilistic models and hierarchical topological domains
Source: Nat Commun. 2017 Dec 21;8:2237. doi: 10.1038/s41467-017-02386-3 (PMC5740158; doi:10.1038/s41467-017-02386-3)
Supplement: Supplementary file 4 — Supplementary Data 1 [file 41467_2017_2386_MOESM4_ESM.zip › lib25_IMR90.enh_1e-10.bed]

chr1	1475000	1500000	SSU72:-25Kb:0:0:5.6e+02:1.2e+03
chr1	1500000	1525000	TMEM240:25Kb:0:0:5.6e+02:1.2e+03
chr1	1725000	1750000	NADK:25Kb:0:0:5.2e+02:1e+03
chr1	1775000	1800000	GNB1:-25Kb:2e-11:2.6e-13:5.2e+02:8.6e+02
chr1	2125000	2150000	MORN1:-175Kb:8.5e-15:1.1e-16:85:4.8e+02
chr1	2125000	2150000	RER1:-175Kb:8.5e-15:1.1e-16:85:4.8e+02
chr1	2175000	2200000	SKI:25Kb:4.1e-12:5.4e-14:6e+02:9.4e+02
chr1	2300000	2325000	C1orf86:175Kb:0:0:85:4.8e+02
chr1	3375000	3400000	MEGF6:-150Kb:7.1e-12:3.7e-13:98:2.8e+02
chr1	3375000	3400000	TPRG1L:-150Kb:7.1e-12:3.7e-13:98:2.8e+02
chr1	3400000	3425000	MEGF6:-125Kb:0:0:1.2e+02:3.6e+02
chr1	3400000	3425000	TPRG1L:-125Kb:0:0:1.2e+02:3.6e+02
chr1	3450000	3475000	MEGF6:-75Kb:0:0:1.7e+02:4e+02
chr1	3450000	3475000	TPRG1L:-75Kb:0:0:1.7e+02:4e+02
chr1	3525000	3550000	TP73:-25Kb:4e-12:5.1e-14:5.5e+02:7.3e+02
chr1	3525000	3550000	WRAP73:-25Kb:4e-12:5.1e-14:5.5e+02:7.3e+02
chr1	3550000	3575000	MEGF6:25Kb:3.2e-12:1.3e-13:5.5e+02:7.3e+02
chr1	3550000	3575000	TPRG1L:25Kb:3.2e-12:1.3e-13:5.5e+02:7.3e+02
chr1	3675000	3700000	LRRC47:-25Kb:0:0:5.5e+02:7.5e+02
chr1	3700000	3725000	SMIM1:25Kb:8.8e-15:1.1e-16:5.5e+02:7.5e+02
chr1	3725000	3750000	CEP104:-25Kb:2.7e-14:3.3e-16:5.5e+02:7.4e+02
chr1	3725000	3750000	DFFB:-25Kb:2.7e-14:3.3e-16:5.5e+02:7.4e+02
chr1	3750000	3775000	C1orf174:-50Kb:3.8e-12:1e-13:1.6e+02:3.4e+02
chr1	3750000	3775000	LOC100133612:-50Kb:3.8e-12:1e-13:1.6e+02:3.4e+02
chr1	3800000	3825000	CEP104:50Kb:8.1e-12:2e-13:1.6e+02:3.4e+02
chr1	3800000	3825000	DFFB:50Kb:8.1e-12:2e-13:1.6e+02:3.4e+02
chr1	3825000	3850000	C1orf174:25Kb:0:0:15:2.6e+02
chr1	3825000	3850000	LOC100133612:25Kb:0:0:15:2.6e+02
chr1	6550000	6575000	PLEKHG5:-25Kb:3.2e-13:4e-15:5.5e+02:9.7e+02
chr1	6700000	6725000	THAP3:25Kb:1.5e-13:1.9e-15:5.5e+02:1e+03
chr1	8025000	8050000	SLC45A1:-350Kb:7.1e-12:8.9e-14:84:5.3e+02
chr1	8350000	8375000	ERRFI1:275Kb:6.1e-11:8.1e-13:1.1e+02:5.6e+02
chr1	9375000	9400000	SPSB1:25Kb:5.2e-12:6.9e-14:9.2e+02:1.3e+03
chr1	10425000	10450000	PGD:-25Kb:0:0:7.8e+02:1.2e+03
chr1	11075000	11100000	TARDBP:25Kb:0:0:49:4.6e+02
chr1	11175000	11200000	MTOR-AS1:-25Kb:6.5e-12:7.9e-14:6.9e+02:1e+03
chr1	11750000	11775000	AGTRAP:-25Kb:5.2e-11:6.7e-13:6.9e+02:1.1e+03
chr1	11775000	11800000	DRAXIN:25Kb:4.3e-11:5.2e-13:6.9e+02:1.1e+03
chr1	11775000	11800000	MAD2L2:25Kb:4.3e-11:5.2e-13:6.9e+02:1.1e+03
chr1	12175000	12200000	MIR4632:-75Kb:0:0:3.1e+02:1.2e+03
chr1	14050000	14075000	PRDM2:25Kb:0:0:4.1e+02:6.6e+02
chr1	16500000	16525000	FAM131C:100Kb:0:0:2.4e+02:1.1e+03
chr1	16525000	16550000	RSG1:-25Kb:6.2e-12:7.6e-14:9.1e+02:1.5e+03
chr1	16550000	16575000	ARHGEF19:25Kb:1.3e-12:1.6e-14:9.1e+02:1.5e+03
chr1	16925000	16950000	CROCC:-300Kb:1e-12:1.3e-14:7.4:5.2e+02
chr1	16925000	16950000	CROCCP2:-25Kb:0:0:2.7e+02:1.1e+03
chr1	16925000	16950000	ESPNP:-100Kb:0:0:24:5.9e+02
chr1	16925000	16950000	MST1P2:-25Kb:0:0:2.7e+02:1.1e+03
chr1	16950000	16975000	NBPF1:25Kb:0:0:2.7e+02:1.1e+03
chr1	17025000	17050000	NBPF1:100Kb:0:0:24:5.9e+02
chr1	17225000	17250000	NBPF1:300Kb:5.3e-13:2.9e-14:7.4:5.2e+02
chr1	17250000	17275000	NBPF1:325Kb:1.4e-14:5.6e-16:7:5.5e+02
chr1	17550000	17575000	PADI2:125Kb:1.7e-11:2.3e-13:1.8e+02:6.4e+02
chr1	19400000	19425000	ALDH4A1:175Kb:2.5e-14:3.3e-16:1.6e+02:6.7e+02
chr1	20850000	20875000	FAM43B:-25Kb:1.3e-11:1.6e-13:7.8e+02:1.3e+03
chr1	21575000	21600000	ECE1:-75Kb:0:0:3e+02:1e+03
chr1	21575000	21600000	LOC100506801:-25Kb:3e-13:7.4e-15:8.5e+02:1.4e+03
chr1	21625000	21650000	ECE1:-25Kb:0:0:8.5e+02:1.8e+03
chr1	21625000	21650000	LOC100506801:25Kb:0:0:8.5e+02:1.7e+03
chr1	22225000	22250000	HSPG2:-25Kb:0:0:7.7e+02:1.6e+03
chr1	23150000	23175000	MIR4253:-25Kb:0:0:9.9e+02:1.7e+03
chr1	23400000	23425000	HTR1D:-100Kb:1.5e-13:1.9e-15:2.6e+02:8.5e+02
chr1	23425000	23450000	HTR1D:-75Kb:1.8e-11:4.4e-13:3.4e+02:8.7e+02
chr1	23775000	23800000	TCEA3:25Kb:3.1e-13:3.8e-15:9.5e+02:1.5e+03
chr1	23850000	23875000	MDS2:-100Kb:7.8e-11:9.6e-13:2.6e+02:7.9e+02
chr1	23900000	23925000	ID3:25Kb:0:0:9.5e+02:1.6e+03
chr1	26275000	26300000	PAFAH2:-25Kb:7.8e-13:9.9e-15:9.1e+02:1.4e+03
chr1	26600000	26625000	CD52:-25Kb:0:0:9.1e+02:1.6e+03
chr1	26600000	26625000	UBXN11:-25Kb:0:0:9.1e+02:1.6e+03
chr1	26625000	26650000	SH3BGRL3:25Kb:0:0:9.1e+02:1.6e+03
chr1	26850000	26875000	MIR1976:-25Kb:4e-12:4.9e-14:7.9e+02:1.3e+03
chr1	26875000	26900000	RPS6KA1:25Kb:6.4e-12:7.9e-14:7.9e+02:1.3e+03
chr1	26925000	26950000	PIGV:-175Kb:1.8e-11:2.3e-13:1.6e+02:6.4e+02
chr1	27625000	27650000	CD164L2:-75Kb:9.1e-11:1.2e-12:3.4e+02:8.1e+02
chr1	27625000	27650000	FCN3:-75Kb:9.1e-11:1.2e-12:3.4e+02:8.1e+02
chr1	27625000	27650000	GPR3:-75Kb:9.1e-11:1.2e-12:3.4e+02:8.1e+02
chr1	27700000	27725000	TMEM222:75Kb:8.4e-11:1.1e-12:3.4e+02:8.1e+02
chr1	28600000	28625000	SESN2:25Kb:6.7e-12:8.4e-14:7.2e+02:1.2e+03
chr1	29525000	29550000	MECR:-25Kb:0:0:73:7e+02
chr1	29525000	29550000	PTPRU:-25Kb:0:0:73:7e+02
chr1	31175000	31200000	LAPTM5:-50Kb:0:0:22:5.1e+02
chr1	31175000	31200000	MIR4420:-25Kb:0:0:28:6.1e+02
chr1	31200000	31225000	LAPTM5:-25Kb:0:0:8.2e+02:1.4e+03
chr1	31200000	31225000	MATN1:25Kb:0:0:28:6.1e+02
chr1	31200000	31225000	MATN1-AS1:25Kb:0:0:28:6.1e+02
chr1	31225000	31250000	MATN1:50Kb:0:0:22:5.1e+02
chr1	31225000	31250000	MATN1-AS1:50Kb:0:0:22:5.1e+02
chr1	31225000	31250000	MIR4420:25Kb:0:0:8.2e+02:1.4e+03
chr1	31250000	31275000	MATN1:75Kb:7.7e-13:3.1e-14:19:4.2e+02
chr1	31250000	31275000	MATN1-AS1:75Kb:7.7e-13:3.1e-14:19:4.2e+02
chr1	31250000	31275000	SDC3:-125Kb:0:0:1.9e+02:1e+03
chr1	31275000	31300000	SDC3:-100Kb:0:0:2.3e+02:9.1e+02
chr1	32125000	32150000	COL16A1:-25Kb:7.9e-12:1e-13:1e+03:1.5e+03
chr1	32125000	32150000	MIR4254:-75Kb:9.3e-12:1.2e-13:3.4e+02:8e+02
chr1	35900000	35925000	TFAP2E:-125Kb:0:0:1.6e+02:5.6e+02
chr1	36025000	36050000	C1orf216:-150Kb:0:0:1.6e+02:9.7e+02
chr1	36175000	36200000	TFAP2E:150Kb:0:0:1.6e+02:9.7e+02
chr1	36800000	36825000	EVA1B:25Kb:1.6e-13:2.1e-15:8.3e+02:1.2e+03
chr1	36900000	36925000	CSF3R:-25Kb:0:0:32:7.7e+02
chr1	36900000	36925000	MRPS15:-25Kb:0:0:32:7.7e+02
chr1	36925000	36950000	OSCP1:25Kb:0:0:32:7.7e+02
chr1	38025000	38050000	DNALI1:25Kb:0:0:7.1e+02:1.1e+03
chr1	38025000	38050000	SNIP1:25Kb:0:0:7.1e+02:1.1e+03
chr1	38525000	38550000	POU3F1:25Kb:2.5e-11:3.1e-13:3.3e+02:6.8e+02
chr1	38650000	38675000	LOC339442:-25Kb:7.1e-13:1.7e-14:3.3e+02:7.2e+02
chr1	38700000	38725000	LOC339442:25Kb:0:0:3.3e+02:7.6e+02
chr1	43675000	43700000	MED8:-175Kb:7.9e-15:1.1e-16:1.6e+02:7.5e+02
chr1	43675000	43700000	SZT2:-175Kb:7.9e-15:1.1e-16:1.6e+02:7.5e+02
chr1	43850000	43875000	HYI:-50Kb:8.5e-13:2.4e-14:10:5.5e+02
chr1	43875000	43900000	HYI:-25Kb:0:0:15:1.5e+03
chr1	43900000	43925000	MED8:50Kb:7.9e-13:2.2e-14:10:5.5e+02
chr1	43900000	43925000	SZT2:50Kb:7.9e-13:2.2e-14:10:5.5e+02
chr1	45200000	45225000	RPS8:-25Kb:0:0:5.6e+02:1.5e+03
chr1	45200000	45225000	SNORD38A:-25Kb:0:0:5.6e+02:1.5e+03
chr1	45200000	45225000	SNORD38B:-25Kb:0:0:5.6e+02:1.5e+03
chr1	45200000	45225000	SNORD46:-25Kb:0:0:5.6e+02:1.5e+03
chr1	45200000	45225000	SNORD55:-25Kb:0:0:5.6e+02:1.5e+03
chr1	45225000	45250000	KIF2C:25Kb:0:0:5.6e+02:1.5e+03
chr1	45275000	45300000	BEST4:25Kb:0:0:5.6e+02:1.5e+03
chr1	45275000	45300000	BTBD19:25Kb:0:0:5.6e+02:1.5e+03
chr1	45275000	45300000	PLK3:25Kb:0:0:5.6e+02:1.5e+03
chr1	45275000	45300000	TCTEX1D4:25Kb:0:0:5.6e+02:1.5e+03
chr1	45475000	45500000	LOC400752:-275Kb:0:0:82:6.5e+02
chr1	45750000	45775000	HECTD3:275Kb:0:0:82:6.5e+02
chr1	45750000	45775000	UROD:275Kb:0:0:82:6.5e+02
chr1	46475000	46500000	TSPAN1:-150Kb:0:0:1.8e+02:6.6e+02
chr1	46500000	46525000	TSPAN1:-125Kb:0:0:1.8e+02:9.9e+02
chr1	46600000	46625000	TSPAN1:-25Kb:0:0:7.3e+02:1.3e+03
chr1	46725000	46750000	LRRC41:-25Kb:2e-13:2.4e-15:7.3e+02:1.1e+03
chr1	46725000	46750000	UQCRH:-25Kb:2e-13:2.4e-15:7.3e+02:1.1e+03
chr1	47025000	47050000	MKNK1:-25Kb:2.1e-13:2.6e-15:7.7e+02:1.1e+03
chr1	47650000	47675000	TAL1:-25Kb:0:0:5.7e+02:1e+03
chr1	47675000	47700000	PDZK1IP1:25Kb:0:0:5.7e+02:1e+03
chr1	47850000	47875000	FOXE3:-25Kb:0:0:5.7e+02:1.2e+03
chr1	50900000	50925000	DMRTA2:25Kb:8.7e-15:1.1e-16:4.5e+02:7.1e+02
chr1	51725000	51750000	RNF11:25Kb:0:0:1.2e+02:9.2e+02
chr1	51750000	51775000	RNF11:50Kb:2.6e-12:6.6e-14:62:4e+02
chr1	53575000	53600000	SLC1A7:-25Kb:0:0:7.1e+02:1.4e+03
chr1	53750000	53775000	LRP8:-25Kb:1.9e-11:2.3e-13:1e+03:1.5e+03
chr1	54675000	54700000	CYB5RL:25Kb:0:0:8.1e+02:1.3e+03
chr1	54675000	54700000	MRPL37:25Kb:0:0:8.1e+02:1.3e+03
chr1	55400000	55425000	BSND:-50Kb:0:0:3.2e+02:9.1e+02
chr1	55700000	55725000	LOC100507634:25Kb:6.1e-13:7.7e-15:6.5e+02:9.9e+02
chr1	55700000	55725000	MIR4422:25Kb:6.1e-13:7.7e-15:6.5e+02:9.9e+02
chr1	55700000	55725000	USP24:25Kb:6.1e-13:7.7e-15:6.5e+02:9.9e+02
chr1	57275000	57300000	C8A:-25Kb:0:0:96:4.5e+02
chr1	57300000	57325000	C1orf168:25Kb:0:0:96:4.5e+02
chr1	57325000	57350000	C8A:25Kb:0:0:4.7e+02:8.4e+02
chr1	57400000	57425000	C8B:-25Kb:9.2e-11:1.2e-12:4.7e+02:7e+02
chr1	59125000	59150000	MYSM1:-25Kb:1.8e-14:2.2e-16:1.1e+02:6.2e+02
chr1	59200000	59225000	JUN:-25Kb:0:0:3.7e+02:1.2e+03
chr1	59275000	59300000	LOC100131060:25Kb:1.7e-13:2.2e-15:3.7e+02:8.9e+02
chr1	60200000	60225000	MIR4711:25Kb:0:0:3.7e+02:9.3e+02
chr1	60250000	60275000	HOOK1:-25Kb:0:0:56:5.4e+02
chr1	62150000	62175000	TM2D1:-25Kb:1.8e-14:2.2e-16:4.1e+02:6.2e+02
chr1	62800000	62825000	KANK4:25Kb:1.7e-11:2.1e-13:4.1e+02:5.9e+02
chr1	65325000	65350000	JAK1:-100Kb:8.4e-13:2.2e-14:1.5e+02:4.3e+02
chr1	65450000	65475000	JAK1:25Kb:3.4e-14:4.4e-16:5.3e+02:8.3e+02
chr1	68200000	68225000	GADD45A:50Kb:3.6e-12:4.5e-14:3.9e+02:8e+02
chr1	70250000	70275000	LRRC7:25Kb:0:0:1.8e+02:3.4e+02
chr1	70775000	70800000	ANKRD13C:-25Kb:0:0:4.9e+02:6.9e+02
chr1	70775000	70800000	HHLA3:-25Kb:0:0:4.9e+02:6.9e+02
chr1	70975000	71000000	PTGER3:-525Kb:0:0:17:2e+02
chr1	70975000	71000000	ZRANB2-AS1:-525Kb:0:0:17:2e+02
chr1	71500000	71525000	MIR186:-25Kb:5.8e-12:7.6e-14:3.4e+02:4.9e+02
chr1	71500000	71525000	ZRANB2:-25Kb:5.8e-12:7.6e-14:3.4e+02:4.9e+02
chr1	71500000	71525000	ZRANB2-AS2:-25Kb:5.8e-12:7.6e-14:3.4e+02:4.9e+02
chr1	71525000	71550000	PTGER3:25Kb:3.1e-12:9.6e-14:3.4e+02:4.9e+02
chr1	71525000	71550000	ZRANB2-AS1:25Kb:3.1e-12:9.6e-14:3.4e+02:4.9e+02
chr1	72275000	72300000	NEGR1-IT1:-25Kb:1.4e-12:1.7e-14:3.3e+02:4.7e+02
chr1	72700000	72725000	NEGR1:-25Kb:2.7e-14:3.3e-16:3.2e+02:4.4e+02
chr1	76175000	76200000	MSH4:-75Kb:0:0:1e+02:3.2e+02
chr1	76175000	76200000	RABGGTB:-75Kb:0:0:1e+02:3.2e+02
chr1	76175000	76200000	SNORD45A:-75Kb:0:0:1e+02:3.2e+02
chr1	76175000	76200000	SNORD45B:-75Kb:0:0:1e+02:3.2e+02
chr1	76175000	76200000	SNORD45C:-75Kb:0:0:1e+02:3.2e+02
chr1	76200000	76225000	ACADM:25Kb:4.9e-11:1.2e-12:3.1e+02:4.6e+02
chr1	76225000	76250000	MSH4:-25Kb:0:0:3.1e+02:5.9e+02
chr1	76225000	76250000	RABGGTB:-25Kb:0:0:3.1e+02:5.9e+02
chr1	76225000	76250000	SNORD45A:-25Kb:0:0:3.1e+02:5.9e+02
chr1	76225000	76250000	SNORD45B:-25Kb:0:0:3.1e+02:5.9e+02
chr1	76225000	76250000	SNORD45C:-25Kb:0:0:3.1e+02:5.9e+02
chr1	76250000	76275000	ACADM:75Kb:0:0:1e+02:3.2e+02
chr1	77300000	77325000	ST6GALNAC5:-25Kb:8.2e-12:1.1e-13:3.9e+02:6e+02
chr1	78525000	78550000	GIPC2:25Kb:0:0:4.4e+02:9.6e+02
chr1	79125000	79150000	IFI44:25Kb:0:0:4.4e+02:8.2e+02
chr1	84775000	84800000	SAMD13:25Kb:3.6e-12:4.7e-14:5.1e+02:8.2e+02
chr1	85050000	85075000	CTBS:25Kb:8.6e-15:1.1e-16:5.1e+02:9e+02
chr1	85175000	85200000	SSX2IP:25Kb:0:0:5.1e+02:1.1e+03
chr1	86000000	86025000	CYR61:-25Kb:6.2e-14:7.8e-16:8.8e+02:1.3e+03
chr1	86000000	86025000	DDAH1:-25Kb:6.2e-14:7.8e-16:8.8e+02:1.3e+03
chr1	87600000	87625000	LOC339524:25Kb:0:0:2.6e+02:7.5e+02
chr1	90250000	90275000	GEMIN8P4:-200Kb:0:0:1.1e+02:5.9e+02
chr1	90250000	90275000	ZNF326:-200Kb:0:0:1.1e+02:5.9e+02
chr1	90275000	90300000	GEMIN8P4:-175Kb:4e-15:1.1e-16:1.3e+02:4.5e+02
chr1	90275000	90300000	ZNF326:-175Kb:4e-15:1.1e-16:1.3e+02:4.5e+02
chr1	90450000	90475000	LRRC8D:175Kb:8.5e-15:1.1e-16:1.3e+02:4.5e+02
chr1	91925000	91950000	CDC7:-25Kb:1.9e-11:2.5e-13:83:4.2e+02
chr1	93450000	93475000	SNORA66:150Kb:2.7e-13:3.4e-15:1.2e+02:5.4e+02
chr1	93450000	93475000	SNORD21:150Kb:2.7e-13:3.4e-15:1.2e+02:5.4e+02
chr1	94075000	94100000	LOC100129046:25Kb:4.1e-11:5.2e-13:6.9e+02:1.3e+03
chr1	98925000	98950000	MIR137HG:425Kb:3.9e-13:5.8e-15:44:2.7e+02
chr1	98925000	98950000	MIR2682:425Kb:3.9e-13:5.8e-15:44:2.7e+02
chr1	99150000	99175000	SNX7:25Kb:6.1e-13:7.3e-15:4.3e+02:6.8e+02
chr1	100075000	100100000	PALMD:-25Kb:0:0:4.3e+02:9.4e+02
chr1	100125000	100150000	PALMD:25Kb:0:0:4.3e+02:7.2e+02
chr1	101375000	101400000	S1PR1:-325Kb:1.2e-13:1.7e-15:93:4.1e+02
chr1	104025000	104050000	RNPC3:-25Kb:0:0:96:3.2e+02
chr1	104050000	104075000	AMY2B:-25Kb:0:0:96:3e+02
chr1	104075000	104100000	RNPC3:25Kb:0:0:96:3e+02
chr1	104625000	104650000	LOC100129138:25Kb:0:0:2.1e+02:4.5e+02
chr1	107550000	107575000	PRMT6:-25Kb:0:0:3.2e+02:4.6e+02
chr1	107600000	107625000	PRMT6:25Kb:0:0:3.2e+02:4.6e+02
chr1	109375000	109400000	AKNAD1:-25Kb:9.3e-12:1.2e-13:6e+02:1e+03
chr1	109375000	109400000	GPSM2:-25Kb:9.3e-12:1.2e-13:6e+02:1e+03
chr1	109400000	109425000	SRG7:25Kb:6.5e-12:7.9e-14:6e+02:1e+03
chr1	109800000	109825000	SORT1:-125Kb:8e-13:1.1e-14:2.3e+02:7.6e+02
chr1	109825000	109850000	SORT1:-100Kb:4.9e-11:1.3e-12:2.4e+02:7.2e+02
chr1	109925000	109950000	MYBPHL:100Kb:4.1e-11:5.2e-13:2.4e+02:7.2e+02
chr1	109925000	109950000	PSRC1:100Kb:4.1e-11:5.2e-13:2.4e+02:7.2e+02
chr1	110025000	110050000	AMIGO1:-25Kb:0:0:9.3e+02:1.8e+03
chr1	110050000	110075000	ATXN7L2:25Kb:0:0:9.3e+02:1.8e+03
chr1	110050000	110075000	CYB561D1:25Kb:0:0:9.3e+02:1.8e+03
chr1	110125000	110150000	AMPD2:-25Kb:3.4e-12:4.4e-14:8.3e+02:1.4e+03
chr1	110125000	110150000	GNAT2:-25Kb:3.4e-12:4.4e-14:8.3e+02:1.4e+03
chr1	110150000	110175000	MIR197:25Kb:3e-12:3.7e-14:8.3e+02:1.4e+03
chr1	110175000	110200000	EPS8L3:-125Kb:0:0:2.3e+02:1e+03
chr1	110300000	110325000	GSTM4:125Kb:0:0:2.3e+02:1e+03
chr1	110950000	110975000	PROK1:-25Kb:0:0:7.1e+02:1.6e+03
chr1	110975000	111000000	LAMTOR5:25Kb:0:0:7.1e+02:1.6e+03
chr1	112250000	112275000	DDX20:-25Kb:0:0:6.7e+02:1.9e+03
chr1	112250000	112275000	FAM212B:-25Kb:0:0:6.7e+02:1.9e+03
chr1	112250000	112275000	LOC100506343:-25Kb:0:0:6.7e+02:1.9e+03
chr1	112300000	112325000	C1orf162:300Kb:4.2e-13:5.6e-15:74:4.8e+02
chr1	112925000	112950000	CAPZA1:-225Kb:2.5e-13:3.3e-15:91:4.6e+02
chr1	112925000	112950000	MIR4256:-75Kb:3.4e-11:4.4e-13:2.5e+02:6.2e+02
chr1	112925000	112950000	ST7L:-225Kb:2.5e-13:3.3e-15:91:4.6e+02
chr1	112925000	112950000	WNT2B:-75Kb:3.4e-11:4.4e-13:2.5e+02:6.2e+02
chr1	113000000	113025000	CTTNBP2NL:75Kb:4.4e-11:1e-12:2.5e+02:6.2e+02
chr1	113150000	113175000	CTTNBP2NL:225Kb:4.4e-11:1.2e-12:91:4.6e+02
chr1	113225000	113250000	MOV10:25Kb:3.2e-11:4e-13:6.3e+02:9.7e+02
chr1	113275000	113300000	FAM19A3:25Kb:5.8e-14:1.2e-15:6.3e+02:1e+03
chr1	113275000	113300000	PPM1J:25Kb:5.8e-14:1.2e-15:6.3e+02:1e+03
chr1	113275000	113300000	RHOC:25Kb:5.8e-14:1.2e-15:6.3e+02:1e+03
chr1	113325000	113350000	FAM19A3:75Kb:5.8e-14:1.6e-15:2.5e+02:6.3e+02
chr1	113325000	113350000	PPM1J:75Kb:5.8e-14:1.6e-15:2.5e+02:6.3e+02
chr1	113325000	113350000	RHOC:75Kb:5.8e-14:1.6e-15:2.5e+02:6.3e+02
chr1	114325000	114350000	PHTF1:25Kb:0:0:5.1e+02:9.1e+02
chr1	114425000	114450000	HIPK1:-25Kb:0:0:5.3e+02:8.9e+02
chr1	114450000	114475000	AP4B1:25Kb:0:0:5.3e+02:8.9e+02
chr1	114450000	114475000	BCL2L15:25Kb:0:0:5.3e+02:8.9e+02
chr1	114450000	114475000	DCLRE1B:25Kb:0:0:5.3e+02:8.9e+02
chr1	114475000	114500000	HIPK1:25Kb:0:0:5.3e+02:9e+02
chr1	115275000	115300000	NRAS:25Kb:1.9e-12:2.3e-14:5.9e+02:9.7e+02
chr1	116925000	116950000	ATP1A1:25Kb:3.6e-11:4.5e-13:4e+02:6.9e+02
chr1	116925000	116950000	ATP1A1OS:-25Kb:0:0:4e+02:9.1e+02
chr1	117600000	117625000	MIR942:-25Kb:0:0:5.5e+02:9.4e+02
chr1	117600000	117625000	TRIM45:-50Kb:0:0:3.2e+02:7.5e+02
chr1	117625000	117650000	TRIM45:-25Kb:0:0:5.5e+02:1.2e+03
chr1	117625000	117650000	TTF2:25Kb:0:0:5.5e+02:9.4e+02
chr1	117650000	117675000	MIR942:25Kb:0:0:5.5e+02:1.2e+03
chr1	117650000	117675000	TTF2:50Kb:0:0:3.2e+02:7.5e+02
chr1	120150000	120175000	ZNF697:-25Kb:0:0:7.5e+02:1.1e+03
chr1	120200000	120225000	ZNF697:25Kb:1.7e-13:4.2e-15:7.5e+02:9.7e+02
chr1	120275000	120300000	HMGCS2:-25Kb:8.8e-15:1.1e-16:7.5e+02:9.8e+02
chr1	120275000	120300000	PHGDH:25Kb:9.2e-14:1.1e-15:7.5e+02:9.7e+02
chr1	145050000	145075000	PDE4DIP:-25Kb:0:0:1.4e+03:2.6e+03
chr1	145050000	145075000	SEC22B:-25Kb:0:0:1.4e+03:2.6e+03
chr1	145425000	145450000	ANKRD34A:-25Kb:1.6e-12:2.1e-14:8.9e+02:1.8e+03
chr1	145425000	145450000	POLR3GL:-25Kb:1.6e-12:2.1e-14:8.9e+02:1.8e+03
chr1	145450000	145475000	TXNIP:25Kb:1.7e-12:2.1e-14:8.9e+02:1.8e+03
chr1	146975000	147000000	BCL9:-25Kb:0:0:4.4e+02:8.7e+02
chr1	147000000	147025000	LINC00624:25Kb:0:0:4.4e+02:8.7e+02
chr1	147025000	147050000	BCL9:25Kb:0:0:4.4e+02:7.7e+02
chr1	147050000	147075000	BCL9:50Kb:0:0:2.6e+02:5.5e+02
chr1	147075000	147100000	BCL9:75Kb:0:0:1.9e+02:5.6e+02
chr1	147075000	147100000	LINC00624:100Kb:0:0:1.5e+02:4.8e+02
chr1	147100000	147125000	ACP6:-25Kb:0:0:4.4e+02:7.3e+02
chr1	147100000	147125000	LINC00624:125Kb:2.7e-13:1.1e-14:1.3e+02:3.7e+02
chr1	147775000	147800000	MIR5087:-25Kb:0:0:0:4.3e+02
chr1	147825000	147850000	MIR5087:25Kb:0:0:0.019:2.6e+02
chr1	150225000	150250000	C1orf51:-25Kb:0:0:7.4e+02:1.3e+03
chr1	150225000	150250000	MRPS21:-25Kb:0:0:7.4e+02:1.3e+03
chr1	150250000	150275000	APH1A:25Kb:0:0:7.4e+02:1.3e+03
chr1	150250000	150275000	C1orf54:25Kb:0:0:7.4e+02:1.3e+03
chr1	150250000	150275000	CA14:25Kb:0:0:7.4e+02:1.3e+03
chr1	150475000	150500000	ADAMTSL4:-25Kb:5e-11:6.2e-13:7.4e+02:1.1e+03
chr1	150475000	150500000	MIR4257:-25Kb:5e-11:6.2e-13:7.4e+02:1.1e+03
chr1	150500000	150525000	ECM1:25Kb:4.5e-11:5.5e-13:7.4e+02:1.1e+03
chr1	150500000	150525000	LINC00568:25Kb:4.5e-11:5.5e-13:7.4e+02:1.1e+03
chr1	150900000	150925000	CERS2:-25Kb:2.4e-13:3e-15:7.4e+02:1.1e+03
chr1	153500000	153525000	S100A2:-25Kb:0:0:7.3e+02:1.8e+03
chr1	153525000	153550000	S100A3:25Kb:0:0:7.3e+02:1.8e+03
chr1	153525000	153550000	S100A4:25Kb:0:0:7.3e+02:1.8e+03
chr1	153525000	153550000	S100A5:25Kb:0:0:7.3e+02:1.8e+03
chr1	153525000	153550000	S100A6:25Kb:0:0:7.3e+02:1.8e+03
chr1	154925000	154950000	FLAD1:-25Kb:6.9e-12:8.4e-14:8.5e+02:1.4e+03
chr1	154925000	154950000	LENEP:-25Kb:6.9e-12:8.4e-14:8.5e+02:1.4e+03
chr1	154950000	154975000	CKS1B:25Kb:3.9e-12:4.9e-14:8.5e+02:1.4e+03
chr1	154950000	154975000	MIR4258:25Kb:3.9e-12:4.9e-14:8.5e+02:1.4e+03
chr1	154950000	154975000	PBXIP1:25Kb:3.9e-12:4.9e-14:8.5e+02:1.4e+03
chr1	154950000	154975000	PYGO2:25Kb:3.9e-12:4.9e-14:8.5e+02:1.4e+03
chr1	154950000	154975000	SHC1:25Kb:3.9e-12:4.9e-14:8.5e+02:1.4e+03
chr1	155225000	155250000	FDPS:-50Kb:0:0:3.7e+02:8.9e+02
chr1	155225000	155250000	RUSC1:-50Kb:0:0:3.7e+02:8.9e+02
chr1	155225000	155250000	RUSC1-AS1:-50Kb:0:0:3.7e+02:8.9e+02
chr1	155250000	155275000	FDPS:-25Kb:0:0:6.3e+02:1.2e+03
chr1	155250000	155275000	RUSC1:-25Kb:0:0:6.3e+02:1.2e+03
chr1	155250000	155275000	RUSC1-AS1:-25Kb:0:0:6.3e+02:1.2e+03
chr1	155950000	155975000	ARHGEF2:25Kb:0:0:1e+03:1.6e+03
chr1	156050000	156075000	SEMA4A:-50Kb:1.4e-13:1.8e-15:4.9e+02:1e+03
chr1	156075000	156100000	LMNA:25Kb:0:0:1e+03:1.6e+03
chr1	156075000	156100000	MEX3A:25Kb:0:0:1e+03:1.6e+03
chr1	156100000	156125000	LMNA:50Kb:2.9e-14:7.8e-16:4.9e+02:1e+03
chr1	156100000	156125000	MEX3A:50Kb:2.9e-14:7.8e-16:4.9e+02:1e+03
chr1	156650000	156675000	CRABP2:-25Kb:0:0:1.2e+03:1.8e+03
chr1	156650000	156675000	ISG20L2:-25Kb:0:0:1.2e+03:1.8e+03
chr1	156650000	156675000	RRNAD1:-25Kb:0:0:1.2e+03:1.8e+03
chr1	156925000	156950000	MIR765:25Kb:0:0:11:1.3e+03
chr1	157050000	157075000	CYCSP52:-25Kb:3.4e-12:4.2e-14:6.6e+02:1.2e+03
chr1	157075000	157100000	ETV3L:25Kb:6.2e-12:7.8e-14:6.6e+02:1.2e+03
chr1	157975000	158000000	KIRREL:25Kb:0:0:6.3e+02:1.4e+03
chr1	158000000	158025000	KIRREL:50Kb:0:0:3e+02:9.6e+02
chr1	158025000	158050000	KIRREL:75Kb:0:0:2e+02:8e+02
chr1	158050000	158075000	KIRREL:100Kb:0:0:1.4e+02:8.8e+02
chr1	158075000	158100000	KIRREL:125Kb:0:0:1.1e+02:6e+02
chr1	158950000	158975000	IFI16:-25Kb:3.4e-12:8.5e-14:1.9e+02:4.9e+02
chr1	159000000	159025000	AIM2:-25Kb:0:0:1.9e+02:5.8e+02
chr1	159000000	159025000	IFI16:25Kb:0:0:1.9e+02:7.3e+02
chr1	159050000	159075000	AIM2:25Kb:1.8e-12:4.8e-14:1.9e+02:4.6e+02
chr1	159125000	159150000	DARC:-25Kb:1.8e-14:2.2e-16:3.4e+02:6.3e+02
chr1	159125000	159150000	LOC100131825:-25Kb:1.8e-14:2.2e-16:3.4e+02:6.3e+02
chr1	159150000	159175000	CADM3:25Kb:1.7e-14:2.2e-16:3.4e+02:6.3e+02
chr1	159750000	159775000	CCDC19:-100Kb:0:0:2.3e+02:6.6e+02
chr1	159850000	159875000	DUSP23:100Kb:0:0:2.3e+02:6.6e+02
chr1	159850000	159875000	FCRL6:100Kb:0:0:2.3e+02:6.6e+02
chr1	159900000	159925000	LOC100505633:-25Kb:2.9e-11:3.6e-13:8.3e+02:1.1e+03
chr1	159925000	159950000	IGSF9:25Kb:1.3e-11:3.3e-13:8.3e+02:1.1e+03
chr1	159925000	159950000	SLAMF9:25Kb:1.3e-11:3.3e-13:8.3e+02:1.1e+03
chr1	159975000	160000000	IGSF9:75Kb:7.7e-12:9.9e-14:3e+02:6e+02
chr1	159975000	160000000	SLAMF9:75Kb:7.7e-12:9.9e-14:3e+02:6e+02
chr1	160150000	160175000	PEA15:-25Kb:0:0:8.3e+02:1.3e+03
chr1	160175000	160200000	CASQ1:25Kb:0:0:8.3e+02:1.3e+03
chr1	160200000	160225000	PEA15:25Kb:2.8e-12:7.3e-14:8.3e+02:1.1e+03
chr1	161000000	161025000	KLHDC9:-50Kb:3.1e-13:3.9e-15:3.7e+02:7.3e+02
chr1	161000000	161025000	PVRL4:-50Kb:3.1e-13:3.9e-15:3.7e+02:7.3e+02
chr1	161050000	161075000	TSTD1:50Kb:3.1e-13:3.8e-15:3.7e+02:7.3e+02
chr1	161050000	161075000	USF1:50Kb:3.1e-13:3.8e-15:3.7e+02:7.3e+02
chr1	161125000	161150000	ADAMTS4:-25Kb:0:0:7.6e+02:1.2e+03
chr1	161125000	161150000	NDUFS2:-25Kb:0:0:7.6e+02:1.2e+03
chr1	161150000	161175000	APOA2:-25Kb:0:0:7.6e+02:1.1e+03
chr1	161150000	161175000	B4GALT3:25Kb:0:0:7.6e+02:1.2e+03
chr1	161150000	161175000	FCER1G:-25Kb:0:0:7.6e+02:1.1e+03
chr1	161150000	161175000	MIR5187:-25Kb:0:0:7.6e+02:1.1e+03
chr1	161150000	161175000	PPOX:25Kb:0:0:7.6e+02:1.2e+03
chr1	161150000	161175000	TOMM40L:-25Kb:0:0:7.6e+02:1.1e+03
chr1	161150000	161175000	USP21:25Kb:0:0:7.6e+02:1.2e+03
chr1	161175000	161200000	ADAMTS4:25Kb:0:0:7.6e+02:1.1e+03
chr1	161175000	161200000	NDUFS2:25Kb:0:0:7.6e+02:1.1e+03
chr1	161350000	161375000	APOA2:175Kb:5.5e-13:1.5e-14:1e+02:4.3e+02
chr1	161350000	161375000	FCER1G:175Kb:5.5e-13:1.5e-14:1e+02:4.3e+02
chr1	161350000	161375000	MIR5187:175Kb:5.5e-13:1.5e-14:1e+02:4.3e+02
chr1	161350000	161375000	TOMM40L:175Kb:5.5e-13:1.5e-14:1e+02:4.3e+02
chr1	161450000	161475000	DUSP12:-250Kb:0:0:23:4.2e+02
chr1	161450000	161475000	FCGR2A:-25Kb:0:0:0:4.4e+02
chr1	161450000	161475000	HSPA6:-25Kb:0:0:0:4.4e+02
chr1	161950000	161975000	OLFML2B:-25Kb:0:0:5.7e+02:1e+03
chr1	162625000	162650000	DDR2:25Kb:0:0:8.2e+02:1.3e+03
chr1	162725000	162750000	DDR2:125Kb:7.7e-14:2e-15:1.6e+02:5.3e+02
chr1	164550000	164575000	PBX1:25Kb:2.1e-12:2.8e-14:4.6e+02:7.4e+02
chr1	164700000	164725000	LOC100505795:-25Kb:0:0:4.6e+02:8.3e+02
chr1	164750000	164775000	LOC100505795:25Kb:3.5e-12:9.3e-14:4.6e+02:7.5e+02
chr1	165350000	165375000	LOC400794:-200Kb:0:0:74:5.4e+02
chr1	165850000	165875000	TMCO1:125Kb:1.8e-13:2.3e-15:1.9e+02:4.9e+02
chr1	165850000	165875000	UCK2:75Kb:9.8e-14:1.2e-15:2.5e+02:5.5e+02
chr1	166100000	166125000	FAM78B:-25Kb:1.2e-13:1.4e-15:3.5e+02:6.4e+02
chr1	166125000	166150000	MIR921:25Kb:1.3e-13:1.6e-15:3.5e+02:6.4e+02
chr1	166800000	166825000	TADA1:-25Kb:0:0:4.6e+02:7.7e+02
chr1	166825000	166850000	POGK:25Kb:9.2e-15:1.1e-16:4.6e+02:7.7e+02
chr1	167650000	167675000	MPZL1:-25Kb:5.9e-14:2.4e-15:3.8e+02:6.6e+02
chr1	167700000	167725000	MPZL1:25Kb:0:0:6.3e+02:9.6e+02
chr1	167750000	167775000	MPZL1:75Kb:0:0:2.3e+02:5.7e+02
chr1	169100000	169125000	ATP1B1:25Kb:0:0:4.2e+02:7.8e+02
chr1	170125000	170150000	METTL11B:25Kb:6.8e-11:8.4e-13:2.5e+02:5.6e+02
chr1	170125000	170150000	MIR3119-1:25Kb:6.8e-11:8.4e-13:2.5e+02:5.6e+02
chr1	170125000	170150000	MIR3119-2:25Kb:6.8e-11:8.4e-13:2.5e+02:5.6e+02
chr1	170525000	170550000	GORAB:25Kb:0:0:2.5e+02:7.3e+02
chr1	170650000	170675000	PRRX1:25Kb:0:0:2.5e+02:7.2e+02
chr1	170675000	170700000	PRRX1:50Kb:9.2e-11:2.4e-12:1.9e+02:5e+02
chr1	172600000	172625000	FASLG:-25Kb:4.4e-12:5.5e-14:4.5e+02:8.2e+02
chr1	172975000	173000000	TNFSF18:-25Kb:0:0:3.8e+02:8.3e+02
chr1	173400000	173425000	LOC100506023:-25Kb:5.5e-13:7.1e-15:5.5e+02:9.1e+02
chr1	173400000	173425000	PRDX6:-25Kb:5.5e-13:7.1e-15:5.5e+02:9.1e+02
chr1	173850000	173875000	SERPINC1:-25Kb:9.1e-15:1.1e-16:5.5e+02:8.8e+02
chr1	174725000	174750000	CACYBP:-225Kb:4.3e-15:1.1e-16:73:3.3e+02
chr1	174950000	174975000	MRPS14:-25Kb:0:0:3e+02:5.8e+02
chr1	174975000	175000000	CACYBP:25Kb:0:0:3e+02:5.8e+02
chr1	180200000	180225000	LOC100527964:-25Kb:1.2e-13:1.6e-15:7.2e+02:1.2e+03
chr1	181025000	181050000	MR1:25Kb:2.6e-14:3.3e-16:7.4e+02:1.2e+03
chr1	192500000	192525000	RGS1:-25Kb:0:0:5.6e+02:8.9e+02
chr1	192550000	192575000	RGS1:25Kb:0:0:5.6e+02:8.5e+02
chr1	193125000	193150000	MIR1278:25Kb:1.6e-12:1.9e-14:3.9e+02:6.3e+02
chr1	197700000	197725000	DENND1B:-25Kb:1.8e-12:2.3e-14:5e+02:7.5e+02
chr1	198475000	198500000	ATP6V1G3:-25Kb:6e-11:7.6e-13:5e+02:7.3e+02
chr1	201850000	201875000	LMOD1:-50Kb:8.8e-11:2.1e-12:6.1e+02:1.2e+03
chr1	201850000	201875000	TIMM17A:-50Kb:8.8e-11:2.1e-12:6.1e+02:1.2e+03
chr1	201875000	201900000	LMOD1:-25Kb:0:0:1.1e+03:1.9e+03
chr1	201875000	201900000	TIMM17A:-25Kb:0:0:1.1e+03:1.9e+03
chr1	201900000	201925000	SHISA4:50Kb:8.7e-11:2.2e-12:6.1e+02:1.2e+03
chr1	201925000	201950000	SHISA4:75Kb:0:0:4.3e+02:1.2e+03
chr1	201975000	202000000	GPR37L1:-100Kb:7.9e-12:9.7e-14:3.3e+02:1e+03
chr1	202075000	202100000	ELF3:100Kb:2.9e-12:3.6e-14:3.3e+02:1e+03
chr1	202075000	202100000	RNPEP:125Kb:6.5e-12:8.2e-14:2.7e+02:8.9e+02
chr1	204125000	204150000	LINC00628:-200Kb:3.1e-13:8.1e-15:1.6e+02:7.6e+02
chr1	204125000	204150000	PLEKHA6:-200Kb:3.1e-13:8.1e-15:1.6e+02:7.6e+02
chr1	204175000	204200000	LINC00628:-150Kb:0:0:2.5e+02:9.1e+02
chr1	204175000	204200000	PLEKHA6:-150Kb:0:0:2.5e+02:9.1e+02
chr1	204200000	204225000	LINC00628:-125Kb:2.1e-12:8.3e-14:2.2e+02:7.9e+02
chr1	204200000	204225000	PLEKHA6:-125Kb:2.1e-12:8.3e-14:2.2e+02:7.9e+02
chr1	204225000	204250000	LINC00628:-100Kb:4.2e-12:2.2e-13:2.7e+02:8.3e+02
chr1	204225000	204250000	PLEKHA6:-100Kb:4.2e-12:2.2e-13:2.7e+02:8.3e+02
chr1	204325000	204350000	GOLT1A:150Kb:0:0:2.5e+02:9.1e+02
chr1	204325000	204350000	REN:200Kb:1.6e-13:2.1e-15:1.6e+02:7.6e+02
chr1	204400000	204425000	PIK3C2B:-50Kb:0:0:5e+02:1.5e+03
chr1	205225000	205250000	NUAK2:-50Kb:0:0:5.3e+02:1.2e+03
chr1	205250000	205275000	NUAK2:-25Kb:0:0:6.6e+02:1.6e+03
chr1	205300000	205325000	CDK18:-150Kb:7.2e-13:1.9e-14:1.4e+02:6.7e+02
chr1	205475000	205500000	CDK18:25Kb:5e-14:6.7e-16:6.6e+02:1.2e+03
chr1	205550000	205575000	ELK4:-50Kb:9.1e-15:1.1e-16:3.7e+02:9.5e+02
chr1	206875000	206900000	MAPKAPK2:25Kb:0:0:8.9e+02:1.6e+03
chr1	206900000	206925000	FAIM3:-175Kb:0:0:1.7e+02:6.8e+02
chr1	207950000	207975000	CD46:25Kb:9.1e-14:1.1e-15:3e+02:6.6e+02
chr1	208175000	208200000	PLXNA2:-225Kb:0:0:90:5.7e+02
chr1	208200000	208225000	PLXNA2:-200Kb:0:0:1e+02:5e+02
chr1	209750000	209775000	HSD11B1:-100Kb:0:0:1.7e+02:5.3e+02
chr1	209750000	209775000	MIR4260:-25Kb:0:0:5.7e+02:1e+03
chr1	209775000	209800000	CAMK1G:25Kb:0:0:5.7e+02:1e+03
chr1	209850000	209875000	CAMK1G:100Kb:0:0:1.7e+02:5.3e+02
chr1	209950000	209975000	IRF6:-25Kb:0:0:4.2e+02:9.2e+02
chr1	209975000	210000000	C1orf74:25Kb:0:0:4.2e+02:9.2e+02
chr1	211775000	211800000	SLC30A1:25Kb:0:0:6.4e+02:1.1e+03
chr1	212225000	212250000	SNORA16B:-300Kb:1.4e-11:1.8e-13:85:5.2e+02
chr1	212575000	212600000	NENF:-25Kb:6.9e-14:8.9e-16:6e+02:1.1e+03
chr1	212600000	212625000	TMEM206:25Kb:8.1e-14:1e-15:6e+02:1.1e+03
chr1	222725000	222750000	HHIPL2:25Kb:2.6e-14:3.3e-16:4.5e+02:8.3e+02
chr1	223825000	223850000	CAPN8:-25Kb:0:0:2.7e+02:7.6e+02
chr1	223925000	223950000	CAPN2:50Kb:0:0:3.2e+02:8.1e+02
chr1	225650000	225675000	SRP9:-300Kb:0:0:1.2e+02:5.7e+02
chr1	226950000	226975000	ITPKB:25Kb:0:0:4.8e+02:8.5e+02
chr1	227075000	227100000	PSEN2:25Kb:0:0:4.8e+02:9.1e+02
chr1	230225000	230250000	GALNT2:25Kb:0:0:5.8e+02:1.5e+03
chr1	230250000	230275000	GALNT2:50Kb:0:0:2.9e+02:7.6e+02
chr1	230275000	230300000	GALNT2:75Kb:5.1e-11:2e-12:2e+02:5.4e+02
chr1	230975000	231000000	C1orf198:-25Kb:0:0:4.9e+02:1.1e+03
chr1	231025000	231050000	C1orf198:25Kb:0:0:4.9e+02:9.8e+02
chr1	231475000	231500000	LINC00582:-250Kb:1.7e-14:2.2e-16:1e+02:4.8e+02
chr1	231475000	231500000	TSNAX-DISC1:-175Kb:3.7e-11:5e-13:1.3e+02:4.5e+02
chr1	232675000	232700000	SIPA1L2:25Kb:0:0:4.1e+02:9.2e+02
chr1	233100000	233125000	NTPCR:25Kb:0:0:4.1e+02:7.8e+02
chr1	233425000	233450000	KIAA1804:-25Kb:2.7e-14:3.3e-16:96:4.1e+02
chr1	233450000	233475000	PCNXL2:25Kb:3.5e-14:4.4e-16:96:4.1e+02
chr1	234625000	234650000	IRF2BP2:-100Kb:3.6e-12:4.7e-14:2.2e+02:7e+02
chr1	236650000	236675000	LGALS8:-25Kb:0:0:2.9e+02:6.3e+02
chr1	236650000	236675000	LGALS8-AS1:-25Kb:0:0:2.9e+02:6.3e+02
chr1	236700000	236725000	HEATR1:-50Kb:1.7e-12:4.4e-14:2.1e+02:4.9e+02
chr1	236700000	236725000	LGALS8:25Kb:0:0:2.9e+02:6.2e+02
chr1	236700000	236725000	LGALS8-AS1:25Kb:0:0:2.9e+02:6.2e+02
chr1	236725000	236750000	HEATR1:-25Kb:0:0:2.9e+02:7e+02
chr1	236975000	237000000	MTR:25Kb:1.6e-11:2.1e-13:3.7e+02:6.3e+02
chr1	238025000	238050000	ZP4:-25Kb:0:0:3e+02:4.4e+02
chr1	238050000	238075000	LOC100130331:25Kb:0:0:3e+02:4.4e+02
chr1	238650000	238675000	LOC339535:25Kb:2.1e-11:2.9e-13:3.1e+02:4.5e+02
chr1	240800000	240825000	GREM2:25Kb:0:0:6.6e+02:9.8e+02
chr1	241775000	241800000	EXO1:-225Kb:8.4e-15:2.2e-16:87:3.4e+02
chr1	241775000	241800000	OPN3:-25Kb:5.2e-11:6.7e-13:3.5e+02:5.9e+02
chr1	241775000	241800000	WDR64:-25Kb:5.2e-11:6.7e-13:3.5e+02:5.9e+02
chr1	241800000	241825000	CHML:25Kb:3.6e-11:1.5e-12:3.5e+02:5.9e+02
chr1	241975000	242000000	CHML:200Kb:0:0:94:4e+02
chr1	241975000	242000000	EXO1:-25Kb:0:0:3.5e+02:6.3e+02
chr1	242000000	242025000	CHML:225Kb:3.6e-12:1e-13:87:3.4e+02
chr1	243375000	243400000	CEP170:-25Kb:0:0:2.3e+02:8e+02
chr1	243375000	243400000	SDCCAG8:-25Kb:0:0:2.3e+02:8e+02
chr1	243425000	243450000	CEP170:25Kb:0:0:2.3e+02:8.5e+02
chr1	243425000	243450000	SDCCAG8:25Kb:0:0:2.3e+02:8.5e+02
chr1	243450000	243475000	CEP170:50Kb:2.4e-12:9.2e-14:1.1e+02:3.9e+02
chr1	243450000	243475000	SDCCAG8:50Kb:2.4e-12:9.2e-14:1.1e+02:3.9e+02
chr1	245275000	245300000	KIF26B:-25Kb:4.3e-14:5.6e-16:3.3e+02:7.7e+02
chr1	247450000	247475000	ZNF496:-25Kb:0:0:3.7e+02:9.8e+02
chr1	247500000	247525000	ZNF496:25Kb:0:0:3.7e+02:8.6e+02
chr10	3150000	3175000	PITRM1-AS1:-25Kb:0:0:5.3e+02:1e+03
chr10	5525000	5550000	CALML3:-25Kb:0:0:5.1e+02:1.1e+03
chr10	5550000	5575000	CALML5:25Kb:0:0:5.1e+02:1.1e+03
chr10	5575000	5600000	CALML3:25Kb:0:0:5.1e+02:1.1e+03
chr10	5675000	5700000	ASB13:-25Kb:5.2e-11:6.6e-13:5.1e+02:9.2e+02
chr10	6150000	6175000	MIR3155A:-25Kb:0:0:7.6e+02:1.3e+03
chr10	6150000	6175000	MIR3155B:-25Kb:0:0:7.6e+02:1.3e+03
chr10	6150000	6175000	PFKFB3:-25Kb:0:0:7.6e+02:1.3e+03
chr10	6750000	6775000	LINC00707:-50Kb:0:0:2.3e+02:5.6e+02
chr10	6775000	6800000	LINC00707:-25Kb:0:0:4.3e+02:9.1e+02
chr10	7750000	7775000	ITIH2:25Kb:4.2e-11:5.2e-13:2.2e+02:5.3e+02
chr10	7800000	7825000	ATP5C1:-25Kb:0:0:1.6e+02:6.1e+02
chr10	7800000	7825000	KIN:-25Kb:0:0:1.6e+02:6.1e+02
chr10	7825000	7850000	TAF3:-25Kb:0:0:1.6e+02:8.7e+02
chr10	7850000	7875000	ATP5C1:25Kb:0:0:1.6e+02:8.7e+02
chr10	7850000	7875000	KIN:25Kb:0:0:1.6e+02:8.7e+02
chr10	7875000	7900000	TAF3:25Kb:0:0:1.6e+02:6e+02
chr10	8050000	8075000	GATA3:-25Kb:0:0:1.6e+02:6.2e+02
chr10	8050000	8075000	GATA3-AS1:-25Kb:0:0:1.6e+02:6.2e+02
chr10	10800000	10825000	SFTA1P:-25Kb:0:0:3.9e+02:7.8e+02
chr10	10850000	10875000	SFTA1P:25Kb:0:0:3.9e+02:1.5e+03
chr10	13225000	13250000	MCM10:25Kb:3e-12:3.7e-14:7.2e+02:1.1e+03
chr10	17025000	17050000	VIM:-225Kb:8.8e-11:3.8e-12:1.1e+02:4.6e+02
chr10	17050000	17075000	VIM:-200Kb:3.7e-12:5.3e-14:1.2e+02:5e+02
chr10	17225000	17250000	VIM:-25Kb:6e-12:1.7e-13:6.6e+02:1e+03
chr10	17250000	17275000	TRDMT1:25Kb:1.1e-11:1.5e-13:6.6e+02:1e+03
chr10	21550000	21575000	C10orf114:-225Kb:0:0:79:4.5e+02
chr10	21550000	21575000	MIR1915:-225Kb:0:0:79:4.5e+02
chr10	22250000	22275000	DNAJC1:-25Kb:4.8e-14:6.7e-16:68:4.2e+02
chr10	23600000	23625000	C10orf67:-25Kb:0:0:2.5e+02:7.5e+02
chr10	23650000	23675000	C10orf67:25Kb:0:0:2.5e+02:7.3e+02
chr10	23675000	23700000	C10orf67:50Kb:0:0:1.6e+02:5.2e+02
chr10	25175000	25200000	PRTFDC1:-50Kb:3.4e-12:9.2e-14:3.3e+02:6.8e+02
chr10	25200000	25225000	PRTFDC1:-25Kb:2.1e-12:2.8e-14:6.4e+02:1e+03
chr10	26975000	27000000	ABI1:-175Kb:1.4e-13:3.6e-15:66:3e+02
chr10	27000000	27025000	ABI1:-150Kb:0:0:78:4.5e+02
chr10	27150000	27175000	PDSS1:175Kb:8.8e-15:1.1e-16:66:3e+02
chr10	27400000	27425000	MASTL:-25Kb:0:0:4.7e+02:7.6e+02
chr10	27400000	27425000	YME1L1:-25Kb:0:0:4.7e+02:7.6e+02
chr10	28575000	28600000	MPP7:25Kb:0:0:4e+02:8.7e+02
chr10	28950000	28975000	LYZL1:-625Kb:0:0:71:5.6e+02
chr10	29575000	29600000	BAMBI:625Kb:0:0:71:5.6e+02
chr10	33200000	33225000	ITGB1:-25Kb:2.7e-12:1e-13:5.4e+02:8.7e+02
chr10	33250000	33275000	ITGB1:25Kb:0:0:5.4e+02:9.4e+02
chr10	33275000	33300000	ITGB1:50Kb:0:0:2.9e+02:7.3e+02
chr10	35500000	35525000	CREM:100Kb:9.2e-12:1.1e-13:2.1e+02:5.8e+02
chr10	35850000	35875000	GJD4:-25Kb:0:0:2.6e+02:9e+02
chr10	35900000	35925000	GJD4:25Kb:2.5e-13:6.3e-15:2.6e+02:6.7e+02
chr10	38100000	38125000	ZNF248:-25Kb:0:0:3.1e+02:4.8e+02
chr10	38250000	38275000	ZNF33A:-25Kb:1.7e-14:2.2e-16:3.1e+02:4.3e+02
chr10	38275000	38300000	ZNF25:25Kb:2.4e-14:3.3e-16:3.1e+02:4.3e+02
chr10	38300000	38325000	ZNF33A:25Kb:4.4e-11:1.2e-12:3.1e+02:4.1e+02
chr10	38350000	38375000	ZNF37A:-25Kb:0:0:3.1e+02:4.7e+02
chr10	43100000	43125000	ZNF33B:-25Kb:2.2e-12:2.9e-14:3.2e+02:5.3e+02
chr10	43600000	43625000	CSGALNACT2:-25Kb:4.3e-15:1.1e-16:4.9e+02:8e+02
chr10	43650000	43675000	CSGALNACT2:25Kb:0:0:4.9e+02:8.3e+02
chr10	44325000	44350000	LINC00840:-25Kb:8e-11:2.1e-12:5.9e+02:9.1e+02
chr10	44350000	44375000	LINC00619:25Kb:3.1e-11:3.9e-13:5.9e+02:9.1e+02
chr10	44375000	44400000	LINC00840:25Kb:0:0:5.9e+02:1.1e+03
chr10	45425000	45450000	C10orf10:-25Kb:0:0:5.9e+02:1.1e+03
chr10	45425000	45450000	RASSF4:-25Kb:0:0:5.9e+02:1.1e+03
chr10	45425000	45450000	TMEM72-AS1:-25Kb:0:0:5.9e+02:1.1e+03
chr10	45450000	45475000	C10orf25:-25Kb:0:0:5.9e+02:9.7e+02
chr10	45450000	45475000	ZNF22:-25Kb:0:0:5.9e+02:9.7e+02
chr10	45475000	45500000	C10orf10:25Kb:0:0:5.9e+02:9.7e+02
chr10	45475000	45500000	RASSF4:25Kb:0:0:5.9e+02:9.7e+02
chr10	45475000	45500000	TMEM72-AS1:25Kb:0:0:5.9e+02:9.7e+02
chr10	46975000	47000000	HNRNPA1P33:-150Kb:0:0:51:4.8e+02
chr10	46975000	47000000	PPYR1:-100Kb:0:0:94:8.3e+02
chr10	47000000	47025000	GPRIN2:25Kb:0:0:1.2e+03:1.7e+03
chr10	47000000	47025000	HNRNPA1P33:-125Kb:0:0:67:4.6e+02
chr10	47000000	47025000	PPYR1:-75Kb:0:0:1.4e+02:7.5e+02
chr10	47025000	47050000	HNRNPA1P33:-100Kb:0:0:94:5.3e+02
chr10	47025000	47050000	PPYR1:-50Kb:6.3e-12:3.5e-13:7.4e+02:1.1e+03
chr10	47050000	47075000	GPRIN2:75Kb:0:0:1.4e+02:6.6e+02
chr10	47075000	47100000	GPRIN2:100Kb:0:0:94:8.3e+02
chr10	47100000	47125000	GPRIN2:125Kb:0:0:67:5.2e+02
chr10	47100000	47125000	HNRNPA1P33:-25Kb:0:0:1.2e+03:1.9e+03
chr10	47100000	47125000	PPYR1:25Kb:0:0:1.2e+03:2.1e+03
chr10	47125000	47150000	GPRIN2:150Kb:0:0:51:4.8e+02
chr10	49750000	49775000	ARHGAP22:-100Kb:0:0:1.8e+02:6e+02
chr10	50275000	50300000	VSTM4:-25Kb:0:0:5.1e+02:9.7e+02
chr10	50300000	50325000	FAM170B:-25Kb:8.3e-13:1.5e-14:5.1e+02:8.9e+02
chr10	50300000	50325000	FAM170B-AS1:-25Kb:8.3e-13:1.5e-14:5.1e+02:8.9e+02
chr10	50325000	50350000	VSTM4:25Kb:5.9e-13:1.5e-14:5.1e+02:8.9e+02
chr10	50350000	50375000	C10orf128:-25Kb:1.7e-14:2.2e-16:5.1e+02:9.1e+02
chr10	50350000	50375000	FAM170B:25Kb:8.3e-13:2.1e-14:5.1e+02:8.8e+02
chr10	50350000	50375000	FAM170B-AS1:25Kb:8.3e-13:2.1e-14:5.1e+02:8.8e+02
chr10	50975000	51000000	OGDHL:25Kb:9.2e-13:1.2e-14:3.3e+02:6.1e+02
chr10	51500000	51525000	MSMB:-25Kb:0:0:1.4e+02:6.1e+02
chr10	51500000	51525000	NCOA4:-50Kb:3.4e-12:1.3e-13:5.6:2.4e+02
chr10	51525000	51550000	NCOA4:-25Kb:0:0:1.4e+02:6e+02
chr10	51550000	51575000	MSMB:25Kb:0:0:1.4e+02:6e+02
chr10	51575000	51600000	NCOA4:25Kb:0:0:1.4e+02:4.7e+02
chr10	52575000	52600000	A1CF:-50Kb:3e-11:1.2e-12:1.1e+02:3.6e+02
chr10	52600000	52625000	A1CF:-25Kb:0:0:2.5e+02:5.5e+02
chr10	52650000	52675000	A1CF:25Kb:0:0:2.5e+02:5.4e+02
chr10	54250000	54275000	DKK1:200Kb:7.9e-11:2.1e-12:1.1e+02:3.2e+02
chr10	54250000	54275000	PRKG1-AS1:200Kb:7.9e-11:2.1e-12:1.1e+02:3.2e+02
chr10	54325000	54350000	DKK1:275Kb:0:0:93:3.8e+02
chr10	54325000	54350000	PRKG1-AS1:275Kb:0:0:93:3.8e+02
chr10	54500000	54525000	MBL2:-25Kb:0:0:5.2e+02:7.7e+02
chr10	58075000	58100000	ZWINT:-25Kb:0:0:2.2e+02:3.6e+02
chr10	58125000	58150000	ZWINT:25Kb:0:0:2.2e+02:3.2e+02
chr10	59925000	59950000	CISD1:-100Kb:6.6e-13:8.2e-15:1.8e+02:4.5e+02
chr10	59925000	59950000	IPMK:-100Kb:6.6e-13:8.2e-15:1.8e+02:4.5e+02
chr10	61625000	61650000	CCDC6:-25Kb:0:0:4.1e+02:8.2e+02
chr10	62500000	62525000	CDK1:-25Kb:0:0:2.2e+02:5.6e+02
chr10	65175000	65200000	JMJD1C-AS1:-25Kb:0:0:6.5e+02:9.4e+02
chr10	69875000	69900000	MYPN:25Kb:8.8e-15:2.2e-16:6.9e+02:1.1e+03
chr10	69900000	69925000	HERC4:75Kb:0:0:2.7e+02:7.1e+02
chr10	69900000	69925000	MYPN:50Kb:0:0:3.8e+02:9e+02
chr10	70800000	70825000	SRGN:-25Kb:0:0:7.2e+02:1.3e+03
chr10	71125000	71150000	HKDC1:150Kb:4.3e-12:1.1e-13:1.8e+02:6.1e+02
chr10	71150000	71175000	HKDC1:175Kb:0:0:1.7e+02:7.8e+02
chr10	75275000	75300000	MYOZ1:-125Kb:4.3e-13:5.3e-15:1.9e+02:7.1e+02
chr10	75275000	75300000	SYNPO2L:-125Kb:4.3e-13:5.3e-15:1.9e+02:7.1e+02
chr10	75600000	75625000	CAMK2G:-25Kb:2.5e-14:3.3e-16:9.3e+02:1.5e+03
chr10	76950000	76975000	COMTD1:-25Kb:0:0:4.7e+02:1.2e+03
chr10	76975000	77000000	VDAC2:25Kb:0:0:4.7e+02:1.2e+03
chr10	81150000	81175000	ZCCHC24:-50Kb:0:0:3.1e+02:1.1e+03
chr10	81175000	81200000	ZCCHC24:-25Kb:5.8e-15:2.2e-16:6.2e+02:1.3e+03
chr10	81225000	81250000	ZCCHC24:25Kb:0:0:6.2e+02:1.4e+03
chr10	81900000	81925000	ANXA11:-50Kb:1.6e-12:3.9e-14:2.2e+02:8.1e+02
chr10	81900000	81925000	LINC00857:-50Kb:1.6e-12:3.9e-14:2.2e+02:8.1e+02
chr10	81925000	81950000	ANXA11:-25Kb:0:0:4.7e+02:1.2e+03
chr10	81925000	81950000	LINC00857:-25Kb:0:0:4.7e+02:1.2e+03
chr10	82200000	82225000	SH2D4B:-75Kb:7e-11:8.5e-13:1.7e+02:4.7e+02
chr10	82225000	82250000	TSPAN14:25Kb:0:0:5.6e+02:1e+03
chr10	82250000	82275000	TSPAN14:50Kb:0:0:2.6e+02:8.7e+02
chr10	85950000	85975000	LRIT2:-25Kb:0:0:5.3e+02:8.6e+02
chr10	85975000	86000000	CDHR1:25Kb:0:0:5.3e+02:8.6e+02
chr10	86050000	86075000	CCSER2:-25Kb:0:0:5.3e+02:9e+02
chr10	86100000	86125000	CCSER2:25Kb:2.4e-11:5.9e-13:5.3e+02:7.3e+02
chr10	86275000	86300000	LRIT1:275Kb:0:0:61:3e+02
chr10	86275000	86300000	RGR:275Kb:0:0:61:3e+02
chr10	88400000	88425000	LDB3:-25Kb:5.7e-12:7.1e-14:6.5e+02:9.4e+02
chr10	88425000	88450000	OPN4:25Kb:5.3e-12:6.6e-14:6.5e+02:9.4e+02
chr10	90650000	90675000	STAMBPL1:25Kb:2.3e-11:2.9e-13:6.7e+02:1.1e+03
chr10	90775000	90800000	CH25H:-175Kb:0:0:1.6e+02:7.4e+02
chr10	91000000	91025000	IFIT1B:-125Kb:6.1e-14:7.8e-16:1.8e+02:6.5e+02
chr10	91100000	91125000	IFIT3:25Kb:0:0:6.7e+02:1.2e+03
chr10	91125000	91150000	LIPA:125Kb:6.1e-14:7.8e-16:1.8e+02:6.5e+02
chr10	93325000	93350000	LOC100188947:-25Kb:8.7e-15:1.1e-16:6.6e+02:1e+03
chr10	95125000	95150000	CEP55:-125Kb:0:0:1.6e+02:6.9e+02
chr10	95125000	95150000	MYOF:-100Kb:0:0:2e+02:1e+03
chr10	95150000	95175000	MYOF:-75Kb:9.1e-13:4.7e-14:2.6e+02:7.1e+02
chr10	95175000	95200000	MYOF:-50Kb:0:0:3.9e+02:9.2e+02
chr10	95200000	95225000	MYOF:-25Kb:0:0:7.8e+02:1.3e+03
chr10	96975000	97000000	C10orf129:25Kb:2.1e-11:2.7e-13:6.6e+02:9.9e+02
chr10	97075000	97100000	PDLIM1:25Kb:0:0:6.6e+02:1.3e+03
chr10	99275000	99300000	MMS19:25Kb:0:0:9.8e+02:1.5e+03
chr10	99275000	99300000	UBTD1:25Kb:0:0:9.8e+02:1.5e+03
chr10	99300000	99325000	EXOSC1:100Kb:3.3e-12:4.4e-14:2.4e+02:6.5e+02
chr10	99300000	99325000	ZDHHC16:100Kb:3.3e-12:4.4e-14:2.4e+02:6.5e+02
chr10	100000000	100025000	PYROXD2:-150Kb:0:0:1.2e+02:5.4e+02
chr10	100050000	100075000	LOXL4:25Kb:2.6e-14:3.3e-16:7.9e+02:1.2e+03
chr10	100075000	100100000	PYROXD2:-75Kb:5.6e-15:2.2e-16:2.5e+02:6.6e+02
chr10	100100000	100125000	PYROXD2:-50Kb:1e-14:5.6e-16:3.8e+02:7.8e+02
chr10	100125000	100150000	PYROXD2:-25Kb:0:0:7.9e+02:1.5e+03
chr10	101725000	101750000	DNMBP:-25Kb:0:0:6.8e+02:1.1e+03
chr10	102100000	102125000	LINC00263:-25Kb:0:0:7.3e+02:1.2e+03
chr10	102125000	102150000	SCD:25Kb:0:0:7.3e+02:1.2e+03
chr10	102725000	102750000	LZTS2:-25Kb:0:0:7.3e+02:1.3e+03
chr10	102750000	102775000	C10orf2:25Kb:0:0:7.3e+02:1.3e+03
chr10	102750000	102775000	MIR608:25Kb:0:0:7.3e+02:1.3e+03
chr10	102750000	102775000	MRPL43:25Kb:0:0:7.3e+02:1.3e+03
chr10	102750000	102775000	SEMA4G:25Kb:0:0:7.3e+02:1.3e+03
chr10	102775000	102800000	KAZALD1:-25Kb:0:0:7e+02:1.3e+03
chr10	102800000	102825000	PDZD7:25Kb:0:0:7e+02:1.3e+03
chr10	102800000	102825000	SFXN3:25Kb:0:0:7e+02:1.3e+03
chr10	102825000	102850000	KAZALD1:25Kb:0:0:7e+02:1.3e+03
chr10	103000000	103025000	FLJ41350:25Kb:0:0:7e+02:1.2e+03
chr10	103000000	103025000	LBX1:25Kb:0:0:7e+02:1.2e+03
chr10	104100000	104125000	ELOVL3:125Kb:0:0:2.3e+02:9.5e+02
chr10	105475000	105500000	SH3PXD2A:-125Kb:6.6e-12:8.4e-14:1.9e+02:8.9e+02
chr10	105525000	105550000	LOC100505839:25Kb:1.1e-11:1.4e-13:9e+02:1.6e+03
chr10	106050000	106075000	ITPRIP:-25Kb:0:0:9e+02:1.9e+03
chr10	112075000	112100000	DUSP5:-175Kb:0:0:1.5e+02:6.4e+02
chr10	112100000	112125000	DUSP5:-150Kb:0:0:1.6e+02:7.1e+02
chr10	112175000	112200000	DUSP5:-75Kb:9.4e-11:3.8e-12:2.9e+02:6.6e+02
chr10	112300000	112325000	SMNDC1:250Kb:5e-13:6.3e-15:92:5.2e+02
chr10	113975000	114000000	TECTB:-50Kb:3.2e-11:8.2e-13:2.3e+02:5e+02
chr10	114050000	114075000	GPAM:125Kb:1.2e-13:1.6e-15:1.6e+02:4.5e+02
chr10	114050000	114075000	TECTB:25Kb:0:0:6.1e+02:9.2e+02
chr10	114100000	114125000	ACSL5:-25Kb:0:0:1.2e+02:5.6e+02
chr10	114125000	114150000	GUCY2GP:25Kb:0:0:1.2e+02:5.6e+02
chr10	118450000	118475000	HSPA12A:-50Kb:3.6e-12:1.4e-13:2.7e+02:5.8e+02
chr10	118475000	118500000	HSPA12A:-25Kb:0:0:4.5e+02:8.8e+02
chr10	118525000	118550000	C10orf82:100Kb:0:0:1.6e+02:6.6e+02
chr10	118525000	118550000	HSPA12A:25Kb:0:0:4.5e+02:1.1e+03
chr10	118550000	118575000	MIR3663:-375Kb:0:0:57:5.6e+02
chr10	121100000	121125000	MIR4681:-25Kb:0:0:9.3e+02:1.6e+03
chr10	121150000	121175000	MIR4681:25Kb:0:0:9.3e+02:1.6e+03
chr10	121175000	121200000	GRK5:225Kb:0:0:1.1e+02:5.5e+02
chr10	121200000	121225000	GRK5:250Kb:8.3e-13:2.2e-14:1e+02:4.8e+02
chr10	121675000	121700000	SEC23IP:25Kb:0:0:62:4.9e+02
chr10	122625000	122650000	WDR11:25Kb:0:0:1.9e+02:4.7e+02
chr10	122625000	122650000	WDR11-AS1:25Kb:0:0:1.9e+02:4.7e+02
chr10	124875000	124900000	BUB3:-25Kb:0:0:3.1e+02:7e+02
chr10	124875000	124900000	HMX2:-25Kb:0:0:3.1e+02:7e+02
chr10	124900000	124925000	HMX3:25Kb:0:0:3.1e+02:7e+02
chr10	124925000	124950000	BUB3:25Kb:1.6e-11:4e-13:3.1e+02:5.9e+02
chr10	124925000	124950000	HMX2:25Kb:1.6e-11:4e-13:3.1e+02:5.9e+02
chr10	126675000	126700000	MIR4296:-25Kb:0:0:6.5e+02:1.2e+03
chr10	129925000	129950000	MKI67:25Kb:0:0:4.2e+02:7.1e+02
chr10	131225000	131250000	MGMT:-25Kb:0:0:3.8e+02:5.8e+02
chr10	131275000	131300000	MGMT:25Kb:0:0:3.8e+02:5.8e+02
chr10	131900000	131925000	GLRX3:-25Kb:0:0:3.8e+02:6.8e+02
chr10	131925000	131950000	CTAGE7P:25Kb:0:0:3.8e+02:6.8e+02
chr10	131925000	131950000	LOC387723:25Kb:0:0:3.8e+02:6.8e+02
chr10	131950000	131975000	GLRX3:25Kb:0:0:3.8e+02:6.7e+02
chr11	825000	850000	CHID1:-75Kb:0:0:4.4e+02:1e+03
chr11	850000	875000	AP2A2:-75Kb:0:0:4.4e+02:1e+03
chr11	1625000	1650000	KRTAP5-5:-25Kb:7.7e-11:9.5e-13:4.8e+02:8.1e+02
chr11	1650000	1675000	KRTAP5-3:25Kb:6.9e-11:8.4e-13:4.8e+02:8.1e+02
chr11	1650000	1675000	KRTAP5-4:25Kb:6.9e-11:8.4e-13:4.8e+02:8.1e+02
chr11	2975000	3000000	NAP1L4:-25Kb:0:0:5.3e+02:1.1e+03
chr11	3000000	3025000	SNORA54:25Kb:0:0:5.3e+02:1.1e+03
chr11	3025000	3050000	NAP1L4:25Kb:0:0:5.3e+02:1.1e+03
chr11	3050000	3075000	CARS:-25Kb:2.1e-12:2.6e-14:5.3e+02:9.6e+02
chr11	3150000	3175000	OSBPL5:-25Kb:0:0:5.3e+02:1.1e+03
chr11	3200000	3225000	OSBPL5:25Kb:8.1e-14:2.1e-15:5.3e+02:9.8e+02
chr11	3625000	3650000	ART1:-25Kb:0:0:70:6e+02
chr11	3625000	3650000	ART5:-25Kb:0:0:70:6e+02
chr11	3650000	3675000	TRPC2:25Kb:0:0:70:6e+02
chr11	4075000	4100000	RHOG:225Kb:0:0:98:6.9e+02
chr11	4075000	4100000	STIM1:200Kb:9.4e-14:1.2e-15:1.1e+02:5.6e+02
chr11	4425000	4450000	OR52K2:-25Kb:8.7e-11:2.2e-12:1.3e+02:4.5e+02
chr11	4475000	4500000	OR52K2:25Kb:5.1e-11:6.5e-13:1.3e+02:4.6e+02
chr11	4525000	4550000	OR52K1:25Kb:0:0:1.3e+02:6.6e+02
chr11	4525000	4550000	OR52M1:-25Kb:3.3e-13:4.2e-15:1.3e+02:5e+02
chr11	4550000	4575000	C11orf40:-25Kb:4.5e-11:5.7e-13:1.3e+02:4.7e+02
chr11	4575000	4600000	OR52M1:25Kb:2e-11:5.1e-13:1.3e+02:4.7e+02
chr11	4625000	4650000	OR52I1:25Kb:7.9e-11:9.8e-13:3.3e+02:6.7e+02
chr11	4625000	4650000	OR52I2:25Kb:7.9e-11:9.8e-13:3.3e+02:6.7e+02
chr11	4725000	4750000	OR51E2:25Kb:5.3e-12:6.6e-14:3.3e+02:6.8e+02
chr11	5300000	5325000	OR51B2:-25Kb:0:0:3.3e+02:7.4e+02
chr11	5325000	5350000	OR51B4:25Kb:0:0:3.3e+02:7.4e+02
chr11	5325000	5350000	OR51B6:-25Kb:0:0:3.3e+02:7.7e+02
chr11	5350000	5375000	OR51B2:25Kb:0:0:3.3e+02:7.7e+02
chr11	5525000	5550000	OR52H1:-25Kb:6.4e-14:7.8e-16:4.1e+02:7.6e+02
chr11	5550000	5575000	OR51B5:25Kb:1e-13:1.3e-15:4.1e+02:7.6e+02
chr11	5550000	5575000	UBQLN3:25Kb:1e-13:1.3e-15:4.1e+02:7.6e+02
chr11	5550000	5575000	UBQLNL:25Kb:1e-13:1.3e-15:4.1e+02:7.6e+02
chr11	5625000	5650000	OR52B6:25Kb:8.8e-11:1.1e-12:4.1e+02:7.3e+02
chr11	5625000	5650000	TRIM6:25Kb:8.8e-11:1.1e-12:4.1e+02:7.3e+02
chr11	6400000	6425000	APBB1:-25Kb:2.6e-14:3.3e-16:7.2e+02:1.1e+03
chr11	6425000	6450000	SMPD1:25Kb:3.3e-14:4.4e-16:7.2e+02:1.1e+03
chr11	6625000	6650000	DCHS1:-50Kb:0:0:3.8e+02:8.9e+02
chr11	6650000	6675000	DCHS1:-25Kb:0:0:7.2e+02:1.3e+03
chr11	6650000	6675000	TAF10:25Kb:0:0:7.2e+02:1.9e+03
chr11	6650000	6675000	TPP1:25Kb:0:0:7.2e+02:1.9e+03
chr11	6675000	6700000	TAF10:50Kb:0:0:3.8e+02:8.9e+02
chr11	6675000	6700000	TPP1:50Kb:0:0:3.8e+02:8.9e+02
chr11	8075000	8100000	TUB:25Kb:0:0:6e+02:1.3e+03
chr11	8100000	8125000	TUB:50Kb:0:0:3e+02:1.1e+03
chr11	10675000	10700000	MRVI1:-25Kb:1.8e-12:4.6e-14:8.3e+02:1.2e+03
chr11	10725000	10750000	MRVI1:25Kb:9.5e-14:1.2e-15:8.3e+02:1.3e+03
chr11	12100000	12125000	MICAL2:-25Kb:0:0:9.7e+02:1.6e+03
chr11	12150000	12175000	MICAL2:25Kb:0:0:9.7e+02:1.7e+03
chr11	12250000	12275000	MICAL2:125Kb:0:0:2.4e+02:9.3e+02
chr11	14300000	14325000	COPB1:-200Kb:1.4e-11:3.5e-13:71:4.5e+02
chr11	14400000	14425000	RRAS2:25Kb:8.9e-15:1.1e-16:5.9e+02:1e+03
chr11	14475000	14500000	COPB1:-25Kb:3.5e-13:4.4e-15:5.9e+02:9.9e+02
chr11	15150000	15175000	INSC:25Kb:0:0:4.7e+02:1e+03
chr11	15175000	15200000	INSC:50Kb:0:0:2.6e+02:7.7e+02
chr11	15200000	15225000	INSC:75Kb:2.1e-13:8.1e-15:1.9e+02:6.1e+02
chr11	17525000	17550000	KCNJ11:125Kb:4.1e-12:5.5e-14:1.2e+02:4.8e+02
chr11	18750000	18775000	IGSF22:25Kb:0:0:5.2e+02:1.1e+03
chr11	19575000	19600000	LOC100126784:-150Kb:2.4e-11:3e-13:1.6e+02:5.9e+02
chr11	19725000	19750000	MIR4486:150Kb:2e-11:5.8e-13:1.6e+02:5.9e+02
chr11	19750000	19775000	MIR4486:175Kb:0:0:1.4e+02:9.9e+02
chr11	22700000	22725000	GAS2:25Kb:0:0:2.8e+02:5e+02
chr11	22850000	22875000	CCDC179:-25Kb:0:0:1.2e+02:3.1e+02
chr11	22875000	22900000	SVIP:25Kb:0:0:1.2e+02:3.1e+02
chr11	24525000	24550000	LUZP2:25Kb:0:0:90:3.9e+02
chr11	27200000	27225000	LGR4:-275Kb:4e-13:5.7e-15:70:4e+02
chr11	30225000	30250000	FSHB:-25Kb:0:0:1.5e+02:3.3e+02
chr11	32075000	32100000	RCN1:-25Kb:0:0:4.3e+02:7.8e+02
chr11	32125000	32150000	RCN1:25Kb:0:0:4.3e+02:1.2e+03
chr11	32150000	32175000	RCN1:50Kb:0:0:2.3e+02:5.7e+02
chr11	32175000	32200000	RCN1:75Kb:7.2e-12:3.7e-13:1.6e+02:4.4e+02
chr11	32975000	33000000	LINC00294:-100Kb:0:0:2e+02:5.9e+02
chr11	33375000	33400000	C11orf91:-325Kb:0:0:71:5.3e+02
chr11	34175000	34200000	ABTB2:-200Kb:4.8e-12:6.2e-14:1.2e+02:6e+02
chr11	35125000	35150000	CD44:-25Kb:4.3e-14:1.2e-15:7.2e+02:1.3e+03
chr11	35175000	35200000	CD44:25Kb:4.3e-14:1.1e-15:7.2e+02:1.3e+03
chr11	36475000	36500000	COMMD9:175Kb:2e-13:2.7e-15:1.4e+02:5.5e+02
chr11	36475000	36500000	PRR5L:175Kb:2e-13:2.7e-15:1.4e+02:5.5e+02
chr11	36500000	36525000	TRAF6:-25Kb:5.2e-13:6.7e-15:36:4e+02
chr11	42300000	42325000	LOC100507205:25Kb:0:0:2.1e+02:3.3e+02
chr11	44050000	44075000	ALKBH3:150Kb:5.2e-11:6.8e-13:1.1e+02:5.5e+02
chr11	44050000	44075000	SEC14L1P1:150Kb:5.2e-11:6.8e-13:1.1e+02:5.5e+02
chr11	44600000	44625000	CD82:25Kb:0:0:8.9e+02:2.2e+03
chr11	44625000	44650000	CD82:50Kb:0:0:4.7e+02:1.2e+03
chr11	44950000	44975000	PRDM11:-150Kb:5.2e-14:6.7e-16:1.5e+02:7e+02
chr11	45100000	45125000	TP53I11:150Kb:1.1e-13:1.4e-15:1.5e+02:7e+02
chr11	45800000	45825000	SLC35C1:-25Kb:0:0:1.3e+02:6.6e+02
chr11	45875000	45900000	MAPK8IP1:-25Kb:1.8e-13:2.2e-15:9e+02:1.4e+03
chr11	46250000	46275000	CREB3L1:-25Kb:1.9e-12:2.4e-14:9e+02:1.4e+03
chr11	46300000	46325000	CREB3L1:25Kb:7e-12:1.8e-13:9e+02:1.3e+03
chr11	46350000	46375000	MIR4688:-25Kb:0:0:87:1.3e+03
chr11	46375000	46400000	DGKZ:25Kb:0:0:87:1.3e+03
chr11	46900000	46925000	ARFGAP2:-275Kb:0:0:82:7.6e+02
chr11	46925000	46950000	ARFGAP2:-250Kb:3.2e-12:8.5e-14:94:5.8e+02
chr11	47150000	47175000	LRP4:225Kb:0:0:1.1e+02:6.8e+02
chr11	47175000	47200000	LRP4:250Kb:5.3e-13:1.4e-14:94:5.8e+02
chr11	50325000	50350000	LOC646813:-25Kb:0:0:0:1.1e+02
chr11	50375000	50400000	LOC646813:25Kb:0:0:0:1.9e+02
chr11	55075000	55100000	TRIM51HP:25Kb:8.6e-15:1.1e-16:20:1.2e+02
chr11	55100000	55125000	OR4A15:-25Kb:0:0:2.4e+02:3.4e+02
chr11	55125000	55150000	OR4A16:25Kb:0:0:2.4e+02:3.4e+02
chr11	55150000	55175000	OR4A15:25Kb:3e-12:8.1e-14:2.4e+02:3.3e+02
chr11	55300000	55325000	OR4C16:-25Kb:0:0:2.4e+02:3.5e+02
chr11	55325000	55350000	OR4C15:25Kb:0:0:2.4e+02:3.5e+02
chr11	55550000	55575000	OR5D18:-25Kb:0:0:1.2e+02:3.7e+02
chr11	55550000	55575000	OR5L1:-25Kb:0:0:1.2e+02:3.7e+02
chr11	55550000	55575000	OR5L2:-25Kb:0:0:1.2e+02:3.7e+02
chr11	55575000	55600000	OR5D14:25Kb:0:0:1.2e+02:3.7e+02
chr11	56875000	56900000	APLNR:-125Kb:4.1e-15:1.1e-16:1.2e+02:4.7e+02
chr11	56950000	56975000	LRRC55:25Kb:4.3e-12:5.6e-14:4.8e+02:8e+02
chr11	56975000	57000000	APLNR:-25Kb:0:0:4.8e+02:8.9e+02
chr11	57250000	57275000	SLC43A1:-25Kb:0:0:9e+02:1.4e+03
chr11	57250000	57275000	TIMM10:-25Kb:0:0:9e+02:1.4e+03
chr11	57325000	57350000	MIR130A:-75Kb:0:0:3.1e+02:7e+02
chr11	57325000	57350000	YPEL4:-75Kb:0:0:3.1e+02:7e+02
chr11	57400000	57425000	UBE2L6:75Kb:0:0:3.1e+02:7e+02
chr11	57475000	57500000	BTBD18:-25Kb:4.2e-14:5.6e-16:2.2e+02:6e+02
chr11	57475000	57500000	C11orf31:-25Kb:4.2e-14:5.6e-16:2.2e+02:6e+02
chr11	57500000	57525000	CTNND1:-25Kb:2.4e-11:6.3e-13:5e+02:8.3e+02
chr11	57500000	57525000	MED19:25Kb:4.4e-14:5.6e-16:2.2e+02:6e+02
chr11	57500000	57525000	TMX2:25Kb:4.4e-14:5.6e-16:2.2e+02:6e+02
chr11	57500000	57525000	TMX2-CTNND1:-50Kb:1e-13:2.7e-15:2.6e+02:6.3e+02
chr11	57525000	57550000	BTBD18:25Kb:1.6e-11:6.2e-13:5e+02:8.3e+02
chr11	57525000	57550000	C11orf31:25Kb:1.6e-11:6.2e-13:5e+02:8.3e+02
chr11	57525000	57550000	TMX2-CTNND1:-25Kb:0:0:5e+02:1.1e+03
chr11	57550000	57575000	BTBD18:50Kb:1e-13:2.7e-15:2.6e+02:6.3e+02
chr11	57550000	57575000	C11orf31:50Kb:1e-13:2.7e-15:2.6e+02:6.3e+02
chr11	57550000	57575000	CTNND1:25Kb:0:0:5e+02:1.1e+03
chr11	58350000	58375000	CNTF:-25Kb:0:0:4.5e+02:9.6e+02
chr11	58350000	58375000	ZFP91-CNTF:-25Kb:0:0:4.5e+02:9.6e+02
chr11	58950000	58975000	DTX4:25Kb:0:0:6.1e+02:1e+03
chr11	59325000	59350000	MIR3162:-25Kb:0:0:6.1e+02:9.6e+02
chr11	59325000	59350000	PATL1:-100Kb:3.6e-12:4.7e-14:1.4e+02:4.1e+02
chr11	59400000	59425000	MIR3162:50Kb:0:0:2.9e+02:6.3e+02
chr11	59400000	59425000	OSBP:25Kb:8.7e-13:1.1e-14:6.1e+02:8.8e+02
chr11	59550000	59575000	OR10V2P:50Kb:0:0:2.9e+02:6.9e+02
chr11	59550000	59575000	STX3:50Kb:0:0:2.9e+02:6.9e+02
chr11	60600000	60625000	PRPF19:-50Kb:1.6e-11:2e-13:3.6e+02:8.3e+02
chr11	60600000	60625000	ZP1:-25Kb:1.1e-11:1.4e-13:7.5e+02:1.2e+03
chr11	60625000	60650000	CCDC86:25Kb:5.1e-12:8.3e-14:7.5e+02:1.2e+03
chr11	60625000	60650000	PTGDR2:25Kb:5.1e-12:8.3e-14:7.5e+02:1.2e+03
chr11	60650000	60675000	CCDC86:50Kb:5.1e-12:1.3e-13:3.6e+02:8.3e+02
chr11	60650000	60675000	PTGDR2:50Kb:5.1e-12:1.3e-13:3.6e+02:8.3e+02
chr11	61100000	61125000	CYBASC3:-25Kb:9.2e-15:1.1e-16:8.9e+02:1.5e+03
chr11	61100000	61125000	TMEM138:-25Kb:9.2e-15:1.1e-16:8.9e+02:1.5e+03
chr11	61100000	61125000	TMEM216:-50Kb:0:0:4.6e+02:1.1e+03
chr11	61125000	61150000	DAK:25Kb:4.5e-15:1.1e-16:8.9e+02:1.5e+03
chr11	61125000	61150000	DDB1:25Kb:4.5e-15:1.1e-16:8.9e+02:1.5e+03
chr11	61150000	61175000	DAK:50Kb:0:0:4.6e+02:1.1e+03
chr11	61150000	61175000	DDB1:50Kb:0:0:4.6e+02:1.1e+03
chr11	61550000	61575000	FADS1:-25Kb:6.1e-12:1.5e-13:7.1e+02:1.3e+03
chr11	61550000	61575000	FADS2:-25Kb:6.1e-12:1.5e-13:7.1e+02:1.3e+03
chr11	61550000	61575000	MIR1908:-25Kb:6.1e-12:1.5e-13:7.1e+02:1.3e+03
chr11	61575000	61600000	FEN1:25Kb:1.1e-11:1.4e-13:7.1e+02:1.3e+03
chr11	61575000	61600000	MIR611:25Kb:1.1e-11:1.4e-13:7.1e+02:1.3e+03
chr11	61575000	61600000	TMEM258:25Kb:1.1e-11:1.4e-13:7.1e+02:1.3e+03
chr11	61600000	61625000	FADS1:25Kb:0:0:7.1e+02:1.4e+03
chr11	61600000	61625000	FADS2:25Kb:0:0:7.1e+02:1.4e+03
chr11	61600000	61625000	MIR1908:25Kb:0:0:7.1e+02:1.4e+03
chr11	62150000	62175000	AHNAK:-150Kb:0:0:1.8e+02:6.8e+02
chr11	62175000	62200000	AHNAK:-125Kb:0:0:2.3e+02:8.2e+02
chr11	62275000	62300000	SCGB1A1:100Kb:0:0:2.5e+02:8.1e+02
chr11	62300000	62325000	SCGB1A1:125Kb:0:0:2.3e+02:8.2e+02
chr11	62375000	62400000	GANAB:-25Kb:4.5e-12:5.4e-14:9.3e+02:1.3e+03
chr11	62375000	62400000	INTS5:-25Kb:4.5e-12:5.4e-14:9.3e+02:1.3e+03
chr11	62400000	62425000	B3GAT3:25Kb:4.6e-12:5.8e-14:9.3e+02:1.3e+03
chr11	62400000	62425000	EML3:25Kb:4.6e-12:5.8e-14:9.3e+02:1.3e+03
chr11	62400000	62425000	ROM1:25Kb:4.6e-12:5.8e-14:9.3e+02:1.3e+03
chr11	62650000	62675000	SLC22A8:-125Kb:2.2e-13:8.2e-15:93:4.9e+02
chr11	62675000	62700000	SLC22A8:-100Kb:0:0:1.1e+02:6e+02
chr11	62725000	62750000	SLC22A6:-25Kb:2.1e-11:5.3e-13:4e+02:7.6e+02
chr11	62750000	62775000	SLC22A8:-25Kb:0:0:4e+02:8.8e+02
chr11	62775000	62800000	CHRM1:100Kb:0:0:1.1e+02:6e+02
chr11	62775000	62800000	SLC22A6:25Kb:0:0:4e+02:8.8e+02
chr11	63600000	63625000	NAA40:-100Kb:0:0:2.2e+02:7e+02
chr11	63625000	63650000	MARK2:25Kb:0:0:8.1e+02:1.3e+03
chr11	63700000	63725000	MARK2:100Kb:0:0:2.2e+02:7e+02
chr11	63900000	63925000	OTUB1:150Kb:0:0:1.6e+02:6.9e+02
chr11	65025000	65050000	CDC42EP2:-50Kb:0:0:5.1e+02:1.2e+03
chr11	65050000	65075000	CDC42EP2:-25Kb:0:0:1.1e+03:1.8e+03
chr11	65075000	65100000	POLA2:50Kb:0:0:5.1e+02:1.2e+03
chr11	65225000	65250000	MALAT1:-25Kb:4.7e-11:5.8e-13:1.1e+03:1.6e+03
chr11	66750000	66775000	SYT12:-25Kb:0:0:8.7e+02:1.3e+03
chr11	67025000	67050000	LOC100130987:-50Kb:0:0:3.8e+02:8.4e+02
chr11	67075000	67100000	ADRBK1:50Kb:0:0:3.8e+02:8.4e+02
chr11	67100000	67125000	PPP1CA:-50Kb:5.3e-12:6.9e-14:3.8e+02:7.7e+02
chr11	67100000	67125000	RAD9A:-50Kb:5.3e-12:6.9e-14:3.8e+02:7.7e+02
chr11	67100000	67125000	TBC1D10C:-50Kb:5.3e-12:6.9e-14:3.8e+02:7.7e+02
chr11	67150000	67175000	POLD4:50Kb:2e-12:2.6e-14:3.8e+02:7.7e+02
chr11	68100000	68125000	LRP5:25Kb:0:0:8.1e+02:1.3e+03
chr11	68775000	68800000	TPCN2:-25Kb:7.6e-11:9.3e-13:8.7e+02:1.4e+03
chr11	68800000	68825000	MRGPRF:25Kb:5.9e-11:7.6e-13:8.7e+02:1.4e+03
chr11	69550000	69575000	FGF4:-25Kb:9e-12:1.1e-13:6.2e+02:1.2e+03
chr11	71725000	71750000	ANAPC15:-75Kb:0:0:3.1e+02:9.8e+02
chr11	71725000	71750000	LAMTOR1:-75Kb:0:0:3.1e+02:9.8e+02
chr11	71725000	71750000	LRTOMT:-50Kb:4.6e-11:5.7e-13:4.6e+02:8.5e+02
chr11	71725000	71750000	MIR3165:-50Kb:4.6e-11:5.7e-13:4.6e+02:8.5e+02
chr11	71725000	71750000	NUMA1:-50Kb:4.6e-11:5.7e-13:4.6e+02:8.5e+02
chr11	72450000	72475000	MIR4692:-25Kb:0:0:8.7e+02:1.9e+03
chr11	72475000	72500000	ARAP1:25Kb:0:0:8.7e+02:1.9e+03
chr11	72475000	72500000	STARD10:-25Kb:2.2e-11:2.8e-13:8.7e+02:1.4e+03
chr11	72500000	72525000	MIR4692:25Kb:9.8e-12:2.4e-13:8.7e+02:1.4e+03
chr11	72875000	72900000	ATG16L2:350Kb:8.3e-15:1.1e-16:1.2e+02:7e+02
chr11	73100000	73125000	PLEKHB1:-250Kb:1.3e-13:1.8e-15:1.1e+02:6.4e+02
chr11	73725000	73750000	UCP3:25Kb:0:0:8.4e+02:1.5e+03
chr11	74400000	74425000	CHRDL2:-25Kb:0:0:8.4e+02:1.8e+03
chr11	74400000	74425000	MIR4696:-25Kb:0:0:8.4e+02:1.8e+03
chr11	75150000	75175000	GDPD5:-75Kb:0:0:3.8e+02:1.3e+03
chr11	76300000	76325000	LRRC32:-75Kb:1.3e-12:1.8e-14:3.1e+02:7.7e+02
chr11	76450000	76475000	TSKU:-25Kb:0:0:7.7e+02:1.7e+03
chr11	76500000	76525000	TSKU:25Kb:4.4e-15:1.1e-16:7.7e+02:1.3e+03
chr11	76750000	76775000	CAPN5:-25Kb:0:0:7.7e+02:1.3e+03
chr11	77850000	77875000	KCTD21:-25Kb:0:0:6.8e+02:1.5e+03
chr11	77850000	77875000	USP35:-25Kb:0:0:6.8e+02:1.5e+03
chr11	77875000	77900000	ALG8:25Kb:0:0:6.8e+02:1.5e+03
chr11	82575000	82600000	C11orf82:-25Kb:0:0:3.3e+02:7.7e+02
chr11	82575000	82600000	PRCP:-25Kb:0:0:3.3e+02:7.7e+02
chr11	82725000	82750000	SNORA70E:-25Kb:0:0:3.3e+02:1e+03
chr11	82750000	82775000	LOC100506233:-25Kb:0:0:3.3e+02:1.1e+03
chr11	82750000	82775000	RAB30:-25Kb:0:0:3.3e+02:1.1e+03
chr11	82775000	82800000	SNORA70E:25Kb:0:0:3.3e+02:1.1e+03
chr11	82800000	82825000	LOC100506233:25Kb:0:0:3.3e+02:9.1e+02
chr11	82800000	82825000	RAB30:25Kb:0:0:3.3e+02:9.1e+02
chr11	82925000	82950000	ANKRD42:25Kb:1.2e-13:1.6e-15:3.3e+02:7e+02
chr11	86700000	86725000	TMEM135:-25Kb:0:0:2.9e+02:7.6e+02
chr11	87875000	87900000	RAB38:-25Kb:0:0:4.1e+02:7.1e+02
chr11	88200000	88225000	GRM5-AS1:-25Kb:0:0:4.1e+02:7.3e+02
chr11	89925000	89950000	CHORDC1:-25Kb:0:0:1.1e+02:4e+02
chr11	89975000	90000000	CHORDC1:25Kb:3.4e-11:8.6e-13:1.1e+02:2.8e+02
chr11	93425000	93450000	C11orf54:-25Kb:3.5e-14:4.4e-16:4.9e+02:8.3e+02
chr11	93425000	93450000	MIR1304:-25Kb:3.5e-14:4.4e-16:4.9e+02:8.3e+02
chr11	93425000	93450000	SCARNA9:-25Kb:3.5e-14:4.4e-16:4.9e+02:8.3e+02
chr11	93425000	93450000	SNORA1:-25Kb:3.5e-14:4.4e-16:4.9e+02:8.3e+02
chr11	93425000	93450000	SNORA18:-25Kb:3.5e-14:4.4e-16:4.9e+02:8.3e+02
chr11	93425000	93450000	SNORA25:-25Kb:3.5e-14:4.4e-16:4.9e+02:8.3e+02
chr11	93425000	93450000	SNORA32:-25Kb:3.5e-14:4.4e-16:4.9e+02:8.3e+02
chr11	93425000	93450000	SNORA40:-25Kb:3.5e-14:4.4e-16:4.9e+02:8.3e+02
chr11	93425000	93450000	SNORA8:-25Kb:3.5e-14:4.4e-16:4.9e+02:8.3e+02
chr11	93425000	93450000	SNORD5:-25Kb:3.5e-14:4.4e-16:4.9e+02:8.3e+02
chr11	93425000	93450000	SNORD6:-25Kb:3.5e-14:4.4e-16:4.9e+02:8.3e+02
chr11	93425000	93450000	TAF1D:-25Kb:3.5e-14:4.4e-16:4.9e+02:8.3e+02
chr11	93475000	93500000	MED17:-25Kb:0:0:5e+02:8.7e+02
chr11	93550000	93575000	VSTM5:-25Kb:2.8e-13:3.4e-15:5e+02:8.4e+02
chr11	93875000	93900000	PANX1:25Kb:2.4e-13:3e-15:5e+02:8.7e+02
chr11	94250000	94275000	ANKRD49:25Kb:0:0:1.9e+02:6.1e+02
chr11	94250000	94275000	LOC643037:25Kb:0:0:1.9e+02:6.1e+02
chr11	94250000	94275000	MRE11A:25Kb:0:0:1.9e+02:6.1e+02
chr11	94775000	94800000	KDM4E:25Kb:5.3e-13:6.4e-15:2.8e+02:6.5e+02
chr11	94825000	94850000	ENDOD1:25Kb:0:0:2.8e+02:8.6e+02
chr11	94825000	94850000	SRSF8:25Kb:0:0:2.8e+02:8.6e+02
chr11	96025000	96050000	MIR1260B:-25Kb:9.2e-14:1.3e-15:7.2e+02:1.1e+03
chr11	100725000	100750000	ARHGAP42:175Kb:2.6e-11:3.5e-13:1.4e+02:3.6e+02
chr11	102450000	102475000	MMP20:-25Kb:0:0:6.1e+02:1e+03
chr11	104750000	104775000	LOC643733:-25Kb:0:0:4.1e+02:6.4e+02
chr11	104775000	104800000	CASP12:25Kb:0:0:4.1e+02:6.4e+02
chr11	105850000	105875000	MSANTD4:-25Kb:0:0:3.9e+02:6.5e+02
chr11	107550000	107575000	ALKBH8:125Kb:0:0:1.3e+02:4.5e+02
chr11	107550000	107575000	ELMOD1:100Kb:4.2e-14:5.6e-16:1.5e+02:3.9e+02
chr11	107550000	107575000	LOC643923:100Kb:4.2e-14:5.6e-16:1.5e+02:3.9e+02
chr11	108425000	108450000	EXPH5:-25Kb:7.8e-11:9.9e-13:5.7e+02:8.2e+02
chr11	111150000	111175000	LOC100132078:-125Kb:1.6e-11:2.1e-13:1.7e+02:6.1e+02
chr11	111275000	111300000	C11orf92:125Kb:6.2e-12:1.6e-13:1.7e+02:6.1e+02
chr11	111275000	111300000	C11orf93:125Kb:6.2e-12:1.6e-13:1.7e+02:6.1e+02
chr11	111300000	111325000	C11orf92:150Kb:0:0:1.5e+02:6.6e+02
chr11	111300000	111325000	C11orf93:150Kb:0:0:1.5e+02:6.6e+02
chr11	111450000	111475000	PPP2R1B:-175Kb:6.4e-11:8.3e-13:1.7e+02:5.8e+02
chr11	111625000	111650000	SIK2:175Kb:7.7e-11:2.1e-12:1.7e+02:5.8e+02
chr11	111700000	111725000	SIK2:250Kb:8.2e-14:1.1e-15:90:5.6e+02
chr11	112075000	112100000	C11orf34:-50Kb:5.3e-12:1.3e-13:2.7e+02:6.7e+02
chr11	112100000	112125000	C11orf34:-25Kb:0:0:5.1e+02:1.1e+03
chr11	112100000	112125000	PTS:25Kb:4.5e-11:1.7e-12:5.1e+02:8.9e+02
chr11	112125000	112150000	PTS:50Kb:1.6e-11:2.1e-13:2.7e+02:6.7e+02
chr11	112150000	112175000	PTS:75Kb:4.5e-11:1.2e-12:1.9e+02:5.8e+02
chr11	113200000	113225000	TTC12:25Kb:0:0:5.8e+02:9.1e+02
chr11	113275000	113300000	ANKK1:25Kb:8.7e-15:1.1e-16:5.8e+02:8.6e+02
chr11	113400000	113425000	TTC12:225Kb:0:0:98:4e+02
chr11	114175000	114200000	NNMT:25Kb:9.3e-11:1.2e-12:5.1e+02:8e+02
chr11	115600000	115625000	LOC283143:-25Kb:6.6e-14:8.9e-16:4.5e+02:7.3e+02
chr11	116725000	116750000	APOA1:25Kb:0:0:8.1e+02:1.2e+03
chr11	116725000	116750000	APOC3:25Kb:0:0:8.1e+02:1.2e+03
chr11	116725000	116750000	SIK3:-225Kb:0:0:1.2e+02:5.6e+02
chr11	116750000	116775000	SIK3:-200Kb:0:0:1.3e+02:5.7e+02
chr11	117700000	117725000	TMPRSS13:-100Kb:5.6e-11:7.2e-13:1.8e+02:5.7e+02
chr11	118350000	118375000	ATP5L:100Kb:8.7e-15:1.1e-16:2.2e+02:6.7e+02
chr11	118350000	118375000	TTC36:-25Kb:8.5e-12:1.1e-13:7e+02:1.1e+03
chr11	118450000	118475000	ARCN1:25Kb:0:0:1.8e+02:7.3e+02
chr11	118450000	118475000	IFT46:25Kb:0:0:1.8e+02:7.3e+02
chr11	118500000	118525000	PHLDB1:25Kb:0:0:8.4e+02:1.4e+03
chr11	119000000	119025000	CCDC153:-50Kb:5.5e-11:1.5e-12:4.3e+02:8.6e+02
chr11	119000000	119025000	NLRX1:-25Kb:5.9e-13:1.5e-14:8.4e+02:1.3e+03
chr11	119000000	119025000	PDZD3:-50Kb:5.5e-11:1.5e-12:4.3e+02:8.6e+02
chr11	119025000	119050000	ABCG4:25Kb:1e-12:1.3e-14:8.4e+02:1.3e+03
chr11	119025000	119050000	CCDC153:-25Kb:0:0:8.4e+02:1.5e+03
chr11	119025000	119050000	PDZD3:-25Kb:0:0:8.4e+02:1.5e+03
chr11	119050000	119075000	ABCG4:50Kb:4e-11:1e-12:4.3e+02:8.6e+02
chr11	119050000	119075000	NLRX1:25Kb:0:0:8.4e+02:1.5e+03
chr11	119225000	119250000	C1QTNF5:25Kb:0:0:1.1e+02:1.1e+03
chr11	119225000	119250000	MFRP:25Kb:0:0:1.1e+02:1.1e+03
chr11	119225000	119250000	RNF26:25Kb:0:0:1.1e+02:1.1e+03
chr11	119250000	119275000	THY1:-25Kb:2.4e-12:6.1e-14:7.6e+02:1.2e+03
chr11	119275000	119300000	LOC100499227:25Kb:6.9e-12:8.6e-14:7.6e+02:1.2e+03
chr11	119275000	119300000	USP2:25Kb:6.9e-12:8.6e-14:7.6e+02:1.2e+03
chr11	119325000	119350000	C1QTNF5:125Kb:0:0:34:6.5e+02
chr11	119325000	119350000	MFRP:125Kb:0:0:34:6.5e+02
chr11	119325000	119350000	RNF26:125Kb:0:0:34:6.5e+02
chr11	119325000	119350000	THY1:50Kb:1.3e-12:1.7e-14:4e+02:8.9e+02
chr11	120025000	120050000	OAF:-50Kb:0:0:4e+02:1e+03
chr11	120050000	120075000	OAF:-25Kb:0:0:7.6e+02:1.5e+03
chr11	122025000	122050000	MIR100:25Kb:1.2e-12:1.6e-14:7.2e+02:1.2e+03
chr11	122025000	122050000	MIRLET7A2:25Kb:1.2e-12:1.6e-14:7.2e+02:1.2e+03
chr11	122550000	122575000	UBASH3B:25Kb:0:0:6.9e+02:1.3e+03
chr11	122600000	122625000	UBASH3B:75Kb:1e-11:3.9e-13:2.7e+02:7.2e+02
chr11	122625000	122650000	UBASH3B:100Kb:1.3e-14:3.3e-16:2.2e+02:7.2e+02
chr11	123025000	123050000	CLMP:-25Kb:0:0:8e+02:1.3e+03
chr11	123100000	123125000	CLMP:50Kb:3.8e-11:9.7e-13:4.2e+02:8.2e+02
chr11	124500000	124525000	ESAM:-125Kb:2.7e-11:6.9e-13:1.9e+02:5.3e+02
chr11	124525000	124550000	ESAM:-100Kb:0:0:2.3e+02:6.5e+02
chr11	124625000	124650000	SIAE:100Kb:0:0:2.3e+02:6.5e+02
chr11	124625000	124650000	SPA17:100Kb:0:0:2.3e+02:6.5e+02
chr11	124750000	124775000	CCDC15:-50Kb:4.2e-14:5.6e-16:4.2e+02:8.2e+02
chr11	124750000	124775000	HEPACAM:-50Kb:4.2e-14:5.6e-16:4.2e+02:8.2e+02
chr11	124800000	124825000	ROBO4:50Kb:2.6e-14:3.3e-16:4.2e+02:8.2e+02
chr11	125200000	125225000	PKNOX2:175Kb:0:0:1.7e+02:6.6e+02
chr11	125450000	125475000	CHEK1:-25Kb:7.2e-14:8.9e-16:6.3e+02:1.1e+03
chr11	125475000	125500000	STT3A:25Kb:7.3e-14:8.9e-16:6.3e+02:1.1e+03
chr11	126575000	126600000	KIRREL3:-275Kb:4.4e-14:6.7e-16:91:5e+02
chr11	126575000	126600000	KIRREL3-AS3:-275Kb:4.4e-14:6.7e-16:91:5e+02
chr11	126575000	126600000	MIR3167:-275Kb:4.4e-14:6.7e-16:91:5e+02
chr11	128750000	128775000	TP53AIP1:-50Kb:0:0:4.1e+02:9.2e+02
chr11	128800000	128825000	KCNJ5:50Kb:0:0:4.1e+02:9.2e+02
chr11	130250000	130275000	ADAMTS8:-25Kb:0:0:6.2e+02:1.8e+03
chr11	130675000	130700000	ADAMTS15:375Kb:3.7e-12:1.6e-13:1.1e+02:5.6e+02
chr11	130700000	130725000	ADAMTS15:400Kb:0:0:1.1e+02:7.6e+02
chr11	130725000	130750000	ADAMTS15:425Kb:0:0:1e+02:7.5e+02
chr11	133975000	134000000	JAM3:50Kb:0:0:3e+02:5.3e+02
chr11	134000000	134025000	JAM3:75Kb:0:0:2.1e+02:4.9e+02
chr11	134000000	134025000	LOC100128239:100Kb:0:0:1.7e+02:6e+02
chr11	134075000	134100000	ACAD8:-25Kb:1.9e-13:4.7e-15:5.5e+02:7.9e+02
chr11	134075000	134100000	THYN1:-25Kb:1.9e-13:4.7e-15:5.5e+02:7.9e+02
chr11	134100000	134125000	GLB1L3:-25Kb:8.2e-13:1.1e-14:5.5e+02:7.9e+02
chr11	134100000	134125000	NCAPD3:25Kb:1e-13:1.3e-15:5.5e+02:7.9e+02
chr11	134100000	134125000	VPS26B:25Kb:1e-13:1.3e-15:5.5e+02:7.9e+02
chr11	134125000	134150000	ACAD8:25Kb:1.9e-13:3.6e-15:5.5e+02:7.9e+02
chr11	134125000	134150000	THYN1:25Kb:1.9e-13:3.6e-15:5.5e+02:7.9e+02
chr11	134175000	134200000	B3GAT1:-100Kb:3.6e-11:4.9e-13:2.5e+02:5e+02
chr11	134175000	134200000	LOC283177:-125Kb:6.8e-11:9.5e-13:2.5e+02:5e+02
chr12	1875000	1900000	MIR3649:125Kb:0:0:2.2e+02:9.3e+02
chr12	1900000	1925000	CACNA2D4:-125Kb:0:0:2.2e+02:7.6e+02
chr12	1900000	1925000	LOC100271702:-125Kb:0:0:2.2e+02:7.6e+02
chr12	2350000	2375000	CACNA1C-AS4:25Kb:7.8e-11:9.9e-13:8.1e+02:1.2e+03
chr12	2350000	2375000	CACNA1C-IT3:-25Kb:0:0:8.1e+02:1.4e+03
chr12	6525000	6550000	CD27:-25Kb:0:0:8.2e+02:1.7e+03
chr12	6525000	6550000	CD27-AS1:-25Kb:0:0:8.2e+02:1.7e+03
chr12	6525000	6550000	TAPBPL:-25Kb:0:0:8.2e+02:1.7e+03
chr12	6600000	6625000	GAPDH:-25Kb:7.2e-14:8.9e-16:8.2e+02:1.3e+03
chr12	6625000	6650000	MRPL51:25Kb:8.1e-14:1e-15:8.2e+02:1.3e+03
chr12	6625000	6650000	NCAPD2:25Kb:8.1e-14:1e-15:8.2e+02:1.3e+03
chr12	6625000	6650000	SCARNA10:25Kb:8.1e-14:1e-15:8.2e+02:1.3e+03
chr12	6725000	6750000	ACRBP:-25Kb:5.6e-12:6.8e-14:8.5e+02:1.3e+03
chr12	6725000	6750000	ING4:-25Kb:5.6e-12:6.8e-14:8.5e+02:1.3e+03
chr12	6750000	6775000	LPAR5:25Kb:5.5e-12:6.8e-14:8.5e+02:1.3e+03
chr12	7150000	7175000	C1RL:-100Kb:0:0:2.4e+02:9.1e+02
chr12	7150000	7175000	C1RL-AS1:-100Kb:0:0:2.4e+02:9.1e+02
chr12	7250000	7275000	C1S:100Kb:0:0:2.4e+02:9.1e+02
chr12	8875000	8900000	RIMKLB:25Kb:0:0:3.7e+02:7.5e+02
chr12	9825000	9850000	CLEC2D:25Kb:0:0:4.6e+02:8.5e+02
chr12	10300000	10325000	TMEM52B:-25Kb:0:0:4.6e+02:8.7e+02
chr12	10325000	10350000	OLR1:25Kb:0:0:4.6e+02:8.7e+02
chr12	10725000	10750000	KLRAP1:-25Kb:9.5e-14:2.4e-15:2.3e+02:5.6e+02
chr12	10725000	10750000	MAGOHB:-25Kb:9.5e-14:2.4e-15:2.3e+02:5.6e+02
chr12	10775000	10800000	KLRAP1:25Kb:0:0:2.3e+02:6.2e+02
chr12	10775000	10800000	MAGOHB:25Kb:0:0:2.3e+02:6.2e+02
chr12	10800000	10825000	STYK1:-25Kb:0:0:2.3e+02:6.2e+02
chr12	10850000	10875000	STYK1:25Kb:1.7e-14:4.4e-16:2.3e+02:5.8e+02
chr12	10975000	11000000	PRR4:-25Kb:6.2e-11:1.6e-12:2.2e+02:5.6e+02
chr12	11000000	11025000	PRH1:-25Kb:4.7e-11:5.7e-13:2.2e+02:5.7e+02
chr12	11000000	11025000	TAS2R10:25Kb:3.8e-11:4.6e-13:2.2e+02:5.6e+02
chr12	11025000	11050000	PRR4:25Kb:3.3e-11:4.2e-13:2.2e+02:5.7e+02
chr12	11100000	11125000	PRH2:25Kb:0:0:2.2e+02:6.3e+02
chr12	11100000	11125000	TAS2R14:25Kb:0:0:2.2e+02:6.3e+02
chr12	11100000	11125000	TAS2R50:-25Kb:0:0:2.2e+02:6.9e+02
chr12	11125000	11150000	TAS2R20:-25Kb:4.1e-11:5e-13:2.2e+02:5.8e+02
chr12	11150000	11175000	TAS2R50:25Kb:1e-11:2.6e-13:2.2e+02:5.8e+02
chr12	11825000	11850000	ETV6:25Kb:0:0:6.1e+02:1.3e+03
chr12	13050000	13075000	LOC100506314:-75Kb:0:0:3.6e+02:8.2e+02
chr12	13125000	13150000	MIR614:75Kb:0:0:3.6e+02:8.2e+02
chr12	13250000	13275000	EMP1:-75Kb:0:0:3.6e+02:9.6e+02
chr12	13275000	13300000	EMP1:-50Kb:1.5e-13:3.9e-15:5.1e+02:8.8e+02
chr12	13275000	13300000	GSG1:25Kb:0:0:9.3e+02:1.6e+03
chr12	13325000	13350000	GSG1:75Kb:0:0:3.6e+02:9.6e+02
chr12	13350000	13375000	GSG1:100Kb:0:0:2.8e+02:8.4e+02
chr12	14400000	14425000	ATF7IP:-100Kb:0:0:1.2e+02:3.8e+02
chr12	14975000	15000000	PDE6H:-150Kb:1.1e-11:4.4e-13:1e+02:3.9e+02
chr12	15000000	15025000	PDE6H:-125Kb:2.5e-14:6.7e-16:1.2e+02:4.4e+02
chr12	15100000	15125000	ART4:125Kb:9e-11:3.6e-12:1.2e+02:3.8e+02
chr12	15100000	15125000	PDE6H:-25Kb:2.5e-14:3.3e-16:4.7e+02:7.9e+02
chr12	15125000	15150000	ARHGDIB:25Kb:2.5e-14:3.3e-16:4.7e+02:7.9e+02
chr12	15125000	15150000	ART4:150Kb:3.4e-13:4.4e-15:1e+02:3.9e+02
chr12	15150000	15175000	ART4:175Kb:2.8e-12:7.3e-14:91:3.6e+02
chr12	21625000	21650000	GOLT1B:-25Kb:0:0:4.1e+02:6.8e+02
chr12	21625000	21650000	RECQL:-25Kb:0:0:4.1e+02:6.8e+02
chr12	22200000	22225000	CMAS:25Kb:0:0:2.6e+02:5.3e+02
chr12	22225000	22250000	ST8SIA1:-250Kb:4.6e-12:6.4e-14:69:3.2e+02
chr12	22675000	22700000	ETNK1:-100Kb:3.4e-11:4.4e-13:1.3e+02:3.6e+02
chr12	22775000	22800000	C2CD5:100Kb:5.2e-11:6.7e-13:1.3e+02:3.6e+02
chr12	24675000	24700000	SOX5:-25Kb:1.5e-14:2.2e-16:4.6e+02:7.8e+02
chr12	26125000	26150000	LOC100506451:25Kb:2.5e-12:3.4e-14:6.3e+02:9.8e+02
chr12	26125000	26150000	RASSF8:25Kb:2.5e-12:3.4e-14:6.3e+02:9.8e+02
chr12	27700000	27725000	PPFIBP1:25Kb:0:0:7.8e+02:1.2e+03
chr12	27950000	27975000	KLHL42:25Kb:0:0:4.9e+02:9.6e+02
chr12	29900000	29925000	TMTC1:-25Kb:0:0:2.7e+02:7.7e+02
chr12	30875000	30900000	CAPRIN2:-25Kb:0:0:2.7e+02:6.8e+02
chr12	31050000	31075000	TSPAN11:-25Kb:0:0:2.2e+02:7.8e+02
chr12	31100000	31125000	TSPAN11:25Kb:0:0:2.2e+02:6.8e+02
chr12	32925000	32950000	YARS2:25Kb:0:0:47:3.6e+02
chr12	39800000	39825000	KIF21A:-25Kb:0:0:2.6e+02:4.2e+02
chr12	40400000	40425000	SLC2A13:-75Kb:0:0:1.3e+02:3.6e+02
chr12	40450000	40475000	SLC2A13:-25Kb:0:0:3.3e+02:5.5e+02
chr12	41600000	41625000	PDZRN4:25Kb:0:0:1.3e+02:4.2e+02
chr12	42525000	42550000	PPHLN1:-175Kb:2.8e-12:3.7e-14:1e+02:3.2e+02
chr12	42525000	42550000	ZCRB1:-175Kb:2.8e-12:3.7e-14:1e+02:3.2e+02
chr12	42700000	42725000	GXYLT1:175Kb:1.6e-14:2.2e-16:1e+02:3.2e+02
chr12	44125000	44150000	IRAK4:-25Kb:1.3e-11:5e-13:3.9e+02:6.3e+02
chr12	44125000	44150000	PUS7L:-25Kb:1.3e-11:5e-13:3.9e+02:6.3e+02
chr12	44175000	44200000	IRAK4:25Kb:2.3e-12:3.3e-14:3.9e+02:6.4e+02
chr12	44175000	44200000	PUS7L:25Kb:2.3e-12:3.3e-14:3.9e+02:6.4e+02
chr12	44200000	44225000	TMEM117:-25Kb:9.4e-12:2.4e-13:3.9e+02:6.2e+02
chr12	44225000	44250000	TWF1:25Kb:2.4e-11:3e-13:3.9e+02:6.2e+02
chr12	44250000	44275000	TMEM117:25Kb:0:0:3.9e+02:7.6e+02
chr12	44275000	44300000	IRAK4:125Kb:2.3e-12:6e-14:83:3.3e+02
chr12	44275000	44300000	PUS7L:125Kb:2.3e-12:6e-14:83:3.3e+02
chr12	45650000	45675000	ANO6:50Kb:0:0:3.2e+02:6.6e+02
chr12	45650000	45675000	PLEKHA8P1:50Kb:0:0:3.2e+02:6.6e+02
chr12	45775000	45800000	ANO6:175Kb:7.8e-11:2.2e-12:1.2e+02:3.8e+02
chr12	45775000	45800000	PLEKHA8P1:175Kb:7.8e-11:2.2e-12:1.2e+02:3.8e+02
chr12	48100000	48125000	RAPGEF3:-50Kb:0:0:5.3e+02:1.2e+03
chr12	48100000	48125000	SLC48A1:-50Kb:0:0:5.3e+02:1.2e+03
chr12	48125000	48150000	ENDOU:25Kb:0:0:1.1e+03:1.7e+03
chr12	48125000	48150000	RAPGEF3:-25Kb:0:0:1.1e+03:1.7e+03
chr12	48125000	48150000	SLC48A1:-25Kb:0:0:1.1e+03:1.7e+03
chr12	48150000	48175000	ENDOU:50Kb:0:0:5.3e+02:1.2e+03
chr12	49150000	49175000	ADCY6:-25Kb:1.6e-12:1.9e-14:9.8e+02:1.5e+03
chr12	49175000	49200000	MIR4701:25Kb:1.7e-12:2e-14:9.8e+02:1.5e+03
chr12	49375000	49400000	PRKAG1:-25Kb:0:0:73:1.2e+03
chr12	49400000	49425000	DDN:25Kb:0:0:73:1.2e+03
chr12	50025000	50050000	FMNL3:-75Kb:0:0:3.1e+02:1.3e+03
chr12	50350000	50375000	ASIC1:-100Kb:0:0:2.6e+02:9.3e+02
chr12	50450000	50475000	AQP5:100Kb:8.6e-15:1.1e-16:2.6e+02:9.3e+02
chr12	50450000	50475000	AQP6:100Kb:8.6e-15:1.1e-16:2.6e+02:9.3e+02
chr12	52275000	52300000	ACVRL1:-25Kb:0:0:8.5e+02:1.5e+03
chr12	52300000	52325000	ACVR1B:-25Kb:4.5e-13:5.6e-15:8.5e+02:1.4e+03
chr12	52300000	52325000	ANKRD33:25Kb:0:0:8.5e+02:1.5e+03
chr12	52325000	52350000	ACVRL1:25Kb:1.8e-13:4.6e-15:8.5e+02:1.4e+03
chr12	52350000	52375000	ANKRD33:75Kb:1.7e-14:4.4e-16:3.1e+02:9e+02
chr12	52425000	52450000	C12orf44:-25Kb:0:0:8.5e+02:1.6e+03
chr12	52550000	52575000	KRT80:-25Kb:0:0:8.1e+02:1.5e+03
chr12	52550000	52575000	LINC00592:-50Kb:0:0:4.4e+02:1.1e+03
chr12	52550000	52575000	LOC283403:-50Kb:0:0:4.4e+02:1.1e+03
chr12	52650000	52675000	KRT7:25Kb:0:0:8.1e+02:1.6e+03
chr12	54125000	54150000	CALCOCO1:25Kb:2.5e-11:3.1e-13:7.7e+02:1.3e+03
chr12	54600000	54625000	GPR84:-150Kb:4.2e-15:1.1e-16:1.2e+02:7.2e+02
chr12	54675000	54700000	GPR84:-75Kb:0:0:2.5e+02:9e+02
chr12	54725000	54750000	GPR84:-25Kb:6.4e-14:2.6e-15:7.7e+02:1.3e+03
chr12	54750000	54775000	HNRNPA1P10:75Kb:0:0:2.5e+02:9e+02
chr12	54750000	54775000	MIR148B:25Kb:3.3e-13:4.2e-15:7.7e+02:1.3e+03
chr12	54750000	54775000	NFE2:75Kb:0:0:2.5e+02:9e+02
chr12	54775000	54800000	ITGA5:-25Kb:0:0:7.7e+02:1.6e+03
chr12	54800000	54825000	ZNF385A:25Kb:0:0:7.7e+02:1.6e+03
chr12	54825000	54850000	ZNF385A:50Kb:0:0:3.8e+02:1e+03
chr12	56325000	56350000	DNAJC14:125Kb:5.8e-12:7.3e-14:1.7e+02:7e+02
chr12	56325000	56350000	ORMDL2:125Kb:5.8e-12:7.3e-14:1.7e+02:7e+02
chr12	56325000	56350000	SARNP:125Kb:5.8e-12:7.3e-14:1.7e+02:7e+02
chr12	56325000	56350000	TMEM198B:125Kb:5.8e-12:7.3e-14:1.7e+02:7e+02
chr12	57400000	57425000	MYO1A:-25Kb:6.4e-14:7.8e-16:8.4e+02:1.5e+03
chr12	57425000	57450000	TAC3:25Kb:6.2e-14:7.8e-16:8.4e+02:1.5e+03
chr12	57425000	57450000	ZBTB39:25Kb:6.2e-14:7.8e-16:8.4e+02:1.5e+03
chr12	57475000	57500000	LRP1:-25Kb:7e-11:1.8e-12:8.4e+02:1.4e+03
chr12	57475000	57500000	STAT6:-25Kb:7e-11:1.8e-12:8.4e+02:1.4e+03
chr12	57550000	57575000	LRP1:50Kb:0:0:4.2e+02:1.1e+03
chr12	57550000	57575000	MIR1228:-25Kb:1.3e-13:1.7e-15:8.4e+02:1.4e+03
chr12	57550000	57575000	STAT6:50Kb:0:0:4.2e+02:1.1e+03
chr12	57600000	57625000	NDUFA4L2:-25Kb:0:0:8.9e+02:2.1e+03
chr12	57600000	57625000	STAC3:-25Kb:0:0:8.9e+02:2.1e+03
chr12	57625000	57650000	NXPH4:25Kb:0:0:8.9e+02:2.1e+03
chr12	57625000	57650000	SHMT2:25Kb:0:0:8.9e+02:2.1e+03
chr12	57975000	58000000	ARHGEF25:-25Kb:3.6e-14:4.4e-16:8.9e+02:1.5e+03
chr12	57975000	58000000	SLC26A10:-25Kb:3.6e-14:4.4e-16:8.9e+02:1.5e+03
chr12	58000000	58025000	DTX3:25Kb:3.6e-14:4.4e-16:8.9e+02:1.5e+03
chr12	58000000	58025000	PIP4K2C:25Kb:3.6e-14:4.4e-16:8.9e+02:1.5e+03
chr12	58275000	58300000	AVIL:75Kb:1.8e-11:4.6e-13:3e+02:8.1e+02
chr12	58275000	58300000	CTDSP2:50Kb:0:0:5.1e+02:1.2e+03
chr12	58275000	58300000	MIR26A2:75Kb:1.8e-11:4.6e-13:3e+02:8.1e+02
chr12	58300000	58325000	AVIL:100Kb:1.7e-12:2.2e-14:2e+02:7.4e+02
chr12	58300000	58325000	MIR26A2:100Kb:1.7e-12:2.2e-14:2e+02:7.4e+02
chr12	63150000	63175000	C12orf61:175Kb:2.3e-11:6e-13:1e+02:3.9e+02
chr12	63150000	63175000	MIRLET7I:175Kb:2.3e-11:6e-13:1e+02:3.9e+02
chr12	63175000	63200000	C12orf61:200Kb:0:0:91:6.4e+02
chr12	63175000	63200000	MIRLET7I:200Kb:0:0:91:6.4e+02
chr12	64625000	64650000	SRGAP1:400Kb:0:0:85:4.9e+02
chr12	64800000	64825000	TBK1:-25Kb:0:0:4.5e+02:1.1e+03
chr12	65125000	65150000	GNS:-25Kb:1.1e-13:1.3e-15:1.2e+02:5.3e+02
chr12	65625000	65650000	MSRB3:-25Kb:0:0:1.4e+02:6.7e+02
chr12	68050000	68075000	DYRK2:25Kb:1.8e-12:2.4e-14:5e+02:7.6e+02
chr12	70025000	70050000	LRRC10:25Kb:7.7e-11:1e-12:5.5e+02:8.5e+02
chr12	71050000	71075000	PTPRB:25Kb:0:0:3.8e+02:6.4e+02
chr12	72025000	72050000	RAB21:-100Kb:1.6e-14:2.2e-16:1.5e+02:3.6e+02
chr12	72025000	72050000	THAP2:-25Kb:0:0:5.6e+02:7.7e+02
chr12	72025000	72050000	ZFC3H1:-25Kb:0:0:5.6e+02:7.7e+02
chr12	72050000	72075000	RAB21:-75Kb:4e-13:1.1e-14:1.9e+02:3.9e+02
chr12	72050000	72075000	TMEM19:-25Kb:1.3e-11:1.6e-13:5.6e+02:7.4e+02
chr12	72075000	72100000	THAP2:25Kb:4.4e-12:1.7e-13:5.6e+02:7.4e+02
chr12	72075000	72100000	ZFC3H1:25Kb:4.4e-12:1.7e-13:5.6e+02:7.4e+02
chr12	72125000	72150000	THAP2:75Kb:1.7e-13:4.2e-15:1.9e+02:3.9e+02
chr12	72125000	72150000	ZFC3H1:75Kb:1.7e-13:4.2e-15:1.9e+02:3.9e+02
chr12	72675000	72700000	TRHDE:25Kb:0:0:4.4e+02:7.3e+02
chr12	72675000	72700000	TRHDE-AS1:25Kb:0:0:4.4e+02:7.3e+02
chr12	75825000	75850000	GLIPR1:-25Kb:0:0:3.4e+02:7.4e+02
chr12	79925000	79950000	MIR1252:125Kb:2.5e-13:3.8e-15:1.4e+02:4.1e+02
chr12	81125000	81150000	MYF5:25Kb:0:0:4.1e+02:6.9e+02
chr12	81125000	81150000	MYF6:25Kb:0:0:4.1e+02:6.9e+02
chr12	81200000	81225000	MIR617:-25Kb:0:0:4.1e+02:6.8e+02
chr12	85850000	85875000	NTS:-400Kb:0:0:62:2.8e+02
chr12	85950000	85975000	NTS:-300Kb:0:0:69:3.1e+02
chr12	88150000	88175000	MKRN9P:-25Kb:0:0:3.3e+02:6.2e+02
chr12	88200000	88225000	MKRN9P:25Kb:0:0:3.3e+02:6.1e+02
chr12	88500000	88525000	CEP290:-25Kb:7.4e-14:1.1e-15:3.8e+02:6.9e+02
chr12	88500000	88525000	TMTC3:-25Kb:7.4e-14:1.1e-15:3.8e+02:6.9e+02
chr12	88925000	88950000	KITLG:-25Kb:3.3e-11:4.3e-13:3.8e+02:7.4e+02
chr12	89375000	89400000	CEP290:850Kb:4.7e-13:1.4e-14:55:3.5e+02
chr12	89375000	89400000	TMTC3:850Kb:4.7e-13:1.4e-14:55:3.5e+02
chr12	90125000	90150000	LOC338758:25Kb:0:0:3.1e+02:9.2e+02
chr12	91350000	91375000	CCER1:25Kb:0:0:86:4.1e+02
chr12	91700000	91725000	DCN:125Kb:1.6e-13:2e-15:1.9e+02:4.7e+02
chr12	93375000	93400000	NUDT4P1:-400Kb:8.9e-12:1.2e-13:90:4.2e+02
chr12	93825000	93850000	MRPL42:-25Kb:0:0:2.5e+02:7.8e+02
chr12	93850000	93875000	UBE2N:25Kb:0:0:2.5e+02:7.8e+02
chr12	98875000	98900000	TMPO:-25Kb:4.7e-12:6.1e-14:6e+02:7.6e+02
chr12	98875000	98900000	TMPO-AS1:-25Kb:4.7e-12:6.1e-14:6e+02:7.6e+02
chr12	98900000	98925000	LOC643770:25Kb:4.9e-12:6.3e-14:6e+02:7.6e+02
chr12	98975000	99000000	APAF1:-50Kb:0:0:2.9e+02:5.6e+02
chr12	98975000	99000000	IKBIP:-50Kb:0:0:2.9e+02:5.6e+02
chr12	99000000	99025000	APAF1:-25Kb:0:0:6e+02:8.1e+02
chr12	99000000	99025000	IKBIP:-25Kb:0:0:6e+02:8.1e+02
chr12	99000000	99025000	SLC25A3:25Kb:0:0:6e+02:8e+02
chr12	99000000	99025000	SNORA53:25Kb:0:0:6e+02:8e+02
chr12	99025000	99050000	SLC25A3:50Kb:0:0:2.9e+02:5.6e+02
chr12	99025000	99050000	SNORA53:50Kb:0:0:2.9e+02:5.6e+02
chr12	100500000	100525000	UHRF1BP1L:-25Kb:0:0:3.8e+02:6.3e+02
chr12	100525000	100550000	GOLGA2P5:-25Kb:0:0:3.8e+02:6.1e+02
chr12	100550000	100575000	ACTR6:-25Kb:0:0:3.8e+02:6.6e+02
chr12	100550000	100575000	MIR1827:-25Kb:0:0:3.8e+02:6.6e+02
chr12	100550000	100575000	UHRF1BP1L:25Kb:0:0:3.8e+02:6.1e+02
chr12	100575000	100600000	GOLGA2P5:25Kb:0:0:3.8e+02:6.6e+02
chr12	100575000	100600000	UHRF1BP1L:50Kb:7.9e-11:3.1e-12:2.2e+02:3.9e+02
chr12	100775000	100800000	SLC17A8:25Kb:0:0:3.8e+02:6.8e+02
chr12	102150000	102175000	GNPTAB:-50Kb:0:0:2.3e+02:5.2e+02
chr12	102175000	102200000	GNPTAB:-25Kb:0:0:4.5e+02:7.9e+02
chr12	102825000	102850000	IGF1:-25Kb:7.5e-15:1.1e-16:5e+02:7.3e+02
chr12	104550000	104575000	NFYB:25Kb:0:0:6.5e+02:1.2e+03
chr12	104600000	104625000	EID3:-75Kb:0:0:2.4e+02:7.4e+02
chr12	104675000	104700000	TXNRD1:75Kb:0:0:2.4e+02:7.4e+02
chr12	105475000	105500000	KIAA1033:-25Kb:1.1e-12:1.4e-14:1.3e+02:5.3e+02
chr12	105500000	105525000	ALDH1L2:25Kb:3.6e-13:4.6e-15:1.3e+02:5.3e+02
chr12	106625000	106650000	TCP11L2:-50Kb:7.1e-12:8.7e-14:3.8e+02:7.4e+02
chr12	106675000	106700000	CKAP4:50Kb:1.7e-11:2.2e-13:3.8e+02:7.4e+02
chr12	107350000	107375000	MTERFD3:-25Kb:5.5e-12:6.7e-14:3.7e+02:7.6e+02
chr12	109000000	109025000	ISCU:50Kb:0:0:3.6e+02:1.4e+03
chr12	109000000	109025000	SART3:50Kb:0:0:3.6e+02:1.4e+03
chr12	109150000	109175000	CORO1C:25Kb:0:0:7.7e+02:1.4e+03
chr12	109875000	109900000	KCTD10:-25Kb:8.1e-11:9.9e-13:7.6e+02:1.3e+03
chr12	109875000	109900000	UBE3B:-25Kb:8.1e-11:9.9e-13:7.6e+02:1.3e+03
chr12	110275000	110300000	GLTP:-25Kb:0:0:1.3e+02:1e+03
chr12	111100000	111125000	HVCN1:-25Kb:6.1e-11:7.5e-13:4.8e+02:9e+02
chr12	111775000	111800000	FAM109A:-25Kb:0:0:1e+02:5.8e+02
chr12	111875000	111900000	SH2B3:50Kb:2.7e-14:3.3e-16:4.3e+02:8.7e+02
chr12	112175000	112200000	ALDH2:-25Kb:0:0:7.5e+02:1.3e+03
chr12	112225000	112250000	ALDH2:25Kb:0:0:7.5e+02:1.2e+03
chr12	113475000	113500000	C12orf52:-125Kb:9.7e-13:1.3e-14:1.4e+02:4.8e+02
chr12	113475000	113500000	DDX54:-125Kb:9.7e-13:1.3e-14:1.4e+02:4.8e+02
chr12	113600000	113625000	DTX1:125Kb:4.5e-13:5.6e-15:1.4e+02:4.8e+02
chr12	113625000	113650000	IQCD:-25Kb:5.2e-11:1.3e-12:6.4e+02:9.4e+02
chr12	113625000	113650000	TPCN1:-25Kb:5.2e-11:1.3e-12:6.4e+02:9.4e+02
chr12	113675000	113700000	IQCD:25Kb:0:0:6.4e+02:1e+03
chr12	113675000	113700000	TPCN1:25Kb:0:0:6.4e+02:1e+03
chr12	114850000	114875000	TBX5:25Kb:8.7e-15:1.1e-16:6.3e+02:1.1e+03
chr12	114850000	114875000	TBX5-AS1:25Kb:8.7e-15:1.1e-16:6.3e+02:1.1e+03
chr12	116825000	116850000	MIR4472-2:-25Kb:1.5e-12:2.1e-14:7.5e+02:1.1e+03
chr12	116925000	116950000	LINC00173:-25Kb:0:0:7.5e+02:1.2e+03
chr12	116950000	116975000	MAP1LC3B2:-25Kb:1.7e-14:2.2e-16:7.5e+02:1.1e+03
chr12	116975000	117000000	LINC00173:25Kb:1.6e-14:4.4e-16:7.5e+02:1.1e+03
chr12	117600000	117625000	FBXO21:-25Kb:5.1e-12:6.4e-14:2.4e+02:5.4e+02
chr12	118425000	118450000	RFC5:-25Kb:5.1e-11:1.4e-12:3.3e+02:5.1e+02
chr12	118450000	118475000	WSB2:-25Kb:0:0:6.6e+02:9.5e+02
chr12	118475000	118500000	RFC5:25Kb:0:0:6.6e+02:9.5e+02
chr12	118575000	118600000	SUDS3:-225Kb:4.3e-11:2.3e-12:1.1e+02:2.8e+02
chr12	118575000	118600000	TAOK3:-225Kb:4.3e-11:2.3e-12:1.1e+02:2.8e+02
chr12	118600000	118625000	SUDS3:-200Kb:0:0:1.1e+02:4.4e+02
chr12	118600000	118625000	TAOK3:-200Kb:0:0:1.1e+02:4.4e+02
chr12	118625000	118650000	SUDS3:-175Kb:1.1e-12:2.9e-14:1.2e+02:3.2e+02
chr12	118625000	118650000	TAOK3:-175Kb:1.1e-12:2.9e-14:1.2e+02:3.2e+02
chr12	118650000	118675000	SUDS3:-150Kb:3e-12:1.2e-13:1.3e+02:3.2e+02
chr12	118650000	118675000	TAOK3:-150Kb:3e-12:1.2e-13:1.3e+02:3.2e+02
chr12	118725000	118750000	SUDS3:-75Kb:8.9e-11:5.9e-12:2.2e+02:3.9e+02
chr12	118725000	118750000	TAOK3:-75Kb:8.9e-11:5.9e-12:2.2e+02:3.9e+02
chr12	120550000	120575000	MIR4498:-25Kb:0:0:8.2e+02:1.5e+03
chr12	120575000	120600000	RAB35:25Kb:0:0:8.2e+02:1.5e+03
chr12	120600000	120625000	MIR4498:25Kb:6.5e-11:1.6e-12:8.2e+02:1.4e+03
chr12	120650000	120675000	PXN:-50Kb:0:0:3.6e+02:1.1e+03
chr12	122575000	122600000	MLXIP:75Kb:3.3e-11:4.3e-13:2.9e+02:8.4e+02
chr12	122600000	122625000	MLXIP:100Kb:5.6e-11:1.4e-12:2.3e+02:7.6e+02
chr12	123600000	123625000	PITPNM2:25Kb:0:0:8e+02:1.4e+03
chr12	125175000	125200000	NCOR2:125Kb:5.5e-11:1.5e-12:1.9e+02:6e+02
chr12	125225000	125250000	NCOR2:175Kb:8.3e-15:1.1e-16:1.4e+02:6.2e+02
chr12	125425000	125450000	MIR5188:25Kb:0:0:10:6e+02
chr12	129250000	129275000	SLC15A4:-50Kb:3.4e-13:8.3e-15:1.5e+02:2.6e+02
chr12	129275000	129300000	SLC15A4:-25Kb:0:0:3.1e+02:6.6e+02
chr12	130500000	130525000	LOC100190940:-25Kb:1.2e-11:1.5e-13:2.9e+02:4.4e+02
chr12	131250000	131275000	STX2:-50Kb:0:0:1.6e+02:3.9e+02
chr12	131275000	131300000	STX2:-25Kb:0:0:3.1e+02:7.4e+02
chr12	131300000	131325000	RAN:-50Kb:0:0:1.6e+02:4.6e+02
chr12	131325000	131350000	STX2:25Kb:0:0:3.1e+02:6.1e+02
chr12	131350000	131375000	STX2:50Kb:0:0:1.6e+02:4.6e+02
chr12	132200000	132225000	SFSWAP:25Kb:0:0:50:5.8e+02
chr12	133200000	133225000	CHFR:-250Kb:1.6e-11:2.9e-13:3.3e+02:7.9e+02
chr12	133200000	133225000	ZNF605:-325Kb:0:0:3.3e+02:1.2e+03
chr12	133250000	133275000	ZNF605:-275Kb:0:0:20:9.9e+02
chr13	21050000	21075000	GJB2:300Kb:0:0:79:4.7e+02
chr13	25825000	25850000	MTMR6:-25Kb:0:0:4.5e+02:8e+02
chr13	25850000	25875000	NUPL1:-25Kb:0:0:4.5e+02:7.2e+02
chr13	25875000	25900000	MTMR6:25Kb:4.4e-15:1.1e-16:4.5e+02:7.2e+02
chr13	26800000	26825000	RNF6:25Kb:0:0:5.5e+02:8.5e+02
chr13	27700000	27725000	USP12:-25Kb:8.1e-11:1e-12:6e+02:9.3e+02
chr13	27950000	27975000	GTF3A:-25Kb:4e-14:5.6e-16:6e+02:9.6e+02
chr13	27975000	28000000	MTIF3:-25Kb:7.7e-11:9.5e-13:6e+02:9.2e+02
chr13	28000000	28025000	GTF3A:25Kb:2.4e-11:6.5e-13:6e+02:9.2e+02
chr13	31250000	31275000	ALOX5AP:-25Kb:0:0:7.7e+02:1.3e+03
chr13	31300000	31325000	ALOX5AP:25Kb:0:0:7.7e+02:1.3e+03
chr13	33875000	33900000	STARD13-AS:25Kb:6.2e-12:8.5e-14:6.5e+02:9.7e+02
chr13	34400000	34425000	RFC3:25Kb:0:0:2.2e+02:5.9e+02
chr13	35175000	35200000	LINC00457:-25Kb:4.5e-14:5.6e-16:2.2e+02:5.1e+02
chr13	36475000	36500000	MIR548F5:-25Kb:0:0:4.3e+02:7.7e+02
chr13	37425000	37450000	ALG5:-125Kb:0:0:1.2e+02:6.2e+02
chr13	37425000	37450000	EXOSC8:-125Kb:0:0:1.2e+02:6.2e+02
chr13	37450000	37475000	SMAD9:-25Kb:0:0:4.5e+02:7.9e+02
chr13	38175000	38200000	CSNK1A1L:500Kb:9.3e-11:1.2e-12:1.2e+02:3.8e+02
chr13	39700000	39725000	LHFP:-475Kb:0:0:62:3.2e+02
chr13	39975000	40000000	LHFP:-200Kb:1.7e-12:5.5e-14:97:3.1e+02
chr13	41375000	41400000	SLC25A15:25Kb:3.3e-11:4.2e-13:5.4e+02:9.1e+02
chr13	43375000	43400000	FAM216B:25Kb:0:0:5.7e+02:1e+03
chr13	43600000	43625000	DNAJC15:25Kb:7.5e-12:9.4e-14:5.7e+02:9e+02
chr13	47150000	47175000	LRCH1:25Kb:0:0:5.7e+02:1e+03
chr13	47250000	47275000	LRCH1:125Kb:0:0:1.6e+02:5.2e+02
chr13	47275000	47300000	LRCH1:150Kb:5.1e-11:2e-12:1.2e+02:4.2e+02
chr13	47325000	47350000	ESD:-25Kb:2.6e-13:3.3e-15:1.5e+02:4.7e+02
chr13	49075000	49100000	RCBTB2:-25Kb:0:0:5.2e+02:9e+02
chr13	49125000	49150000	RCBTB2:25Kb:0:0:5.2e+02:8.3e+02
chr13	49325000	49350000	LINC00462:175Kb:0:0:99:4.4e+02
chr13	49875000	49900000	CAB39L:-125Kb:0:0:1.6e+02:5.9e+02
chr13	49875000	49900000	SETDB2:-125Kb:0:0:1.6e+02:5.9e+02
chr13	50175000	50200000	ARL11:-25Kb:0:0:5e+02:9.4e+02
chr13	50225000	50250000	EBPL:-25Kb:1.3e-12:2.8e-14:5e+02:8.1e+02
chr13	50325000	50350000	KPNA3:-25Kb:8.5e-15:1.1e-16:5e+02:8.4e+02
chr13	50400000	50425000	EBPL:150Kb:1.3e-12:3.7e-14:1.1e+02:4.2e+02
chr13	50400000	50425000	KPNA3:50Kb:2.3e-11:6.1e-13:2.8e+02:5.8e+02
chr13	52350000	52375000	DHRS12:-25Kb:4.8e-12:1.4e-13:4.8e+02:8.2e+02
chr13	52375000	52400000	LINC00282:-25Kb:9e-15:1.1e-16:4.8e+02:8.6e+02
chr13	52400000	52425000	DHRS12:25Kb:7.9e-15:1.1e-16:4.8e+02:8.6e+02
chr13	60650000	60675000	DIAPH3-AS2:-50Kb:4.1e-12:1.1e-13:2.6e+02:4.9e+02
chr13	60700000	60725000	DIAPH3:-25Kb:0:0:5.1e+02:8.1e+02
chr13	60725000	60750000	DIAPH3-AS2:25Kb:0:0:5.1e+02:8.1e+02
chr13	67525000	67550000	PCDH9-AS3:-25Kb:8.7e-14:1.1e-15:3.5e+02:5.3e+02
chr13	73325000	73350000	BORA:25Kb:0:0:4.8e+02:7.5e+02
chr13	73325000	73350000	MZT1:25Kb:0:0:4.8e+02:7.5e+02
chr13	76150000	76175000	LMO7:-25Kb:8.5e-11:1e-12:7e+02:9.7e+02
chr13	77025000	77050000	C13orf45:600Kb:3.8e-11:5.2e-13:57:3.5e+02
chr13	77475000	77500000	BTF3P11:-25Kb:5.4e-14:1.3e-15:3.5e+02:6.5e+02
chr13	77500000	77525000	IRG1:-25Kb:0:0:3.5e+02:6.9e+02
chr13	77525000	77550000	BTF3P11:25Kb:0:0:3.5e+02:6.9e+02
chr13	77525000	77550000	CLN5:-25Kb:0:0:3.5e+02:6.9e+02
chr13	77550000	77575000	IRG1:25Kb:0:0:3.5e+02:6.9e+02
chr13	77575000	77600000	CLN5:25Kb:3.1e-13:7.9e-15:3.9e+02:6.8e+02
chr13	78475000	78500000	LINC00439:-25Kb:0:0:2.9e+02:6e+02
chr13	79200000	79225000	POU4F1:25Kb:0:0:2.9e+02:7.4e+02
chr13	79200000	79225000	RNF219:-25Kb:0:0:2.9e+02:6.4e+02
chr13	80025000	80050000	NDFIP2:-25Kb:0:0:4.9e+02:8.3e+02
chr13	80025000	80050000	NDFIP2-AS1:-25Kb:0:0:4.9e+02:8.3e+02
chr13	80075000	80100000	NDFIP2:25Kb:0:0:4.9e+02:8.2e+02
chr13	80075000	80100000	NDFIP2-AS1:25Kb:0:0:4.9e+02:8.2e+02
chr13	80100000	80125000	NDFIP2:50Kb:0:0:2.6e+02:5.7e+02
chr13	80100000	80125000	NDFIP2-AS1:50Kb:0:0:2.6e+02:5.7e+02
chr13	80100000	80125000	RBM26:125Kb:0:0:1.1e+02:4.6e+02
chr13	80100000	80125000	RBM26-AS1:125Kb:0:0:1.1e+02:4.6e+02
chr13	84425000	84450000	SLITRK1:-25Kb:0:0:0:2.2e+02
chr13	84475000	84500000	SLITRK1:25Kb:0:0:0:1.7e+02
chr13	85950000	85975000	LINC00351:25Kb:0:0:2.1e+02:4.9e+02
chr13	89200000	89225000	LINC00433:25Kb:6.9e-13:8.8e-15:1.8e+02:2.8e+02
chr13	91875000	91900000	LINC00379:25Kb:6.3e-14:7.8e-16:3.8e+02:5.2e+02
chr13	93900000	93925000	GPC6:25Kb:1.9e-11:3.4e-13:4.5e+02:6.5e+02
chr13	95200000	95225000	TGDS:-25Kb:6.3e-14:7.8e-16:6.3e+02:9.5e+02
chr13	97775000	97800000	MBNL2:-75Kb:5.9e-13:1.6e-14:2.2e+02:5.9e+02
chr13	97825000	97850000	MBNL2:-25Kb:0:0:5.1e+02:1e+03
chr13	98825000	98850000	MIR3170:-25Kb:1.2e-11:1.6e-13:7.3e+02:1.2e+03
chr13	98850000	98875000	RNF113B:25Kb:2.3e-11:2.9e-13:7.3e+02:1.2e+03
chr13	99975000	100000000	FKSG29:-25Kb:0:0:6.4e+02:1.1e+03
chr13	99975000	100000000	MIR623:-25Kb:0:0:6.4e+02:1.1e+03
chr13	101100000	101125000	PCCA-AS1:-25Kb:4.1e-14:5.6e-16:4.9e+02:8.2e+02
chr13	101300000	101325000	TMTC4:-25Kb:8.6e-15:1.1e-16:3.1e+02:6.4e+02
chr13	102075000	102100000	ITGBL1:-25Kb:0:0:3.8e+02:7.9e+02
chr13	102075000	102100000	NALCN:25Kb:0:0:3.8e+02:7.9e+02
chr13	107000000	107025000	LINC00460:-25Kb:0:0:3.1e+02:6.9e+02
chr13	108875000	108900000	ABHD13:25Kb:2.7e-14:3.3e-16:1.4e+02:4e+02
chr13	108875000	108900000	LIG4:25Kb:2.7e-14:3.3e-16:1.4e+02:4e+02
chr13	111050000	111075000	COL4A1:100Kb:6e-14:7.8e-16:2.8e+02:7.4e+02
chr13	111050000	111075000	COL4A2:100Kb:6e-14:7.8e-16:2.8e+02:7.4e+02
chr13	111150000	111175000	RAB20:-50Kb:6.1e-11:1.6e-12:1.5e+02:5.7e+02
chr13	111175000	111200000	COL4A2-AS1:25Kb:0:0:3.3e+02:1.2e+03
chr13	111175000	111200000	RAB20:-25Kb:0:0:7.1e+02:1.2e+03
chr13	111200000	111225000	COL4A2-AS1:50Kb:4.6e-11:1.2e-12:1.5e+02:5.7e+02
chr14	20350000	20375000	OR4K2:25Kb:0:0:3.6e+02:6.7e+02
chr14	20350000	20375000	OR4K5:-25Kb:0:0:3.6e+02:8e+02
chr14	20875000	20900000	APEX1:-25Kb:0:0:6.4e+02:1.2e+03
chr14	20875000	20900000	KLHL33:-25Kb:0:0:6.4e+02:1.2e+03
chr14	20875000	20900000	OSGEP:-25Kb:0:0:6.4e+02:1.2e+03
chr14	20900000	20925000	TEP1:25Kb:0:0:6.4e+02:1.2e+03
chr14	21425000	21450000	METTL17:-25Kb:2.9e-11:3.7e-13:6.4e+02:9.9e+02
chr14	21425000	21450000	SLC39A2:-25Kb:2.9e-11:3.7e-13:6.4e+02:9.9e+02
chr14	21450000	21475000	TMEM253:-100Kb:1.8e-13:7e-15:1.6e+02:4.9e+02
chr14	21450000	21475000	ZNF219:-100Kb:1.8e-13:7e-15:1.6e+02:4.9e+02
chr14	21475000	21500000	RNASE13:-25Kb:0:0:6.4e+02:1.1e+03
chr14	21475000	21500000	RNASE7:-25Kb:0:0:6.4e+02:1.1e+03
chr14	21475000	21500000	TMEM253:-75Kb:0:0:2.2e+02:6.2e+02
chr14	21475000	21500000	ZNF219:-75Kb:0:0:2.2e+02:6.2e+02
chr14	21500000	21525000	NDRG2:25Kb:0:0:6.4e+02:1.1e+03
chr14	21500000	21525000	TMEM253:-50Kb:7.7e-11:3.9e-12:3.2e+02:6.1e+02
chr14	21500000	21525000	TPPP2:25Kb:0:0:6.4e+02:1.1e+03
chr14	21500000	21525000	ZNF219:-50Kb:7.7e-11:3.9e-12:3.2e+02:6.1e+02
chr14	21525000	21550000	TMEM253:-25Kb:0:0:6.4e+02:1.6e+03
chr14	21525000	21550000	ZNF219:-25Kb:0:0:6.4e+02:1.6e+03
chr14	21550000	21575000	ARHGEF40:25Kb:0:0:6.4e+02:1.6e+03
chr14	21550000	21575000	NDRG2:75Kb:4.4e-15:1.1e-16:2.2e+02:6.2e+02
chr14	21550000	21575000	RNASE8:25Kb:0:0:6.4e+02:1.6e+03
chr14	21550000	21575000	TPPP2:75Kb:4.4e-15:1.1e-16:2.2e+02:6.2e+02
chr14	21875000	21900000	SNORD8:25Kb:0:0:6.3e+02:1.1e+03
chr14	21875000	21900000	SNORD9:25Kb:0:0:6.3e+02:1.1e+03
chr14	21875000	21900000	SUPT16H:25Kb:0:0:6.3e+02:1.1e+03
chr14	23325000	23350000	REM2:-25Kb:0:0:6.7e+02:1.2e+03
chr14	23350000	23375000	LRP10:25Kb:0:0:6.7e+02:1.2e+03
chr14	23450000	23475000	PSMB11:-50Kb:1.9e-13:2.3e-15:4.4e+02:9.7e+02
chr14	23450000	23475000	PSMB5:-50Kb:1.9e-13:2.3e-15:4.4e+02:9.7e+02
chr14	23500000	23525000	AJUBA:50Kb:9e-15:1.1e-16:4.4e+02:9.7e+02
chr14	23525000	23550000	ACIN1:-25Kb:4.8e-12:5.9e-14:8.7e+02:1.4e+03
chr14	23525000	23550000	C14orf119:-25Kb:4.8e-12:5.9e-14:8.7e+02:1.4e+03
chr14	23550000	23575000	CDH24:25Kb:3.8e-12:4.7e-14:8.7e+02:1.4e+03
chr14	23575000	23600000	SLC7A8:-75Kb:3.7e-11:4.5e-13:3e+02:7.9e+02
chr14	23650000	23675000	CEBPE:75Kb:2.6e-11:3.3e-13:3e+02:7.9e+02
chr14	24700000	24725000	DHRS1:-50Kb:0:0:5.1e+02:1.1e+03
chr14	24700000	24725000	NOP9:-50Kb:0:0:5.1e+02:1.1e+03
chr14	24700000	24725000	RABGGTA:-25Kb:0:0:9.5e+02:1.5e+03
chr14	24700000	24725000	TGM1:-25Kb:0:0:9.5e+02:1.5e+03
chr14	24725000	24750000	GMPR2:25Kb:0:0:9.5e+02:1.5e+03
chr14	24725000	24750000	NEDD8-MDP1:25Kb:0:0:9.5e+02:1.5e+03
chr14	24725000	24750000	TINF2:25Kb:0:0:9.5e+02:1.5e+03
chr14	24750000	24775000	GMPR2:50Kb:0:0:5.1e+02:1.1e+03
chr14	24750000	24775000	NEDD8-MDP1:50Kb:0:0:5.1e+02:1.1e+03
chr14	24750000	24775000	TINF2:50Kb:0:0:5.1e+02:1.1e+03
chr14	24775000	24800000	CBLN3:-100Kb:2.3e-12:8.6e-14:2.7e+02:7e+02
chr14	24775000	24800000	KHNYN:-100Kb:2.3e-12:8.6e-14:2.7e+02:7e+02
chr14	24775000	24800000	SDR39U1:-125Kb:0:0:2.2e+02:7.4e+02
chr14	24800000	24825000	CBLN3:-75Kb:0:0:3.5e+02:9.5e+02
chr14	24800000	24825000	KHNYN:-75Kb:0:0:3.5e+02:9.5e+02
chr14	24800000	24825000	SDR39U1:-100Kb:0:0:2.7e+02:8.8e+02
chr14	24825000	24850000	CBLN3:-50Kb:3e-11:1.5e-12:5.1e+02:9.1e+02
chr14	24825000	24850000	KHNYN:-50Kb:3e-11:1.5e-12:5.1e+02:9.1e+02
chr14	24850000	24875000	CBLN3:-25Kb:8.8e-15:2.2e-16:9.5e+02:1.4e+03
chr14	24850000	24875000	KHNYN:-25Kb:8.8e-15:2.2e-16:9.5e+02:1.4e+03
chr14	24875000	24900000	ADCY4:75Kb:0:0:3.5e+02:9.5e+02
chr14	24875000	24900000	CIDEB:100Kb:5.7e-12:1.5e-13:2.7e+02:7e+02
chr14	24875000	24900000	LTB4R:100Kb:5.7e-12:1.5e-13:2.7e+02:7e+02
chr14	24875000	24900000	LTB4R2:100Kb:5.7e-12:1.5e-13:2.7e+02:7e+02
chr14	24875000	24900000	NYNRIN:25Kb:2.7e-14:3.3e-16:9.5e+02:1.4e+03
chr14	24875000	24900000	RIPK3:75Kb:0:0:3.5e+02:9.5e+02
chr14	24900000	24925000	ADCY4:100Kb:0:0:2.7e+02:8.8e+02
chr14	24900000	24925000	CIDEB:125Kb:0:0:2.2e+02:7.4e+02
chr14	24900000	24925000	LTB4R:125Kb:0:0:2.2e+02:7.4e+02
chr14	24900000	24925000	LTB4R2:125Kb:0:0:2.2e+02:7.4e+02
chr14	24900000	24925000	RIPK3:100Kb:0:0:2.7e+02:8.8e+02
chr14	29250000	29275000	C14orf23:25Kb:4.9e-11:2e-12:2.1e+02:3.9e+02
chr14	29250000	29275000	FOXG1:25Kb:4.9e-11:2e-12:2.1e+02:3.9e+02
chr14	29975000	30000000	C14orf23:750Kb:8.3e-15:1.1e-16:50:2.5e+02
chr14	29975000	30000000	FOXG1:750Kb:8.3e-15:1.1e-16:50:2.5e+02
chr14	30000000	30025000	C14orf23:775Kb:1.7e-11:4.5e-13:24:2e+02
chr14	30000000	30025000	FOXG1:775Kb:1.7e-11:4.5e-13:24:2e+02
chr14	31050000	31075000	G2E3:25Kb:2.1e-12:2.6e-14:4.2e+02:6.8e+02
chr14	32750000	32775000	AKAP6:-25Kb:4.5e-11:5.6e-13:4.6e+02:6.6e+02
chr14	34950000	34975000	SPTSSA:25Kb:7.2e-14:8.9e-16:4.7e+02:7.9e+02
chr14	35150000	35175000	CFL2:-25Kb:1.8e-14:2.2e-16:5.1e+02:8.4e+02
chr14	35825000	35850000	NFKBIA:-25Kb:0:0:5.4e+02:9.8e+02
chr14	37675000	37700000	MIPOL1:25Kb:0:0:2.6e+02:5.1e+02
chr14	37700000	37725000	FOXA1:-350Kb:1e-12:1.3e-14:73:2.9e+02
chr14	39600000	39625000	PNN:-25Kb:2.8e-11:4.5e-13:4.8e+02:6.6e+02
chr14	39600000	39625000	TRAPPC6B:-25Kb:2.8e-11:4.5e-13:4.8e+02:6.6e+02
chr14	39650000	39675000	PNN:25Kb:2.8e-11:7.8e-13:4.8e+02:6.6e+02
chr14	39650000	39675000	TRAPPC6B:25Kb:2.8e-11:7.8e-13:4.8e+02:6.6e+02
chr14	39825000	39850000	GEMIN2:250Kb:4.6e-11:5.9e-13:68:2.5e+02
chr14	42050000	42075000	LRFN5:-25Kb:0:0:2.6e+02:3.8e+02
chr14	45400000	45425000	FAM179B:-25Kb:0:0:4.7e+02:7e+02
chr14	45400000	45425000	KLHL28:-25Kb:0:0:4.7e+02:7e+02
chr14	45450000	45475000	FAM179B:25Kb:0:0:4.7e+02:6.6e+02
chr14	45450000	45475000	KLHL28:25Kb:0:0:4.7e+02:6.6e+02
chr14	45675000	45700000	MIS18BP1:-25Kb:3.4e-14:4.4e-16:4.7e+02:6.4e+02
chr14	47125000	47150000	RPL10L:25Kb:7.8e-12:9.9e-14:2.2e+02:3.1e+02
chr14	50325000	50350000	C14orf183:-225Kb:0:0:83:7.6e+02
chr14	50350000	50375000	C14orf183:-200Kb:5.3e-13:1.4e-14:1e+02:5.1e+02
chr14	50475000	50500000	C14orf182:25Kb:0:0:7.6e+02:1.2e+03
chr14	50550000	50575000	ARF6:200Kb:4.4e-13:5.9e-15:1e+02:5.1e+02
chr14	52500000	52525000	NID2:-25Kb:8.8e-15:1.1e-16:7.3e+02:1.3e+03
chr14	52800000	52825000	PTGER2:25Kb:5.1e-13:6.6e-15:5.6e+02:1e+03
chr14	55100000	55125000	SAMD4A:75Kb:2.9e-14:7.8e-16:2.9e+02:7.2e+02
chr14	55150000	55175000	SAMD4A:125Kb:0:0:1.8e+02:6.8e+02
chr14	55225000	55250000	SAMD4A:200Kb:3.6e-12:1.5e-13:1.2e+02:5.2e+02
chr14	55550000	55575000	LGALS3:-25Kb:0:0:7.2e+02:1.3e+03
chr14	55600000	55625000	LGALS3:25Kb:5.9e-14:1.4e-15:7.2e+02:1.2e+03
chr14	56600000	56625000	PELI2:25Kb:3e-13:3.8e-15:3.2e+02:7.5e+02
chr14	57000000	57025000	C14orf101:-25Kb:1.8e-11:2.2e-13:1.9e+02:5.8e+02
chr14	57700000	57725000	AP5M1:-25Kb:0:0:1.9e+02:6.4e+02
chr14	57700000	57725000	EXOC5:-25Kb:0:0:1.9e+02:6.4e+02
chr14	58725000	58750000	PSMA3:25Kb:0:0:6.3e+02:1e+03
chr14	61925000	61950000	FLJ22447:-100Kb:0:0:2.1e+02:8.3e+02
chr14	61925000	61950000	HIF1A-AS2:-275Kb:7.2e-13:9.4e-15:93:6e+02
chr14	62000000	62025000	FLJ22447:-25Kb:0:0:6.8e+02:1.6e+03
chr14	62050000	62075000	FLJ22447:25Kb:2.7e-15:1.1e-16:6.8e+02:1.2e+03
chr14	63625000	63650000	RHOJ:-25Kb:4.4e-15:1.1e-16:2e+02:5.6e+02
chr14	63675000	63700000	RHOJ:25Kb:0:0:2e+02:6e+02
chr14	63800000	63825000	GPHB5:25Kb:0:0:2e+02:6.2e+02
chr14	67675000	67700000	FAM71D:25Kb:0:0:3.7e+02:8e+02
chr14	69400000	69425000	ACTN1:-25Kb:0:0:8.4e+02:1.6e+03
chr14	69400000	69425000	ACTN1-AS1:-25Kb:0:0:8.4e+02:1.6e+03
chr14	72975000	73000000	DCAF4:-400Kb:3.8e-11:4.8e-13:87:5e+02
chr14	72975000	73000000	DPF3:-375Kb:0:0:92:6.6e+02
chr14	73750000	73775000	NUMB:-175Kb:7.9e-12:1.1e-13:1.4e+02:6e+02
chr14	74200000	74225000	ELMSAN1:-50Kb:3.2e-11:1.2e-12:3.8e+02:8.1e+02
chr14	74225000	74250000	ELMSAN1:-25Kb:0:0:7e+02:1.4e+03
chr14	74250000	74275000	MIR4505:25Kb:0:0:7e+02:1.4e+03
chr14	74275000	74300000	ELMSAN1:25Kb:2.4e-11:6e-13:7e+02:1.1e+03
chr14	74525000	74550000	ALDH6A1:-25Kb:1.2e-11:1.5e-13:1.7e+02:6.2e+02
chr14	74525000	74550000	LIN52:-25Kb:1.2e-11:1.5e-13:1.7e+02:6.2e+02
chr14	75100000	75125000	LTBP2:25Kb:0:0:8.5e+02:1.8e+03
chr14	75125000	75150000	LTBP2:50Kb:0:0:4.6e+02:1.1e+03
chr14	75375000	75400000	ACYP1:-150Kb:2.4e-11:3.2e-13:2.4e+02:7.3e+02
chr14	75375000	75400000	ZC2HC1C:-150Kb:2.4e-11:3.2e-13:2.4e+02:7.3e+02
chr14	75525000	75550000	RPS6KL1:150Kb:3.8e-12:4.9e-14:2.4e+02:7.3e+02
chr14	76100000	76125000	FLVCR2:75Kb:2.5e-12:3.1e-14:3.3e+02:8.2e+02
chr14	76400000	76425000	TGFB3:-25Kb:0:0:6.5e+02:1.2e+03
chr14	77325000	77350000	KIAA1737:-225Kb:0:0:86:5.3e+02
chr14	77375000	77400000	IRF2BPL:-100Kb:0:0:1.9e+02:6.1e+02
chr14	81900000	81925000	STON2:25Kb:2.6e-14:3.3e-16:4.1e+02:6e+02
chr14	86000000	86025000	FLRT2:25Kb:6.1e-13:1.1e-14:1.7e+02:3.6e+02
chr14	88950000	88975000	PTPN21:-50Kb:0:0:95:5.3e+02
chr14	91675000	91700000	GPR68:-25Kb:0:0:5.6e+02:9.3e+02
chr14	92350000	92375000	TC2N:25Kb:0:0:5.2e+02:9.9e+02
chr14	94400000	94425000	ASB2:-25Kb:0:0:6.7e+02:1.3e+03
chr14	94400000	94425000	LINC00521:-50Kb:0:0:3.3e+02:1e+03
chr14	94400000	94425000	OTUB2:-75Kb:9.2e-13:1.2e-14:2.2e+02:5.2e+02
chr14	94425000	94450000	LINC00521:-25Kb:0:0:6.7e+02:1.5e+03
chr14	94450000	94475000	ASB2:25Kb:0:0:6.7e+02:1.5e+03
chr14	94550000	94575000	IFI27:-25Kb:7.7e-14:1e-15:6.7e+02:9.9e+02
chr14	94550000	94575000	IFI27L2:-25Kb:7.7e-14:1e-15:6.7e+02:9.9e+02
chr14	95575000	95600000	DICER1:-25Kb:7.7e-12:9.6e-14:5.1e+02:7.9e+02
chr14	95575000	95600000	DICER1-AS1:-25Kb:7.7e-12:9.6e-14:5.1e+02:7.9e+02
chr14	95575000	95600000	MIR3173:-25Kb:7.7e-12:9.6e-14:5.1e+02:7.9e+02
chr14	96575000	96600000	BDKRB1:-125Kb:2e-12:5.2e-14:1.9e+02:6.2e+02
chr14	96575000	96600000	BDKRB2:-75Kb:0:0:3.1e+02:8.5e+02
chr14	96625000	96650000	BDKRB2:-25Kb:0:0:8.4e+02:1.9e+03
chr14	96725000	96750000	BDKRB1:25Kb:1.7e-14:2.2e-16:8.4e+02:1.3e+03
chr14	99900000	99925000	CCNK:-25Kb:1.6e-11:2e-13:4.1e+02:7.8e+02
chr14	99900000	99925000	SETD3:-25Kb:1.6e-11:2e-13:4.1e+02:7.8e+02
chr14	99975000	100000000	CCDC85C:-75Kb:3e-11:3.7e-13:3.1e+02:6.7e+02
chr14	100850000	100875000	LINC00523:-250Kb:8.6e-11:2.3e-12:81:4.4e+02
chr14	100875000	100900000	LINC00523:-225Kb:3.2e-11:4.1e-13:86:4.6e+02
chr14	101400000	101425000	SNORD114-10:-25Kb:0:0:6.4e+02:1.1e+03
chr14	101400000	101425000	SNORD114-11:-25Kb:0:0:6.4e+02:1.1e+03
chr14	101400000	101425000	SNORD114-12:-25Kb:0:0:6.4e+02:1.1e+03
chr14	101400000	101425000	SNORD114-13:-25Kb:0:0:6.4e+02:1.1e+03
chr14	101400000	101425000	SNORD114-14:-25Kb:0:0:6.4e+02:1.1e+03
chr14	101400000	101425000	SNORD114-15:-25Kb:0:0:6.4e+02:1.1e+03
chr14	101400000	101425000	SNORD114-16:-25Kb:0:0:6.4e+02:1.1e+03
chr14	101400000	101425000	SNORD114-17:-25Kb:0:0:6.4e+02:1.1e+03
chr14	101400000	101425000	SNORD114-18:-25Kb:0:0:6.4e+02:1.1e+03
chr14	101400000	101425000	SNORD114-19:-25Kb:0:0:6.4e+02:1.1e+03
chr14	101400000	101425000	SNORD114-20:-25Kb:0:0:6.4e+02:1.1e+03
chr14	101400000	101425000	SNORD114-21:-25Kb:0:0:6.4e+02:1.1e+03
chr14	101400000	101425000	SNORD114-22:-25Kb:0:0:6.4e+02:1.1e+03
chr14	101400000	101425000	SNORD114-7:-25Kb:0:0:6.4e+02:1.1e+03
chr14	101400000	101425000	SNORD114-8:-25Kb:0:0:6.4e+02:1.1e+03
chr14	101400000	101425000	SNORD114-9:-25Kb:0:0:6.4e+02:1.1e+03
chr14	101425000	101450000	SNORD113-4:25Kb:0:0:6.4e+02:1.1e+03
chr14	101425000	101450000	SNORD113-5:25Kb:0:0:6.4e+02:1.1e+03
chr14	101425000	101450000	SNORD113-6:25Kb:0:0:6.4e+02:1.1e+03
chr14	101425000	101450000	SNORD113-7:25Kb:0:0:6.4e+02:1.1e+03
chr14	101425000	101450000	SNORD113-9:25Kb:0:0:6.4e+02:1.1e+03
chr14	101425000	101450000	SNORD114-1:25Kb:0:0:6.4e+02:1.1e+03
chr14	101425000	101450000	SNORD114-2:25Kb:0:0:6.4e+02:1.1e+03
chr14	101425000	101450000	SNORD114-3:25Kb:0:0:6.4e+02:1.1e+03
chr14	101425000	101450000	SNORD114-4:25Kb:0:0:6.4e+02:1.1e+03
chr14	101425000	101450000	SNORD114-5:25Kb:0:0:6.4e+02:1.1e+03
chr14	101425000	101450000	SNORD114-6:25Kb:0:0:6.4e+02:1.1e+03
chr14	103825000	103850000	EIF5:25Kb:0:0:8.1e+02:1.3e+03
chr14	103825000	103850000	SNORA28:25Kb:0:0:8.1e+02:1.3e+03
chr14	105100000	105125000	MIR4710:-25Kb:0:0:1.8e+02:6.5e+02
chr14	105125000	105150000	INF2:-25Kb:0:0:1.9e+02:7e+02
chr14	105150000	105175000	MIR4710:25Kb:0:0:1.9e+02:7e+02
chr14	105225000	105250000	LINC00638:-50Kb:0:0:3.2e+02:6.6e+02
chr14	105425000	105450000	CDCA4:-50Kb:0:0:3.2e+02:6.9e+02
chr14	105450000	105475000	CDCA4:-25Kb:0:0:6.6e+02:1.3e+03
chr14	105475000	105500000	AHNAK2:50Kb:0:0:3.2e+02:6.9e+02
chr14	105475000	105500000	C14orf79:25Kb:0:0:6.6e+02:1.3e+03
chr14	105500000	105525000	AHNAK2:75Kb:0:0:2.1e+02:5.5e+02
chr14	105725000	105750000	PACS2:-25Kb:5.6e-12:7.5e-14:6.6e+02:9.4e+02
chr15	20450000	20475000	CHEK2P2:-25Kb:0:0:0:2.4e+02
chr15	20550000	20575000	CHEK2P2:75Kb:0:0:8.8:1.6e+02
chr15	21900000	21925000	LOC646214:-25Kb:0:0:0:2.9e+02
chr15	22500000	22525000	REREP3:-25Kb:0:0:0:3.3e+02
chr15	22550000	22575000	REREP3:25Kb:0:0:0:2.4e+02
chr15	25300000	25325000	SNORD116-14:-25Kb:0:0:5.1e+02:9.6e+02
chr15	25300000	25325000	SNORD116-15:-25Kb:0:0:5.1e+02:9.6e+02
chr15	25300000	25325000	SNORD116-16:-25Kb:0:0:5.1e+02:9.6e+02
chr15	25300000	25325000	SNORD116-17:-25Kb:0:0:5.1e+02:9.6e+02
chr15	25300000	25325000	SNORD116-18:-25Kb:0:0:5.1e+02:9.6e+02
chr15	25300000	25325000	SNORD116-19:-25Kb:0:0:5.1e+02:9.6e+02
chr15	25300000	25325000	SNORD116-20:-25Kb:0:0:5.1e+02:9.6e+02
chr15	25300000	25325000	SNORD116-21:-25Kb:0:0:5.1e+02:9.6e+02
chr15	25300000	25325000	SNORD116-22:-25Kb:0:0:5.1e+02:9.6e+02
chr15	25300000	25325000	SNORD116-23:-25Kb:0:0:5.1e+02:9.6e+02
chr15	25300000	25325000	SNORD116-24:-25Kb:0:0:5.1e+02:9.6e+02
chr15	25300000	25325000	SNORD116-25:-25Kb:0:0:5.1e+02:9.6e+02
chr15	25300000	25325000	SNORD116-26:-25Kb:0:0:5.1e+02:9.6e+02
chr15	25300000	25325000	SNORD116-27:-25Kb:0:0:5.1e+02:9.6e+02
chr15	25300000	25325000	SNORD116-28:-25Kb:0:0:5.1e+02:9.6e+02
chr15	25325000	25350000	SNORD116-10:25Kb:0:0:5.1e+02:9.6e+02
chr15	25325000	25350000	SNORD116-11:25Kb:0:0:5.1e+02:9.6e+02
chr15	25325000	25350000	SNORD116-12:25Kb:0:0:5.1e+02:9.6e+02
chr15	25325000	25350000	SNORD116-13:25Kb:0:0:5.1e+02:9.6e+02
chr15	25325000	25350000	SNORD116-3:25Kb:0:0:5.1e+02:9.6e+02
chr15	25325000	25350000	SNORD116-4:25Kb:0:0:5.1e+02:9.6e+02
chr15	25325000	25350000	SNORD116-5:25Kb:0:0:5.1e+02:9.6e+02
chr15	25325000	25350000	SNORD116-7:25Kb:0:0:5.1e+02:9.6e+02
chr15	25325000	25350000	SNORD116-8:25Kb:0:0:5.1e+02:9.6e+02
chr15	26000000	26025000	ATP10A:-100Kb:5.4e-15:2.2e-16:1.5e+02:4.6e+02
chr15	26025000	26050000	MIR4715:-50Kb:5.9e-11:2.4e-12:2.9e+02:5.6e+02
chr15	26050000	26075000	MIR4715:-25Kb:0:0:5.6e+02:1.1e+03
chr15	26075000	26100000	ATP10A:-25Kb:0:0:5.6e+02:8.8e+02
chr15	26100000	26125000	LOC100128714:-25Kb:0:0:5.6e+02:1e+03
chr15	26100000	26125000	MIR4715:25Kb:0:0:5.6e+02:8.8e+02
chr15	26125000	26150000	ATP10A:25Kb:0:0:5.6e+02:1e+03
chr15	26150000	26175000	LOC100128714:25Kb:0:0:5.6e+02:8.9e+02
chr15	27125000	27150000	GABRA5:25Kb:0:0:2.5e+02:4.8e+02
chr15	30200000	30225000	TJP1:100Kb:0:0:1.5e+02:4.5e+02
chr15	31625000	31650000	KLF13:25Kb:3.9e-12:5.3e-14:6.4e+02:8.8e+02
chr15	34375000	34400000	EMC4:-125Kb:7.1e-11:9.4e-13:1.2e+02:4.4e+02
chr15	34375000	34400000	KATNBL1:-125Kb:7.1e-11:9.4e-13:1.2e+02:4.4e+02
chr15	35000000	35025000	GJD2:-25Kb:1.3e-14:3.3e-16:6.3e+02:1e+03
chr15	35050000	35075000	ACTC1:-25Kb:2.5e-11:6.3e-13:6.3e+02:9.6e+02
chr15	35050000	35075000	GJD2:25Kb:0:0:6.3e+02:1e+03
chr15	35100000	35125000	ACTC1:25Kb:0:0:6.3e+02:1e+03
chr15	36225000	36250000	MIR4510:25Kb:2.4e-12:2.9e-14:4.7e+02:7.1e+02
chr15	36825000	36850000	C15orf41:-25Kb:6.5e-13:8e-15:4.7e+02:7.1e+02
chr15	37075000	37100000	CSNK1A1P1:-25Kb:0:0:4.7e+02:8.7e+02
chr15	38975000	39000000	FAM98B:250Kb:1.8e-12:2.4e-14:53:4.4e+02
chr15	42050000	42075000	JMJD7-PLA2G4B:-50Kb:8.6e-15:1.1e-16:4.8e+02:9.2e+02
chr15	42075000	42100000	MAPKBP1:25Kb:0:0:8.7e+02:1.3e+03
chr15	42100000	42125000	MAPKBP1:50Kb:8.6e-15:2.2e-16:4.8e+02:9.2e+02
chr15	42125000	42150000	MIR4310:-25Kb:0:0:8.7e+02:1.6e+03
chr15	42150000	42175000	JMJD7:25Kb:0:0:8.7e+02:1.6e+03
chr15	42150000	42175000	PLA2G4B:25Kb:0:0:8.7e+02:1.6e+03
chr15	42300000	42325000	PLA2G4E:-25Kb:2e-13:2.6e-15:9e+02:1.3e+03
chr15	43000000	43025000	TTBK2:-200Kb:3.4e-14:4.4e-16:1.1e+02:5.9e+02
chr15	43700000	43725000	RNU6-28:25Kb:0:0:6.4e+02:1.1e+03
chr15	43775000	43800000	MAP1A:-25Kb:0:0:6.4e+02:1.2e+03
chr15	43775000	43800000	TP53BP1:-25Kb:0:0:6.4e+02:1.2e+03
chr15	44950000	44975000	B2M:-50Kb:3.8e-13:4.9e-15:2.1e+02:6.6e+02
chr15	44975000	45000000	PATL2:25Kb:2.1e-11:5.4e-13:4.2e+02:8.4e+02
chr15	44975000	45000000	SPG11:25Kb:2.1e-11:5.4e-13:4.2e+02:8.4e+02
chr15	45000000	45025000	PATL2:50Kb:3.7e-13:4.8e-15:2.1e+02:6.6e+02
chr15	45000000	45025000	SPG11:50Kb:3.7e-13:4.8e-15:2.1e+02:6.6e+02
chr15	45450000	45475000	SHF:-25Kb:0:0:6.5e+02:1.2e+03
chr15	48275000	48300000	SEMA6D:800Kb:8e-15:1.1e-16:51:3.5e+02
chr15	49150000	49175000	SHC4:-100Kb:0:0:2.5e+02:8.3e+02
chr15	49225000	49250000	SHC4:-25Kb:1.4e-12:3.8e-14:8.1e+02:1.2e+03
chr15	49250000	49275000	EID1:100Kb:0:0:2.5e+02:8.3e+02
chr15	51400000	51425000	TNFAIP8L3:25Kb:4.3e-12:5.1e-14:6.6e+02:9.9e+02
chr15	51600000	51625000	CYP19A1:-25Kb:0:0:6.6e+02:1e+03
chr15	51600000	51625000	GLDN:-25Kb:0:0:6.6e+02:1e+03
chr15	55500000	55525000	RAB27A:-75Kb:0:0:2e+02:5.8e+02
chr15	57550000	57575000	LOC283663:-25Kb:0:0:5.1e+02:1e+03
chr15	57600000	57625000	LOC283663:25Kb:0:0:5.1e+02:1.1e+03
chr15	58675000	58700000	LIPC:-25Kb:0:0:7.3e+02:1.2e+03
chr15	59500000	59525000	LDHAL6B:25Kb:1.8e-13:2.3e-15:6.5e+02:1e+03
chr15	59950000	59975000	BNIP2:-25Kb:0:0:1.5e+02:5.3e+02
chr15	63075000	63100000	MIR190A:-25Kb:2.5e-13:3.2e-15:8.9e+02:1.3e+03
chr15	63625000	63650000	CA12:-25Kb:0:0:8.3e+02:1.5e+03
chr15	63675000	63700000	CA12:25Kb:3.2e-12:8.2e-14:8.3e+02:1.3e+03
chr15	65025000	65050000	PIF1:-75Kb:8.1e-12:1e-13:3.3e+02:7.7e+02
chr15	65175000	65200000	PLEKHO2:50Kb:2.3e-11:2.8e-13:4.9e+02:9.2e+02
chr15	65325000	65350000	UBAP1L:-50Kb:0:0:4.9e+02:1.4e+03
chr15	65375000	65400000	SLC51B:50Kb:0:0:4.9e+02:1.4e+03
chr15	65550000	65575000	CLPX:75Kb:0:0:3.3e+02:1.1e+03
chr15	67375000	67400000	SMAD3:25Kb:0:0:8.3e+02:1.6e+03
chr15	68925000	68950000	CORO2B:75Kb:4.2e-15:1.1e-16:3.5e+02:9.7e+02
chr15	68950000	68975000	CORO2B:100Kb:0:0:2.8e+02:9.7e+02
chr15	71075000	71100000	UACA:25Kb:0:0:6.7e+02:1.3e+03
chr15	71150000	71175000	LARP6:25Kb:0:0:7.6e+02:1.2e+03
chr15	72125000	72150000	NR2E3:25Kb:7.1e-14:8.9e-16:3e+02:7.2e+02
chr15	72525000	72550000	PARP6:-25Kb:0:0:7.4e+02:1.4e+03
chr15	72575000	72600000	PARP6:25Kb:8.7e-13:2.2e-14:7.4e+02:1.1e+03
chr15	74650000	74675000	SEMA7A:-75Kb:6.8e-11:1.7e-12:3.4e+02:8.1e+02
chr15	74675000	74700000	SEMA7A:-50Kb:0:0:5e+02:1.3e+03
chr15	75950000	75975000	IMP3:25Kb:0:0:8.1e+02:1.9e+03
chr15	75950000	75975000	SNX33:25Kb:0:0:8.1e+02:1.9e+03
chr15	77225000	77250000	RCN2:25Kb:8.5e-15:1.1e-16:2.9e+02:7.3e+02
chr15	78300000	78325000	TBC1D2B:-50Kb:7.1e-11:1.8e-12:4.3e+02:8.3e+02
chr15	78325000	78350000	TBC1D2B:-25Kb:0:0:7.7e+02:1.3e+03
chr15	78375000	78400000	TBC1D2B:25Kb:7.6e-11:2.9e-12:7.7e+02:1.2e+03
chr15	79675000	79700000	KIAA1024:-25Kb:2.8e-12:3.6e-14:5.6e+02:8.6e+02
chr15	80850000	80875000	KIAA1199:-200Kb:1.6e-11:2.2e-13:1.3e+02:5.6e+02
chr15	81575000	81600000	STARD5:-25Kb:0:0:5.6e+02:1.1e+03
chr15	81625000	81650000	STARD5:25Kb:1.9e-11:4.9e-13:5.6e+02:1e+03
chr15	83750000	83775000	BTBD1:25Kb:0:0:5.1e+02:8.2e+02
chr15	83750000	83775000	MIR4515:25Kb:0:0:5.1e+02:8.2e+02
chr15	89000000	89025000	AEN:-150Kb:5.1e-14:6.7e-16:1.1e+02:4.8e+02
chr15	89000000	89025000	MIR1179:-150Kb:5.1e-14:6.7e-16:1.1e+02:4.8e+02
chr15	89000000	89025000	MIR3529:-150Kb:5.1e-14:6.7e-16:1.1e+02:4.8e+02
chr15	89000000	89025000	MIR7-2:-150Kb:5.1e-14:6.7e-16:1.1e+02:4.8e+02
chr15	89150000	89175000	MRPL46:150Kb:1.7e-14:2.2e-16:1.1e+02:4.8e+02
chr15	89150000	89175000	MRPS11:150Kb:1.7e-14:2.2e-16:1.1e+02:4.8e+02
chr15	89400000	89425000	HAPLN3:-25Kb:0:0:1.8e+02:6e+02
chr15	89525000	89550000	MFGE8:75Kb:8.6e-15:1.1e-16:3.2e+02:7.3e+02
chr15	89650000	89675000	ABHD2:25Kb:0:0:8.3e+02:1.4e+03
chr15	90350000	90375000	MIR5094:-25Kb:8.9e-15:1.1e-16:8.2e+02:1.3e+03
chr15	90375000	90400000	ANPEP:25Kb:9e-15:1.1e-16:8.2e+02:1.3e+03
chr15	90400000	90425000	MESP2:100Kb:0:0:2.2e+02:8.1e+02
chr15	91000000	91025000	GABARAPL3:125Kb:4.2e-12:5.3e-14:1.9e+02:5.7e+02
chr15	91000000	91025000	ZNF774:125Kb:4.2e-12:5.3e-14:1.9e+02:5.7e+02
chr15	91375000	91400000	FURIN:-25Kb:0:0:8.2e+02:1.3e+03
chr15	91525000	91550000	VPS33B:-25Kb:1.5e-11:1.9e-13:4.2e+02:7.5e+02
chr15	91550000	91575000	PRC1:25Kb:1.5e-11:1.8e-13:4.2e+02:7.5e+02
chr15	93350000	93375000	CHD2:-75Kb:0:0:1.1e+02:5.2e+02
chr15	93350000	93375000	LOC100507217:-75Kb:0:0:1.1e+02:5.2e+02
chr15	93350000	93375000	MIR3175:-75Kb:0:0:1.1e+02:5.2e+02
chr15	93450000	93475000	ASB9P1:125Kb:0:0:63:5.9e+02
chr15	93600000	93625000	RGMA:-25Kb:9e-15:1.1e-16:1.6e+02:4.8e+02
chr15	96800000	96825000	NR2F2:-50Kb:2.7e-12:7.7e-14:2.6e+02:4.5e+02
chr15	96825000	96850000	NR2F2:-25Kb:0:0:4.7e+02:7.1e+02
chr15	99750000	99775000	SYNM:125Kb:1.1e-13:1.4e-15:1.9e+02:5.9e+02
chr15	101550000	101575000	PCSK6:-475Kb:8.9e-12:1.5e-13:1.2e+02:6.2e+02
chr15	101675000	101700000	SNRPA1:-150Kb:0:0:8.7e+02:1.7e+03
chr15	101675000	101700000	VIMP:-125Kb:0:0:8.7e+02:1.7e+03
chr15	101700000	101725000	CHSY1:-75Kb:0:0:8.7e+02:1.7e+03
chr16	1725000	1750000	MAPK8IP3:-25Kb:1.8e-11:2.3e-13:7.5e+02:1.1e+03
chr16	1750000	1775000	HN1L:25Kb:1.4e-11:1.7e-13:7.5e+02:1.1e+03
chr16	2475000	2500000	TBC1D24:-50Kb:8.8e-12:1.2e-13:3.2e+02:7e+02
chr16	2525000	2550000	CCNF:50Kb:5.7e-12:7.7e-14:3.2e+02:7e+02
chr16	2875000	2900000	PRSS22:-25Kb:1.6e-12:2.2e-14:5.9e+02:9.9e+02
chr16	2900000	2925000	PRSS30P:25Kb:1.8e-12:2.3e-14:5.9e+02:9.9e+02
chr16	2900000	2925000	ZG16B:25Kb:1.8e-12:2.3e-14:5.9e+02:9.9e+02
chr16	3150000	3175000	ZNF213:-25Kb:1.6e-12:2.1e-14:7.9e+02:1.2e+03
chr16	3175000	3200000	ZNF205:25Kb:7.2e-12:9.1e-14:7.9e+02:1.2e+03
chr16	3175000	3200000	ZNF205-AS1:25Kb:7.2e-12:9.1e-14:7.9e+02:1.2e+03
chr16	3200000	3225000	ZNF213:25Kb:3.8e-12:9.5e-14:7.9e+02:1.2e+03
chr16	4250000	4275000	SRL:-25Kb:0:0:8.5e+02:1.3e+03
chr16	4475000	4500000	HMOX2:-25Kb:2.7e-12:3.2e-14:8.3e+02:1.2e+03
chr16	4475000	4500000	NMRAL1:-25Kb:2.7e-12:3.2e-14:8.3e+02:1.2e+03
chr16	4500000	4525000	DNAJA3:25Kb:3.4e-12:4.1e-14:8.3e+02:1.2e+03
chr16	4550000	4575000	CDIP1:-25Kb:0:0:8.3e+02:1.3e+03
chr16	4900000	4925000	PPL:-75Kb:3e-13:7.5e-15:2.5e+02:5.5e+02
chr16	4925000	4950000	PPL:-50Kb:1.4e-11:5.2e-13:3.9e+02:6.6e+02
chr16	4950000	4975000	PPL:-25Kb:3.5e-14:4.4e-16:8.3e+02:1.1e+03
chr16	8725000	8750000	METTL22:25Kb:3.4e-14:4.4e-16:5.9e+02:8.7e+02
chr16	8750000	8775000	PMM2:-125Kb:1.4e-13:1.9e-15:1.6e+02:4.3e+02
chr16	8750000	8775000	TMEM186:-125Kb:1.4e-13:1.9e-15:1.6e+02:4.3e+02
chr16	8875000	8900000	ABAT:125Kb:1.2e-13:1.7e-15:1.6e+02:4.3e+02
chr16	8900000	8925000	PMM2:25Kb:1e-11:2.8e-13:5.9e+02:8.4e+02
chr16	8900000	8925000	TMEM186:25Kb:1e-11:2.8e-13:5.9e+02:8.4e+02
chr16	9150000	9175000	C16orf72:-25Kb:4.7e-11:6.3e-13:5.9e+02:8.4e+02
chr16	9350000	9375000	MIR548X:25Kb:6.6e-12:8.1e-14:3.3e+02:5.9e+02
chr16	10600000	10625000	NUBP1:-225Kb:1.1e-11:1.5e-13:1e+02:5e+02
chr16	10625000	10650000	EMP2:-25Kb:1.7e-14:2.2e-16:4.9e+02:9e+02
chr16	11350000	11375000	PRM1:-25Kb:0:0:9e+02:1.4e+03
chr16	11375000	11400000	PRM2:25Kb:0:0:9e+02:1.4e+03
chr16	11375000	11400000	PRM3:25Kb:0:0:9e+02:1.4e+03
chr16	11375000	11400000	SOCS1:25Kb:0:0:9e+02:1.4e+03
chr16	11375000	11400000	TNP2:25Kb:0:0:9e+02:1.4e+03
chr16	17525000	17550000	XYLT1:-25Kb:5.3e-12:8.4e-14:3.8e+02:6.9e+02
chr16	19100000	19125000	ITPRIPL2:-25Kb:0:0:5.6e+02:9.4e+02
chr16	19150000	19175000	ITPRIPL2:25Kb:0:0:5.6e+02:9.2e+02
chr16	19525000	19550000	C16orf62:-25Kb:0:0:3e+02:7.3e+02
chr16	19550000	19575000	CCP110:25Kb:0:0:3e+02:7.3e+02
chr16	19550000	19575000	GDE1:25Kb:0:0:3e+02:7.3e+02
chr16	19750000	19775000	C16orf88:25Kb:0:0:7.3e+02:1.1e+03
chr16	19750000	19775000	IQCK:25Kb:0:0:7.3e+02:1.1e+03
chr16	20875000	20900000	DCUN1D3:-25Kb:0:0:6.9e+02:1.3e+03
chr16	20875000	20900000	LYRM1:-25Kb:0:0:6.9e+02:1.3e+03
chr16	22000000	22025000	VWA3A:-100Kb:0:0:2e+02:7.4e+02
chr16	22075000	22100000	C16orf52:75Kb:0:0:2.6e+02:7.2e+02
chr16	22075000	22100000	PDZD9:75Kb:0:0:2.6e+02:7.2e+02
chr16	22100000	22125000	C16orf52:100Kb:0:0:2e+02:7.4e+02
chr16	22100000	22125000	PDZD9:100Kb:0:0:2e+02:7.4e+02
chr16	22225000	22250000	EEF2K:25Kb:1.9e-12:2.5e-14:8.2e+02:1.2e+03
chr16	23475000	23500000	GGA2:-25Kb:0:0:6.4e+02:1.1e+03
chr16	23525000	23550000	EARS2:-25Kb:0:0:6.4e+02:1.1e+03
chr16	23525000	23550000	GGA2:25Kb:4.2e-11:1e-12:6.4e+02:9.8e+02
chr16	23525000	23550000	UBFD1:-25Kb:0:0:6.4e+02:1.1e+03
chr16	23650000	23675000	PLK1:-25Kb:0:0:4.7e+02:9.5e+02
chr16	23675000	23700000	DCTN5:25Kb:0:0:4.7e+02:9.5e+02
chr16	23675000	23700000	ERN2:-25Kb:0:0:3.8e+02:8.8e+02
chr16	23675000	23700000	PALB2:25Kb:0:0:4.7e+02:9.5e+02
chr16	23700000	23725000	PLK1:25Kb:0:0:3.8e+02:8.8e+02
chr16	23725000	23750000	ERN2:25Kb:9.2e-11:2.3e-12:3.8e+02:6.9e+02
chr16	25275000	25300000	ZKSCAN2:25Kb:0:0:81:4.7e+02
chr16	27225000	27250000	IL4R:-100Kb:4.4e-15:1.1e-16:2.9e+02:6.8e+02
chr16	27250000	27275000	FLJ21408:-25Kb:0:0:9.2e+02:1.3e+03
chr16	27250000	27275000	IL4R:-75Kb:0:0:3.2e+02:9.6e+02
chr16	27250000	27275000	NSMCE1:-25Kb:0:0:9.2e+02:1.3e+03
chr16	28175000	28200000	XPO6:-25Kb:0:0:6.9e+02:1.2e+03
chr16	28525000	28550000	CCDC101:-25Kb:7.1e-13:9.8e-15:5.3e+02:8.7e+02
chr16	28525000	28550000	NUPR1:-25Kb:7.1e-13:9.8e-15:5.3e+02:8.7e+02
chr16	28575000	28600000	SULT1A2:-25Kb:0:0:5.3e+02:9.5e+02
chr16	28875000	28900000	CD19:-50Kb:3.5e-14:4.4e-16:2.4e+02:6e+02
chr16	28875000	28900000	RABEP2:-50Kb:3.5e-14:4.4e-16:2.4e+02:6e+02
chr16	28925000	28950000	ATP2A1:50Kb:2.7e-14:3.3e-16:2.4e+02:6e+02
chr16	28925000	28950000	LOC100289092:50Kb:2.7e-14:3.3e-16:2.4e+02:6e+02
chr16	28925000	28950000	SH2B1:50Kb:2.7e-14:3.3e-16:2.4e+02:6e+02
chr16	29825000	29850000	CDIPT:-25Kb:0:0:8.2e+02:1.4e+03
chr16	29850000	29875000	MVP:25Kb:0:0:8.2e+02:1.4e+03
chr16	29850000	29875000	PAGR1:25Kb:0:0:8.2e+02:1.4e+03
chr16	29925000	29950000	TMEM219:-25Kb:4.5e-11:5.7e-13:8.2e+02:1.1e+03
chr16	29950000	29975000	KCTD13:25Kb:3.6e-11:4.6e-13:8.2e+02:1.1e+03
chr16	30350000	30375000	MYLPF:-25Kb:0:0:8.5e+02:1.3e+03
chr16	30350000	30375000	SEPT1:-25Kb:0:0:8.5e+02:1.3e+03
chr16	30350000	30375000	TBC1D10B:-25Kb:0:0:8.5e+02:1.3e+03
chr16	30350000	30375000	ZNF48:-25Kb:0:0:8.5e+02:1.3e+03
chr16	30375000	30400000	CD2BP2:25Kb:0:0:8.5e+02:1.3e+03
chr16	30375000	30400000	ZNF771:-25Kb:0:0:8.5e+02:1.3e+03
chr16	30400000	30425000	MYLPF:25Kb:0:0:8.5e+02:1.3e+03
chr16	30400000	30425000	SEPT1:25Kb:0:0:8.5e+02:1.3e+03
chr16	30400000	30425000	TBC1D10B:25Kb:0:0:8.5e+02:1.3e+03
chr16	30400000	30425000	ZNF48:25Kb:0:0:8.5e+02:1.3e+03
chr16	31175000	31200000	PYCARD:-25Kb:0:0:3.9e+02:8.5e+02
chr16	31200000	31225000	ARMC5:-250Kb:2.6e-13:7.8e-15:61:3.7e+02
chr16	31200000	31225000	FUS:25Kb:0:0:3.9e+02:8.5e+02
chr16	31200000	31225000	ZNF843:-250Kb:2.6e-13:7.8e-15:61:3.7e+02
chr16	31450000	31475000	SLC5A2:-25Kb:0:0:3.3e+02:8.2e+02
chr16	31450000	31475000	TGFB1I1:-25Kb:0:0:3.3e+02:8.2e+02
chr16	31475000	31500000	ARMC5:25Kb:0:0:3.3e+02:8.2e+02
chr16	31475000	31500000	C16orf58:-25Kb:0:0:3.3e+02:1.1e+03
chr16	31475000	31500000	ZNF843:25Kb:0:0:3.3e+02:8.2e+02
chr16	31500000	31525000	SLC5A2:25Kb:0:0:3.3e+02:1.1e+03
chr16	31500000	31525000	TGFB1I1:25Kb:0:0:3.3e+02:1.1e+03
chr16	31900000	31925000	ZNF267:25Kb:3.6e-13:5.2e-15:3.3e+02:6.1e+02
chr16	47025000	47050000	DNAJA2:25Kb:2.4e-13:3e-15:2.1e+02:5.8e+02
chr16	48150000	48175000	ABCC12:-25Kb:0:0:2.1e+02:1e+03
chr16	48225000	48250000	ABCC11:-25Kb:0:0:2.1e+02:6.6e+02
chr16	48225000	48250000	MIR548AE2:-25Kb:0:0:2.1e+02:6.6e+02
chr16	48250000	48275000	LONP2:-25Kb:5.9e-11:7.2e-13:95:4.7e+02
chr16	48275000	48300000	ABCC11:25Kb:3e-11:8.4e-13:95:4.7e+02
chr16	48275000	48300000	MIR548AE2:25Kb:3e-11:8.4e-13:95:4.7e+02
chr16	50275000	50300000	ADCY7:-25Kb:0:0:6.3e+02:1.1e+03
chr16	50325000	50350000	ADCY7:25Kb:2.6e-12:6.4e-14:6.3e+02:8.6e+02
chr16	53150000	53175000	CHD9:75Kb:0:0:2e+02:5e+02
chr16	53175000	53200000	CHD9:100Kb:2.9e-13:8e-15:1.5e+02:4e+02
chr16	53500000	53525000	AKTIP:-25Kb:0:0:81:5e+02
chr16	55500000	55525000	LPCAT2:-25Kb:0:0:5e+02:1.1e+03
chr16	55525000	55550000	MMP2:25Kb:0:0:5e+02:1.1e+03
chr16	55550000	55575000	LPCAT2:25Kb:2.1e-11:5.2e-13:5e+02:7.5e+02
chr16	55725000	55750000	MMP2:225Kb:0:0:71:3.7e+02
chr16	57150000	57175000	CPNE2:25Kb:0:0:9.2e+02:1.6e+03
chr16	66500000	66525000	LOC100505865:75Kb:5.3e-12:6.9e-14:3e+02:7.4e+02
chr16	66550000	66575000	CKLF:-25Kb:0:0:7.8e+02:1.3e+03
chr16	66550000	66575000	CKLF-CMTM1:-25Kb:0:0:7.8e+02:1.3e+03
chr16	66550000	66575000	TK2:-25Kb:0:0:7.8e+02:1.3e+03
chr16	66925000	66950000	CDH16:-25Kb:0:0:1.1e+03:2.1e+03
chr16	66925000	66950000	CES2:-25Kb:0:0:1.1e+03:2.1e+03
chr16	66925000	66950000	FAM96B:-25Kb:0:0:1.1e+03:2.1e+03
chr16	66925000	66950000	RRAD:-25Kb:0:0:1.1e+03:2.1e+03
chr16	67475000	67500000	HSD11B2:25Kb:5.8e-11:7.2e-13:1.1e+03:1.6e+03
chr16	67475000	67500000	ZDHHC1:25Kb:5.8e-11:7.2e-13:1.1e+03:1.6e+03
chr16	68275000	68300000	PRMT7:-50Kb:0:0:40:8.8e+02
chr16	68275000	68300000	SLC7A6OS:-50Kb:0:0:40:8.8e+02
chr16	68300000	68325000	PRMT7:-25Kb:0:0:68:1.5e+03
chr16	68300000	68325000	SLC7A6OS:-25Kb:0:0:68:1.5e+03
chr16	68325000	68350000	PLA2G15:50Kb:0:0:40:8.8e+02
chr16	68325000	68350000	SLC7A6:50Kb:0:0:40:8.8e+02
chr16	68350000	68375000	PLA2G15:75Kb:0:0:29:6.8e+02
chr16	68350000	68375000	SLC7A6:75Kb:0:0:29:6.8e+02
chr16	69825000	69850000	MIR140:-125Kb:0:0:1.7e+02:8.1e+02
chr16	70425000	70450000	ST3GAL2:-25Kb:0:0:9e+02:1.4e+03
chr16	70700000	70725000	LOC100130894:-75Kb:0:0:3.1e+02:8.2e+02
chr16	70750000	70775000	MTSS1L:50Kb:0:0:4.6e+02:9.1e+02
chr16	70775000	70800000	MTSS1L:75Kb:0:0:3.1e+02:8.2e+02
chr16	70800000	70825000	MTSS1L:100Kb:0:0:2.4e+02:8e+02
chr16	72100000	72125000	DHX38:-25Kb:1.8e-13:2.2e-15:2.8e+02:7.8e+02
chr16	72100000	72125000	HP:25Kb:0:0:68:1.6e+03
chr16	72100000	72125000	HPR:25Kb:0:0:68:1.6e+03
chr16	72100000	72125000	TXNL4B:-25Kb:1.8e-13:2.2e-15:2.8e+02:7.8e+02
chr16	73100000	73125000	HTA:-25Kb:0:0:2.8e+02:8.5e+02
chr16	73150000	73175000	HTA:25Kb:2.3e-11:5.7e-13:2.8e+02:7.2e+02
chr16	75100000	75125000	ZNRF1:75Kb:1e-13:2.7e-15:2.7e+02:6.8e+02
chr16	75125000	75150000	ZNRF1:100Kb:1e-13:2.1e-15:2e+02:6.2e+02
chr16	75325000	75350000	BCAR1:25Kb:0:0:7.4e+02:1.4e+03
chr16	77775000	77800000	VAT1L:-25Kb:0:0:4.9e+02:8.9e+02
chr16	77825000	77850000	VAT1L:25Kb:0:0:4.9e+02:9.4e+02
chr16	81500000	81525000	CMIP:25Kb:0:0:6.8e+02:1.3e+03
chr16	81525000	81550000	CMIP:50Kb:8.3e-11:2.3e-12:3.7e+02:7e+02
chr16	81750000	81775000	MIR4720:350Kb:0:0:66:4.8e+02
chr16	82675000	82700000	CDH13:25Kb:0:0:5.5e+02:9.1e+02
chr16	83975000	84000000	SLC38A8:-100Kb:4.7e-12:5.9e-14:2.5e+02:6.8e+02
chr16	84000000	84025000	SLC38A8:-75Kb:3.5e-11:8.8e-13:3.2e+02:7.3e+02
chr16	84075000	84100000	NECAB2:75Kb:5e-13:6.1e-15:3.2e+02:7.3e+02
chr16	84075000	84100000	OSGIN1:100Kb:0:0:2.5e+02:6.8e+02
chr16	84300000	84325000	WFDC1:-25Kb:3.7e-13:4.6e-15:8.7e+02:1.3e+03
chr17	2275000	2300000	LOC284009:-25Kb:0:0:6.3e+02:1.3e+03
chr17	2275000	2300000	MNT:-25Kb:0:0:6.3e+02:1.3e+03
chr17	4850000	4875000	CAMTA2:-25Kb:2.7e-13:3.3e-15:7.9e+02:1.2e+03
chr17	4875000	4900000	ENO3:25Kb:2.5e-13:3.1e-15:7.9e+02:1.2e+03
chr17	4875000	4900000	PFN1:25Kb:2.5e-13:3.1e-15:7.9e+02:1.2e+03
chr17	4875000	4900000	SPAG7:25Kb:2.5e-13:3.1e-15:7.9e+02:1.2e+03
chr17	5425000	5450000	LOC728392:25Kb:0:0:7e+02:1.2e+03
chr17	5450000	5475000	LOC728392:50Kb:8.6e-15:2.2e-16:94:5.5e+02
chr17	5450000	5475000	NLRP1:-25Kb:0:0:2.3e+02:6.7e+02
chr17	5475000	5500000	AIPL1:-850Kb:5.4e-11:1.4e-12:65:4.5e+02
chr17	5475000	5500000	FAM64A:-850Kb:5.4e-11:1.4e-12:65:4.5e+02
chr17	6325000	6350000	NLRP1:850Kb:1.2e-11:3.2e-13:65:4.5e+02
chr17	6350000	6375000	AIPL1:25Kb:3.8e-11:5.1e-13:2.8e+02:6.7e+02
chr17	6350000	6375000	FAM64A:25Kb:3.8e-11:5.1e-13:2.8e+02:6.7e+02
chr17	6800000	6825000	C17orf49:-100Kb:4.5e-14:5.6e-16:1.9e+02:5.7e+02
chr17	6800000	6825000	LOC100506713:-100Kb:4.5e-14:5.6e-16:1.9e+02:5.7e+02
chr17	6800000	6825000	MIR195:-100Kb:4.5e-14:5.6e-16:1.9e+02:5.7e+02
chr17	6800000	6825000	MIR497:-100Kb:4.5e-14:5.6e-16:1.9e+02:5.7e+02
chr17	6800000	6825000	MIR497HG:-100Kb:4.5e-14:5.6e-16:1.9e+02:5.7e+02
chr17	6800000	6825000	RNASEK:-100Kb:4.5e-14:5.6e-16:1.9e+02:5.7e+02
chr17	6800000	6825000	RNASEK-C17orf49:-100Kb:4.5e-14:5.6e-16:1.9e+02:5.7e+02
chr17	7975000	8000000	ALOXE3:-25Kb:0:0:1e+03:1.6e+03
chr17	8000000	8025000	ALOX12B:25Kb:0:0:1e+03:1.6e+03
chr17	8000000	8025000	MIR4314:25Kb:0:0:1e+03:1.6e+03
chr17	8025000	8050000	PER1:-25Kb:0:0:1e+03:1.7e+03
chr17	8025000	8050000	VAMP2:-25Kb:0:0:1e+03:1.7e+03
chr17	8050000	8075000	HES7:25Kb:0:0:1e+03:1.7e+03
chr17	9550000	9575000	USP43:25Kb:0:0:0:4.3e+02
chr17	10675000	10700000	LINC00675:-25Kb:8.5e-11:1.1e-12:4.1e+02:6.6e+02
chr17	12150000	12175000	MYOCD:-400Kb:0:0:73:4.4e+02
chr17	12475000	12500000	LINC00670:25Kb:1.1e-11:1.6e-13:5.9e+02:8.8e+02
chr17	14225000	14250000	HS3ST3B1:25Kb:0:0:65:6e+02
chr17	14225000	14250000	MGC12916:25Kb:0:0:65:6e+02
chr17	15400000	15425000	MIR4731:250Kb:0:0:1.2e+02:8.7e+02
chr17	15400000	15425000	PMP22:250Kb:0:0:1.2e+02:8.7e+02
chr17	15800000	15825000	ADORA2B:-25Kb:9.3e-14:2.3e-15:3.4e+02:7.7e+02
chr17	15850000	15875000	ADORA2B:25Kb:0:0:3.4e+02:8.1e+02
chr17	16350000	16375000	FAM211A:-25Kb:6e-13:1.5e-14:7.3e+02:1.1e+03
chr17	16400000	16425000	FAM211A:25Kb:0:0:7.3e+02:1.3e+03
chr17	17325000	17350000	SMCR9:25Kb:0:0:9e+02:1.7e+03
chr17	17600000	17625000	RAI1:25Kb:1.4e-11:1.9e-13:9e+02:1.3e+03
chr17	17775000	17800000	ATPAF2:-150Kb:0:0:2.1e+02:8.3e+02
chr17	17775000	17800000	GID4:-150Kb:0:0:2.1e+02:8.3e+02
chr17	18050000	18075000	ALKBH5:-25Kb:0:0:1e+03:1.7e+03
chr17	18825000	18850000	SLC5A10:-25Kb:7.3e-13:1.9e-14:5.9e+02:9.8e+02
chr17	18850000	18875000	FAM83G:-50Kb:0:0:2.1e+02:6.6e+02
chr17	18875000	18900000	FAM83G:-25Kb:0:0:5.9e+02:1.3e+03
chr17	18900000	18925000	SLC5A10:50Kb:0:0:2.1e+02:6.6e+02
chr17	19175000	19200000	EPN2-AS1:-25Kb:0:0:7.8e+02:1.2e+03
chr17	19175000	19200000	EPN2-IT1:25Kb:0:0:7.8e+02:1.4e+03
chr17	19400000	19425000	ALDH3A1:-250Kb:0:0:95:5.9e+02
chr17	20900000	20925000	USP22:-25Kb:0:0:6.8e+02:1.1e+03
chr17	21075000	21100000	TMEM11:-25Kb:0:0:6.8e+02:1.1e+03
chr17	21125000	21150000	C17orf103:-25Kb:0:0:6.8e+02:1.1e+03
chr17	21125000	21150000	TMEM11:25Kb:0:0:6.8e+02:1e+03
chr17	21225000	21250000	KCNJ18:-75Kb:0:0:2.5e+02:5.9e+02
chr17	21325000	21350000	KCNJ18:25Kb:1.3e-14:3.3e-16:6.8e+02:9.4e+02
chr17	21975000	22000000	MTRNR2L1:-25Kb:0:0:0:2.5e+02
chr17	25700000	25725000	TBC1D3P5:-25Kb:7.5e-11:9.7e-13:8.8e+02:1.2e+03
chr17	25875000	25900000	KSR1:100Kb:4.1e-11:1.1e-12:2.5e+02:6.2e+02
chr17	25900000	25925000	KSR1:125Kb:0:0:2e+02:6.7e+02
chr17	28625000	28650000	TMIGD1:-25Kb:9.9e-11:1.3e-12:5.9e+02:1e+03
chr17	30325000	30350000	RHOT1:-125Kb:0:0:7.3:4e+02
chr17	30450000	30475000	LRRC37B:125Kb:0:0:7.3:4e+02
chr17	30600000	30625000	RHBDL3:25Kb:0:0:7.5e+02:1.2e+03
chr17	30625000	30650000	RHBDL3:50Kb:0:0:3.4e+02:7.8e+02
chr17	30775000	30800000	CDK5R1:-25Kb:0:0:4.2e+02:7.8e+02
chr17	32525000	32550000	CCL1:-150Kb:1.4e-12:1.8e-14:99:4.3e+02
chr17	32525000	32550000	CCL13:-150Kb:1.4e-12:1.8e-14:99:4.3e+02
chr17	32525000	32550000	CCL8:-100Kb:0:0:1.4e+02:5.2e+02
chr17	32550000	32575000	CCL8:-75Kb:1.2e-12:4.7e-14:1.8e+02:5e+02
chr17	32575000	32600000	CCL8:-50Kb:0:0:2.6e+02:6.6e+02
chr17	32625000	32650000	CCL2:50Kb:0:0:2.6e+02:6.6e+02
chr17	32625000	32650000	CCL7:50Kb:0:0:2.6e+02:6.6e+02
chr17	33275000	33300000	LIG3:-25Kb:2.1e-11:5.4e-13:4.7e+02:8.2e+02
chr17	33300000	33325000	CCT6B:25Kb:4.7e-11:5.8e-13:4.7e+02:8.2e+02
chr17	33300000	33325000	ZNF830:25Kb:4.7e-11:5.8e-13:4.7e+02:8.2e+02
chr17	33325000	33350000	FNDC8:-100Kb:0:0:1.8e+02:6.4e+02
chr17	33325000	33350000	LIG3:25Kb:0:0:4.7e+02:1.1e+03
chr17	33325000	33350000	RAD51D:-100Kb:0:0:1.8e+02:6.4e+02
[truncated: 3,086 more rows]
