# Supplementary material for: Promoter-enhancer interactions identified from Hi-C data using probabilistic models and hierarchical topological domains
Source: Nat Commun. 2017 Dec 21;8:2237. doi: 10.1038/s41467-017-02386-3 (PMC5740158; doi:10.1038/s41467-017-02386-3)
Supplement: Supplementary file 4 — Supplementary Data 1 [file 41467_2017_2386_MOESM4_ESM.zip › lib25_IMR90.enh_1e-2.bed]

chr1	525000	550000	LOC100288069:-175Kb:7e-10:2e-11:5e+02:7.5e+02
chr1	575000	600000	LINC00115:-175Kb:3.1e-08:8.6e-10:2.7e+02:5.1e+02
chr1	575000	600000	LOC100288069:-125Kb:1.1e-10:1.6e-12:5e+02:7.6e+02
chr1	575000	600000	LOC643837:-175Kb:3.1e-08:8.6e-10:2.7e+02:5.1e+02
chr1	600000	625000	LINC00115:-150Kb:1.1e-09:1.6e-11:5e+02:7.6e+02
chr1	600000	625000	LOC643837:-150Kb:1.1e-09:1.6e-11:5e+02:7.6e+02
chr1	800000	825000	LOC100130417:-50Kb:5.5e-08:7.4e-10:5e+02:7.6e+02
chr1	800000	825000	SAMD11:-50Kb:5.5e-08:7.4e-10:5e+02:7.6e+02
chr1	825000	850000	C1orf170:-75Kb:2.8e-08:3.7e-10:5e+02:7.6e+02
chr1	825000	850000	KLHL17:-50Kb:4.1e-08:5.5e-10:5e+02:7.6e+02
chr1	825000	850000	NOC2L:-50Kb:4.1e-08:5.5e-10:5e+02:7.6e+02
chr1	825000	850000	PLEKHN1:-75Kb:2.8e-08:3.7e-10:5e+02:7.6e+02
chr1	850000	875000	HES4:-75Kb:2e-08:2.5e-10:5e+02:7.6e+02
chr1	850000	875000	ISG15:-75Kb:2e-08:2.5e-10:5e+02:7.6e+02
chr1	1175000	1200000	SCNN1D:-25Kb:0.0016:2e-05:5e+02:6.7e+02
chr1	1175000	1200000	UBE2J2:-25Kb:0.0016:2e-05:5e+02:6.7e+02
chr1	1200000	1225000	FAM132A:25Kb:0.0015:1.9e-05:5e+02:6.7e+02
chr1	1300000	1325000	CCNL2:-25Kb:8e-07:1e-08:5.6e+02:8.2e+02
chr1	1300000	1325000	LOC148413:-25Kb:8e-07:1e-08:5.6e+02:8.2e+02
chr1	1300000	1325000	MRPL20:-25Kb:8e-07:1e-08:5.6e+02:8.2e+02
chr1	1325000	1350000	AURKAIP1:25Kb:6.5e-07:8.1e-09:5.6e+02:8.2e+02
chr1	1350000	1375000	CCNL2:25Kb:0.005:0.00013:5.6e+02:7.3e+02
chr1	1350000	1375000	LOC148413:25Kb:0.005:0.00013:5.6e+02:7.3e+02
chr1	1350000	1375000	MRPL20:25Kb:0.005:0.00013:5.6e+02:7.3e+02
chr1	1475000	1500000	SSU72:-25Kb:0:0:5.6e+02:1.2e+03
chr1	1500000	1525000	C1orf233:-25Kb:3.1e-09:3.8e-11:5.6e+02:8.7e+02
chr1	1500000	1525000	TMEM240:25Kb:0:0:5.6e+02:1.2e+03
chr1	1525000	1550000	SSU72:25Kb:1.4e-09:3.6e-11:5.6e+02:8.7e+02
chr1	1675000	1700000	NADK:-25Kb:2.3e-07:8.9e-09:5.2e+02:7.9e+02
chr1	1700000	1725000	GNB1:-100Kb:1.7e-05:8.7e-07:1e+02:3.3e+02
chr1	1700000	1725000	SLC35E2:25Kb:6.9e-07:8.4e-09:5.2e+02:7.9e+02
chr1	1725000	1750000	GNB1:-75Kb:1.1e-05:4.1e-07:1.4e+02:3.8e+02
chr1	1725000	1750000	NADK:25Kb:0:0:5.2e+02:1e+03
chr1	1750000	1775000	GNB1:-50Kb:2.5e-10:6.4e-12:2.3e+02:5.5e+02
chr1	1750000	1775000	NADK:50Kb:2e-08:5.2e-10:2.3e+02:5.2e+02
chr1	1775000	1800000	GNB1:-25Kb:2e-11:2.6e-13:5.2e+02:8.6e+02
chr1	1775000	1800000	NADK:75Kb:0.0019:0.00012:1.4e+02:3.2e+02
chr1	1800000	1825000	NADK:100Kb:1.7e-05:8.7e-07:1e+02:3.3e+02
chr1	1825000	1850000	NADK:125Kb:0.0062:0.00048:78:2.4e+02
chr1	1875000	1900000	GABRD:-75Kb:0.00037:4.5e-06:2.1e+02:4.2e+02
chr1	1875000	1900000	KIAA1751:-50Kb:0.0073:9e-05:3.1e+02:4.9e+02
chr1	2100000	2125000	MORN1:-200Kb:4.1e-07:2.2e-08:68:3.3e+02
chr1	2100000	2125000	RER1:-200Kb:4.1e-07:2.2e-08:68:3.3e+02
chr1	2125000	2150000	MORN1:-175Kb:8.5e-15:1.1e-16:85:4.8e+02
chr1	2125000	2150000	RER1:-175Kb:8.5e-15:1.1e-16:85:4.8e+02
chr1	2125000	2150000	SKI:-25Kb:3.5e-05:1.8e-06:6e+02:8.1e+02
chr1	2150000	2175000	C1orf86:25Kb:7.1e-05:1.8e-06:6e+02:8.1e+02
chr1	2150000	2175000	MORN1:-150Kb:6.2e-10:1.6e-11:1.1e+02:4.2e+02
chr1	2150000	2175000	RER1:-150Kb:6.2e-10:1.6e-11:1.1e+02:4.2e+02
chr1	2175000	2200000	MORN1:-125Kb:0.00065:5.1e-05:1.5e+02:3.3e+02
chr1	2175000	2200000	RER1:-125Kb:0.00065:5.1e-05:1.5e+02:3.3e+02
chr1	2175000	2200000	SKI:25Kb:4.1e-12:5.4e-14:6e+02:9.4e+02
chr1	2225000	2250000	SKI:75Kb:1.3e-05:5.3e-07:2.1e+02:4.4e+02
chr1	2250000	2275000	LOC100129534:-25Kb:0.0007:1.8e-05:6e+02:7.9e+02
chr1	2250000	2275000	MORN1:-50Kb:0.0016:0.00015:3.1e+02:4.9e+02
chr1	2250000	2275000	RER1:-50Kb:0.0016:0.00015:3.1e+02:4.9e+02
chr1	2250000	2275000	SKI:100Kb:0.0051:0.00033:1.6e+02:3.2e+02
chr1	2275000	2300000	MORN1:-25Kb:8.7e-09:3.4e-10:6e+02:8.9e+02
chr1	2275000	2300000	RER1:-25Kb:8.7e-09:3.4e-10:6e+02:8.9e+02
chr1	2300000	2325000	C1orf86:175Kb:0:0:85:4.8e+02
chr1	2300000	2325000	LOC100129534:25Kb:2.4e-08:3.1e-10:6e+02:8.9e+02
chr1	2300000	2325000	PEX10:-25Kb:0.0014:1.9e-05:2.2e+02:4.2e+02
chr1	2300000	2325000	SKI:150Kb:1.9e-10:5e-12:1.1e+02:4.2e+02
chr1	2325000	2350000	MORN1:25Kb:0.00028:1.8e-05:2.2e+02:4.2e+02
chr1	2325000	2350000	RER1:25Kb:0.00028:1.8e-05:2.2e+02:4.2e+02
chr1	2350000	2375000	ARHGEF16:-1000Kb:0.0018:5.1e-05:2.8:1.1e+02
chr1	2375000	2400000	HES5:-75Kb:4.4e-05:5.6e-07:1.6e+02:3.9e+02
chr1	2375000	2400000	PANK4:-75Kb:4.4e-05:5.6e-07:1.6e+02:3.9e+02
chr1	2375000	2400000	PLCH2:-25Kb:0.0037:4.5e-05:4.3e+02:6.1e+02
chr1	2900000	2925000	ACTRT2:-25Kb:0.0015:1.8e-05:3e+02:4.5e+02
chr1	3050000	3075000	MIR4251:25Kb:0.00077:9.2e-06:3e+02:4.5e+02
chr1	3350000	3375000	MEGF6:-175Kb:1.6e-10:1e-11:81:2.5e+02
chr1	3350000	3375000	TP73:-200Kb:0.006:0.00021:68:1.6e+02
chr1	3350000	3375000	TPRG1L:-175Kb:1.6e-10:1e-11:81:2.5e+02
chr1	3350000	3375000	WRAP73:-200Kb:0.006:0.00021:68:1.6e+02
chr1	3375000	3400000	MEGF6:-150Kb:7.1e-12:3.7e-13:98:2.8e+02
chr1	3375000	3400000	TP73:-175Kb:0.006:0.00023:81:1.7e+02
chr1	3375000	3400000	TPRG1L:-150Kb:7.1e-12:3.7e-13:98:2.8e+02
chr1	3375000	3400000	WRAP73:-175Kb:0.006:0.00023:81:1.7e+02
chr1	3400000	3425000	MEGF6:-125Kb:0:0:1.2e+02:3.6e+02
chr1	3400000	3425000	TPRG1L:-125Kb:0:0:1.2e+02:3.6e+02
chr1	3425000	3450000	MEGF6:-100Kb:3.9e-05:3.6e-06:1.6e+02:2.8e+02
chr1	3425000	3450000	TPRG1L:-100Kb:3.9e-05:3.6e-06:1.6e+02:2.8e+02
chr1	3450000	3475000	MEGF6:-75Kb:0:0:1.7e+02:4e+02
chr1	3450000	3475000	TPRG1L:-75Kb:0:0:1.7e+02:4e+02
chr1	3475000	3500000	MEGF6:-50Kb:1.5e-06:1.2e-07:2.6e+02:3.9e+02
chr1	3475000	3500000	TPRG1L:-50Kb:1.5e-06:1.2e-07:2.6e+02:3.9e+02
chr1	3525000	3550000	ARHGEF16:175Kb:6e-08:8.7e-10:81:2.5e+02
chr1	3525000	3550000	MIR551A:50Kb:1.9e-05:2.3e-07:2.6e+02:3.9e+02
chr1	3525000	3550000	TP73:-25Kb:4e-12:5.1e-14:5.5e+02:7.3e+02
chr1	3525000	3550000	WRAP73:-25Kb:4e-12:5.1e-14:5.5e+02:7.3e+02
chr1	3550000	3575000	MEGF6:25Kb:3.2e-12:1.3e-13:5.5e+02:7.3e+02
chr1	3550000	3575000	TPRG1L:25Kb:3.2e-12:1.3e-13:5.5e+02:7.3e+02
chr1	3650000	3675000	SMIM1:-25Kb:5.7e-10:1.4e-11:5.5e+02:7.1e+02
chr1	3675000	3700000	C1orf174:-125Kb:0.0049:0.0002:31:1.2e+02
chr1	3675000	3700000	CCDC27:25Kb:1.3e-09:1.6e-11:5.5e+02:7.1e+02
chr1	3675000	3700000	LOC100133612:-125Kb:0.0049:0.0002:31:1.2e+02
chr1	3675000	3700000	LRRC47:-25Kb:0:0:5.5e+02:7.5e+02
chr1	3675000	3700000	TP73-AS1:25Kb:1.3e-09:1.6e-11:5.5e+02:7.1e+02
chr1	3700000	3725000	SMIM1:25Kb:8.8e-15:1.1e-16:5.5e+02:7.5e+02
chr1	3725000	3750000	CEP104:-25Kb:2.7e-14:3.3e-16:5.5e+02:7.4e+02
chr1	3725000	3750000	DFFB:-25Kb:2.7e-14:3.3e-16:5.5e+02:7.4e+02
chr1	3750000	3775000	C1orf174:-50Kb:3.8e-12:1e-13:1.6e+02:3.4e+02
chr1	3750000	3775000	LOC100133612:-50Kb:3.8e-12:1e-13:1.6e+02:3.4e+02
chr1	3800000	3825000	CEP104:50Kb:8.1e-12:2e-13:1.6e+02:3.4e+02
chr1	3800000	3825000	DFFB:50Kb:8.1e-12:2e-13:1.6e+02:3.4e+02
chr1	3800000	3825000	SMIM1:125Kb:0.0065:0.00025:31:1.2e+02
chr1	3825000	3850000	C1orf174:25Kb:0:0:15:2.6e+02
chr1	3825000	3850000	LOC100133612:25Kb:0:0:15:2.6e+02
chr1	3825000	3850000	LOC728716:-175Kb:1.2e-07:1.5e-09:23:1.6e+02
chr1	4025000	4050000	LOC728716:25Kb:0.0001:2.6e-06:3e+02:4.1e+02
chr1	4425000	4450000	LOC284661:-25Kb:7e-06:1.7e-07:3e+02:4e+02
chr1	4475000	4500000	LOC284661:25Kb:9e-08:1.1e-09:3e+02:4.2e+02
chr1	5925000	5950000	MIR4689:25Kb:0.0059:7.3e-05:4.2e+02:5.9e+02
chr1	6250000	6275000	ICMT:-25Kb:0.00024:3e-06:6.7e+02:8.9e+02
chr1	6275000	6300000	RNF207:25Kb:0.00023:2.8e-06:6.7e+02:8.9e+02
chr1	6275000	6300000	RPL22:25Kb:0.00023:2.8e-06:6.7e+02:8.9e+02
chr1	6375000	6400000	GPR153:75Kb:5.3e-06:1.4e-07:2.3e+02:4.8e+02
chr1	6375000	6400000	HES3:75Kb:5.3e-06:1.4e-07:2.3e+02:4.8e+02
chr1	6400000	6425000	ACOT7:-50Kb:1.7e-09:2.2e-11:3.4e+02:6.9e+02
chr1	6400000	6425000	ESPN:-75Kb:0.0037:8.8e-05:2.3e+02:4.3e+02
chr1	6400000	6425000	GPR153:100Kb:2.2e-10:2.8e-12:1.8e+02:5.1e+02
chr1	6400000	6425000	HES2:-75Kb:0.0037:8.8e-05:2.3e+02:4.3e+02
chr1	6400000	6425000	HES3:100Kb:2.2e-10:2.8e-12:1.8e+02:5.1e+02
chr1	6400000	6425000	MIR4252:-75Kb:0.0037:8.8e-05:2.3e+02:4.3e+02
chr1	6425000	6450000	ACOT7:-25Kb:2.7e-06:6.9e-08:6.7e+02:9.5e+02
chr1	6475000	6500000	TNFRSF25:-50Kb:0.0093:0.00024:1e+02:2.9e+02
chr1	6500000	6525000	ESPN:25Kb:0.0037:9.5e-05:2.1e+02:4e+02
chr1	6500000	6525000	HES2:25Kb:0.0037:9.5e-05:2.1e+02:4e+02
chr1	6500000	6525000	MIR4252:25Kb:0.0037:9.5e-05:2.1e+02:4e+02
chr1	6525000	6550000	ESPN:50Kb:0.0048:0.00019:1e+02:2.9e+02
chr1	6525000	6550000	HES2:50Kb:0.0048:0.00019:1e+02:2.9e+02
chr1	6525000	6550000	MIR4252:50Kb:0.0048:0.00019:1e+02:2.9e+02
chr1	6550000	6575000	PLEKHG5:-25Kb:3.2e-13:4e-15:5.5e+02:9.7e+02
chr1	6550000	6575000	TNFRSF25:25Kb:0.0051:6.6e-05:5.5e+02:7.6e+02
chr1	6575000	6600000	NOL9:-25Kb:0.0096:0.00012:5.5e+02:7.5e+02
chr1	6575000	6600000	TAS1R1:-25Kb:0.0096:0.00012:5.5e+02:7.5e+02
chr1	6600000	6625000	PLEKHG5:25Kb:0.0046:0.00011:5.5e+02:7.5e+02
chr1	6625000	6650000	KLHL21:-25Kb:1.8e-06:2.2e-08:5.5e+02:8.6e+02
chr1	6625000	6650000	PHF13:-25Kb:1.8e-06:2.2e-08:5.5e+02:8.6e+02
chr1	6650000	6675000	ZBTB48:25Kb:1.4e-06:1.8e-08:5.5e+02:8.6e+02
chr1	6700000	6725000	THAP3:25Kb:1.5e-13:1.9e-15:5.5e+02:1e+03
chr1	6800000	6825000	CAMTA1:-25Kb:1.8e-06:2.2e-08:6.5e+02:9.8e+02
chr1	7875000	7900000	UTS2:-25Kb:4.2e-05:1e-06:6.5e+02:9.4e+02
chr1	7925000	7950000	UTS2:25Kb:4.2e-05:5.4e-07:6.5e+02:9.5e+02
chr1	8025000	8050000	SLC45A1:-350Kb:7.1e-12:8.9e-14:84:5.3e+02
chr1	8050000	8075000	SLC45A1:-325Kb:1.8e-07:4.6e-09:92:4.4e+02
chr1	8075000	8100000	SLC45A1:-300Kb:4.2e-05:1.6e-06:1e+02:3.8e+02
chr1	8275000	8300000	ERRFI1:200Kb:0.0056:0.00022:1.6e+02:3.8e+02
chr1	8350000	8375000	ERRFI1:275Kb:6.1e-11:8.1e-13:1.1e+02:5.6e+02
chr1	8375000	8400000	ERRFI1:300Kb:0.00014:3.7e-06:1e+02:3.8e+02
chr1	9250000	9275000	GPR157:75Kb:0.0088:0.00011:3.6e+02:5.8e+02
chr1	9250000	9275000	H6PD:-25Kb:0.00036:4.3e-06:9.2e+02:1.2e+03
chr1	9325000	9350000	TMEM201:-300Kb:0.0024:3e-05:95:3.2e+02
chr1	9375000	9400000	SPSB1:25Kb:5.2e-12:6.9e-14:9.2e+02:1.3e+03
chr1	9400000	9425000	SPSB1:50Kb:0.0022:8.9e-05:5.1e+02:7.2e+02
chr1	9500000	9525000	SPSB1:150Kb:3.6e-08:9.5e-10:2.2e+02:5.5e+02
chr1	9725000	9750000	C1orf200:25Kb:2e-05:2.4e-07:7.8e+02:1.1e+03
chr1	9725000	9750000	PIK3CD:25Kb:2e-05:2.4e-07:7.8e+02:1.1e+03
chr1	9900000	9925000	CLSTN1:25Kb:3.3e-05:4.1e-07:7.8e+02:1.1e+03
chr1	9925000	9950000	CTNNBIP1:-25Kb:9e-07:1.1e-08:7.8e+02:1.1e+03
chr1	10425000	10450000	APITD1:-50Kb:0.00011:1.3e-06:5.3e+02:7.3e+02
chr1	10425000	10450000	APITD1-CORT:-50Kb:0.00011:1.3e-06:5.3e+02:7.3e+02
chr1	10425000	10450000	PGD:-25Kb:0:0:7.8e+02:1.2e+03
chr1	10550000	10575000	DFFA:25Kb:0.0071:8.7e-05:7.8e+02:9.4e+02
chr1	10550000	10575000	PEX14:25Kb:0.0071:8.7e-05:7.8e+02:9.4e+02
chr1	11075000	11100000	TARDBP:25Kb:0:0:49:4.6e+02
chr1	11175000	11200000	EXOSC10:25Kb:3.8e-09:4.7e-11:6.9e+02:9.8e+02
chr1	11175000	11200000	MTOR-AS1:-25Kb:6.5e-12:7.9e-14:6.9e+02:1e+03
chr1	11700000	11725000	AGTRAP:-75Kb:3.7e-05:9.6e-07:2.3e+02:5e+02
chr1	11725000	11750000	AGTRAP:-50Kb:0.0017:0.00011:3.5e+02:5.6e+02
chr1	11750000	11775000	AGTRAP:-25Kb:5.2e-11:6.7e-13:6.9e+02:1.1e+03
chr1	11775000	11800000	CLCN6:-75Kb:0.0024:2.9e-05:2.3e+02:4.6e+02
chr1	11775000	11800000	DRAXIN:25Kb:4.3e-11:5.2e-13:6.9e+02:1.1e+03
chr1	11775000	11800000	FBXO2:75Kb:2.6e-05:3.2e-07:2.3e+02:5e+02
chr1	11775000	11800000	FBXO44:75Kb:2.6e-05:3.2e-07:2.3e+02:5e+02
chr1	11775000	11800000	FBXO6:75Kb:2.6e-05:3.2e-07:2.3e+02:5e+02
chr1	11775000	11800000	MAD2L2:25Kb:4.3e-11:5.2e-13:6.9e+02:1.1e+03
chr1	11775000	11800000	MTHFR:-75Kb:0.0024:2.9e-05:2.3e+02:4.6e+02
chr1	11800000	11825000	AGTRAP:25Kb:7.1e-05:2.8e-06:6.9e+02:9.4e+02
chr1	11850000	11875000	AGTRAP:75Kb:0.00059:3.1e-05:2.3e+02:4.6e+02
chr1	11950000	11975000	NPPA:50Kb:1.7e-06:2.1e-08:4.5e+02:7.6e+02
chr1	11950000	11975000	NPPA-AS1:50Kb:1.7e-06:2.1e-08:4.5e+02:7.6e+02
chr1	11950000	11975000	NPPB:50Kb:1.7e-06:2.1e-08:4.5e+02:7.6e+02
chr1	12150000	12175000	MIR4632:-100Kb:3e-08:7.6e-10:2.1e+02:5.4e+02
chr1	12175000	12200000	MIR4632:-75Kb:0:0:3.1e+02:1.2e+03
chr1	12175000	12200000	VPS13D:-100Kb:1e-06:1.2e-08:2.1e+02:5.1e+02
chr1	12200000	12225000	MIR4632:-50Kb:0.00075:2.8e-05:4.5e+02:6.6e+02
chr1	12200000	12225000	TNFRSF1B:-25Kb:1.8e-05:2.3e-07:8.6e+02:1.1e+03
chr1	12325000	12350000	AADACL4:-375Kb:0.0019:7.5e-05:1.2e+02:3e+02
chr1	12325000	12350000	DHRS3:-350Kb:0.0052:0.0005:1.2e+02:2.9e+02
chr1	12350000	12375000	AADACL4:-350Kb:4.4e-05:1.1e-06:1.2e+02:3.6e+02
chr1	12350000	12375000	DHRS3:-325Kb:1.5e-07:6.1e-09:1.3e+02:4.1e+02
chr1	12375000	12400000	AADACL4:-325Kb:1e-05:1.3e-07:1.3e+02:3.8e+02
chr1	12375000	12400000	DHRS3:-300Kb:1.5e-10:2.1e-12:1.3e+02:4.8e+02
chr1	12400000	12425000	DHRS3:-275Kb:2.7e-06:1.5e-07:1.4e+02:4e+02
chr1	12425000	12450000	DHRS3:-250Kb:0.0001:7e-06:1.5e+02:3.7e+02
chr1	12450000	12475000	DHRS3:-225Kb:1.5e-07:4.3e-09:1.6e+02:4.5e+02
chr1	12450000	12475000	SNORA59B:-100Kb:0.0024:9.5e-05:2.8e+02:4.7e+02
chr1	12475000	12500000	DHRS3:-200Kb:0.0011:9e-05:1.8e+02:3.6e+02
chr1	12475000	12500000	SNORA59B:-75Kb:0.0048:0.00025:3.4e+02:5.1e+02
chr1	12525000	12550000	SNORA59B:-25Kb:1.8e-09:4.8e-11:6.9e+02:1e+03
chr1	12575000	12600000	SNORA59B:25Kb:1.3e-10:1.7e-12:6.9e+02:1e+03
chr1	12750000	12775000	AADACL3:-25Kb:1.6e-09:1.9e-11:14:3.4e+02
chr1	14000000	14025000	PRDM2:-25Kb:2.8e-06:1.8e-07:4.1e+02:5.4e+02
chr1	14050000	14075000	PRDM2:25Kb:0:0:4.1e+02:6.6e+02
chr1	14075000	14100000	PRDM2:50Kb:4e-07:2.1e-08:2e+02:3.5e+02
chr1	14100000	14125000	PRDM2:75Kb:3e-10:7.8e-12:1.3e+02:3.1e+02
chr1	14125000	14150000	PRDM2:100Kb:7.9e-09:3.1e-10:99:2.6e+02
chr1	15500000	15525000	TMEM51:25Kb:0.00091:4.7e-05:8.8e+02:1.1e+03
chr1	15500000	15525000	TMEM51-AS1:25Kb:0.00091:4.7e-05:8.8e+02:1.1e+03
chr1	15525000	15550000	TMEM51:50Kb:2.9e-08:3.8e-10:4.9e+02:8.9e+02
chr1	15525000	15550000	TMEM51-AS1:50Kb:2.9e-08:3.8e-10:4.9e+02:8.9e+02
chr1	15575000	15600000	TMEM51:100Kb:1.9e-05:4.9e-07:2.7e+02:5.9e+02
chr1	15575000	15600000	TMEM51-AS1:100Kb:1.9e-05:4.9e-07:2.7e+02:5.9e+02
chr1	15600000	15625000	TMEM51:125Kb:0.00091:4.4e-05:2.3e+02:4.8e+02
chr1	15600000	15625000	TMEM51-AS1:125Kb:0.00091:4.4e-05:2.3e+02:4.8e+02
chr1	15625000	15650000	CTRC:-125Kb:8.4e-05:2.1e-06:2.3e+02:5.4e+02
chr1	15650000	15675000	CTRC:-100Kb:3.9e-06:4.9e-08:2.7e+02:6.4e+02
chr1	15650000	15675000	EFHD2:-75Kb:7.6e-06:9.5e-08:3.5e+02:7.1e+02
chr1	15675000	15700000	EFHD2:-50Kb:0.0009:2.2e-05:4.9e+02:7.7e+02
chr1	16125000	16150000	C1orf64:-200Kb:0.0092:0.00011:1.1e+02:3.8e+02
chr1	16125000	16150000	CLCNKA:-200Kb:0.0092:0.00011:1.1e+02:3.8e+02
chr1	16125000	16150000	HSPB7:-200Kb:0.0092:0.00011:1.1e+02:3.8e+02
chr1	16125000	16150000	ZBTB17:-175Kb:0.00026:3.3e-06:1.4e+02:4.7e+02
chr1	16275000	16300000	UQCRHL:150Kb:0.00064:1.7e-05:1.8e+02:4.9e+02
chr1	16275000	16300000	ZBTB17:-25Kb:0.00041:1e-05:8.4e+02:1.2e+03
chr1	16300000	16325000	UQCRHL:175Kb:0.00038:4.9e-06:1.4e+02:4.7e+02
chr1	16325000	16350000	UQCRHL:200Kb:0.0036:0.00014:1.1e+02:3.8e+02
chr1	16400000	16425000	ARHGEF19:-125Kb:9.8e-07:2.4e-08:2.2e+02:6.2e+02
chr1	16400000	16425000	EPHA2:-75Kb:3.9e-09:4.9e-11:3.2e+02:7.8e+02
chr1	16400000	16425000	RSG1:-150Kb:1.9e-05:4.8e-07:1.6e+02:5.3e+02
chr1	16425000	16450000	FAM131C:25Kb:5.9e-06:4.7e-07:9.1e+02:1.3e+03
chr1	16450000	16475000	EPHA2:-25Kb:4.2e-05:1.6e-06:9.1e+02:1.2e+03
chr1	16450000	16475000	FAM131C:50Kb:3.5e-06:1.9e-07:4.7e+02:8.4e+02
chr1	16475000	16500000	FAM131C:75Kb:2.4e-09:6.2e-11:3.2e+02:7.8e+02
chr1	16500000	16525000	EPHA2:25Kb:8.6e-08:2.1e-09:9.1e+02:1.3e+03
chr1	16500000	16525000	FAM131C:100Kb:0:0:2.4e+02:1.1e+03
chr1	16525000	16550000	FAM131C:125Kb:8e-07:3.2e-08:2.2e+02:6.2e+02
chr1	16525000	16550000	RSG1:-25Kb:6.2e-12:7.6e-14:9.1e+02:1.5e+03
chr1	16550000	16575000	ARHGEF19:25Kb:1.3e-12:1.6e-14:9.1e+02:1.5e+03
chr1	16550000	16575000	FAM131C:150Kb:4.5e-06:2.9e-07:1.6e+02:5.3e+02
chr1	16900000	16925000	NBPF1:-25Kb:0.00023:2.2e-05:2.7e+02:5.5e+02
chr1	16925000	16950000	CROCC:-300Kb:1e-12:1.3e-14:7.4:5.2e+02
chr1	16925000	16950000	CROCCP2:-25Kb:0:0:2.7e+02:1.1e+03
chr1	16925000	16950000	ESPNP:-100Kb:0:0:24:5.9e+02
chr1	16925000	16950000	MST1P2:-25Kb:0:0:2.7e+02:1.1e+03
chr1	16950000	16975000	ESPNP:-75Kb:1.7e-07:6.7e-09:30:4.2e+02
chr1	16950000	16975000	NBPF1:25Kb:0:0:2.7e+02:1.1e+03
chr1	17000000	17025000	ESPNP:-25Kb:5.1e-10:1.3e-11:2.7e+02:7.2e+02
chr1	17000000	17025000	NBPF1:75Kb:1.2e-05:8.1e-07:30:3.6e+02
chr1	17025000	17050000	CROCC:-200Kb:0.0093:0.00047:9.4:2.3e+02
chr1	17025000	17050000	CROCCP2:75Kb:3.1e-07:7.7e-09:30:4.2e+02
chr1	17025000	17050000	MST1P2:75Kb:3.1e-07:7.7e-09:30:4.2e+02
chr1	17025000	17050000	NBPF1:100Kb:0:0:24:5.9e+02
chr1	17050000	17075000	ESPNP:25Kb:0.0089:0.0007:2.7e+02:4.9e+02
chr1	17200000	17225000	CROCC:-25Kb:1.8e-08:4.6e-10:34:4.4e+02
chr1	17200000	17225000	ESPNP:175Kb:2.7e-05:1.4e-06:10:3.3e+02
chr1	17200000	17225000	NBPF1:275Kb:2.3e-05:1.9e-06:7.8:3.2e+02
chr1	17225000	17250000	ESPNP:200Kb:0.0086:0.00056:9.4:2.3e+02
chr1	17225000	17250000	NBPF1:300Kb:5.3e-13:2.9e-14:7.4:5.2e+02
chr1	17250000	17275000	CROCC:25Kb:0.00022:8.5e-06:7.9e+02:1.1e+03
chr1	17250000	17275000	NBPF1:325Kb:1.4e-14:5.6e-16:7:5.5e+02
chr1	17275000	17300000	ATP13A2:-50Kb:0.003:7.5e-05:4.2e+02:6.8e+02
chr1	17300000	17325000	ATP13A2:-25Kb:8.8e-07:1.1e-08:7.9e+02:1.2e+03
chr1	17325000	17350000	MFAP2:25Kb:7.5e-07:9.1e-09:7.9e+02:1.2e+03
chr1	17425000	17450000	PADI3:-150Kb:0.00012:1.5e-06:1.9e+02:4.7e+02
chr1	17450000	17475000	PADI1:-75Kb:1e-07:3.9e-09:2.9e+02:6.5e+02
chr1	17450000	17475000	PADI3:-125Kb:0.0014:3.6e-05:1.8e+02:4.3e+02
chr1	17475000	17500000	PADI1:-50Kb:0.0019:9.8e-05:4.2e+02:6.5e+02
chr1	17500000	17525000	PADI1:-25Kb:5.6e-10:7e-12:7.9e+02:1.2e+03
chr1	17550000	17575000	PADI1:25Kb:2.3e-08:5.8e-10:7.9e+02:1.2e+03
chr1	17550000	17575000	PADI2:125Kb:1.7e-11:2.3e-13:1.8e+02:6.4e+02
chr1	17575000	17600000	PADI2:150Kb:0.00013:3.6e-06:1.9e+02:4.7e+02
chr1	17650000	17675000	PADI2:225Kb:0.0019:7.6e-05:97:3.4e+02
chr1	17925000	17950000	ARHGEF10L:75Kb:0.0049:6.2e-05:2.9e+02:5.2e+02
chr1	18100000	18125000	ACTL8:25Kb:7.9e-10:1e-11:4.2e+02:7.6e+02
chr1	19150000	19175000	TAS1R2:-25Kb:7.3e-07:1.3e-08:4.2e+02:7.8e+02
chr1	19175000	19200000	MIR4695:-25Kb:1.1e-06:1.4e-08:2.2e+02:5.8e+02
chr1	19200000	19225000	TAS1R2:25Kb:7.3e-07:1.8e-08:2.2e+02:5.8e+02
chr1	19375000	19400000	ALDH4A1:150Kb:1.5e-08:4e-10:1.9e+02:5.8e+02
chr1	19400000	19425000	ALDH4A1:175Kb:2.5e-14:3.3e-16:1.6e+02:6.7e+02
chr1	19650000	19675000	AKR7A2:25Kb:2e-09:2.5e-11:7.8e+02:1.2e+03
chr1	19650000	19675000	C1orf151-NBL1:-325Kb:4.1e-06:1.1e-07:1.3e+02:5.1e+02
chr1	19650000	19675000	HTR6:-325Kb:4.1e-06:1.1e-07:1.3e+02:5.1e+02
chr1	19650000	19675000	PQLC2:25Kb:2e-09:2.5e-11:7.8e+02:1.2e+03
chr1	19675000	19700000	C1orf151-NBL1:-300Kb:1.3e-05:5.1e-07:1.4e+02:4.9e+02
chr1	19675000	19700000	HTR6:-300Kb:1.3e-05:5.1e-07:1.4e+02:4.9e+02
chr1	19700000	19725000	C1orf151-NBL1:-275Kb:3.4e-07:4.5e-09:1.4e+02:5.6e+02
chr1	19700000	19725000	CAPZB:-100Kb:0.00048:1.3e-05:2.9e+02:5.8e+02
chr1	19700000	19725000	HTR6:-275Kb:3.4e-07:4.5e-09:1.4e+02:5.6e+02
chr1	19775000	19800000	CAPZB:-25Kb:9e-10:1.2e-11:7.8e+02:1.2e+03
chr1	20525000	20550000	CAMK2N1:-275Kb:0.0035:8.7e-05:95:3.5e+02
chr1	20625000	20650000	VWA5B1:25Kb:3.8e-09:4.7e-11:7.8e+02:1.2e+03
chr1	20675000	20700000	CAMK2N1:-125Kb:6.7e-05:8.4e-07:1.8e+02:5.1e+02
chr1	20825000	20850000	PINK1:-125Kb:0.0011:4.1e-05:1.8e+02:4.5e+02
chr1	20850000	20875000	DDOST:-125Kb:0.00047:5.9e-06:1.2e+02:4.2e+02
chr1	20850000	20875000	FAM43B:-25Kb:1.3e-11:1.6e-13:7.8e+02:1.3e+03
chr1	20850000	20875000	PINK1:-100Kb:5.5e-09:6.9e-11:2.2e+02:6.6e+02
chr1	20875000	20900000	PINK1:-75Kb:1.8e-05:4.6e-07:2.9e+02:6.2e+02
chr1	20900000	20925000	PINK1:-50Kb:0.0025:0.00012:4.2e+02:6.7e+02
chr1	20925000	20950000	CDA:25Kb:3.1e-10:3.8e-12:7.8e+02:1.2e+03
chr1	20950000	20975000	CDA:50Kb:0.005:0.00013:4.2e+02:6.7e+02
chr1	20950000	20975000	FAM43B:75Kb:1.9e-05:4.8e-07:2.9e+02:6.2e+02
chr1	20950000	20975000	MUL1:125Kb:0.0034:4.2e-05:1.8e+02:4.5e+02
chr1	21025000	21050000	SH2D5:-25Kb:3.2e-09:3.9e-11:7.7e+02:1.2e+03
chr1	21050000	21075000	KIF17:25Kb:6.7e-09:8.2e-11:7.7e+02:1.2e+03
chr1	21075000	21100000	SH2D5:25Kb:4.1e-05:1e-06:7.7e+02:1.1e+03
chr1	21550000	21575000	ECE1:-100Kb:1.3e-07:6.8e-09:2.1e+02:6.2e+02
chr1	21575000	21600000	ECE1:-75Kb:0:0:3e+02:1e+03
chr1	21575000	21600000	LOC100506801:-25Kb:3e-13:7.4e-15:8.5e+02:1.4e+03
chr1	21600000	21625000	ECE1:-50Kb:1.3e-08:5.1e-10:4.4e+02:8.8e+02
chr1	21625000	21650000	ECE1:-25Kb:0:0:8.5e+02:1.8e+03
chr1	21625000	21650000	LOC100506801:25Kb:0:0:8.5e+02:1.7e+03
chr1	21650000	21675000	LOC100506801:50Kb:1.5e-08:5.7e-10:4.4e+02:8.8e+02
chr1	22225000	22250000	HSPG2:-25Kb:0:0:7.7e+02:1.6e+03
chr1	22725000	22750000	C1QA:-225Kb:0.0041:4.9e-05:1.3e+02:4.1e+02
chr1	22725000	22750000	C1QC:-225Kb:0.0041:4.9e-05:1.3e+02:4.1e+02
chr1	23000000	23025000	MIR4253:-175Kb:3.8e-06:1e-07:1.6e+02:5.6e+02
chr1	23025000	23050000	MIR4253:-150Kb:2.1e-05:1.1e-06:1.9e+02:5.5e+02
chr1	23050000	23075000	EPHB2:25Kb:2.2e-05:8.6e-07:9.9e+02:1.3e+03
chr1	23050000	23075000	MIR4253:-125Kb:0.0002:1.3e-05:2.2e+02:5.4e+02
chr1	23050000	23075000	MIR4684:25Kb:2.2e-05:8.6e-07:9.9e+02:1.3e+03
chr1	23150000	23175000	EPHB2:125Kb:0.00041:2.1e-05:2.2e+02:5.1e+02
chr1	23150000	23175000	MIR4253:-25Kb:0:0:9.9e+02:1.7e+03
chr1	23150000	23175000	MIR4684:125Kb:0.00041:2.1e-05:2.2e+02:5.1e+02
chr1	23175000	23200000	EPHB2:150Kb:1.2e-05:1.5e-07:1.9e+02:5.5e+02
chr1	23175000	23200000	MIR4684:150Kb:1.2e-05:1.5e-07:1.9e+02:5.5e+02
chr1	23200000	23225000	C1QB:225Kb:8.8e-05:3.4e-06:1.3e+02:4.6e+02
chr1	23200000	23225000	EPHB2:175Kb:1.9e-05:5e-07:1.6e+02:5.1e+02
chr1	23200000	23225000	MIR4253:25Kb:2.1e-05:1.1e-06:9.9e+02:1.4e+03
chr1	23200000	23225000	MIR4684:175Kb:1.9e-05:5e-07:1.6e+02:5.1e+02
chr1	23225000	23250000	C1QB:250Kb:4.1e-05:5.3e-07:1.2e+02:4.7e+02
chr1	23250000	23275000	C1QB:275Kb:6.5e-05:1.7e-06:1.1e+02:4.5e+02
chr1	23400000	23425000	HTR1D:-100Kb:1.5e-13:1.9e-15:2.6e+02:8.5e+02
chr1	23425000	23450000	HTR1D:-75Kb:1.8e-11:4.4e-13:3.4e+02:8.7e+02
chr1	23425000	23450000	LUZP1:-50Kb:8e-06:9.7e-08:4.9e+02:8.8e+02
chr1	23775000	23800000	TCEA3:25Kb:3.1e-13:3.8e-15:9.5e+02:1.5e+03
chr1	23850000	23875000	MDS2:-100Kb:7.8e-11:9.6e-13:2.6e+02:7.9e+02
chr1	23875000	23900000	MDS2:-75Kb:4.1e-07:1e-08:3.4e+02:7.6e+02
chr1	23900000	23925000	ID3:25Kb:0:0:9.5e+02:1.6e+03
chr1	23950000	23975000	E2F2:100Kb:1e-10:1.3e-12:2.6e+02:7.9e+02
chr1	23950000	23975000	ID3:75Kb:4.8e-07:1.2e-08:3.4e+02:7.6e+02
chr1	24100000	24125000	GALE:-25Kb:2.3e-06:2.9e-08:4.7e+02:1e+03
chr1	24125000	24150000	LOC100506963:25Kb:2.4e-06:3e-08:4.7e+02:1e+03
chr1	24125000	24150000	LYPLA2:25Kb:2.4e-06:3e-08:4.7e+02:1e+03
chr1	24125000	24150000	PITHD1:25Kb:2.4e-06:3e-08:4.7e+02:1e+03
chr1	24700000	24725000	IFNLR1:200Kb:0.0051:6.3e-05:1.5e+02:5.5e+02
chr1	24700000	24725000	LOC284632:175Kb:2.1e-08:2.5e-10:1.7e+02:8.2e+02
chr1	25850000	25875000	MTFR1L:-275Kb:0.0079:0.0003:83:3.2e+02
chr1	25850000	25875000	SEPN1:-275Kb:0.0079:0.0003:83:3.2e+02
chr1	25875000	25900000	LDLRAP1:25Kb:0.0024:3e-05:6.6e+02:1.1e+03
chr1	25900000	25925000	MTFR1L:-225Kb:0.0079:0.00024:1.1e+02:3.5e+02
chr1	25900000	25925000	SEPN1:-225Kb:0.0079:0.00024:1.1e+02:3.5e+02
chr1	25925000	25950000	MTFR1L:-200Kb:0.00016:2.1e-06:1.2e+02:4.4e+02
chr1	25925000	25950000	SEPN1:-200Kb:0.00016:2.1e-06:1.2e+02:4.4e+02
chr1	26100000	26125000	MAN1C1:175Kb:0.0006:7.8e-06:1.4e+02:5.8e+02
chr1	26200000	26225000	PAFAH2:-100Kb:0.00025:9.7e-06:2.6e+02:5.5e+02
chr1	26225000	26250000	PAFAH2:-75Kb:2e-06:5.1e-08:3.4e+02:7e+02
chr1	26250000	26275000	PAFAH2:-50Kb:0.0017:8.6e-05:4.9e+02:7.4e+02
chr1	26275000	26300000	PAFAH2:-25Kb:7.8e-13:9.9e-15:9.1e+02:1.4e+03
chr1	26300000	26325000	MIR3917:75Kb:8.2e-06:1e-07:3.4e+02:7e+02
chr1	26300000	26325000	STMN1:75Kb:8.2e-06:1e-07:3.4e+02:7e+02
chr1	26600000	26625000	CD52:-25Kb:0:0:9.1e+02:1.6e+03
chr1	26600000	26625000	UBXN11:-25Kb:0:0:9.1e+02:1.6e+03
chr1	26625000	26650000	SH3BGRL3:25Kb:0:0:9.1e+02:1.6e+03
chr1	26850000	26875000	MIR1976:-25Kb:4e-12:4.9e-14:7.9e+02:1.3e+03
chr1	26875000	26900000	RPS6KA1:25Kb:6.4e-12:7.9e-14:7.9e+02:1.3e+03
chr1	26900000	26925000	MIR1976:25Kb:0.00028:7e-06:7.9e+02:1.1e+03
chr1	26900000	26925000	PIGV:-200Kb:0.0064:0.00041:1.5e+02:3.7e+02
chr1	26925000	26950000	ARID1A:-75Kb:4.5e-05:5.6e-07:3.2e+02:6.4e+02
chr1	26925000	26950000	PIGV:-175Kb:1.8e-11:2.3e-13:1.6e+02:6.4e+02
chr1	27000000	27025000	PIGV:-100Kb:0.00075:3.9e-05:2.5e+02:5.2e+02
chr1	27025000	27050000	PIGV:-75Kb:0.00041:1.6e-05:3.2e+02:6e+02
chr1	27050000	27075000	PIGV:-50Kb:0.0068:0.00053:4.5e+02:6.6e+02
chr1	27075000	27100000	PIGV:-25Kb:5e-10:1.3e-11:7.9e+02:1.2e+03
chr1	27100000	27125000	ARID1A:100Kb:0.0013:3.2e-05:2.5e+02:5.2e+02
chr1	27150000	27175000	SFN:-25Kb:5.9e-06:7.4e-08:7.9e+02:1.1e+03
chr1	27175000	27200000	ZDHHC18:25Kb:5.6e-06:7e-08:7.9e+02:1.1e+03
chr1	27625000	27650000	CD164L2:-75Kb:9.1e-11:1.2e-12:3.4e+02:8.1e+02
chr1	27625000	27650000	FCN3:-75Kb:9.1e-11:1.2e-12:3.4e+02:8.1e+02
chr1	27625000	27650000	GPR3:-75Kb:9.1e-11:1.2e-12:3.4e+02:8.1e+02
chr1	27675000	27700000	CD164L2:-25Kb:4.1e-06:1.1e-07:9.9e+02:1.3e+03
chr1	27675000	27700000	FCN3:-25Kb:4.1e-06:1.1e-07:9.9e+02:1.3e+03
chr1	27675000	27700000	GPR3:-25Kb:4.1e-06:1.1e-07:9.9e+02:1.3e+03
chr1	27700000	27725000	AHDC1:-225Kb:0.00055:2.2e-05:1.1e+02:3.8e+02
chr1	27700000	27725000	MAP3K6:25Kb:8.1e-06:1.1e-07:9.9e+02:1.3e+03
chr1	27700000	27725000	TMEM222:75Kb:8.4e-11:1.1e-12:3.4e+02:8.1e+02
chr1	27725000	27750000	AHDC1:-200Kb:5.5e-05:1.5e-06:1.3e+02:4.4e+02
chr1	27925000	27950000	CD164L2:225Kb:0.00076:3e-05:1.1e+02:3.8e+02
chr1	27925000	27950000	FCN3:225Kb:0.00076:3e-05:1.1e+02:3.8e+02
chr1	27925000	27950000	GPR3:225Kb:0.00076:3e-05:1.1e+02:3.8e+02
chr1	27925000	27950000	IFI6:-50Kb:1.2e-06:1.5e-08:5e+02:8.6e+02
chr1	27950000	27975000	AHDC1:25Kb:0.0062:0.00034:9.9e+02:1.2e+03
chr1	27975000	28000000	AHDC1:50Kb:2.6e-06:3.5e-08:5e+02:8.6e+02
chr1	28175000	28200000	XKR8:-100Kb:0.00017:8.9e-06:2.5e+02:5.2e+02
chr1	28200000	28225000	XKR8:-75Kb:4.6e-06:1.2e-07:3.3e+02:6.5e+02
chr1	28225000	28250000	XKR8:-50Kb:0.0019:0.00012:4.7e+02:7e+02
chr1	28250000	28275000	XKR8:-25Kb:4.6e-06:5.9e-08:8.9e+02:1.2e+03
chr1	28275000	28300000	SMPDL3B:25Kb:4.8e-06:5.8e-08:8.9e+02:1.2e+03
chr1	28275000	28300000	THEMIS2:100Kb:0.00035:8.6e-06:2.5e+02:5.2e+02
chr1	28300000	28325000	THEMIS2:125Kb:2.5e-06:3.1e-08:2.2e+02:5.6e+02
chr1	28300000	28325000	XKR8:25Kb:0.00016:6e-06:8.9e+02:1.2e+03
chr1	28400000	28425000	ATPIF1:-150Kb:0.0048:0.00013:34:2.6e+02
chr1	28400000	28425000	DNAJC8:-150Kb:0.0048:0.00013:34:2.6e+02
chr1	28400000	28425000	PTAFR:-100Kb:2e-07:5.1e-09:2.5e+02:6e+02
chr1	28425000	28450000	PTAFR:-75Kb:1.3e-08:1.7e-10:3.3e+02:7e+02
chr1	28450000	28475000	PTAFR:-50Kb:2.1e-05:1.1e-06:4.7e+02:7.6e+02
chr1	28475000	28500000	PTAFR:-25Kb:1.4e-05:5.2e-07:8.9e+02:1.2e+03
chr1	28500000	28525000	EYA3:100Kb:5.6e-07:1.4e-08:2.5e+02:6e+02
chr1	28525000	28550000	ATPIF1:-25Kb:0.0048:0.00011:2.6e+02:4.8e+02
chr1	28525000	28550000	DNAJC8:-25Kb:0.0048:0.00011:2.6e+02:4.8e+02
chr1	28525000	28550000	EYA3:125Kb:4.7e-09:6e-11:2.2e+02:6.2e+02
chr1	28550000	28575000	EYA3:150Kb:0.0041:0.00015:34:2.6e+02
chr1	28600000	28625000	SESN2:25Kb:6.7e-12:8.4e-14:7.2e+02:1.2e+03
chr1	28925000	28950000	RCC1:100Kb:0.0036:4.5e-05:1.9e+02:4.1e+02
chr1	28925000	28950000	SNHG3:100Kb:0.0036:4.5e-05:1.9e+02:4.1e+02
chr1	28950000	28975000	GMEB1:-25Kb:0.00022:2.7e-06:1.9e+02:4.6e+02
chr1	28950000	28975000	RNU11:-25Kb:0.00022:2.7e-06:1.9e+02:4.6e+02
chr1	28975000	29000000	TAF12:25Kb:0.00015:2e-06:1.9e+02:4.6e+02
chr1	29100000	29125000	EPB41:-100Kb:2.9e-05:7.7e-07:2.1e+02:4.9e+02
chr1	29200000	29225000	SRSF4:-300Kb:0.0039:4.8e-05:86:2.9e+02
chr1	29350000	29375000	EPB41:150Kb:1.1e-07:1.4e-09:1.5e+02:5e+02
chr1	29475000	29500000	TMEM200B:25Kb:0.0041:5.1e-05:6.8e+02:8.9e+02
chr1	29500000	29525000	EPB41:300Kb:0.0034:0.00018:86:2.9e+02
chr1	29525000	29550000	EPB41:325Kb:0.00039:1.5e-05:80:3.2e+02
chr1	29525000	29550000	MECR:-25Kb:0:0:73:7e+02
chr1	29525000	29550000	PTPRU:-25Kb:0:0:73:7e+02
chr1	29575000	29600000	MECR:25Kb:8.9e-07:2.4e-08:4.7e+02:7.7e+02
chr1	29575000	29600000	PTPRU:25Kb:8.9e-07:2.4e-08:4.7e+02:7.7e+02
chr1	31175000	31200000	LAPTM5:-50Kb:0:0:22:5.1e+02
chr1	31175000	31200000	MIR4420:-25Kb:0:0:28:6.1e+02
chr1	31175000	31200000	SDC3:-200Kb:0.0014:0.00011:13:2.2e+02
chr1	31200000	31225000	LAPTM5:-25Kb:0:0:8.2e+02:1.4e+03
chr1	31200000	31225000	MATN1:25Kb:0:0:28:6.1e+02
chr1	31200000	31225000	MATN1-AS1:25Kb:0:0:28:6.1e+02
chr1	31200000	31225000	SDC3:-175Kb:0.0013:8.7e-05:1.4e+02:3.5e+02
chr1	31225000	31250000	MATN1:50Kb:0:0:22:5.1e+02
chr1	31225000	31250000	MATN1-AS1:50Kb:0:0:22:5.1e+02
chr1	31225000	31250000	MIR4420:25Kb:0:0:8.2e+02:1.4e+03
chr1	31225000	31250000	SDC3:-150Kb:3.4e-05:1.3e-06:1.7e+02:4.4e+02
chr1	31250000	31275000	MATN1:75Kb:7.7e-13:3.1e-14:19:4.2e+02
chr1	31250000	31275000	MATN1-AS1:75Kb:7.7e-13:3.1e-14:19:4.2e+02
chr1	31250000	31275000	MIR4420:50Kb:0.0062:0.00031:4.4e+02:6.3e+02
chr1	31250000	31275000	SDC3:-125Kb:0:0:1.9e+02:1e+03
chr1	31275000	31300000	SDC3:-100Kb:0:0:2.3e+02:9.1e+02
chr1	31350000	31375000	SDC3:-25Kb:0.00094:4.9e-05:8.2e+02:1e+03
chr1	31375000	31400000	LAPTM5:150Kb:2e-05:7.7e-07:1.7e+02:4.4e+02
chr1	31375000	31400000	MATN1:200Kb:0.0009:4.8e-05:13:2.2e+02
chr1	31375000	31400000	MATN1-AS1:200Kb:0.0009:4.8e-05:13:2.2e+02
chr1	31375000	31400000	MIR4420:175Kb:0.0015:5.8e-05:1.4e+02:3.5e+02
chr1	31850000	31875000	SERINC2:-25Kb:4.1e-06:5.1e-08:8.2e+02:1.2e+03
chr1	32025000	32050000	HCRTR1:-50Kb:3.3e-09:4e-11:5.2e+02:9.3e+02
chr1	32050000	32075000	TINAGL1:25Kb:1.3e-09:2.2e-11:1e+03:1.4e+03
chr1	32075000	32100000	TINAGL1:50Kb:1.3e-09:3.4e-11:5.2e+02:9.3e+02
chr1	32100000	32125000	MIR4254:-100Kb:2e-06:7.6e-08:2.6e+02:5.8e+02
chr1	32125000	32150000	BAI2:-100Kb:0.00053:6.7e-06:2.6e+02:5.3e+02
chr1	32125000	32150000	COL16A1:-25Kb:7.9e-12:1e-13:1e+03:1.5e+03
chr1	32125000	32150000	MIR4254:-75Kb:9.3e-12:1.2e-13:3.4e+02:8e+02
chr1	32150000	32175000	MIR4254:-50Kb:0.00019:1e-05:5.2e+02:7.8e+02
chr1	32175000	32200000	COL16A1:25Kb:2.2e-09:5.8e-11:1e+03:1.4e+03
chr1	32175000	32200000	MIR4254:-25Kb:5e-08:1.3e-09:1e+03:1.4e+03
chr1	32200000	32225000	COL16A1:50Kb:0.00037:1.4e-05:5.2e+02:7.8e+02
chr1	32200000	32225000	PEF1:100Kb:9.3e-06:1.2e-07:2.6e+02:5.8e+02
chr1	32300000	32325000	SPOCD1:25Kb:0.0084:0.00033:1e+03:1.2e+03
chr1	32350000	32375000	SPOCD1:75Kb:0.0072:0.00019:3.4e+02:5.6e+02
chr1	32425000	32450000	SPOCD1:150Kb:0.0019:2.5e-05:2e+02:4.4e+02
chr1	32775000	32800000	EIF3I:100Kb:0.0001:1.3e-06:2.1e+02:6e+02
chr1	32775000	32800000	TMEM234:100Kb:0.0001:1.3e-06:2.1e+02:6e+02
chr1	33175000	33200000	KIAA1522:-25Kb:1.4e-10:1.7e-12:8.2e+02:1.4e+03
chr1	33225000	33250000	KIAA1522:25Kb:0.00032:7.9e-06:8.2e+02:1.2e+03
chr1	33450000	33475000	RNF19B:25Kb:0.00043:5.2e-06:8.6e+02:1.2e+03
chr1	33600000	33625000	TRIM62:-25Kb:1.2e-05:1.4e-07:8.6e+02:1.3e+03
chr1	33750000	33775000	ZSCAN20:-175Kb:0.00017:2.4e-06:1.7e+02:5.3e+02
chr1	33775000	33800000	ZSCAN20:-150Kb:0.0071:0.0002:2.3e+02:5e+02
chr1	33900000	33925000	PHC2:75Kb:2.6e-07:3.4e-09:3.1e+02:7.6e+02
chr1	35175000	35200000	GJB5:-25Kb:2e-10:2.4e-12:1.3e+02:3.7e+02
chr1	35300000	35325000	GJA4:50Kb:0.0084:0.0001:2.4e+02:3.7e+02
chr1	35300000	35325000	SMIM12:-25Kb:0.00053:6.5e-06:4.9e+02:6.4e+02
chr1	35375000	35400000	DLGAP3:25Kb:6.1e-08:7.4e-10:4.9e+02:7e+02
chr1	35625000	35650000	SFPQ:-25Kb:0.0033:8.7e-05:4.5e+02:6e+02
chr1	35750000	35775000	SFPQ:100Kb:0.00026:3.4e-06:2e+02:3.7e+02
chr1	35900000	35925000	C1orf216:-275Kb:6.4e-05:4.2e-06:77:2.9e+02
chr1	35900000	35925000	KIAA0319L:-100Kb:9.9e-06:1.2e-07:2e+02:4.4e+02
chr1	35900000	35925000	NCDN:-100Kb:9.9e-06:1.2e-07:2e+02:4.4e+02
chr1	35900000	35925000	SFPQ:250Kb:0.0065:0.00026:86:2.2e+02
chr1	35900000	35925000	TFAP2E:-125Kb:0:0:1.6e+02:5.6e+02
chr1	36025000	36050000	C1orf216:-150Kb:0:0:1.6e+02:9.7e+02
chr1	36025000	36050000	CLSPN:-200Kb:7.2e-10:8.9e-12:1.1e+02:4.3e+02
chr1	36050000	36075000	C1orf216:-125Kb:5e-06:2e-07:1.6e+02:4e+02
chr1	36050000	36075000	TFAP2E:25Kb:5.4e-06:3.7e-07:6.5e+02:8.8e+02
chr1	36075000	36100000	C1orf216:-100Kb:0.0064:0.00059:2e+02:3.5e+02
chr1	36100000	36125000	C1orf216:-75Kb:5.3e-07:1.4e-08:2.5e+02:5.1e+02
chr1	36100000	36125000	TFAP2E:75Kb:0.0034:0.00032:2.5e+02:4.1e+02
chr1	36150000	36175000	C1orf216:-25Kb:0.00028:2.2e-05:6.5e+02:8.4e+02
chr1	36150000	36175000	TFAP2E:125Kb:0.0003:2.5e-05:1.6e+02:3.5e+02
chr1	36175000	36200000	PSMB2:75Kb:1.3e-06:1.6e-08:2.5e+02:5.1e+02
chr1	36175000	36200000	TFAP2E:150Kb:0:0:1.6e+02:9.7e+02
chr1	36200000	36225000	C1orf216:25Kb:4.1e-05:2.2e-06:6.5e+02:8.6e+02
chr1	36200000	36225000	TFAP2E:175Kb:1.2e-10:5e-12:1.3e+02:4.6e+02
chr1	36225000	36250000	TFAP2E:200Kb:3e-10:1.6e-11:1.1e+02:4.3e+02
chr1	36350000	36375000	AGO3:-25Kb:0.00046:5.5e-06:8.3e+02:1e+03
chr1	36550000	36575000	SH3D21:-200Kb:2.8e-09:5.5e-11:1.1e+02:4e+02
chr1	36575000	36600000	ADPRHL2:25Kb:1.3e-06:3.5e-08:8.3e+02:1.1e+03
chr1	36575000	36600000	COL8A2:25Kb:1.3e-06:3.5e-08:8.3e+02:1.1e+03
chr1	36575000	36600000	SH3D21:-175Kb:4.3e-05:2.3e-06:1.3e+02:3.4e+02
chr1	36600000	36625000	SH3D21:-150Kb:2.8e-09:7.6e-11:1.6e+02:4.6e+02
chr1	36625000	36650000	SH3D21:-125Kb:2.2e-08:9.1e-10:2.1e+02:4.8e+02
chr1	36650000	36675000	ADPRHL2:100Kb:0.0005:2.1e-05:2.2e+02:4.1e+02
chr1	36650000	36675000	COL8A2:100Kb:0.0005:2.1e-05:2.2e+02:4.1e+02
chr1	36650000	36675000	SH3D21:-100Kb:0.0036:0.0003:2.2e+02:3.8e+02
chr1	36650000	36675000	THRAP3:-25Kb:0.0033:4.2e-05:8.3e+02:1e+03
chr1	36750000	36775000	ADPRHL2:200Kb:6.6e-09:9.1e-11:1.1e+02:4e+02
chr1	36750000	36775000	COL8A2:200Kb:6.6e-09:9.1e-11:1.1e+02:4e+02
chr1	36750000	36775000	MAP7D1:150Kb:1e-08:1.2e-10:1.6e+02:4.6e+02
chr1	36750000	36775000	TRAPPC3:150Kb:1e-08:1.2e-10:1.6e+02:4.6e+02
chr1	36775000	36800000	LSM10:-75Kb:0.006:0.00023:2.9e+02:4.5e+02
chr1	36775000	36800000	STK40:-75Kb:0.006:0.00023:2.9e+02:4.5e+02
chr1	36800000	36825000	EVA1B:25Kb:1.6e-13:2.1e-15:8.3e+02:1.2e+03
chr1	36800000	36825000	LSM10:-50Kb:0.006:0.00022:4.3e+02:5.9e+02
chr1	36800000	36825000	STK40:-50Kb:0.006:0.00022:4.3e+02:5.9e+02
chr1	36825000	36850000	EVA1B:50Kb:2.7e-06:1.1e-07:4.3e+02:6.6e+02
chr1	36850000	36875000	EVA1B:75Kb:0.0047:0.00025:2.9e+02:4.5e+02
chr1	36875000	36900000	ADPRHL2:325Kb:0.00081:4.5e-05:54:2.4e+02
chr1	36875000	36900000	COL8A2:325Kb:0.00081:4.5e-05:54:2.4e+02
chr1	36875000	36900000	CSF3R:-50Kb:0.0027:6.8e-05:24:1.9e+02
chr1	36875000	36900000	EVA1B:100Kb:5.6e-08:1.5e-09:2.2e+02:4.9e+02
chr1	36875000	36900000	LSM10:25Kb:1e-07:1.3e-09:8.3e+02:1.1e+03
chr1	36875000	36900000	MRPS15:-50Kb:0.0027:6.8e-05:24:1.9e+02
chr1	36875000	36900000	SH3D21:125Kb:0.00097:6.6e-05:2.1e+02:3.8e+02
chr1	36875000	36900000	STK40:25Kb:1e-07:1.3e-09:8.3e+02:1.1e+03
chr1	36900000	36925000	CSF3R:-25Kb:0:0:32:7.7e+02
chr1	36900000	36925000	MRPS15:-25Kb:0:0:32:7.7e+02
chr1	36925000	36950000	OSCP1:25Kb:0:0:32:7.7e+02
chr1	37900000	37925000	MIR5581:-50Kb:9.7e-05:2.5e-06:3.4e+02:5.4e+02
chr1	37925000	37950000	MIR5581:-25Kb:6.2e-05:7.9e-07:7.1e+02:9.2e+02
chr1	37950000	37975000	LOC728431:25Kb:6.1e-05:7.8e-07:7.1e+02:9.2e+02
chr1	37950000	37975000	ZC3H12A:25Kb:6.1e-05:7.8e-07:7.1e+02:9.2e+02
chr1	37975000	38000000	DNALI1:-25Kb:1.6e-05:4e-07:7.1e+02:9.3e+02
chr1	37975000	38000000	SNIP1:-25Kb:1.6e-05:4e-07:7.1e+02:9.3e+02
chr1	38000000	38025000	MEAF6:25Kb:3.6e-05:4.3e-07:7.1e+02:9.3e+02
chr1	38025000	38050000	DNALI1:25Kb:0:0:7.1e+02:1.1e+03
chr1	38025000	38050000	GNL2:-25Kb:0.0017:6.7e-05:7.1e+02:8.8e+02
chr1	38025000	38050000	SNIP1:25Kb:0:0:7.1e+02:1.1e+03
chr1	38050000	38075000	C1orf109:-100Kb:0.00041:5.1e-06:1.6e+02:3.6e+02
chr1	38050000	38075000	CDCA8:-100Kb:0.00041:5.1e-06:1.6e+02:3.6e+02
chr1	38125000	38150000	GNL2:75Kb:7e-09:9.2e-11:2.2e+02:5.1e+02
chr1	38150000	38175000	GNL2:100Kb:0.00021:5.5e-06:1.6e+02:3.6e+02
chr1	38475000	38500000	POU3F1:-25Kb:1.7e-07:4.2e-09:3.3e+02:6.1e+02
chr1	38500000	38525000	UTP11L:25Kb:3e-07:3.8e-09:3.3e+02:6.1e+02
chr1	38525000	38550000	MIR3659:-25Kb:0.00032:7.9e-06:3.3e+02:5.4e+02
chr1	38525000	38550000	POU3F1:25Kb:2.5e-11:3.1e-13:3.3e+02:6.8e+02
chr1	38575000	38600000	MIR3659:25Kb:7.4e-07:9.2e-09:3.3e+02:6e+02
chr1	38650000	38675000	LOC339442:-25Kb:7.1e-13:1.7e-14:3.3e+02:7.2e+02
chr1	38700000	38725000	LOC339442:25Kb:0:0:3.3e+02:7.6e+02
chr1	39275000	39300000	UTP11L:800Kb:0.0099:0.00025:55:2.2e+02
chr1	40050000	40075000	HEYL:-50Kb:6.9e-05:1.7e-06:4.5e+02:8.3e+02
chr1	40050000	40075000	NT5C1A:-75Kb:0.0037:4.6e-05:3.1e+02:6.4e+02
chr1	40075000	40100000	HEYL:-25Kb:4.8e-10:5.9e-12:8.1e+02:1.4e+03
chr1	40275000	40300000	MFSD2A:-125Kb:0.001:2.5e-05:2.5e+02:5.9e+02
chr1	40375000	40400000	MFSD2A:-25Kb:4.9e-08:6.2e-10:8.1e+02:1.3e+03
chr1	41175000	41200000	MIR30C1:-25Kb:0.00069:8.5e-06:7.2e+02:1e+03
chr1	41175000	41200000	MIR30E:-25Kb:0.00069:8.5e-06:7.2e+02:1e+03
chr1	41300000	41325000	CTPS1:-125Kb:1.2e-05:1.4e-07:1.7e+02:4.9e+02
chr1	41350000	41375000	CITED4:25Kb:0.00037:9.3e-06:7.2e+02:9.9e+02
chr1	41375000	41400000	CITED4:50Kb:0.0023:8.7e-05:3.9e+02:6.3e+02
chr1	41400000	41425000	CITED4:75Kb:8.2e-06:1e-07:2.7e+02:6e+02
chr1	43175000	43200000	CLDN19:-25Kb:0.00072:8.7e-06:7.2e+02:1e+03
chr1	43525000	43550000	SLC2A1:125Kb:0.0066:8.2e-05:2.4e+02:5.1e+02
chr1	43525000	43550000	SLC2A1-AS1:125Kb:0.0066:8.2e-05:2.4e+02:5.1e+02
chr1	43675000	43700000	ELOVL1:-150Kb:3.9e-09:1e-10:2e+02:6.5e+02
chr1	43675000	43700000	HYI:-225Kb:5.8e-07:2.5e-08:4:4e+02
chr1	43675000	43700000	MED8:-175Kb:7.9e-15:1.1e-16:1.6e+02:7.5e+02
chr1	43675000	43700000	SZT2:-175Kb:7.9e-15:1.1e-16:1.6e+02:7.5e+02
chr1	43700000	43725000	CDC20:-100Kb:0.00019:5e-06:2.2e+02:5.3e+02
chr1	43700000	43725000	ELOVL1:-125Kb:0.0055:0.00029:2.4e+02:4.9e+02
chr1	43700000	43725000	HYI:-200Kb:0.0083:0.0007:4.3:2.4e+02
chr1	43700000	43725000	MED8:-150Kb:8.2e-05:5.7e-06:2e+02:5.1e+02
chr1	43700000	43725000	MPL:-100Kb:0.00019:5e-06:2.2e+02:5.3e+02
chr1	43700000	43725000	SZT2:-150Kb:8.2e-05:5.7e-06:2e+02:5.1e+02
chr1	43750000	43775000	CDC20:-50Kb:0.0033:0.00013:4.2e+02:6.9e+02
chr1	43750000	43775000	MPL:-50Kb:0.0033:0.00013:4.2e+02:6.9e+02
chr1	43775000	43800000	C1orf210:25Kb:6.2e-10:7.9e-12:8.2e+02:1.3e+03
chr1	43775000	43800000	CDC20:-25Kb:2.1e-06:2.7e-08:8.2e+02:1.2e+03
chr1	43775000	43800000	MPL:-25Kb:2.1e-06:2.7e-08:8.2e+02:1.2e+03
chr1	43775000	43800000	TIE1:25Kb:6.2e-10:7.9e-12:8.2e+02:1.3e+03
chr1	43800000	43825000	C1orf210:50Kb:0.0047:0.00012:4.2e+02:6.9e+02
chr1	43800000	43825000	TIE1:50Kb:0.0047:0.00012:4.2e+02:6.9e+02
chr1	43825000	43850000	HYI:-75Kb:0.00013:7.3e-06:7.8:3.2e+02
chr1	43825000	43850000	MED8:-25Kb:7.3e-10:3.1e-11:8.2e+02:1.3e+03
chr1	43825000	43850000	SZT2:-25Kb:7.3e-10:3.1e-11:8.2e+02:1.3e+03
chr1	43850000	43875000	ELOVL1:25Kb:2.2e-09:2.9e-11:8.2e+02:1.3e+03
chr1	43850000	43875000	HYI:-50Kb:8.5e-13:2.4e-14:10:5.5e+02
chr1	43875000	43900000	HYI:-25Kb:0:0:15:1.5e+03
chr1	43875000	43900000	MED8:25Kb:6.3e-07:3.5e-08:8.2e+02:1.2e+03
chr1	43875000	43900000	SZT2:25Kb:6.3e-07:3.5e-08:8.2e+02:1.2e+03
chr1	43900000	43925000	ELOVL1:75Kb:0.00018:7.1e-06:7.8:3.2e+02
chr1	43900000	43925000	MED8:50Kb:7.9e-13:2.2e-14:10:5.5e+02
chr1	43900000	43925000	SZT2:50Kb:7.9e-13:2.2e-14:10:5.5e+02
chr1	43925000	43950000	HYI:25Kb:0.00093:6.6e-05:9.1e+02:1.2e+03
chr1	44200000	44225000	IPO13:-200Kb:0.0033:0.00013:1.4e+02:4.2e+02
chr1	44225000	44250000	ARTN:-150Kb:5.4e-05:7.1e-07:1.8e+02:5.6e+02
chr1	44225000	44250000	IPO13:-175Kb:9.7e-05:2.5e-06:1.6e+02:5.1e+02
chr1	44350000	44375000	ARTN:-25Kb:0.0047:0.00012:9.1e+02:1.2e+03
chr1	44400000	44425000	ATP6V0B:-25Kb:4.8e-09:6e-11:9.1e+02:1.4e+03
chr1	44400000	44425000	B4GALT2:-25Kb:4.8e-09:6e-11:9.1e+02:1.4e+03
chr1	44400000	44425000	DPH2:-25Kb:4.8e-09:6e-11:9.1e+02:1.4e+03
chr1	44425000	44450000	IPO13:25Kb:4.7e-09:6e-11:9.1e+02:1.4e+03
chr1	44700000	44725000	DMAP1:25Kb:4e-09:5.3e-11:6.5e+02:1.1e+03
chr1	44775000	44800000	ERI3:-25Kb:1.4e-05:1.8e-07:6.5e+02:1e+03
chr1	45100000	45125000	C1orf228:-25Kb:0.0048:5.9e-05:6.5e+02:9e+02
chr1	45100000	45125000	TMEM53:-25Kb:0.0048:5.9e-05:6.5e+02:9e+02
chr1	45200000	45225000	RPS8:-25Kb:0:0:5.6e+02:1.5e+03
chr1	45200000	45225000	SNORD38A:-25Kb:0:0:5.6e+02:1.5e+03
chr1	45200000	45225000	SNORD38B:-25Kb:0:0:5.6e+02:1.5e+03
chr1	45200000	45225000	SNORD46:-25Kb:0:0:5.6e+02:1.5e+03
chr1	45200000	45225000	SNORD55:-25Kb:0:0:5.6e+02:1.5e+03
chr1	45225000	45250000	BEST4:-25Kb:3.7e-10:9.3e-12:5.6e+02:9.7e+02
chr1	45225000	45250000	BTBD19:-25Kb:3.7e-10:9.3e-12:5.6e+02:9.7e+02
chr1	45225000	45250000	KIF2C:25Kb:0:0:5.6e+02:1.5e+03
chr1	45225000	45250000	PLK3:-25Kb:3.7e-10:9.3e-12:5.6e+02:9.7e+02
chr1	45225000	45250000	TCTEX1D4:-25Kb:3.7e-10:9.3e-12:5.6e+02:9.7e+02
chr1	45250000	45275000	RPS8:25Kb:7.9e-10:2e-11:5.6e+02:9.7e+02
chr1	45250000	45275000	SNORD38A:25Kb:7.9e-10:2e-11:5.6e+02:9.7e+02
chr1	45250000	45275000	SNORD38B:25Kb:7.9e-10:2e-11:5.6e+02:9.7e+02
chr1	45250000	45275000	SNORD46:25Kb:7.9e-10:2e-11:5.6e+02:9.7e+02
chr1	45250000	45275000	SNORD55:25Kb:7.9e-10:2e-11:5.6e+02:9.7e+02
chr1	45275000	45300000	BEST4:25Kb:0:0:5.6e+02:1.5e+03
chr1	45275000	45300000	BTBD19:25Kb:0:0:5.6e+02:1.5e+03
chr1	45275000	45300000	PLK3:25Kb:0:0:5.6e+02:1.5e+03
chr1	45275000	45300000	PTCH2:-25Kb:0.0015:3.8e-05:5.6e+02:8e+02
chr1	45275000	45300000	TCTEX1D4:25Kb:0:0:5.6e+02:1.5e+03
chr1	45300000	45325000	EIF2B3:-150Kb:0.0066:8.8e-05:1.3e+02:3.5e+02
chr1	45325000	45350000	PTCH2:25Kb:7.8e-05:1e-06:5.6e+02:8.5e+02
chr1	45450000	45475000	PTCH2:150Kb:0.0032:0.00012:1.3e+02:3.5e+02
chr1	45475000	45500000	CCDC163P:-475Kb:0.0016:8.2e-05:53:2.8e+02
chr1	45475000	45500000	HPDL:-300Kb:0.0033:4e-05:76:3.2e+02
chr1	45475000	45500000	LOC400752:-275Kb:0:0:82:6.5e+02
chr1	45475000	45500000	MMACHC:-475Kb:0.0016:8.2e-05:53:2.8e+02
chr1	45475000	45500000	MUTYH:-325Kb:0.00056:1.4e-05:72:3.2e+02
chr1	45475000	45500000	TESK2:-475Kb:0.0016:8.2e-05:53:2.8e+02
chr1	45475000	45500000	TOE1:-325Kb:0.00056:1.4e-05:72:3.2e+02
chr1	45725000	45750000	HECTD3:250Kb:2.6e-05:7.3e-07:88:3.7e+02
chr1	45725000	45750000	UROD:250Kb:2.6e-05:7.3e-07:88:3.7e+02
chr1	45750000	45775000	HECTD3:275Kb:0:0:82:6.5e+02
chr1	45750000	45775000	UROD:275Kb:0:0:82:6.5e+02
chr1	45775000	45800000	HECTD3:300Kb:0.00033:1.9e-05:76:3.2e+02
chr1	45775000	45800000	UROD:300Kb:0.00033:1.9e-05:76:3.2e+02
chr1	45800000	45825000	CCDC163P:-150Kb:1.5e-07:1.9e-09:1.3e+02:4.9e+02
chr1	45800000	45825000	HECTD3:325Kb:0.00016:7e-06:72:3.2e+02
chr1	45800000	45825000	MMACHC:-150Kb:1.5e-07:1.9e-09:1.3e+02:4.9e+02
chr1	45800000	45825000	TESK2:-150Kb:1.5e-07:1.9e-09:1.3e+02:4.9e+02
chr1	45800000	45825000	UROD:325Kb:0.00016:7e-06:72:3.2e+02
chr1	45825000	45850000	CCDC163P:-125Kb:2.8e-06:7.2e-08:1.5e+02:4.7e+02
chr1	45825000	45850000	MMACHC:-125Kb:2.8e-06:7.2e-08:1.5e+02:4.7e+02
chr1	45825000	45850000	TESK2:-125Kb:2.8e-06:7.2e-08:1.5e+02:4.7e+02
chr1	45950000	45975000	HECTD3:475Kb:0.00066:4.7e-05:53:2.8e+02
chr1	45950000	45975000	MUTYH:150Kb:1.5e-07:1.9e-09:1.3e+02:4.9e+02
chr1	45950000	45975000	PRDX1:-25Kb:0.0017:2.1e-05:5.6e+02:8.2e+02
chr1	45950000	45975000	TOE1:150Kb:1.5e-07:1.9e-09:1.3e+02:4.9e+02
chr1	45950000	45975000	UROD:475Kb:0.00066:4.7e-05:53:2.8e+02
chr1	45975000	46000000	AKR1A1:-25Kb:0.0027:6.7e-05:5.6e+02:8e+02
chr1	45975000	46000000	CCDC163P:25Kb:0.00037:1.5e-05:5.6e+02:8.2e+02
chr1	45975000	46000000	MMACHC:25Kb:0.00037:1.5e-05:5.6e+02:8.2e+02
chr1	45975000	46000000	TESK2:25Kb:0.00037:1.5e-05:5.6e+02:8.2e+02
chr1	46000000	46025000	NASP:-25Kb:0.0004:5.1e-06:5.6e+02:8.4e+02
chr1	46000000	46025000	PRDX1:25Kb:0.0024:5.9e-05:5.6e+02:8e+02
chr1	46025000	46050000	AKR1A1:25Kb:0.0004:4.9e-06:5.6e+02:8.4e+02
chr1	46075000	46100000	RPS15AP10:-25Kb:7.6e-07:9.5e-09:7.3e+02:1.1e+03
chr1	46100000	46125000	CCDC17:25Kb:2.4e-06:2.9e-08:7.3e+02:1.1e+03
chr1	46125000	46150000	RPS15AP10:25Kb:4.7e-05:1.2e-06:7.3e+02:1e+03
chr1	46450000	46475000	TSPAN1:-175Kb:0.0039:0.00036:1.6e+02:3.2e+02
chr1	46475000	46500000	LURAP1:-175Kb:1e-05:2.6e-07:1.6e+02:4e+02
chr1	46475000	46500000	POMGNT1:-200Kb:0.00096:2.4e-05:1.4e+02:3.4e+02
chr1	46475000	46500000	TSPAN1:-150Kb:0:0:1.8e+02:6.6e+02
chr1	46500000	46525000	LURAP1:-150Kb:4.4e-08:5.5e-10:1.8e+02:4.8e+02
chr1	46500000	46525000	POMGNT1:-175Kb:5.9e-06:7.4e-08:1.6e+02:4.2e+02
chr1	46500000	46525000	TSPAN1:-125Kb:0:0:1.8e+02:9.9e+02
chr1	46525000	46550000	TSPAN1:-100Kb:0.0037:0.00025:2.2e+02:3.9e+02
chr1	46575000	46600000	TSPAN1:-50Kb:0.0037:0.00023:4e+02:5.7e+02
chr1	46600000	46625000	TSPAN1:-25Kb:0:0:7.3e+02:1.3e+03
chr1	46625000	46650000	LURAP1:-25Kb:0.0082:0.00031:7.3e+02:8.9e+02
chr1	46650000	46675000	TSPAN1:25Kb:0.0039:0.00034:7.3e+02:8.9e+02
chr1	46725000	46750000	LRRC41:-25Kb:2e-13:2.4e-15:7.3e+02:1.1e+03
chr1	46725000	46750000	UQCRH:-25Kb:2e-13:2.4e-15:7.3e+02:1.1e+03
chr1	46875000	46900000	KNCN:-125Kb:0.0011:5.7e-05:1.9e+02:3.8e+02
chr1	46875000	46900000	MKNK1-AS1:-125Kb:0.0011:5.7e-05:1.9e+02:3.8e+02
chr1	46900000	46925000	KNCN:-100Kb:5.6e-08:7.2e-10:2.7e+02:5.7e+02
chr1	46900000	46925000	MKNK1-AS1:-100Kb:5.6e-08:7.2e-10:2.7e+02:5.7e+02
chr1	46925000	46950000	KNCN:-75Kb:8.3e-07:2.1e-08:2.6e+02:5.2e+02
chr1	46925000	46950000	MKNK1-AS1:-75Kb:8.3e-07:2.1e-08:2.6e+02:5.2e+02
chr1	47000000	47025000	LOC729041:125Kb:0.0053:6.7e-05:1.9e+02:3.8e+02
chr1	47025000	47050000	KNCN:25Kb:0.00053:2.1e-05:7.7e+02:9.7e+02
chr1	47025000	47050000	MKNK1:-25Kb:2.1e-13:2.6e-15:7.7e+02:1.1e+03
chr1	47025000	47050000	MKNK1-AS1:25Kb:0.00053:2.1e-05:7.7e+02:9.7e+02
chr1	47050000	47075000	MOB3C:-25Kb:9.3e-06:1.1e-07:7.7e+02:1e+03
chr1	47075000	47100000	MKNK1:25Kb:4.8e-06:1.2e-07:7.7e+02:1e+03
chr1	47275000	47300000	CYP4B1:25Kb:0.00012:1.5e-06:2.2e+02:4.4e+02
chr1	47500000	47525000	CYP4X1:25Kb:0.0045:5.4e-05:2.2e+02:4e+02
chr1	47600000	47625000	LINC00853:-25Kb:0.0011:1.3e-05:39:2.1e+02
chr1	47625000	47650000	CYP4A22:25Kb:0.0021:2.5e-05:39:2.1e+02
chr1	47650000	47675000	TAL1:-25Kb:0:0:5.7e+02:1e+03
chr1	47675000	47700000	FOXE3:-200Kb:0.0045:0.00025:93:2.2e+02
chr1	47675000	47700000	PDZK1IP1:25Kb:0:0:5.7e+02:1e+03
chr1	47700000	47725000	TAL1:25Kb:8e-07:2.1e-08:5.7e+02:7.9e+02
chr1	47850000	47875000	FOXE3:-25Kb:0:0:5.7e+02:1.2e+03
chr1	48150000	48175000	FOXD2:250Kb:8.7e-06:2.3e-07:77:2.6e+02
chr1	48150000	48175000	FOXD2-AS1:250Kb:8.7e-06:2.3e-07:77:2.6e+02
chr1	48150000	48175000	FOXE3:275Kb:0.001:4.2e-05:71:2.2e+02
chr1	48175000	48200000	FOXD2:275Kb:2.9e-08:3.9e-10:71:3e+02
chr1	48175000	48200000	FOXD2-AS1:275Kb:2.9e-08:3.9e-10:71:3e+02
chr1	48175000	48200000	FOXE3:300Kb:3.9e-08:1.1e-09:65:2.9e+02
chr1	48950000	48975000	SPATA6:25Kb:0.0084:0.0001:3.6e+02:4.4e+02
chr1	49200000	49225000	BEND5:-25Kb:2e-09:2.4e-11:4.8e+02:6.1e+02
chr1	50900000	50925000	DMRTA2:25Kb:8.7e-15:1.1e-16:4.5e+02:7.1e+02
chr1	51675000	51700000	RNF11:-25Kb:0.0017:8.9e-05:4.5e+02:6.2e+02
chr1	51725000	51750000	RNF11:25Kb:0:0:1.2e+02:9.2e+02
chr1	51750000	51775000	RNF11:50Kb:2.6e-12:6.6e-14:62:4e+02
chr1	51775000	51800000	RNF11:75Kb:1.4e-05:5.3e-07:42:2.7e+02
chr1	52200000	52225000	OSBPL9:125Kb:0.0031:8.2e-05:1.7e+02:4.1e+02
chr1	52225000	52250000	OSBPL9:150Kb:0.00098:1.3e-05:1.4e+02:4.1e+02
chr1	52350000	52375000	RAB3B:-100Kb:9.2e-07:1.2e-08:2.3e+02:5.9e+02
chr1	52375000	52400000	RAB3B:-75Kb:0.00067:1.7e-05:3e+02:5.7e+02
chr1	52750000	52775000	ZFYVE9:150Kb:5.8e-09:7.5e-11:1.6e+02:5.8e+02
chr1	53375000	53400000	CPT2:-275Kb:0.00055:7.9e-06:97:3.9e+02
chr1	53500000	53525000	CPT2:-150Kb:0.0029:0.00013:1.9e+02:4.4e+02
chr1	53525000	53550000	CPT2:-125Kb:0.0011:3.3e-05:1.8e+02:4.5e+02
chr1	53575000	53600000	CPT2:-75Kb:0.0056:0.0004:2.8e+02:5e+02
chr1	53575000	53600000	PODN:50Kb:2.4e-05:3.1e-07:3.9e+02:7.4e+02
chr1	53575000	53600000	SLC1A7:-25Kb:0:0:7.1e+02:1.4e+03
chr1	53625000	53650000	SLC1A7:25Kb:0.0002:5.1e-06:7.1e+02:1e+03
chr1	53650000	53675000	ECHDC2:275Kb:0.0015:1.8e-05:97:3.9e+02
chr1	53650000	53675000	PODN:125Kb:0.0021:5.3e-05:1.8e+02:4.5e+02
chr1	53650000	53675000	SCP2:275Kb:0.0015:1.8e-05:97:3.9e+02
chr1	53675000	53700000	CPT2:25Kb:0.0031:0.00018:7.1e+02:9.5e+02
chr1	53750000	53775000	LRP8:-25Kb:1.9e-11:2.3e-13:1e+03:1.5e+03
chr1	53850000	53875000	LOC100507564:150Kb:0.0047:5.8e-05:1.1e+02:3.7e+02
chr1	53850000	53875000	MAGOH:150Kb:0.0047:5.8e-05:1.1e+02:3.7e+02
chr1	54325000	54350000	HSPB11:-75Kb:1.2e-05:1.5e-07:3e+02:6e+02
chr1	54325000	54350000	LRRC42:-75Kb:1.2e-05:1.5e-07:3e+02:6e+02
chr1	54350000	54375000	HSPB11:-50Kb:0.00044:1.1e-05:4.3e+02:6.8e+02
chr1	54350000	54375000	LRRC42:-50Kb:0.00044:1.1e-05:4.3e+02:6.8e+02
chr1	54375000	54400000	DIO1:25Kb:0.00078:1.9e-05:8.1e+02:1.1e+03
chr1	54375000	54400000	YIPF1:25Kb:0.00078:1.9e-05:8.1e+02:1.1e+03
chr1	54400000	54425000	DIO1:50Kb:0.00078:1.3e-05:4.3e+02:6.8e+02
chr1	54400000	54425000	YIPF1:50Kb:0.00078:1.3e-05:4.3e+02:6.8e+02
chr1	54575000	54600000	CDCP2:-25Kb:0.0015:6e-05:8.1e+02:1e+03
chr1	54575000	54600000	CYB5RL:-75Kb:3.4e-05:1.7e-06:3e+02:5.6e+02
chr1	54575000	54600000	MRPL37:-75Kb:3.4e-05:1.7e-06:3e+02:5.6e+02
chr1	54600000	54625000	CYB5RL:-50Kb:3.4e-05:1.8e-06:4.3e+02:6.9e+02
chr1	54600000	54625000	MRPL37:-50Kb:3.4e-05:1.8e-06:4.3e+02:6.9e+02
chr1	54625000	54650000	CDCP2:25Kb:0.00031:8.1e-06:8.1e+02:1.1e+03
chr1	54625000	54650000	CYB5RL:-25Kb:1.9e-07:5.1e-09:8.1e+02:1.1e+03
chr1	54625000	54650000	MRPL37:-25Kb:1.9e-07:5.1e-09:8.1e+02:1.1e+03
chr1	54650000	54675000	CDCP2:50Kb:0.00015:2e-06:4.3e+02:6.9e+02
chr1	54675000	54700000	CYB5RL:25Kb:0:0:8.1e+02:1.3e+03
chr1	54675000	54700000	MRPL37:25Kb:0:0:8.1e+02:1.3e+03
chr1	54725000	54750000	SSBP3:-125Kb:0.0026:0.00013:1.9e+02:3.9e+02
chr1	54750000	54775000	SSBP3:-100Kb:0.0026:7.2e-05:2.3e+02:4.4e+02
chr1	54775000	54800000	SSBP3:-75Kb:3.4e-05:4.6e-07:3e+02:5.6e+02
chr1	54800000	54825000	SSBP3:-50Kb:0.0026:0.00014:4.3e+02:6.3e+02
chr1	55400000	55425000	BSND:-50Kb:0:0:3.2e+02:9.1e+02
chr1	55425000	55450000	BSND:-25Kb:6.2e-09:1.6e-10:6.6e+02:9.7e+02
chr1	55450000	55475000	TMEM61:25Kb:1.4e-08:1.7e-10:6.6e+02:9.7e+02
chr1	55475000	55500000	BSND:25Kb:2e-08:7.5e-10:6.6e+02:9.6e+02
chr1	55700000	55725000	LOC100507634:25Kb:6.1e-13:7.7e-15:6.5e+02:9.9e+02
chr1	55700000	55725000	MIR4422:25Kb:6.1e-13:7.7e-15:6.5e+02:9.9e+02
chr1	55700000	55725000	USP24:25Kb:6.1e-13:7.7e-15:6.5e+02:9.9e+02
chr1	57275000	57300000	C8A:-25Kb:0:0:96:4.5e+02
chr1	57275000	57300000	C8B:-150Kb:1.1e-05:2.9e-07:23:1.9e+02
chr1	57300000	57325000	C1orf168:25Kb:0:0:96:4.5e+02
chr1	57300000	57325000	C8B:-125Kb:0.0039:0.00015:1.1e+02:2.4e+02
chr1	57325000	57350000	C1orf168:50Kb:2.7e-05:1.2e-06:56:2.2e+02
chr1	57325000	57350000	C8A:25Kb:0:0:4.7e+02:8.4e+02
chr1	57375000	57400000	C1orf168:100Kb:0.0042:0.00025:32:1.5e+02
chr1	57375000	57400000	C8A:75Kb:0.0054:0.00029:1.8e+02:3e+02
chr1	57400000	57425000	C8B:-25Kb:9.2e-11:1.2e-12:4.7e+02:7e+02
chr1	57425000	57450000	C1orf168:150Kb:2.2e-05:6.7e-07:23:1.9e+02
chr1	57425000	57450000	C8A:125Kb:0.0054:0.00023:1.1e+02:2.4e+02
chr1	59100000	59125000	OMA1:100Kb:3.4e-06:4.4e-08:1.5e+02:4.8e+02
chr1	59125000	59150000	MYSM1:-25Kb:1.8e-14:2.2e-16:1.1e+02:6.2e+02
chr1	59200000	59225000	JUN:-25Kb:0:0:3.7e+02:1.2e+03
chr1	59275000	59300000	LOC100131060:25Kb:1.7e-13:2.2e-15:3.7e+02:8.9e+02
chr1	59575000	59600000	HSD52:-25Kb:1.5e-07:4e-09:3.7e+02:7.6e+02
chr1	59625000	59650000	HSD52:25Kb:1.1e-07:1.5e-09:3.7e+02:7.7e+02
chr1	60150000	60175000	MIR4711:-25Kb:2.1e-05:5.3e-07:3.7e+02:6.8e+02
chr1	60200000	60225000	JUN:975Kb:0.0018:4.6e-05:79:3.4e+02
chr1	60200000	60225000	MIR4711:25Kb:0:0:3.7e+02:9.3e+02
chr1	60250000	60275000	HOOK1:-25Kb:0:0:56:5.4e+02
chr1	61500000	61525000	NFIA:-25Kb:6.7e-05:9.2e-07:4.1e+02:5.3e+02
chr1	62075000	62100000	MGC34796:-25Kb:7.1e-06:8.7e-08:4.1e+02:5.4e+02
chr1	62150000	62175000	TM2D1:-25Kb:1.8e-14:2.2e-16:4.1e+02:6.2e+02
chr1	62175000	62200000	INADL:-25Kb:9.9e-10:1.3e-11:4.1e+02:5.9e+02
chr1	62200000	62225000	TM2D1:25Kb:1.9e-10:4.8e-12:4.1e+02:5.9e+02
chr1	62225000	62250000	INADL:25Kb:0.00036:9e-06:4.1e+02:5.2e+02
chr1	62300000	62325000	TM2D1:125Kb:0.0003:1.1e-05:1e+02:2.1e+02
chr1	62750000	62775000	KANK4:-25Kb:1.3e-09:3.3e-11:4.1e+02:5.7e+02
chr1	62800000	62825000	KANK4:25Kb:1.7e-11:2.1e-13:4.1e+02:5.9e+02
chr1	62850000	62875000	L1TD1:200Kb:3.6e-06:4.4e-08:69:2e+02
chr1	63175000	63200000	DOCK7:25Kb:0.0008:9.7e-06:5.4e+02:6.6e+02
chr1	63775000	63800000	EFCAB7:-200Kb:0.0089:0.00027:79:1.9e+02
chr1	63775000	63800000	ITGB3BP:-200Kb:0.0089:0.00027:79:1.9e+02
chr1	63800000	63825000	ALG6:-25Kb:3.9e-07:1e-08:4.7e+02:6.5e+02
chr1	63825000	63850000	EFCAB7:-150Kb:0.0089:0.00034:91:2e+02
chr1	63825000	63850000	ITGB3BP:-150Kb:0.0089:0.00034:91:2e+02
chr1	63850000	63875000	ALG6:25Kb:4e-08:5.2e-10:4.7e+02:6.7e+02
chr1	63875000	63900000	ALG6:50Kb:4.9e-05:1.9e-06:2.5e+02:4e+02
chr1	63900000	63925000	FOXD3:125Kb:0.00099:1.3e-05:1.1e+02:2.5e+02
chr1	63900000	63925000	LINC00466:125Kb:0.00099:1.3e-05:1.1e+02:2.5e+02
chr1	63950000	63975000	EFCAB7:-25Kb:0.0066:8.4e-05:4.7e+02:5.9e+02
chr1	63950000	63975000	ITGB3BP:-25Kb:0.0066:8.4e-05:4.7e+02:5.9e+02
chr1	63975000	64000000	ALG6:150Kb:0.0063:0.00033:91:2e+02
chr1	64025000	64050000	DLEU2L:25Kb:9.5e-06:1.2e-07:2.6e+02:4.2e+02
chr1	64600000	64625000	ROR1:375Kb:0.0067:8.4e-05:1.4e+02:2.7e+02
chr1	65300000	65325000	JAK1:-125Kb:3.3e-06:2.1e-07:1.3e+02:3.1e+02
chr1	65325000	65350000	JAK1:-100Kb:8.4e-13:2.2e-14:1.5e+02:4.3e+02
chr1	65350000	65375000	JAK1:-75Kb:6.2e-09:2.4e-10:2e+02:4.3e+02
chr1	65375000	65400000	JAK1:-50Kb:0.0014:0.00011:2.9e+02:4.2e+02
chr1	65400000	65425000	JAK1:-25Kb:6.4e-08:3.3e-09:5.3e+02:7.4e+02
chr1	65450000	65475000	JAK1:25Kb:3.4e-14:4.4e-16:5.3e+02:8.3e+02
chr1	65625000	65650000	AK4:25Kb:2.6e-06:3.3e-08:4.3e+02:6.3e+02
chr1	65850000	65875000	LEPROT:-25Kb:0.00033:4.5e-06:4.3e+02:6.1e+02
chr1	66225000	66250000	PDE4B:-25Kb:0.0038:9.7e-05:3.6e+02:5.3e+02
chr1	66275000	66300000	PDE4B:25Kb:3e-05:3.8e-07:3.6e+02:5.8e+02
chr1	67450000	67475000	C1orf141:-150Kb:4.9e-09:6.3e-11:1.1e+02:4.5e+02
chr1	67475000	67500000	C1orf141:-125Kb:0.0015:5.9e-05:1.3e+02:3.3e+02
chr1	67475000	67500000	SLC35D1:-25Kb:8.3e-10:1e-11:4.3e+02:7.7e+02
chr1	67575000	67600000	C1orf141:-25Kb:9.7e-07:2.5e-08:4.3e+02:7.2e+02
chr1	67850000	67875000	SERBP1:-25Kb:3.3e-07:4e-09:4.3e+02:7.5e+02
chr1	68000000	68025000	GADD45A:-150Kb:0.0011:4.1e-05:1.5e+02:3.7e+02
chr1	68025000	68050000	GADD45A:-125Kb:0.00032:8.2e-06:1.8e+02:4.2e+02
chr1	68200000	68225000	GADD45A:50Kb:3.6e-12:4.5e-14:3.9e+02:8e+02
chr1	68225000	68250000	GNG12:-50Kb:0.0059:7.3e-05:3.9e+02:5.9e+02
chr1	68225000	68250000	GNG12-AS1:-50Kb:0.0059:7.3e-05:3.9e+02:5.9e+02
chr1	68250000	68275000	GNG12:-25Kb:0.0086:0.00021:7e+02:8.9e+02
chr1	68250000	68275000	GNG12-AS1:-25Kb:0.0086:0.00021:7e+02:8.9e+02
chr1	68575000	68600000	RPE65:-325Kb:0.0076:9.2e-05:86:2.7e+02
chr1	68575000	68600000	WLS:-100Kb:0.0058:0.00037:2.2e+02:3.9e+02
chr1	68600000	68625000	MIR1262:-25Kb:3.7e-08:4.7e-10:7e+02:1e+03
chr1	68600000	68625000	WLS:-75Kb:5.9e-07:7.6e-09:2.8e+02:5.6e+02
chr1	68625000	68650000	WLS:-50Kb:0.00053:2.7e-05:3.9e+02:6e+02
chr1	68650000	68675000	MIR1262:25Kb:0.0026:0.00013:7e+02:8.8e+02
chr1	68650000	68675000	WLS:-25Kb:0.00016:4.1e-06:7e+02:9.3e+02
chr1	68675000	68700000	MIR1262:50Kb:0.00072:2.8e-05:3.9e+02:6e+02
chr1	68775000	68800000	MIR1262:150Kb:0.00057:1.4e-05:1.5e+02:3.7e+02
chr1	68775000	68800000	WLS:100Kb:0.00037:1.4e-05:2.2e+02:4.3e+02
chr1	70200000	70225000	LRRC7:-25Kb:0.0016:4e-05:2.1e+02:2.8e+02
chr1	70250000	70275000	LRRC7:25Kb:0:0:1.8e+02:3.4e+02
chr1	70650000	70675000	ANKRD13C:-150Kb:0.00068:6.7e-05:88:1.6e+02
chr1	70650000	70675000	HHLA3:-150Kb:0.00068:6.7e-05:88:1.6e+02
chr1	70675000	70700000	ANKRD13C:-125Kb:0.00045:3.7e-05:96:1.7e+02
chr1	70675000	70700000	HHLA3:-125Kb:0.00045:3.7e-05:96:1.7e+02
chr1	70700000	70725000	ANKRD13C:-100Kb:1.1e-05:7.9e-07:1.4e+02:2.3e+02
chr1	70700000	70725000	HHLA3:-100Kb:1.1e-05:7.9e-07:1.4e+02:2.3e+02
chr1	70725000	70750000	ANKRD13C:-75Kb:7.1e-07:3e-08:1.8e+02:2.8e+02
chr1	70725000	70750000	HHLA3:-75Kb:7.1e-07:3e-08:1.8e+02:2.8e+02
chr1	70750000	70775000	ANKRD13C:-50Kb:1.1e-06:5.9e-08:2.6e+02:3.6e+02
chr1	70750000	70775000	HHLA3:-50Kb:1.1e-06:5.9e-08:2.6e+02:3.6e+02
chr1	70775000	70800000	ANKRD13C:-25Kb:0:0:4.9e+02:6.9e+02
chr1	70775000	70800000	HHLA3:-25Kb:0:0:4.9e+02:6.9e+02
chr1	70800000	70825000	CTH:-75Kb:4e-07:5.2e-09:1.8e+02:2.9e+02
chr1	70800000	70825000	LRRC40:150Kb:0.009:0.00012:88:1.6e+02
chr1	70800000	70825000	SRSF11:150Kb:0.009:0.00012:88:1.6e+02
chr1	70825000	70850000	ANKRD13C:25Kb:0.0047:0.00053:4.9e+02:5.6e+02
chr1	70825000	70850000	HHLA3:25Kb:0.0047:0.00053:4.9e+02:5.6e+02
chr1	70875000	70900000	ANKRD13C:75Kb:2.5e-07:7e-09:1.8e+02:2.9e+02
chr1	70875000	70900000	HHLA3:75Kb:2.5e-07:7e-09:1.8e+02:2.9e+02
chr1	70950000	70975000	ANKRD13C:150Kb:0.0062:0.00078:88:1.5e+02
chr1	70950000	70975000	HHLA3:150Kb:0.0062:0.00078:88:1.5e+02
chr1	70950000	70975000	PTGER3:-550Kb:0.00082:6.3e-05:17:92
chr1	70950000	70975000	ZRANB2-AS1:-550Kb:0.00082:6.3e-05:17:92
chr1	70975000	71000000	PTGER3:-525Kb:0:0:17:2e+02
chr1	70975000	71000000	ZRANB2-AS1:-525Kb:0:0:17:2e+02
chr1	71150000	71175000	PTGER3:-350Kb:5.6e-05:2.6e-06:48:1.4e+02
chr1	71150000	71175000	ZRANB2-AS1:-350Kb:5.6e-05:2.6e-06:48:1.4e+02
chr1	71475000	71500000	PTGER3:-25Kb:0.00022:1.3e-05:3.4e+02:4.3e+02
chr1	71475000	71500000	ZRANB2-AS1:-25Kb:0.00022:1.3e-05:3.4e+02:4.3e+02
chr1	71500000	71525000	MIR186:-25Kb:5.8e-12:7.6e-14:3.4e+02:4.9e+02
chr1	71500000	71525000	ZRANB2:-25Kb:5.8e-12:7.6e-14:3.4e+02:4.9e+02
chr1	71500000	71525000	ZRANB2-AS2:-25Kb:5.8e-12:7.6e-14:3.4e+02:4.9e+02
chr1	71525000	71550000	PTGER3:25Kb:3.1e-12:9.6e-14:3.4e+02:4.9e+02
chr1	71525000	71550000	ZRANB2-AS1:25Kb:3.1e-12:9.6e-14:3.4e+02:4.9e+02
chr1	72275000	72300000	NEGR1-IT1:-25Kb:1.4e-12:1.7e-14:3.3e+02:4.7e+02
chr1	72650000	72675000	NEGR1:-75Kb:0.00016:3.9e-06:1.1e+02:1.8e+02
chr1	72700000	72725000	NEGR1:-25Kb:2.7e-14:3.3e-16:3.2e+02:4.4e+02
chr1	74625000	74650000	FPGT:-25Kb:2.6e-05:3.3e-07:3.1e+02:3.9e+02
chr1	74625000	74650000	FPGT-TNNI3K:-25Kb:2.6e-05:3.3e-07:3.1e+02:3.9e+02
chr1	74625000	74650000	LRRIQ3:-25Kb:2.6e-05:3.3e-07:3.1e+02:3.9e+02
chr1	74725000	74750000	TNNI3K:25Kb:0.0024:3e-05:3.1e+02:3.7e+02
chr1	75100000	75125000	C1orf173:-25Kb:2.1e-06:2.6e-08:3.1e+02:4e+02
chr1	75200000	75225000	CRYZ:25Kb:1.5e-05:1.8e-07:3.2e+02:4.1e+02
chr1	75200000	75225000	TYW3:25Kb:1.5e-05:1.8e-07:3.2e+02:4.1e+02
chr1	76175000	76200000	MSH4:-75Kb:0:0:1e+02:3.2e+02
chr1	76175000	76200000	RABGGTB:-75Kb:0:0:1e+02:3.2e+02
chr1	76175000	76200000	SNORD45A:-75Kb:0:0:1e+02:3.2e+02
chr1	76175000	76200000	SNORD45B:-75Kb:0:0:1e+02:3.2e+02
chr1	76175000	76200000	SNORD45C:-75Kb:0:0:1e+02:3.2e+02
chr1	76200000	76225000	ACADM:25Kb:4.9e-11:1.2e-12:3.1e+02:4.6e+02
chr1	76200000	76225000	MSH4:-50Kb:2.4e-09:9.1e-11:1.5e+02:2.9e+02
chr1	76200000	76225000	RABGGTB:-50Kb:2.4e-09:9.1e-11:1.5e+02:2.9e+02
chr1	76200000	76225000	SNORD45A:-50Kb:2.4e-09:9.1e-11:1.5e+02:2.9e+02
chr1	76200000	76225000	SNORD45B:-50Kb:2.4e-09:9.1e-11:1.5e+02:2.9e+02
chr1	76200000	76225000	SNORD45C:-50Kb:2.4e-09:9.1e-11:1.5e+02:2.9e+02
chr1	76225000	76250000	ACADM:50Kb:9.5e-09:3.6e-10:1.5e+02:2.8e+02
chr1	76225000	76250000	MSH4:-25Kb:0:0:3.1e+02:5.9e+02
chr1	76225000	76250000	RABGGTB:-25Kb:0:0:3.1e+02:5.9e+02
chr1	76225000	76250000	SNORD45A:-25Kb:0:0:3.1e+02:5.9e+02
chr1	76225000	76250000	SNORD45B:-25Kb:0:0:3.1e+02:5.9e+02
chr1	76225000	76250000	SNORD45C:-25Kb:0:0:3.1e+02:5.9e+02
chr1	76250000	76275000	ACADM:75Kb:0:0:1e+02:3.2e+02
chr1	76450000	76475000	ST6GALNAC3:-75Kb:7.6e-05:9.5e-07:1.5e+02:2.5e+02
chr1	76475000	76500000	ST6GALNAC3:-50Kb:0.001:2.6e-05:2.2e+02:3e+02
chr1	76550000	76575000	ST6GALNAC3:25Kb:0.0092:0.00034:3.9e+02:4.6e+02
chr1	77300000	77325000	ST6GALNAC5:-25Kb:8.2e-12:1.1e-13:3.9e+02:6e+02
chr1	77675000	77700000	AK5:-50Kb:0.0062:0.00024:3.8e+02:5.2e+02
chr1	77725000	77750000	PIGK:50Kb:0.0072:0.0002:3.8e+02:5.2e+02
chr1	77975000	78000000	AK5:250Kb:0.0042:0.00011:94:2.3e+02
chr1	77975000	78000000	PIGK:300Kb:0.009:0.00037:80:2.1e+02
chr1	78000000	78025000	AK5:275Kb:0.00077:1e-05:86:2.5e+02
chr1	78000000	78025000	PIGK:325Kb:1e-05:1.4e-07:75:2.7e+02
chr1	78100000	78125000	ZZZ3:-25Kb:0.00052:6.7e-06:7.1e+02:8.9e+02
chr1	78425000	78450000	DNAJB4:-25Kb:2e-09:2.5e-11:4.4e+02:7.2e+02
chr1	78450000	78475000	FUBP1:25Kb:2.1e-09:2.6e-11:4.4e+02:7.2e+02
chr1	78475000	78500000	GIPC2:-25Kb:2.3e-08:8.8e-10:4.4e+02:6.9e+02
chr1	78525000	78550000	GIPC2:25Kb:0:0:4.4e+02:9.6e+02
chr1	78550000	78575000	DNAJB4:100Kb:1.6e-07:4e-09:1.7e+02:4.2e+02
chr1	78550000	78575000	FUBP1:125Kb:6.3e-05:1.6e-06:1.5e+02:3.5e+02
chr1	78550000	78575000	GIPC2:50Kb:5.5e-09:1.4e-10:2.8e+02:5.4e+02
chr1	78575000	78600000	DNAJB4:125Kb:0.00033:1.3e-05:1.5e+02:3.3e+02
chr1	78575000	78600000	FUBP1:150Kb:0.00056:2.1e-05:1.3e+02:3.1e+02
chr1	78600000	78625000	IFI44:-500Kb:0.0063:0.00016:59:2e+02
chr1	78600000	78625000	IFI44L:-475Kb:0.0011:1.4e-05:61:2.2e+02
chr1	79125000	79150000	IFI44:25Kb:0:0:4.4e+02:8.2e+02
chr1	84550000	84575000	PRKACB:25Kb:5.7e-10:7e-12:5.1e+02:7.8e+02
chr1	84575000	84600000	MIR548AP:200Kb:9.2e-05:1.1e-06:1.2e+02:3.1e+02
chr1	84725000	84750000	SAMD13:-25Kb:3e-07:7.9e-09:5.1e+02:7.5e+02
chr1	84775000	84800000	SAMD13:25Kb:3.6e-12:4.7e-14:5.1e+02:8.2e+02
chr1	84800000	84825000	SAMD13:50Kb:0.0011:5.8e-05:3.2e+02:4.8e+02
chr1	84825000	84850000	DNASE2B:-25Kb:0.0023:5.8e-05:5.1e+02:6.8e+02
chr1	84825000	84850000	UOX:-25Kb:0.0023:5.8e-05:5.1e+02:6.8e+02
chr1	84875000	84900000	DNASE2B:25Kb:2.9e-10:3.7e-12:5.1e+02:8.1e+02
chr1	84875000	84900000	SAMD13:125Kb:0.00012:4.9e-06:1.7e+02:3.6e+02
chr1	84875000	84900000	UOX:25Kb:2.9e-10:3.7e-12:5.1e+02:8.1e+02
chr1	84900000	84925000	RPF1:-25Kb:0.00035:1.4e-05:5.1e+02:7e+02
chr1	84925000	84950000	GNG5:-25Kb:0.00062:8.3e-06:5.1e+02:7.1e+02
chr1	84950000	84975000	RPF1:25Kb:0.00026:7.1e-06:5.1e+02:7.1e+02
chr1	85000000	85025000	CTBS:-25Kb:6.8e-05:1.7e-06:5.1e+02:7.3e+02
chr1	85050000	85075000	CTBS:25Kb:8.6e-15:1.1e-16:5.1e+02:9e+02
chr1	85050000	85075000	GNG5:100Kb:0.0039:0.00016:2e+02:3.6e+02
chr1	85075000	85100000	C1orf180:-25Kb:1.7e-09:2.2e-11:5.1e+02:8.3e+02
chr1	85075000	85100000	GNG5:125Kb:0.0013:3.4e-05:1.7e+02:3.5e+02
chr1	85075000	85100000	RPF1:150Kb:0.0056:0.00039:1.5e+02:3e+02
chr1	85125000	85150000	C1orf180:25Kb:9.7e-05:2.5e-06:5.1e+02:7.3e+02
chr1	85125000	85150000	SSX2IP:-25Kb:0.00057:1.5e-05:5.1e+02:7.2e+02
chr1	85175000	85200000	SSX2IP:25Kb:0:0:5.1e+02:1.1e+03
chr1	85200000	85225000	RPF1:275Kb:0.00026:5.1e-06:97:3e+02
chr1	85200000	85225000	SSX2IP:50Kb:0.0007:2.7e-05:3.2e+02:5.2e+02
chr1	85225000	85250000	RPF1:300Kb:0.0013:7.3e-05:92:2.6e+02
chr1	85575000	85600000	BCL10:-150Kb:0.0023:2.9e-05:67:3e+02
chr1	85575000	85600000	C1orf52:-150Kb:0.0023:2.9e-05:67:3e+02
chr1	85575000	85600000	LOC646626:-150Kb:0.0023:2.9e-05:67:3e+02
chr1	85675000	85700000	MIR4423:100Kb:0.003:0.00011:1.9e+02:4e+02
chr1	85700000	85725000	MIR4423:125Kb:4.1e-08:5.1e-10:1.8e+02:5.4e+02
chr1	85725000	85750000	MIR4423:150Kb:0.0016:4e-05:67:3e+02
chr1	85775000	85800000	CYR61:-250Kb:0.00011:2.7e-06:1.7e+02:4.2e+02
chr1	85775000	85800000	DDAH1:-250Kb:0.00011:2.7e-06:1.7e+02:4.2e+02
chr1	86000000	86025000	CYR61:-25Kb:6.2e-14:7.8e-16:8.8e+02:1.3e+03
chr1	86000000	86025000	DDAH1:-25Kb:6.2e-14:7.8e-16:8.8e+02:1.3e+03
chr1	86050000	86075000	ZNHIT6:-100Kb:0.0096:0.00024:2.5e+02:4.3e+02
chr1	86075000	86100000	ZNHIT6:-75Kb:0.00079:9.7e-06:3.2e+02:5.5e+02
chr1	86900000	86925000	CLCA2:25Kb:0.00026:3.2e-06:4.1e+02:6.6e+02
chr1	87400000	87425000	HS2ST1:25Kb:0.0049:6.1e-05:4.1e+02:5.9e+02
chr1	87400000	87425000	SEP15:25Kb:0.0049:6.1e-05:4.1e+02:5.9e+02
chr1	87550000	87575000	LOC339524:-25Kb:1.1e-09:2.8e-11:1.8e+02:5e+02
chr1	87600000	87625000	LOC339524:25Kb:0:0:2.6e+02:7.5e+02
chr1	87750000	87775000	LMO4:-25Kb:1.1e-05:1.5e-07:2.6e+02:5.3e+02
chr1	87800000	87825000	LMO4:25Kb:0.001:2.6e-05:2.6e+02:4.7e+02
chr1	87800000	87825000	LOC100505768:-25Kb:2.4e-06:2.9e-08:2.6e+02:5.4e+02
chr1	87850000	87875000	LOC100505768:25Kb:2.8e-06:6.9e-08:2.6e+02:5.3e+02
chr1	89325000	89350000	PKN2:200Kb:8.7e-06:1.1e-07:63:2.6e+02
chr1	89375000	89400000	GTF2B:25Kb:0.00046:5.8e-06:4.3e+02:5.9e+02
chr1	89400000	89425000	CCBL2:-25Kb:5.3e-08:6.8e-10:4.5e+02:6.8e+02
chr1	89450000	89475000	GBP3:-25Kb:0.00054:6.7e-06:4.5e+02:6.2e+02
chr1	89475000	89500000	RBMXL1:25Kb:0.00048:6.2e-06:4.5e+02:6.2e+02
chr1	89550000	89575000	GBP2:-25Kb:3.1e-07:3.9e-09:4.5e+02:6.9e+02
chr1	90225000	90250000	FLJ27354:150Kb:8.7e-05:1.1e-06:1.6e+02:3.4e+02
chr1	90225000	90250000	GEMIN8P4:-225Kb:7.9e-09:4.4e-10:99:3.3e+02
chr1	90225000	90250000	LRRC8C:150Kb:8.7e-05:1.1e-06:1.6e+02:3.4e+02
chr1	90225000	90250000	ZNF326:-225Kb:7.9e-09:4.4e-10:99:3.3e+02
chr1	90250000	90275000	GEMIN8P4:-200Kb:0:0:1.1e+02:5.9e+02
chr1	90250000	90275000	ZNF326:-200Kb:0:0:1.1e+02:5.9e+02
chr1	90275000	90300000	GEMIN8P4:-175Kb:4e-15:1.1e-16:1.3e+02:4.5e+02
chr1	90275000	90300000	ZNF326:-175Kb:4e-15:1.1e-16:1.3e+02:4.5e+02
chr1	90300000	90325000	GEMIN8P4:-150Kb:2.3e-09:9.6e-11:1.6e+02:4e+02
chr1	90300000	90325000	LRRC8D:25Kb:4.6e-05:1.8e-06:6.1e+02:7.8e+02
chr1	90300000	90325000	ZNF326:-150Kb:2.3e-09:9.6e-11:1.6e+02:4e+02
chr1	90350000	90375000	LRRC8D:75Kb:0.0025:0.00016:2.2e+02:3.6e+02
chr1	90375000	90400000	LRRC8D:100Kb:0.00014:7.3e-06:1.7e+02:3.4e+02
chr1	90425000	90450000	LRRC8D:150Kb:1.1e-10:2.9e-12:1.6e+02:4.2e+02
chr1	90450000	90475000	LRRC8D:175Kb:8.5e-15:1.1e-16:1.3e+02:4.5e+02
chr1	91925000	91950000	CDC7:-25Kb:1.9e-11:2.5e-13:83:4.2e+02
chr1	91975000	92000000	TGFBR3:-375Kb:1.8e-10:2.5e-12:75:4.2e+02
chr1	92000000	92025000	TGFBR3:-350Kb:0.00012:5e-06:79:3e+02
chr1	92025000	92050000	TGFBR3:-325Kb:4.5e-06:1.2e-07:84:3.4e+02
chr1	92375000	92400000	CDC7:425Kb:0.0043:0.00011:68:2.4e+02
chr1	92450000	92475000	GLMN:-300Kb:0.0023:2.9e-05:90:3e+02
chr1	92450000	92475000	RPAP2:-300Kb:0.0023:2.9e-05:90:3e+02
chr1	93250000	93275000	RPL5:-25Kb:3.2e-08:3.9e-10:5.1e+02:8.4e+02
chr1	93275000	93300000	EVI5:25Kb:5.4e-09:6.7e-11:5.1e+02:8.4e+02
chr1	93300000	93325000	FAM69A:-125Kb:0.00014:3.5e-06:1.4e+02:4.6e+02
chr1	93325000	93350000	FAM69A:-100Kb:3.7e-07:4.6e-09:2.2e+02:6.3e+02
chr1	93400000	93425000	SNORA66:100Kb:0.0012:4.7e-05:1.9e+02:4e+02
chr1	93400000	93425000	SNORD21:100Kb:0.0012:4.7e-05:1.9e+02:4e+02
chr1	93425000	93450000	SNORA66:125Kb:6e-08:1.5e-09:1.4e+02:4.6e+02
chr1	93425000	93450000	SNORD21:125Kb:6e-08:1.5e-09:1.4e+02:4.6e+02
chr1	93450000	93475000	SNORA66:150Kb:2.7e-13:3.4e-15:1.2e+02:5.4e+02
chr1	93450000	93475000	SNORD21:150Kb:2.7e-13:3.4e-15:1.2e+02:5.4e+02
chr1	94025000	94050000	LOC100129046:-25Kb:4.6e-07:1.1e-08:6.9e+02:1.1e+03
chr1	94075000	94100000	LOC100129046:25Kb:4.1e-11:5.2e-13:6.9e+02:1.3e+03
chr1	94550000	94575000	ABCA4:-25Kb:1.9e-09:2.3e-11:7e+02:1.3e+03
chr1	95250000	95275000	F3:250Kb:2.9e-05:3.8e-07:1.4e+02:5.7e+02
chr1	95300000	95325000	CNN3:-75Kb:4e-05:2.1e-06:3.9e+02:6.7e+02
chr1	95300000	95325000	LOC729970:-75Kb:4e-05:2.1e-06:3.9e+02:6.7e+02
chr1	95350000	95375000	CNN3:-25Kb:1.1e-07:2.7e-09:9.3e+02:1.3e+03
chr1	95350000	95375000	LOC729970:-25Kb:1.1e-07:2.7e-09:9.3e+02:1.3e+03
chr1	95475000	95500000	CNN3:100Kb:2.1e-08:2.7e-10:3.1e+02:6.9e+02
chr1	95475000	95500000	LOC729970:100Kb:2.1e-08:2.7e-10:3.1e+02:6.9e+02
chr1	95500000	95525000	CNN3:125Kb:7.7e-06:3e-07:3e+02:6.1e+02
chr1	95500000	95525000	LOC729970:125Kb:7.7e-06:3e-07:3e+02:6.1e+02
chr1	95550000	95575000	TMEM56-RWDD3:-25Kb:0.00047:6e-06:4e+02:6.2e+02
chr1	95575000	95600000	TMEM56:25Kb:0.00077:9.7e-06:4e+02:6.2e+02
chr1	97525000	97550000	DPYD-AS1:-25Kb:4.4e-09:5.6e-11:4.7e+02:6.3e+02
chr1	97575000	97600000	DPYD-AS1:25Kb:2.8e-06:7e-08:4.7e+02:6e+02
chr1	98375000	98400000	MIR137HG:-125Kb:0.001:6.1e-05:1.1e+02:2.2e+02
chr1	98375000	98400000	MIR2682:-125Kb:0.001:6.1e-05:1.1e+02:2.2e+02
chr1	98500000	98525000	DPYD:125Kb:0.0068:8.4e-05:1.1e+02:2.2e+02
chr1	98525000	98550000	MIR137HG:25Kb:7e-06:2.1e-07:3.7e+02:5.2e+02
chr1	98525000	98550000	MIR2682:25Kb:7e-06:2.1e-07:3.7e+02:5.2e+02
chr1	98850000	98875000	MIR137HG:350Kb:0.00084:3.7e-05:51:1.7e+02
chr1	98850000	98875000	MIR2682:350Kb:0.00084:3.7e-05:51:1.7e+02
chr1	98925000	98950000	MIR137HG:425Kb:3.9e-13:5.8e-15:44:2.7e+02
chr1	98925000	98950000	MIR2682:425Kb:3.9e-13:5.8e-15:44:2.7e+02
chr1	99150000	99175000	SNX7:25Kb:6.1e-13:7.3e-15:4.3e+02:6.8e+02
chr1	99750000	99775000	LPPR4:25Kb:5.9e-06:7.4e-08:4.3e+02:5.9e+02
chr1	100000000	100025000	PALMD:-100Kb:0.0002:9.1e-06:1.3e+02:2.6e+02
chr1	100050000	100075000	PALMD:-50Kb:0.0002:1e-05:2.3e+02:3.6e+02
chr1	100075000	100100000	PALMD:-25Kb:0:0:4.3e+02:9.4e+02
chr1	100125000	100150000	PALMD:25Kb:0:0:4.3e+02:7.2e+02
chr1	100525000	100550000	HIAT1:25Kb:3.8e-07:4.8e-09:5.5e+02:7.6e+02
chr1	100650000	100675000	LRRC39:25Kb:2.2e-07:2.6e-09:5.5e+02:7.6e+02
chr1	101075000	101100000	VCAM1:-100Kb:3.9e-08:5.5e-10:1.8e+02:4.4e+02
chr1	101100000	101125000	VCAM1:-75Kb:0.0055:0.0003:2.3e+02:3.7e+02
chr1	101150000	101175000	VCAM1:-25Kb:5.8e-08:1.6e-09:5.5e+02:8e+02
chr1	101200000	101225000	VCAM1:25Kb:9e-05:3.8e-06:5.5e+02:7.4e+02
chr1	101300000	101325000	VCAM1:125Kb:0.0092:0.00064:1.5e+02:2.9e+02
chr1	101350000	101375000	S1PR1:-350Kb:9.6e-05:8.3e-06:31:2e+02
chr1	101375000	101400000	EXTL2:25Kb:0.0001:1.4e-06:2.7e+02:4.7e+02
chr1	101375000	101400000	S1PR1:-325Kb:1.2e-13:1.7e-15:93:4.1e+02
chr1	101375000	101400000	SLC30A7:25Kb:0.0001:1.4e-06:2.7e+02:4.7e+02
chr1	101400000	101425000	S1PR1:-300Kb:6.2e-09:1.7e-10:99:3.5e+02
chr1	101425000	101450000	S1PR1:-275Kb:0.0007:7.7e-05:1e+02:2.6e+02
chr1	101450000	101475000	DPH5:-25Kb:0.00015:1.8e-06:5.2e+02:7.1e+02
chr1	101450000	101475000	S1PR1:-250Kb:2e-05:1.4e-06:1.1e+02:3e+02
chr1	101475000	101500000	S1PR1:-225Kb:9.6e-05:9.3e-06:1.2e+02:2.9e+02
chr1	101500000	101525000	S1PR1:-200Kb:7.3e-06:4e-07:1.3e+02:3.3e+02
chr1	101700000	101725000	DPH5:225Kb:0.00055:1.4e-05:1.2e+02:2.9e+02
chr1	101700000	101725000	EXTL2:350Kb:0.00048:1.3e-05:31:2e+02
chr1	101700000	101725000	SLC30A7:350Kb:0.00048:1.3e-05:31:2e+02
chr1	101725000	101750000	EXTL2:375Kb:0.00094:3.9e-05:29:1.9e+02
chr1	101725000	101750000	S1PR1:25Kb:1.3e-08:5.3e-10:5.2e+02:7.7e+02
chr1	101725000	101750000	SLC30A7:375Kb:0.00094:3.9e-05:29:1.9e+02
chr1	101775000	101800000	RNU6-6:-25Kb:1.7e-08:2.1e-10:5.2e+02:7.7e+02
chr1	103550000	103575000	RNPC3:-500Kb:0.00032:1.3e-05:16:1.2e+02
chr1	103575000	103600000	COL11A1:25Kb:0.0048:0.00013:2.2e+02:3.1e+02
chr1	104025000	104050000	RNPC3:-25Kb:0:0:96:3.2e+02
chr1	104050000	104075000	ACTG1P4:-50Kb:0.0036:8.8e-05:32:1.2e+02
chr1	104050000	104075000	AMY2B:-25Kb:0:0:96:3e+02
chr1	104050000	104075000	COL11A1:500Kb:0.0014:1.9e-05:16:1.2e+02
chr1	104075000	104100000	ACTG1P4:-25Kb:2.9e-07:3.7e-09:96:2.4e+02
chr1	104075000	104100000	RNPC3:25Kb:0:0:96:3e+02
chr1	104100000	104125000	AMY2B:25Kb:1.6e-07:4e-09:96:2.4e+02
chr1	104100000	104125000	RNPC3:50Kb:0.0017:9.5e-05:32:1.2e+02
chr1	104575000	104600000	LOC100129138:-25Kb:0.0047:0.00011:2.1e+02:2.9e+02
chr1	104625000	104650000	LOC100129138:25Kb:0:0:2.1e+02:4.5e+02
chr1	107325000	107350000	NTNG1:-350Kb:0.0016:6.5e-05:43:1.1e+02
chr1	107550000	107575000	NTNG1:-125Kb:0.0073:0.00048:76:1.3e+02
chr1	107550000	107575000	PRMT6:-25Kb:0:0:3.2e+02:4.6e+02
chr1	107575000	107600000	NTNG1:-100Kb:0.0002:5.2e-06:92:1.7e+02
chr1	107600000	107625000	NTNG1:-75Kb:6.2e-05:8.1e-07:1.2e+02:2e+02
chr1	107600000	107625000	PRMT6:25Kb:0:0:3.2e+02:4.6e+02
chr1	107650000	107675000	NTNG1:-25Kb:0.0058:0.00031:3.2e+02:3.8e+02
chr1	107675000	107700000	PRMT6:100Kb:3.4e-06:1.3e-07:92:1.7e+02
chr1	109225000	109250000	FNDC7:-25Kb:1.3e-06:1.6e-08:6e+02:8.9e+02
chr1	109225000	109250000	STXBP3:-50Kb:0.0078:0.00019:3.1e+02:5e+02
chr1	109250000	109275000	PRPF38B:25Kb:5.3e-07:6.6e-09:6e+02:8.9e+02
chr1	109250000	109275000	STXBP3:-25Kb:7.2e-05:8.9e-07:6e+02:8.6e+02
chr1	109275000	109300000	FNDC7:25Kb:2.4e-05:5.9e-07:6e+02:8.6e+02
chr1	109275000	109300000	PRPF38B:50Kb:0.0041:0.0001:3.1e+02:5e+02
chr1	109375000	109400000	AKNAD1:-25Kb:9.3e-12:1.2e-13:6e+02:1e+03
chr1	109375000	109400000	GPSM2:-25Kb:9.3e-12:1.2e-13:6e+02:1e+03
chr1	109400000	109425000	SRG7:25Kb:6.5e-12:7.9e-14:6e+02:1e+03
chr1	109750000	109775000	CELSR2:-25Kb:6.7e-05:8.4e-07:9.3e+02:1.3e+03
chr1	109775000	109800000	SARS:25Kb:6.4e-05:8.3e-07:9.3e+02:1.3e+03
chr1	109775000	109800000	SORT1:-150Kb:0.00078:3.1e-05:1.9e+02:4.6e+02
chr1	109800000	109825000	SORT1:-125Kb:8e-13:1.1e-14:2.3e+02:7.6e+02
chr1	109825000	109850000	SORT1:-100Kb:4.9e-11:1.3e-12:2.4e+02:7.2e+02
chr1	109850000	109875000	MYBPHL:25Kb:9.7e-05:3.7e-06:9.3e+02:1.2e+03
chr1	109850000	109875000	PSRC1:25Kb:9.7e-05:3.7e-06:9.3e+02:1.2e+03
chr1	109875000	109900000	MYBPHL:50Kb:0.0016:8.2e-05:4.7e+02:7.3e+02
chr1	109875000	109900000	PSRC1:50Kb:0.0016:8.2e-05:4.7e+02:7.3e+02
chr1	109900000	109925000	MYBPHL:75Kb:7.8e-06:2e-07:3.2e+02:6.6e+02
chr1	109900000	109925000	PSRC1:75Kb:7.8e-06:2e-07:3.2e+02:6.6e+02
chr1	109900000	109925000	SORT1:-25Kb:0.0026:0.00014:9.3e+02:1.2e+03
chr1	109925000	109950000	CELSR2:150Kb:0.00079:2e-05:1.9e+02:4.6e+02
chr1	109925000	109950000	MYBPHL:100Kb:4.1e-11:5.2e-13:2.4e+02:7.2e+02
chr1	109925000	109950000	PSRC1:100Kb:4.1e-11:5.2e-13:2.4e+02:7.2e+02
chr1	110025000	110050000	AMIGO1:-25Kb:0:0:9.3e+02:1.8e+03
chr1	110050000	110075000	ATXN7L2:25Kb:0:0:9.3e+02:1.8e+03
chr1	110050000	110075000	CYB561D1:25Kb:0:0:9.3e+02:1.8e+03
chr1	110075000	110100000	AMPD2:-75Kb:2.1e-10:5.4e-12:3.4e+02:8.5e+02
chr1	110075000	110100000	EPS8L3:-225Kb:4.5e-10:1.7e-11:1.7e+02:6.7e+02
chr1	110075000	110100000	GNAT2:-75Kb:2.1e-10:5.4e-12:3.4e+02:8.5e+02
chr1	110075000	110100000	GSTM4:-100Kb:5.3e-05:1.4e-06:2.7e+02:6.2e+02
chr1	110100000	110125000	AMPD2:-50Kb:0.0015:5.8e-05:4.7e+02:7.6e+02
chr1	110100000	110125000	GNAT2:-50Kb:0.0015:5.8e-05:4.7e+02:7.6e+02
chr1	110100000	110125000	MIR197:-25Kb:0.00026:6.4e-06:8.3e+02:1.2e+03
chr1	110125000	110150000	AMPD2:-25Kb:3.4e-12:4.4e-14:8.3e+02:1.4e+03
chr1	110125000	110150000	GNAT2:-25Kb:3.4e-12:4.4e-14:8.3e+02:1.4e+03
chr1	110150000	110175000	EPS8L3:-150Kb:0.0039:0.00037:2.1e+02:4.6e+02
chr1	110150000	110175000	GNAI3:75Kb:1.3e-10:1.6e-12:3.4e+02:8.5e+02
chr1	110150000	110175000	GPR61:75Kb:1.3e-10:1.6e-12:3.4e+02:8.5e+02
chr1	110150000	110175000	MIR197:25Kb:3e-12:3.7e-14:8.3e+02:1.4e+03
chr1	110175000	110200000	AHCYL1:-350Kb:0.0089:0.00035:1.4e+02:3.9e+02
chr1	110175000	110200000	EPS8L3:-125Kb:0:0:2.3e+02:1e+03
chr1	110175000	110200000	GNAI3:100Kb:2e-05:7.8e-07:2.7e+02:6.2e+02
chr1	110175000	110200000	GPR61:100Kb:2e-05:7.8e-07:2.7e+02:6.2e+02
chr1	110200000	110225000	EPS8L3:-100Kb:0.00065:3.6e-05:2.7e+02:5.6e+02
chr1	110200000	110225000	GSTM5:-50Kb:0.0065:0.00016:4.7e+02:7.4e+02
chr1	110250000	110275000	GSTM2:50Kb:0.0071:0.00018:4.7e+02:7.4e+02
chr1	110250000	110275000	GSTM3:-25Kb:0.0022:2.7e-05:8.3e+02:1.1e+03
chr1	110275000	110300000	GSTM5:25Kb:0.0023:2.8e-05:8.3e+02:1.1e+03
chr1	110300000	110325000	AHCYL1:-225Kb:8.2e-10:1.1e-11:1.7e+02:6.7e+02
chr1	110300000	110325000	AMPD2:150Kb:0.0077:0.00039:2.1e+02:4.6e+02
chr1	110300000	110325000	GNAI3:225Kb:2.6e-10:6.6e-12:1.7e+02:6.7e+02
chr1	110300000	110325000	GNAT2:150Kb:0.0077:0.00039:2.1e+02:4.6e+02
chr1	110300000	110325000	GPR61:225Kb:2.6e-10:6.6e-12:1.7e+02:6.7e+02
chr1	110300000	110325000	GSTM2:100Kb:0.0031:3.8e-05:2.7e+02:5.6e+02
chr1	110300000	110325000	GSTM4:125Kb:0:0:2.3e+02:1e+03
chr1	110300000	110325000	STRIP1:-250Kb:0.0077:9.8e-05:1.6e+02:4.4e+02
chr1	110325000	110350000	AHCYL1:-200Kb:1.3e-06:3.3e-08:1.8e+02:5.8e+02
chr1	110325000	110350000	CSF1:-125Kb:3e-06:3.8e-08:2.3e+02:6.2e+02
chr1	110500000	110525000	EPS8L3:200Kb:0.0034:0.00028:1.8e+02:4.4e+02
chr1	110525000	110550000	EPS8L3:225Kb:4.5e-10:1.9e-11:1.7e+02:6.7e+02
chr1	110550000	110575000	EPS8L3:250Kb:0.0018:0.00012:1.6e+02:4.4e+02
chr1	110625000	110650000	ALX3:25Kb:1.2e-09:1.5e-11:7.1e+02:1.2e+03
chr1	110725000	110750000	CYMP:-275Kb:3.2e-08:4.1e-10:1.1e+02:5.4e+02
chr1	110725000	110750000	LAMTOR5:-225Kb:0.0061:0.00016:1.3e+02:3.8e+02
chr1	110725000	110750000	PROK1:-250Kb:2.4e-08:6.3e-10:1.2e+02:5.4e+02
chr1	110750000	110775000	PROK1:-225Kb:0.0062:0.00033:1.3e+02:3.6e+02
chr1	110850000	110875000	KCNC4:100Kb:0.007:9e-05:2.4e+02:5.1e+02
chr1	110850000	110875000	PROK1:-125Kb:0.0013:5.1e-05:2e+02:4.7e+02
chr1	110900000	110925000	SLC16A4:-25Kb:0.0029:3.5e-05:7.1e+02:9.9e+02
chr1	110950000	110975000	PROK1:-25Kb:0:0:7.1e+02:1.6e+03
chr1	110975000	111000000	LAMTOR5:25Kb:0:0:7.1e+02:1.6e+03
chr1	111000000	111025000	PROK1:25Kb:0.0095:0.00063:7.1e+02:9.4e+02
chr1	111025000	111050000	CYMP:25Kb:1e-05:2.7e-07:7.1e+02:1.1e+03
chr1	111125000	111150000	KCNA2:-25Kb:0.0096:0.00024:4.5e+02:6.7e+02
chr1	111300000	111325000	KCNA2:150Kb:0.00016:2e-06:83:3.7e+02
chr1	111750000	111775000	OVGP1:-200Kb:0.0036:4.6e-05:1.1e+02:3.2e+02
chr1	111750000	111775000	PGCP1:-175Kb:2.7e-06:3.2e-08:1.2e+02:4.1e+02
chr1	111925000	111950000	CHI3L2:175Kb:5.2e-06:6.7e-08:1.2e+02:4.1e+02
chr1	111950000	111975000	CHI3L2:200Kb:0.0026:6.8e-05:1.1e+02:3.2e+02
chr1	112000000	112025000	DDX20:-275Kb:2.6e-06:1.1e-07:80:3.5e+02
chr1	112000000	112025000	FAM212B:-275Kb:2.6e-06:1.1e-07:80:3.5e+02
chr1	112000000	112025000	LOC100506343:-275Kb:2.6e-06:1.1e-07:80:3.5e+02
chr1	112025000	112050000	DDX20:-250Kb:4.5e-07:1.2e-08:87:3.8e+02
chr1	112025000	112050000	FAM212B:-250Kb:4.5e-07:1.2e-08:87:3.8e+02
chr1	112025000	112050000	LOC100506343:-250Kb:4.5e-07:1.2e-08:87:3.8e+02
chr1	112050000	112075000	DDX20:-225Kb:0.00022:1.2e-05:95:3.1e+02
chr1	112050000	112075000	FAM212B:-225Kb:0.00022:1.2e-05:95:3.1e+02
chr1	112050000	112075000	LOC100129269:-100Kb:0.0015:1.9e-05:2e+02:4e+02
chr1	112050000	112075000	LOC100506343:-225Kb:0.00022:1.2e-05:95:3.1e+02
chr1	112050000	112075000	RAP1A:-100Kb:0.0015:1.9e-05:2e+02:4e+02
chr1	112125000	112150000	ADORA3:25Kb:1.1e-07:1.4e-09:6.7e+02:9.7e+02
chr1	112200000	112225000	C1orf162:200Kb:0.0003:1.2e-05:1.1e+02:3.3e+02
chr1	112250000	112275000	C1orf162:250Kb:0.00056:3e-05:87:3e+02
chr1	112250000	112275000	DDX20:-25Kb:0:0:6.7e+02:1.9e+03
chr1	112250000	112275000	FAM212B:-25Kb:0:0:6.7e+02:1.9e+03
chr1	112250000	112275000	LOC100506343:-25Kb:0:0:6.7e+02:1.9e+03
chr1	112275000	112300000	C1orf162:275Kb:4.9e-06:1.3e-07:80:3.5e+02
chr1	112300000	112325000	C1orf162:300Kb:4.2e-13:5.6e-15:74:4.8e+02
chr1	112925000	112950000	CAPZA1:-225Kb:2.5e-13:3.3e-15:91:4.6e+02
chr1	112925000	112950000	FAM19A3:-325Kb:0.0029:0.00012:53:2.3e+02
chr1	112925000	112950000	MIR4256:-75Kb:3.4e-11:4.4e-13:2.5e+02:6.2e+02
chr1	112925000	112950000	MOV10:-275Kb:0.0035:8.8e-05:67:2.4e+02
chr1	112925000	112950000	PPM1J:-325Kb:0.0029:0.00012:53:2.3e+02
chr1	112925000	112950000	RHOC:-325Kb:0.0029:0.00012:53:2.3e+02
chr1	112925000	112950000	ST7L:-225Kb:2.5e-13:3.3e-15:91:4.6e+02
chr1	112925000	112950000	WNT2B:-75Kb:3.4e-11:4.4e-13:2.5e+02:6.2e+02
chr1	112975000	113000000	CTTNBP2NL:50Kb:6.1e-05:2.5e-06:3.5e+02:5.9e+02
chr1	113000000	113025000	CAPZA1:-150Kb:0.0018:9.5e-05:1.7e+02:3.4e+02
chr1	113000000	113025000	CTTNBP2NL:75Kb:4.4e-11:1e-12:2.5e+02:6.2e+02
chr1	113000000	113025000	ST7L:-150Kb:0.0018:9.5e-05:1.7e+02:3.4e+02
chr1	113025000	113050000	CAPZA1:-125Kb:4.6e-09:1.2e-10:1.6e+02:4.6e+02
chr1	113025000	113050000	CTTNBP2NL:100Kb:0.0047:0.00046:1.9e+02:3.7e+02
chr1	113025000	113050000	ST7L:-125Kb:4.6e-09:1.2e-10:1.6e+02:4.6e+02
chr1	113050000	113075000	CAPZA1:-100Kb:0.00021:8.4e-06:1.9e+02:4e+02
chr1	113050000	113075000	ST7L:-100Kb:0.00021:8.4e-06:1.9e+02:4e+02
chr1	113150000	113175000	CTTNBP2NL:225Kb:4.4e-11:1.2e-12:91:4.6e+02
chr1	113200000	113225000	CTTNBP2NL:275Kb:0.0047:0.00036:67:2.4e+02
chr1	113225000	113250000	CTTNBP2NL:300Kb:0.00032:1.8e-05:59:2.8e+02
chr1	113225000	113250000	MOV10:25Kb:3.2e-11:4e-13:6.3e+02:9.7e+02
chr1	113250000	113275000	CTTNBP2NL:325Kb:0.0047:0.00039:53:2.3e+02
chr1	113275000	113300000	FAM19A3:25Kb:5.8e-14:1.2e-15:6.3e+02:1e+03
chr1	113275000	113300000	PPM1J:25Kb:5.8e-14:1.2e-15:6.3e+02:1e+03
chr1	113275000	113300000	RHOC:25Kb:5.8e-14:1.2e-15:6.3e+02:1e+03
chr1	113325000	113350000	FAM19A3:75Kb:5.8e-14:1.6e-15:2.5e+02:6.3e+02
chr1	113325000	113350000	PPM1J:75Kb:5.8e-14:1.6e-15:2.5e+02:6.3e+02
chr1	113325000	113350000	RHOC:75Kb:5.8e-14:1.6e-15:2.5e+02:6.3e+02
chr1	113350000	113375000	FAM19A3:100Kb:0.0049:0.00032:1.9e+02:3.6e+02
chr1	113350000	113375000	PPM1J:100Kb:0.0049:0.00032:1.9e+02:3.6e+02
chr1	113350000	113375000	RHOC:100Kb:0.0049:0.00032:1.9e+02:3.6e+02
chr1	113450000	113475000	SLC16A1:-25Kb:0.00014:1.7e-06:6.3e+02:8.5e+02
chr1	113475000	113500000	AKR7A2P1:25Kb:9.9e-05:1.2e-06:6.3e+02:8.5e+02
chr1	113575000	113600000	FAM19A3:325Kb:0.0029:0.00016:53:2.3e+02
chr1	113575000	113600000	PPM1J:325Kb:0.0029:0.00016:53:2.3e+02
chr1	113575000	113600000	RHOC:325Kb:0.0029:0.00016:53:2.3e+02
chr1	114325000	114350000	PHTF1:25Kb:0:0:5.1e+02:9.1e+02
chr1	114350000	114375000	AP4B1:-75Kb:0.0034:0.00014:2.1e+02:3.6e+02
chr1	114350000	114375000	BCL2L15:-75Kb:0.0034:0.00014:2.1e+02:3.6e+02
chr1	114350000	114375000	DCLRE1B:-75Kb:0.0034:0.00014:2.1e+02:3.6e+02
chr1	114350000	114375000	HIPK1:-100Kb:0.00019:7.6e-06:1.7e+02:3.5e+02
chr1	114350000	114375000	OLFML3:-150Kb:0.0028:0.00011:1.2e+02:2.7e+02
chr1	114400000	114425000	AP4B1:-25Kb:4.2e-08:1.1e-09:5.3e+02:7.8e+02
chr1	114400000	114425000	BCL2L15:-25Kb:4.2e-08:1.1e-09:5.3e+02:7.8e+02
chr1	114400000	114425000	DCLRE1B:-25Kb:4.2e-08:1.1e-09:5.3e+02:7.8e+02
chr1	114425000	114450000	HIPK1:-25Kb:0:0:5.3e+02:8.9e+02
chr1	114425000	114450000	PTPN22:25Kb:1.1e-07:1.3e-09:5.3e+02:7.8e+02
chr1	114425000	114450000	RSBN1:75Kb:0.0041:0.00016:2.1e+02:3.6e+02
chr1	114450000	114475000	AP4B1:25Kb:0:0:5.3e+02:8.9e+02
chr1	114450000	114475000	BCL2L15:25Kb:0:0:5.3e+02:8.9e+02
chr1	114450000	114475000	DCLRE1B:25Kb:0:0:5.3e+02:8.9e+02
chr1	114450000	114475000	RSBN1:100Kb:0.00077:9.8e-06:1.7e+02:3.5e+02
chr1	114475000	114500000	AP4B1:50Kb:0.0056:0.0003:3e+02:4.4e+02
chr1	114475000	114500000	BCL2L15:50Kb:0.0056:0.0003:3e+02:4.4e+02
chr1	114475000	114500000	DCLRE1B:50Kb:0.0056:0.0003:3e+02:4.4e+02
chr1	114475000	114500000	HIPK1:25Kb:0:0:5.3e+02:9e+02
chr1	114475000	114500000	OLFML3:-25Kb:9.1e-05:1.3e-06:5.3e+02:7.3e+02
chr1	114500000	114525000	RSBN1:150Kb:0.0041:0.00014:1.2e+02:2.7e+02
chr1	114650000	114675000	SYT6:-25Kb:0.002:2.4e-05:5.3e+02:7e+02
chr1	114850000	114875000	OLFML3:350Kb:0.0089:0.00052:58:2e+02
chr1	114875000	114900000	OLFML3:375Kb:0.0028:0.00012:55:2.1e+02
chr1	115275000	115300000	NRAS:25Kb:1.9e-12:2.3e-14:5.9e+02:9.7e+02
chr1	115350000	115375000	SYCP1:-25Kb:0.0007:8.5e-06:2.6e+02:4.6e+02
chr1	115675000	115700000	NGF:-200Kb:0.00011:6.3e-06:1.3e+02:3.1e+02
chr1	115700000	115725000	NGF:-175Kb:3.4e-06:9.4e-08:1.4e+02:3.5e+02
chr1	115950000	115975000	NGF:75Kb:0.0016:0.00011:2.6e+02:4.2e+02
chr1	115975000	116000000	NGF:100Kb:4.3e-09:5.9e-11:2.1e+02:4.8e+02
chr1	116000000	116025000	NGF:125Kb:1.9e-05:7.9e-07:1.7e+02:3.7e+02
chr1	116150000	116175000	CASQ2:-150Kb:0.0017:2.1e-05:1.5e+02:3.4e+02
chr1	116900000	116925000	ATP1A1OS:-50Kb:0.0029:0.00011:2.4e+02:3.9e+02
chr1	116925000	116950000	ATP1A1:25Kb:3.6e-11:4.5e-13:4e+02:6.9e+02
chr1	116925000	116950000	ATP1A1OS:-25Kb:0:0:4e+02:9.1e+02
chr1	116950000	116975000	ATP1A1:50Kb:0.0032:0.00012:2.4e+02:3.9e+02
chr1	116975000	117000000	ATP1A1OS:25Kb:7.3e-09:1.9e-10:4e+02:6.5e+02
chr1	117025000	117050000	ATP1A1:125Kb:8.2e-05:2e-06:1.2e+02:3.1e+02
chr1	117025000	117050000	MAB21L3:375Kb:0.0012:1.5e-05:55:2.5e+02
chr1	117475000	117500000	PTGFRN:25Kb:0.0058:7.4e-05:4e+02:5.8e+02
chr1	117550000	117575000	CD101:25Kb:0.00027:3.4e-06:4e+02:6.1e+02
chr1	117600000	117625000	MIR942:-25Kb:0:0:5.5e+02:9.4e+02
chr1	117600000	117625000	TRIM45:-50Kb:0:0:3.2e+02:7.5e+02
chr1	117625000	117650000	TRIM45:-25Kb:0:0:5.5e+02:1.2e+03
chr1	117625000	117650000	TTF2:25Kb:0:0:5.5e+02:9.4e+02
chr1	117650000	117675000	MIR942:25Kb:0:0:5.5e+02:1.2e+03
chr1	117650000	117675000	TTF2:50Kb:0:0:3.2e+02:7.5e+02
chr1	117675000	117700000	TRIM45:25Kb:6.1e-06:2.3e-07:5.5e+02:7.9e+02
chr1	117675000	117700000	TTF2:75Kb:0.0011:4.1e-05:2.4e+02:4.2e+02
chr1	117825000	117850000	TTF2:225Kb:0.0027:0.00014:1e+02:2.7e+02
chr1	118050000	118075000	GDAP2:-400Kb:0.0022:2.9e-05:65:2.3e+02
chr1	118050000	118075000	WDR3:-400Kb:0.0022:2.9e-05:65:2.3e+02
chr1	118075000	118100000	FAM46C:-50Kb:0.0065:0.00027:3.2e+02:4.7e+02
chr1	118100000	118125000	FAM46C:-25Kb:2.4e-07:3.2e-09:5.5e+02:8e+02
chr1	118150000	118175000	FAM46C:25Kb:0.0016:4.4e-05:5.5e+02:7.2e+02
chr1	118700000	118725000	SPAG17:-25Kb:0.0029:3.6e-05:3.3e+02:4.8e+02
chr1	119500000	119525000	TBX15:-25Kb:8.6e-05:1.1e-06:3.7e+02:5.1e+02
chr1	119875000	119900000	HAO2:-25Kb:0.0021:2.6e-05:3.7e+02:4.8e+02
chr1	119975000	120000000	HSD3B2:25Kb:0.00094:1.1e-05:3.7e+02:4.9e+02
chr1	120150000	120175000	ZNF697:-25Kb:0:0:7.5e+02:1.1e+03
chr1	120200000	120225000	LINC00622:75Kb:1.8e-09:2.2e-11:2.6e+02:4.4e+02
chr1	120200000	120225000	ZNF697:25Kb:1.7e-13:4.2e-15:7.5e+02:9.7e+02
chr1	120275000	120300000	HMGCS2:-25Kb:8.8e-15:1.1e-16:7.5e+02:9.8e+02
chr1	120275000	120300000	PHGDH:25Kb:9.2e-14:1.1e-15:7.5e+02:9.7e+02
chr1	120325000	120350000	HMGCS2:25Kb:2.4e-08:6e-10:7.5e+02:9.2e+02
chr1	120325000	120350000	REG4:-25Kb:8.4e-09:1e-10:7.5e+02:9.3e+02
chr1	120400000	120425000	REG4:50Kb:0.0018:4.5e-05:3.9e+02:5e+02
chr1	121225000	121250000	EMBP1:-25Kb:2.6e-08:3.2e-10:1.7e+02:3.8e+02
chr1	121475000	121500000	EMBP1:225Kb:1.2e-05:2.8e-07:13:1.9e+02
chr1	144900000	144925000	PDE4DIP:-175Kb:0.0052:0.0004:2e+02:6e+02
chr1	144900000	144925000	SEC22B:-175Kb:0.0052:0.0004:2e+02:6e+02
chr1	144925000	144950000	PDE4DIP:-150Kb:2.5e-06:9.9e-08:2.3e+02:8.6e+02
chr1	144925000	144950000	SEC22B:-150Kb:2.5e-06:9.9e-08:2.3e+02:8.6e+02
chr1	145000000	145025000	PDE4DIP:-75Kb:6.6e-05:3.4e-06:4.6e+02:1e+03
chr1	145000000	145025000	SEC22B:-75Kb:6.6e-05:3.4e-06:4.6e+02:1e+03
chr1	145025000	145050000	PDE4DIP:-50Kb:0.00012:7.6e-06:6.9e+02:1.2e+03
chr1	145025000	145050000	SEC22B:-50Kb:0.00012:7.6e-06:6.9e+02:1.2e+03
chr1	145050000	145075000	PDE4DIP:-25Kb:0:0:1.4e+03:2.6e+03
chr1	145050000	145075000	SEC22B:-25Kb:0:0:1.4e+03:2.6e+03
chr1	145100000	145125000	PDE4DIP:25Kb:1.1e-07:2.8e-09:1.4e+03:2.1e+03
chr1	145100000	145125000	SEC22B:25Kb:1.1e-07:2.8e-09:1.4e+03:2.1e+03
chr1	145400000	145425000	ANKRD34A:-50Kb:0.0051:0.00013:4.3e+02:8.6e+02
chr1	145400000	145425000	POLR3GL:-50Kb:0.0051:0.00013:4.3e+02:8.6e+02
chr1	145425000	145450000	ANKRD34A:-25Kb:1.6e-12:2.1e-14:8.9e+02:1.8e+03
chr1	145425000	145450000	POLR3GL:-25Kb:1.6e-12:2.1e-14:8.9e+02:1.8e+03
chr1	145450000	145475000	TXNIP:25Kb:1.7e-12:2.1e-14:8.9e+02:1.8e+03
chr1	146600000	146625000	PDIA3P:-25Kb:3.6e-07:4.8e-09:3.1e+02:4.9e+02
chr1	146600000	146625000	PRKAB2:-25Kb:3.6e-07:4.8e-09:3.1e+02:4.9e+02
chr1	146625000	146650000	CHD1L:-75Kb:4.3e-05:5.2e-07:1.7e+02:3.2e+02
chr1	146625000	146650000	FMO5:-50Kb:0.00023:2.8e-06:1.7e+02:3.1e+02
chr1	146650000	146675000	FMO5:-25Kb:0.008:0.0002:3.1e+02:4.2e+02
chr1	146650000	146675000	PDIA3P:25Kb:0.0019:0.00015:3.1e+02:4.2e+02
chr1	146650000	146675000	PRKAB2:25Kb:0.0019:0.00015:3.1e+02:4.2e+02
chr1	146675000	146700000	PDIA3P:50Kb:7.6e-05:4e-06:1.7e+02:3.1e+02
chr1	146675000	146700000	PRKAB2:50Kb:7.6e-05:4e-06:1.7e+02:3.1e+02
chr1	146700000	146725000	PDIA3P:75Kb:3.2e-05:8.5e-07:1.7e+02:3.2e+02
chr1	146700000	146725000	PRKAB2:75Kb:3.2e-05:8.5e-07:1.7e+02:3.2e+02
chr1	146725000	146750000	PDIA3P:100Kb:0.00013:8.3e-06:1.2e+02:2.6e+02
chr1	146725000	146750000	PRKAB2:100Kb:0.00013:8.3e-06:1.2e+02:2.6e+02
chr1	146750000	146775000	PDIA3P:125Kb:7.6e-05:3.1e-06:94:2.4e+02
chr1	146750000	146775000	PRKAB2:125Kb:7.6e-05:3.1e-06:94:2.4e+02
chr1	146950000	146975000	ACP6:-175Kb:0.0044:0.00017:1e+02:2.1e+02
chr1	146950000	146975000	LINC00624:-25Kb:1.1e-06:5.8e-08:4.4e+02:6.1e+02
chr1	146975000	147000000	BCL9:-25Kb:0:0:4.4e+02:8.7e+02
chr1	147000000	147025000	LINC00624:25Kb:0:0:4.4e+02:8.7e+02
chr1	147025000	147050000	BCL9:25Kb:0:0:4.4e+02:7.7e+02
chr1	147025000	147050000	LINC00624:50Kb:0.0095:0.00082:2.6e+02:3.6e+02
chr1	147050000	147075000	BCL9:50Kb:0:0:2.6e+02:5.5e+02
chr1	147050000	147075000	LINC00624:75Kb:0.0095:0.00089:1.9e+02:2.9e+02
chr1	147075000	147100000	BCL9:75Kb:0:0:1.9e+02:5.6e+02
chr1	147075000	147100000	LINC00624:100Kb:0:0:1.5e+02:4.8e+02
chr1	147100000	147125000	ACP6:-25Kb:0:0:4.4e+02:7.3e+02
chr1	147100000	147125000	BCL9:100Kb:6.9e-05:4.5e-06:1.5e+02:2.9e+02
chr1	147100000	147125000	LINC00624:125Kb:2.7e-13:1.1e-14:1.3e+02:3.7e+02
chr1	147125000	147150000	LINC00624:150Kb:0.008:0.00053:1.1e+02:2.2e+02
chr1	147150000	147175000	ACP6:25Kb:1.1e-06:2.9e-08:4.4e+02:6.1e+02
chr1	147250000	147275000	GJA5:25Kb:0.00053:6.4e-06:4.4e+02:5.8e+02
chr1	147725000	147750000	MIR5087:-75Kb:3.3e-07:1.3e-08:0:1.5e+02
chr1	147750000	147775000	MIR5087:-50Kb:1.1e-05:5.6e-07:0:1.3e+02
chr1	147775000	147800000	MIR5087:-25Kb:0:0:0:4.3e+02
chr1	147825000	147850000	MIR5087:25Kb:0:0:0.019:2.6e+02
chr1	149850000	149875000	SV2A:-25Kb:5e-08:6.2e-10:7.8e+02:1.1e+03
chr1	149875000	149900000	BOLA1:25Kb:4.2e-08:5.2e-10:7.8e+02:1.1e+03
chr1	149875000	149900000	HIST2H2AB:25Kb:4.2e-08:5.2e-10:7.8e+02:1.1e+03
chr1	149875000	149900000	HIST2H2AC:25Kb:4.2e-08:5.2e-10:7.8e+02:1.1e+03
chr1	149875000	149900000	HIST2H2BE:25Kb:4.2e-08:5.2e-10:7.8e+02:1.1e+03
chr1	149875000	149900000	MTMR11:-25Kb:2.4e-06:3e-08:7.8e+02:1.1e+03
chr1	149875000	149900000	SF3B4:-25Kb:2.4e-06:3e-08:7.8e+02:1.1e+03
chr1	149900000	149925000	SV2A:25Kb:1e-06:2.5e-08:7.8e+02:1.1e+03
chr1	150125000	150150000	VPS45:100Kb:3.4e-05:4.2e-07:2.5e+02:5.4e+02
chr1	150225000	150250000	C1orf51:-25Kb:0:0:7.4e+02:1.3e+03
chr1	150225000	150250000	MRPS21:-25Kb:0:0:7.4e+02:1.3e+03
chr1	150250000	150275000	APH1A:25Kb:0:0:7.4e+02:1.3e+03
chr1	150250000	150275000	C1orf54:25Kb:0:0:7.4e+02:1.3e+03
chr1	150250000	150275000	CA14:25Kb:0:0:7.4e+02:1.3e+03
chr1	150250000	150275000	PRPF3:-25Kb:6.5e-05:7.9e-07:7.4e+02:9.4e+02
chr1	150425000	150450000	ADAMTSL4:-75Kb:0.0024:9.1e-05:2.6e+02:4.4e+02
chr1	150425000	150450000	MIR4257:-75Kb:0.0024:9.1e-05:2.6e+02:4.4e+02
chr1	150450000	150475000	ADAMTSL4:-50Kb:3.3e-08:8.1e-10:3.8e+02:6.8e+02
chr1	150450000	150475000	ECM1:-25Kb:0.00038:9.4e-06:7.4e+02:9.5e+02
chr1	150450000	150475000	LINC00568:-25Kb:0.00038:9.4e-06:7.4e+02:9.5e+02
chr1	150450000	150475000	MIR4257:-50Kb:3.3e-08:8.1e-10:3.8e+02:6.8e+02
chr1	150475000	150500000	ADAMTSL4:-25Kb:5e-11:6.2e-13:7.4e+02:1.1e+03
chr1	150475000	150500000	MIR4257:-25Kb:5e-11:6.2e-13:7.4e+02:1.1e+03
chr1	150475000	150500000	TARS2:25Kb:0.00036:8.8e-06:7.4e+02:9.5e+02
chr1	150500000	150525000	ECM1:25Kb:4.5e-11:5.5e-13:7.4e+02:1.1e+03
chr1	150500000	150525000	LINC00568:25Kb:4.5e-11:5.5e-13:7.4e+02:1.1e+03
chr1	150500000	150525000	TARS2:50Kb:5.4e-08:6.7e-10:3.8e+02:6.8e+02
chr1	150575000	150600000	MCL1:25Kb:0.00021:2.5e-06:7.4e+02:9.6e+02
chr1	150600000	150625000	CTSK:-175Kb:0.005:6.5e-05:1.2e+02:3.2e+02
chr1	150750000	150775000	ENSA:150Kb:0.003:7.5e-05:1.3e+02:3.2e+02
chr1	150775000	150800000	ENSA:175Kb:0.0023:2.9e-05:1.2e+02:3.2e+02
chr1	150850000	150875000	SETDB1:-25Kb:0.00098:1.2e-05:7.4e+02:9.6e+02
chr1	150900000	150925000	CERS2:-25Kb:2.4e-13:3e-15:7.4e+02:1.1e+03
chr1	151250000	151275000	PI4KB:-50Kb:0.00017:2.1e-06:4.3e+02:7.6e+02
chr1	151250000	151275000	RFX5:-50Kb:0.00017:2.1e-06:4.3e+02:7.6e+02
chr1	151300000	151325000	ZNF687:50Kb:0.00017:2.1e-06:4.3e+02:7.6e+02
chr1	151325000	151350000	PSMB4:-25Kb:0.00011:1.3e-06:7.9e+02:1.1e+03
chr1	151350000	151375000	SELENBP1:25Kb:0.00011:1.3e-06:7.9e+02:1.1e+03
chr1	151900000	151925000	S100A10:-50Kb:0.0026:3.1e-05:4.1e+02:6.9e+02
chr1	152100000	152125000	RPTN:-25Kb:0.0094:0.00012:3.7e+02:6.2e+02
chr1	152300000	152325000	FLG2:-25Kb:1.9e-07:2.3e-09:3.7e+02:8.3e+02
chr1	153475000	153500000	S100A14:-100Kb:0.00018:2.3e-06:2.1e+02:6e+02
chr1	153475000	153500000	S100A16:-100Kb:0.00018:2.3e-06:2.1e+02:6e+02
chr1	153475000	153500000	S100A2:-50Kb:0.0001:2.6e-06:3.9e+02:7.8e+02
chr1	153475000	153500000	S100A3:-25Kb:0.0023:6e-05:7.3e+02:1.1e+03
chr1	153475000	153500000	S100A4:-25Kb:0.0023:6e-05:7.3e+02:1.1e+03
chr1	153475000	153500000	S100A5:-25Kb:0.0023:6e-05:7.3e+02:1.1e+03
chr1	153475000	153500000	S100A6:-25Kb:0.0023:6e-05:7.3e+02:1.1e+03
chr1	153500000	153525000	S100A14:-75Kb:0.0049:0.00019:2.7e+02:5.7e+02
chr1	153500000	153525000	S100A16:-75Kb:0.0049:0.00019:2.7e+02:5.7e+02
chr1	153500000	153525000	S100A2:-25Kb:0:0:7.3e+02:1.8e+03
chr1	153525000	153550000	S100A3:25Kb:0:0:7.3e+02:1.8e+03
chr1	153525000	153550000	S100A4:25Kb:0:0:7.3e+02:1.8e+03
chr1	153525000	153550000	S100A5:25Kb:0:0:7.3e+02:1.8e+03
chr1	153525000	153550000	S100A6:25Kb:0:0:7.3e+02:1.8e+03
chr1	153550000	153575000	S100A14:-25Kb:0.00079:2e-05:7.3e+02:1.1e+03
chr1	153550000	153575000	S100A16:-25Kb:0.00079:2e-05:7.3e+02:1.1e+03
chr1	153575000	153600000	S100A3:75Kb:0.0048:0.00018:2.7e+02:5.7e+02
chr1	153575000	153600000	S100A4:75Kb:0.0048:0.00018:2.7e+02:5.7e+02
chr1	153575000	153600000	S100A5:75Kb:0.0048:0.00018:2.7e+02:5.7e+02
chr1	153575000	153600000	S100A6:75Kb:0.0048:0.00018:2.7e+02:5.7e+02
chr1	153600000	153625000	S100A3:100Kb:0.0083:0.00042:2.1e+02:4.9e+02
chr1	153600000	153625000	S100A4:100Kb:0.0083:0.00042:2.1e+02:4.9e+02
chr1	153600000	153625000	S100A5:100Kb:0.0083:0.00042:2.1e+02:4.9e+02
chr1	153600000	153625000	S100A6:100Kb:0.0083:0.00042:2.1e+02:4.9e+02
chr1	154550000	154575000	CHRNB2:25Kb:0.0085:0.00022:8.5e+02:1.1e+03
chr1	154550000	154575000	UBE2Q1:25Kb:0.0085:0.00022:8.5e+02:1.1e+03
chr1	154825000	154850000	CHRNB2:300Kb:0.0098:0.00038:90:3.5e+02
chr1	154825000	154850000	UBE2Q1:300Kb:0.0098:0.00038:90:3.5e+02
chr1	154850000	154875000	CHRNB2:325Kb:0.0085:0.00016:84:3.7e+02
chr1	154850000	154875000	UBE2Q1:325Kb:0.0085:0.00016:84:3.7e+02
chr1	154925000	154950000	FLAD1:-25Kb:6.9e-12:8.4e-14:8.5e+02:1.4e+03
chr1	154925000	154950000	LENEP:-25Kb:6.9e-12:8.4e-14:8.5e+02:1.4e+03
chr1	154950000	154975000	CKS1B:25Kb:3.9e-12:4.9e-14:8.5e+02:1.4e+03
chr1	154950000	154975000	MIR4258:25Kb:3.9e-12:4.9e-14:8.5e+02:1.4e+03
chr1	154950000	154975000	PBXIP1:25Kb:3.9e-12:4.9e-14:8.5e+02:1.4e+03
chr1	154950000	154975000	PYGO2:25Kb:3.9e-12:4.9e-14:8.5e+02:1.4e+03
chr1	154950000	154975000	SHC1:25Kb:3.9e-12:4.9e-14:8.5e+02:1.4e+03
chr1	155025000	155050000	EFNA3:-25Kb:0.0016:3.8e-05:8.5e+02:1.2e+03
chr1	155050000	155075000	EFNA4:25Kb:0.003:3.8e-05:8.5e+02:1.2e+03
chr1	155050000	155075000	KRTCAP2:-75Kb:1e-07:1.3e-09:3.1e+02:8e+02
chr1	155050000	155075000	LOC100505666:25Kb:0.003:3.8e-05:8.5e+02:1.2e+03
chr1	155050000	155075000	TRIM46:-75Kb:1e-07:1.3e-09:3.1e+02:8e+02
chr1	155125000	155150000	EFNA3:75Kb:5.2e-08:6.3e-10:3.1e+02:8e+02
chr1	155150000	155175000	GBAP1:-25Kb:5.6e-09:6.8e-11:6.3e+02:1.2e+03
chr1	155150000	155175000	MTX1:-25Kb:5.6e-09:6.8e-11:6.3e+02:1.2e+03
chr1	155150000	155175000	THBS3:-25Kb:5.6e-09:6.8e-11:6.3e+02:1.2e+03
chr1	155175000	155200000	MIR92B:25Kb:3.8e-09:4.6e-11:6.3e+02:1.2e+03
chr1	155175000	155200000	MUC1:25Kb:3.8e-09:4.6e-11:6.3e+02:1.2e+03
chr1	155225000	155250000	FDPS:-50Kb:0:0:3.7e+02:8.9e+02
chr1	155225000	155250000	PKLR:-25Kb:1.1e-06:2.8e-08:6.3e+02:1.1e+03
chr1	155225000	155250000	RUSC1:-50Kb:0:0:3.7e+02:8.9e+02
chr1	155225000	155250000	RUSC1-AS1:-50Kb:0:0:3.7e+02:8.9e+02
chr1	155250000	155275000	CLK2:25Kb:1.6e-06:4e-08:6.3e+02:1.1e+03
chr1	155250000	155275000	FAM189B:25Kb:1.6e-06:4e-08:6.3e+02:1.1e+03
chr1	155250000	155275000	FDPS:-25Kb:0:0:6.3e+02:1.2e+03
chr1	155250000	155275000	HCN3:25Kb:1.6e-06:4e-08:6.3e+02:1.1e+03
chr1	155250000	155275000	RUSC1:-25Kb:0:0:6.3e+02:1.2e+03
chr1	155250000	155275000	RUSC1-AS1:-25Kb:0:0:6.3e+02:1.2e+03
chr1	155250000	155275000	SCAMP3:25Kb:1.6e-06:4e-08:6.3e+02:1.1e+03
chr1	155275000	155300000	CLK2:50Kb:7.7e-09:9.7e-11:3.7e+02:8.9e+02
chr1	155275000	155300000	FAM189B:50Kb:7.7e-09:9.7e-11:3.7e+02:8.9e+02
chr1	155275000	155300000	HCN3:50Kb:7.7e-09:9.7e-11:3.7e+02:8.9e+02
chr1	155275000	155300000	PKLR:25Kb:8.5e-10:1e-11:6.3e+02:1.2e+03
chr1	155275000	155300000	SCAMP3:50Kb:7.7e-09:9.7e-11:3.7e+02:8.9e+02
chr1	155325000	155350000	MIR555:25Kb:5.7e-10:7.4e-12:6.3e+02:1e+03
chr1	155850000	155875000	GON4L:25Kb:5.2e-06:6.2e-08:1e+03:1.3e+03
chr1	155850000	155875000	SYT11:25Kb:5.2e-06:6.2e-08:1e+03:1.3e+03
chr1	155925000	155950000	KIAA0907:25Kb:0.0054:0.00013:1e+03:1.2e+03
chr1	155925000	155950000	RXFP4:25Kb:0.0054:0.00013:1e+03:1.2e+03
chr1	155950000	155975000	ARHGEF2:25Kb:0:0:1e+03:1.6e+03
chr1	155950000	155975000	KIAA0907:50Kb:4.3e-08:5.3e-10:4.9e+02:8.8e+02
chr1	155950000	155975000	RXFP4:50Kb:4.3e-08:5.3e-10:4.9e+02:8.8e+02
chr1	156050000	156075000	BGLAP:-150Kb:0.0008:1e-05:1.7e+02:4.6e+02
chr1	156050000	156075000	PAQR6:-150Kb:0.0008:1e-05:1.7e+02:4.6e+02
chr1	156050000	156075000	PMF1:-125Kb:5.4e-09:6.8e-11:2.3e+02:6.7e+02
chr1	156050000	156075000	PMF1-BGLAP:-150Kb:0.0008:1e-05:1.7e+02:4.6e+02
chr1	156050000	156075000	SEMA4A:-50Kb:1.4e-13:1.8e-15:4.9e+02:1e+03
chr1	156075000	156100000	LMNA:25Kb:0:0:1e+03:1.6e+03
chr1	156075000	156100000	MEX3A:25Kb:0:0:1e+03:1.6e+03
chr1	156100000	156125000	LMNA:50Kb:2.9e-14:7.8e-16:4.9e+02:1e+03
chr1	156100000	156125000	MEX3A:50Kb:2.9e-14:7.8e-16:4.9e+02:1e+03
chr1	156100000	156125000	PMF1:-75Kb:1e-05:2.5e-07:3.2e+02:6.7e+02
chr1	156125000	156150000	PMF1:-50Kb:2.2e-05:8.3e-07:4.9e+02:8.2e+02
chr1	156175000	156200000	LMNA:125Kb:1.4e-09:5.8e-11:2.3e+02:6.7e+02
chr1	156175000	156200000	MEX3A:125Kb:1.4e-09:5.8e-11:2.3e+02:6.7e+02
chr1	156175000	156200000	SEMA4A:75Kb:1.3e-05:3.2e-07:3.2e+02:6.7e+02
chr1	156200000	156225000	LMNA:150Kb:0.00018:9.6e-06:1.7e+02:4.6e+02
chr1	156200000	156225000	MEX3A:150Kb:0.00018:9.6e-06:1.7e+02:4.6e+02
chr1	156425000	156450000	IQGAP3:-100Kb:0.0084:0.00021:3.1e+02:5.4e+02
chr1	156425000	156450000	TTC24:-100Kb:0.0084:0.00021:3.1e+02:5.4e+02
chr1	156450000	156475000	IQGAP3:-75Kb:0.00057:7.2e-06:4.1e+02:6.9e+02
chr1	156450000	156475000	TTC24:-75Kb:0.00057:7.2e-06:4.1e+02:6.9e+02
chr1	156500000	156525000	IQGAP3:-25Kb:0.0089:0.00034:1.2e+03:1.4e+03
chr1	156500000	156525000	MEF2D:50Kb:0.0083:0.00021:6e+02:8.4e+02
chr1	156500000	156525000	TTC24:-25Kb:0.0089:0.00034:1.2e+03:1.4e+03
chr1	156525000	156550000	MEF2D:75Kb:0.00054:6.8e-06:4.1e+02:6.9e+02
chr1	156625000	156650000	CRABP2:-50Kb:0.00036:9.2e-06:6e+02:8.9e+02
chr1	156625000	156650000	ISG20L2:-50Kb:0.00036:9.2e-06:6e+02:8.9e+02
chr1	156625000	156650000	RRNAD1:-50Kb:0.00036:9.2e-06:6e+02:8.9e+02
chr1	156650000	156675000	CRABP2:-25Kb:0:0:1.2e+03:1.8e+03
chr1	156650000	156675000	ISG20L2:-25Kb:0:0:1.2e+03:1.8e+03
chr1	156650000	156675000	RRNAD1:-25Kb:0:0:1.2e+03:1.8e+03
chr1	156675000	156700000	INSRR:-150Kb:0.007:0.00028:2.4e+02:4.6e+02
chr1	156675000	156700000	NES:50Kb:0.00071:8.8e-06:6e+02:8.9e+02
chr1	156675000	156700000	PEAR1:-175Kb:0.0028:0.00011:1.7e+02:4.1e+02
chr1	156750000	156775000	INSRR:-75Kb:0.00034:8.8e-06:4.1e+02:6.8e+02
chr1	156750000	156775000	PEAR1:-100Kb:7.4e-05:9.8e-07:3.1e+02:6.1e+02
chr1	156775000	156800000	INSRR:-50Kb:5.4e-06:7e-08:6e+02:9.4e+02
chr1	156775000	156800000	PEAR1:-75Kb:0.00024:6.5e-06:4.1e+02:6.8e+02
chr1	156825000	156850000	CRABP2:150Kb:0.0092:0.00048:2.4e+02:4.6e+02
chr1	156825000	156850000	ISG20L2:150Kb:0.0092:0.00048:2.4e+02:4.6e+02
chr1	156825000	156850000	NTRK1:50Kb:6e-06:7.8e-08:6e+02:9.4e+02
chr1	156825000	156850000	RRNAD1:150Kb:0.0092:0.00048:2.4e+02:4.6e+02
chr1	156825000	156850000	SH2D2A:50Kb:6e-06:7.8e-08:6e+02:9.4e+02
chr1	156850000	156875000	CRABP2:175Kb:0.0055:0.00021:1.7e+02:4.1e+02
chr1	156850000	156875000	ISG20L2:175Kb:0.0055:0.00021:1.7e+02:4.1e+02
chr1	156850000	156875000	NTRK1:75Kb:0.00028:7.1e-06:4.1e+02:6.8e+02
chr1	156850000	156875000	RRNAD1:175Kb:0.0055:0.00021:1.7e+02:4.1e+02
chr1	156850000	156875000	SH2D2A:75Kb:0.00028:7.1e-06:4.1e+02:6.8e+02
chr1	156900000	156925000	ARHGEF11:-100Kb:0.0083:0.00015:6.1:2.4e+02
chr1	156925000	156950000	MIR765:25Kb:0:0:11:1.3e+03
chr1	156950000	156975000	MIR765:50Kb:3.1e-09:8.1e-11:8.2:4.1e+02
chr1	156975000	157000000	ARHGEF11:-25Kb:0.0083:0.00021:6.6e+02:8.8e+02
chr1	156975000	157000000	MIR765:75Kb:2.6e-05:1.1e-06:6.9:3e+02
chr1	157000000	157025000	MIR765:100Kb:0.0018:9.3e-05:6.1:2.4e+02
chr1	157050000	157075000	CYCSP52:-25Kb:3.4e-12:4.2e-14:6.6e+02:1.2e+03
chr1	157050000	157075000	ETV3:-50Kb:3e-10:3.7e-12:3e+02:7.7e+02
chr1	157075000	157100000	ETV3:-25Kb:1.8e-07:4.5e-09:6.6e+02:1e+03
chr1	157075000	157100000	ETV3L:25Kb:6.2e-12:7.8e-14:6.6e+02:1.2e+03
chr1	157100000	157125000	CYCSP52:25Kb:1.8e-07:4.4e-09:6.6e+02:1e+03
chr1	157100000	157125000	ETV3L:50Kb:2.4e-10:6.1e-12:3e+02:7.7e+02
chr1	157125000	157150000	ETV3L:75Kb:0.00069:2.6e-05:1.9e+02:4.7e+02
chr1	157925000	157950000	LOC646268:-175Kb:0.0099:0.00026:80:2.6e+02
chr1	157975000	158000000	KIRREL:25Kb:0:0:6.3e+02:1.4e+03
chr1	158000000	158025000	KIRREL:50Kb:0:0:3e+02:9.6e+02
chr1	158025000	158050000	KIRREL:75Kb:0:0:2e+02:8e+02
chr1	158050000	158075000	KIRREL:100Kb:0:0:1.4e+02:8.8e+02
chr1	158075000	158100000	KIRREL:125Kb:0:0:1.1e+02:6e+02
chr1	158100000	158125000	CD1D:-25Kb:9.2e-10:1.2e-11:2.1e+02:5.6e+02
chr1	158125000	158150000	LOC646268:25Kb:1e-09:1.3e-11:2.1e+02:5.6e+02
chr1	158150000	158175000	CD1D:25Kb:1e-07:2.6e-09:1.9e+02:5e+02
chr1	158475000	158500000	OR6Y1:-25Kb:3.6e-06:4.4e-08:1.9e+02:4.6e+02
chr1	158625000	158650000	OR6K2:-25Kb:0.0033:4e-05:1.9e+02:3.8e+02
chr1	158625000	158650000	SPTA1:-25Kb:0.0033:4e-05:1.9e+02:3.8e+02
chr1	158700000	158725000	OR6N1:-25Kb:0.0083:0.0002:1.9e+02:3.6e+02
chr1	158700000	158725000	OR6N2:-25Kb:0.0083:0.0002:1.9e+02:3.6e+02
chr1	158750000	158775000	OR6N1:25Kb:0.0018:2.1e-05:1.9e+02:3.9e+02
chr1	158750000	158775000	OR6N2:25Kb:0.0018:2.1e-05:1.9e+02:3.9e+02
chr1	158775000	158800000	MNDA:-25Kb:0.001:1.2e-05:1.9e+02:4e+02
chr1	158875000	158900000	PYHIN1:-25Kb:0.005:6.1e-05:1.9e+02:3.8e+02
chr1	158950000	158975000	IFI16:-25Kb:3.4e-12:8.5e-14:1.9e+02:4.9e+02
chr1	158975000	159000000	AIM2:-50Kb:0.0013:5.2e-05:1.3e+02:2.8e+02
chr1	159000000	159025000	AIM2:-25Kb:0:0:1.9e+02:5.8e+02
chr1	159000000	159025000	IFI16:25Kb:0:0:1.9e+02:7.3e+02
chr1	159025000	159050000	IFI16:50Kb:0.0062:0.00023:1.3e+02:2.8e+02
chr1	159050000	159075000	AIM2:25Kb:1.8e-12:4.8e-14:1.9e+02:4.6e+02
chr1	159100000	159125000	DARC:-50Kb:1.2e-05:3.1e-07:1.6e+02:3.5e+02
chr1	159100000	159125000	LOC100131825:-50Kb:1.2e-05:3.1e-07:1.6e+02:3.5e+02
chr1	159125000	159150000	DARC:-25Kb:1.8e-14:2.2e-16:3.4e+02:6.3e+02
chr1	159125000	159150000	LOC100131825:-25Kb:1.8e-14:2.2e-16:3.4e+02:6.3e+02
chr1	159150000	159175000	CADM3:25Kb:1.7e-14:2.2e-16:3.4e+02:6.3e+02
chr1	159650000	159675000	CRP:-25Kb:1.1e-09:1.3e-11:3.4e+02:6.1e+02
chr1	159750000	159775000	CCDC19:-100Kb:0:0:2.3e+02:6.6e+02
chr1	159750000	159775000	IGSF9:-150Kb:2e-05:1e-06:1.6e+02:3.5e+02
chr1	159750000	159775000	SLAMF9:-150Kb:2e-05:1e-06:1.6e+02:3.5e+02
chr1	159850000	159875000	DUSP23:100Kb:0:0:2.3e+02:6.6e+02
chr1	159850000	159875000	FCRL6:100Kb:0:0:2.3e+02:6.6e+02
chr1	159900000	159925000	DUSP23:150Kb:6e-05:1.6e-06:1.6e+02:3.5e+02
chr1	159900000	159925000	FCRL6:150Kb:6e-05:1.6e-06:1.6e+02:3.5e+02
chr1	159900000	159925000	LOC100505633:-25Kb:2.9e-11:3.6e-13:8.3e+02:1.1e+03
chr1	159925000	159950000	IGSF9:25Kb:1.3e-11:3.3e-13:8.3e+02:1.1e+03
chr1	159925000	159950000	SLAMF9:25Kb:1.3e-11:3.3e-13:8.3e+02:1.1e+03
chr1	159950000	159975000	IGSF9:50Kb:3.7e-09:1.4e-10:4.4e+02:6.9e+02
chr1	159950000	159975000	SLAMF9:50Kb:3.7e-09:1.4e-10:4.4e+02:6.9e+02
chr1	159975000	160000000	IGSF9:75Kb:7.7e-12:9.9e-14:3e+02:6e+02
chr1	159975000	160000000	SLAMF9:75Kb:7.7e-12:9.9e-14:3e+02:6e+02
chr1	160000000	160025000	KCNJ10:-25Kb:0.00024:2.9e-06:8.3e+02:1e+03
chr1	160025000	160050000	PIGM:25Kb:0.00032:4e-06:8.3e+02:1e+03
chr1	160050000	160075000	CASQ1:-100Kb:2.1e-07:8.7e-09:2.3e+02:4.5e+02
chr1	160050000	160075000	PEA15:-125Kb:4.2e-10:1.7e-11:2e+02:4.6e+02
chr1	160050000	160075000	PEX19:-200Kb:0.0047:0.00018:1.1e+02:2.5e+02
chr1	160075000	160100000	ATP1A4:-25Kb:3.2e-07:4e-09:8.3e+02:1.1e+03
chr1	160075000	160100000	CASQ1:-75Kb:1.5e-10:4.1e-12:3e+02:5.7e+02
chr1	160075000	160100000	PEA15:-100Kb:2.7e-07:1.4e-08:2.3e+02:4.5e+02
chr1	160100000	160125000	ATP1A2:25Kb:1.9e-07:5e-09:8.3e+02:1.1e+03
chr1	160125000	160150000	ATP1A2:50Kb:1.2e-05:6.2e-07:4.4e+02:6.3e+02
chr1	160125000	160150000	ATP1A4:25Kb:0.0013:3.3e-05:8.3e+02:9.8e+02
chr1	160125000	160150000	CASQ1:-25Kb:0.00086:7e-05:8.3e+02:9.8e+02
chr1	160150000	160175000	ATP1A2:75Kb:2.9e-10:3.8e-12:3e+02:5.7e+02
chr1	160150000	160175000	IGSF8:100Kb:2.1e-07:8.3e-09:2.3e+02:4.5e+02
chr1	160150000	160175000	KCNJ9:100Kb:2.1e-07:8.3e-09:2.3e+02:4.5e+02
chr1	160150000	160175000	PEA15:-25Kb:0:0:8.3e+02:1.3e+03
chr1	160150000	160175000	PEX19:-100Kb:0.00062:1.6e-05:2.3e+02:4e+02
chr1	160175000	160200000	ATP1A2:100Kb:2.1e-07:8.3e-09:2.3e+02:4.5e+02
chr1	160175000	160200000	CASQ1:25Kb:0:0:8.3e+02:1.3e+03
chr1	160175000	160200000	IGSF8:125Kb:5.6e-10:7.6e-12:2e+02:4.6e+02
chr1	160175000	160200000	KCNJ9:125Kb:5.6e-10:7.6e-12:2e+02:4.6e+02
chr1	160200000	160225000	ATP1A2:125Kb:0.0036:0.00024:2e+02:3.4e+02
chr1	160200000	160225000	CASQ1:50Kb:1.8e-06:9.9e-08:4.4e+02:6.4e+02
chr1	160200000	160225000	IGSF8:150Kb:2e-07:5.4e-09:1.6e+02:3.8e+02
chr1	160200000	160225000	KCNJ9:150Kb:2e-07:5.4e-09:1.6e+02:3.8e+02
chr1	160200000	160225000	PEA15:25Kb:2.8e-12:7.3e-14:8.3e+02:1.1e+03
chr1	160225000	160250000	IGSF8:175Kb:0.0058:0.00039:1.3e+02:2.6e+02
chr1	160225000	160250000	KCNJ9:175Kb:0.0058:0.00039:1.3e+02:2.6e+02
chr1	160250000	160275000	CASQ1:100Kb:0.00014:9.2e-06:2.3e+02:4e+02
chr1	160250000	160275000	IGSF8:200Kb:0.0023:0.00012:1.1e+02:2.5e+02
chr1	160250000	160275000	KCNJ9:200Kb:0.0023:0.00012:1.1e+02:2.5e+02
chr1	160250000	160275000	SUMO1P3:-25Kb:0.00026:3.3e-06:8.3e+02:1e+03
chr1	160275000	160300000	COPA:-25Kb:0.0041:5.2e-05:8.3e+02:9.9e+02
chr1	160275000	160300000	NCSTN:-25Kb:0.0041:5.2e-05:8.3e+02:9.9e+02
chr1	160275000	160300000	PEX19:25Kb:0.00022:2.9e-06:8.3e+02:1e+03
chr1	160300000	160325000	SUMO1P3:25Kb:0.002:4.9e-05:8.3e+02:9.9e+02
chr1	160500000	160525000	CD84:-25Kb:0.00014:1.8e-06:4.5e+02:6.5e+02
chr1	160725000	160750000	SLAMF7:25Kb:0.0001:1.2e-06:4.5e+02:6.6e+02
chr1	160950000	160975000	KLHDC9:-100Kb:0.00018:6.8e-06:1.8e+02:3.8e+02
chr1	160950000	160975000	PVRL4:-100Kb:0.00018:6.8e-06:1.8e+02:3.8e+02
chr1	161000000	161025000	KLHDC9:-50Kb:3.1e-13:3.9e-15:3.7e+02:7.3e+02
chr1	161000000	161025000	PVRL4:-50Kb:3.1e-13:3.9e-15:3.7e+02:7.3e+02
chr1	161025000	161050000	KLHDC9:-25Kb:0.00012:3.1e-06:7.6e+02:9.6e+02
chr1	161025000	161050000	PVRL4:-25Kb:0.00012:3.1e-06:7.6e+02:9.6e+02
chr1	161050000	161075000	ARHGAP30:25Kb:0.00025:3.1e-06:7.6e+02:9.6e+02
chr1	161050000	161075000	TSTD1:50Kb:3.1e-13:3.8e-15:3.7e+02:7.3e+02
chr1	161050000	161075000	USF1:50Kb:3.1e-13:3.8e-15:3.7e+02:7.3e+02
chr1	161125000	161150000	ADAMTS4:-25Kb:0:0:7.6e+02:1.2e+03
chr1	161125000	161150000	NDUFS2:-25Kb:0:0:7.6e+02:1.2e+03
chr1	161150000	161175000	APOA2:-25Kb:0:0:7.6e+02:1.1e+03
chr1	161150000	161175000	B4GALT3:25Kb:0:0:7.6e+02:1.2e+03
chr1	161150000	161175000	C1orf192:-175Kb:0.00017:4.4e-06:1e+02:2.9e+02
chr1	161150000	161175000	FCER1G:-25Kb:0:0:7.6e+02:1.1e+03
chr1	161150000	161175000	MIR5187:-25Kb:0:0:7.6e+02:1.1e+03
chr1	161150000	161175000	PPOX:25Kb:0:0:7.6e+02:1.2e+03
chr1	161150000	161175000	TOMM40L:-25Kb:0:0:7.6e+02:1.1e+03
chr1	161150000	161175000	USP21:25Kb:0:0:7.6e+02:1.2e+03
chr1	161175000	161200000	ADAMTS4:25Kb:0:0:7.6e+02:1.1e+03
chr1	161175000	161200000	C1orf192:-150Kb:1.9e-09:2.5e-11:1.4e+02:4.2e+02
chr1	161175000	161200000	MPZ:-100Kb:0.00022:2.7e-06:1.8e+02:3.8e+02
chr1	161175000	161200000	NDUFS2:25Kb:0:0:7.6e+02:1.1e+03
chr1	161175000	161200000	SDHC:-100Kb:0.00022:2.7e-06:1.8e+02:3.8e+02
chr1	161200000	161225000	PCP4L1:-25Kb:0.00035:4.3e-06:7.6e+02:9.4e+02
chr1	161225000	161250000	NR1I3:25Kb:0.00036:4.7e-06:7.6e+02:9.4e+02
chr1	161250000	161275000	APOA2:75Kb:2.8e-05:1.5e-06:2.5e+02:4.5e+02
chr1	161250000	161275000	FCER1G:75Kb:2.8e-05:1.5e-06:2.5e+02:4.5e+02
chr1	161250000	161275000	MIR5187:75Kb:2.8e-05:1.5e-06:2.5e+02:4.5e+02
chr1	161250000	161275000	NR1I3:50Kb:0.0033:8.6e-05:3.7e+02:5.3e+02
chr1	161250000	161275000	TOMM40L:75Kb:2.8e-05:1.5e-06:2.5e+02:4.5e+02
chr1	161275000	161300000	APOA2:100Kb:6.2e-05:4.2e-06:1.8e+02:3.8e+02
chr1	161275000	161300000	FCER1G:100Kb:6.2e-05:4.2e-06:1.8e+02:3.8e+02
chr1	161275000	161300000	MIR5187:100Kb:6.2e-05:4.2e-06:1.8e+02:3.8e+02
chr1	161275000	161300000	TOMM40L:100Kb:6.2e-05:4.2e-06:1.8e+02:3.8e+02
chr1	161325000	161350000	ADAMTS4:175Kb:0.00027:1.4e-05:1e+02:2.9e+02
chr1	161325000	161350000	APOA2:150Kb:2.4e-09:9.9e-11:1.4e+02:4.2e+02
chr1	161325000	161350000	FCER1G:150Kb:2.4e-09:9.9e-11:1.4e+02:4.2e+02
chr1	161325000	161350000	MIR5187:150Kb:2.4e-09:9.9e-11:1.4e+02:4.2e+02
chr1	161325000	161350000	NDUFS2:175Kb:0.00027:1.4e-05:1e+02:2.9e+02
chr1	161325000	161350000	TOMM40L:150Kb:2.4e-09:9.9e-11:1.4e+02:4.2e+02
chr1	161350000	161375000	ADAMTS4:200Kb:3.1e-07:1.2e-08:77:3.2e+02
chr1	161350000	161375000	APOA2:175Kb:5.5e-13:1.5e-14:1e+02:4.3e+02
chr1	161350000	161375000	B4GALT3:225Kb:0.0016:4e-05:59:2.3e+02
chr1	161350000	161375000	FCER1G:175Kb:5.5e-13:1.5e-14:1e+02:4.3e+02
chr1	161350000	161375000	MIR5187:175Kb:5.5e-13:1.5e-14:1e+02:4.3e+02
chr1	161350000	161375000	NDUFS2:200Kb:3.1e-07:1.2e-08:77:3.2e+02
chr1	161350000	161375000	PPOX:225Kb:0.0016:4e-05:59:2.3e+02
chr1	161350000	161375000	TOMM40L:175Kb:5.5e-13:1.5e-14:1e+02:4.3e+02
chr1	161350000	161375000	USP21:225Kb:0.0016:4e-05:59:2.3e+02
chr1	161450000	161475000	DUSP12:-250Kb:0:0:23:4.2e+02
chr1	161450000	161475000	FCGR2A:-25Kb:0:0:0:4.4e+02
chr1	161450000	161475000	FCGR3A:-50Kb:0.0046:5.8e-05:0:1.6e+02
chr1	161450000	161475000	FCRLA:-225Kb:2.4e-05:3.1e-07:25:2.5e+02
chr1	161450000	161475000	FCRLB:-225Kb:2.4e-05:3.1e-07:25:2.5e+02
chr1	161450000	161475000	HSPA6:-25Kb:0:0:0:4.4e+02
chr1	161475000	161500000	DUSP12:-225Kb:0.00034:8.7e-06:25:2.2e+02
chr1	161625000	161650000	RPL31P11:-25Kb:0.0077:9.6e-05:27:1.9e+02
chr1	161650000	161675000	FCGR2B:25Kb:0.0058:7.1e-05:27:1.9e+02
chr1	161700000	161725000	FCGR2A:225Kb:6e-05:1.5e-06:25:2.2e+02
chr1	161700000	161725000	HSPA6:225Kb:6e-05:1.5e-06:25:2.2e+02
chr1	161750000	161775000	OLFML2B:-225Kb:2.2e-06:5.9e-08:98:3.6e+02
chr1	161775000	161800000	OLFML2B:-200Kb:0.0063:0.00026:1.1e+02:2.9e+02
chr1	161925000	161950000	OLFML2B:-50Kb:0.0067:0.00036:3e+02:4.7e+02
chr1	161950000	161975000	OLFML2B:-25Kb:0:0:5.7e+02:1e+03
chr1	162300000	162325000	C1orf111:-25Kb:0.0068:8.5e-05:5.7e+02:7.5e+02
chr1	162300000	162325000	C1orf226:-25Kb:0.0068:8.5e-05:5.7e+02:7.5e+02
chr1	162325000	162350000	MIR556:25Kb:0.0056:6.9e-05:5.7e+02:7.5e+02
chr1	162350000	162375000	NOS1AP:325Kb:0.004:5.2e-05:64:2.6e+02
chr1	162475000	162500000	UHMK1:25Kb:0.00026:3.2e-06:3e+02:5.2e+02
chr1	162575000	162600000	DDR2:-25Kb:0.002:0.00013:8.2e+02:9.9e+02
chr1	162625000	162650000	DDR2:25Kb:0:0:8.2e+02:1.3e+03
chr1	162650000	162675000	DDR2:50Kb:9.9e-10:3.8e-11:4.1e+02:7.1e+02
chr1	162675000	162700000	DDR2:75Kb:1.2e-08:6.4e-10:2.7e+02:5.5e+02
chr1	162725000	162750000	DDR2:125Kb:7.7e-14:2e-15:1.6e+02:5.3e+02
chr1	162800000	162825000	NUF2:-475Kb:0.00042:1.6e-05:94:2.6e+02
chr1	162800000	162825000	RGS4:-225Kb:0.0094:0.00062:1.4e+02:2.7e+02
chr1	162800000	162825000	RGS5:-475Kb:0.00042:1.6e-05:94:2.6e+02
chr1	162825000	162850000	NUF2:-450Kb:1e-06:1.3e-08:97:3.3e+02
chr1	162825000	162850000	RGS4:-200Kb:2.6e-10:3.5e-12:1.4e+02:4.3e+02
chr1	162825000	162850000	RGS5:-450Kb:1e-06:1.3e-08:97:3.3e+02
chr1	162850000	162875000	NUF2:-425Kb:0.0098:0.00051:1e+02:2.3e+02
chr1	162850000	162875000	RGS4:-175Kb:8.1e-08:2.2e-09:1.5e+02:4e+02
chr1	162850000	162875000	RGS5:-425Kb:0.0098:0.00051:1e+02:2.3e+02
chr1	163025000	163050000	C1orf110:200Kb:6.9e-09:8.9e-11:1.4e+02:4.3e+02
chr1	163025000	163050000	NUF2:-250Kb:3.4e-05:8.7e-07:1.3e+02:3.3e+02
chr1	163025000	163050000	RGS5:-250Kb:3.4e-05:8.7e-07:1.3e+02:3.3e+02
chr1	163125000	163150000	C1orf110:300Kb:0.001:4e-05:1.2e+02:2.9e+02
chr1	163125000	163150000	RGS4:100Kb:0.00036:1.9e-05:1.9e+02:3.6e+02
chr1	163150000	163175000	C1orf110:325Kb:0.0052:0.00027:1.1e+02:2.7e+02
chr1	163275000	163300000	C1orf110:450Kb:5.1e-06:1.3e-07:97:3.3e+02
chr1	163275000	163300000	RGS4:250Kb:2.5e-05:1e-06:1.3e+02:3.3e+02
chr1	164525000	164550000	LOC100505795:-200Kb:6.7e-06:5.4e-07:70:2.6e+02
chr1	164550000	164575000	LOC100505795:-175Kb:5.3e-08:2.9e-09:73:3e+02
chr1	164550000	164575000	PBX1:25Kb:2.1e-12:2.8e-14:4.6e+02:7.4e+02
chr1	164575000	164600000	LOC100505795:-150Kb:2.3e-06:1.6e-07:1e+02:3e+02
chr1	164575000	164600000	PBX1:50Kb:7e-07:2.8e-08:2.5e+02:4.6e+02
chr1	164600000	164625000	LOC100505795:-125Kb:0.00067:6.3e-05:1.2e+02:2.7e+02
chr1	164650000	164675000	LOC100505795:-75Kb:0.0007:7.6e-05:1.8e+02:3.3e+02
chr1	164675000	164700000	LOC100505795:-50Kb:1.4e-09:5.8e-11:2.5e+02:5.1e+02
chr1	164700000	164725000	LOC100505795:-25Kb:0:0:4.6e+02:8.3e+02
chr1	164700000	164725000	PBX1:175Kb:6.5e-05:4.3e-06:73:2.4e+02
chr1	164725000	164750000	PBX1:200Kb:2.7e-06:1.4e-07:70:2.6e+02
chr1	164750000	164775000	LOC100505795:25Kb:3.5e-12:9.3e-14:4.6e+02:7.5e+02
chr1	164750000	164775000	PBX1:225Kb:2e-09:5.3e-11:67:3.1e+02
chr1	165325000	165350000	LOC400794:-225Kb:0.00077:3e-05:67:2.5e+02
chr1	165350000	165375000	LOC400794:-200Kb:0:0:74:5.4e+02
chr1	165375000	165400000	LOC400794:-175Kb:8.4e-05:2.2e-06:84:2.9e+02
chr1	165550000	165575000	LMX1A:225Kb:0.0037:4.5e-05:67:2.5e+02
chr1	165850000	165875000	TMCO1:125Kb:1.8e-13:2.3e-15:1.9e+02:4.9e+02
chr1	165850000	165875000	UCK2:75Kb:9.8e-14:1.2e-15:2.5e+02:5.5e+02
chr1	165875000	165900000	TMCO1:150Kb:1.9e-08:4.8e-10:1.8e+02:4.1e+02
chr1	165875000	165900000	UCK2:100Kb:0.0015:3.8e-05:2.1e+02:3.6e+02
chr1	166100000	166125000	FAM78B:-25Kb:1.2e-13:1.4e-15:3.5e+02:6.4e+02
chr1	166125000	166150000	MIR921:25Kb:1.3e-13:1.6e-15:3.5e+02:6.4e+02
chr1	166800000	166825000	TADA1:-25Kb:0:0:4.6e+02:7.7e+02
chr1	166825000	166850000	POGK:25Kb:9.2e-15:1.1e-16:4.6e+02:7.7e+02
chr1	167075000	167100000	DUSP27:25Kb:5e-05:6.5e-07:4.6e+02:6.2e+02
chr1	167075000	167100000	GPA33:25Kb:5e-05:6.5e-07:4.6e+02:6.2e+02
chr1	167550000	167575000	RCSD1:-25Kb:0.00043:1.1e-05:4.6e+02:6.2e+02
chr1	167600000	167625000	RCSD1:25Kb:0.0034:0.00013:4.6e+02:5.9e+02
chr1	167650000	167675000	MPZL1:-25Kb:5.9e-14:2.4e-15:3.8e+02:6.6e+02
chr1	167650000	167675000	RCSD1:75Kb:3.1e-05:3.9e-07:1.7e+02:3.4e+02
chr1	167675000	167700000	DCAF6:-225Kb:0.00029:7.6e-06:87:2.4e+02
chr1	167675000	167700000	MPC2:-225Kb:0.00029:7.6e-06:87:2.4e+02
chr1	167700000	167725000	DCAF6:-200Kb:0.0053:0.00028:97:2.2e+02
chr1	167700000	167725000	MPC2:-200Kb:0.0053:0.00028:97:2.2e+02
chr1	167700000	167725000	MPZL1:25Kb:0:0:6.3e+02:9.6e+02
chr1	167725000	167750000	DCAF6:-175Kb:0.0073:0.00048:1.1e+02:2.2e+02
chr1	167725000	167750000	MPC2:-175Kb:0.0073:0.00048:1.1e+02:2.2e+02
chr1	167750000	167775000	DCAF6:-150Kb:0.00011:1.4e-06:1.3e+02:2.9e+02
chr1	167750000	167775000	MPC2:-150Kb:0.00011:1.4e-06:1.3e+02:2.9e+02
chr1	167750000	167775000	MPZL1:75Kb:0:0:2.3e+02:5.7e+02
chr1	167775000	167800000	DCAF6:-125Kb:0.0005:2e-05:1.5e+02:2.9e+02
chr1	167775000	167800000	MPC2:-125Kb:0.0005:2e-05:1.5e+02:2.9e+02
chr1	167775000	167800000	MPZL1:100Kb:0.004:0.00039:1.8e+02:3e+02
chr1	167900000	167925000	MPZL1:225Kb:0.00014:1.1e-05:87:2.4e+02
chr1	168025000	168050000	MPZL1:350Kb:6.9e-05:3.8e-06:58:2.2e+02
chr1	168050000	168075000	MPZL1:375Kb:8.7e-05:6e-06:55:2.1e+02
chr1	168400000	168425000	LOC100505918:25Kb:1.2e-05:1.5e-07:4.2e+02:6.1e+02
chr1	168400000	168425000	XCL1:-125Kb:4.7e-10:5.9e-12:1.1e+02:3.7e+02
chr1	168650000	168675000	DPT:-25Kb:0.00034:4.1e-06:4.2e+02:5.8e+02
chr1	169050000	169075000	ATP1B1:-25Kb:7.4e-07:3.1e-08:4.2e+02:5.9e+02
chr1	169075000	169100000	BLZF1:-250Kb:5.2e-08:6.6e-10:73:2.7e+02
chr1	169075000	169100000	NME7:-250Kb:5.2e-08:6.6e-10:73:2.7e+02
chr1	169100000	169125000	ATP1B1:25Kb:0:0:4.2e+02:7.8e+02
chr1	169125000	169150000	ATP1B1:50Kb:0.00047:3.9e-05:2.4e+02:3.6e+02
chr1	169275000	169300000	ATP1B1:200Kb:4.6e-06:2.6e-07:83:2.4e+02
chr1	169300000	169325000	ATP1B1:225Kb:0.00022:1.5e-05:77:2.1e+02
chr1	169325000	169350000	ATP1B1:250Kb:2.1e-09:5.8e-11:73:2.7e+02
chr1	169425000	169450000	SLC19A2:-25Kb:6.5e-07:1.6e-08:3.9e+02:5.8e+02
chr1	169500000	169525000	SLC19A2:50Kb:4.7e-08:5.8e-10:2.2e+02:4.2e+02
chr1	169875000	169900000	SCYL3:25Kb:1.8e-05:2.2e-07:2.5e+02:4.6e+02
chr1	170075000	170100000	METTL11B:-25Kb:0.0006:1.5e-05:2.5e+02:4.4e+02
chr1	170075000	170100000	MIR3119-1:-25Kb:0.0006:1.5e-05:2.5e+02:4.4e+02
chr1	170075000	170100000	MIR3119-2:-25Kb:0.0006:1.5e-05:2.5e+02:4.4e+02
chr1	170125000	170150000	METTL11B:25Kb:6.8e-11:8.4e-13:2.5e+02:5.6e+02
chr1	170125000	170150000	MIR3119-1:25Kb:6.8e-11:8.4e-13:2.5e+02:5.6e+02
chr1	170125000	170150000	MIR3119-2:25Kb:6.8e-11:8.4e-13:2.5e+02:5.6e+02
chr1	170275000	170300000	LOC284688:25Kb:4.1e-05:5.1e-07:2.5e+02:4.7e+02
chr1	170475000	170500000	GORAB:-25Kb:8.3e-06:2.2e-07:2.5e+02:4.8e+02
chr1	170500000	170525000	PRRX1:-125Kb:0.00022:1.1e-05:1.3e+02:3.2e+02
chr1	170525000	170550000	GORAB:25Kb:0:0:2.5e+02:7.3e+02
chr1	170525000	170550000	PRRX1:-100Kb:0.00064:4.2e-05:1.4e+02:3.2e+02
chr1	170600000	170625000	PRRX1:-25Kb:4e-07:1.6e-08:2.5e+02:5e+02
chr1	170625000	170650000	GORAB:125Kb:0.00027:1.1e-05:1.3e+02:3.2e+02
chr1	170650000	170675000	PRRX1:25Kb:0:0:2.5e+02:7.2e+02
chr1	170675000	170700000	PRRX1:50Kb:9.2e-11:2.4e-12:1.9e+02:5e+02
chr1	170875000	170900000	MROH9:-25Kb:0.00042:5e-06:2.5e+02:4.5e+02
chr1	171050000	171075000	FMO2:-100Kb:0.0043:0.00011:1.4e+02:3e+02
chr1	171075000	171100000	FMO2:-75Kb:0.0043:6.5e-05:1.8e+02:3.5e+02
chr1	171075000	171100000	FMO6P:-25Kb:2.8e-08:3.4e-10:4.4e+02:7.2e+02
chr1	171725000	171750000	VAMP4:25Kb:4.7e-06:5.8e-08:5.7e+02:7.9e+02
chr1	171925000	171950000	METTL13:175Kb:0.00043:1.1e-05:83:2.6e+02
chr1	171950000	171975000	C1orf105:-425Kb:0.00048:8.8e-06:64:2.8e+02
chr1	171950000	171975000	METTL13:200Kb:1e-09:1.3e-11:70:3.4e+02
chr1	171975000	172000000	C1orf105:-400Kb:0.00048:1.2e-05:66:2.7e+02
chr1	172000000	172025000	C1orf105:-375Kb:0.0088:0.00034:70:2.4e+02
chr1	172125000	172150000	DNM3OS:25Kb:0.0003:1.2e-05:4.5e+02:6.3e+02
chr1	172125000	172150000	MIR3120:25Kb:0.0003:1.2e-05:4.5e+02:6.3e+02
chr1	172300000	172325000	DNM3OS:200Kb:0.00012:3.3e-06:1.1e+02:3e+02
chr1	172300000	172325000	MIR3120:200Kb:0.00012:3.3e-06:1.1e+02:3e+02
chr1	172325000	172350000	DNM3OS:225Kb:0.0022:0.00012:99:2.6e+02
chr1	172325000	172350000	MIR3120:225Kb:0.0022:0.00012:99:2.6e+02
chr1	172350000	172375000	DNM3OS:250Kb:1.3e-06:1.7e-08:92:3.3e+02
chr1	172350000	172375000	MIR3120:250Kb:1.3e-06:1.7e-08:92:3.3e+02
chr1	172600000	172625000	FASLG:-25Kb:4.4e-12:5.5e-14:4.5e+02:8.2e+02
chr1	172650000	172675000	FASLG:25Kb:1.1e-10:2.7e-12:4.5e+02:7.9e+02
chr1	172775000	172800000	TNFSF4:-400Kb:0.0036:9.4e-05:1.1e+02:2.9e+02
chr1	172975000	173000000	TNFSF18:-25Kb:0:0:3.8e+02:8.3e+02
chr1	173025000	173050000	TNFSF18:25Kb:1.7e-08:4.2e-10:3.8e+02:6.8e+02
chr1	173150000	173175000	TNFSF4:-25Kb:0.0019:2.5e-05:3.8e+02:5.7e+02
chr1	173400000	173425000	LOC100506023:-25Kb:5.5e-13:7.1e-15:5.5e+02:9.1e+02
chr1	173400000	173425000	PRDX6:-25Kb:5.5e-13:7.1e-15:5.5e+02:9.1e+02
chr1	173850000	173875000	SERPINC1:-25Kb:9.1e-15:1.1e-16:5.5e+02:8.8e+02
chr1	174725000	174750000	CACYBP:-225Kb:4.3e-15:1.1e-16:73:3.3e+02
chr1	174750000	174775000	CACYBP:-200Kb:3.5e-05:1.8e-06:79:2.2e+02
chr1	174925000	174950000	CACYBP:-25Kb:2.3e-10:9e-12:3e+02:5.1e+02
chr1	174950000	174975000	MRPS14:-25Kb:0:0:3e+02:5.8e+02
chr1	174975000	175000000	CACYBP:25Kb:0:0:3e+02:5.8e+02
chr1	175000000	175025000	TNN:-25Kb:0.00066:8.1e-06:4.4e+02:5.7e+02
chr1	175875000	175900000	SCARNA3:-50Kb:1.3e-06:3.3e-08:2.2e+02:3.7e+02
chr1	175900000	175925000	SCARNA3:-25Kb:2.4e-09:3e-11:4.2e+02:6e+02
chr1	176025000	176050000	SCARNA3:100Kb:0.0053:0.0002:1.2e+02:2.1e+02
chr1	176200000	176225000	RFWD2:25Kb:0.00032:4.1e-06:4.2e+02:5.3e+02
chr1	177000000	177025000	MIR488:25Kb:5.9e-05:7.4e-07:4.3e+02:5.5e+02
chr1	178225000	178250000	RASAL2:175Kb:0.0096:0.00012:1.3e+02:3.3e+02
chr1	178225000	178250000	RASAL2-AS1:175Kb:0.0096:0.00012:1.3e+02:3.3e+02
chr1	178250000	178275000	TEX35:-225Kb:0.00032:9e-06:1e+02:3.4e+02
chr1	178275000	178300000	TEX35:-200Kb:0.003:0.00017:1.2e+02:3.2e+02
chr1	178300000	178325000	TEX35:-175Kb:0.0012:5e-05:1.4e+02:3.6e+02
chr1	178475000	178500000	FAM20B:-500Kb:1.6e-05:2e-07:52:3.3e+02
chr1	178500000	178525000	FAM20B:-475Kb:2.5e-05:6.3e-07:55:3.2e+02
chr1	178500000	178525000	RALGPS2:-175Kb:0.00033:8.5e-06:1.3e+02:3.7e+02
chr1	178650000	178675000	RALGPS2:-25Kb:0.00012:1.5e-06:6.7e+02:9.3e+02
chr1	178675000	178700000	C1orf220:175Kb:0.00014:8.7e-06:1.3e+02:3.7e+02
chr1	178700000	178725000	C1orf220:200Kb:1.5e-07:4.5e-09:1.1e+02:4.3e+02
chr1	178725000	178750000	C1orf220:225Kb:1.5e-07:3.7e-09:1e+02:4.2e+02
chr1	178750000	178775000	C1orf220:250Kb:0.0016:0.00015:95:3e+02
chr1	178775000	178800000	C1orf220:275Kb:0.0032:0.00034:87:2.8e+02
chr1	178825000	178850000	C1orf220:325Kb:0.0047:0.00059:76:2.6e+02
chr1	178925000	178950000	TEX35:450Kb:0.0068:0.00048:57:2.4e+02
chr1	178950000	178975000	C1orf220:450Kb:0.0005:3.9e-05:57:2.8e+02
chr1	178950000	178975000	TEX35:475Kb:0.008:0.00067:55:2.3e+02
chr1	178975000	179000000	C1orf220:475Kb:1.7e-05:7.7e-07:55:3.2e+02
chr1	178975000	179000000	TEX35:500Kb:1.8e-05:2.5e-07:52:3.3e+02
chr1	179725000	179750000	FAM163A:25Kb:0.00013:1.6e-06:4.2e+02:6.3e+02
chr1	179750000	179775000	FAM163A:50Kb:0.0059:0.00015:2.3e+02:3.9e+02
chr1	180050000	180075000	QSOX1:-50Kb:0.00012:2.9e-06:3.8e+02:6.3e+02
chr1	180075000	180100000	QSOX1:-25Kb:9.3e-09:1.1e-10:7.2e+02:1.1e+03
chr1	180125000	180150000	TOR1AIP1:275Kb:8.6e-05:1.1e-06:77:3e+02
chr1	180125000	180150000	TOR1AIP2:300Kb:0.00013:1.6e-06:71:2.9e+02
chr1	180200000	180225000	ACBD6:-250Kb:3.6e-05:4.6e-07:48:3.3e+02
chr1	180200000	180225000	LOC100527964:-25Kb:1.2e-13:1.6e-15:7.2e+02:1.2e+03
chr1	180225000	180250000	ACBD6:-225Kb:0.0015:3.9e-05:53:2.8e+02
chr1	180250000	180275000	LOC100527964:25Kb:0.00056:3.7e-05:7.2e+02:9.4e+02
chr1	180375000	180400000	LOC100527964:150Kb:3.5e-09:9.3e-11:1.3e+02:5e+02
chr1	180425000	180450000	LOC100527964:200Kb:2.5e-06:9.8e-08:1e+02:4e+02
chr1	180450000	180475000	LOC100527964:225Kb:0.0005:2.6e-05:53:2.8e+02
chr1	180850000	180875000	KIAA1614:-25Kb:3.4e-07:1.4e-08:7.4e+02:1e+03
chr1	180900000	180925000	KIAA1614:25Kb:8.9e-09:2.2e-10:7.4e+02:1.1e+03
chr1	180950000	180975000	STX6:-25Kb:0.0017:4.6e-05:7.4e+02:9.6e+02
chr1	181025000	181050000	MR1:25Kb:2.6e-14:3.3e-16:7.4e+02:1.2e+03
chr1	181050000	181075000	MR1:50Kb:0.0039:0.00015:4.1e+02:6.1e+02
chr1	181050000	181075000	STX6:75Kb:0.0018:7.2e-05:2.9e+02:5e+02
chr1	181075000	181100000	IER5:25Kb:7.8e-05:1.9e-06:7.4e+02:1.3e+03
chr1	181100000	181125000	IER5:50Kb:1.6e-05:1.9e-07:4.1e+02:1.1e+03
chr1	181100000	181125000	KIAA1614:225Kb:8.9e-09:2.4e-10:1.2e+02:4.7e+02
chr1	181100000	181125000	MR1:100Kb:6.5e-09:1.7e-10:2.3e+02:5.8e+02
chr1	181100000	181125000	STX6:125Kb:1e-06:1.3e-08:1.9e+02:5e+02
chr1	181125000	181150000	KIAA1614:250Kb:2e-05:1.1e-06:1.2e+02:3.8e+02
chr1	183525000	183550000	NCF2:-25Kb:3.7e-05:4.5e-07:8.5e+02:1.3e+03
chr1	183875000	183900000	APOBEC4:275Kb:0.002:2.4e-05:1.1e+02:4.8e+02
chr1	183875000	183900000	ARPC5:275Kb:0.002:2.4e-05:1.1e+02:4.8e+02
chr1	183875000	183900000	RGL1:275Kb:0.002:2.4e-05:1.1e+02:4.8e+02
chr1	184775000	184800000	FAM129A:-150Kb:2.4e-05:3e-07:1.3e+02:4.8e+02
chr1	186325000	186350000	OCLM:-25Kb:0.0072:8.9e-05:3.6e+02:5.6e+02
chr1	186350000	186375000	C1orf27:25Kb:0.0078:9.4e-05:3.6e+02:5.6e+02
chr1	186350000	186375000	TPR:25Kb:0.0078:9.4e-05:3.6e+02:5.6e+02
chr1	186375000	186400000	OCLM:25Kb:0.0092:0.00023:3.6e+02:5.4e+02
chr1	190550000	190575000	LOC440704:-25Kb:1.1e-05:1.3e-07:3.2e+02:4.2e+02
chr1	191950000	191975000	RGS21:-325Kb:0.00094:2.4e-05:53:1.8e+02
chr1	192150000	192175000	RGS18:25Kb:4.9e-05:6e-07:3.7e+02:5e+02
chr1	192300000	192325000	RGS21:25Kb:0.00094:2.1e-05:3.7e+02:4.9e+02
chr1	192425000	192450000	RGS1:-100Kb:2.3e-07:1.2e-08:1.6e+02:3.3e+02
chr1	192450000	192475000	RGS1:-75Kb:1.2e-05:7.8e-07:2.1e+02:3.6e+02
chr1	192475000	192500000	RGS1:-50Kb:2.3e-07:1.1e-08:3e+02:4.7e+02
chr1	192500000	192525000	RGS1:-25Kb:0:0:5.6e+02:8.9e+02
chr1	192550000	192575000	RGS1:25Kb:0:0:5.6e+02:8.5e+02
chr1	192975000	193000000	RGS2:200Kb:1.5e-06:1.9e-08:1.1e+02:2.8e+02
chr1	193025000	193050000	CDC73:-50Kb:0.003:3.7e-05:3e+02:4.2e+02
chr1	193025000	193050000	GLRX2:-50Kb:0.003:3.7e-05:3e+02:4.2e+02
chr1	193050000	193075000	TROVE2:25Kb:1.8e-05:2.2e-07:5.6e+02:7.2e+02
chr1	193050000	193075000	UCHL5:25Kb:1.8e-05:2.2e-07:5.6e+02:7.2e+02
chr1	193075000	193100000	TROVE2:50Kb:0.0018:4.3e-05:3e+02:4.2e+02
chr1	193075000	193100000	UCHL5:50Kb:0.0018:4.3e-05:3e+02:4.2e+02
chr1	193125000	193150000	MIR1278:25Kb:1.6e-12:1.9e-14:3.9e+02:6.3e+02
chr1	196275000	196300000	CFH:-325Kb:0.00016:6.9e-06:59:1.7e+02
chr1	196300000	196325000	CFH:-300Kb:3.1e-07:4.3e-09:62:2.1e+02
chr1	196325000	196350000	CFH:-275Kb:1.2e-05:3.3e-07:65:2e+02
chr1	196350000	196375000	CFH:-250Kb:0.0081:0.00051:69:1.6e+02
chr1	196575000	196600000	CFH:-25Kb:0.0081:0.00057:3.1e+02:3.9e+02
chr1	197075000	197100000	ASPM:-25Kb:6.4e-09:7.8e-11:3.8e+02:5.7e+02
chr1	197475000	197500000	LHX9:-400Kb:0.0038:0.00011:63:1.8e+02
chr1	197575000	197600000	LHX9:-300Kb:0.0001:1.4e-06:74:2.2e+02
chr1	197700000	197725000	DENND1B:-25Kb:1.8e-12:2.3e-14:5e+02:7.5e+02
chr1	197750000	197775000	DENND1B:25Kb:9.2e-08:2.3e-09:5e+02:6.9e+02
chr1	198150000	198175000	NEK7:25Kb:0.0007:1.9e-05:5e+02:6.4e+02
chr1	198225000	198250000	NEK7:100Kb:0.00045:6.1e-06:1.5e+02:2.9e+02
chr1	198250000	198275000	NEK7:125Kb:0.00074:3e-05:1.2e+02:2.5e+02
chr1	198425000	198450000	LHX9:550Kb:0.0082:0.00034:53:1.6e+02
chr1	198475000	198500000	ATP6V1G3:-25Kb:6e-11:7.6e-13:5e+02:7.3e+02
chr1	200300000	200325000	SMIM16:-25Kb:0.00029:7.4e-06:5.3e+02:8.9e+02
chr1	200350000	200375000	SMIM16:25Kb:0.00015:1.9e-06:5.3e+02:9.2e+02
chr1	200400000	200425000	ZNF281:25Kb:0.0056:7.1e-05:5.3e+02:8.5e+02
chr1	201325000	201350000	LAD1:-25Kb:2e-05:2.5e-07:8.9e+02:1.4e+03
chr1	201350000	201375000	TNNT2:25Kb:2.1e-05:2.6e-07:8.9e+02:1.4e+03
chr1	201375000	201400000	LAD1:25Kb:0.0058:0.00014:8.9e+02:1.3e+03
chr1	201400000	201425000	PHLDA3:-25Kb:0.00014:1.7e-06:1.1e+03:1.6e+03
chr1	201450000	201475000	PHLDA3:25Kb:0.00038:9.3e-06:1.1e+03:1.6e+03
chr1	201525000	201550000	MIR5191:-150Kb:0.0069:0.00026:2.5e+02:6.3e+02
chr1	201525000	201550000	NAV1:-75Kb:5e-08:6.2e-10:4.3e+02:1.1e+03
chr1	201525000	201550000	RNU6-79:-225Kb:0.0094:0.00012:1.3e+02:5.3e+02
chr1	201675000	201700000	RNU6-79:-75Kb:0.0094:0.00023:4.3e+02:8.1e+02
chr1	201700000	201725000	MIR5191:25Kb:0.00092:1.2e-05:1.1e+03:1.6e+03
chr1	201750000	201775000	MIR5191:75Kb:0.0069:0.00024:4.3e+02:8.1e+02
chr1	201850000	201875000	LMOD1:-50Kb:8.8e-11:2.1e-12:6.1e+02:1.2e+03
chr1	201850000	201875000	RNPEP:-100Kb:0.0055:0.00014:3.3e+02:6.4e+02
chr1	201850000	201875000	TIMM17A:-50Kb:8.8e-11:2.1e-12:6.1e+02:1.2e+03
chr1	201875000	201900000	LMOD1:-25Kb:0:0:1.1e+03:1.9e+03
chr1	201875000	201900000	SHISA4:25Kb:1.1e-05:4.2e-07:1.1e+03:1.5e+03
chr1	201875000	201900000	TIMM17A:-25Kb:0:0:1.1e+03:1.9e+03
chr1	201900000	201925000	SHISA4:50Kb:8.7e-11:2.2e-12:6.1e+02:1.2e+03
chr1	201925000	201950000	SHISA4:75Kb:0:0:4.3e+02:1.2e+03
chr1	201950000	201975000	GPR37L1:-125Kb:1.6e-09:3.9e-11:2.7e+02:8.9e+02
chr1	201950000	201975000	SHISA4:100Kb:0.0026:0.00013:3.3e+02:6.4e+02
chr1	201975000	202000000	GPR37L1:-100Kb:7.9e-12:9.7e-14:3.3e+02:1e+03
chr1	202075000	202100000	ELF3:100Kb:2.9e-12:3.6e-14:3.3e+02:1e+03
chr1	202075000	202100000	RNPEP:125Kb:6.5e-12:8.2e-14:2.7e+02:8.9e+02
chr1	202275000	202300000	LGR6:125Kb:1.6e-05:2e-07:1.6e+02:6.5e+02
chr1	202775000	202800000	LOC148709:-50Kb:0.0099:0.00025:3.7e+02:6.9e+02
chr1	202800000	202825000	KDM5B:25Kb:0.0084:0.0001:6.9e+02:1e+03
chr1	202800000	202825000	KDM5B-AS1:25Kb:0.0084:0.0001:6.9e+02:1e+03
chr1	202800000	202825000	LOC148709:-25Kb:0.0078:9.7e-05:6.9e+02:1e+03
chr1	202800000	202825000	LOC641515:25Kb:0.0084:0.0001:6.9e+02:1e+03
chr1	202825000	202850000	KDM5B:50Kb:0.0095:0.00023:3.7e+02:6.9e+02
chr1	202825000	202850000	KDM5B-AS1:50Kb:0.0095:0.00023:3.7e+02:6.9e+02
chr1	202825000	202850000	LOC641515:50Kb:0.0095:0.00023:3.7e+02:6.9e+02
chr1	202950000	202975000	ADIPOR1:25Kb:0.00059:7.2e-06:6.9e+02:1.1e+03
chr1	202950000	202975000	CYB5R1:25Kb:0.00059:7.2e-06:6.9e+02:1.1e+03
chr1	203000000	203025000	CHIT1:-175Kb:5.1e-05:6.6e-07:2.3e+02:6.5e+02
chr1	203025000	203050000	CHIT1:-150Kb:0.0096:0.00049:2.9e+02:5.8e+02
chr1	203075000	203100000	CHIT1:-100Kb:0.0033:8.5e-05:3.3e+02:6.6e+02
chr1	203100000	203125000	CHIT1:-75Kb:0.0087:0.00034:4.1e+02:7.1e+02
chr1	203100000	203125000	MYBPH:-25Kb:0.00035:4.4e-06:9.9e+02:1.4e+03
chr1	203125000	203150000	CHI3L1:-25Kb:0.0032:4.1e-05:9.9e+02:1.3e+03
chr1	203150000	203175000	MYBPH:25Kb:0.0016:4.1e-05:9.9e+02:1.3e+03
chr1	203175000	203200000	ADORA1:100Kb:0.0071:8.6e-05:3.3e+02:6.6e+02
chr1	203175000	203200000	PPFIA4:175Kb:4.3e-05:5.5e-07:2.3e+02:6.5e+02
chr1	203300000	203325000	OPTC:-150Kb:0.0016:4.2e-05:2.9e+02:6.6e+02
chr1	203400000	203425000	FMOD:100Kb:4e-05:5.2e-07:3.3e+02:7.6e+02
chr1	203450000	203475000	FMOD:150Kb:0.0007:1.8e-05:2.9e+02:6.6e+02
chr1	203475000	203500000	ATP2B4:-100Kb:0.00049:6.2e-06:3.3e+02:7.3e+02
chr1	203650000	203675000	OPTC:200Kb:1.6e-06:2.1e-08:1.8e+02:7e+02
chr1	203825000	203850000	ETNK2:-275Kb:1e-06:1.3e-08:99:5.2e+02
chr1	204075000	204100000	SNRPE:250Kb:1.5e-08:1.9e-10:1.1e+02:6.8e+02
chr1	204100000	204125000	LINC00628:-225Kb:0.0015:0.00012:1.3e+02:4.2e+02
chr1	204100000	204125000	PLEKHA6:-225Kb:0.0015:0.00012:1.3e+02:4.2e+02
chr1	204100000	204125000	SNRPE:275Kb:5.1e-05:1.3e-06:99:5.2e+02
chr1	204125000	204150000	GOLT1A:-50Kb:5.6e-05:1.5e-06:5e+02:8.6e+02
chr1	204125000	204150000	KISS1:-25Kb:7.5e-05:9.3e-07:9.5e+02:1.3e+03
chr1	204125000	204150000	LINC00628:-200Kb:3.1e-13:8.1e-15:1.6e+02:7.6e+02
chr1	204125000	204150000	PLEKHA6:-200Kb:3.1e-13:8.1e-15:1.6e+02:7.6e+02
chr1	204150000	204175000	LINC00628:-175Kb:0.0013:8.7e-05:1.9e+02:4.9e+02
chr1	204150000	204175000	PLEKHA6:-175Kb:0.0013:8.7e-05:1.9e+02:4.9e+02
chr1	204150000	204175000	REN:25Kb:3.7e-05:9.6e-07:9.5e+02:1.3e+03
chr1	204175000	204200000	LINC00628:-150Kb:0:0:2.5e+02:9.1e+02
chr1	204175000	204200000	PLEKHA6:-150Kb:0:0:2.5e+02:9.1e+02
chr1	204175000	204200000	REN:50Kb:3.7e-05:1.4e-06:5e+02:8.6e+02
chr1	204200000	204225000	GOLT1A:25Kb:0.0013:7e-05:9.5e+02:1.2e+03
chr1	204200000	204225000	LINC00628:-125Kb:2.1e-12:8.3e-14:2.2e+02:7.9e+02
chr1	204200000	204225000	PLEKHA6:-125Kb:2.1e-12:8.3e-14:2.2e+02:7.9e+02
chr1	204225000	204250000	LINC00628:-100Kb:4.2e-12:2.2e-13:2.7e+02:8.3e+02
chr1	204225000	204250000	PLEKHA6:-100Kb:4.2e-12:2.2e-13:2.7e+02:8.3e+02
chr1	204300000	204325000	GOLT1A:125Kb:0.0013:6e-05:2.2e+02:5.1e+02
chr1	204325000	204350000	ETNK2:225Kb:0.0035:8.8e-05:1.3e+02:4.2e+02
chr1	204325000	204350000	GOLT1A:150Kb:0:0:2.5e+02:9.1e+02
chr1	204325000	204350000	KISS1:175Kb:0.0023:5.6e-05:1.9e+02:4.9e+02
chr1	204325000	204350000	REN:200Kb:1.6e-13:2.1e-15:1.6e+02:7.6e+02
chr1	204350000	204375000	REN:225Kb:0.00051:2.6e-05:1.3e+02:4.4e+02
chr1	204375000	204400000	PIK3C2B:-75Kb:0.0024:9.2e-05:3.5e+02:6.4e+02
chr1	204400000	204425000	PIK3C2B:-50Kb:0:0:5e+02:1.5e+03
chr1	204425000	204450000	PIK3C2B:-25Kb:7.1e-06:1.8e-07:9.5e+02:1.3e+03
chr1	204450000	204475000	PPP1R15B:75Kb:0.0062:7.7e-05:3.5e+02:6.4e+02
chr1	205125000	205150000	DSTYK:-50Kb:0.0036:4.5e-05:3.9e+02:6.8e+02
chr1	205125000	205150000	TMCC2:-50Kb:0.0036:4.5e-05:3.9e+02:6.8e+02
chr1	205200000	205225000	RBBP5:125Kb:0.0085:0.00011:1.7e+02:4.5e+02
chr1	205225000	205250000	NUAK2:-50Kb:0:0:5.3e+02:1.2e+03
chr1	205250000	205275000	NUAK2:-25Kb:0:0:6.6e+02:1.6e+03
chr1	205300000	205325000	CDK18:-150Kb:7.2e-13:1.9e-14:1.4e+02:6.7e+02
chr1	205300000	205325000	KLHDC8A:-25Kb:0.00071:1.8e-05:6.6e+02:9.5e+02
chr1	205300000	205325000	LEMD1-AS1:-25Kb:0.00071:1.8e-05:6.6e+02:9.5e+02
chr1	205300000	205325000	MIR135B:-100Kb:0.0079:9.8e-05:2e+02:4.7e+02
chr1	205325000	205350000	CDK18:-125Kb:3.5e-05:1.4e-06:1.7e+02:5e+02
chr1	205450000	205475000	KLHDC8A:125Kb:7.6e-05:9.8e-07:1.7e+02:5e+02
chr1	205450000	205475000	LEMD1-AS1:125Kb:7.6e-05:9.8e-07:1.7e+02:5e+02
chr1	205475000	205500000	CDK18:25Kb:5e-14:6.7e-16:6.6e+02:1.2e+03
chr1	205475000	205500000	KLHDC8A:150Kb:0.0026:0.0001:1.4e+02:4e+02
chr1	205475000	205500000	LEMD1-AS1:150Kb:0.0026:0.0001:1.4e+02:4e+02
chr1	205550000	205575000	ELK4:-50Kb:9.1e-15:1.1e-16:3.7e+02:9.5e+02
chr1	205550000	205575000	SLC45A3:-75Kb:3.9e-05:1e-06:2.6e+02:6e+02
chr1	205650000	205675000	SLC45A3:25Kb:6.6e-06:8.5e-08:6.6e+02:1e+03
chr1	205675000	205700000	SLC45A3:50Kb:0.0013:4.9e-05:3.7e+02:6.4e+02
chr1	205750000	205775000	SLC41A1:-25Kb:9.9e-05:1.3e-06:6.6e+02:1e+03
chr1	205875000	205900000	SLC26A9:-25Kb:0.00055:7.1e-06:6.6e+02:1e+03
chr1	206200000	206225000	C1orf186:-75Kb:0.0038:0.0001:36:3e+02
[truncated: 22,541 more rows]
