# Supplementary material for: Promoter-enhancer interactions identified from Hi-C data using probabilistic models and hierarchical topological domains
Source: Nat Commun. 2017 Dec 21;8:2237. doi: 10.1038/s41467-017-02386-3 (PMC5740158; doi:10.1038/s41467-017-02386-3)
Supplement: Supplementary file 4 — Supplementary Data 1 [file 41467_2017_2386_MOESM4_ESM.zip › lib25_IMR90.enh_1e-4.bed]

chr1	525000	550000	LOC100288069:-175Kb:7e-10:2e-11:5e+02:7.5e+02
chr1	575000	600000	LINC00115:-175Kb:3.1e-08:8.6e-10:2.7e+02:5.1e+02
chr1	575000	600000	LOC100288069:-125Kb:1.1e-10:1.6e-12:5e+02:7.6e+02
chr1	575000	600000	LOC643837:-175Kb:3.1e-08:8.6e-10:2.7e+02:5.1e+02
chr1	600000	625000	LINC00115:-150Kb:1.1e-09:1.6e-11:5e+02:7.6e+02
chr1	600000	625000	LOC643837:-150Kb:1.1e-09:1.6e-11:5e+02:7.6e+02
chr1	800000	825000	LOC100130417:-50Kb:5.5e-08:7.4e-10:5e+02:7.6e+02
chr1	800000	825000	SAMD11:-50Kb:5.5e-08:7.4e-10:5e+02:7.6e+02
chr1	825000	850000	C1orf170:-75Kb:2.8e-08:3.7e-10:5e+02:7.6e+02
chr1	825000	850000	KLHL17:-50Kb:4.1e-08:5.5e-10:5e+02:7.6e+02
chr1	825000	850000	NOC2L:-50Kb:4.1e-08:5.5e-10:5e+02:7.6e+02
chr1	825000	850000	PLEKHN1:-75Kb:2.8e-08:3.7e-10:5e+02:7.6e+02
chr1	850000	875000	HES4:-75Kb:2e-08:2.5e-10:5e+02:7.6e+02
chr1	850000	875000	ISG15:-75Kb:2e-08:2.5e-10:5e+02:7.6e+02
chr1	1300000	1325000	CCNL2:-25Kb:8e-07:1e-08:5.6e+02:8.2e+02
chr1	1300000	1325000	LOC148413:-25Kb:8e-07:1e-08:5.6e+02:8.2e+02
chr1	1300000	1325000	MRPL20:-25Kb:8e-07:1e-08:5.6e+02:8.2e+02
chr1	1325000	1350000	AURKAIP1:25Kb:6.5e-07:8.1e-09:5.6e+02:8.2e+02
chr1	1475000	1500000	SSU72:-25Kb:0:0:5.6e+02:1.2e+03
chr1	1500000	1525000	C1orf233:-25Kb:3.1e-09:3.8e-11:5.6e+02:8.7e+02
chr1	1500000	1525000	TMEM240:25Kb:0:0:5.6e+02:1.2e+03
chr1	1525000	1550000	SSU72:25Kb:1.4e-09:3.6e-11:5.6e+02:8.7e+02
chr1	1675000	1700000	NADK:-25Kb:2.3e-07:8.9e-09:5.2e+02:7.9e+02
chr1	1700000	1725000	GNB1:-100Kb:1.7e-05:8.7e-07:1e+02:3.3e+02
chr1	1700000	1725000	SLC35E2:25Kb:6.9e-07:8.4e-09:5.2e+02:7.9e+02
chr1	1725000	1750000	GNB1:-75Kb:1.1e-05:4.1e-07:1.4e+02:3.8e+02
chr1	1725000	1750000	NADK:25Kb:0:0:5.2e+02:1e+03
chr1	1750000	1775000	GNB1:-50Kb:2.5e-10:6.4e-12:2.3e+02:5.5e+02
chr1	1750000	1775000	NADK:50Kb:2e-08:5.2e-10:2.3e+02:5.2e+02
chr1	1775000	1800000	GNB1:-25Kb:2e-11:2.6e-13:5.2e+02:8.6e+02
chr1	1800000	1825000	NADK:100Kb:1.7e-05:8.7e-07:1e+02:3.3e+02
chr1	2100000	2125000	MORN1:-200Kb:4.1e-07:2.2e-08:68:3.3e+02
chr1	2100000	2125000	RER1:-200Kb:4.1e-07:2.2e-08:68:3.3e+02
chr1	2125000	2150000	MORN1:-175Kb:8.5e-15:1.1e-16:85:4.8e+02
chr1	2125000	2150000	RER1:-175Kb:8.5e-15:1.1e-16:85:4.8e+02
chr1	2125000	2150000	SKI:-25Kb:3.5e-05:1.8e-06:6e+02:8.1e+02
chr1	2150000	2175000	C1orf86:25Kb:7.1e-05:1.8e-06:6e+02:8.1e+02
chr1	2150000	2175000	MORN1:-150Kb:6.2e-10:1.6e-11:1.1e+02:4.2e+02
chr1	2150000	2175000	RER1:-150Kb:6.2e-10:1.6e-11:1.1e+02:4.2e+02
chr1	2175000	2200000	SKI:25Kb:4.1e-12:5.4e-14:6e+02:9.4e+02
chr1	2225000	2250000	SKI:75Kb:1.3e-05:5.3e-07:2.1e+02:4.4e+02
chr1	2275000	2300000	MORN1:-25Kb:8.7e-09:3.4e-10:6e+02:8.9e+02
chr1	2275000	2300000	RER1:-25Kb:8.7e-09:3.4e-10:6e+02:8.9e+02
chr1	2300000	2325000	C1orf86:175Kb:0:0:85:4.8e+02
chr1	2300000	2325000	LOC100129534:25Kb:2.4e-08:3.1e-10:6e+02:8.9e+02
chr1	2300000	2325000	SKI:150Kb:1.9e-10:5e-12:1.1e+02:4.2e+02
chr1	2375000	2400000	HES5:-75Kb:4.4e-05:5.6e-07:1.6e+02:3.9e+02
chr1	2375000	2400000	PANK4:-75Kb:4.4e-05:5.6e-07:1.6e+02:3.9e+02
chr1	3350000	3375000	MEGF6:-175Kb:1.6e-10:1e-11:81:2.5e+02
chr1	3350000	3375000	TPRG1L:-175Kb:1.6e-10:1e-11:81:2.5e+02
chr1	3375000	3400000	MEGF6:-150Kb:7.1e-12:3.7e-13:98:2.8e+02
chr1	3375000	3400000	TPRG1L:-150Kb:7.1e-12:3.7e-13:98:2.8e+02
chr1	3400000	3425000	MEGF6:-125Kb:0:0:1.2e+02:3.6e+02
chr1	3400000	3425000	TPRG1L:-125Kb:0:0:1.2e+02:3.6e+02
chr1	3425000	3450000	MEGF6:-100Kb:3.9e-05:3.6e-06:1.6e+02:2.8e+02
chr1	3425000	3450000	TPRG1L:-100Kb:3.9e-05:3.6e-06:1.6e+02:2.8e+02
chr1	3450000	3475000	MEGF6:-75Kb:0:0:1.7e+02:4e+02
chr1	3450000	3475000	TPRG1L:-75Kb:0:0:1.7e+02:4e+02
chr1	3475000	3500000	MEGF6:-50Kb:1.5e-06:1.2e-07:2.6e+02:3.9e+02
chr1	3475000	3500000	TPRG1L:-50Kb:1.5e-06:1.2e-07:2.6e+02:3.9e+02
chr1	3525000	3550000	ARHGEF16:175Kb:6e-08:8.7e-10:81:2.5e+02
chr1	3525000	3550000	MIR551A:50Kb:1.9e-05:2.3e-07:2.6e+02:3.9e+02
chr1	3525000	3550000	TP73:-25Kb:4e-12:5.1e-14:5.5e+02:7.3e+02
chr1	3525000	3550000	WRAP73:-25Kb:4e-12:5.1e-14:5.5e+02:7.3e+02
chr1	3550000	3575000	MEGF6:25Kb:3.2e-12:1.3e-13:5.5e+02:7.3e+02
chr1	3550000	3575000	TPRG1L:25Kb:3.2e-12:1.3e-13:5.5e+02:7.3e+02
chr1	3650000	3675000	SMIM1:-25Kb:5.7e-10:1.4e-11:5.5e+02:7.1e+02
chr1	3675000	3700000	CCDC27:25Kb:1.3e-09:1.6e-11:5.5e+02:7.1e+02
chr1	3675000	3700000	LRRC47:-25Kb:0:0:5.5e+02:7.5e+02
chr1	3675000	3700000	TP73-AS1:25Kb:1.3e-09:1.6e-11:5.5e+02:7.1e+02
chr1	3700000	3725000	SMIM1:25Kb:8.8e-15:1.1e-16:5.5e+02:7.5e+02
chr1	3725000	3750000	CEP104:-25Kb:2.7e-14:3.3e-16:5.5e+02:7.4e+02
chr1	3725000	3750000	DFFB:-25Kb:2.7e-14:3.3e-16:5.5e+02:7.4e+02
chr1	3750000	3775000	C1orf174:-50Kb:3.8e-12:1e-13:1.6e+02:3.4e+02
chr1	3750000	3775000	LOC100133612:-50Kb:3.8e-12:1e-13:1.6e+02:3.4e+02
chr1	3800000	3825000	CEP104:50Kb:8.1e-12:2e-13:1.6e+02:3.4e+02
chr1	3800000	3825000	DFFB:50Kb:8.1e-12:2e-13:1.6e+02:3.4e+02
chr1	3825000	3850000	C1orf174:25Kb:0:0:15:2.6e+02
chr1	3825000	3850000	LOC100133612:25Kb:0:0:15:2.6e+02
chr1	3825000	3850000	LOC728716:-175Kb:1.2e-07:1.5e-09:23:1.6e+02
chr1	4425000	4450000	LOC284661:-25Kb:7e-06:1.7e-07:3e+02:4e+02
chr1	4475000	4500000	LOC284661:25Kb:9e-08:1.1e-09:3e+02:4.2e+02
chr1	6375000	6400000	GPR153:75Kb:5.3e-06:1.4e-07:2.3e+02:4.8e+02
chr1	6375000	6400000	HES3:75Kb:5.3e-06:1.4e-07:2.3e+02:4.8e+02
chr1	6400000	6425000	ACOT7:-50Kb:1.7e-09:2.2e-11:3.4e+02:6.9e+02
chr1	6400000	6425000	GPR153:100Kb:2.2e-10:2.8e-12:1.8e+02:5.1e+02
chr1	6400000	6425000	HES3:100Kb:2.2e-10:2.8e-12:1.8e+02:5.1e+02
chr1	6425000	6450000	ACOT7:-25Kb:2.7e-06:6.9e-08:6.7e+02:9.5e+02
chr1	6550000	6575000	PLEKHG5:-25Kb:3.2e-13:4e-15:5.5e+02:9.7e+02
chr1	6625000	6650000	KLHL21:-25Kb:1.8e-06:2.2e-08:5.5e+02:8.6e+02
chr1	6625000	6650000	PHF13:-25Kb:1.8e-06:2.2e-08:5.5e+02:8.6e+02
chr1	6650000	6675000	ZBTB48:25Kb:1.4e-06:1.8e-08:5.5e+02:8.6e+02
chr1	6700000	6725000	THAP3:25Kb:1.5e-13:1.9e-15:5.5e+02:1e+03
chr1	6800000	6825000	CAMTA1:-25Kb:1.8e-06:2.2e-08:6.5e+02:9.8e+02
chr1	7875000	7900000	UTS2:-25Kb:4.2e-05:1e-06:6.5e+02:9.4e+02
chr1	7925000	7950000	UTS2:25Kb:4.2e-05:5.4e-07:6.5e+02:9.5e+02
chr1	8025000	8050000	SLC45A1:-350Kb:7.1e-12:8.9e-14:84:5.3e+02
chr1	8050000	8075000	SLC45A1:-325Kb:1.8e-07:4.6e-09:92:4.4e+02
chr1	8075000	8100000	SLC45A1:-300Kb:4.2e-05:1.6e-06:1e+02:3.8e+02
chr1	8350000	8375000	ERRFI1:275Kb:6.1e-11:8.1e-13:1.1e+02:5.6e+02
chr1	9375000	9400000	SPSB1:25Kb:5.2e-12:6.9e-14:9.2e+02:1.3e+03
chr1	9500000	9525000	SPSB1:150Kb:3.6e-08:9.5e-10:2.2e+02:5.5e+02
chr1	9725000	9750000	C1orf200:25Kb:2e-05:2.4e-07:7.8e+02:1.1e+03
chr1	9725000	9750000	PIK3CD:25Kb:2e-05:2.4e-07:7.8e+02:1.1e+03
chr1	9900000	9925000	CLSTN1:25Kb:3.3e-05:4.1e-07:7.8e+02:1.1e+03
chr1	9925000	9950000	CTNNBIP1:-25Kb:9e-07:1.1e-08:7.8e+02:1.1e+03
chr1	10425000	10450000	PGD:-25Kb:0:0:7.8e+02:1.2e+03
chr1	11075000	11100000	TARDBP:25Kb:0:0:49:4.6e+02
chr1	11175000	11200000	EXOSC10:25Kb:3.8e-09:4.7e-11:6.9e+02:9.8e+02
chr1	11175000	11200000	MTOR-AS1:-25Kb:6.5e-12:7.9e-14:6.9e+02:1e+03
chr1	11700000	11725000	AGTRAP:-75Kb:3.7e-05:9.6e-07:2.3e+02:5e+02
chr1	11750000	11775000	AGTRAP:-25Kb:5.2e-11:6.7e-13:6.9e+02:1.1e+03
chr1	11775000	11800000	DRAXIN:25Kb:4.3e-11:5.2e-13:6.9e+02:1.1e+03
chr1	11775000	11800000	FBXO2:75Kb:2.6e-05:3.2e-07:2.3e+02:5e+02
chr1	11775000	11800000	FBXO44:75Kb:2.6e-05:3.2e-07:2.3e+02:5e+02
chr1	11775000	11800000	FBXO6:75Kb:2.6e-05:3.2e-07:2.3e+02:5e+02
chr1	11775000	11800000	MAD2L2:25Kb:4.3e-11:5.2e-13:6.9e+02:1.1e+03
chr1	11800000	11825000	AGTRAP:25Kb:7.1e-05:2.8e-06:6.9e+02:9.4e+02
chr1	11950000	11975000	NPPA:50Kb:1.7e-06:2.1e-08:4.5e+02:7.6e+02
chr1	11950000	11975000	NPPA-AS1:50Kb:1.7e-06:2.1e-08:4.5e+02:7.6e+02
chr1	11950000	11975000	NPPB:50Kb:1.7e-06:2.1e-08:4.5e+02:7.6e+02
chr1	12150000	12175000	MIR4632:-100Kb:3e-08:7.6e-10:2.1e+02:5.4e+02
chr1	12175000	12200000	MIR4632:-75Kb:0:0:3.1e+02:1.2e+03
chr1	12175000	12200000	VPS13D:-100Kb:1e-06:1.2e-08:2.1e+02:5.1e+02
chr1	12200000	12225000	TNFRSF1B:-25Kb:1.8e-05:2.3e-07:8.6e+02:1.1e+03
chr1	12350000	12375000	AADACL4:-350Kb:4.4e-05:1.1e-06:1.2e+02:3.6e+02
chr1	12350000	12375000	DHRS3:-325Kb:1.5e-07:6.1e-09:1.3e+02:4.1e+02
chr1	12375000	12400000	AADACL4:-325Kb:1e-05:1.3e-07:1.3e+02:3.8e+02
chr1	12375000	12400000	DHRS3:-300Kb:1.5e-10:2.1e-12:1.3e+02:4.8e+02
chr1	12400000	12425000	DHRS3:-275Kb:2.7e-06:1.5e-07:1.4e+02:4e+02
chr1	12450000	12475000	DHRS3:-225Kb:1.5e-07:4.3e-09:1.6e+02:4.5e+02
chr1	12525000	12550000	SNORA59B:-25Kb:1.8e-09:4.8e-11:6.9e+02:1e+03
chr1	12575000	12600000	SNORA59B:25Kb:1.3e-10:1.7e-12:6.9e+02:1e+03
chr1	12750000	12775000	AADACL3:-25Kb:1.6e-09:1.9e-11:14:3.4e+02
chr1	14000000	14025000	PRDM2:-25Kb:2.8e-06:1.8e-07:4.1e+02:5.4e+02
chr1	14050000	14075000	PRDM2:25Kb:0:0:4.1e+02:6.6e+02
chr1	14075000	14100000	PRDM2:50Kb:4e-07:2.1e-08:2e+02:3.5e+02
chr1	14100000	14125000	PRDM2:75Kb:3e-10:7.8e-12:1.3e+02:3.1e+02
chr1	14125000	14150000	PRDM2:100Kb:7.9e-09:3.1e-10:99:2.6e+02
chr1	15525000	15550000	TMEM51:50Kb:2.9e-08:3.8e-10:4.9e+02:8.9e+02
chr1	15525000	15550000	TMEM51-AS1:50Kb:2.9e-08:3.8e-10:4.9e+02:8.9e+02
chr1	15575000	15600000	TMEM51:100Kb:1.9e-05:4.9e-07:2.7e+02:5.9e+02
chr1	15575000	15600000	TMEM51-AS1:100Kb:1.9e-05:4.9e-07:2.7e+02:5.9e+02
chr1	15625000	15650000	CTRC:-125Kb:8.4e-05:2.1e-06:2.3e+02:5.4e+02
chr1	15650000	15675000	CTRC:-100Kb:3.9e-06:4.9e-08:2.7e+02:6.4e+02
chr1	15650000	15675000	EFHD2:-75Kb:7.6e-06:9.5e-08:3.5e+02:7.1e+02
chr1	16400000	16425000	ARHGEF19:-125Kb:9.8e-07:2.4e-08:2.2e+02:6.2e+02
chr1	16400000	16425000	EPHA2:-75Kb:3.9e-09:4.9e-11:3.2e+02:7.8e+02
chr1	16400000	16425000	RSG1:-150Kb:1.9e-05:4.8e-07:1.6e+02:5.3e+02
chr1	16425000	16450000	FAM131C:25Kb:5.9e-06:4.7e-07:9.1e+02:1.3e+03
chr1	16450000	16475000	EPHA2:-25Kb:4.2e-05:1.6e-06:9.1e+02:1.2e+03
chr1	16450000	16475000	FAM131C:50Kb:3.5e-06:1.9e-07:4.7e+02:8.4e+02
chr1	16475000	16500000	FAM131C:75Kb:2.4e-09:6.2e-11:3.2e+02:7.8e+02
chr1	16500000	16525000	EPHA2:25Kb:8.6e-08:2.1e-09:9.1e+02:1.3e+03
chr1	16500000	16525000	FAM131C:100Kb:0:0:2.4e+02:1.1e+03
chr1	16525000	16550000	FAM131C:125Kb:8e-07:3.2e-08:2.2e+02:6.2e+02
chr1	16525000	16550000	RSG1:-25Kb:6.2e-12:7.6e-14:9.1e+02:1.5e+03
chr1	16550000	16575000	ARHGEF19:25Kb:1.3e-12:1.6e-14:9.1e+02:1.5e+03
chr1	16550000	16575000	FAM131C:150Kb:4.5e-06:2.9e-07:1.6e+02:5.3e+02
chr1	16925000	16950000	CROCC:-300Kb:1e-12:1.3e-14:7.4:5.2e+02
chr1	16925000	16950000	CROCCP2:-25Kb:0:0:2.7e+02:1.1e+03
chr1	16925000	16950000	ESPNP:-100Kb:0:0:24:5.9e+02
chr1	16925000	16950000	MST1P2:-25Kb:0:0:2.7e+02:1.1e+03
chr1	16950000	16975000	ESPNP:-75Kb:1.7e-07:6.7e-09:30:4.2e+02
chr1	16950000	16975000	NBPF1:25Kb:0:0:2.7e+02:1.1e+03
chr1	17000000	17025000	ESPNP:-25Kb:5.1e-10:1.3e-11:2.7e+02:7.2e+02
chr1	17000000	17025000	NBPF1:75Kb:1.2e-05:8.1e-07:30:3.6e+02
chr1	17025000	17050000	CROCCP2:75Kb:3.1e-07:7.7e-09:30:4.2e+02
chr1	17025000	17050000	MST1P2:75Kb:3.1e-07:7.7e-09:30:4.2e+02
chr1	17025000	17050000	NBPF1:100Kb:0:0:24:5.9e+02
chr1	17200000	17225000	CROCC:-25Kb:1.8e-08:4.6e-10:34:4.4e+02
chr1	17200000	17225000	ESPNP:175Kb:2.7e-05:1.4e-06:10:3.3e+02
chr1	17200000	17225000	NBPF1:275Kb:2.3e-05:1.9e-06:7.8:3.2e+02
chr1	17225000	17250000	NBPF1:300Kb:5.3e-13:2.9e-14:7.4:5.2e+02
chr1	17250000	17275000	NBPF1:325Kb:1.4e-14:5.6e-16:7:5.5e+02
chr1	17300000	17325000	ATP13A2:-25Kb:8.8e-07:1.1e-08:7.9e+02:1.2e+03
chr1	17325000	17350000	MFAP2:25Kb:7.5e-07:9.1e-09:7.9e+02:1.2e+03
chr1	17450000	17475000	PADI1:-75Kb:1e-07:3.9e-09:2.9e+02:6.5e+02
chr1	17500000	17525000	PADI1:-25Kb:5.6e-10:7e-12:7.9e+02:1.2e+03
chr1	17550000	17575000	PADI1:25Kb:2.3e-08:5.8e-10:7.9e+02:1.2e+03
chr1	17550000	17575000	PADI2:125Kb:1.7e-11:2.3e-13:1.8e+02:6.4e+02
chr1	18100000	18125000	ACTL8:25Kb:7.9e-10:1e-11:4.2e+02:7.6e+02
chr1	19150000	19175000	TAS1R2:-25Kb:7.3e-07:1.3e-08:4.2e+02:7.8e+02
chr1	19175000	19200000	MIR4695:-25Kb:1.1e-06:1.4e-08:2.2e+02:5.8e+02
chr1	19200000	19225000	TAS1R2:25Kb:7.3e-07:1.8e-08:2.2e+02:5.8e+02
chr1	19375000	19400000	ALDH4A1:150Kb:1.5e-08:4e-10:1.9e+02:5.8e+02
chr1	19400000	19425000	ALDH4A1:175Kb:2.5e-14:3.3e-16:1.6e+02:6.7e+02
chr1	19650000	19675000	AKR7A2:25Kb:2e-09:2.5e-11:7.8e+02:1.2e+03
chr1	19650000	19675000	C1orf151-NBL1:-325Kb:4.1e-06:1.1e-07:1.3e+02:5.1e+02
chr1	19650000	19675000	HTR6:-325Kb:4.1e-06:1.1e-07:1.3e+02:5.1e+02
chr1	19650000	19675000	PQLC2:25Kb:2e-09:2.5e-11:7.8e+02:1.2e+03
chr1	19675000	19700000	C1orf151-NBL1:-300Kb:1.3e-05:5.1e-07:1.4e+02:4.9e+02
chr1	19675000	19700000	HTR6:-300Kb:1.3e-05:5.1e-07:1.4e+02:4.9e+02
chr1	19700000	19725000	C1orf151-NBL1:-275Kb:3.4e-07:4.5e-09:1.4e+02:5.6e+02
chr1	19700000	19725000	HTR6:-275Kb:3.4e-07:4.5e-09:1.4e+02:5.6e+02
chr1	19775000	19800000	CAPZB:-25Kb:9e-10:1.2e-11:7.8e+02:1.2e+03
chr1	20625000	20650000	VWA5B1:25Kb:3.8e-09:4.7e-11:7.8e+02:1.2e+03
chr1	20675000	20700000	CAMK2N1:-125Kb:6.7e-05:8.4e-07:1.8e+02:5.1e+02
chr1	20850000	20875000	FAM43B:-25Kb:1.3e-11:1.6e-13:7.8e+02:1.3e+03
chr1	20850000	20875000	PINK1:-100Kb:5.5e-09:6.9e-11:2.2e+02:6.6e+02
chr1	20875000	20900000	PINK1:-75Kb:1.8e-05:4.6e-07:2.9e+02:6.2e+02
chr1	20925000	20950000	CDA:25Kb:3.1e-10:3.8e-12:7.8e+02:1.2e+03
chr1	20950000	20975000	FAM43B:75Kb:1.9e-05:4.8e-07:2.9e+02:6.2e+02
chr1	21025000	21050000	SH2D5:-25Kb:3.2e-09:3.9e-11:7.7e+02:1.2e+03
chr1	21050000	21075000	KIF17:25Kb:6.7e-09:8.2e-11:7.7e+02:1.2e+03
chr1	21075000	21100000	SH2D5:25Kb:4.1e-05:1e-06:7.7e+02:1.1e+03
chr1	21550000	21575000	ECE1:-100Kb:1.3e-07:6.8e-09:2.1e+02:6.2e+02
chr1	21575000	21600000	ECE1:-75Kb:0:0:3e+02:1e+03
chr1	21575000	21600000	LOC100506801:-25Kb:3e-13:7.4e-15:8.5e+02:1.4e+03
chr1	21600000	21625000	ECE1:-50Kb:1.3e-08:5.1e-10:4.4e+02:8.8e+02
chr1	21625000	21650000	ECE1:-25Kb:0:0:8.5e+02:1.8e+03
chr1	21625000	21650000	LOC100506801:25Kb:0:0:8.5e+02:1.7e+03
chr1	21650000	21675000	LOC100506801:50Kb:1.5e-08:5.7e-10:4.4e+02:8.8e+02
chr1	22225000	22250000	HSPG2:-25Kb:0:0:7.7e+02:1.6e+03
chr1	23000000	23025000	MIR4253:-175Kb:3.8e-06:1e-07:1.6e+02:5.6e+02
chr1	23025000	23050000	MIR4253:-150Kb:2.1e-05:1.1e-06:1.9e+02:5.5e+02
chr1	23050000	23075000	EPHB2:25Kb:2.2e-05:8.6e-07:9.9e+02:1.3e+03
chr1	23050000	23075000	MIR4684:25Kb:2.2e-05:8.6e-07:9.9e+02:1.3e+03
chr1	23150000	23175000	MIR4253:-25Kb:0:0:9.9e+02:1.7e+03
chr1	23175000	23200000	EPHB2:150Kb:1.2e-05:1.5e-07:1.9e+02:5.5e+02
chr1	23175000	23200000	MIR4684:150Kb:1.2e-05:1.5e-07:1.9e+02:5.5e+02
chr1	23200000	23225000	C1QB:225Kb:8.8e-05:3.4e-06:1.3e+02:4.6e+02
chr1	23200000	23225000	EPHB2:175Kb:1.9e-05:5e-07:1.6e+02:5.1e+02
chr1	23200000	23225000	MIR4253:25Kb:2.1e-05:1.1e-06:9.9e+02:1.4e+03
chr1	23200000	23225000	MIR4684:175Kb:1.9e-05:5e-07:1.6e+02:5.1e+02
chr1	23225000	23250000	C1QB:250Kb:4.1e-05:5.3e-07:1.2e+02:4.7e+02
chr1	23250000	23275000	C1QB:275Kb:6.5e-05:1.7e-06:1.1e+02:4.5e+02
chr1	23400000	23425000	HTR1D:-100Kb:1.5e-13:1.9e-15:2.6e+02:8.5e+02
chr1	23425000	23450000	HTR1D:-75Kb:1.8e-11:4.4e-13:3.4e+02:8.7e+02
chr1	23425000	23450000	LUZP1:-50Kb:8e-06:9.7e-08:4.9e+02:8.8e+02
chr1	23775000	23800000	TCEA3:25Kb:3.1e-13:3.8e-15:9.5e+02:1.5e+03
chr1	23850000	23875000	MDS2:-100Kb:7.8e-11:9.6e-13:2.6e+02:7.9e+02
chr1	23875000	23900000	MDS2:-75Kb:4.1e-07:1e-08:3.4e+02:7.6e+02
chr1	23900000	23925000	ID3:25Kb:0:0:9.5e+02:1.6e+03
chr1	23950000	23975000	E2F2:100Kb:1e-10:1.3e-12:2.6e+02:7.9e+02
chr1	23950000	23975000	ID3:75Kb:4.8e-07:1.2e-08:3.4e+02:7.6e+02
chr1	24100000	24125000	GALE:-25Kb:2.3e-06:2.9e-08:4.7e+02:1e+03
chr1	24125000	24150000	LOC100506963:25Kb:2.4e-06:3e-08:4.7e+02:1e+03
chr1	24125000	24150000	LYPLA2:25Kb:2.4e-06:3e-08:4.7e+02:1e+03
chr1	24125000	24150000	PITHD1:25Kb:2.4e-06:3e-08:4.7e+02:1e+03
chr1	24700000	24725000	LOC284632:175Kb:2.1e-08:2.5e-10:1.7e+02:8.2e+02
chr1	26225000	26250000	PAFAH2:-75Kb:2e-06:5.1e-08:3.4e+02:7e+02
chr1	26275000	26300000	PAFAH2:-25Kb:7.8e-13:9.9e-15:9.1e+02:1.4e+03
chr1	26300000	26325000	MIR3917:75Kb:8.2e-06:1e-07:3.4e+02:7e+02
chr1	26300000	26325000	STMN1:75Kb:8.2e-06:1e-07:3.4e+02:7e+02
chr1	26600000	26625000	CD52:-25Kb:0:0:9.1e+02:1.6e+03
chr1	26600000	26625000	UBXN11:-25Kb:0:0:9.1e+02:1.6e+03
chr1	26625000	26650000	SH3BGRL3:25Kb:0:0:9.1e+02:1.6e+03
chr1	26850000	26875000	MIR1976:-25Kb:4e-12:4.9e-14:7.9e+02:1.3e+03
chr1	26875000	26900000	RPS6KA1:25Kb:6.4e-12:7.9e-14:7.9e+02:1.3e+03
chr1	26925000	26950000	ARID1A:-75Kb:4.5e-05:5.6e-07:3.2e+02:6.4e+02
chr1	26925000	26950000	PIGV:-175Kb:1.8e-11:2.3e-13:1.6e+02:6.4e+02
chr1	27075000	27100000	PIGV:-25Kb:5e-10:1.3e-11:7.9e+02:1.2e+03
chr1	27150000	27175000	SFN:-25Kb:5.9e-06:7.4e-08:7.9e+02:1.1e+03
chr1	27175000	27200000	ZDHHC18:25Kb:5.6e-06:7e-08:7.9e+02:1.1e+03
chr1	27625000	27650000	CD164L2:-75Kb:9.1e-11:1.2e-12:3.4e+02:8.1e+02
chr1	27625000	27650000	FCN3:-75Kb:9.1e-11:1.2e-12:3.4e+02:8.1e+02
chr1	27625000	27650000	GPR3:-75Kb:9.1e-11:1.2e-12:3.4e+02:8.1e+02
chr1	27675000	27700000	CD164L2:-25Kb:4.1e-06:1.1e-07:9.9e+02:1.3e+03
chr1	27675000	27700000	FCN3:-25Kb:4.1e-06:1.1e-07:9.9e+02:1.3e+03
chr1	27675000	27700000	GPR3:-25Kb:4.1e-06:1.1e-07:9.9e+02:1.3e+03
chr1	27700000	27725000	MAP3K6:25Kb:8.1e-06:1.1e-07:9.9e+02:1.3e+03
chr1	27700000	27725000	TMEM222:75Kb:8.4e-11:1.1e-12:3.4e+02:8.1e+02
chr1	27725000	27750000	AHDC1:-200Kb:5.5e-05:1.5e-06:1.3e+02:4.4e+02
chr1	27925000	27950000	IFI6:-50Kb:1.2e-06:1.5e-08:5e+02:8.6e+02
chr1	27975000	28000000	AHDC1:50Kb:2.6e-06:3.5e-08:5e+02:8.6e+02
chr1	28200000	28225000	XKR8:-75Kb:4.6e-06:1.2e-07:3.3e+02:6.5e+02
chr1	28250000	28275000	XKR8:-25Kb:4.6e-06:5.9e-08:8.9e+02:1.2e+03
chr1	28275000	28300000	SMPDL3B:25Kb:4.8e-06:5.8e-08:8.9e+02:1.2e+03
chr1	28300000	28325000	THEMIS2:125Kb:2.5e-06:3.1e-08:2.2e+02:5.6e+02
chr1	28400000	28425000	PTAFR:-100Kb:2e-07:5.1e-09:2.5e+02:6e+02
chr1	28425000	28450000	PTAFR:-75Kb:1.3e-08:1.7e-10:3.3e+02:7e+02
chr1	28450000	28475000	PTAFR:-50Kb:2.1e-05:1.1e-06:4.7e+02:7.6e+02
chr1	28475000	28500000	PTAFR:-25Kb:1.4e-05:5.2e-07:8.9e+02:1.2e+03
chr1	28500000	28525000	EYA3:100Kb:5.6e-07:1.4e-08:2.5e+02:6e+02
chr1	28525000	28550000	EYA3:125Kb:4.7e-09:6e-11:2.2e+02:6.2e+02
chr1	28600000	28625000	SESN2:25Kb:6.7e-12:8.4e-14:7.2e+02:1.2e+03
chr1	29100000	29125000	EPB41:-100Kb:2.9e-05:7.7e-07:2.1e+02:4.9e+02
chr1	29350000	29375000	EPB41:150Kb:1.1e-07:1.4e-09:1.5e+02:5e+02
chr1	29525000	29550000	MECR:-25Kb:0:0:73:7e+02
chr1	29525000	29550000	PTPRU:-25Kb:0:0:73:7e+02
chr1	29575000	29600000	MECR:25Kb:8.9e-07:2.4e-08:4.7e+02:7.7e+02
chr1	29575000	29600000	PTPRU:25Kb:8.9e-07:2.4e-08:4.7e+02:7.7e+02
chr1	31175000	31200000	LAPTM5:-50Kb:0:0:22:5.1e+02
chr1	31175000	31200000	MIR4420:-25Kb:0:0:28:6.1e+02
chr1	31200000	31225000	LAPTM5:-25Kb:0:0:8.2e+02:1.4e+03
chr1	31200000	31225000	MATN1:25Kb:0:0:28:6.1e+02
chr1	31200000	31225000	MATN1-AS1:25Kb:0:0:28:6.1e+02
chr1	31225000	31250000	MATN1:50Kb:0:0:22:5.1e+02
chr1	31225000	31250000	MATN1-AS1:50Kb:0:0:22:5.1e+02
chr1	31225000	31250000	MIR4420:25Kb:0:0:8.2e+02:1.4e+03
chr1	31225000	31250000	SDC3:-150Kb:3.4e-05:1.3e-06:1.7e+02:4.4e+02
chr1	31250000	31275000	MATN1:75Kb:7.7e-13:3.1e-14:19:4.2e+02
chr1	31250000	31275000	MATN1-AS1:75Kb:7.7e-13:3.1e-14:19:4.2e+02
chr1	31250000	31275000	SDC3:-125Kb:0:0:1.9e+02:1e+03
chr1	31275000	31300000	SDC3:-100Kb:0:0:2.3e+02:9.1e+02
chr1	31375000	31400000	LAPTM5:150Kb:2e-05:7.7e-07:1.7e+02:4.4e+02
chr1	31850000	31875000	SERINC2:-25Kb:4.1e-06:5.1e-08:8.2e+02:1.2e+03
chr1	32025000	32050000	HCRTR1:-50Kb:3.3e-09:4e-11:5.2e+02:9.3e+02
chr1	32050000	32075000	TINAGL1:25Kb:1.3e-09:2.2e-11:1e+03:1.4e+03
chr1	32075000	32100000	TINAGL1:50Kb:1.3e-09:3.4e-11:5.2e+02:9.3e+02
chr1	32100000	32125000	MIR4254:-100Kb:2e-06:7.6e-08:2.6e+02:5.8e+02
chr1	32125000	32150000	COL16A1:-25Kb:7.9e-12:1e-13:1e+03:1.5e+03
chr1	32125000	32150000	MIR4254:-75Kb:9.3e-12:1.2e-13:3.4e+02:8e+02
chr1	32175000	32200000	COL16A1:25Kb:2.2e-09:5.8e-11:1e+03:1.4e+03
chr1	32175000	32200000	MIR4254:-25Kb:5e-08:1.3e-09:1e+03:1.4e+03
chr1	32200000	32225000	PEF1:100Kb:9.3e-06:1.2e-07:2.6e+02:5.8e+02
chr1	33175000	33200000	KIAA1522:-25Kb:1.4e-10:1.7e-12:8.2e+02:1.4e+03
chr1	33600000	33625000	TRIM62:-25Kb:1.2e-05:1.4e-07:8.6e+02:1.3e+03
chr1	33900000	33925000	PHC2:75Kb:2.6e-07:3.4e-09:3.1e+02:7.6e+02
chr1	35175000	35200000	GJB5:-25Kb:2e-10:2.4e-12:1.3e+02:3.7e+02
chr1	35375000	35400000	DLGAP3:25Kb:6.1e-08:7.4e-10:4.9e+02:7e+02
chr1	35900000	35925000	C1orf216:-275Kb:6.4e-05:4.2e-06:77:2.9e+02
chr1	35900000	35925000	KIAA0319L:-100Kb:9.9e-06:1.2e-07:2e+02:4.4e+02
chr1	35900000	35925000	NCDN:-100Kb:9.9e-06:1.2e-07:2e+02:4.4e+02
chr1	35900000	35925000	TFAP2E:-125Kb:0:0:1.6e+02:5.6e+02
chr1	36025000	36050000	C1orf216:-150Kb:0:0:1.6e+02:9.7e+02
chr1	36025000	36050000	CLSPN:-200Kb:7.2e-10:8.9e-12:1.1e+02:4.3e+02
chr1	36050000	36075000	C1orf216:-125Kb:5e-06:2e-07:1.6e+02:4e+02
chr1	36050000	36075000	TFAP2E:25Kb:5.4e-06:3.7e-07:6.5e+02:8.8e+02
chr1	36100000	36125000	C1orf216:-75Kb:5.3e-07:1.4e-08:2.5e+02:5.1e+02
chr1	36175000	36200000	PSMB2:75Kb:1.3e-06:1.6e-08:2.5e+02:5.1e+02
chr1	36175000	36200000	TFAP2E:150Kb:0:0:1.6e+02:9.7e+02
chr1	36200000	36225000	C1orf216:25Kb:4.1e-05:2.2e-06:6.5e+02:8.6e+02
chr1	36200000	36225000	TFAP2E:175Kb:1.2e-10:5e-12:1.3e+02:4.6e+02
chr1	36225000	36250000	TFAP2E:200Kb:3e-10:1.6e-11:1.1e+02:4.3e+02
chr1	36550000	36575000	SH3D21:-200Kb:2.8e-09:5.5e-11:1.1e+02:4e+02
chr1	36575000	36600000	ADPRHL2:25Kb:1.3e-06:3.5e-08:8.3e+02:1.1e+03
chr1	36575000	36600000	COL8A2:25Kb:1.3e-06:3.5e-08:8.3e+02:1.1e+03
chr1	36575000	36600000	SH3D21:-175Kb:4.3e-05:2.3e-06:1.3e+02:3.4e+02
chr1	36600000	36625000	SH3D21:-150Kb:2.8e-09:7.6e-11:1.6e+02:4.6e+02
chr1	36625000	36650000	SH3D21:-125Kb:2.2e-08:9.1e-10:2.1e+02:4.8e+02
chr1	36750000	36775000	ADPRHL2:200Kb:6.6e-09:9.1e-11:1.1e+02:4e+02
chr1	36750000	36775000	COL8A2:200Kb:6.6e-09:9.1e-11:1.1e+02:4e+02
chr1	36750000	36775000	MAP7D1:150Kb:1e-08:1.2e-10:1.6e+02:4.6e+02
chr1	36750000	36775000	TRAPPC3:150Kb:1e-08:1.2e-10:1.6e+02:4.6e+02
chr1	36800000	36825000	EVA1B:25Kb:1.6e-13:2.1e-15:8.3e+02:1.2e+03
chr1	36825000	36850000	EVA1B:50Kb:2.7e-06:1.1e-07:4.3e+02:6.6e+02
chr1	36875000	36900000	EVA1B:100Kb:5.6e-08:1.5e-09:2.2e+02:4.9e+02
chr1	36875000	36900000	LSM10:25Kb:1e-07:1.3e-09:8.3e+02:1.1e+03
chr1	36875000	36900000	STK40:25Kb:1e-07:1.3e-09:8.3e+02:1.1e+03
chr1	36900000	36925000	CSF3R:-25Kb:0:0:32:7.7e+02
chr1	36900000	36925000	MRPS15:-25Kb:0:0:32:7.7e+02
chr1	36925000	36950000	OSCP1:25Kb:0:0:32:7.7e+02
chr1	37900000	37925000	MIR5581:-50Kb:9.7e-05:2.5e-06:3.4e+02:5.4e+02
chr1	37925000	37950000	MIR5581:-25Kb:6.2e-05:7.9e-07:7.1e+02:9.2e+02
chr1	37950000	37975000	LOC728431:25Kb:6.1e-05:7.8e-07:7.1e+02:9.2e+02
chr1	37950000	37975000	ZC3H12A:25Kb:6.1e-05:7.8e-07:7.1e+02:9.2e+02
chr1	37975000	38000000	DNALI1:-25Kb:1.6e-05:4e-07:7.1e+02:9.3e+02
chr1	37975000	38000000	SNIP1:-25Kb:1.6e-05:4e-07:7.1e+02:9.3e+02
chr1	38000000	38025000	MEAF6:25Kb:3.6e-05:4.3e-07:7.1e+02:9.3e+02
chr1	38025000	38050000	DNALI1:25Kb:0:0:7.1e+02:1.1e+03
chr1	38025000	38050000	SNIP1:25Kb:0:0:7.1e+02:1.1e+03
chr1	38125000	38150000	GNL2:75Kb:7e-09:9.2e-11:2.2e+02:5.1e+02
chr1	38475000	38500000	POU3F1:-25Kb:1.7e-07:4.2e-09:3.3e+02:6.1e+02
chr1	38500000	38525000	UTP11L:25Kb:3e-07:3.8e-09:3.3e+02:6.1e+02
chr1	38525000	38550000	POU3F1:25Kb:2.5e-11:3.1e-13:3.3e+02:6.8e+02
chr1	38575000	38600000	MIR3659:25Kb:7.4e-07:9.2e-09:3.3e+02:6e+02
chr1	38650000	38675000	LOC339442:-25Kb:7.1e-13:1.7e-14:3.3e+02:7.2e+02
chr1	38700000	38725000	LOC339442:25Kb:0:0:3.3e+02:7.6e+02
chr1	40050000	40075000	HEYL:-50Kb:6.9e-05:1.7e-06:4.5e+02:8.3e+02
chr1	40075000	40100000	HEYL:-25Kb:4.8e-10:5.9e-12:8.1e+02:1.4e+03
chr1	40375000	40400000	MFSD2A:-25Kb:4.9e-08:6.2e-10:8.1e+02:1.3e+03
chr1	41300000	41325000	CTPS1:-125Kb:1.2e-05:1.4e-07:1.7e+02:4.9e+02
chr1	41400000	41425000	CITED4:75Kb:8.2e-06:1e-07:2.7e+02:6e+02
chr1	43675000	43700000	ELOVL1:-150Kb:3.9e-09:1e-10:2e+02:6.5e+02
chr1	43675000	43700000	HYI:-225Kb:5.8e-07:2.5e-08:4:4e+02
chr1	43675000	43700000	MED8:-175Kb:7.9e-15:1.1e-16:1.6e+02:7.5e+02
chr1	43675000	43700000	SZT2:-175Kb:7.9e-15:1.1e-16:1.6e+02:7.5e+02
chr1	43700000	43725000	MED8:-150Kb:8.2e-05:5.7e-06:2e+02:5.1e+02
chr1	43700000	43725000	SZT2:-150Kb:8.2e-05:5.7e-06:2e+02:5.1e+02
chr1	43775000	43800000	C1orf210:25Kb:6.2e-10:7.9e-12:8.2e+02:1.3e+03
chr1	43775000	43800000	CDC20:-25Kb:2.1e-06:2.7e-08:8.2e+02:1.2e+03
chr1	43775000	43800000	MPL:-25Kb:2.1e-06:2.7e-08:8.2e+02:1.2e+03
chr1	43775000	43800000	TIE1:25Kb:6.2e-10:7.9e-12:8.2e+02:1.3e+03
chr1	43825000	43850000	MED8:-25Kb:7.3e-10:3.1e-11:8.2e+02:1.3e+03
chr1	43825000	43850000	SZT2:-25Kb:7.3e-10:3.1e-11:8.2e+02:1.3e+03
chr1	43850000	43875000	ELOVL1:25Kb:2.2e-09:2.9e-11:8.2e+02:1.3e+03
chr1	43850000	43875000	HYI:-50Kb:8.5e-13:2.4e-14:10:5.5e+02
chr1	43875000	43900000	HYI:-25Kb:0:0:15:1.5e+03
chr1	43875000	43900000	MED8:25Kb:6.3e-07:3.5e-08:8.2e+02:1.2e+03
chr1	43875000	43900000	SZT2:25Kb:6.3e-07:3.5e-08:8.2e+02:1.2e+03
chr1	43900000	43925000	MED8:50Kb:7.9e-13:2.2e-14:10:5.5e+02
chr1	43900000	43925000	SZT2:50Kb:7.9e-13:2.2e-14:10:5.5e+02
chr1	44225000	44250000	ARTN:-150Kb:5.4e-05:7.1e-07:1.8e+02:5.6e+02
chr1	44225000	44250000	IPO13:-175Kb:9.7e-05:2.5e-06:1.6e+02:5.1e+02
chr1	44400000	44425000	ATP6V0B:-25Kb:4.8e-09:6e-11:9.1e+02:1.4e+03
chr1	44400000	44425000	B4GALT2:-25Kb:4.8e-09:6e-11:9.1e+02:1.4e+03
chr1	44400000	44425000	DPH2:-25Kb:4.8e-09:6e-11:9.1e+02:1.4e+03
chr1	44425000	44450000	IPO13:25Kb:4.7e-09:6e-11:9.1e+02:1.4e+03
chr1	44700000	44725000	DMAP1:25Kb:4e-09:5.3e-11:6.5e+02:1.1e+03
chr1	44775000	44800000	ERI3:-25Kb:1.4e-05:1.8e-07:6.5e+02:1e+03
chr1	45200000	45225000	RPS8:-25Kb:0:0:5.6e+02:1.5e+03
chr1	45200000	45225000	SNORD38A:-25Kb:0:0:5.6e+02:1.5e+03
chr1	45200000	45225000	SNORD38B:-25Kb:0:0:5.6e+02:1.5e+03
chr1	45200000	45225000	SNORD46:-25Kb:0:0:5.6e+02:1.5e+03
chr1	45200000	45225000	SNORD55:-25Kb:0:0:5.6e+02:1.5e+03
chr1	45225000	45250000	BEST4:-25Kb:3.7e-10:9.3e-12:5.6e+02:9.7e+02
chr1	45225000	45250000	BTBD19:-25Kb:3.7e-10:9.3e-12:5.6e+02:9.7e+02
chr1	45225000	45250000	KIF2C:25Kb:0:0:5.6e+02:1.5e+03
chr1	45225000	45250000	PLK3:-25Kb:3.7e-10:9.3e-12:5.6e+02:9.7e+02
chr1	45225000	45250000	TCTEX1D4:-25Kb:3.7e-10:9.3e-12:5.6e+02:9.7e+02
chr1	45250000	45275000	RPS8:25Kb:7.9e-10:2e-11:5.6e+02:9.7e+02
chr1	45250000	45275000	SNORD38A:25Kb:7.9e-10:2e-11:5.6e+02:9.7e+02
chr1	45250000	45275000	SNORD38B:25Kb:7.9e-10:2e-11:5.6e+02:9.7e+02
chr1	45250000	45275000	SNORD46:25Kb:7.9e-10:2e-11:5.6e+02:9.7e+02
chr1	45250000	45275000	SNORD55:25Kb:7.9e-10:2e-11:5.6e+02:9.7e+02
chr1	45275000	45300000	BEST4:25Kb:0:0:5.6e+02:1.5e+03
chr1	45275000	45300000	BTBD19:25Kb:0:0:5.6e+02:1.5e+03
chr1	45275000	45300000	PLK3:25Kb:0:0:5.6e+02:1.5e+03
chr1	45275000	45300000	TCTEX1D4:25Kb:0:0:5.6e+02:1.5e+03
chr1	45325000	45350000	PTCH2:25Kb:7.8e-05:1e-06:5.6e+02:8.5e+02
chr1	45475000	45500000	LOC400752:-275Kb:0:0:82:6.5e+02
chr1	45725000	45750000	HECTD3:250Kb:2.6e-05:7.3e-07:88:3.7e+02
chr1	45725000	45750000	UROD:250Kb:2.6e-05:7.3e-07:88:3.7e+02
chr1	45750000	45775000	HECTD3:275Kb:0:0:82:6.5e+02
chr1	45750000	45775000	UROD:275Kb:0:0:82:6.5e+02
chr1	45800000	45825000	CCDC163P:-150Kb:1.5e-07:1.9e-09:1.3e+02:4.9e+02
chr1	45800000	45825000	MMACHC:-150Kb:1.5e-07:1.9e-09:1.3e+02:4.9e+02
chr1	45800000	45825000	TESK2:-150Kb:1.5e-07:1.9e-09:1.3e+02:4.9e+02
chr1	45825000	45850000	CCDC163P:-125Kb:2.8e-06:7.2e-08:1.5e+02:4.7e+02
chr1	45825000	45850000	MMACHC:-125Kb:2.8e-06:7.2e-08:1.5e+02:4.7e+02
chr1	45825000	45850000	TESK2:-125Kb:2.8e-06:7.2e-08:1.5e+02:4.7e+02
chr1	45950000	45975000	MUTYH:150Kb:1.5e-07:1.9e-09:1.3e+02:4.9e+02
chr1	45950000	45975000	TOE1:150Kb:1.5e-07:1.9e-09:1.3e+02:4.9e+02
chr1	46075000	46100000	RPS15AP10:-25Kb:7.6e-07:9.5e-09:7.3e+02:1.1e+03
chr1	46100000	46125000	CCDC17:25Kb:2.4e-06:2.9e-08:7.3e+02:1.1e+03
chr1	46125000	46150000	RPS15AP10:25Kb:4.7e-05:1.2e-06:7.3e+02:1e+03
chr1	46475000	46500000	LURAP1:-175Kb:1e-05:2.6e-07:1.6e+02:4e+02
chr1	46475000	46500000	TSPAN1:-150Kb:0:0:1.8e+02:6.6e+02
chr1	46500000	46525000	LURAP1:-150Kb:4.4e-08:5.5e-10:1.8e+02:4.8e+02
chr1	46500000	46525000	POMGNT1:-175Kb:5.9e-06:7.4e-08:1.6e+02:4.2e+02
chr1	46500000	46525000	TSPAN1:-125Kb:0:0:1.8e+02:9.9e+02
chr1	46600000	46625000	TSPAN1:-25Kb:0:0:7.3e+02:1.3e+03
chr1	46725000	46750000	LRRC41:-25Kb:2e-13:2.4e-15:7.3e+02:1.1e+03
chr1	46725000	46750000	UQCRH:-25Kb:2e-13:2.4e-15:7.3e+02:1.1e+03
chr1	46900000	46925000	KNCN:-100Kb:5.6e-08:7.2e-10:2.7e+02:5.7e+02
chr1	46900000	46925000	MKNK1-AS1:-100Kb:5.6e-08:7.2e-10:2.7e+02:5.7e+02
chr1	46925000	46950000	KNCN:-75Kb:8.3e-07:2.1e-08:2.6e+02:5.2e+02
chr1	46925000	46950000	MKNK1-AS1:-75Kb:8.3e-07:2.1e-08:2.6e+02:5.2e+02
chr1	47025000	47050000	MKNK1:-25Kb:2.1e-13:2.6e-15:7.7e+02:1.1e+03
chr1	47050000	47075000	MOB3C:-25Kb:9.3e-06:1.1e-07:7.7e+02:1e+03
chr1	47075000	47100000	MKNK1:25Kb:4.8e-06:1.2e-07:7.7e+02:1e+03
chr1	47650000	47675000	TAL1:-25Kb:0:0:5.7e+02:1e+03
chr1	47675000	47700000	PDZK1IP1:25Kb:0:0:5.7e+02:1e+03
chr1	47700000	47725000	TAL1:25Kb:8e-07:2.1e-08:5.7e+02:7.9e+02
chr1	47850000	47875000	FOXE3:-25Kb:0:0:5.7e+02:1.2e+03
chr1	48150000	48175000	FOXD2:250Kb:8.7e-06:2.3e-07:77:2.6e+02
chr1	48150000	48175000	FOXD2-AS1:250Kb:8.7e-06:2.3e-07:77:2.6e+02
chr1	48175000	48200000	FOXD2:275Kb:2.9e-08:3.9e-10:71:3e+02
chr1	48175000	48200000	FOXD2-AS1:275Kb:2.9e-08:3.9e-10:71:3e+02
chr1	48175000	48200000	FOXE3:300Kb:3.9e-08:1.1e-09:65:2.9e+02
chr1	49200000	49225000	BEND5:-25Kb:2e-09:2.4e-11:4.8e+02:6.1e+02
chr1	50900000	50925000	DMRTA2:25Kb:8.7e-15:1.1e-16:4.5e+02:7.1e+02
chr1	51725000	51750000	RNF11:25Kb:0:0:1.2e+02:9.2e+02
chr1	51750000	51775000	RNF11:50Kb:2.6e-12:6.6e-14:62:4e+02
chr1	51775000	51800000	RNF11:75Kb:1.4e-05:5.3e-07:42:2.7e+02
chr1	52350000	52375000	RAB3B:-100Kb:9.2e-07:1.2e-08:2.3e+02:5.9e+02
chr1	52750000	52775000	ZFYVE9:150Kb:5.8e-09:7.5e-11:1.6e+02:5.8e+02
chr1	53575000	53600000	PODN:50Kb:2.4e-05:3.1e-07:3.9e+02:7.4e+02
chr1	53575000	53600000	SLC1A7:-25Kb:0:0:7.1e+02:1.4e+03
chr1	53750000	53775000	LRP8:-25Kb:1.9e-11:2.3e-13:1e+03:1.5e+03
chr1	54325000	54350000	HSPB11:-75Kb:1.2e-05:1.5e-07:3e+02:6e+02
chr1	54325000	54350000	LRRC42:-75Kb:1.2e-05:1.5e-07:3e+02:6e+02
chr1	54575000	54600000	CYB5RL:-75Kb:3.4e-05:1.7e-06:3e+02:5.6e+02
chr1	54575000	54600000	MRPL37:-75Kb:3.4e-05:1.7e-06:3e+02:5.6e+02
chr1	54600000	54625000	CYB5RL:-50Kb:3.4e-05:1.8e-06:4.3e+02:6.9e+02
chr1	54600000	54625000	MRPL37:-50Kb:3.4e-05:1.8e-06:4.3e+02:6.9e+02
chr1	54625000	54650000	CYB5RL:-25Kb:1.9e-07:5.1e-09:8.1e+02:1.1e+03
chr1	54625000	54650000	MRPL37:-25Kb:1.9e-07:5.1e-09:8.1e+02:1.1e+03
chr1	54675000	54700000	CYB5RL:25Kb:0:0:8.1e+02:1.3e+03
chr1	54675000	54700000	MRPL37:25Kb:0:0:8.1e+02:1.3e+03
chr1	54775000	54800000	SSBP3:-75Kb:3.4e-05:4.6e-07:3e+02:5.6e+02
chr1	55400000	55425000	BSND:-50Kb:0:0:3.2e+02:9.1e+02
chr1	55425000	55450000	BSND:-25Kb:6.2e-09:1.6e-10:6.6e+02:9.7e+02
chr1	55450000	55475000	TMEM61:25Kb:1.4e-08:1.7e-10:6.6e+02:9.7e+02
chr1	55475000	55500000	BSND:25Kb:2e-08:7.5e-10:6.6e+02:9.6e+02
chr1	55700000	55725000	LOC100507634:25Kb:6.1e-13:7.7e-15:6.5e+02:9.9e+02
chr1	55700000	55725000	MIR4422:25Kb:6.1e-13:7.7e-15:6.5e+02:9.9e+02
chr1	55700000	55725000	USP24:25Kb:6.1e-13:7.7e-15:6.5e+02:9.9e+02
chr1	57275000	57300000	C8A:-25Kb:0:0:96:4.5e+02
chr1	57275000	57300000	C8B:-150Kb:1.1e-05:2.9e-07:23:1.9e+02
chr1	57300000	57325000	C1orf168:25Kb:0:0:96:4.5e+02
chr1	57325000	57350000	C1orf168:50Kb:2.7e-05:1.2e-06:56:2.2e+02
chr1	57325000	57350000	C8A:25Kb:0:0:4.7e+02:8.4e+02
chr1	57400000	57425000	C8B:-25Kb:9.2e-11:1.2e-12:4.7e+02:7e+02
chr1	57425000	57450000	C1orf168:150Kb:2.2e-05:6.7e-07:23:1.9e+02
chr1	59100000	59125000	OMA1:100Kb:3.4e-06:4.4e-08:1.5e+02:4.8e+02
chr1	59125000	59150000	MYSM1:-25Kb:1.8e-14:2.2e-16:1.1e+02:6.2e+02
chr1	59200000	59225000	JUN:-25Kb:0:0:3.7e+02:1.2e+03
chr1	59275000	59300000	LOC100131060:25Kb:1.7e-13:2.2e-15:3.7e+02:8.9e+02
chr1	59575000	59600000	HSD52:-25Kb:1.5e-07:4e-09:3.7e+02:7.6e+02
chr1	59625000	59650000	HSD52:25Kb:1.1e-07:1.5e-09:3.7e+02:7.7e+02
chr1	60150000	60175000	MIR4711:-25Kb:2.1e-05:5.3e-07:3.7e+02:6.8e+02
chr1	60200000	60225000	MIR4711:25Kb:0:0:3.7e+02:9.3e+02
chr1	60250000	60275000	HOOK1:-25Kb:0:0:56:5.4e+02
chr1	61500000	61525000	NFIA:-25Kb:6.7e-05:9.2e-07:4.1e+02:5.3e+02
chr1	62075000	62100000	MGC34796:-25Kb:7.1e-06:8.7e-08:4.1e+02:5.4e+02
chr1	62150000	62175000	TM2D1:-25Kb:1.8e-14:2.2e-16:4.1e+02:6.2e+02
chr1	62175000	62200000	INADL:-25Kb:9.9e-10:1.3e-11:4.1e+02:5.9e+02
chr1	62200000	62225000	TM2D1:25Kb:1.9e-10:4.8e-12:4.1e+02:5.9e+02
chr1	62750000	62775000	KANK4:-25Kb:1.3e-09:3.3e-11:4.1e+02:5.7e+02
chr1	62800000	62825000	KANK4:25Kb:1.7e-11:2.1e-13:4.1e+02:5.9e+02
chr1	62850000	62875000	L1TD1:200Kb:3.6e-06:4.4e-08:69:2e+02
chr1	63800000	63825000	ALG6:-25Kb:3.9e-07:1e-08:4.7e+02:6.5e+02
chr1	63850000	63875000	ALG6:25Kb:4e-08:5.2e-10:4.7e+02:6.7e+02
chr1	63875000	63900000	ALG6:50Kb:4.9e-05:1.9e-06:2.5e+02:4e+02
chr1	64025000	64050000	DLEU2L:25Kb:9.5e-06:1.2e-07:2.6e+02:4.2e+02
chr1	65300000	65325000	JAK1:-125Kb:3.3e-06:2.1e-07:1.3e+02:3.1e+02
chr1	65325000	65350000	JAK1:-100Kb:8.4e-13:2.2e-14:1.5e+02:4.3e+02
chr1	65350000	65375000	JAK1:-75Kb:6.2e-09:2.4e-10:2e+02:4.3e+02
chr1	65400000	65425000	JAK1:-25Kb:6.4e-08:3.3e-09:5.3e+02:7.4e+02
chr1	65450000	65475000	JAK1:25Kb:3.4e-14:4.4e-16:5.3e+02:8.3e+02
chr1	65625000	65650000	AK4:25Kb:2.6e-06:3.3e-08:4.3e+02:6.3e+02
chr1	66275000	66300000	PDE4B:25Kb:3e-05:3.8e-07:3.6e+02:5.8e+02
chr1	67450000	67475000	C1orf141:-150Kb:4.9e-09:6.3e-11:1.1e+02:4.5e+02
chr1	67475000	67500000	SLC35D1:-25Kb:8.3e-10:1e-11:4.3e+02:7.7e+02
chr1	67575000	67600000	C1orf141:-25Kb:9.7e-07:2.5e-08:4.3e+02:7.2e+02
chr1	67850000	67875000	SERBP1:-25Kb:3.3e-07:4e-09:4.3e+02:7.5e+02
chr1	68200000	68225000	GADD45A:50Kb:3.6e-12:4.5e-14:3.9e+02:8e+02
chr1	68600000	68625000	MIR1262:-25Kb:3.7e-08:4.7e-10:7e+02:1e+03
chr1	68600000	68625000	WLS:-75Kb:5.9e-07:7.6e-09:2.8e+02:5.6e+02
chr1	70250000	70275000	LRRC7:25Kb:0:0:1.8e+02:3.4e+02
chr1	70700000	70725000	ANKRD13C:-100Kb:1.1e-05:7.9e-07:1.4e+02:2.3e+02
chr1	70700000	70725000	HHLA3:-100Kb:1.1e-05:7.9e-07:1.4e+02:2.3e+02
chr1	70725000	70750000	ANKRD13C:-75Kb:7.1e-07:3e-08:1.8e+02:2.8e+02
chr1	70725000	70750000	HHLA3:-75Kb:7.1e-07:3e-08:1.8e+02:2.8e+02
chr1	70750000	70775000	ANKRD13C:-50Kb:1.1e-06:5.9e-08:2.6e+02:3.6e+02
chr1	70750000	70775000	HHLA3:-50Kb:1.1e-06:5.9e-08:2.6e+02:3.6e+02
chr1	70775000	70800000	ANKRD13C:-25Kb:0:0:4.9e+02:6.9e+02
chr1	70775000	70800000	HHLA3:-25Kb:0:0:4.9e+02:6.9e+02
chr1	70800000	70825000	CTH:-75Kb:4e-07:5.2e-09:1.8e+02:2.9e+02
chr1	70875000	70900000	ANKRD13C:75Kb:2.5e-07:7e-09:1.8e+02:2.9e+02
chr1	70875000	70900000	HHLA3:75Kb:2.5e-07:7e-09:1.8e+02:2.9e+02
chr1	70975000	71000000	PTGER3:-525Kb:0:0:17:2e+02
chr1	70975000	71000000	ZRANB2-AS1:-525Kb:0:0:17:2e+02
chr1	71150000	71175000	PTGER3:-350Kb:5.6e-05:2.6e-06:48:1.4e+02
chr1	71150000	71175000	ZRANB2-AS1:-350Kb:5.6e-05:2.6e-06:48:1.4e+02
chr1	71500000	71525000	MIR186:-25Kb:5.8e-12:7.6e-14:3.4e+02:4.9e+02
chr1	71500000	71525000	ZRANB2:-25Kb:5.8e-12:7.6e-14:3.4e+02:4.9e+02
chr1	71500000	71525000	ZRANB2-AS2:-25Kb:5.8e-12:7.6e-14:3.4e+02:4.9e+02
chr1	71525000	71550000	PTGER3:25Kb:3.1e-12:9.6e-14:3.4e+02:4.9e+02
chr1	71525000	71550000	ZRANB2-AS1:25Kb:3.1e-12:9.6e-14:3.4e+02:4.9e+02
chr1	72275000	72300000	NEGR1-IT1:-25Kb:1.4e-12:1.7e-14:3.3e+02:4.7e+02
chr1	72700000	72725000	NEGR1:-25Kb:2.7e-14:3.3e-16:3.2e+02:4.4e+02
chr1	74625000	74650000	FPGT:-25Kb:2.6e-05:3.3e-07:3.1e+02:3.9e+02
chr1	74625000	74650000	FPGT-TNNI3K:-25Kb:2.6e-05:3.3e-07:3.1e+02:3.9e+02
chr1	74625000	74650000	LRRIQ3:-25Kb:2.6e-05:3.3e-07:3.1e+02:3.9e+02
chr1	75100000	75125000	C1orf173:-25Kb:2.1e-06:2.6e-08:3.1e+02:4e+02
chr1	75200000	75225000	CRYZ:25Kb:1.5e-05:1.8e-07:3.2e+02:4.1e+02
chr1	75200000	75225000	TYW3:25Kb:1.5e-05:1.8e-07:3.2e+02:4.1e+02
chr1	76175000	76200000	MSH4:-75Kb:0:0:1e+02:3.2e+02
chr1	76175000	76200000	RABGGTB:-75Kb:0:0:1e+02:3.2e+02
chr1	76175000	76200000	SNORD45A:-75Kb:0:0:1e+02:3.2e+02
chr1	76175000	76200000	SNORD45B:-75Kb:0:0:1e+02:3.2e+02
chr1	76175000	76200000	SNORD45C:-75Kb:0:0:1e+02:3.2e+02
chr1	76200000	76225000	ACADM:25Kb:4.9e-11:1.2e-12:3.1e+02:4.6e+02
chr1	76200000	76225000	MSH4:-50Kb:2.4e-09:9.1e-11:1.5e+02:2.9e+02
chr1	76200000	76225000	RABGGTB:-50Kb:2.4e-09:9.1e-11:1.5e+02:2.9e+02
chr1	76200000	76225000	SNORD45A:-50Kb:2.4e-09:9.1e-11:1.5e+02:2.9e+02
chr1	76200000	76225000	SNORD45B:-50Kb:2.4e-09:9.1e-11:1.5e+02:2.9e+02
chr1	76200000	76225000	SNORD45C:-50Kb:2.4e-09:9.1e-11:1.5e+02:2.9e+02
chr1	76225000	76250000	ACADM:50Kb:9.5e-09:3.6e-10:1.5e+02:2.8e+02
chr1	76225000	76250000	MSH4:-25Kb:0:0:3.1e+02:5.9e+02
chr1	76225000	76250000	RABGGTB:-25Kb:0:0:3.1e+02:5.9e+02
chr1	76225000	76250000	SNORD45A:-25Kb:0:0:3.1e+02:5.9e+02
chr1	76225000	76250000	SNORD45B:-25Kb:0:0:3.1e+02:5.9e+02
chr1	76225000	76250000	SNORD45C:-25Kb:0:0:3.1e+02:5.9e+02
chr1	76250000	76275000	ACADM:75Kb:0:0:1e+02:3.2e+02
chr1	76450000	76475000	ST6GALNAC3:-75Kb:7.6e-05:9.5e-07:1.5e+02:2.5e+02
chr1	77300000	77325000	ST6GALNAC5:-25Kb:8.2e-12:1.1e-13:3.9e+02:6e+02
chr1	78000000	78025000	PIGK:325Kb:1e-05:1.4e-07:75:2.7e+02
chr1	78425000	78450000	DNAJB4:-25Kb:2e-09:2.5e-11:4.4e+02:7.2e+02
chr1	78450000	78475000	FUBP1:25Kb:2.1e-09:2.6e-11:4.4e+02:7.2e+02
chr1	78475000	78500000	GIPC2:-25Kb:2.3e-08:8.8e-10:4.4e+02:6.9e+02
chr1	78525000	78550000	GIPC2:25Kb:0:0:4.4e+02:9.6e+02
chr1	78550000	78575000	DNAJB4:100Kb:1.6e-07:4e-09:1.7e+02:4.2e+02
chr1	78550000	78575000	FUBP1:125Kb:6.3e-05:1.6e-06:1.5e+02:3.5e+02
chr1	78550000	78575000	GIPC2:50Kb:5.5e-09:1.4e-10:2.8e+02:5.4e+02
chr1	79125000	79150000	IFI44:25Kb:0:0:4.4e+02:8.2e+02
chr1	84550000	84575000	PRKACB:25Kb:5.7e-10:7e-12:5.1e+02:7.8e+02
chr1	84575000	84600000	MIR548AP:200Kb:9.2e-05:1.1e-06:1.2e+02:3.1e+02
chr1	84725000	84750000	SAMD13:-25Kb:3e-07:7.9e-09:5.1e+02:7.5e+02
chr1	84775000	84800000	SAMD13:25Kb:3.6e-12:4.7e-14:5.1e+02:8.2e+02
chr1	84875000	84900000	DNASE2B:25Kb:2.9e-10:3.7e-12:5.1e+02:8.1e+02
chr1	84875000	84900000	UOX:25Kb:2.9e-10:3.7e-12:5.1e+02:8.1e+02
chr1	85000000	85025000	CTBS:-25Kb:6.8e-05:1.7e-06:5.1e+02:7.3e+02
chr1	85050000	85075000	CTBS:25Kb:8.6e-15:1.1e-16:5.1e+02:9e+02
chr1	85075000	85100000	C1orf180:-25Kb:1.7e-09:2.2e-11:5.1e+02:8.3e+02
chr1	85125000	85150000	C1orf180:25Kb:9.7e-05:2.5e-06:5.1e+02:7.3e+02
chr1	85175000	85200000	SSX2IP:25Kb:0:0:5.1e+02:1.1e+03
chr1	85700000	85725000	MIR4423:125Kb:4.1e-08:5.1e-10:1.8e+02:5.4e+02
chr1	86000000	86025000	CYR61:-25Kb:6.2e-14:7.8e-16:8.8e+02:1.3e+03
chr1	86000000	86025000	DDAH1:-25Kb:6.2e-14:7.8e-16:8.8e+02:1.3e+03
chr1	87550000	87575000	LOC339524:-25Kb:1.1e-09:2.8e-11:1.8e+02:5e+02
chr1	87600000	87625000	LOC339524:25Kb:0:0:2.6e+02:7.5e+02
chr1	87750000	87775000	LMO4:-25Kb:1.1e-05:1.5e-07:2.6e+02:5.3e+02
chr1	87800000	87825000	LOC100505768:-25Kb:2.4e-06:2.9e-08:2.6e+02:5.4e+02
chr1	87850000	87875000	LOC100505768:25Kb:2.8e-06:6.9e-08:2.6e+02:5.3e+02
chr1	89325000	89350000	PKN2:200Kb:8.7e-06:1.1e-07:63:2.6e+02
chr1	89400000	89425000	CCBL2:-25Kb:5.3e-08:6.8e-10:4.5e+02:6.8e+02
chr1	89550000	89575000	GBP2:-25Kb:3.1e-07:3.9e-09:4.5e+02:6.9e+02
chr1	90225000	90250000	FLJ27354:150Kb:8.7e-05:1.1e-06:1.6e+02:3.4e+02
chr1	90225000	90250000	GEMIN8P4:-225Kb:7.9e-09:4.4e-10:99:3.3e+02
chr1	90225000	90250000	LRRC8C:150Kb:8.7e-05:1.1e-06:1.6e+02:3.4e+02
chr1	90225000	90250000	ZNF326:-225Kb:7.9e-09:4.4e-10:99:3.3e+02
chr1	90250000	90275000	GEMIN8P4:-200Kb:0:0:1.1e+02:5.9e+02
chr1	90250000	90275000	ZNF326:-200Kb:0:0:1.1e+02:5.9e+02
chr1	90275000	90300000	GEMIN8P4:-175Kb:4e-15:1.1e-16:1.3e+02:4.5e+02
chr1	90275000	90300000	ZNF326:-175Kb:4e-15:1.1e-16:1.3e+02:4.5e+02
chr1	90300000	90325000	GEMIN8P4:-150Kb:2.3e-09:9.6e-11:1.6e+02:4e+02
chr1	90300000	90325000	LRRC8D:25Kb:4.6e-05:1.8e-06:6.1e+02:7.8e+02
chr1	90300000	90325000	ZNF326:-150Kb:2.3e-09:9.6e-11:1.6e+02:4e+02
chr1	90425000	90450000	LRRC8D:150Kb:1.1e-10:2.9e-12:1.6e+02:4.2e+02
chr1	90450000	90475000	LRRC8D:175Kb:8.5e-15:1.1e-16:1.3e+02:4.5e+02
chr1	91925000	91950000	CDC7:-25Kb:1.9e-11:2.5e-13:83:4.2e+02
chr1	91975000	92000000	TGFBR3:-375Kb:1.8e-10:2.5e-12:75:4.2e+02
chr1	92025000	92050000	TGFBR3:-325Kb:4.5e-06:1.2e-07:84:3.4e+02
chr1	93250000	93275000	RPL5:-25Kb:3.2e-08:3.9e-10:5.1e+02:8.4e+02
chr1	93275000	93300000	EVI5:25Kb:5.4e-09:6.7e-11:5.1e+02:8.4e+02
chr1	93325000	93350000	FAM69A:-100Kb:3.7e-07:4.6e-09:2.2e+02:6.3e+02
chr1	93425000	93450000	SNORA66:125Kb:6e-08:1.5e-09:1.4e+02:4.6e+02
chr1	93425000	93450000	SNORD21:125Kb:6e-08:1.5e-09:1.4e+02:4.6e+02
chr1	93450000	93475000	SNORA66:150Kb:2.7e-13:3.4e-15:1.2e+02:5.4e+02
chr1	93450000	93475000	SNORD21:150Kb:2.7e-13:3.4e-15:1.2e+02:5.4e+02
chr1	94025000	94050000	LOC100129046:-25Kb:4.6e-07:1.1e-08:6.9e+02:1.1e+03
chr1	94075000	94100000	LOC100129046:25Kb:4.1e-11:5.2e-13:6.9e+02:1.3e+03
chr1	94550000	94575000	ABCA4:-25Kb:1.9e-09:2.3e-11:7e+02:1.3e+03
chr1	95250000	95275000	F3:250Kb:2.9e-05:3.8e-07:1.4e+02:5.7e+02
chr1	95300000	95325000	CNN3:-75Kb:4e-05:2.1e-06:3.9e+02:6.7e+02
chr1	95300000	95325000	LOC729970:-75Kb:4e-05:2.1e-06:3.9e+02:6.7e+02
chr1	95350000	95375000	CNN3:-25Kb:1.1e-07:2.7e-09:9.3e+02:1.3e+03
chr1	95350000	95375000	LOC729970:-25Kb:1.1e-07:2.7e-09:9.3e+02:1.3e+03
chr1	95475000	95500000	CNN3:100Kb:2.1e-08:2.7e-10:3.1e+02:6.9e+02
chr1	95475000	95500000	LOC729970:100Kb:2.1e-08:2.7e-10:3.1e+02:6.9e+02
chr1	95500000	95525000	CNN3:125Kb:7.7e-06:3e-07:3e+02:6.1e+02
chr1	95500000	95525000	LOC729970:125Kb:7.7e-06:3e-07:3e+02:6.1e+02
chr1	97525000	97550000	DPYD-AS1:-25Kb:4.4e-09:5.6e-11:4.7e+02:6.3e+02
chr1	97575000	97600000	DPYD-AS1:25Kb:2.8e-06:7e-08:4.7e+02:6e+02
chr1	98525000	98550000	MIR137HG:25Kb:7e-06:2.1e-07:3.7e+02:5.2e+02
chr1	98525000	98550000	MIR2682:25Kb:7e-06:2.1e-07:3.7e+02:5.2e+02
chr1	98925000	98950000	MIR137HG:425Kb:3.9e-13:5.8e-15:44:2.7e+02
chr1	98925000	98950000	MIR2682:425Kb:3.9e-13:5.8e-15:44:2.7e+02
chr1	99150000	99175000	SNX7:25Kb:6.1e-13:7.3e-15:4.3e+02:6.8e+02
chr1	99750000	99775000	LPPR4:25Kb:5.9e-06:7.4e-08:4.3e+02:5.9e+02
chr1	100075000	100100000	PALMD:-25Kb:0:0:4.3e+02:9.4e+02
chr1	100125000	100150000	PALMD:25Kb:0:0:4.3e+02:7.2e+02
chr1	100525000	100550000	HIAT1:25Kb:3.8e-07:4.8e-09:5.5e+02:7.6e+02
chr1	100650000	100675000	LRRC39:25Kb:2.2e-07:2.6e-09:5.5e+02:7.6e+02
chr1	101075000	101100000	VCAM1:-100Kb:3.9e-08:5.5e-10:1.8e+02:4.4e+02
chr1	101150000	101175000	VCAM1:-25Kb:5.8e-08:1.6e-09:5.5e+02:8e+02
chr1	101200000	101225000	VCAM1:25Kb:9e-05:3.8e-06:5.5e+02:7.4e+02
chr1	101350000	101375000	S1PR1:-350Kb:9.6e-05:8.3e-06:31:2e+02
chr1	101375000	101400000	S1PR1:-325Kb:1.2e-13:1.7e-15:93:4.1e+02
chr1	101400000	101425000	S1PR1:-300Kb:6.2e-09:1.7e-10:99:3.5e+02
chr1	101450000	101475000	S1PR1:-250Kb:2e-05:1.4e-06:1.1e+02:3e+02
chr1	101475000	101500000	S1PR1:-225Kb:9.6e-05:9.3e-06:1.2e+02:2.9e+02
chr1	101500000	101525000	S1PR1:-200Kb:7.3e-06:4e-07:1.3e+02:3.3e+02
chr1	101725000	101750000	S1PR1:25Kb:1.3e-08:5.3e-10:5.2e+02:7.7e+02
chr1	101775000	101800000	RNU6-6:-25Kb:1.7e-08:2.1e-10:5.2e+02:7.7e+02
chr1	104025000	104050000	RNPC3:-25Kb:0:0:96:3.2e+02
chr1	104050000	104075000	AMY2B:-25Kb:0:0:96:3e+02
chr1	104075000	104100000	ACTG1P4:-25Kb:2.9e-07:3.7e-09:96:2.4e+02
chr1	104075000	104100000	RNPC3:25Kb:0:0:96:3e+02
chr1	104100000	104125000	AMY2B:25Kb:1.6e-07:4e-09:96:2.4e+02
chr1	104625000	104650000	LOC100129138:25Kb:0:0:2.1e+02:4.5e+02
chr1	107550000	107575000	PRMT6:-25Kb:0:0:3.2e+02:4.6e+02
chr1	107600000	107625000	NTNG1:-75Kb:6.2e-05:8.1e-07:1.2e+02:2e+02
chr1	107600000	107625000	PRMT6:25Kb:0:0:3.2e+02:4.6e+02
chr1	107675000	107700000	PRMT6:100Kb:3.4e-06:1.3e-07:92:1.7e+02
chr1	109225000	109250000	FNDC7:-25Kb:1.3e-06:1.6e-08:6e+02:8.9e+02
chr1	109250000	109275000	PRPF38B:25Kb:5.3e-07:6.6e-09:6e+02:8.9e+02
chr1	109250000	109275000	STXBP3:-25Kb:7.2e-05:8.9e-07:6e+02:8.6e+02
chr1	109275000	109300000	FNDC7:25Kb:2.4e-05:5.9e-07:6e+02:8.6e+02
chr1	109375000	109400000	AKNAD1:-25Kb:9.3e-12:1.2e-13:6e+02:1e+03
chr1	109375000	109400000	GPSM2:-25Kb:9.3e-12:1.2e-13:6e+02:1e+03
chr1	109400000	109425000	SRG7:25Kb:6.5e-12:7.9e-14:6e+02:1e+03
chr1	109750000	109775000	CELSR2:-25Kb:6.7e-05:8.4e-07:9.3e+02:1.3e+03
chr1	109775000	109800000	SARS:25Kb:6.4e-05:8.3e-07:9.3e+02:1.3e+03
chr1	109800000	109825000	SORT1:-125Kb:8e-13:1.1e-14:2.3e+02:7.6e+02
chr1	109825000	109850000	SORT1:-100Kb:4.9e-11:1.3e-12:2.4e+02:7.2e+02
chr1	109850000	109875000	MYBPHL:25Kb:9.7e-05:3.7e-06:9.3e+02:1.2e+03
chr1	109850000	109875000	PSRC1:25Kb:9.7e-05:3.7e-06:9.3e+02:1.2e+03
chr1	109900000	109925000	MYBPHL:75Kb:7.8e-06:2e-07:3.2e+02:6.6e+02
chr1	109900000	109925000	PSRC1:75Kb:7.8e-06:2e-07:3.2e+02:6.6e+02
chr1	109925000	109950000	MYBPHL:100Kb:4.1e-11:5.2e-13:2.4e+02:7.2e+02
chr1	109925000	109950000	PSRC1:100Kb:4.1e-11:5.2e-13:2.4e+02:7.2e+02
chr1	110025000	110050000	AMIGO1:-25Kb:0:0:9.3e+02:1.8e+03
chr1	110050000	110075000	ATXN7L2:25Kb:0:0:9.3e+02:1.8e+03
chr1	110050000	110075000	CYB561D1:25Kb:0:0:9.3e+02:1.8e+03
chr1	110075000	110100000	AMPD2:-75Kb:2.1e-10:5.4e-12:3.4e+02:8.5e+02
chr1	110075000	110100000	EPS8L3:-225Kb:4.5e-10:1.7e-11:1.7e+02:6.7e+02
chr1	110075000	110100000	GNAT2:-75Kb:2.1e-10:5.4e-12:3.4e+02:8.5e+02
chr1	110075000	110100000	GSTM4:-100Kb:5.3e-05:1.4e-06:2.7e+02:6.2e+02
chr1	110125000	110150000	AMPD2:-25Kb:3.4e-12:4.4e-14:8.3e+02:1.4e+03
chr1	110125000	110150000	GNAT2:-25Kb:3.4e-12:4.4e-14:8.3e+02:1.4e+03
chr1	110150000	110175000	GNAI3:75Kb:1.3e-10:1.6e-12:3.4e+02:8.5e+02
chr1	110150000	110175000	GPR61:75Kb:1.3e-10:1.6e-12:3.4e+02:8.5e+02
chr1	110150000	110175000	MIR197:25Kb:3e-12:3.7e-14:8.3e+02:1.4e+03
chr1	110175000	110200000	EPS8L3:-125Kb:0:0:2.3e+02:1e+03
chr1	110175000	110200000	GNAI3:100Kb:2e-05:7.8e-07:2.7e+02:6.2e+02
chr1	110175000	110200000	GPR61:100Kb:2e-05:7.8e-07:2.7e+02:6.2e+02
chr1	110300000	110325000	AHCYL1:-225Kb:8.2e-10:1.1e-11:1.7e+02:6.7e+02
chr1	110300000	110325000	GNAI3:225Kb:2.6e-10:6.6e-12:1.7e+02:6.7e+02
chr1	110300000	110325000	GPR61:225Kb:2.6e-10:6.6e-12:1.7e+02:6.7e+02
chr1	110300000	110325000	GSTM4:125Kb:0:0:2.3e+02:1e+03
chr1	110325000	110350000	AHCYL1:-200Kb:1.3e-06:3.3e-08:1.8e+02:5.8e+02
chr1	110325000	110350000	CSF1:-125Kb:3e-06:3.8e-08:2.3e+02:6.2e+02
chr1	110525000	110550000	EPS8L3:225Kb:4.5e-10:1.9e-11:1.7e+02:6.7e+02
chr1	110625000	110650000	ALX3:25Kb:1.2e-09:1.5e-11:7.1e+02:1.2e+03
chr1	110725000	110750000	CYMP:-275Kb:3.2e-08:4.1e-10:1.1e+02:5.4e+02
chr1	110725000	110750000	PROK1:-250Kb:2.4e-08:6.3e-10:1.2e+02:5.4e+02
chr1	110950000	110975000	PROK1:-25Kb:0:0:7.1e+02:1.6e+03
chr1	110975000	111000000	LAMTOR5:25Kb:0:0:7.1e+02:1.6e+03
chr1	111025000	111050000	CYMP:25Kb:1e-05:2.7e-07:7.1e+02:1.1e+03
chr1	111750000	111775000	PGCP1:-175Kb:2.7e-06:3.2e-08:1.2e+02:4.1e+02
chr1	111925000	111950000	CHI3L2:175Kb:5.2e-06:6.7e-08:1.2e+02:4.1e+02
chr1	112000000	112025000	DDX20:-275Kb:2.6e-06:1.1e-07:80:3.5e+02
chr1	112000000	112025000	FAM212B:-275Kb:2.6e-06:1.1e-07:80:3.5e+02
chr1	112000000	112025000	LOC100506343:-275Kb:2.6e-06:1.1e-07:80:3.5e+02
chr1	112025000	112050000	DDX20:-250Kb:4.5e-07:1.2e-08:87:3.8e+02
chr1	112025000	112050000	FAM212B:-250Kb:4.5e-07:1.2e-08:87:3.8e+02
chr1	112025000	112050000	LOC100506343:-250Kb:4.5e-07:1.2e-08:87:3.8e+02
chr1	112125000	112150000	ADORA3:25Kb:1.1e-07:1.4e-09:6.7e+02:9.7e+02
chr1	112250000	112275000	DDX20:-25Kb:0:0:6.7e+02:1.9e+03
chr1	112250000	112275000	FAM212B:-25Kb:0:0:6.7e+02:1.9e+03
chr1	112250000	112275000	LOC100506343:-25Kb:0:0:6.7e+02:1.9e+03
chr1	112275000	112300000	C1orf162:275Kb:4.9e-06:1.3e-07:80:3.5e+02
chr1	112300000	112325000	C1orf162:300Kb:4.2e-13:5.6e-15:74:4.8e+02
chr1	112925000	112950000	CAPZA1:-225Kb:2.5e-13:3.3e-15:91:4.6e+02
chr1	112925000	112950000	MIR4256:-75Kb:3.4e-11:4.4e-13:2.5e+02:6.2e+02
chr1	112925000	112950000	ST7L:-225Kb:2.5e-13:3.3e-15:91:4.6e+02
chr1	112925000	112950000	WNT2B:-75Kb:3.4e-11:4.4e-13:2.5e+02:6.2e+02
chr1	112975000	113000000	CTTNBP2NL:50Kb:6.1e-05:2.5e-06:3.5e+02:5.9e+02
chr1	113000000	113025000	CTTNBP2NL:75Kb:4.4e-11:1e-12:2.5e+02:6.2e+02
chr1	113025000	113050000	CAPZA1:-125Kb:4.6e-09:1.2e-10:1.6e+02:4.6e+02
chr1	113025000	113050000	ST7L:-125Kb:4.6e-09:1.2e-10:1.6e+02:4.6e+02
chr1	113150000	113175000	CTTNBP2NL:225Kb:4.4e-11:1.2e-12:91:4.6e+02
chr1	113225000	113250000	MOV10:25Kb:3.2e-11:4e-13:6.3e+02:9.7e+02
chr1	113275000	113300000	FAM19A3:25Kb:5.8e-14:1.2e-15:6.3e+02:1e+03
chr1	113275000	113300000	PPM1J:25Kb:5.8e-14:1.2e-15:6.3e+02:1e+03
chr1	113275000	113300000	RHOC:25Kb:5.8e-14:1.2e-15:6.3e+02:1e+03
chr1	113325000	113350000	FAM19A3:75Kb:5.8e-14:1.6e-15:2.5e+02:6.3e+02
chr1	113325000	113350000	PPM1J:75Kb:5.8e-14:1.6e-15:2.5e+02:6.3e+02
chr1	113325000	113350000	RHOC:75Kb:5.8e-14:1.6e-15:2.5e+02:6.3e+02
chr1	113475000	113500000	AKR7A2P1:25Kb:9.9e-05:1.2e-06:6.3e+02:8.5e+02
chr1	114325000	114350000	PHTF1:25Kb:0:0:5.1e+02:9.1e+02
chr1	114400000	114425000	AP4B1:-25Kb:4.2e-08:1.1e-09:5.3e+02:7.8e+02
chr1	114400000	114425000	BCL2L15:-25Kb:4.2e-08:1.1e-09:5.3e+02:7.8e+02
chr1	114400000	114425000	DCLRE1B:-25Kb:4.2e-08:1.1e-09:5.3e+02:7.8e+02
chr1	114425000	114450000	HIPK1:-25Kb:0:0:5.3e+02:8.9e+02
chr1	114425000	114450000	PTPN22:25Kb:1.1e-07:1.3e-09:5.3e+02:7.8e+02
chr1	114450000	114475000	AP4B1:25Kb:0:0:5.3e+02:8.9e+02
chr1	114450000	114475000	BCL2L15:25Kb:0:0:5.3e+02:8.9e+02
chr1	114450000	114475000	DCLRE1B:25Kb:0:0:5.3e+02:8.9e+02
chr1	114475000	114500000	HIPK1:25Kb:0:0:5.3e+02:9e+02
chr1	114475000	114500000	OLFML3:-25Kb:9.1e-05:1.3e-06:5.3e+02:7.3e+02
chr1	115275000	115300000	NRAS:25Kb:1.9e-12:2.3e-14:5.9e+02:9.7e+02
chr1	115700000	115725000	NGF:-175Kb:3.4e-06:9.4e-08:1.4e+02:3.5e+02
chr1	115975000	116000000	NGF:100Kb:4.3e-09:5.9e-11:2.1e+02:4.8e+02
chr1	116000000	116025000	NGF:125Kb:1.9e-05:7.9e-07:1.7e+02:3.7e+02
chr1	116925000	116950000	ATP1A1:25Kb:3.6e-11:4.5e-13:4e+02:6.9e+02
chr1	116925000	116950000	ATP1A1OS:-25Kb:0:0:4e+02:9.1e+02
chr1	116975000	117000000	ATP1A1OS:25Kb:7.3e-09:1.9e-10:4e+02:6.5e+02
chr1	117025000	117050000	ATP1A1:125Kb:8.2e-05:2e-06:1.2e+02:3.1e+02
chr1	117600000	117625000	MIR942:-25Kb:0:0:5.5e+02:9.4e+02
chr1	117600000	117625000	TRIM45:-50Kb:0:0:3.2e+02:7.5e+02
chr1	117625000	117650000	TRIM45:-25Kb:0:0:5.5e+02:1.2e+03
chr1	117625000	117650000	TTF2:25Kb:0:0:5.5e+02:9.4e+02
chr1	117650000	117675000	MIR942:25Kb:0:0:5.5e+02:1.2e+03
chr1	117650000	117675000	TTF2:50Kb:0:0:3.2e+02:7.5e+02
chr1	117675000	117700000	TRIM45:25Kb:6.1e-06:2.3e-07:5.5e+02:7.9e+02
chr1	118100000	118125000	FAM46C:-25Kb:2.4e-07:3.2e-09:5.5e+02:8e+02
chr1	119500000	119525000	TBX15:-25Kb:8.6e-05:1.1e-06:3.7e+02:5.1e+02
chr1	120150000	120175000	ZNF697:-25Kb:0:0:7.5e+02:1.1e+03
chr1	120200000	120225000	LINC00622:75Kb:1.8e-09:2.2e-11:2.6e+02:4.4e+02
chr1	120200000	120225000	ZNF697:25Kb:1.7e-13:4.2e-15:7.5e+02:9.7e+02
chr1	120275000	120300000	HMGCS2:-25Kb:8.8e-15:1.1e-16:7.5e+02:9.8e+02
chr1	120275000	120300000	PHGDH:25Kb:9.2e-14:1.1e-15:7.5e+02:9.7e+02
chr1	120325000	120350000	HMGCS2:25Kb:2.4e-08:6e-10:7.5e+02:9.2e+02
chr1	120325000	120350000	REG4:-25Kb:8.4e-09:1e-10:7.5e+02:9.3e+02
chr1	121225000	121250000	EMBP1:-25Kb:2.6e-08:3.2e-10:1.7e+02:3.8e+02
chr1	121475000	121500000	EMBP1:225Kb:1.2e-05:2.8e-07:13:1.9e+02
chr1	144925000	144950000	PDE4DIP:-150Kb:2.5e-06:9.9e-08:2.3e+02:8.6e+02
chr1	144925000	144950000	SEC22B:-150Kb:2.5e-06:9.9e-08:2.3e+02:8.6e+02
chr1	145000000	145025000	PDE4DIP:-75Kb:6.6e-05:3.4e-06:4.6e+02:1e+03
chr1	145000000	145025000	SEC22B:-75Kb:6.6e-05:3.4e-06:4.6e+02:1e+03
chr1	145050000	145075000	PDE4DIP:-25Kb:0:0:1.4e+03:2.6e+03
chr1	145050000	145075000	SEC22B:-25Kb:0:0:1.4e+03:2.6e+03
chr1	145100000	145125000	PDE4DIP:25Kb:1.1e-07:2.8e-09:1.4e+03:2.1e+03
chr1	145100000	145125000	SEC22B:25Kb:1.1e-07:2.8e-09:1.4e+03:2.1e+03
chr1	145425000	145450000	ANKRD34A:-25Kb:1.6e-12:2.1e-14:8.9e+02:1.8e+03
chr1	145425000	145450000	POLR3GL:-25Kb:1.6e-12:2.1e-14:8.9e+02:1.8e+03
chr1	145450000	145475000	TXNIP:25Kb:1.7e-12:2.1e-14:8.9e+02:1.8e+03
chr1	146600000	146625000	PDIA3P:-25Kb:3.6e-07:4.8e-09:3.1e+02:4.9e+02
chr1	146600000	146625000	PRKAB2:-25Kb:3.6e-07:4.8e-09:3.1e+02:4.9e+02
chr1	146625000	146650000	CHD1L:-75Kb:4.3e-05:5.2e-07:1.7e+02:3.2e+02
chr1	146675000	146700000	PDIA3P:50Kb:7.6e-05:4e-06:1.7e+02:3.1e+02
chr1	146675000	146700000	PRKAB2:50Kb:7.6e-05:4e-06:1.7e+02:3.1e+02
chr1	146700000	146725000	PDIA3P:75Kb:3.2e-05:8.5e-07:1.7e+02:3.2e+02
chr1	146700000	146725000	PRKAB2:75Kb:3.2e-05:8.5e-07:1.7e+02:3.2e+02
chr1	146750000	146775000	PDIA3P:125Kb:7.6e-05:3.1e-06:94:2.4e+02
chr1	146750000	146775000	PRKAB2:125Kb:7.6e-05:3.1e-06:94:2.4e+02
chr1	146950000	146975000	LINC00624:-25Kb:1.1e-06:5.8e-08:4.4e+02:6.1e+02
chr1	146975000	147000000	BCL9:-25Kb:0:0:4.4e+02:8.7e+02
chr1	147000000	147025000	LINC00624:25Kb:0:0:4.4e+02:8.7e+02
chr1	147025000	147050000	BCL9:25Kb:0:0:4.4e+02:7.7e+02
chr1	147050000	147075000	BCL9:50Kb:0:0:2.6e+02:5.5e+02
chr1	147075000	147100000	BCL9:75Kb:0:0:1.9e+02:5.6e+02
chr1	147075000	147100000	LINC00624:100Kb:0:0:1.5e+02:4.8e+02
chr1	147100000	147125000	ACP6:-25Kb:0:0:4.4e+02:7.3e+02
chr1	147100000	147125000	BCL9:100Kb:6.9e-05:4.5e-06:1.5e+02:2.9e+02
chr1	147100000	147125000	LINC00624:125Kb:2.7e-13:1.1e-14:1.3e+02:3.7e+02
chr1	147150000	147175000	ACP6:25Kb:1.1e-06:2.9e-08:4.4e+02:6.1e+02
chr1	147725000	147750000	MIR5087:-75Kb:3.3e-07:1.3e-08:0:1.5e+02
chr1	147750000	147775000	MIR5087:-50Kb:1.1e-05:5.6e-07:0:1.3e+02
chr1	147775000	147800000	MIR5087:-25Kb:0:0:0:4.3e+02
chr1	147825000	147850000	MIR5087:25Kb:0:0:0.019:2.6e+02
chr1	149850000	149875000	SV2A:-25Kb:5e-08:6.2e-10:7.8e+02:1.1e+03
chr1	149875000	149900000	BOLA1:25Kb:4.2e-08:5.2e-10:7.8e+02:1.1e+03
chr1	149875000	149900000	HIST2H2AB:25Kb:4.2e-08:5.2e-10:7.8e+02:1.1e+03
chr1	149875000	149900000	HIST2H2AC:25Kb:4.2e-08:5.2e-10:7.8e+02:1.1e+03
chr1	149875000	149900000	HIST2H2BE:25Kb:4.2e-08:5.2e-10:7.8e+02:1.1e+03
chr1	149875000	149900000	MTMR11:-25Kb:2.4e-06:3e-08:7.8e+02:1.1e+03
chr1	149875000	149900000	SF3B4:-25Kb:2.4e-06:3e-08:7.8e+02:1.1e+03
chr1	149900000	149925000	SV2A:25Kb:1e-06:2.5e-08:7.8e+02:1.1e+03
chr1	150125000	150150000	VPS45:100Kb:3.4e-05:4.2e-07:2.5e+02:5.4e+02
chr1	150225000	150250000	C1orf51:-25Kb:0:0:7.4e+02:1.3e+03
chr1	150225000	150250000	MRPS21:-25Kb:0:0:7.4e+02:1.3e+03
chr1	150250000	150275000	APH1A:25Kb:0:0:7.4e+02:1.3e+03
chr1	150250000	150275000	C1orf54:25Kb:0:0:7.4e+02:1.3e+03
chr1	150250000	150275000	CA14:25Kb:0:0:7.4e+02:1.3e+03
chr1	150250000	150275000	PRPF3:-25Kb:6.5e-05:7.9e-07:7.4e+02:9.4e+02
chr1	150450000	150475000	ADAMTSL4:-50Kb:3.3e-08:8.1e-10:3.8e+02:6.8e+02
chr1	150450000	150475000	MIR4257:-50Kb:3.3e-08:8.1e-10:3.8e+02:6.8e+02
chr1	150475000	150500000	ADAMTSL4:-25Kb:5e-11:6.2e-13:7.4e+02:1.1e+03
chr1	150475000	150500000	MIR4257:-25Kb:5e-11:6.2e-13:7.4e+02:1.1e+03
chr1	150500000	150525000	ECM1:25Kb:4.5e-11:5.5e-13:7.4e+02:1.1e+03
chr1	150500000	150525000	LINC00568:25Kb:4.5e-11:5.5e-13:7.4e+02:1.1e+03
chr1	150500000	150525000	TARS2:50Kb:5.4e-08:6.7e-10:3.8e+02:6.8e+02
chr1	150900000	150925000	CERS2:-25Kb:2.4e-13:3e-15:7.4e+02:1.1e+03
chr1	152300000	152325000	FLG2:-25Kb:1.9e-07:2.3e-09:3.7e+02:8.3e+02
chr1	153500000	153525000	S100A2:-25Kb:0:0:7.3e+02:1.8e+03
chr1	153525000	153550000	S100A3:25Kb:0:0:7.3e+02:1.8e+03
chr1	153525000	153550000	S100A4:25Kb:0:0:7.3e+02:1.8e+03
chr1	153525000	153550000	S100A5:25Kb:0:0:7.3e+02:1.8e+03
chr1	153525000	153550000	S100A6:25Kb:0:0:7.3e+02:1.8e+03
chr1	154925000	154950000	FLAD1:-25Kb:6.9e-12:8.4e-14:8.5e+02:1.4e+03
chr1	154925000	154950000	LENEP:-25Kb:6.9e-12:8.4e-14:8.5e+02:1.4e+03
chr1	154950000	154975000	CKS1B:25Kb:3.9e-12:4.9e-14:8.5e+02:1.4e+03
chr1	154950000	154975000	MIR4258:25Kb:3.9e-12:4.9e-14:8.5e+02:1.4e+03
chr1	154950000	154975000	PBXIP1:25Kb:3.9e-12:4.9e-14:8.5e+02:1.4e+03
chr1	154950000	154975000	PYGO2:25Kb:3.9e-12:4.9e-14:8.5e+02:1.4e+03
chr1	154950000	154975000	SHC1:25Kb:3.9e-12:4.9e-14:8.5e+02:1.4e+03
chr1	155050000	155075000	KRTCAP2:-75Kb:1e-07:1.3e-09:3.1e+02:8e+02
chr1	155050000	155075000	TRIM46:-75Kb:1e-07:1.3e-09:3.1e+02:8e+02
chr1	155125000	155150000	EFNA3:75Kb:5.2e-08:6.3e-10:3.1e+02:8e+02
chr1	155150000	155175000	GBAP1:-25Kb:5.6e-09:6.8e-11:6.3e+02:1.2e+03
chr1	155150000	155175000	MTX1:-25Kb:5.6e-09:6.8e-11:6.3e+02:1.2e+03
chr1	155150000	155175000	THBS3:-25Kb:5.6e-09:6.8e-11:6.3e+02:1.2e+03
chr1	155175000	155200000	MIR92B:25Kb:3.8e-09:4.6e-11:6.3e+02:1.2e+03
chr1	155175000	155200000	MUC1:25Kb:3.8e-09:4.6e-11:6.3e+02:1.2e+03
chr1	155225000	155250000	FDPS:-50Kb:0:0:3.7e+02:8.9e+02
chr1	155225000	155250000	PKLR:-25Kb:1.1e-06:2.8e-08:6.3e+02:1.1e+03
chr1	155225000	155250000	RUSC1:-50Kb:0:0:3.7e+02:8.9e+02
chr1	155225000	155250000	RUSC1-AS1:-50Kb:0:0:3.7e+02:8.9e+02
chr1	155250000	155275000	CLK2:25Kb:1.6e-06:4e-08:6.3e+02:1.1e+03
chr1	155250000	155275000	FAM189B:25Kb:1.6e-06:4e-08:6.3e+02:1.1e+03
chr1	155250000	155275000	FDPS:-25Kb:0:0:6.3e+02:1.2e+03
chr1	155250000	155275000	HCN3:25Kb:1.6e-06:4e-08:6.3e+02:1.1e+03
chr1	155250000	155275000	RUSC1:-25Kb:0:0:6.3e+02:1.2e+03
chr1	155250000	155275000	RUSC1-AS1:-25Kb:0:0:6.3e+02:1.2e+03
chr1	155250000	155275000	SCAMP3:25Kb:1.6e-06:4e-08:6.3e+02:1.1e+03
chr1	155275000	155300000	CLK2:50Kb:7.7e-09:9.7e-11:3.7e+02:8.9e+02
chr1	155275000	155300000	FAM189B:50Kb:7.7e-09:9.7e-11:3.7e+02:8.9e+02
chr1	155275000	155300000	HCN3:50Kb:7.7e-09:9.7e-11:3.7e+02:8.9e+02
chr1	155275000	155300000	PKLR:25Kb:8.5e-10:1e-11:6.3e+02:1.2e+03
chr1	155275000	155300000	SCAMP3:50Kb:7.7e-09:9.7e-11:3.7e+02:8.9e+02
chr1	155325000	155350000	MIR555:25Kb:5.7e-10:7.4e-12:6.3e+02:1e+03
chr1	155850000	155875000	GON4L:25Kb:5.2e-06:6.2e-08:1e+03:1.3e+03
chr1	155850000	155875000	SYT11:25Kb:5.2e-06:6.2e-08:1e+03:1.3e+03
chr1	155950000	155975000	ARHGEF2:25Kb:0:0:1e+03:1.6e+03
chr1	155950000	155975000	KIAA0907:50Kb:4.3e-08:5.3e-10:4.9e+02:8.8e+02
chr1	155950000	155975000	RXFP4:50Kb:4.3e-08:5.3e-10:4.9e+02:8.8e+02
chr1	156050000	156075000	PMF1:-125Kb:5.4e-09:6.8e-11:2.3e+02:6.7e+02
chr1	156050000	156075000	SEMA4A:-50Kb:1.4e-13:1.8e-15:4.9e+02:1e+03
chr1	156075000	156100000	LMNA:25Kb:0:0:1e+03:1.6e+03
chr1	156075000	156100000	MEX3A:25Kb:0:0:1e+03:1.6e+03
chr1	156100000	156125000	LMNA:50Kb:2.9e-14:7.8e-16:4.9e+02:1e+03
chr1	156100000	156125000	MEX3A:50Kb:2.9e-14:7.8e-16:4.9e+02:1e+03
chr1	156100000	156125000	PMF1:-75Kb:1e-05:2.5e-07:3.2e+02:6.7e+02
chr1	156125000	156150000	PMF1:-50Kb:2.2e-05:8.3e-07:4.9e+02:8.2e+02
chr1	156175000	156200000	LMNA:125Kb:1.4e-09:5.8e-11:2.3e+02:6.7e+02
chr1	156175000	156200000	MEX3A:125Kb:1.4e-09:5.8e-11:2.3e+02:6.7e+02
chr1	156175000	156200000	SEMA4A:75Kb:1.3e-05:3.2e-07:3.2e+02:6.7e+02
chr1	156650000	156675000	CRABP2:-25Kb:0:0:1.2e+03:1.8e+03
chr1	156650000	156675000	ISG20L2:-25Kb:0:0:1.2e+03:1.8e+03
chr1	156650000	156675000	RRNAD1:-25Kb:0:0:1.2e+03:1.8e+03
chr1	156750000	156775000	PEAR1:-100Kb:7.4e-05:9.8e-07:3.1e+02:6.1e+02
chr1	156775000	156800000	INSRR:-50Kb:5.4e-06:7e-08:6e+02:9.4e+02
chr1	156825000	156850000	NTRK1:50Kb:6e-06:7.8e-08:6e+02:9.4e+02
chr1	156825000	156850000	SH2D2A:50Kb:6e-06:7.8e-08:6e+02:9.4e+02
chr1	156925000	156950000	MIR765:25Kb:0:0:11:1.3e+03
chr1	156950000	156975000	MIR765:50Kb:3.1e-09:8.1e-11:8.2:4.1e+02
chr1	156975000	157000000	MIR765:75Kb:2.6e-05:1.1e-06:6.9:3e+02
chr1	157050000	157075000	CYCSP52:-25Kb:3.4e-12:4.2e-14:6.6e+02:1.2e+03
chr1	157050000	157075000	ETV3:-50Kb:3e-10:3.7e-12:3e+02:7.7e+02
chr1	157075000	157100000	ETV3:-25Kb:1.8e-07:4.5e-09:6.6e+02:1e+03
chr1	157075000	157100000	ETV3L:25Kb:6.2e-12:7.8e-14:6.6e+02:1.2e+03
chr1	157100000	157125000	CYCSP52:25Kb:1.8e-07:4.4e-09:6.6e+02:1e+03
chr1	157100000	157125000	ETV3L:50Kb:2.4e-10:6.1e-12:3e+02:7.7e+02
chr1	157975000	158000000	KIRREL:25Kb:0:0:6.3e+02:1.4e+03
chr1	158000000	158025000	KIRREL:50Kb:0:0:3e+02:9.6e+02
chr1	158025000	158050000	KIRREL:75Kb:0:0:2e+02:8e+02
chr1	158050000	158075000	KIRREL:100Kb:0:0:1.4e+02:8.8e+02
chr1	158075000	158100000	KIRREL:125Kb:0:0:1.1e+02:6e+02
chr1	158100000	158125000	CD1D:-25Kb:9.2e-10:1.2e-11:2.1e+02:5.6e+02
chr1	158125000	158150000	LOC646268:25Kb:1e-09:1.3e-11:2.1e+02:5.6e+02
chr1	158150000	158175000	CD1D:25Kb:1e-07:2.6e-09:1.9e+02:5e+02
chr1	158475000	158500000	OR6Y1:-25Kb:3.6e-06:4.4e-08:1.9e+02:4.6e+02
chr1	158950000	158975000	IFI16:-25Kb:3.4e-12:8.5e-14:1.9e+02:4.9e+02
chr1	159000000	159025000	AIM2:-25Kb:0:0:1.9e+02:5.8e+02
chr1	159000000	159025000	IFI16:25Kb:0:0:1.9e+02:7.3e+02
chr1	159050000	159075000	AIM2:25Kb:1.8e-12:4.8e-14:1.9e+02:4.6e+02
chr1	159100000	159125000	DARC:-50Kb:1.2e-05:3.1e-07:1.6e+02:3.5e+02
chr1	159100000	159125000	LOC100131825:-50Kb:1.2e-05:3.1e-07:1.6e+02:3.5e+02
chr1	159125000	159150000	DARC:-25Kb:1.8e-14:2.2e-16:3.4e+02:6.3e+02
chr1	159125000	159150000	LOC100131825:-25Kb:1.8e-14:2.2e-16:3.4e+02:6.3e+02
chr1	159150000	159175000	CADM3:25Kb:1.7e-14:2.2e-16:3.4e+02:6.3e+02
chr1	159650000	159675000	CRP:-25Kb:1.1e-09:1.3e-11:3.4e+02:6.1e+02
chr1	159750000	159775000	CCDC19:-100Kb:0:0:2.3e+02:6.6e+02
chr1	159750000	159775000	IGSF9:-150Kb:2e-05:1e-06:1.6e+02:3.5e+02
chr1	159750000	159775000	SLAMF9:-150Kb:2e-05:1e-06:1.6e+02:3.5e+02
chr1	159850000	159875000	DUSP23:100Kb:0:0:2.3e+02:6.6e+02
chr1	159850000	159875000	FCRL6:100Kb:0:0:2.3e+02:6.6e+02
chr1	159900000	159925000	DUSP23:150Kb:6e-05:1.6e-06:1.6e+02:3.5e+02
chr1	159900000	159925000	FCRL6:150Kb:6e-05:1.6e-06:1.6e+02:3.5e+02
chr1	159900000	159925000	LOC100505633:-25Kb:2.9e-11:3.6e-13:8.3e+02:1.1e+03
chr1	159925000	159950000	IGSF9:25Kb:1.3e-11:3.3e-13:8.3e+02:1.1e+03
chr1	159925000	159950000	SLAMF9:25Kb:1.3e-11:3.3e-13:8.3e+02:1.1e+03
chr1	159950000	159975000	IGSF9:50Kb:3.7e-09:1.4e-10:4.4e+02:6.9e+02
chr1	159950000	159975000	SLAMF9:50Kb:3.7e-09:1.4e-10:4.4e+02:6.9e+02
chr1	159975000	160000000	IGSF9:75Kb:7.7e-12:9.9e-14:3e+02:6e+02
chr1	159975000	160000000	SLAMF9:75Kb:7.7e-12:9.9e-14:3e+02:6e+02
chr1	160050000	160075000	CASQ1:-100Kb:2.1e-07:8.7e-09:2.3e+02:4.5e+02
chr1	160050000	160075000	PEA15:-125Kb:4.2e-10:1.7e-11:2e+02:4.6e+02
chr1	160075000	160100000	ATP1A4:-25Kb:3.2e-07:4e-09:8.3e+02:1.1e+03
chr1	160075000	160100000	CASQ1:-75Kb:1.5e-10:4.1e-12:3e+02:5.7e+02
chr1	160075000	160100000	PEA15:-100Kb:2.7e-07:1.4e-08:2.3e+02:4.5e+02
chr1	160100000	160125000	ATP1A2:25Kb:1.9e-07:5e-09:8.3e+02:1.1e+03
chr1	160125000	160150000	ATP1A2:50Kb:1.2e-05:6.2e-07:4.4e+02:6.3e+02
chr1	160150000	160175000	ATP1A2:75Kb:2.9e-10:3.8e-12:3e+02:5.7e+02
chr1	160150000	160175000	IGSF8:100Kb:2.1e-07:8.3e-09:2.3e+02:4.5e+02
chr1	160150000	160175000	KCNJ9:100Kb:2.1e-07:8.3e-09:2.3e+02:4.5e+02
chr1	160150000	160175000	PEA15:-25Kb:0:0:8.3e+02:1.3e+03
chr1	160175000	160200000	ATP1A2:100Kb:2.1e-07:8.3e-09:2.3e+02:4.5e+02
chr1	160175000	160200000	CASQ1:25Kb:0:0:8.3e+02:1.3e+03
chr1	160175000	160200000	IGSF8:125Kb:5.6e-10:7.6e-12:2e+02:4.6e+02
chr1	160175000	160200000	KCNJ9:125Kb:5.6e-10:7.6e-12:2e+02:4.6e+02
chr1	160200000	160225000	CASQ1:50Kb:1.8e-06:9.9e-08:4.4e+02:6.4e+02
chr1	160200000	160225000	IGSF8:150Kb:2e-07:5.4e-09:1.6e+02:3.8e+02
chr1	160200000	160225000	KCNJ9:150Kb:2e-07:5.4e-09:1.6e+02:3.8e+02
chr1	160200000	160225000	PEA15:25Kb:2.8e-12:7.3e-14:8.3e+02:1.1e+03
chr1	161000000	161025000	KLHDC9:-50Kb:3.1e-13:3.9e-15:3.7e+02:7.3e+02
chr1	161000000	161025000	PVRL4:-50Kb:3.1e-13:3.9e-15:3.7e+02:7.3e+02
chr1	161050000	161075000	TSTD1:50Kb:3.1e-13:3.8e-15:3.7e+02:7.3e+02
chr1	161050000	161075000	USF1:50Kb:3.1e-13:3.8e-15:3.7e+02:7.3e+02
chr1	161125000	161150000	ADAMTS4:-25Kb:0:0:7.6e+02:1.2e+03
chr1	161125000	161150000	NDUFS2:-25Kb:0:0:7.6e+02:1.2e+03
chr1	161150000	161175000	APOA2:-25Kb:0:0:7.6e+02:1.1e+03
chr1	161150000	161175000	B4GALT3:25Kb:0:0:7.6e+02:1.2e+03
chr1	161150000	161175000	FCER1G:-25Kb:0:0:7.6e+02:1.1e+03
chr1	161150000	161175000	MIR5187:-25Kb:0:0:7.6e+02:1.1e+03
chr1	161150000	161175000	PPOX:25Kb:0:0:7.6e+02:1.2e+03
chr1	161150000	161175000	TOMM40L:-25Kb:0:0:7.6e+02:1.1e+03
chr1	161150000	161175000	USP21:25Kb:0:0:7.6e+02:1.2e+03
chr1	161175000	161200000	ADAMTS4:25Kb:0:0:7.6e+02:1.1e+03
chr1	161175000	161200000	C1orf192:-150Kb:1.9e-09:2.5e-11:1.4e+02:4.2e+02
chr1	161175000	161200000	NDUFS2:25Kb:0:0:7.6e+02:1.1e+03
chr1	161250000	161275000	APOA2:75Kb:2.8e-05:1.5e-06:2.5e+02:4.5e+02
chr1	161250000	161275000	FCER1G:75Kb:2.8e-05:1.5e-06:2.5e+02:4.5e+02
chr1	161250000	161275000	MIR5187:75Kb:2.8e-05:1.5e-06:2.5e+02:4.5e+02
chr1	161250000	161275000	TOMM40L:75Kb:2.8e-05:1.5e-06:2.5e+02:4.5e+02
chr1	161275000	161300000	APOA2:100Kb:6.2e-05:4.2e-06:1.8e+02:3.8e+02
chr1	161275000	161300000	FCER1G:100Kb:6.2e-05:4.2e-06:1.8e+02:3.8e+02
chr1	161275000	161300000	MIR5187:100Kb:6.2e-05:4.2e-06:1.8e+02:3.8e+02
chr1	161275000	161300000	TOMM40L:100Kb:6.2e-05:4.2e-06:1.8e+02:3.8e+02
chr1	161325000	161350000	APOA2:150Kb:2.4e-09:9.9e-11:1.4e+02:4.2e+02
chr1	161325000	161350000	FCER1G:150Kb:2.4e-09:9.9e-11:1.4e+02:4.2e+02
chr1	161325000	161350000	MIR5187:150Kb:2.4e-09:9.9e-11:1.4e+02:4.2e+02
chr1	161325000	161350000	TOMM40L:150Kb:2.4e-09:9.9e-11:1.4e+02:4.2e+02
chr1	161350000	161375000	ADAMTS4:200Kb:3.1e-07:1.2e-08:77:3.2e+02
chr1	161350000	161375000	APOA2:175Kb:5.5e-13:1.5e-14:1e+02:4.3e+02
chr1	161350000	161375000	FCER1G:175Kb:5.5e-13:1.5e-14:1e+02:4.3e+02
chr1	161350000	161375000	MIR5187:175Kb:5.5e-13:1.5e-14:1e+02:4.3e+02
chr1	161350000	161375000	NDUFS2:200Kb:3.1e-07:1.2e-08:77:3.2e+02
chr1	161350000	161375000	TOMM40L:175Kb:5.5e-13:1.5e-14:1e+02:4.3e+02
chr1	161450000	161475000	DUSP12:-250Kb:0:0:23:4.2e+02
chr1	161450000	161475000	FCGR2A:-25Kb:0:0:0:4.4e+02
chr1	161450000	161475000	FCRLA:-225Kb:2.4e-05:3.1e-07:25:2.5e+02
chr1	161450000	161475000	FCRLB:-225Kb:2.4e-05:3.1e-07:25:2.5e+02
chr1	161450000	161475000	HSPA6:-25Kb:0:0:0:4.4e+02
chr1	161700000	161725000	FCGR2A:225Kb:6e-05:1.5e-06:25:2.2e+02
chr1	161700000	161725000	HSPA6:225Kb:6e-05:1.5e-06:25:2.2e+02
chr1	161750000	161775000	OLFML2B:-225Kb:2.2e-06:5.9e-08:98:3.6e+02
chr1	161950000	161975000	OLFML2B:-25Kb:0:0:5.7e+02:1e+03
chr1	162625000	162650000	DDR2:25Kb:0:0:8.2e+02:1.3e+03
chr1	162650000	162675000	DDR2:50Kb:9.9e-10:3.8e-11:4.1e+02:7.1e+02
chr1	162675000	162700000	DDR2:75Kb:1.2e-08:6.4e-10:2.7e+02:5.5e+02
chr1	162725000	162750000	DDR2:125Kb:7.7e-14:2e-15:1.6e+02:5.3e+02
chr1	162825000	162850000	NUF2:-450Kb:1e-06:1.3e-08:97:3.3e+02
chr1	162825000	162850000	RGS4:-200Kb:2.6e-10:3.5e-12:1.4e+02:4.3e+02
chr1	162825000	162850000	RGS5:-450Kb:1e-06:1.3e-08:97:3.3e+02
chr1	162850000	162875000	RGS4:-175Kb:8.1e-08:2.2e-09:1.5e+02:4e+02
chr1	163025000	163050000	C1orf110:200Kb:6.9e-09:8.9e-11:1.4e+02:4.3e+02
chr1	163025000	163050000	NUF2:-250Kb:3.4e-05:8.7e-07:1.3e+02:3.3e+02
chr1	163025000	163050000	RGS5:-250Kb:3.4e-05:8.7e-07:1.3e+02:3.3e+02
chr1	163275000	163300000	C1orf110:450Kb:5.1e-06:1.3e-07:97:3.3e+02
chr1	163275000	163300000	RGS4:250Kb:2.5e-05:1e-06:1.3e+02:3.3e+02
chr1	164525000	164550000	LOC100505795:-200Kb:6.7e-06:5.4e-07:70:2.6e+02
chr1	164550000	164575000	LOC100505795:-175Kb:5.3e-08:2.9e-09:73:3e+02
chr1	164550000	164575000	PBX1:25Kb:2.1e-12:2.8e-14:4.6e+02:7.4e+02
chr1	164575000	164600000	LOC100505795:-150Kb:2.3e-06:1.6e-07:1e+02:3e+02
chr1	164575000	164600000	PBX1:50Kb:7e-07:2.8e-08:2.5e+02:4.6e+02
chr1	164675000	164700000	LOC100505795:-50Kb:1.4e-09:5.8e-11:2.5e+02:5.1e+02
chr1	164700000	164725000	LOC100505795:-25Kb:0:0:4.6e+02:8.3e+02
chr1	164700000	164725000	PBX1:175Kb:6.5e-05:4.3e-06:73:2.4e+02
chr1	164725000	164750000	PBX1:200Kb:2.7e-06:1.4e-07:70:2.6e+02
chr1	164750000	164775000	LOC100505795:25Kb:3.5e-12:9.3e-14:4.6e+02:7.5e+02
chr1	164750000	164775000	PBX1:225Kb:2e-09:5.3e-11:67:3.1e+02
chr1	165350000	165375000	LOC400794:-200Kb:0:0:74:5.4e+02
chr1	165375000	165400000	LOC400794:-175Kb:8.4e-05:2.2e-06:84:2.9e+02
chr1	165850000	165875000	TMCO1:125Kb:1.8e-13:2.3e-15:1.9e+02:4.9e+02
chr1	165850000	165875000	UCK2:75Kb:9.8e-14:1.2e-15:2.5e+02:5.5e+02
chr1	165875000	165900000	TMCO1:150Kb:1.9e-08:4.8e-10:1.8e+02:4.1e+02
chr1	166100000	166125000	FAM78B:-25Kb:1.2e-13:1.4e-15:3.5e+02:6.4e+02
chr1	166125000	166150000	MIR921:25Kb:1.3e-13:1.6e-15:3.5e+02:6.4e+02
chr1	166800000	166825000	TADA1:-25Kb:0:0:4.6e+02:7.7e+02
chr1	166825000	166850000	POGK:25Kb:9.2e-15:1.1e-16:4.6e+02:7.7e+02
chr1	167075000	167100000	DUSP27:25Kb:5e-05:6.5e-07:4.6e+02:6.2e+02
chr1	167075000	167100000	GPA33:25Kb:5e-05:6.5e-07:4.6e+02:6.2e+02
chr1	167650000	167675000	MPZL1:-25Kb:5.9e-14:2.4e-15:3.8e+02:6.6e+02
chr1	167650000	167675000	RCSD1:75Kb:3.1e-05:3.9e-07:1.7e+02:3.4e+02
chr1	167700000	167725000	MPZL1:25Kb:0:0:6.3e+02:9.6e+02
chr1	167750000	167775000	MPZL1:75Kb:0:0:2.3e+02:5.7e+02
chr1	168025000	168050000	MPZL1:350Kb:6.9e-05:3.8e-06:58:2.2e+02
chr1	168050000	168075000	MPZL1:375Kb:8.7e-05:6e-06:55:2.1e+02
chr1	168400000	168425000	LOC100505918:25Kb:1.2e-05:1.5e-07:4.2e+02:6.1e+02
chr1	168400000	168425000	XCL1:-125Kb:4.7e-10:5.9e-12:1.1e+02:3.7e+02
chr1	169050000	169075000	ATP1B1:-25Kb:7.4e-07:3.1e-08:4.2e+02:5.9e+02
chr1	169075000	169100000	BLZF1:-250Kb:5.2e-08:6.6e-10:73:2.7e+02
chr1	169075000	169100000	NME7:-250Kb:5.2e-08:6.6e-10:73:2.7e+02
chr1	169100000	169125000	ATP1B1:25Kb:0:0:4.2e+02:7.8e+02
chr1	169275000	169300000	ATP1B1:200Kb:4.6e-06:2.6e-07:83:2.4e+02
chr1	169325000	169350000	ATP1B1:250Kb:2.1e-09:5.8e-11:73:2.7e+02
chr1	169425000	169450000	SLC19A2:-25Kb:6.5e-07:1.6e-08:3.9e+02:5.8e+02
chr1	169500000	169525000	SLC19A2:50Kb:4.7e-08:5.8e-10:2.2e+02:4.2e+02
chr1	169875000	169900000	SCYL3:25Kb:1.8e-05:2.2e-07:2.5e+02:4.6e+02
chr1	170125000	170150000	METTL11B:25Kb:6.8e-11:8.4e-13:2.5e+02:5.6e+02
chr1	170125000	170150000	MIR3119-1:25Kb:6.8e-11:8.4e-13:2.5e+02:5.6e+02
chr1	170125000	170150000	MIR3119-2:25Kb:6.8e-11:8.4e-13:2.5e+02:5.6e+02
chr1	170275000	170300000	LOC284688:25Kb:4.1e-05:5.1e-07:2.5e+02:4.7e+02
chr1	170475000	170500000	GORAB:-25Kb:8.3e-06:2.2e-07:2.5e+02:4.8e+02
chr1	170525000	170550000	GORAB:25Kb:0:0:2.5e+02:7.3e+02
chr1	170600000	170625000	PRRX1:-25Kb:4e-07:1.6e-08:2.5e+02:5e+02
chr1	170650000	170675000	PRRX1:25Kb:0:0:2.5e+02:7.2e+02
chr1	170675000	170700000	PRRX1:50Kb:9.2e-11:2.4e-12:1.9e+02:5e+02
chr1	171075000	171100000	FMO6P:-25Kb:2.8e-08:3.4e-10:4.4e+02:7.2e+02
chr1	171725000	171750000	VAMP4:25Kb:4.7e-06:5.8e-08:5.7e+02:7.9e+02
chr1	171950000	171975000	METTL13:200Kb:1e-09:1.3e-11:70:3.4e+02
chr1	172350000	172375000	DNM3OS:250Kb:1.3e-06:1.7e-08:92:3.3e+02
chr1	172350000	172375000	MIR3120:250Kb:1.3e-06:1.7e-08:92:3.3e+02
chr1	172600000	172625000	FASLG:-25Kb:4.4e-12:5.5e-14:4.5e+02:8.2e+02
chr1	172650000	172675000	FASLG:25Kb:1.1e-10:2.7e-12:4.5e+02:7.9e+02
chr1	172975000	173000000	TNFSF18:-25Kb:0:0:3.8e+02:8.3e+02
chr1	173025000	173050000	TNFSF18:25Kb:1.7e-08:4.2e-10:3.8e+02:6.8e+02
chr1	173400000	173425000	LOC100506023:-25Kb:5.5e-13:7.1e-15:5.5e+02:9.1e+02
chr1	173400000	173425000	PRDX6:-25Kb:5.5e-13:7.1e-15:5.5e+02:9.1e+02
chr1	173850000	173875000	SERPINC1:-25Kb:9.1e-15:1.1e-16:5.5e+02:8.8e+02
chr1	174725000	174750000	CACYBP:-225Kb:4.3e-15:1.1e-16:73:3.3e+02
chr1	174750000	174775000	CACYBP:-200Kb:3.5e-05:1.8e-06:79:2.2e+02
chr1	174925000	174950000	CACYBP:-25Kb:2.3e-10:9e-12:3e+02:5.1e+02
chr1	174950000	174975000	MRPS14:-25Kb:0:0:3e+02:5.8e+02
chr1	174975000	175000000	CACYBP:25Kb:0:0:3e+02:5.8e+02
chr1	175875000	175900000	SCARNA3:-50Kb:1.3e-06:3.3e-08:2.2e+02:3.7e+02
chr1	175900000	175925000	SCARNA3:-25Kb:2.4e-09:3e-11:4.2e+02:6e+02
chr1	177000000	177025000	MIR488:25Kb:5.9e-05:7.4e-07:4.3e+02:5.5e+02
chr1	178475000	178500000	FAM20B:-500Kb:1.6e-05:2e-07:52:3.3e+02
chr1	178500000	178525000	FAM20B:-475Kb:2.5e-05:6.3e-07:55:3.2e+02
chr1	178700000	178725000	C1orf220:200Kb:1.5e-07:4.5e-09:1.1e+02:4.3e+02
chr1	178725000	178750000	C1orf220:225Kb:1.5e-07:3.7e-09:1e+02:4.2e+02
chr1	178975000	179000000	C1orf220:475Kb:1.7e-05:7.7e-07:55:3.2e+02
chr1	178975000	179000000	TEX35:500Kb:1.8e-05:2.5e-07:52:3.3e+02
chr1	180075000	180100000	QSOX1:-25Kb:9.3e-09:1.1e-10:7.2e+02:1.1e+03
chr1	180125000	180150000	TOR1AIP1:275Kb:8.6e-05:1.1e-06:77:3e+02
chr1	180200000	180225000	ACBD6:-250Kb:3.6e-05:4.6e-07:48:3.3e+02
chr1	180200000	180225000	LOC100527964:-25Kb:1.2e-13:1.6e-15:7.2e+02:1.2e+03
chr1	180375000	180400000	LOC100527964:150Kb:3.5e-09:9.3e-11:1.3e+02:5e+02
chr1	180425000	180450000	LOC100527964:200Kb:2.5e-06:9.8e-08:1e+02:4e+02
chr1	180850000	180875000	KIAA1614:-25Kb:3.4e-07:1.4e-08:7.4e+02:1e+03
chr1	180900000	180925000	KIAA1614:25Kb:8.9e-09:2.2e-10:7.4e+02:1.1e+03
chr1	181025000	181050000	MR1:25Kb:2.6e-14:3.3e-16:7.4e+02:1.2e+03
chr1	181075000	181100000	IER5:25Kb:7.8e-05:1.9e-06:7.4e+02:1.3e+03
chr1	181100000	181125000	IER5:50Kb:1.6e-05:1.9e-07:4.1e+02:1.1e+03
chr1	181100000	181125000	KIAA1614:225Kb:8.9e-09:2.4e-10:1.2e+02:4.7e+02
chr1	181100000	181125000	MR1:100Kb:6.5e-09:1.7e-10:2.3e+02:5.8e+02
chr1	181100000	181125000	STX6:125Kb:1e-06:1.3e-08:1.9e+02:5e+02
chr1	181125000	181150000	KIAA1614:250Kb:2e-05:1.1e-06:1.2e+02:3.8e+02
chr1	183525000	183550000	NCF2:-25Kb:3.7e-05:4.5e-07:8.5e+02:1.3e+03
chr1	184775000	184800000	FAM129A:-150Kb:2.4e-05:3e-07:1.3e+02:4.8e+02
chr1	190550000	190575000	LOC440704:-25Kb:1.1e-05:1.3e-07:3.2e+02:4.2e+02
chr1	192150000	192175000	RGS18:25Kb:4.9e-05:6e-07:3.7e+02:5e+02
chr1	192425000	192450000	RGS1:-100Kb:2.3e-07:1.2e-08:1.6e+02:3.3e+02
chr1	192450000	192475000	RGS1:-75Kb:1.2e-05:7.8e-07:2.1e+02:3.6e+02
chr1	192475000	192500000	RGS1:-50Kb:2.3e-07:1.1e-08:3e+02:4.7e+02
chr1	192500000	192525000	RGS1:-25Kb:0:0:5.6e+02:8.9e+02
chr1	192550000	192575000	RGS1:25Kb:0:0:5.6e+02:8.5e+02
chr1	192975000	193000000	RGS2:200Kb:1.5e-06:1.9e-08:1.1e+02:2.8e+02
chr1	193050000	193075000	TROVE2:25Kb:1.8e-05:2.2e-07:5.6e+02:7.2e+02
chr1	193050000	193075000	UCHL5:25Kb:1.8e-05:2.2e-07:5.6e+02:7.2e+02
chr1	193125000	193150000	MIR1278:25Kb:1.6e-12:1.9e-14:3.9e+02:6.3e+02
chr1	196300000	196325000	CFH:-300Kb:3.1e-07:4.3e-09:62:2.1e+02
chr1	196325000	196350000	CFH:-275Kb:1.2e-05:3.3e-07:65:2e+02
chr1	197075000	197100000	ASPM:-25Kb:6.4e-09:7.8e-11:3.8e+02:5.7e+02
chr1	197700000	197725000	DENND1B:-25Kb:1.8e-12:2.3e-14:5e+02:7.5e+02
chr1	197750000	197775000	DENND1B:25Kb:9.2e-08:2.3e-09:5e+02:6.9e+02
chr1	198475000	198500000	ATP6V1G3:-25Kb:6e-11:7.6e-13:5e+02:7.3e+02
chr1	201325000	201350000	LAD1:-25Kb:2e-05:2.5e-07:8.9e+02:1.4e+03
chr1	201350000	201375000	TNNT2:25Kb:2.1e-05:2.6e-07:8.9e+02:1.4e+03
chr1	201525000	201550000	NAV1:-75Kb:5e-08:6.2e-10:4.3e+02:1.1e+03
chr1	201850000	201875000	LMOD1:-50Kb:8.8e-11:2.1e-12:6.1e+02:1.2e+03
chr1	201850000	201875000	TIMM17A:-50Kb:8.8e-11:2.1e-12:6.1e+02:1.2e+03
chr1	201875000	201900000	LMOD1:-25Kb:0:0:1.1e+03:1.9e+03
chr1	201875000	201900000	SHISA4:25Kb:1.1e-05:4.2e-07:1.1e+03:1.5e+03
chr1	201875000	201900000	TIMM17A:-25Kb:0:0:1.1e+03:1.9e+03
chr1	201900000	201925000	SHISA4:50Kb:8.7e-11:2.2e-12:6.1e+02:1.2e+03
chr1	201925000	201950000	SHISA4:75Kb:0:0:4.3e+02:1.2e+03
chr1	201950000	201975000	GPR37L1:-125Kb:1.6e-09:3.9e-11:2.7e+02:8.9e+02
chr1	201975000	202000000	GPR37L1:-100Kb:7.9e-12:9.7e-14:3.3e+02:1e+03
chr1	202075000	202100000	ELF3:100Kb:2.9e-12:3.6e-14:3.3e+02:1e+03
chr1	202075000	202100000	RNPEP:125Kb:6.5e-12:8.2e-14:2.7e+02:8.9e+02
chr1	202275000	202300000	LGR6:125Kb:1.6e-05:2e-07:1.6e+02:6.5e+02
chr1	203000000	203025000	CHIT1:-175Kb:5.1e-05:6.6e-07:2.3e+02:6.5e+02
chr1	203175000	203200000	PPFIA4:175Kb:4.3e-05:5.5e-07:2.3e+02:6.5e+02
chr1	203400000	203425000	FMOD:100Kb:4e-05:5.2e-07:3.3e+02:7.6e+02
chr1	203650000	203675000	OPTC:200Kb:1.6e-06:2.1e-08:1.8e+02:7e+02
chr1	203825000	203850000	ETNK2:-275Kb:1e-06:1.3e-08:99:5.2e+02
chr1	204075000	204100000	SNRPE:250Kb:1.5e-08:1.9e-10:1.1e+02:6.8e+02
chr1	204100000	204125000	SNRPE:275Kb:5.1e-05:1.3e-06:99:5.2e+02
chr1	204125000	204150000	GOLT1A:-50Kb:5.6e-05:1.5e-06:5e+02:8.6e+02
chr1	204125000	204150000	KISS1:-25Kb:7.5e-05:9.3e-07:9.5e+02:1.3e+03
chr1	204125000	204150000	LINC00628:-200Kb:3.1e-13:8.1e-15:1.6e+02:7.6e+02
chr1	204125000	204150000	PLEKHA6:-200Kb:3.1e-13:8.1e-15:1.6e+02:7.6e+02
chr1	204150000	204175000	REN:25Kb:3.7e-05:9.6e-07:9.5e+02:1.3e+03
chr1	204175000	204200000	LINC00628:-150Kb:0:0:2.5e+02:9.1e+02
chr1	204175000	204200000	PLEKHA6:-150Kb:0:0:2.5e+02:9.1e+02
chr1	204175000	204200000	REN:50Kb:3.7e-05:1.4e-06:5e+02:8.6e+02
chr1	204200000	204225000	LINC00628:-125Kb:2.1e-12:8.3e-14:2.2e+02:7.9e+02
chr1	204200000	204225000	PLEKHA6:-125Kb:2.1e-12:8.3e-14:2.2e+02:7.9e+02
chr1	204225000	204250000	LINC00628:-100Kb:4.2e-12:2.2e-13:2.7e+02:8.3e+02
chr1	204225000	204250000	PLEKHA6:-100Kb:4.2e-12:2.2e-13:2.7e+02:8.3e+02
chr1	204325000	204350000	GOLT1A:150Kb:0:0:2.5e+02:9.1e+02
chr1	204325000	204350000	REN:200Kb:1.6e-13:2.1e-15:1.6e+02:7.6e+02
chr1	204400000	204425000	PIK3C2B:-50Kb:0:0:5e+02:1.5e+03
chr1	204425000	204450000	PIK3C2B:-25Kb:7.1e-06:1.8e-07:9.5e+02:1.3e+03
chr1	205225000	205250000	NUAK2:-50Kb:0:0:5.3e+02:1.2e+03
chr1	205250000	205275000	NUAK2:-25Kb:0:0:6.6e+02:1.6e+03
chr1	205300000	205325000	CDK18:-150Kb:7.2e-13:1.9e-14:1.4e+02:6.7e+02
chr1	205325000	205350000	CDK18:-125Kb:3.5e-05:1.4e-06:1.7e+02:5e+02
chr1	205450000	205475000	KLHDC8A:125Kb:7.6e-05:9.8e-07:1.7e+02:5e+02
chr1	205450000	205475000	LEMD1-AS1:125Kb:7.6e-05:9.8e-07:1.7e+02:5e+02
chr1	205475000	205500000	CDK18:25Kb:5e-14:6.7e-16:6.6e+02:1.2e+03
chr1	205550000	205575000	ELK4:-50Kb:9.1e-15:1.1e-16:3.7e+02:9.5e+02
chr1	205550000	205575000	SLC45A3:-75Kb:3.9e-05:1e-06:2.6e+02:6e+02
chr1	205650000	205675000	SLC45A3:25Kb:6.6e-06:8.5e-08:6.6e+02:1e+03
chr1	205750000	205775000	SLC41A1:-25Kb:9.9e-05:1.3e-06:6.6e+02:1e+03
chr1	206225000	206250000	C1orf186:-50Kb:5e-07:6.7e-09:1.1e+02:5.1e+02
chr1	206225000	206250000	CTSE:-75Kb:1.3e-09:1.8e-11:36:5.1e+02
chr1	206250000	206275000	CTSE:-50Kb:5.2e-05:1.4e-06:1.1e+02:4.4e+02
chr1	206750000	206775000	RASSF5:75Kb:6.7e-09:8.4e-11:3.2e+02:7.4e+02
chr1	206825000	206850000	DYRK3:25Kb:3.8e-08:4.7e-10:8.9e+02:1.3e+03
chr1	206825000	206850000	MAPKAPK2:-25Kb:2.1e-08:5.3e-10:8.9e+02:1.3e+03
chr1	206875000	206900000	MAPKAPK2:25Kb:0:0:8.9e+02:1.6e+03
chr1	206900000	206925000	FAIM3:-175Kb:0:0:1.7e+02:6.8e+02
chr1	206975000	207000000	FAIM3:-100Kb:6.3e-06:1.7e-07:2.4e+02:5.3e+02
chr1	207225000	207250000	C4BPB:-25Kb:3.4e-05:4.4e-07:3.3e+02:6.1e+02
chr1	207250000	207275000	PFKFB2:25Kb:5.8e-05:7.2e-07:3.3e+02:6.1e+02
chr1	207250000	207275000	YOD1:25Kb:5.8e-05:7.2e-07:3.3e+02:6.1e+02
chr1	207450000	207475000	CD55:-25Kb:4.5e-07:5.5e-09:3.3e+02:6.4e+02
chr1	207950000	207975000	CD46:25Kb:9.1e-14:1.1e-15:3e+02:6.6e+02
chr1	208175000	208200000	PLXNA2:-225Kb:0:0:90:5.7e+02
chr1	208200000	208225000	PLXNA2:-200Kb:0:0:1e+02:5e+02
chr1	208225000	208250000	PLXNA2:-175Kb:9e-05:5.2e-06:1.2e+02:3e+02
chr1	208250000	208275000	PLXNA2:-150Kb:1e-05:4.2e-07:1.4e+02:3.4e+02
chr1	208275000	208300000	PLXNA2:-125Kb:9e-05:6.2e-06:1.6e+02:3.5e+02
chr1	209750000	209775000	G0S2:-75Kb:8.2e-07:1e-08:2.1e+02:4.2e+02
chr1	209750000	209775000	HSD11B1:-100Kb:0:0:1.7e+02:5.3e+02
chr1	209750000	209775000	LAMB3:-75Kb:8.2e-07:1e-08:2.1e+02:4.2e+02
chr1	209750000	209775000	MIR4260:-25Kb:0:0:5.7e+02:1e+03
chr1	209775000	209800000	CAMK1G:25Kb:0:0:5.7e+02:1e+03
chr1	209775000	209800000	HSD11B1:-75Kb:2.2e-08:5.6e-10:2.1e+02:4.4e+02
chr1	209800000	209825000	CAMK1G:50Kb:1.9e-07:1e-08:3.1e+02:5.1e+02
chr1	209800000	209825000	G0S2:-25Kb:5e-05:1.2e-06:5.7e+02:7.5e+02
chr1	209800000	209825000	LAMB3:-25Kb:5e-05:1.2e-06:5.7e+02:7.5e+02
chr1	209825000	209850000	CAMK1G:75Kb:1.9e-07:8.5e-09:2.1e+02:4.2e+02
chr1	209850000	209875000	CAMK1G:100Kb:0:0:1.7e+02:5.3e+02
chr1	209850000	209875000	MIR4260:75Kb:1.7e-08:4.4e-10:2.1e+02:4.4e+02
chr1	209875000	209900000	CAMK1G:125Kb:2.7e-05:1.8e-06:1.8e+02:3.5e+02
chr1	209925000	209950000	CAMK1G:175Kb:7.2e-05:5.8e-06:1.2e+02:2.8e+02
chr1	209950000	209975000	IRF6:-25Kb:0:0:4.2e+02:9.2e+02
chr1	209975000	210000000	C1orf74:25Kb:0:0:4.2e+02:9.2e+02
chr1	210575000	210600000	KCNH1:-725Kb:1.4e-07:1.9e-09:72:3.5e+02
chr1	210600000	210625000	KCNH1:-700Kb:8.5e-06:3.5e-07:73:3e+02
chr1	210625000	210650000	KCNH1:-675Kb:2.9e-05:1.6e-06:73:2.9e+02
chr1	210750000	210775000	KCNH1:-550Kb:5e-07:1.4e-08:74:3.3e+02
chr1	211675000	211700000	NEK2:-150Kb:9.5e-05:2.6e-06:1.5e+02:4.1e+02
chr1	211725000	211750000	NEK2:-100Kb:8.9e-06:1.2e-07:2.1e+02:5e+02
chr1	211775000	211800000	SLC30A1:25Kb:0:0:6.4e+02:1.1e+03
chr1	211800000	211825000	SLC30A1:50Kb:1.1e-10:2.7e-12:3.7e+02:7.5e+02
chr1	212225000	212250000	SNORA16B:-300Kb:1.4e-11:1.8e-13:85:5.2e+02
chr1	212250000	212275000	SNORA16B:-275Kb:2.2e-05:5.6e-07:91:3.8e+02
chr1	212275000	212300000	MIR3122:25Kb:2.5e-05:6.9e-07:6e+02:8.9e+02
chr1	212450000	212475000	MIR3122:200Kb:3.9e-05:1.6e-06:1.2e+02:3.9e+02
chr1	212525000	212550000	MIR3122:275Kb:2.5e-05:6e-07:91:3.8e+02
chr1	212575000	212600000	NENF:-25Kb:6.9e-14:8.9e-16:6e+02:1.1e+03
chr1	212600000	212625000	TMEM206:25Kb:8.1e-14:1e-15:6e+02:1.1e+03
chr1	212625000	212650000	NENF:25Kb:1e-06:2.6e-08:6e+02:9.2e+02
chr1	212650000	212675000	ATF3:-75Kb:2.2e-05:2.7e-07:2.7e+02:5.6e+02
chr1	212650000	212675000	FAM71A:-125Kb:2.8e-05:3.5e-07:2.1e+02:4.9e+02
chr1	212825000	212850000	BATF3:-25Kb:3.2e-05:4e-07:7.4e+02:9.9e+02
chr1	213125000	213150000	VASH2:25Kb:8.4e-08:1e-09:7.4e+02:1e+03
chr1	214575000	214600000	PTPN14:-150Kb:7.2e-05:9.2e-07:2.1e+02:4.2e+02
chr1	215750000	215775000	KCTD3:25Kb:4e-06:5e-08:5.4e+02:7.4e+02
chr1	217275000	217300000	ESRRG:-25Kb:9e-08:1.1e-09:4.4e+02:6.2e+02
chr1	219225000	219250000	LOC728463:725Kb:8.1e-07:1.2e-08:63:2.4e+02
chr1	219225000	219250000	TGFB2:725Kb:8.1e-07:1.2e-08:63:2.4e+02
chr1	219300000	219325000	LOC643723:-25Kb:1.1e-05:1.4e-07:5e+02:6.9e+02
chr1	219300000	219325000	LYPLAL1:-25Kb:1.1e-05:1.4e-07:5e+02:6.9e+02
chr1	220175000	220200000	EPRS:-25Kb:4e-07:9.8e-09:4.1e+02:5.8e+02
chr1	220225000	220250000	EPRS:25Kb:9.6e-08:1.2e-09:4.1e+02:6e+02
chr1	220300000	220325000	MIR194-1:25Kb:9.7e-06:1.2e-07:4.1e+02:5.7e+02
chr1	220300000	220325000	MIR215:25Kb:9.7e-06:1.2e-07:4.1e+02:5.7e+02
chr1	220400000	220425000	AURKAPS1:-25Kb:1.5e-08:1.9e-10:5.1e+02:7.1e+02
chr1	220400000	220425000	RAB3GAP2:-25Kb:1.5e-08:1.9e-10:5.1e+02:7.1e+02
chr1	222725000	222750000	HHIPL2:25Kb:2.6e-14:3.3e-16:4.5e+02:8.3e+02
chr1	222725000	222750000	TAF1A:-25Kb:7.4e-06:1.9e-07:4.5e+02:7e+02
chr1	222750000	222775000	MIA3:-25Kb:1.4e-05:1.8e-07:4.5e+02:7e+02
chr1	222775000	222800000	TAF1A:25Kb:7.4e-06:1.2e-07:4.5e+02:7e+02
chr1	223300000	223325000	CAPN8:-550Kb:8.3e-05:2.2e-06:91:3.5e+02
chr1	223825000	223850000	CAPN8:-25Kb:0:0:2.7e+02:7.6e+02
chr1	223850000	223875000	TLR5:550Kb:8.9e-05:1.2e-06:91:3.5e+02
chr1	223900000	223925000	CAPN2:25Kb:9.4e-08:2.4e-09:6.3e+02:9.6e+02
chr1	223925000	223950000	CAPN2:50Kb:0:0:3.2e+02:8.1e+02
chr1	223950000	223975000	CAPN2:75Kb:2.8e-05:1.1e-06:1.2e+02:3.9e+02
chr1	224300000	224325000	NVL:-200Kb:2.7e-05:3.4e-07:1e+02:3.5e+02
chr1	224550000	224575000	MIR4742:-25Kb:7.4e-05:9e-07:7.4e+02:9.7e+02
chr1	224700000	224725000	CNIH3:-100Kb:1.7e-08:2.2e-10:1.9e+02:5.2e+02
chr1	224825000	224850000	CNIH3:25Kb:4.2e-05:1.1e-06:6.3e+02:8.8e+02
chr1	225650000	225675000	LEFTY1:-425Kb:3.6e-10:4.6e-12:1.1e+02:4.8e+02
chr1	225650000	225675000	PYCR2:-450Kb:9.8e-08:1.2e-09:1e+02:4.3e+02
chr1	225650000	225675000	SRP9:-300Kb:0:0:1.2e+02:5.7e+02
chr1	225650000	225675000	TMEM63A:-400Kb:1.7e-09:2.2e-11:1.1e+02:4.7e+02
chr1	225675000	225700000	SRP9:-275Kb:1.4e-07:6.1e-09:1.2e+02:4.2e+02
chr1	225700000	225725000	SRP9:-250Kb:3.5e-05:2.1e-06:1.3e+02:3.7e+02
chr1	225725000	225750000	SRP9:-225Kb:4.1e-05:3.5e-06:1.3e+02:3.6e+02
chr1	225750000	225775000	SRP9:-200Kb:3.5e-05:2.5e-06:1.4e+02:3.7e+02
chr1	225825000	225850000	SRP9:-125Kb:1.2e-09:3.5e-11:1.6e+02:5e+02
chr1	225950000	225975000	ENAH:125Kb:2.3e-10:3e-12:1.6e+02:5e+02
chr1	226025000	226050000	TMEM63A:-25Kb:6.9e-08:1.8e-09:7.4e+02:1.1e+03
chr1	226950000	226975000	ITPKB:25Kb:0:0:4.8e+02:8.5e+02
chr1	227075000	227100000	PSEN2:25Kb:0:0:4.8e+02:9.1e+02
chr1	227925000	227950000	MIR5008:-200Kb:7.9e-07:1e-08:81:3.4e+02
chr1	227925000	227950000	WNT9A:-200Kb:7.9e-07:1e-08:81:3.4e+02
chr1	227950000	227975000	MIR5008:-175Kb:2.9e-05:7.9e-07:90:3.1e+02
chr1	227950000	227975000	WNT9A:-175Kb:2.9e-05:7.9e-07:90:3.1e+02
chr1	227975000	228000000	MIR5008:-150Kb:2.9e-05:1.1e-06:1e+02:3.2e+02
chr1	227975000	228000000	WNT9A:-150Kb:2.9e-05:1.1e-06:1e+02:3.2e+02
chr1	230225000	230250000	GALNT2:25Kb:0:0:5.8e+02:1.5e+03
chr1	230250000	230275000	GALNT2:50Kb:0:0:2.9e+02:7.6e+02
chr1	230275000	230300000	GALNT2:75Kb:5.1e-11:2e-12:2e+02:5.4e+02
chr1	230300000	230325000	GALNT2:100Kb:1.8e-05:1.7e-06:1.5e+02:3.8e+02
chr1	230325000	230350000	GALNT2:125Kb:6.3e-06:5e-07:1.2e+02:3.6e+02
chr1	230350000	230375000	GALNT2:150Kb:4.1e-06:2.2e-07:91:3.4e+02
chr1	230375000	230400000	GALNT2:175Kb:6e-06:4e-07:88:3.3e+02
chr1	230850000	230875000	CAPN9:-25Kb:5.2e-08:1.3e-09:4.9e+02:7.8e+02
chr1	230875000	230900000	AGT:25Kb:1.1e-07:1.3e-09:4.9e+02:7.8e+02
chr1	230900000	230925000	CAPN9:25Kb:7e-09:8.8e-11:4.9e+02:8e+02
chr1	230975000	231000000	C1orf198:-25Kb:0:0:4.9e+02:1.1e+03
chr1	231025000	231050000	C1orf198:25Kb:0:0:4.9e+02:9.8e+02
chr1	231325000	231350000	LOC149373:25Kb:1.8e-10:2.1e-12:4.9e+02:7.8e+02
chr1	231475000	231500000	LINC00582:-250Kb:1.7e-14:2.2e-16:1e+02:4.8e+02
chr1	231475000	231500000	TSNAX:-225Kb:1.5e-08:1.9e-10:1.1e+02:4e+02
chr1	231475000	231500000	TSNAX-DISC1:-175Kb:3.7e-11:5e-13:1.3e+02:4.5e+02
chr1	231525000	231550000	EGLN1:-25Kb:8.3e-06:1.1e-07:4.7e+02:7e+02
chr1	231925000	231950000	DISC2:-25Kb:1.5e-09:1.8e-11:4.1e+02:7.2e+02
chr1	232625000	232650000	SIPA1L2:-25Kb:8.2e-05:2.1e-06:4.1e+02:6.2e+02
chr1	232675000	232700000	SIPA1L2:25Kb:0:0:4.1e+02:9.2e+02
chr1	232900000	232925000	MAP10:-25Kb:6.2e-05:7.5e-07:4.1e+02:6.1e+02
chr1	233050000	233075000	NTPCR:-25Kb:3.4e-07:9.1e-09:4.1e+02:6.3e+02
chr1	233100000	233125000	NTPCR:25Kb:0:0:4.1e+02:7.8e+02
chr1	233425000	233450000	KIAA1804:-25Kb:2.7e-14:3.3e-16:96:4.1e+02
chr1	233450000	233475000	PCNXL2:25Kb:3.5e-14:4.4e-16:96:4.1e+02
chr1	234625000	234650000	IRF2BP2:-100Kb:3.6e-12:4.7e-14:2.2e+02:7e+02
chr1	234775000	234800000	LINC00184:25Kb:2.7e-10:3.4e-12:7.9e+02:1.2e+03
chr1	234875000	234900000	LOC100506810:25Kb:1.5e-06:4.3e-08:7.9e+02:1.1e+03
chr1	235100000	235125000	IRF2BP2:375Kb:1.9e-08:4.9e-10:1.3e+02:5.3e+02
chr1	235100000	235125000	LOC100506810:250Kb:5.3e-07:7.6e-09:1.4e+02:5.1e+02
chr1	236100000	236125000	LYST:75Kb:2e-05:2.5e-07:2.6e+02:5.4e+02
chr1	236250000	236275000	LGALS8:-425Kb:3.1e-08:1.2e-09:71:3.1e+02
chr1	236250000	236275000	LGALS8-AS1:-425Kb:3.1e-08:1.2e-09:71:3.1e+02
chr1	236250000	236275000	NID1:25Kb:8.7e-09:1.1e-10:2.6e+02:5.5e+02
chr1	236275000	236300000	GPR137B:-25Kb:8.8e-10:1.1e-11:2.9e+02:5.8e+02
chr1	236325000	236350000	GPR137B:25Kb:5.1e-07:1.3e-08:2.9e+02:5.3e+02
chr1	236400000	236425000	ERO1LB:-25Kb:4.3e-06:5.4e-08:2.9e+02:5.2e+02
chr1	236650000	236675000	LGALS8:-25Kb:0:0:2.9e+02:6.3e+02
chr1	236650000	236675000	LGALS8-AS1:-25Kb:0:0:2.9e+02:6.3e+02
chr1	236700000	236725000	HEATR1:-50Kb:1.7e-12:4.4e-14:2.1e+02:4.9e+02
chr1	236700000	236725000	LGALS8:25Kb:0:0:2.9e+02:6.2e+02
chr1	236700000	236725000	LGALS8-AS1:25Kb:0:0:2.9e+02:6.2e+02
chr1	236725000	236750000	HEATR1:-25Kb:0:0:2.9e+02:7e+02
chr1	236975000	237000000	MTR:25Kb:1.6e-11:2.1e-13:3.7e+02:6.3e+02
chr1	237000000	237025000	MTR:50Kb:7.7e-05:2e-06:1.9e+02:3.6e+02
chr1	238025000	238050000	ZP4:-25Kb:0:0:3e+02:4.4e+02
chr1	238050000	238075000	LOC100130331:25Kb:0:0:3e+02:4.4e+02
chr1	238600000	238625000	LOC339535:-25Kb:7.1e-06:1.9e-07:3.1e+02:4.1e+02
chr1	238650000	238675000	LOC339535:25Kb:2.1e-11:2.9e-13:3.1e+02:4.5e+02
chr1	240800000	240825000	GREM2:25Kb:0:0:6.6e+02:9.8e+02
chr1	241750000	241775000	CHML:-25Kb:3.9e-05:2.2e-06:3.5e+02:5.1e+02
chr1	241750000	241775000	EXO1:-250Kb:1.7e-06:6.7e-08:81:2.5e+02
chr1	241775000	241800000	EXO1:-225Kb:8.4e-15:2.2e-16:87:3.4e+02
chr1	241775000	241800000	OPN3:-25Kb:5.2e-11:6.7e-13:3.5e+02:5.9e+02
chr1	241775000	241800000	WDR64:-25Kb:5.2e-11:6.7e-13:3.5e+02:5.9e+02
chr1	241800000	241825000	CHML:25Kb:3.6e-11:1.5e-12:3.5e+02:5.9e+02
chr1	241975000	242000000	CHML:200Kb:0:0:94:4e+02
chr1	241975000	242000000	EXO1:-25Kb:0:0:3.5e+02:6.3e+02
chr1	241975000	242000000	OPN3:175Kb:1.5e-07:3.8e-09:1e+02:3e+02
chr1	241975000	242000000	WDR64:175Kb:1.5e-07:3.8e-09:1e+02:3e+02
chr1	242000000	242025000	CHML:225Kb:3.6e-12:1e-13:87:3.4e+02
chr1	242700000	242725000	PLD5:25Kb:1.5e-05:1.9e-07:2.2e+02:4.1e+02
chr1	243375000	243400000	CEP170:-25Kb:0:0:2.3e+02:8e+02
chr1	243375000	243400000	SDCCAG8:-25Kb:0:0:2.3e+02:8e+02
chr1	243425000	243450000	CEP170:25Kb:0:0:2.3e+02:8.5e+02
chr1	243425000	243450000	SDCCAG8:25Kb:0:0:2.3e+02:8.5e+02
chr1	243450000	243475000	CEP170:50Kb:2.4e-12:9.2e-14:1.1e+02:3.9e+02
chr1	243450000	243475000	SDCCAG8:50Kb:2.4e-12:9.2e-14:1.1e+02:3.9e+02
chr1	244475000	244500000	C1orf100:-25Kb:6e-05:7.5e-07:6.4e+02:8.7e+02
chr1	244775000	244800000	DESI2:-25Kb:5.8e-06:7.9e-08:5.9e+02:8.5e+02
chr1	244950000	244975000	DESI2:150Kb:5.9e-05:1.6e-06:1.3e+02:3.6e+02
chr1	245200000	245225000	HNRNPU-AS1:200Kb:3e-05:3.8e-07:1e+02:3.7e+02
chr1	245275000	245300000	KIF26B:-25Kb:4.3e-14:5.6e-16:3.3e+02:7.7e+02
chr1	246625000	246650000	SMYD3:-25Kb:2.3e-05:3.7e-07:3.3e+02:5.8e+02
chr1	246850000	246875000	SMYD3:200Kb:2.3e-05:5.9e-07:54:3e+02
chr1	246900000	246925000	SMYD3:250Kb:8e-05:3.1e-06:41:2.7e+02
chr1	247100000	247125000	ZNF670-ZNF695:-25Kb:2.2e-09:2.6e-11:3.7e+02:6.1e+02
chr1	247450000	247475000	ZNF496:-25Kb:0:0:3.7e+02:9.8e+02
chr1	247500000	247525000	ZNF496:25Kb:0:0:3.7e+02:8.6e+02
chr1	247575000	247600000	OR2B11:-25Kb:5.5e-05:6.7e-07:2.6e+02:4.3e+02
chr1	247600000	247625000	NLRP3:25Kb:6.5e-05:7.8e-07:2.6e+02:4.3e+02
chr10	-225000	-200000	ZMYND11:-400Kb:9.4e-10:2.3e-11:8.3e+02:1.3e+03
chr10	200000	225000	MIR5699:-475Kb:4.2e-06:1.5e-07:76:3.3e+02
chr10	200000	225000	PRR26:-475Kb:4.2e-06:1.5e-07:76:3.3e+02
chr10	225000	250000	MIR5699:-450Kb:3.1e-10:5.4e-12:82:4.2e+02
chr10	225000	250000	PRR26:-450Kb:3.1e-10:5.4e-12:82:4.2e+02
chr10	250000	275000	DIP2C:-475Kb:2.1e-05:6.9e-07:70:3e+02
chr10	275000	300000	DIP2C:-450Kb:2.1e-05:3.9e-07:76:3.1e+02
chr10	1800000	1825000	ADARB2:25Kb:2.2e-06:2.8e-08:1e+02:2.4e+02
chr10	3125000	3150000	PFKP:25Kb:3.8e-07:4.8e-09:5.3e+02:8.4e+02
chr10	3150000	3175000	PITRM1-AS1:-25Kb:0:0:5.3e+02:1e+03
chr10	3850000	3875000	KLF6:25Kb:2e-05:2.6e-07:6.3e+02:9.3e+02
chr10	3875000	3900000	KLF6:50Kb:3.2e-05:8.5e-07:3.6e+02:6.5e+02
chr10	5500000	5525000	CALML3:-50Kb:5.6e-05:2.2e-06:2.9e+02:5.6e+02
chr10	5500000	5525000	CALML5:-25Kb:5.3e-06:1.4e-07:5.1e+02:8.1e+02
chr10	5525000	5550000	CALML3:-25Kb:0:0:5.1e+02:1.1e+03
chr10	5550000	5575000	CALML5:25Kb:0:0:5.1e+02:1.1e+03
chr10	5575000	5600000	CALML3:25Kb:0:0:5.1e+02:1.1e+03
chr10	5575000	5600000	CALML5:50Kb:2.3e-05:9.7e-07:2.9e+02:5.7e+02
chr10	5650000	5675000	CALML5:125Kb:2.3e-05:1.2e-06:1.4e+02:4.1e+02
chr10	5675000	5700000	ASB13:-25Kb:5.2e-11:6.6e-13:5.1e+02:9.2e+02
chr10	6150000	6175000	MIR3155A:-25Kb:0:0:7.6e+02:1.3e+03
chr10	6150000	6175000	MIR3155B:-25Kb:0:0:7.6e+02:1.3e+03
chr10	6150000	6175000	PFKFB3:-25Kb:0:0:7.6e+02:1.3e+03
chr10	6200000	6225000	MIR3155A:25Kb:5.5e-06:1.4e-07:7.6e+02:1e+03
chr10	6200000	6225000	MIR3155B:25Kb:5.5e-06:1.4e-07:7.6e+02:1e+03
chr10	6200000	6225000	PFKFB3:25Kb:5.5e-06:1.4e-07:7.6e+02:1e+03
chr10	6750000	6775000	LINC00707:-50Kb:0:0:2.3e+02:5.6e+02
chr10	6775000	6800000	LINC00707:-25Kb:0:0:4.3e+02:9.1e+02
chr10	7750000	7775000	ITIH2:25Kb:4.2e-11:5.2e-13:2.2e+02:5.3e+02
chr10	7800000	7825000	ATP5C1:-25Kb:0:0:1.6e+02:6.1e+02
chr10	7800000	7825000	KIN:-25Kb:0:0:1.6e+02:6.1e+02
chr10	7800000	7825000	TAF3:-50Kb:1.3e-07:4.9e-09:1.2e+02:3.6e+02
chr10	7825000	7850000	TAF3:-25Kb:0:0:1.6e+02:8.7e+02
chr10	7850000	7875000	ATP5C1:25Kb:0:0:1.6e+02:8.7e+02
chr10	7850000	7875000	KIN:25Kb:0:0:1.6e+02:8.7e+02
chr10	7875000	7900000	TAF3:25Kb:0:0:1.6e+02:6e+02
chr10	8050000	8075000	GATA3:-25Kb:0:0:1.6e+02:6.2e+02
chr10	8050000	8075000	GATA3-AS1:-25Kb:0:0:1.6e+02:6.2e+02
chr10	8100000	8125000	GATA3:25Kb:1.4e-08:3.6e-10:1.6e+02:4.2e+02
chr10	8100000	8125000	GATA3-AS1:25Kb:1.4e-08:3.6e-10:1.6e+02:4.2e+02
chr10	10800000	10825000	SFTA1P:-25Kb:0:0:3.9e+02:7.8e+02
chr10	10850000	10875000	SFTA1P:25Kb:0:0:3.9e+02:1.5e+03
chr10	10900000	10925000	SFTA1P:75Kb:1.9e-05:1e-06:1.5e+02:3.6e+02
chr10	10925000	10950000	SFTA1P:100Kb:4.6e-06:1.8e-07:1.2e+02:3.4e+02
chr10	10950000	10975000	LINC00710:-25Kb:8.9e-05:2.2e-06:3.9e+02:5.9e+02
chr10	11000000	11025000	LINC00710:25Kb:1.5e-07:1.9e-09:3.9e+02:6.5e+02
chr10	11825000	11850000	PROSER2:-25Kb:3.1e-06:3.9e-08:5.8e+02:7.8e+02
chr10	11900000	11925000	PROSER2-AS1:-25Kb:3.2e-06:3.9e-08:5.8e+02:7.7e+02
chr10	12200000	12225000	CDC123:-25Kb:8.2e-09:1e-10:5.3e+02:7.6e+02
chr10	12200000	12225000	NUDT5:-25Kb:8.2e-09:1e-10:5.3e+02:7.6e+02
chr10	12250000	12275000	CDC123:25Kb:5.6e-06:1.4e-07:5.3e+02:7.2e+02
chr10	12250000	12275000	NUDT5:25Kb:5.6e-06:1.4e-07:5.3e+02:7.2e+02
chr10	12625000	12650000	MIR4480:25Kb:2e-07:2.4e-09:5.3e+02:7.4e+02
chr10	13200000	13225000	PHYH:-125Kb:6.4e-05:8e-07:1.6e+02:3.8e+02
chr10	13225000	13250000	MCM10:25Kb:3e-12:3.7e-14:7.2e+02:1.1e+03
chr10	13325000	13350000	MCM10:125Kb:6.5e-05:1.6e-06:1.6e+02:3.8e+02
chr10	13550000	13575000	BEND7:25Kb:6.5e-06:8.3e-08:7.2e+02:9.6e+02
chr10	15225000	15250000	NMT2:25Kb:2.4e-07:3.1e-09:5.5e+02:8e+02
chr10	15375000	15400000	FAM171A1:-25Kb:6.3e-08:8.8e-10:5.5e+02:8e+02
chr10	15475000	15500000	ITGA8:-275Kb:1.9e-10:2.4e-12:65:3.7e+02
chr10	15925000	15950000	FAM188A:25Kb:4.1e-05:4.9e-07:2.3e+02:4.5e+02
chr10	16450000	16475000	PTER:-25Kb:3e-08:3.7e-10:2.3e+02:5.6e+02
chr10	16525000	16550000	C1QL3:-25Kb:2.6e-09:3.2e-11:2.3e+02:5.7e+02
chr10	16575000	16600000	C1QL3:25Kb:2e-05:4.8e-07:2.3e+02:4.9e+02
chr10	16875000	16900000	VIM:-375Kb:3.3e-06:1.9e-07:68:3.3e+02
chr10	17000000	17025000	VIM:-250Kb:3.2e-05:2.8e-06:96:3.3e+02
chr10	17025000	17050000	TRDMT1:-200Kb:2.1e-05:6.1e-07:1.2e+02:3.6e+02
chr10	17025000	17050000	VIM:-225Kb:8.8e-11:3.8e-12:1.1e+02:4.6e+02
chr10	17050000	17075000	TRDMT1:-175Kb:4.4e-05:1.9e-06:1.3e+02:3.7e+02
chr10	17050000	17075000	VIM:-200Kb:3.7e-12:5.3e-14:1.2e+02:5e+02
chr10	17100000	17125000	VIM:-150Kb:1.7e-05:1.2e-06:1.5e+02:3.9e+02
chr10	17175000	17200000	CUBN:25Kb:9.5e-09:1.3e-10:6.6e+02:9.9e+02
chr10	17225000	17250000	VIM:-25Kb:6e-12:1.7e-13:6.6e+02:1e+03
chr10	17250000	17275000	TRDMT1:25Kb:1.1e-11:1.5e-13:6.6e+02:1e+03
chr10	17275000	17300000	RSU1:425Kb:3.3e-08:4.3e-10:62:3.9e+02
chr10	17300000	17325000	RSU1:450Kb:3.3e-05:8.6e-07:59:3.1e+02
chr10	21550000	21575000	C10orf114:-225Kb:0:0:79:4.5e+02
chr10	21550000	21575000	MIR1915:-225Kb:0:0:79:4.5e+02
chr10	21575000	21600000	C10orf114:-200Kb:3.4e-06:9.7e-08:87:2.8e+02
chr10	21575000	21600000	MIR1915:-200Kb:3.4e-06:9.7e-08:87:2.8e+02
chr10	22000000	22025000	C10orf114:225Kb:7.3e-05:4.1e-06:79:2.5e+02
chr10	22000000	22025000	MIR1915:225Kb:7.3e-05:4.1e-06:79:2.5e+02
chr10	22025000	22050000	C10orf114:250Kb:7.3e-05:4.2e-06:72:2.4e+02
chr10	22025000	22050000	MIR1915:250Kb:7.3e-05:4.2e-06:72:2.4e+02
chr10	22250000	22275000	DNAJC1:-25Kb:4.8e-14:6.7e-16:68:4.2e+02
chr10	23600000	23625000	C10orf67:-25Kb:0:0:2.5e+02:7.5e+02
chr10	23600000	23625000	OTUD1:-125Kb:1.8e-06:4.6e-08:94:3.3e+02
chr10	23625000	23650000	OTUD1:-100Kb:4.1e-05:1.6e-06:1.1e+02:3.1e+02
chr10	23650000	23675000	C10orf67:25Kb:0:0:2.5e+02:7.3e+02
chr10	23675000	23700000	C10orf67:50Kb:0:0:1.6e+02:5.2e+02
chr10	23700000	23725000	C10orf67:75Kb:1.3e-07:6.9e-09:1.3e+02:3.6e+02
chr10	23700000	23725000	OTUD1:-25Kb:3.6e-07:4.5e-09:2.5e+02:5.1e+02
chr10	23725000	23750000	C10orf67:100Kb:2.9e-06:1.9e-07:1.1e+02:3.1e+02
chr10	25175000	25200000	PRTFDC1:-50Kb:3.4e-12:9.2e-14:3.3e+02:6.8e+02
chr10	25200000	25225000	PRTFDC1:-25Kb:2.1e-12:2.8e-14:6.4e+02:1e+03
chr10	26475000	26500000	GAD2:-25Kb:4.7e-07:1.2e-08:2.8e+02:4.2e+02
chr10	26525000	26550000	GAD2:25Kb:6.3e-10:7.7e-12:2.8e+02:4.4e+02
chr10	26700000	26725000	APBB1IP:-25Kb:2.2e-05:2.6e-07:2.8e+02:4.1e+02
chr10	26975000	27000000	ABI1:-175Kb:1.4e-13:3.6e-15:66:3e+02
chr10	27000000	27025000	ABI1:-150Kb:0:0:78:4.5e+02
chr10	27025000	27050000	ABI1:-125Kb:1.1e-07:4.2e-09:93:2.6e+02
chr10	27150000	27175000	PDSS1:175Kb:8.8e-15:1.1e-16:66:3e+02
chr10	27350000	27375000	ANKRD26:-25Kb:6.2e-10:7.9e-12:4.7e+02:6.9e+02
chr10	27400000	27425000	ANKRD26:25Kb:8.5e-08:2.2e-09:4.7e+02:6.6e+02
chr10	27400000	27425000	MASTL:-25Kb:0:0:4.7e+02:7.6e+02
chr10	27400000	27425000	YME1L1:-25Kb:0:0:4.7e+02:7.6e+02
chr10	27800000	27825000	RAB18:25Kb:9.1e-09:1.1e-10:4e+02:6.7e+02
chr10	28300000	28325000	ARMC4:25Kb:8.9e-05:1.1e-06:4e+02:6.3e+02
chr10	28575000	28600000	MPP7:25Kb:0:0:4e+02:8.7e+02
chr10	28850000	28875000	MIR5586:25Kb:1.1e-10:1.3e-12:5.6e+02:9.4e+02
chr10	28925000	28950000	LYZL1:-650Kb:1.9e-05:4.9e-07:69:3.4e+02
chr10	28950000	28975000	LYZL1:-625Kb:0:0:71:5.6e+02
chr10	29400000	29425000	BAMBI:450Kb:1.7e-08:5.7e-10:87:4.2e+02
chr10	29575000	29600000	BAMBI:625Kb:0:0:71:5.6e+02
chr10	30925000	30950000	LYZL2:25Kb:3.8e-06:4.6e-08:3.4e+02:6.5e+02
chr10	31050000	31075000	ZEB1:-550Kb:4.3e-05:5.8e-07:73:3.6e+02
chr10	31050000	31075000	ZEB1-AS1:-550Kb:4.3e-05:5.8e-07:73:3.6e+02
chr10	33200000	33225000	ITGB1:-25Kb:2.7e-12:1e-13:5.4e+02:8.7e+02
chr10	33250000	33275000	ITGB1:25Kb:0:0:5.4e+02:9.4e+02
chr10	33275000	33300000	ITGB1:50Kb:0:0:2.9e+02:7.3e+02
chr10	33475000	33500000	NRP1:-125Kb:5.1e-06:7.1e-08:1.7e+02:4e+02
chr10	33575000	33600000	NRP1:-25Kb:2.9e-05:8.2e-07:6.8e+02:9e+02
chr10	35500000	35525000	CREM:100Kb:9.2e-12:1.1e-13:2.1e+02:5.8e+02
chr10	35850000	35875000	CCNY:325Kb:6.6e-06:8.7e-08:42:3.1e+02
chr10	35850000	35875000	GJD4:-25Kb:0:0:2.6e+02:9e+02
chr10	35900000	35925000	GJD4:25Kb:2.5e-13:6.3e-15:2.6e+02:6.7e+02
chr10	38100000	38125000	ZNF248:-25Kb:0:0:3.1e+02:4.8e+02
chr10	38125000	38150000	ZNF25:-125Kb:2.9e-07:1.2e-08:66:1.5e+02
chr10	38150000	38175000	ZNF248:25Kb:3.6e-05:1.4e-06:3.1e+02:3.9e+02
chr10	38250000	38275000	ZNF248:125Kb:7.4e-06:2e-07:66:1.5e+02
chr10	38250000	38275000	ZNF33A:-25Kb:1.7e-14:2.2e-16:3.1e+02:4.3e+02
chr10	38250000	38275000	ZNF37A:-125Kb:1.9e-08:7.8e-10:66:1.6e+02
chr10	38275000	38300000	ZNF25:25Kb:2.4e-14:3.3e-16:3.1e+02:4.3e+02
chr10	38275000	38300000	ZNF37A:-100Kb:6.3e-06:3.4e-07:81:1.6e+02
chr10	38300000	38325000	ZNF33A:25Kb:4.4e-11:1.2e-12:3.1e+02:4.1e+02
chr10	38300000	38325000	ZNF37A:-75Kb:1.6e-08:4.3e-10:1.1e+02:2e+02
chr10	38325000	38350000	ZNF37A:-50Kb:2.7e-05:1.8e-06:1.6e+02:2.3e+02
chr10	38350000	38375000	ZNF37A:-25Kb:0:0:3.1e+02:4.7e+02
chr10	38375000	38400000	ZNF25:125Kb:9.1e-08:2.5e-09:66:1.6e+02
chr10	38375000	38400000	ZNF33A:100Kb:1.5e-05:5.8e-07:81:1.6e+02
chr10	43100000	43125000	ZNF33B:-25Kb:2.2e-12:2.9e-14:3.2e+02:5.3e+02
chr10	43600000	43625000	CSGALNACT2:-25Kb:4.3e-15:1.1e-16:4.9e+02:8e+02
chr10	43650000	43675000	CSGALNACT2:25Kb:0:0:4.9e+02:8.3e+02
chr10	43875000	43900000	HNRNPF:-25Kb:4.1e-10:5e-12:4.9e+02:7.8e+02
chr10	43875000	43900000	ZNF487P:-50Kb:7e-08:1.7e-09:2.6e+02:5.1e+02
chr10	43900000	43925000	ZNF487P:-25Kb:6.3e-08:7.9e-10:4.9e+02:7.5e+02
chr10	43925000	43950000	HNRNPF:25Kb:2.7e-08:6.7e-10:4.9e+02:7.5e+02
chr10	44150000	44175000	CXCL12:-725Kb:1.5e-07:3.9e-09:55:3.2e+02
chr10	44325000	44350000	LINC00840:-25Kb:8e-11:2.1e-12:5.9e+02:9.1e+02
chr10	44350000	44375000	LINC00619:25Kb:3.1e-11:3.9e-13:5.9e+02:9.1e+02
chr10	44375000	44400000	LINC00840:25Kb:0:0:5.9e+02:1.1e+03
chr10	44375000	44400000	LINC00841:-25Kb:2.8e-10:7.6e-12:5.9e+02:9e+02
chr10	44425000	44450000	LINC00841:25Kb:2.6e-10:3.6e-12:5.9e+02:9.1e+02
chr10	45350000	45375000	CXCL12:475Kb:3.9e-08:5.1e-10:66:3.5e+02
chr10	45425000	45450000	C10orf10:-25Kb:0:0:5.9e+02:1.1e+03
chr10	45425000	45450000	C10orf25:-50Kb:2.8e-07:6.9e-09:3.2e+02:5.2e+02
chr10	45425000	45450000	RASSF4:-25Kb:0:0:5.9e+02:1.1e+03
chr10	45425000	45450000	TMEM72-AS1:-25Kb:0:0:5.9e+02:1.1e+03
chr10	45425000	45450000	ZNF22:-50Kb:2.8e-07:6.9e-09:3.2e+02:5.2e+02
chr10	45450000	45475000	C10orf25:-25Kb:0:0:5.9e+02:9.7e+02
chr10	45450000	45475000	ZNF22:-25Kb:0:0:5.9e+02:9.7e+02
chr10	45475000	45500000	C10orf10:25Kb:0:0:5.9e+02:9.7e+02
chr10	45475000	45500000	RASSF4:25Kb:0:0:5.9e+02:9.7e+02
chr10	45475000	45500000	TMEM72-AS1:25Kb:0:0:5.9e+02:9.7e+02
chr10	46950000	46975000	PPYR1:-125Kb:5.1e-07:5.7e-08:67:3.1e+02
chr10	46975000	47000000	HNRNPA1P33:-150Kb:0:0:51:4.8e+02
chr10	46975000	47000000	PPYR1:-100Kb:0:0:94:8.3e+02
chr10	47000000	47025000	GPRIN2:25Kb:0:0:1.2e+03:1.7e+03
chr10	47000000	47025000	HNRNPA1P33:-125Kb:0:0:67:4.6e+02
chr10	47000000	47025000	PPYR1:-75Kb:0:0:1.4e+02:7.5e+02
chr10	47025000	47050000	HNRNPA1P33:-100Kb:0:0:94:5.3e+02
chr10	47025000	47050000	PPYR1:-50Kb:6.3e-12:3.5e-13:7.4e+02:1.1e+03
chr10	47050000	47075000	GPRIN2:75Kb:0:0:1.4e+02:6.6e+02
chr10	47050000	47075000	HNRNPA1P33:-75Kb:2.7e-08:1.9e-09:1.4e+02:4.2e+02
chr10	47075000	47100000	GPRIN2:100Kb:0:0:94:8.3e+02
chr10	47075000	47100000	HNRNPA1P33:-50Kb:1.4e-07:1.2e-08:7.4e+02:1e+03
chr10	47075000	47100000	SYT15:125Kb:1.1e-05:1.4e-07:67:3.1e+02
chr10	47100000	47125000	GPRIN2:125Kb:0:0:67:5.2e+02
chr10	47100000	47125000	HNRNPA1P33:-25Kb:0:0:1.2e+03:1.9e+03
chr10	47100000	47125000	PPYR1:25Kb:0:0:1.2e+03:2.1e+03
chr10	47125000	47150000	GPRIN2:150Kb:0:0:51:4.8e+02
chr10	47125000	47150000	PPYR1:50Kb:1.6e-07:1.3e-08:7.4e+02:1e+03
chr10	47600000	47625000	GPRIN2:625Kb:4.4e-07:3.6e-08:5.8:2.6e+02
chr10	47600000	47625000	PPYR1:525Kb:1.5e-09:1e-10:7.6:3e+02
chr10	47675000	47700000	HNRNPA1P33:550Kb:3.1e-06:3.1e-07:7.1:2.4e+02
chr10	47675000	47700000	PPYR1:600Kb:5.1e-07:5.3e-08:6.2:2.5e+02
chr10	48325000	48350000	ZNF488:-25Kb:4.8e-09:7.2e-11:6.4e+02:8.8e+02
chr10	48350000	48375000	RBP3:-25Kb:9.6e-09:1.2e-10:6.4e+02:8.8e+02
chr10	48375000	48400000	ZNF488:25Kb:4.8e-09:1.2e-10:6.4e+02:8.8e+02
chr10	48450000	48475000	GDF10:25Kb:3.9e-05:1.6e-06:6.4e+02:8.2e+02
chr10	48475000	48500000	GDF10:50Kb:2.4e-06:3.2e-08:3.1e+02:5.1e+02
chr10	48625000	48650000	GDF10:200Kb:2.9e-05:7.6e-07:50:2.3e+02
chr10	49750000	49775000	ARHGAP22:-100Kb:0:0:1.8e+02:6e+02
chr10	50075000	50100000	LRRC18:-25Kb:3.4e-10:4.1e-12:5.1e+02:8.5e+02
chr10	50275000	50300000	VSTM4:-25Kb:0:0:5.1e+02:9.7e+02
chr10	50300000	50325000	FAM170B:-25Kb:8.3e-13:1.5e-14:5.1e+02:8.9e+02
chr10	50300000	50325000	FAM170B-AS1:-25Kb:8.3e-13:1.5e-14:5.1e+02:8.9e+02
chr10	50325000	50350000	VSTM4:25Kb:5.9e-13:1.5e-14:5.1e+02:8.9e+02
chr10	50350000	50375000	C10orf128:-25Kb:1.7e-14:2.2e-16:5.1e+02:9.1e+02
chr10	50350000	50375000	FAM170B:25Kb:8.3e-13:2.1e-14:5.1e+02:8.8e+02
chr10	50350000	50375000	FAM170B-AS1:25Kb:8.3e-13:2.1e-14:5.1e+02:8.8e+02
chr10	50350000	50375000	VSTM4:50Kb:1.8e-05:6.8e-07:3e+02:5.4e+02
chr10	50525000	50550000	C10orf71:25Kb:1.6e-07:2.2e-09:5.1e+02:8e+02
chr10	50925000	50950000	OGDHL:-25Kb:4.8e-10:1.2e-11:3.3e+02:5.8e+02
chr10	50975000	51000000	OGDHL:25Kb:9.2e-13:1.2e-14:3.3e+02:6.1e+02
chr10	51500000	51525000	MSMB:-25Kb:0:0:1.4e+02:6.1e+02
chr10	51500000	51525000	NCOA4:-50Kb:3.4e-12:1.3e-13:5.6:2.4e+02
chr10	51525000	51550000	NCOA4:-25Kb:0:0:1.4e+02:6e+02
chr10	51550000	51575000	MSMB:25Kb:0:0:1.4e+02:6e+02
chr10	51575000	51600000	NCOA4:25Kb:0:0:1.4e+02:4.7e+02
chr10	52575000	52600000	A1CF:-50Kb:3e-11:1.2e-12:1.1e+02:3.6e+02
chr10	52600000	52625000	A1CF:-25Kb:0:0:2.5e+02:5.5e+02
chr10	52650000	52675000	A1CF:25Kb:0:0:2.5e+02:5.4e+02
chr10	54225000	54250000	DKK1:175Kb:4.1e-10:1.6e-11:1.2e+02:3.1e+02
chr10	54225000	54250000	PRKG1-AS1:175Kb:4.1e-10:1.6e-11:1.2e+02:3.1e+02
chr10	54250000	54275000	DKK1:200Kb:7.9e-11:2.1e-12:1.1e+02:3.2e+02
chr10	54250000	54275000	PRKG1-AS1:200Kb:7.9e-11:2.1e-12:1.1e+02:3.2e+02
chr10	54300000	54325000	DKK1:250Kb:2.8e-05:1.5e-06:98:2.4e+02
chr10	54300000	54325000	PRKG1-AS1:250Kb:2.8e-05:1.5e-06:98:2.4e+02
chr10	54325000	54350000	DKK1:275Kb:0:0:93:3.8e+02
chr10	54325000	54350000	PRKG1-AS1:275Kb:0:0:93:3.8e+02
chr10	54500000	54525000	MBL2:-25Kb:0:0:5.2e+02:7.7e+02
chr10	56525000	56550000	PCDH15:-25Kb:5.3e-07:6.6e-09:2.3e+02:2.9e+02
chr10	58075000	58100000	ZWINT:-25Kb:0:0:2.2e+02:3.6e+02
chr10	58125000	58150000	ZWINT:25Kb:0:0:2.2e+02:3.2e+02
chr10	59925000	59950000	CISD1:-100Kb:6.6e-13:8.2e-15:1.8e+02:4.5e+02
chr10	59925000	59950000	IPMK:-100Kb:6.6e-13:8.2e-15:1.8e+02:4.5e+02
chr10	60200000	60225000	BICC1:-50Kb:1.7e-06:2.3e-08:3.4e+02:5.4e+02
chr10	60225000	60250000	BICC1:-25Kb:5.7e-05:1.5e-06:6.3e+02:8e+02
chr10	61575000	61600000	CCDC6:-75Kb:2.6e-05:9.6e-07:1.7e+02:3.8e+02
chr10	61600000	61625000	CCDC6:-50Kb:2e-09:4.9e-11:2.4e+02:5.2e+02
chr10	61625000	61650000	CCDC6:-25Kb:0:0:4.1e+02:8.2e+02
chr10	62500000	62525000	CDK1:-25Kb:0:0:2.2e+02:5.6e+02
chr10	63675000	63700000	ARID5B:25Kb:5.5e-08:1.2e-09:5.7e+02:8.1e+02
chr10	63800000	63825000	ARID5B:150Kb:5.5e-08:1.5e-09:1.3e+02:3.7e+02
chr10	64100000	64125000	ZNF365:-25Kb:2.1e-06:2.6e-08:5.3e+02:7.4e+02
chr10	64375000	64400000	ADO:-175Kb:2e-06:2.6e-08:1e+02:3.5e+02
chr10	65175000	65200000	JMJD1C-AS1:-25Kb:0:0:6.5e+02:9.4e+02
chr10	68700000	68725000	LRRTM3:25Kb:2.5e-06:3.1e-08:3.2e+02:4.6e+02
chr10	69875000	69900000	MYPN:25Kb:8.8e-15:2.2e-16:6.9e+02:1.1e+03
chr10	69900000	69925000	HERC4:75Kb:0:0:2.7e+02:7.1e+02
chr10	69900000	69925000	MYPN:50Kb:0:0:3.8e+02:9e+02
chr10	70000000	70025000	ATOH7:25Kb:7.2e-05:1.2e-06:6.9e+02:9.1e+02
chr10	70050000	70075000	ATOH7:75Kb:7.2e-05:1.8e-06:2.7e+02:4.9e+02
chr10	70550000	70575000	DDX50:-100Kb:5.6e-05:7e-07:1.9e+02:4.8e+02
chr10	70750000	70775000	SRGN:-75Kb:7.8e-09:1.9e-10:2.5e+02:6.4e+02
chr10	70775000	70800000	SRGN:-50Kb:2.4e-06:8.9e-08:3.7e+02:6.9e+02
chr10	70800000	70825000	SRGN:-25Kb:0:0:7.2e+02:1.3e+03
chr10	71125000	71150000	HKDC1:150Kb:4.3e-12:1.1e-13:1.8e+02:6.1e+02
chr10	71150000	71175000	HKDC1:175Kb:0:0:1.7e+02:7.8e+02
chr10	71575000	71600000	COL13A1:25Kb:2.8e-05:7.1e-07:8.5e+02:1.1e+03
chr10	71650000	71675000	COL13A1:100Kb:2.1e-05:2.6e-07:2.6e+02:5.6e+02
chr10	72050000	72075000	NPFFR1:25Kb:3.7e-05:4.6e-07:7.9e+02:1.3e+03
chr10	72100000	72125000	PPA1:125Kb:7.9e-07:9.7e-09:1.8e+02:7.3e+02
chr10	73000000	73025000	UNC5B-AS1:25Kb:1e-08:1.2e-10:7.7e+02:1.4e+03
chr10	74050000	74075000	DDIT4:25Kb:1.5e-05:1.9e-07:7.9e+02:1.2e+03
chr10	75275000	75300000	MYOZ1:-125Kb:4.3e-13:5.3e-15:1.9e+02:7.1e+02
chr10	75275000	75300000	SYNPO2L:-125Kb:4.3e-13:5.3e-15:1.9e+02:7.1e+02
chr10	75300000	75325000	USP54:-25Kb:7.3e-07:9.1e-09:6.1e+02:9.8e+02
chr10	75600000	75625000	CAMK2G:-25Kb:2.5e-14:3.3e-16:9.3e+02:1.5e+03
chr10	75650000	75675000	C10orf55:-25Kb:3.9e-05:5e-07:9.3e+02:1.3e+03
chr10	75675000	75700000	PLAU:25Kb:3.7e-05:4.7e-07:9.3e+02:1.3e+03
chr10	75925000	75950000	ADK:25Kb:1.2e-07:1.6e-09:4.7e+02:9e+02
chr10	75925000	75950000	AP3M1:25Kb:1.2e-07:1.6e-09:4.7e+02:9e+02
chr10	76825000	76850000	DUSP13:-25Kb:9.4e-06:1.2e-07:4.7e+02:9e+02
chr10	76825000	76850000	SAMD8:-25Kb:9.4e-06:1.2e-07:4.7e+02:9e+02
chr10	76925000	76950000	VDAC2:-25Kb:1.1e-06:2.8e-08:4.7e+02:9.1e+02
chr10	76950000	76975000	COMTD1:-25Kb:0:0:4.7e+02:1.2e+03
chr10	76975000	77000000	VDAC2:25Kb:0:0:4.7e+02:1.2e+03
chr10	78925000	78950000	KCNMA1:-450Kb:5.4e-06:8.1e-08:74:4.1e+02
chr10	79000000	79025000	KCNMA1:-375Kb:9.1e-05:2.7e-06:88:3.8e+02
chr10	80850000	80875000	ZMIZ1:25Kb:4.6e-10:5.8e-12:9e+02:1.5e+03
chr10	80850000	80875000	ZMIZ1-AS1:25Kb:4.6e-10:5.8e-12:9e+02:1.5e+03
chr10	81150000	81175000	ZCCHC24:-50Kb:0:0:3.1e+02:1.1e+03
chr10	81175000	81200000	ZCCHC24:-25Kb:5.8e-15:2.2e-16:6.2e+02:1.3e+03
chr10	81225000	81250000	ZCCHC24:25Kb:0:0:6.2e+02:1.4e+03
chr10	81900000	81925000	ANXA11:-50Kb:1.6e-12:3.9e-14:2.2e+02:8.1e+02
chr10	81900000	81925000	LINC00857:-50Kb:1.6e-12:3.9e-14:2.2e+02:8.1e+02
chr10	81925000	81950000	ANXA11:-25Kb:0:0:4.7e+02:1.2e+03
chr10	81925000	81950000	LINC00857:-25Kb:0:0:4.7e+02:1.2e+03
chr10	82200000	82225000	SH2D4B:-75Kb:7e-11:8.5e-13:1.7e+02:4.7e+02
chr10	82225000	82250000	TSPAN14:25Kb:0:0:5.6e+02:1e+03
chr10	82250000	82275000	TSPAN14:50Kb:0:0:2.6e+02:8.7e+02
chr10	82275000	82300000	TSPAN14:75Kb:1.6e-09:5.9e-11:1.7e+02:4.7e+02
chr10	85950000	85975000	LRIT2:-25Kb:0:0:5.3e+02:8.6e+02
chr10	85975000	86000000	CDHR1:25Kb:0:0:5.3e+02:8.6e+02
chr10	86050000	86075000	CCSER2:-25Kb:0:0:5.3e+02:9e+02
chr10	86100000	86125000	CCSER2:25Kb:2.4e-11:5.9e-13:5.3e+02:7.3e+02
chr10	86275000	86300000	CCSER2:200Kb:2.1e-05:8e-07:81:2.2e+02
chr10	86275000	86300000	LINC00858:250Kb:1.2e-10:1.5e-12:66:2.6e+02
chr10	86275000	86300000	LRIT1:275Kb:0:0:61:3e+02
chr10	86275000	86300000	RGR:275Kb:0:0:61:3e+02
chr10	86300000	86325000	LRIT1:300Kb:1.8e-08:4.7e-10:56:2.3e+02
chr10	86300000	86325000	RGR:300Kb:1.8e-08:4.7e-10:56:2.3e+02
chr10	88400000	88425000	LDB3:-25Kb:5.7e-12:7.1e-14:6.5e+02:9.4e+02
chr10	88425000	88450000	OPN4:25Kb:5.3e-12:6.6e-14:6.5e+02:9.4e+02
chr10	88625000	88650000	BMPR1A:125Kb:3.2e-06:7.5e-08:1.5e+02:3.7e+02
chr10	88650000	88675000	BMPR1A:150Kb:3.2e-06:8.4e-08:1.7e+02:3.9e+02
chr10	88650000	88675000	LDB3:225Kb:8.9e-05:2.2e-06:89:2.7e+02
chr10	89275000	89300000	MINPP1:25Kb:3.4e-05:4.5e-07:39:2.8e+02
chr10	89275000	89300000	MIR4678:25Kb:3.4e-05:4.5e-07:39:2.8e+02
chr10	89300000	89325000	PAPSS2:-100Kb:8.5e-08:2.3e-09:2.1e+02:5e+02
chr10	89375000	89400000	PAPSS2:-25Kb:3.8e-05:1.6e-06:6.7e+02:9e+02
chr10	89475000	89500000	PAPSS2:75Kb:3.6e-09:5e-11:2.7e+02:5.8e+02
chr10	90300000	90325000	KLLN:700Kb:7.4e-05:1.1e-06:38:2.4e+02
chr10	90300000	90325000	PTEN:700Kb:7.4e-05:1.1e-06:38:2.4e+02
chr10	90650000	90675000	STAMBPL1:25Kb:2.3e-11:2.9e-13:6.7e+02:1.1e+03
chr10	90775000	90800000	CH25H:-175Kb:0:0:1.6e+02:7.4e+02
chr10	91000000	91025000	IFIT1B:-125Kb:6.1e-14:7.8e-16:1.8e+02:6.5e+02
chr10	91025000	91050000	IFIT1B:-100Kb:7.5e-06:1.9e-07:2.2e+02:5.2e+02
chr10	91100000	91125000	IFIT3:25Kb:0:0:6.7e+02:1.2e+03
chr10	91100000	91125000	LIPA:100Kb:6.3e-06:1.6e-07:2.2e+02:5.2e+02
chr10	91125000	91150000	LIPA:125Kb:6.1e-14:7.8e-16:1.8e+02:6.5e+02
chr10	92700000	92725000	ANKRD1:25Kb:4.1e-05:1.1e-06:6.6e+02:8.6e+02
chr10	93000000	93025000	ANKRD1:325Kb:3.6e-06:4.8e-08:67:2.8e+02
chr10	93300000	93325000	PPP1R3C:-75Kb:8.1e-07:1.1e-08:2.5e+02:4.9e+02
chr10	93325000	93350000	LOC100188947:-25Kb:8.7e-15:1.1e-16:6.6e+02:1e+03
chr10	93825000	93850000	CPEB3:-225Kb:8.7e-05:1.1e-06:1.4e+02:3.4e+02
chr10	93825000	93850000	MARCH5:-225Kb:8.7e-05:1.1e-06:1.4e+02:3.4e+02
chr10	93825000	93850000	MARK2P9:-350Kb:6.3e-10:8e-12:1.3e+02:4.5e+02
chr10	95050000	95075000	CYP26A1:225Kb:1.8e-05:2.4e-07:87:3.7e+02
chr10	95100000	95125000	CEP55:-150Kb:4.3e-08:1.1e-09:1.3e+02:4.9e+02
chr10	95125000	95150000	CEP55:-125Kb:0:0:1.6e+02:6.9e+02
chr10	95125000	95150000	MYOF:-100Kb:0:0:2e+02:1e+03
chr10	95150000	95175000	MYOF:-75Kb:9.1e-13:4.7e-14:2.6e+02:7.1e+02
chr10	95175000	95200000	MYOF:-50Kb:0:0:3.9e+02:9.2e+02
chr10	95200000	95225000	MYOF:-25Kb:0:0:7.8e+02:1.3e+03
chr10	96975000	97000000	C10orf129:25Kb:2.1e-11:2.7e-13:6.6e+02:9.9e+02
chr10	97000000	97025000	PDLIM1:-50Kb:1.3e-06:6.4e-08:3.5e+02:5.8e+02
chr10	97025000	97050000	PDLIM1:-25Kb:3.2e-10:8.1e-12:6.6e+02:9.7e+02
chr10	97075000	97100000	PDLIM1:25Kb:0:0:6.6e+02:1.3e+03
chr10	97100000	97125000	C10orf129:150Kb:1.9e-05:4.8e-07:1.3e+02:3.5e+02
chr10	97100000	97125000	PDLIM1:50Kb:8.1e-10:3.1e-11:3.5e+02:6.4e+02
chr10	97575000	97600000	ENTPD1:125Kb:2.5e-08:3.6e-10:1.2e+02:3.9e+02
chr10	97575000	97600000	TCTN3:125Kb:2.5e-08:3.6e-10:1.2e+02:3.9e+02
chr10	97600000	97625000	ENTPD1:150Kb:2.5e-08:6.3e-10:1e+02:3.7e+02
chr10	97600000	97625000	TCTN3:150Kb:2.5e-08:6.3e-10:1e+02:3.7e+02
chr10	97850000	97875000	ZNF518A:-25Kb:1.6e-05:2e-07:5e+02:7.4e+02
chr10	98300000	98325000	TM9SF3:-25Kb:2e-05:2.5e-07:5e+02:7.1e+02
chr10	98750000	98775000	C10orf12:25Kb:1.4e-09:1.9e-11:5e+02:7.9e+02
chr10	98825000	98850000	SLIT1:-100Kb:1.5e-05:3.7e-07:1.6e+02:3.9e+02
chr10	98900000	98925000	SLIT1:-25Kb:1.9e-08:2.4e-10:5e+02:7.8e+02
chr10	98950000	98975000	SLIT1:25Kb:2.1e-05:7.9e-07:5e+02:7.2e+02
chr10	99225000	99250000	EXOSC1:25Kb:1.7e-05:4.4e-07:9.8e+02:1.2e+03
chr10	99225000	99250000	ZDHHC16:25Kb:1.7e-05:4.4e-07:9.8e+02:1.2e+03
chr10	99275000	99300000	MMS19:25Kb:0:0:9.8e+02:1.5e+03
chr10	99275000	99300000	UBTD1:25Kb:0:0:9.8e+02:1.5e+03
chr10	99300000	99325000	EXOSC1:100Kb:3.3e-12:4.4e-14:2.4e+02:6.5e+02
chr10	99300000	99325000	ZDHHC16:100Kb:3.3e-12:4.4e-14:2.4e+02:6.5e+02
chr10	99325000	99350000	MIR5692C2:-25Kb:1.4e-08:1.8e-10:9.8e+02:1.3e+03
chr10	99350000	99375000	ANKRD2:25Kb:1.4e-08:1.8e-10:9.8e+02:1.3e+03
chr10	99350000	99375000	C10orf62:25Kb:1.4e-08:1.8e-10:9.8e+02:1.3e+03
chr10	99350000	99375000	HOGA1:25Kb:1.4e-08:1.8e-10:9.8e+02:1.3e+03
chr10	100000000	100025000	PYROXD2:-150Kb:0:0:1.2e+02:5.4e+02
chr10	100050000	100075000	LOXL4:25Kb:2.6e-14:3.3e-16:7.9e+02:1.2e+03
chr10	100050000	100075000	PYROXD2:-100Kb:1.7e-09:1.2e-10:1.9e+02:5e+02
chr10	100075000	100100000	PYROXD2:-75Kb:5.6e-15:2.2e-16:2.5e+02:6.6e+02
chr10	100100000	100125000	PYROXD2:-50Kb:1e-14:5.6e-16:3.8e+02:7.8e+02
chr10	100125000	100150000	PYROXD2:-25Kb:0:0:7.9e+02:1.5e+03
chr10	101350000	101375000	GOT1:175Kb:6.4e-07:8.1e-09:1.4e+02:3.6e+02
chr10	101450000	101475000	SLC25A28:75Kb:5.1e-06:6.3e-08:2.5e+02:4.6e+02
chr10	101550000	101575000	ABCC2:25Kb:1.4e-10:1.8e-12:6.8e+02:9.7e+02
chr10	101600000	101625000	DNMBP:-150Kb:1.6e-05:4.1e-07:1.8e+02:4.1e+02
chr10	101725000	101750000	DNMBP:-25Kb:0:0:6.8e+02:1.1e+03
chr10	102100000	102125000	LINC00263:-25Kb:0:0:7.3e+02:1.2e+03
chr10	102125000	102150000	SCD:25Kb:0:0:7.3e+02:1.2e+03
chr10	102175000	102200000	PKD2L1:100Kb:4.4e-05:1.1e-06:2e+02:4.8e+02
chr10	102175000	102200000	SCD:75Kb:8.2e-08:2.1e-09:2.7e+02:6.1e+02
chr10	102250000	102275000	PKD2L1:175Kb:8.4e-07:1.1e-08:1.2e+02:4.5e+02
chr10	102250000	102275000	SCD:150Kb:6.1e-06:2.3e-07:1.4e+02:4.3e+02
chr10	102725000	102750000	LZTS2:-25Kb:0:0:7.3e+02:1.3e+03
chr10	102750000	102775000	C10orf2:25Kb:0:0:7.3e+02:1.3e+03
chr10	102750000	102775000	MIR608:25Kb:0:0:7.3e+02:1.3e+03
chr10	102750000	102775000	MRPL43:25Kb:0:0:7.3e+02:1.3e+03
chr10	102750000	102775000	SEMA4G:25Kb:0:0:7.3e+02:1.3e+03
chr10	102775000	102800000	KAZALD1:-25Kb:0:0:7e+02:1.3e+03
chr10	102800000	102825000	PDZD7:25Kb:0:0:7e+02:1.3e+03
chr10	102800000	102825000	SFXN3:25Kb:0:0:7e+02:1.3e+03
chr10	102825000	102850000	KAZALD1:25Kb:0:0:7e+02:1.3e+03
chr10	102825000	102850000	TLX1:-50Kb:3.1e-05:1.2e-06:4.1e+02:6.9e+02
chr10	102825000	102850000	TLX1NB:-50Kb:3.1e-05:1.2e-06:4.1e+02:6.9e+02
chr10	102850000	102875000	TLX1:-25Kb:2.3e-10:2.9e-12:7e+02:1.1e+03
chr10	102850000	102875000	TLX1NB:-25Kb:2.3e-10:2.9e-12:7e+02:1.1e+03
chr10	102900000	102925000	TLX1:25Kb:1.8e-07:4.6e-09:7e+02:1e+03
chr10	102900000	102925000	TLX1NB:25Kb:1.8e-07:4.6e-09:7e+02:1e+03
chr10	103000000	103025000	FLJ41350:25Kb:0:0:7e+02:1.2e+03
chr10	103000000	103025000	LBX1:25Kb:0:0:7e+02:1.2e+03
chr10	103750000	103775000	KCNIP2:150Kb:1.6e-07:2e-09:2.4e+02:6.7e+02
chr10	103875000	103900000	NOLC1:-25Kb:2.5e-07:3.1e-09:8.8e+02:1.3e+03
chr10	103900000	103925000	LDB1:25Kb:2.5e-07:3e-09:8.8e+02:1.3e+03
chr10	103900000	103925000	PPRC1:25Kb:2.5e-07:3e-09:8.8e+02:1.3e+03
chr10	104100000	104125000	ELOVL3:125Kb:0:0:2.3e+02:9.5e+02
chr10	104100000	104125000	GBF1:100Kb:1.8e-07:2.4e-09:2.7e+02:7e+02
chr10	104100000	104125000	PITX3:100Kb:1.8e-07:2.4e-09:2.7e+02:7e+02
chr10	104125000	104150000	ELOVL3:150Kb:1.6e-07:4.2e-09:2.4e+02:6.6e+02
chr10	104175000	104200000	C10orf95:-25Kb:7e-05:8.5e-07:8.8e+02:1.2e+03
chr10	104175000	104200000	LOC100505761:-25Kb:7e-05:8.5e-07:8.8e+02:1.2e+03
chr10	104175000	104200000	TMEM180:-25Kb:7e-05:8.5e-07:8.8e+02:1.2e+03
chr10	104200000	104225000	CUEDC2:25Kb:6.8e-05:8.6e-07:8.8e+02:1.2e+03
chr10	104200000	104225000	FBXL15:25Kb:6.8e-05:8.6e-07:8.8e+02:1.2e+03
chr10	104200000	104225000	MIR146B:25Kb:6.8e-05:8.6e-07:8.8e+02:1.2e+03
chr10	104200000	104225000	PSD:25Kb:6.8e-05:8.6e-07:8.8e+02:1.2e+03
chr10	104800000	104825000	CNNM2:125Kb:1.2e-08:1.6e-10:1.9e+02:8.4e+02
chr10	105475000	105500000	LOC100505839:-25Kb:7.2e-10:1.9e-11:9e+02:1.5e+03
chr10	105475000	105500000	SH3PXD2A:-125Kb:6.6e-12:8.4e-14:1.9e+02:8.9e+02
chr10	105500000	105525000	SH3PXD2A:-100Kb:1.1e-06:2.9e-08:2.4e+02:7.5e+02
chr10	105525000	105550000	LOC100505839:25Kb:1.1e-11:1.4e-13:9e+02:1.6e+03
chr10	105525000	105550000	SH3PXD2A:-75Kb:3.8e-05:1.4e-06:3.1e+02:7.6e+02
chr10	105600000	105625000	LOC100505839:100Kb:1.2e-06:4.8e-08:2.4e+02:7.5e+02
chr10	106050000	106075000	CCDC147:-50Kb:8.2e-06:1e-07:4.6e+02:9.5e+02
chr10	106050000	106075000	ITPRIP:-25Kb:0:0:9e+02:1.9e+03
chr10	110950000	110975000	RNU6-53:25Kb:3.8e-08:5.3e-10:3.3e+02:5.2e+02
chr10	111725000	111750000	ADD3:-25Kb:2.9e-08:3.7e-10:7.4e+02:1.1e+03
chr10	111725000	111750000	LOC100505933:-25Kb:2.9e-08:3.7e-10:7.4e+02:1.1e+03
chr10	112050000	112075000	SMC3:-275Kb:4e-05:4.9e-07:81:3.5e+02
chr10	112075000	112100000	DUSP5:-175Kb:0:0:1.5e+02:6.4e+02
chr10	112100000	112125000	DUSP5:-150Kb:0:0:1.6e+02:7.1e+02
chr10	112125000	112150000	DUSP5:-125Kb:6.6e-07:5.3e-08:1.8e+02:4.8e+02
chr10	112150000	112175000	DUSP5:-100Kb:5.4e-07:3.6e-08:2.2e+02:5.2e+02
chr10	112175000	112200000	DUSP5:-75Kb:9.4e-11:3.8e-12:2.9e+02:6.6e+02
chr10	112275000	112300000	DUSP5:25Kb:3.7e-10:2e-11:7.4e+02:1.1e+03
chr10	112300000	112325000	DUSP5:50Kb:1.2e-05:1.1e-06:4.1e+02:6.7e+02
chr10	112300000	112325000	SMNDC1:250Kb:5e-13:6.3e-15:92:5.2e+02
chr10	112325000	112350000	SMNDC1:275Kb:2.1e-05:5.3e-07:81:3.5e+02
chr10	112350000	112375000	SMNDC1:300Kb:5.8e-05:2.2e-06:72:3.3e+02
chr10	112425000	112450000	RBM20:25Kb:4.5e-09:5.6e-11:7.4e+02:1.1e+03
chr10	112850000	112875000	ADRA2A:25Kb:8.2e-07:1e-08:3.2e+02:6.1e+02
chr10	113950000	113975000	TECTB:-75Kb:2e-08:7.8e-10:1.3e+02:3.6e+02
chr10	113975000	114000000	TECTB:-50Kb:3.2e-11:8.2e-13:2.3e+02:5e+02
chr10	114050000	114075000	GPAM:125Kb:1.2e-13:1.6e-15:1.6e+02:4.5e+02
chr10	114050000	114075000	TECTB:25Kb:0:0:6.1e+02:9.2e+02
chr10	114075000	114100000	ACSL5:-50Kb:4.2e-06:1.1e-07:84:2.9e+02
chr10	114100000	114125000	ACSL5:-25Kb:0:0:1.2e+02:5.6e+02
chr10	114125000	114150000	GUCY2GP:25Kb:0:0:1.2e+02:5.6e+02
chr10	116125000	116150000	AFAP1L2:-25Kb:8.8e-08:1.1e-09:5.1e+02:7.3e+02
chr10	116400000	116425000	ABLIM1:-25Kb:8.5e-07:1.1e-08:5.1e+02:7.1e+02
chr10	116625000	116650000	ATRNL1:-225Kb:6.1e-05:7.6e-07:90:2.5e+02
chr10	116650000	116675000	TRUB1:-25Kb:1.3e-05:1.6e-07:5.1e+02:6.8e+02
chr10	117550000	117575000	GFRA1:-475Kb:9.4e-05:1.3e-06:58:2.6e+02
chr10	118425000	118450000	HSPA12A:-75Kb:6e-10:3.1e-11:1.9e+02:4.8e+02
chr10	118425000	118450000	MIR3663:-500Kb:5.4e-07:3e-08:45:2.6e+02
chr10	118450000	118475000	C10orf82:25Kb:3.2e-09:1.3e-10:4.5e+02:7.3e+02
chr10	118450000	118475000	HSPA12A:-50Kb:3.6e-12:1.4e-13:2.7e+02:5.8e+02
chr10	118475000	118500000	C10orf82:50Kb:7.5e-05:4.9e-06:2.7e+02:4.6e+02
chr10	118475000	118500000	HSPA12A:-25Kb:0:0:4.5e+02:8.8e+02
chr10	118500000	118525000	C10orf82:75Kb:1.8e-09:4.8e-11:1.9e+02:4.8e+02
chr10	118525000	118550000	C10orf82:100Kb:0:0:1.6e+02:6.6e+02
chr10	118525000	118550000	HSPA12A:25Kb:0:0:4.5e+02:1.1e+03
chr10	118525000	118550000	MIR3663:-400Kb:1.8e-07:5.2e-09:54:2.8e+02
chr10	118550000	118575000	KIAA1598:-325Kb:3.7e-05:4.8e-07:63:2.6e+02
chr10	118550000	118575000	MIR3663:-375Kb:0:0:57:5.6e+02
chr10	118550000	118575000	VAX1:-325Kb:3.7e-05:4.8e-07:63:2.6e+02
chr10	118575000	118600000	MIR3663:-350Kb:3.7e-07:1.6e-08:60:2.8e+02
chr10	118625000	118650000	ENO4:25Kb:1.1e-05:1.5e-07:4.5e+02:6.7e+02
chr10	118925000	118950000	C10orf82:500Kb:6.7e-06:3.5e-07:45:2.6e+02
chr10	120950000	120975000	MIR4681:-175Kb:4.8e-05:5.2e-06:1.4e+02:3.6e+02
chr10	120975000	121000000	MIR4681:-150Kb:3.8e-10:1.5e-11:1.6e+02:4.9e+02
chr10	121000000	121025000	MIR4681:-125Kb:2e-05:1.9e-06:2e+02:4.2e+02
chr10	121025000	121050000	MIR4681:-100Kb:8.3e-08:6.7e-09:2.4e+02:5.2e+02
chr10	121050000	121075000	MIR4681:-75Kb:2.5e-09:1.7e-10:3.2e+02:6.3e+02
chr10	121075000	121100000	MIR4681:-50Kb:6.3e-10:3.4e-11:4.8e+02:8e+02
chr10	121100000	121125000	MIR4681:-25Kb:0:0:9.3e+02:1.6e+03
chr10	121125000	121150000	GRK5:175Kb:9.7e-05:6.6e-06:1.4e+02:3.6e+02
chr10	121150000	121175000	GRK5:200Kb:2.8e-06:1.1e-07:1.2e+02:3.8e+02
chr10	121150000	121175000	MIR4681:25Kb:0:0:9.3e+02:1.6e+03
chr10	121175000	121200000	GRK5:225Kb:0:0:1.1e+02:5.5e+02
chr10	121200000	121225000	GRK5:250Kb:8.3e-13:2.2e-14:1e+02:4.8e+02
chr10	121225000	121250000	GRK5:275Kb:8.4e-05:4.5e-06:91:3.1e+02
chr10	121675000	121700000	SEC23IP:25Kb:0:0:62:4.9e+02
chr10	122350000	122375000	MIR5694:25Kb:6.8e-05:8.2e-07:3.3e+02:4.8e+02
chr10	122625000	122650000	WDR11:25Kb:0:0:1.9e+02:4.7e+02
chr10	122625000	122650000	WDR11-AS1:25Kb:0:0:1.9e+02:4.7e+02
chr10	124000000	124025000	BTBD16:-25Kb:4.1e-06:5.7e-08:5.6e+02:7.9e+02
chr10	124225000	124250000	ARMS2:25Kb:5.9e-07:7.5e-09:5.6e+02:8e+02
chr10	124225000	124250000	HTRA1:25Kb:5.9e-07:7.5e-09:5.6e+02:8e+02
chr10	124850000	124875000	HMX3:-25Kb:2.9e-10:7.6e-12:3.1e+02:5.9e+02
chr10	124875000	124900000	BUB3:-25Kb:0:0:3.1e+02:7e+02
chr10	124875000	124900000	HMX2:-25Kb:0:0:3.1e+02:7e+02
chr10	124900000	124925000	HMX3:25Kb:0:0:3.1e+02:7e+02
chr10	124925000	124950000	BUB3:25Kb:1.6e-11:4e-13:3.1e+02:5.9e+02
chr10	124925000	124950000	HMX2:25Kb:1.6e-11:4e-13:3.1e+02:5.9e+02
chr10	126075000	126100000	OAT:-25Kb:1.7e-08:2.1e-10:2.2e+02:5.4e+02
chr10	126675000	126700000	MIR4296:-25Kb:0:0:6.5e+02:1.2e+03
chr10	126725000	126750000	MIR4296:25Kb:1.1e-05:2.7e-07:6.5e+02:9.6e+02
chr10	127475000	127500000	MMP21:25Kb:4.2e-09:5.1e-11:6.5e+02:1e+03
chr10	127650000	127675000	ADAM12:-425Kb:3.3e-05:6.4e-07:69:3.7e+02
chr10	128075000	128100000	LINC00601:-25Kb:9.4e-05:1.2e-06:5.1e+02:8e+02
chr10	128100000	128125000	ADAM12:25Kb:3.3e-05:8.9e-07:5.1e+02:8e+02
chr10	128950000	128975000	FAM196A:-25Kb:3.2e-10:4e-12:3.6e+02:7e+02
chr10	129000000	129025000	FAM196A:25Kb:1.3e-05:3.2e-07:3.6e+02:6.1e+02
chr10	129875000	129900000	MKI67:-25Kb:2.3e-06:5.7e-08:4.2e+02:6.1e+02
chr10	129925000	129950000	MKI67:25Kb:0:0:4.2e+02:7.1e+02
chr10	131225000	131250000	MGMT:-25Kb:0:0:3.8e+02:5.8e+02
chr10	131275000	131300000	MGMT:25Kb:0:0:3.8e+02:5.8e+02
chr10	131900000	131925000	GLRX3:-25Kb:0:0:3.8e+02:6.8e+02
chr10	131925000	131950000	CTAGE7P:25Kb:0:0:3.8e+02:6.8e+02
chr10	131925000	131950000	LOC387723:25Kb:0:0:3.8e+02:6.8e+02
chr10	131950000	131975000	GLRX3:25Kb:0:0:3.8e+02:6.7e+02
chr10	133750000	133775000	BNIP3:-25Kb:6.6e-09:8e-11:6.2e+02:9.4e+02
chr10	134025000	134050000	C10orf91:-225Kb:1.4e-05:5.3e-07:74:3.2e+02
chr10	134425000	134450000	C10orf91:175Kb:3e-07:3.9e-09:1.1e+02:4e+02
chr10	134450000	134475000	C10orf91:200Kb:1.4e-06:3.7e-08:87:3.6e+02
chr10	134775000	134800000	KNDC1:-175Kb:1.2e-08:1.9e-10:3.5e+02:6.8e+02
chr11	-25000	0	IFITM1:-325Kb:7.5e-07:1.5e-08:7.7e+02:1.1e+03
chr11	-25000	0	IFITM2:-325Kb:7.5e-07:1.5e-08:7.7e+02:1.1e+03
chr11	-25000	0	IFITM3:-325Kb:7.5e-07:1.5e-08:7.7e+02:1.1e+03
chr11	0	25000	B4GALNT4:-350Kb:3.2e-07:6.2e-09:7.7e+02:1.1e+03
chr11	25000	50000	PKP3:-350Kb:1.9e-07:3.7e-09:7.7e+02:1.1e+03
chr11	575000	600000	EPS8L2:-125Kb:2.1e-08:3e-10:4.4e+02:7.4e+02
chr11	600000	625000	TALDO1:-125Kb:1.2e-08:1.7e-10:4.4e+02:7.4e+02
chr11	625000	650000	CEND1:-150Kb:4.5e-09:6.5e-11:4.4e+02:7.4e+02
chr11	625000	650000	NS3BP:-150Kb:4.5e-09:6.5e-11:4.4e+02:7.4e+02
chr11	625000	650000	PDDC1:-150Kb:4.5e-09:6.5e-11:4.4e+02:7.4e+02
chr11	625000	650000	SLC25A22:-150Kb:4.5e-09:6.5e-11:4.4e+02:7.4e+02
chr11	675000	700000	CEND1:-100Kb:1.5e-08:4.4e-10:4.4e+02:7.3e+02
chr11	675000	700000	NS3BP:-100Kb:1.5e-08:4.4e-10:4.4e+02:7.3e+02
chr11	675000	700000	PDDC1:-100Kb:1.5e-08:4.4e-10:4.4e+02:7.3e+02
chr11	675000	700000	PIDD:-125Kb:3.1e-08:4.4e-10:4.4e+02:7.3e+02
chr11	675000	700000	PNPLA2:-125Kb:3.1e-08:4.4e-10:4.4e+02:7.3e+02
chr11	675000	700000	RPLP2:-125Kb:3.1e-08:4.4e-10:4.4e+02:7.3e+02
chr11	675000	700000	SLC25A22:-100Kb:1.5e-08:4.4e-10:4.4e+02:7.3e+02
chr11	675000	700000	SNORA52:-125Kb:3.1e-08:4.4e-10:4.4e+02:7.3e+02
chr11	700000	725000	CD151:-125Kb:7.9e-08:1.1e-09:4.4e+02:7.3e+02
chr11	700000	725000	EFCAB4A:-125Kb:7.9e-08:1.1e-09:4.4e+02:7.3e+02
chr11	700000	725000	POLR2L:-125Kb:7.9e-08:1.1e-09:4.4e+02:7.3e+02
chr11	700000	725000	TSPAN4:-125Kb:7.9e-08:1.1e-09:4.4e+02:7.3e+02
chr11	725000	750000	PIDD:-75Kb:7.6e-05:3.2e-06:4.4e+02:6.5e+02
chr11	725000	750000	PNPLA2:-75Kb:7.6e-05:3.2e-06:4.4e+02:6.5e+02
chr11	725000	750000	RPLP2:-75Kb:7.6e-05:3.2e-06:4.4e+02:6.5e+02
chr11	725000	750000	SNORA52:-75Kb:7.6e-05:3.2e-06:4.4e+02:6.5e+02
chr11	750000	775000	PIDD:-50Kb:6.6e-05:1.9e-06:2.2e+02:4.3e+02
chr11	750000	775000	PNPLA2:-50Kb:6.6e-05:1.9e-06:2.2e+02:4.3e+02
chr11	750000	775000	RPLP2:-50Kb:6.6e-05:1.9e-06:2.2e+02:4.3e+02
chr11	750000	775000	SNORA52:-50Kb:6.6e-05:1.9e-06:2.2e+02:4.3e+02
chr11	800000	825000	CHID1:-100Kb:4e-05:1.7e-06:2.2e+02:4.3e+02
chr11	825000	850000	AP2A2:-100Kb:3.4e-05:1.4e-06:2.2e+02:4.3e+02
chr11	825000	850000	CHID1:-75Kb:0:0:4.4e+02:1e+03
chr11	850000	875000	AP2A2:-75Kb:0:0:4.4e+02:1e+03
chr11	875000	900000	CHID1:-25Kb:1.7e-08:4.6e-10:4.4e+02:7.2e+02
chr11	900000	925000	AP2A2:-25Kb:1.2e-08:3.3e-10:4.4e+02:7.2e+02
chr11	1350000	1375000	LOC255512:25Kb:2.9e-05:3.9e-07:4.4e+02:6.6e+02
chr11	1350000	1375000	TOLLIP:25Kb:2.9e-05:3.9e-07:4.4e+02:6.6e+02
chr11	1600000	1625000	KRTAP5-3:-25Kb:1.5e-08:3.7e-10:4.8e+02:7.7e+02
chr11	1600000	1625000	KRTAP5-4:-25Kb:1.5e-08:3.7e-10:4.8e+02:7.7e+02
chr11	1625000	1650000	KRTAP5-1:25Kb:3e-08:3.6e-10:4.8e+02:7.7e+02
chr11	1625000	1650000	KRTAP5-2:25Kb:3e-08:3.6e-10:4.8e+02:7.7e+02
chr11	1625000	1650000	KRTAP5-5:-25Kb:7.7e-11:9.5e-13:4.8e+02:8.1e+02
chr11	1650000	1675000	KRTAP5-3:25Kb:6.9e-11:8.4e-13:4.8e+02:8.1e+02
chr11	1650000	1675000	KRTAP5-4:25Kb:6.9e-11:8.4e-13:4.8e+02:8.1e+02
chr11	1800000	1825000	CTSD:25Kb:9.5e-06:1.2e-07:4.8e+02:7.3e+02
chr11	1800000	1825000	MOB2:25Kb:9.5e-06:1.2e-07:4.8e+02:7.3e+02
chr11	1900000	1925000	MRPL23:-50Kb:3.6e-06:4.4e-08:2.9e+02:5.3e+02
chr11	2325000	2350000	CD81:-50Kb:7.6e-07:1.9e-08:3.6e+02:6.7e+02
chr11	2350000	2375000	CD81:-25Kb:6.1e-08:7.5e-10:6.7e+02:1e+03
chr11	2550000	2575000	CDKN1C:-350Kb:3.2e-08:4.2e-10:63:4e+02
chr11	2550000	2575000	SLC22A18:-350Kb:3.2e-08:4.2e-10:63:4e+02
chr11	2975000	3000000	NAP1L4:-25Kb:0:0:5.3e+02:1.1e+03
chr11	3000000	3025000	SNORA54:25Kb:0:0:5.3e+02:1.1e+03
chr11	3025000	3050000	NAP1L4:25Kb:0:0:5.3e+02:1.1e+03
chr11	3050000	3075000	CARS:-25Kb:2.1e-12:2.6e-14:5.3e+02:9.6e+02
chr11	3100000	3125000	CARS:25Kb:8.1e-07:2e-08:5.3e+02:8.4e+02
chr11	3125000	3150000	OSBPL5:-50Kb:9.2e-07:3.6e-08:2.6e+02:5.8e+02
chr11	3150000	3175000	OSBPL5:-25Kb:0:0:5.3e+02:1.1e+03
chr11	3200000	3225000	OSBPL5:25Kb:8.1e-14:2.1e-15:5.3e+02:9.8e+02
chr11	3625000	3650000	ART1:-25Kb:0:0:70:6e+02
chr11	3625000	3650000	ART5:-25Kb:0:0:70:6e+02
chr11	3650000	3675000	TRPC2:25Kb:0:0:70:6e+02
chr11	3825000	3850000	RHOG:-25Kb:9.2e-08:3.5e-09:6.8e+02:1e+03
chr11	3850000	3875000	RRM1:-250Kb:3.2e-10:3.9e-12:90:4.5e+02
chr11	4075000	4100000	RHOG:225Kb:0:0:98:6.9e+02
chr11	4075000	4100000	STIM1:200Kb:9.4e-14:1.2e-15:1.1e+02:5.6e+02
chr11	4100000	4125000	RHOG:250Kb:6.4e-09:1.6e-10:90:4.5e+02
chr11	4200000	4225000	OR52M1:-350Kb:1.5e-05:5.8e-07:45:2.8e+02
chr11	4375000	4400000	TRIM21:-25Kb:1.8e-09:2.3e-11:1.3e+02:4.4e+02
chr11	4400000	4425000	OR52B4:25Kb:1.3e-09:1.6e-11:1.3e+02:4.4e+02
chr11	4425000	4450000	OR52K2:-25Kb:8.7e-11:2.2e-12:1.3e+02:4.5e+02
chr11	4425000	4450000	TRIM21:25Kb:2.5e-06:6.4e-08:1.3e+02:3.8e+02
chr11	4475000	4500000	OR52K1:-25Kb:2.7e-10:7.2e-12:1.3e+02:4.4e+02
chr11	4475000	4500000	OR52K2:25Kb:5.1e-11:6.5e-13:1.3e+02:4.6e+02
chr11	4525000	4550000	OR52K1:25Kb:0:0:1.3e+02:6.6e+02
chr11	4525000	4550000	OR52M1:-25Kb:3.3e-13:4.2e-15:1.3e+02:5e+02
chr11	4550000	4575000	C11orf40:-25Kb:4.5e-11:5.7e-13:1.3e+02:4.7e+02
chr11	4575000	4600000	OR52I1:-25Kb:8.7e-05:2.2e-06:3.9e+02:6.1e+02
chr11	4575000	4600000	OR52I2:-25Kb:8.7e-05:2.2e-06:3.9e+02:6.1e+02
chr11	4575000	4600000	OR52M1:25Kb:2e-11:5.1e-13:1.3e+02:4.7e+02
chr11	4600000	4625000	C11orf40:25Kb:8.2e-05:2.1e-06:3.9e+02:6.1e+02
chr11	4600000	4625000	TRIM68:-25Kb:1e-10:1.3e-12:3.3e+02:6.7e+02
chr11	4625000	4650000	OR52I1:25Kb:7.9e-11:9.8e-13:3.3e+02:6.7e+02
chr11	4625000	4650000	OR52I2:25Kb:7.9e-11:9.8e-13:3.3e+02:6.7e+02
chr11	4675000	4700000	OR51D1:25Kb:2.2e-07:3e-09:3.3e+02:6.1e+02
chr11	4675000	4700000	OR51E1:25Kb:2.2e-07:3e-09:3.3e+02:6.1e+02
chr11	4675000	4700000	OR51E2:-25Kb:2.7e-08:6.7e-10:3.3e+02:6.2e+02
chr11	4725000	4750000	OR51E2:25Kb:5.3e-12:6.6e-14:3.3e+02:6.8e+02
chr11	4825000	4850000	OR51S1:-25Kb:2.4e-09:3e-11:3.3e+02:6.3e+02
chr11	4850000	4875000	OR51F2:25Kb:4.4e-09:5.5e-11:3.3e+02:6.3e+02
chr11	4850000	4875000	OR52R1:25Kb:4.4e-09:5.5e-11:3.3e+02:6.3e+02
chr11	4900000	4925000	OR51A7:-25Kb:3.4e-06:4.2e-08:3.3e+02:5.6e+02
chr11	4900000	4925000	OR51G1:-25Kb:3.4e-06:4.2e-08:3.3e+02:5.6e+02
chr11	4900000	4925000	OR51G2:-25Kb:3.4e-06:4.2e-08:3.3e+02:5.6e+02
chr11	4925000	4950000	OR51T1:25Kb:3.7e-06:4.5e-08:3.3e+02:5.6e+02
chr11	5125000	5150000	OR51M1:-275Kb:1.9e-05:2.5e-07:72:3e+02
chr11	5300000	5325000	OR51B2:-25Kb:0:0:3.3e+02:7.4e+02
chr11	5325000	5350000	OR51B4:25Kb:0:0:3.3e+02:7.4e+02
chr11	5325000	5350000	OR51B6:-25Kb:0:0:3.3e+02:7.7e+02
chr11	5350000	5375000	OR51B2:25Kb:0:0:3.3e+02:7.7e+02
chr11	5525000	5550000	OR52H1:-25Kb:6.4e-14:7.8e-16:4.1e+02:7.6e+02
chr11	5550000	5575000	OR51B5:25Kb:1e-13:1.3e-15:4.1e+02:7.6e+02
chr11	5550000	5575000	UBQLN3:25Kb:1e-13:1.3e-15:4.1e+02:7.6e+02
chr11	5550000	5575000	UBQLNL:25Kb:1e-13:1.3e-15:4.1e+02:7.6e+02
chr11	5600000	5625000	TRIM34:-25Kb:1e-10:1.3e-12:4.1e+02:7.3e+02
chr11	5625000	5650000	OR52B6:25Kb:8.8e-11:1.1e-12:4.1e+02:7.3e+02
chr11	5625000	5650000	TRIM6:25Kb:8.8e-11:1.1e-12:4.1e+02:7.3e+02
chr11	5625000	5650000	TRIM6-TRIM34:-25Kb:5e-05:6.2e-07:4.1e+02:6.5e+02
chr11	5650000	5675000	TRIM34:25Kb:2.4e-06:6e-08:4.1e+02:6.5e+02
chr11	6250000	6275000	PRKCDBP:-75Kb:4.8e-06:1.2e-07:2.6e+02:5.2e+02
chr11	6325000	6350000	CNGA4:75Kb:1.3e-05:1.8e-07:2.6e+02:5.2e+02
chr11	6325000	6350000	FAM160A2:75Kb:1.3e-05:1.8e-07:2.6e+02:5.2e+02
chr11	6350000	6375000	CNGA4:100Kb:1.3e-05:3.4e-07:2e+02:4.5e+02
chr11	6350000	6375000	FAM160A2:100Kb:1.3e-05:3.4e-07:2e+02:4.5e+02
chr11	6350000	6375000	PRKCDBP:25Kb:1.1e-08:1.3e-10:7.2e+02:1e+03
chr11	6400000	6425000	APBB1:-25Kb:2.6e-14:3.3e-16:7.2e+02:1.1e+03
chr11	6400000	6425000	HPX:-50Kb:5.6e-09:7.1e-11:3.8e+02:6.9e+02
chr11	6400000	6425000	TRIM3:-75Kb:1.9e-05:2.6e-07:2.6e+02:5e+02
chr11	6425000	6450000	HPX:-25Kb:2.8e-06:7.1e-08:7.2e+02:9.8e+02
chr11	6425000	6450000	SMPD1:25Kb:3.3e-14:4.4e-16:7.2e+02:1.1e+03
chr11	6450000	6475000	APBB1:25Kb:2.6e-06:6.6e-08:7.2e+02:9.8e+02
chr11	6450000	6475000	SMPD1:50Kb:2.5e-09:6.8e-11:3.8e+02:6.9e+02
chr11	6475000	6500000	SMPD1:75Kb:6.2e-06:2.5e-07:2.6e+02:5e+02
chr11	6500000	6525000	TAF10:-125Kb:3.1e-05:1.7e-06:1.6e+02:3.8e+02
chr11	6500000	6525000	TPP1:-125Kb:3.1e-05:1.7e-06:1.6e+02:3.8e+02
chr11	6525000	6550000	ARFIP2:25Kb:1.4e-06:1.9e-08:7.2e+02:9.9e+02
chr11	6525000	6550000	DNHD1:25Kb:1.4e-06:1.9e-08:7.2e+02:9.9e+02
chr11	6525000	6550000	TIMM10B:25Kb:1.4e-06:1.9e-08:7.2e+02:9.9e+02
chr11	6625000	6650000	ARFIP2:125Kb:8.4e-05:2.3e-06:1.6e+02:3.8e+02
chr11	6625000	6650000	DCHS1:-50Kb:0:0:3.8e+02:8.9e+02
chr11	6625000	6650000	DNHD1:125Kb:8.4e-05:2.3e-06:1.6e+02:3.8e+02
chr11	6625000	6650000	MRPL17:-75Kb:3.7e-06:4.9e-08:2.6e+02:5.3e+02
chr11	6625000	6650000	TIMM10B:125Kb:8.4e-05:2.3e-06:1.6e+02:3.8e+02
chr11	6650000	6675000	DCHS1:-25Kb:0:0:7.2e+02:1.3e+03
chr11	6650000	6675000	TAF10:25Kb:0:0:7.2e+02:1.9e+03
chr11	6650000	6675000	TPP1:25Kb:0:0:7.2e+02:1.9e+03
chr11	6675000	6700000	TAF10:50Kb:0:0:3.8e+02:8.9e+02
[truncated: 12,219 more rows]
