# Supplementary material for: Promoter-enhancer interactions identified from Hi-C data using probabilistic models and hierarchical topological domains
Source: Nat Commun. 2017 Dec 21;8:2237. doi: 10.1038/s41467-017-02386-3 (PMC5740158; doi:10.1038/s41467-017-02386-3)
Supplement: Supplementary file 4 — Supplementary Data 1 [file 41467_2017_2386_MOESM4_ESM.zip › lib25_K562.enh_1e-10.bed]

chr1	525000	550000	LOC100288069:-175Kb:0:0:6.7e+02:1.1e+03
chr1	1475000	1500000	SSU72:-25Kb:0:0:6.7e+02:1.4e+03
chr1	1500000	1525000	C1orf233:-25Kb:0:0:6.7e+02:1.2e+03
chr1	1500000	1525000	TMEM240:25Kb:0:0:6.7e+02:1.4e+03
chr1	1525000	1550000	SSU72:25Kb:0:0:6.7e+02:1.2e+03
chr1	1875000	1900000	GABRD:-75Kb:0:0:2.9e+02:9.7e+02
chr1	1875000	1900000	KIAA1751:-50Kb:1.3e-13:1.6e-15:4.2e+02:9.2e+02
chr1	2100000	2125000	MORN1:-200Kb:8.6e-11:1.1e-12:1.6e+02:5.9e+02
chr1	2100000	2125000	RER1:-200Kb:8.6e-11:1.1e-12:1.6e+02:5.9e+02
chr1	3650000	3675000	SMIM1:-25Kb:0:0:8e+02:1.6e+03
chr1	3675000	3700000	CCDC27:25Kb:0:0:8e+02:1.6e+03
chr1	3675000	3700000	LRRC47:-25Kb:0:0:8e+02:1.4e+03
chr1	3675000	3700000	TP73-AS1:25Kb:0:0:8e+02:1.6e+03
chr1	3700000	3725000	SMIM1:25Kb:0:0:8e+02:1.4e+03
chr1	4025000	4050000	LOC728716:25Kb:0:0:4.4e+02:1e+03
chr1	6550000	6575000	TNFRSF25:25Kb:5.1e-11:6.6e-13:1.1e+03:1.7e+03
chr1	10450000	10475000	APITD1:-25Kb:6.6e-13:8.9e-15:9.3e+02:1.3e+03
chr1	10450000	10475000	APITD1-CORT:-25Kb:6.6e-13:8.9e-15:9.3e+02:1.3e+03
chr1	10475000	10500000	PGD:25Kb:6.9e-13:8.9e-15:9.3e+02:1.3e+03
chr1	11700000	11725000	AGTRAP:-75Kb:1.9e-13:4.8e-15:4.2e+02:1.1e+03
chr1	11750000	11775000	AGTRAP:-25Kb:0:0:1.1e+03:1.9e+03
chr1	11775000	11800000	DRAXIN:25Kb:0:0:1.1e+03:1.9e+03
chr1	11775000	11800000	FBXO2:75Kb:9.6e-14:1.2e-15:4.2e+02:1.1e+03
chr1	11775000	11800000	FBXO44:75Kb:9.6e-14:1.2e-15:4.2e+02:1.1e+03
chr1	11775000	11800000	FBXO6:75Kb:9.6e-14:1.2e-15:4.2e+02:1.1e+03
chr1	11775000	11800000	MAD2L2:25Kb:0:0:1.1e+03:1.9e+03
chr1	11800000	11825000	AGTRAP:25Kb:9.4e-12:3.6e-13:1.1e+03:1.8e+03
chr1	11925000	11950000	NPPA:25Kb:4.5e-14:5.6e-16:1.1e+03:1.9e+03
chr1	11925000	11950000	NPPA-AS1:25Kb:4.5e-14:5.6e-16:1.1e+03:1.9e+03
chr1	11925000	11950000	NPPB:25Kb:4.5e-14:5.6e-16:1.1e+03:1.9e+03
chr1	12175000	12200000	MIR4632:-75Kb:0:0:4.5e+02:1.3e+03
chr1	16400000	16425000	EPHA2:-75Kb:6.3e-13:1.6e-14:3.4e+02:1e+03
chr1	16450000	16475000	EPHA2:-25Kb:0:0:8.8e+02:1.8e+03
chr1	16475000	16500000	FAM131C:75Kb:8.9e-13:2.3e-14:3.4e+02:1e+03
chr1	16500000	16525000	FAM131C:100Kb:0:0:2.6e+02:1.4e+03
chr1	16525000	16550000	RSG1:-25Kb:0:0:8.8e+02:1.9e+03
chr1	16550000	16575000	ARHGEF19:25Kb:0:0:8.8e+02:1.9e+03
chr1	16725000	16750000	NECAP2:-25Kb:5.9e-12:7.5e-14:8.8e+02:1.6e+03
chr1	16725000	16750000	SPATA21:-25Kb:5.9e-12:7.5e-14:8.8e+02:1.6e+03
chr1	16925000	16950000	CROCCP2:-25Kb:0:0:8.8e+02:2.2e+03
chr1	16925000	16950000	MST1P2:-25Kb:0:0:8.8e+02:2.2e+03
chr1	16950000	16975000	NBPF1:25Kb:0:0:8.8e+02:2.2e+03
chr1	17700000	17725000	PADI6:25Kb:7.8e-13:9.4e-15:9.4e+02:1.5e+03
chr1	19200000	19225000	ALDH4A1:-25Kb:0:0:1.1e+03:1.7e+03
chr1	19225000	19250000	MIR4695:25Kb:0:0:1.1e+03:1.7e+03
chr1	20475000	20500000	PLA2G2C:-25Kb:0:0:8.2e+02:1.4e+03
chr1	20475000	20500000	UBXN10:-25Kb:0:0:8.2e+02:1.4e+03
chr1	21625000	21650000	ECE1:-25Kb:0:0:9.5e+02:1.7e+03
chr1	21625000	21650000	LOC100506801:25Kb:7.3e-11:8.9e-13:9.5e+02:1.6e+03
chr1	22225000	22250000	HSPG2:-25Kb:0:0:9.5e+02:1.8e+03
chr1	23400000	23425000	HTR1D:-100Kb:0:0:3.1e+02:1.1e+03
chr1	23425000	23450000	HTR1D:-75Kb:0:0:3.9e+02:1.1e+03
chr1	23775000	23800000	ASAP3:-25Kb:1.3e-13:1.7e-15:1e+03:1.6e+03
chr1	23775000	23800000	TCEA3:25Kb:0:0:1e+03:1.7e+03
chr1	23850000	23875000	MDS2:-100Kb:0:0:3.1e+02:8.9e+02
chr1	23950000	23975000	E2F2:100Kb:0:0:3.1e+02:8.9e+02
chr1	24400000	24425000	MYOM3:-25Kb:0:0:9e+02:1.6e+03
chr1	24700000	24725000	LOC284632:175Kb:0:0:2.1e+02:8.6e+02
chr1	26275000	26300000	PAFAH2:-25Kb:3.7e-11:4.7e-13:9.4e+02:1.7e+03
chr1	26600000	26625000	CD52:-25Kb:0:0:1.2e+03:2.4e+03
chr1	26600000	26625000	UBXN11:-25Kb:0:0:1.2e+03:2.4e+03
chr1	26625000	26650000	SH3BGRL3:25Kb:0:0:1.2e+03:2.4e+03
chr1	31200000	31225000	LAPTM5:-25Kb:0:0:1e+03:2.8e+03
chr1	31225000	31250000	MIR4420:25Kb:0:0:1e+03:2.8e+03
chr1	31250000	31275000	MIR4420:50Kb:4.4e-13:1.1e-14:5.8e+02:1.2e+03
chr1	31250000	31275000	SDC3:-125Kb:0:0:2.6e+02:1.5e+03
chr1	31275000	31300000	SDC3:-100Kb:0:0:3.2e+02:1.2e+03
chr1	33175000	33200000	KIAA1522:-25Kb:0:0:9e+02:2e+03
chr1	33225000	33250000	KIAA1522:25Kb:2.1e-11:5.1e-13:9e+02:1.3e+03
chr1	35225000	35250000	GJA4:-25Kb:5.5e-12:1.4e-13:3.7e+02:7.5e+02
chr1	35250000	35275000	GJB3:25Kb:1.5e-12:4e-14:3.7e+02:7.5e+02
chr1	35250000	35275000	GJB4:25Kb:1.5e-12:4e-14:3.7e+02:7.5e+02
chr1	35300000	35325000	GJA4:50Kb:0:0:4.2e+02:1.1e+03
chr1	35300000	35325000	GJB3:75Kb:0:0:1.4e+02:5.9e+02
chr1	35300000	35325000	GJB4:75Kb:0:0:1.4e+02:5.9e+02
chr1	36025000	36050000	C1orf216:-150Kb:0:0:1.7e+02:1.1e+03
chr1	36175000	36200000	TFAP2E:150Kb:0:0:1.7e+02:1.1e+03
chr1	36575000	36600000	ADPRHL2:25Kb:0:0:1e+03:1.6e+03
chr1	36575000	36600000	COL8A2:25Kb:0:0:1e+03:1.6e+03
chr1	36900000	36925000	CSF3R:-25Kb:5.6e-12:7.1e-14:1e+03:1.5e+03
chr1	36900000	36925000	MRPS15:-25Kb:5.6e-12:7.1e-14:1e+03:1.5e+03
chr1	36925000	36950000	OSCP1:25Kb:1.3e-11:1.6e-13:1e+03:1.5e+03
chr1	36950000	36975000	CSF3R:25Kb:2.5e-11:6.3e-13:1e+03:1.5e+03
chr1	36950000	36975000	MRPS15:25Kb:2.5e-11:6.3e-13:1e+03:1.5e+03
chr1	38075000	38100000	GNL2:25Kb:8.5e-14:1.1e-15:1.1e+03:1.4e+03
chr1	40050000	40075000	HEYL:-50Kb:6.1e-11:1.6e-12:5.1e+02:9.8e+02
chr1	40075000	40100000	HEYL:-25Kb:0:0:9.5e+02:1.6e+03
chr1	40275000	40300000	MYCL1:-75Kb:9.4e-13:1.2e-14:3.4e+02:8.3e+02
chr1	40375000	40400000	MFSD2A:-25Kb:0:0:8.6e+02:1.7e+03
chr1	40425000	40450000	MFSD2A:25Kb:1.7e-14:4.4e-16:8.6e+02:1.4e+03
chr1	43875000	43900000	HYI:-25Kb:8.2e-12:1e-13:1e+03:1.6e+03
chr1	44400000	44425000	ATP6V0B:-25Kb:0:0:1e+03:1.8e+03
chr1	44400000	44425000	B4GALT2:-25Kb:0:0:1e+03:1.8e+03
chr1	44400000	44425000	DPH2:-25Kb:0:0:1e+03:1.8e+03
chr1	44425000	44450000	IPO13:25Kb:0:0:1e+03:1.8e+03
chr1	44450000	44475000	SLC6A9:-25Kb:0:0:47:1.7e+03
chr1	44475000	44500000	CCDC24:25Kb:0:0:47:1.7e+03
chr1	44500000	44525000	CCDC24:50Kb:0:0:28:1.1e+03
chr1	45200000	45225000	RPS8:-25Kb:0:0:8.7e+02:1.7e+03
chr1	45200000	45225000	SNORD38A:-25Kb:0:0:8.7e+02:1.7e+03
chr1	45200000	45225000	SNORD38B:-25Kb:0:0:8.7e+02:1.7e+03
chr1	45200000	45225000	SNORD46:-25Kb:0:0:8.7e+02:1.7e+03
chr1	45200000	45225000	SNORD55:-25Kb:0:0:8.7e+02:1.7e+03
chr1	45225000	45250000	KIF2C:25Kb:0:0:8.7e+02:1.7e+03
chr1	45275000	45300000	BEST4:25Kb:0:0:8.7e+02:1.9e+03
chr1	45275000	45300000	BTBD19:25Kb:0:0:8.7e+02:1.9e+03
chr1	45275000	45300000	PLK3:25Kb:0:0:8.7e+02:1.9e+03
chr1	45275000	45300000	TCTEX1D4:25Kb:0:0:8.7e+02:1.9e+03
chr1	45475000	45500000	LOC400752:-275Kb:1.7e-14:2.2e-16:1.3e+02:7.3e+02
chr1	45750000	45775000	HECTD3:275Kb:0:0:1.3e+02:7.3e+02
chr1	45750000	45775000	UROD:275Kb:0:0:1.3e+02:7.3e+02
chr1	46475000	46500000	TSPAN1:-150Kb:2.7e-11:7.3e-13:2.2e+02:9.3e+02
chr1	46500000	46525000	TSPAN1:-125Kb:0:0:2.1e+02:1.2e+03
chr1	46900000	46925000	LOC729041:25Kb:0:0:7.1e+02:2e+03
chr1	47650000	47675000	TAL1:-25Kb:0:0:7.1e+02:2.4e+03
chr1	47675000	47700000	PDZK1IP1:25Kb:0:0:7.1e+02:2.4e+03
chr1	47700000	47725000	TAL1:25Kb:1.2e-12:2.9e-14:7.1e+02:1.7e+03
chr1	53575000	53600000	SLC1A7:-25Kb:2.2e-13:2.7e-15:8.9e+02:1.3e+03
chr1	53750000	53775000	LRP8:-25Kb:0:0:8.9e+02:1.5e+03
chr1	62800000	62825000	KANK4:25Kb:0:0:3.8e+02:6.3e+02
chr1	63750000	63775000	FOXD3:-25Kb:1.7e-13:2.3e-15:3.5e+02:5.4e+02
chr1	63750000	63775000	LINC00466:-25Kb:1.7e-13:2.3e-15:3.5e+02:5.4e+02
chr1	63800000	63825000	ALG6:-25Kb:0:0:3.5e+02:5.8e+02
chr1	63850000	63875000	ALG6:25Kb:1.3e-14:3.3e-16:3.5e+02:5.4e+02
chr1	65450000	65475000	JAK1:25Kb:2.6e-12:3.5e-14:4.7e+02:8.2e+02
chr1	65625000	65650000	AK4:25Kb:0:0:4.9e+02:8.9e+02
chr1	65750000	65775000	DNAJC6:25Kb:0:0:4.9e+02:9e+02
chr1	68200000	68225000	GADD45A:50Kb:0:0:3.3e+02:8.8e+02
chr1	70775000	70800000	ANKRD13C:-25Kb:0:0:3.8e+02:6.2e+02
chr1	70775000	70800000	HHLA3:-25Kb:0:0:3.8e+02:6.2e+02
chr1	70825000	70850000	ANKRD13C:25Kb:0:0:3.8e+02:6.3e+02
chr1	70825000	70850000	HHLA3:25Kb:0:0:3.8e+02:6.3e+02
chr1	70975000	71000000	PTGER3:-525Kb:5.9e-15:1.1e-16:94:2.9e+02
chr1	70975000	71000000	ZRANB2-AS1:-525Kb:5.9e-15:1.1e-16:94:2.9e+02
chr1	75150000	75175000	CRYZ:-25Kb:8.8e-15:2.2e-16:1.7e+02:3e+02
chr1	75150000	75175000	TYW3:-25Kb:8.8e-15:2.2e-16:1.7e+02:3e+02
chr1	75200000	75225000	CRYZ:25Kb:0:0:1.7e+02:3.3e+02
chr1	75200000	75225000	TYW3:25Kb:0:0:1.7e+02:3.3e+02
chr1	76100000	76125000	ACADM:-75Kb:8.7e-12:3.5e-13:1.4e+02:2.9e+02
chr1	76150000	76175000	ACADM:-25Kb:1.7e-14:4.4e-16:3.5e+02:5.2e+02
chr1	76175000	76200000	MSH4:-75Kb:0:0:1.4e+02:4e+02
chr1	76175000	76200000	RABGGTB:-75Kb:0:0:1.4e+02:4e+02
chr1	76175000	76200000	SNORD45A:-75Kb:0:0:1.4e+02:4e+02
chr1	76175000	76200000	SNORD45B:-75Kb:0:0:1.4e+02:4e+02
chr1	76175000	76200000	SNORD45C:-75Kb:0:0:1.4e+02:4e+02
chr1	76225000	76250000	MSH4:-25Kb:0:0:3.5e+02:5.3e+02
chr1	76225000	76250000	RABGGTB:-25Kb:0:0:3.5e+02:5.3e+02
chr1	76225000	76250000	SNORD45A:-25Kb:0:0:3.5e+02:5.3e+02
chr1	76225000	76250000	SNORD45B:-25Kb:0:0:3.5e+02:5.3e+02
chr1	76225000	76250000	SNORD45C:-25Kb:0:0:3.5e+02:5.3e+02
chr1	76250000	76275000	ACADM:75Kb:0:0:1.4e+02:4e+02
chr1	77650000	77675000	PIGK:-25Kb:8.2e-11:1.1e-12:2.3e+02:3.7e+02
chr1	78100000	78125000	ZZZ3:-25Kb:3.4e-13:4.3e-15:5e+02:6.6e+02
chr1	78175000	78200000	FAM73A:-50Kb:1.2e-12:3.1e-14:2.7e+02:4.2e+02
chr1	78175000	78200000	USP33:-50Kb:1.2e-12:3.1e-14:2.7e+02:4.2e+02
chr1	78200000	78225000	FAM73A:-25Kb:0:0:5e+02:6.7e+02
chr1	78200000	78225000	USP33:-25Kb:0:0:5e+02:6.7e+02
chr1	85075000	85100000	C1orf180:-25Kb:0:0:3.6e+02:7e+02
chr1	85125000	85150000	C1orf180:25Kb:8.3e-13:2.2e-14:3.6e+02:6.2e+02
chr1	85125000	85150000	SSX2IP:-25Kb:0:0:3.6e+02:6.6e+02
chr1	85175000	85200000	SSX2IP:25Kb:0:0:3.6e+02:1e+03
chr1	85700000	85725000	MIR4423:125Kb:1.3e-13:1.7e-15:1e+02:3.6e+02
chr1	86900000	86925000	CLCA1:-25Kb:1.1e-11:1.3e-13:3.5e+02:5.7e+02
chr1	86900000	86925000	CLCA2:25Kb:1.7e-13:2.1e-15:3.5e+02:5.8e+02
chr1	87400000	87425000	HS2ST1:25Kb:3.9e-13:4.9e-15:3.5e+02:5.8e+02
chr1	87400000	87425000	SEP15:25Kb:3.9e-13:4.9e-15:3.5e+02:5.8e+02
chr1	90250000	90275000	GEMIN8P4:-200Kb:0:0:1.2e+02:4.4e+02
chr1	90250000	90275000	ZNF326:-200Kb:0:0:1.2e+02:4.4e+02
chr1	93450000	93475000	FAM69A:25Kb:0:0:5e+02:8.8e+02
chr1	93450000	93475000	SNORA66:150Kb:0:0:1.3e+02:4.9e+02
chr1	93450000	93475000	SNORD21:150Kb:0:0:1.3e+02:4.9e+02
chr1	94025000	94050000	LOC100129046:-25Kb:4.3e-14:5.6e-16:5.9e+02:9.6e+02
chr1	97150000	97175000	PTBP2:-25Kb:0:0:1.9e+02:2.9e+02
chr1	97200000	97225000	PTBP2:25Kb:0:0:1.9e+02:4.1e+02
chr1	97250000	97275000	PTBP2:75Kb:7.1e-11:2.7e-12:69:1.5e+02
chr1	100075000	100100000	PALMD:-25Kb:0:0:2.6e+02:7.4e+02
chr1	104025000	104050000	RNPC3:-25Kb:0:0:77:1.8e+02
chr1	104050000	104075000	ACTG1P4:-50Kb:3.9e-12:5e-14:18:98
chr1	104050000	104075000	AMY2B:-25Kb:0:0:77:2.3e+02
chr1	104075000	104100000	RNPC3:25Kb:0:0:77:2.3e+02
chr1	104100000	104125000	RNPC3:50Kb:1.5e-12:6.3e-14:18:98
chr1	104575000	104600000	LOC100129138:-25Kb:3.1e-14:7.8e-16:1.2e+02:2e+02
chr1	104625000	104650000	LOC100129138:25Kb:0:0:1.2e+02:2.4e+02
chr1	107550000	107575000	PRMT6:-25Kb:0:0:2.7e+02:5.4e+02
chr1	107600000	107625000	PRMT6:25Kb:5.3e-13:1.3e-14:2.7e+02:4.6e+02
chr1	109725000	109750000	CELSR2:-50Kb:1.6e-14:4.4e-16:28:8.1e+02
chr1	109750000	109775000	CELSR2:-25Kb:0:0:47:1.7e+03
chr1	109775000	109800000	SARS:25Kb:0:0:47:1.7e+03
chr1	110025000	110050000	AMIGO1:-25Kb:0:0:1.1e+03:2.2e+03
chr1	110050000	110075000	ATXN7L2:25Kb:0:0:1.1e+03:2.2e+03
chr1	110050000	110075000	CYB561D1:25Kb:0:0:1.1e+03:2.2e+03
chr1	110175000	110200000	EPS8L3:-125Kb:9.5e-13:1.3e-14:3.1e+02:1.1e+03
chr1	110300000	110325000	GSTM4:125Kb:6.9e-13:8.9e-15:3.1e+02:1.1e+03
chr1	110725000	110750000	CYMP:-275Kb:1.5e-12:2.2e-14:1.3e+02:8e+02
chr1	110725000	110750000	PROK1:-250Kb:6.9e-13:1.9e-14:1.4e+02:8.2e+02
chr1	110950000	110975000	PROK1:-25Kb:0:0:8.7e+02:2.4e+03
chr1	110975000	111000000	LAMTOR5:25Kb:0:0:8.7e+02:2.4e+03
chr1	112000000	112025000	DDX20:-275Kb:1.7e-11:6.8e-13:1e+02:5.2e+02
chr1	112000000	112025000	FAM212B:-275Kb:1.7e-11:6.8e-13:1e+02:5.2e+02
chr1	112000000	112025000	LOC100506343:-275Kb:1.7e-11:6.8e-13:1e+02:5.2e+02
chr1	112025000	112050000	DDX20:-250Kb:1.7e-11:5.7e-13:1.1e+02:5.2e+02
chr1	112025000	112050000	FAM212B:-250Kb:1.7e-11:5.7e-13:1.1e+02:5.2e+02
chr1	112025000	112050000	LOC100506343:-250Kb:1.7e-11:5.7e-13:1.1e+02:5.2e+02
chr1	112250000	112275000	DDX20:-25Kb:0:0:7.9e+02:1.8e+03
chr1	112250000	112275000	FAM212B:-25Kb:0:0:7.9e+02:1.8e+03
chr1	112250000	112275000	LOC100506343:-25Kb:0:0:7.9e+02:1.8e+03
chr1	113225000	113250000	MOV10:25Kb:0:0:8.1e+02:1.4e+03
chr1	113275000	113300000	FAM19A3:25Kb:3.7e-11:1.1e-12:8.1e+02:1.2e+03
chr1	113275000	113300000	PPM1J:25Kb:3.7e-11:1.1e-12:8.1e+02:1.2e+03
chr1	113275000	113300000	RHOC:25Kb:3.7e-11:1.1e-12:8.1e+02:1.2e+03
chr1	113325000	113350000	FAM19A3:75Kb:0:0:3.2e+02:9e+02
chr1	113325000	113350000	PPM1J:75Kb:0:0:3.2e+02:9e+02
chr1	113325000	113350000	RHOC:75Kb:0:0:3.2e+02:9e+02
chr1	114400000	114425000	AP4B1:-25Kb:3.2e-12:8.2e-14:6.4e+02:1e+03
chr1	114400000	114425000	BCL2L15:-25Kb:3.2e-12:8.2e-14:6.4e+02:1e+03
chr1	114400000	114425000	DCLRE1B:-25Kb:3.2e-12:8.2e-14:6.4e+02:1e+03
chr1	114425000	114450000	HIPK1:-25Kb:0:0:6.4e+02:1.3e+03
chr1	114425000	114450000	PTPN22:25Kb:1.2e-11:1.4e-13:6.4e+02:1e+03
chr1	114450000	114475000	AP4B1:25Kb:0:0:6.4e+02:1.3e+03
chr1	114450000	114475000	BCL2L15:25Kb:0:0:6.4e+02:1.3e+03
chr1	114450000	114475000	DCLRE1B:25Kb:0:0:6.4e+02:1.3e+03
chr1	115075000	115100000	TRIM33:25Kb:0:0:7.1e+02:1.1e+03
chr1	115600000	115625000	TSPAN2:-25Kb:5.8e-11:7.1e-13:4.2e+02:7.1e+02
chr1	116925000	116950000	ATP1A1OS:-25Kb:0:0:9.2e+02:1.5e+03
chr1	116975000	117000000	ATP1A1OS:25Kb:3.2e-12:8.1e-14:9.2e+02:1.4e+03
chr1	118100000	118125000	FAM46C:-25Kb:0:0:7.2e+02:1.4e+03
chr1	118150000	118175000	FAM46C:25Kb:4e-13:1.6e-14:7.2e+02:1.2e+03
chr1	118200000	118225000	FAM46C:75Kb:0:0:3e+02:8.5e+02
chr1	119500000	119525000	TBX15:-25Kb:4.9e-13:6.4e-15:4.1e+02:6.7e+02
chr1	120150000	120175000	ZNF697:-25Kb:0:0:6.5e+02:1.1e+03
chr1	120200000	120225000	ZNF697:25Kb:0:0:6.5e+02:1e+03
chr1	120275000	120300000	HMGCS2:-25Kb:5.3e-12:6.5e-14:6.5e+02:9.5e+02
chr1	120275000	120300000	PHGDH:25Kb:0:0:6.5e+02:1.3e+03
chr1	145050000	145075000	PDE4DIP:-25Kb:6.2e-12:8.2e-14:1.7e+03:2.3e+03
chr1	145050000	145075000	SEC22B:-25Kb:6.2e-12:8.2e-14:1.7e+03:2.3e+03
chr1	145425000	145450000	ANKRD34A:-25Kb:0:0:7e+02:1.7e+03
chr1	145425000	145450000	POLR3GL:-25Kb:0:0:7e+02:1.7e+03
chr1	145450000	145475000	TXNIP:25Kb:0:0:7e+02:1.7e+03
chr1	146975000	147000000	BCL9:-25Kb:0:0:4.5e+02:7e+02
chr1	147000000	147025000	LINC00624:25Kb:0:0:4.5e+02:7e+02
chr1	147725000	147750000	MIR5087:-75Kb:0:0:0:2.5e+02
chr1	147750000	147775000	MIR5087:-50Kb:4.8e-12:2.5e-13:0:1.8e+02
chr1	147775000	147800000	MIR5087:-25Kb:0:0:0:5.3e+02
chr1	147825000	147850000	MIR5087:25Kb:0:0:0:3e+02
chr1	149850000	149875000	SV2A:-25Kb:4.4e-15:1.1e-16:7.2e+02:1.1e+03
chr1	149875000	149900000	BOLA1:25Kb:0:0:7.2e+02:1.1e+03
chr1	149875000	149900000	HIST2H2AB:25Kb:0:0:7.2e+02:1.1e+03
chr1	149875000	149900000	HIST2H2AC:25Kb:0:0:7.2e+02:1.1e+03
chr1	149875000	149900000	HIST2H2BE:25Kb:0:0:7.2e+02:1.1e+03
chr1	149875000	149900000	MTMR11:-25Kb:0:0:7.2e+02:1.1e+03
chr1	149875000	149900000	SF3B4:-25Kb:0:0:7.2e+02:1.1e+03
chr1	149900000	149925000	SV2A:25Kb:0:0:7.2e+02:1.1e+03
chr1	150225000	150250000	C1orf51:-25Kb:0:0:7.2e+02:1.3e+03
chr1	150225000	150250000	MRPS21:-25Kb:0:0:7.2e+02:1.3e+03
chr1	150250000	150275000	APH1A:25Kb:0:0:7.2e+02:1.3e+03
chr1	150250000	150275000	C1orf54:25Kb:0:0:7.2e+02:1.3e+03
chr1	150250000	150275000	CA14:25Kb:0:0:7.2e+02:1.3e+03
chr1	150450000	150475000	ADAMTSL4:-50Kb:2.3e-11:6e-13:3.8e+02:7.8e+02
chr1	150450000	150475000	MIR4257:-50Kb:2.3e-11:6e-13:3.8e+02:7.8e+02
chr1	150475000	150500000	ADAMTSL4:-25Kb:0:0:6.7e+02:1.3e+03
chr1	150475000	150500000	MIR4257:-25Kb:0:0:6.7e+02:1.3e+03
chr1	150500000	150525000	ECM1:25Kb:0:0:6.7e+02:1.3e+03
chr1	150500000	150525000	LINC00568:25Kb:0:0:6.7e+02:1.3e+03
chr1	150500000	150525000	TARS2:50Kb:4.3e-11:5.3e-13:3.8e+02:7.8e+02
chr1	150900000	150925000	CERS2:-25Kb:0:0:6.7e+02:1.2e+03
chr1	151000000	151025000	CDC42SE1:-25Kb:0:0:6.7e+02:1.3e+03
chr1	151000000	151025000	FAM63A:25Kb:1.4e-11:1.8e-13:6.7e+02:1.1e+03
chr1	151000000	151025000	GABPB2:-25Kb:0:0:6.7e+02:1.3e+03
chr1	151000000	151025000	MLLT11:-25Kb:0:0:6.7e+02:1.3e+03
chr1	151000000	151025000	PRUNE:25Kb:1.4e-11:1.8e-13:6.7e+02:1.1e+03
chr1	151025000	151050000	BNIPL:25Kb:0:0:6.7e+02:1.3e+03
chr1	151025000	151050000	C1orf56:25Kb:0:0:6.7e+02:1.3e+03
chr1	152025000	152050000	S100A11:25Kb:8.9e-15:1.1e-16:3.4e+02:8.5e+02
chr1	153325000	153350000	S100A8:-25Kb:0:0:4e+02:1e+03
chr1	153350000	153375000	S100A12:25Kb:0:0:4e+02:1e+03
chr1	153350000	153375000	S100A9:25Kb:0:0:4e+02:1e+03
chr1	153500000	153525000	S100A2:-25Kb:0:0:9e+02:1.7e+03
chr1	153525000	153550000	S100A3:25Kb:0:0:9e+02:1.7e+03
chr1	153525000	153550000	S100A4:25Kb:0:0:9e+02:1.7e+03
chr1	153525000	153550000	S100A5:25Kb:0:0:9e+02:1.7e+03
chr1	153525000	153550000	S100A6:25Kb:0:0:9e+02:1.7e+03
chr1	155025000	155050000	EFNA3:-25Kb:0:0:8.8e+02:1.5e+03
chr1	155050000	155075000	EFNA4:25Kb:0:0:8.8e+02:1.5e+03
chr1	155050000	155075000	LOC100505666:25Kb:0:0:8.8e+02:1.5e+03
chr1	155225000	155250000	FDPS:-50Kb:0:0:3.6e+02:9.4e+02
chr1	155225000	155250000	PKLR:-25Kb:1.8e-14:4.4e-16:6.6e+02:1.2e+03
chr1	155225000	155250000	RUSC1:-50Kb:0:0:3.6e+02:9.4e+02
chr1	155225000	155250000	RUSC1-AS1:-50Kb:0:0:3.6e+02:9.4e+02
chr1	155250000	155275000	CLK2:25Kb:3.9e-14:1e-15:6.6e+02:1.2e+03
chr1	155250000	155275000	FAM189B:25Kb:3.9e-14:1e-15:6.6e+02:1.2e+03
chr1	155250000	155275000	FDPS:-25Kb:0:0:6.6e+02:1.3e+03
chr1	155250000	155275000	HCN3:25Kb:3.9e-14:1e-15:6.6e+02:1.2e+03
chr1	155250000	155275000	RUSC1:-25Kb:0:0:6.6e+02:1.3e+03
chr1	155250000	155275000	RUSC1-AS1:-25Kb:0:0:6.6e+02:1.3e+03
chr1	155250000	155275000	SCAMP3:25Kb:3.9e-14:1e-15:6.6e+02:1.2e+03
chr1	155275000	155300000	CLK2:50Kb:8.7e-15:1.1e-16:3.6e+02:9.4e+02
chr1	155275000	155300000	FAM189B:50Kb:8.7e-15:1.1e-16:3.6e+02:9.4e+02
chr1	155275000	155300000	HCN3:50Kb:8.7e-15:1.1e-16:3.6e+02:9.4e+02
chr1	155275000	155300000	PKLR:25Kb:0:0:6.6e+02:1.3e+03
chr1	155275000	155300000	SCAMP3:50Kb:8.7e-15:1.1e-16:3.6e+02:9.4e+02
chr1	156075000	156100000	LMNA:25Kb:7e-14:8.9e-16:1.1e+03:1.8e+03
chr1	156075000	156100000	MEX3A:25Kb:7e-14:8.9e-16:1.1e+03:1.8e+03
chr1	156600000	156625000	CRABP2:-75Kb:1.4e-11:6.2e-13:21:6.4e+02
chr1	156600000	156625000	ISG20L2:-75Kb:1.4e-11:6.2e-13:21:6.4e+02
chr1	156600000	156625000	RRNAD1:-75Kb:1.4e-11:6.2e-13:21:6.4e+02
chr1	156625000	156650000	CRABP2:-50Kb:0:0:28:9.1e+02
chr1	156625000	156650000	ISG20L2:-50Kb:0:0:28:9.1e+02
chr1	156625000	156650000	RRNAD1:-50Kb:0:0:28:9.1e+02
chr1	156650000	156675000	BCAN:50Kb:2.1e-12:3e-14:28:6.8e+02
chr1	156650000	156675000	CRABP2:-25Kb:0:0:9.2e+02:1.8e+03
chr1	156650000	156675000	ISG20L2:-25Kb:0:0:9.2e+02:1.8e+03
chr1	156650000	156675000	NES:25Kb:0:0:47:1.5e+03
chr1	156650000	156675000	RRNAD1:-25Kb:0:0:9.2e+02:1.8e+03
chr1	156675000	156700000	BCAN:75Kb:2.3e-11:6.4e-13:21:6.4e+02
chr1	156675000	156700000	NES:50Kb:0:0:28:9.1e+02
chr1	156700000	156725000	PRCC:-25Kb:2e-12:2.6e-14:9.2e+02:1.6e+03
chr1	156725000	156750000	HDGF:25Kb:2.1e-12:2.7e-14:9.2e+02:1.6e+03
chr1	156725000	156750000	MRPL24:25Kb:2.1e-12:2.7e-14:9.2e+02:1.6e+03
chr1	156825000	156850000	PEAR1:-25Kb:7e-11:9.8e-13:9.2e+02:1.5e+03
chr1	156925000	156950000	MIR765:25Kb:1.4e-13:1.8e-15:9.2e+02:1.6e+03
chr1	158625000	158650000	OR6K2:-25Kb:5.6e-11:7.3e-13:3.3e+02:5.5e+02
chr1	158625000	158650000	SPTA1:-25Kb:5.6e-11:7.3e-13:3.3e+02:5.5e+02
chr1	159125000	159150000	DARC:-25Kb:0:0:1.6e+02:5.6e+02
chr1	159125000	159150000	LOC100131825:-25Kb:0:0:1.6e+02:5.6e+02
chr1	159150000	159175000	CADM3:25Kb:0:0:1.6e+02:5.6e+02
chr1	159900000	159925000	LOC100505633:-25Kb:1.1e-11:1.4e-13:8.6e+02:1.3e+03
chr1	159925000	159950000	IGSF9:25Kb:6.1e-12:8.2e-14:8.6e+02:1.3e+03
chr1	159925000	159950000	SLAMF9:25Kb:6.1e-12:8.2e-14:8.6e+02:1.3e+03
chr1	160075000	160100000	ATP1A4:-25Kb:9.9e-13:1.2e-14:8.6e+02:1.3e+03
chr1	160100000	160125000	ATP1A2:25Kb:1e-12:1.3e-14:8.6e+02:1.3e+03
chr1	160300000	160325000	NHLH1:-25Kb:0:0:8.6e+02:1.4e+03
chr1	160325000	160350000	COPA:25Kb:0:0:8.6e+02:1.4e+03
chr1	160325000	160350000	NCSTN:25Kb:0:0:8.6e+02:1.4e+03
chr1	161125000	161150000	ADAMTS4:-25Kb:4.3e-15:1.1e-16:7.8e+02:1.3e+03
chr1	161125000	161150000	NDUFS2:-25Kb:4.3e-15:1.1e-16:7.8e+02:1.3e+03
chr1	161150000	161175000	APOA2:-25Kb:0:0:7.8e+02:1.3e+03
chr1	161150000	161175000	B4GALT3:25Kb:8.4e-15:1.1e-16:7.8e+02:1.3e+03
chr1	161150000	161175000	FCER1G:-25Kb:0:0:7.8e+02:1.3e+03
chr1	161150000	161175000	MIR5187:-25Kb:0:0:7.8e+02:1.3e+03
chr1	161150000	161175000	PPOX:25Kb:8.4e-15:1.1e-16:7.8e+02:1.3e+03
chr1	161150000	161175000	TOMM40L:-25Kb:0:0:7.8e+02:1.3e+03
chr1	161150000	161175000	USP21:25Kb:8.4e-15:1.1e-16:7.8e+02:1.3e+03
chr1	161175000	161200000	ADAMTS4:25Kb:0:0:7.8e+02:1.3e+03
chr1	161175000	161200000	NDUFS2:25Kb:0:0:7.8e+02:1.3e+03
chr1	161175000	161200000	NR1I3:-25Kb:8.7e-11:1.1e-12:7.8e+02:1.2e+03
chr1	161200000	161225000	APOA2:25Kb:4.1e-11:1.1e-12:7.8e+02:1.2e+03
chr1	161200000	161225000	FCER1G:25Kb:4.1e-11:1.1e-12:7.8e+02:1.2e+03
chr1	161200000	161225000	MIR5187:25Kb:4.1e-11:1.1e-12:7.8e+02:1.2e+03
chr1	161200000	161225000	TOMM40L:25Kb:4.1e-11:1.1e-12:7.8e+02:1.2e+03
chr1	161950000	161975000	OLFML2B:-25Kb:0:0:4.9e+02:1.1e+03
chr1	162350000	162375000	C1orf111:25Kb:0:0:6.4e+02:1.3e+03
chr1	162350000	162375000	C1orf226:25Kb:0:0:6.4e+02:1.3e+03
chr1	162350000	162375000	SH2D1B:-25Kb:0:0:6.4e+02:1.2e+03
chr1	162625000	162650000	DDR2:25Kb:9.4e-12:1.2e-13:6.4e+02:1e+03
chr1	164650000	164675000	LOC100505795:-75Kb:0:0:1.7e+02:5.1e+02
chr1	164675000	164700000	LOC100505795:-50Kb:0:0:2.3e+02:6.2e+02
chr1	164700000	164725000	LOC100505795:-25Kb:0:0:4.1e+02:8.5e+02
chr1	164750000	164775000	LOC100505795:25Kb:4.6e-13:2.4e-14:4.1e+02:7.1e+02
chr1	165350000	165375000	LOC400794:-200Kb:0:0:1.4e+02:6.1e+02
chr1	165625000	165650000	MGST3:25Kb:0:0:6.5e+02:1.1e+03
chr1	166100000	166125000	FAM78B:-25Kb:0:0:4.3e+02:9.7e+02
chr1	166125000	166150000	MIR921:25Kb:0:0:4.3e+02:9.7e+02
chr1	167450000	167475000	CD247:-25Kb:1.7e-13:2.2e-15:6.7e+02:1.3e+03
chr1	167550000	167575000	RCSD1:-25Kb:5.5e-15:2.2e-16:6.7e+02:1.3e+03
chr1	167600000	167625000	RCSD1:25Kb:4.1e-13:2.2e-14:6.7e+02:1.2e+03
chr1	167625000	167650000	RCSD1:50Kb:0:0:28:7.1e+02
chr1	167650000	167675000	RCSD1:75Kb:0:0:21:7.1e+02
chr1	169100000	169125000	ATP1B1:25Kb:2e-13:2.7e-15:4.5e+02:7.5e+02
chr1	169350000	169375000	BLZF1:25Kb:2e-12:2.7e-14:2.6e+02:5.2e+02
chr1	169350000	169375000	NME7:25Kb:2e-12:2.7e-14:2.6e+02:5.2e+02
chr1	170525000	170550000	GORAB:25Kb:8.7e-15:1.1e-16:2.7e+02:5e+02
chr1	171475000	171500000	PRRC2C:25Kb:2.5e-14:3.3e-16:4.2e+02:7.5e+02
chr1	171575000	171600000	MYOC:-25Kb:2.6e-12:3.3e-14:3.7e+02:7.2e+02
chr1	171725000	171750000	METTL13:-25Kb:0:0:3.7e+02:7.8e+02
chr1	171725000	171750000	VAMP4:25Kb:0:0:3.7e+02:1e+03
chr1	171775000	171800000	METTL13:25Kb:1.2e-11:3.3e-13:3.7e+02:7.2e+02
chr1	173400000	173425000	LOC100506023:-25Kb:1.3e-12:1.7e-14:7.1e+02:1.1e+03
chr1	173400000	173425000	PRDX6:-25Kb:1.3e-12:1.7e-14:7.1e+02:1.1e+03
chr1	173850000	173875000	SERPINC1:-25Kb:0:0:7.1e+02:1.1e+03
chr1	174150000	174175000	RABGAP1L:25Kb:0:0:7.1e+02:1.2e+03
chr1	174725000	174750000	CACYBP:-225Kb:0:0:78:4.8e+02
chr1	174925000	174950000	CACYBP:-25Kb:6.4e-11:1.8e-12:4.3e+02:7.4e+02
chr1	175000000	175025000	TNN:-25Kb:0:0:4.3e+02:8.9e+02
chr1	175050000	175075000	TNN:25Kb:0:0:4.3e+02:9.2e+02
chr1	175175000	175200000	KIAA0040:25Kb:1e-11:1.3e-13:5.8e+02:9.1e+02
chr1	176200000	176225000	RFWD2:25Kb:1.8e-14:2.2e-16:3.6e+02:6.4e+02
chr1	177000000	177025000	MIR488:25Kb:7.1e-11:9e-13:3e+02:5e+02
chr1	178450000	178475000	TEX35:-25Kb:0:0:3.5e+02:7.9e+02
chr1	178475000	178500000	C1orf220:-25Kb:0:0:4.8e+02:9e+02
chr1	178500000	178525000	TEX35:25Kb:0:0:4.8e+02:9e+02
chr1	179000000	179025000	FAM20B:25Kb:0:0:4.8e+02:1.1e+03
chr1	179025000	179050000	FAM20B:50Kb:0:0:3e+02:7.8e+02
chr1	179025000	179050000	TOR3A:-25Kb:0:0:4.8e+02:8.8e+02
chr1	180200000	180225000	LOC100527964:-25Kb:1.7e-14:2.2e-16:6.9e+02:1.4e+03
chr1	181025000	181050000	MR1:25Kb:4.4e-11:5.7e-13:6.9e+02:1.3e+03
chr1	181075000	181100000	IER5:25Kb:0:0:6.9e+02:1.6e+03
chr1	181100000	181125000	IER5:50Kb:0:0:4.2e+02:1.4e+03
chr1	182100000	182125000	GLUL:-250Kb:0:0:1.4e+02:7e+02
chr1	182100000	182125000	TEDDM1:-250Kb:0:0:1.4e+02:7e+02
chr1	182250000	182275000	GLUL:-100Kb:7.9e-15:3.3e-16:2.7e+02:7.5e+02
chr1	182250000	182275000	TEDDM1:-100Kb:7.9e-15:3.3e-16:2.7e+02:7.5e+02
chr1	182275000	182300000	GLUL:-75Kb:2.8e-12:1.6e-13:3.3e+02:7.6e+02
chr1	182275000	182300000	TEDDM1:-75Kb:2.8e-12:1.6e-13:3.3e+02:7.6e+02
chr1	182325000	182350000	GLUL:-25Kb:0:0:7.4e+02:1.3e+03
chr1	182325000	182350000	TEDDM1:-25Kb:0:0:7.4e+02:1.3e+03
chr1	182550000	182575000	NPL:-200Kb:0:0:1.6e+02:7e+02
chr1	182750000	182775000	RGS16:200Kb:0:0:1.6e+02:7e+02
chr1	182750000	182775000	RNASEL:200Kb:0:0:1.6e+02:7e+02
chr1	182775000	182800000	NPL:25Kb:3.3e-11:8.5e-13:7.4e+02:1.2e+03
chr1	183450000	183475000	SMG7:25Kb:0:0:5.4e+02:9.6e+02
chr1	183450000	183475000	SMG7-AS1:25Kb:0:0:5.4e+02:9.6e+02
chr1	183525000	183550000	NCF2:-25Kb:0:0:5.4e+02:1.2e+03
chr1	183950000	183975000	GLT25D2:-50Kb:0:0:3.2e+02:6.8e+02
chr1	183950000	183975000	TSEN15:-50Kb:0:0:3.2e+02:6.8e+02
chr1	183975000	184000000	GLT25D2:-25Kb:0:0:5.9e+02:9.6e+02
chr1	183975000	184000000	TSEN15:-25Kb:0:0:5.9e+02:9.6e+02
chr1	185275000	185300000	LOC100288079:-25Kb:7.8e-13:9.9e-15:5.7e+02:8e+02
chr1	185300000	185325000	IVNS1ABP:25Kb:5.3e-13:7.1e-15:5.7e+02:8e+02
chr1	186325000	186350000	OCLM:-25Kb:0:0:1.9e+02:6.6e+02
chr1	186350000	186375000	C1orf27:25Kb:0:0:1.9e+02:6.6e+02
chr1	186350000	186375000	TPR:25Kb:0:0:1.9e+02:6.6e+02
chr1	186375000	186400000	OCLM:25Kb:0:0:1.9e+02:6.2e+02
chr1	186650000	186675000	PTGS2:25Kb:8.6e-12:1.1e-13:1.9e+02:3.9e+02
chr1	190550000	190575000	LOC440704:-25Kb:2e-11:2.5e-13:1.8e+02:2.6e+02
chr1	193000000	193025000	CDC73:-75Kb:6.1e-13:3.3e-14:1.6e+02:3.7e+02
chr1	193000000	193025000	GLRX2:-75Kb:6.1e-13:3.3e-14:1.6e+02:3.7e+02
chr1	193025000	193050000	CDC73:-50Kb:0:0:2.3e+02:7.2e+02
chr1	193025000	193050000	GLRX2:-50Kb:0:0:2.3e+02:7.2e+02
chr1	193050000	193075000	CDC73:-25Kb:0:0:4.4e+02:7.9e+02
chr1	193050000	193075000	GLRX2:-25Kb:0:0:4.4e+02:7.9e+02
chr1	193050000	193075000	TROVE2:25Kb:0:0:4.4e+02:7.5e+02
chr1	193050000	193075000	UCHL5:25Kb:0:0:4.4e+02:7.5e+02
chr1	193075000	193100000	MIR1278:-25Kb:0:0:4.4e+02:7.8e+02
chr1	193075000	193100000	TROVE2:50Kb:0:0:2.3e+02:7.2e+02
chr1	193075000	193100000	UCHL5:50Kb:0:0:2.3e+02:7.2e+02
chr1	193100000	193125000	CDC73:25Kb:0:0:4.4e+02:7.8e+02
chr1	193100000	193125000	GLRX2:25Kb:0:0:4.4e+02:7.8e+02
chr1	193125000	193150000	MIR1278:25Kb:1.3e-14:3.3e-16:4.4e+02:6.6e+02
chr1	197700000	197725000	DENND1B:-25Kb:4e-13:1e-14:3.9e+02:6.2e+02
chr1	197750000	197775000	DENND1B:25Kb:0:0:3.9e+02:6.9e+02
chr1	197850000	197875000	LHX9:-25Kb:2.1e-11:3.1e-13:3.9e+02:6e+02
chr1	197875000	197900000	C1orf53:25Kb:2.6e-11:3.5e-13:3.9e+02:6e+02
chr1	198475000	198500000	ATP6V1G3:-25Kb:1e-12:1.3e-14:3.3e+02:5.3e+02
chr1	202950000	202975000	ADIPOR1:25Kb:3.4e-14:4.4e-16:7.6e+02:1.5e+03
chr1	202950000	202975000	CYB5R1:25Kb:3.4e-14:4.4e-16:7.6e+02:1.5e+03
chr1	203225000	203250000	FMOD:-75Kb:0:0:4e+02:1.1e+03
chr1	203275000	203300000	BTG2:25Kb:0:0:9.7e+02:1.9e+03
chr1	203275000	203300000	LOC730227:25Kb:0:0:9.7e+02:1.9e+03
chr1	204400000	204425000	PIK3C2B:-50Kb:0:0:6.4e+02:1.5e+03
chr1	204675000	204700000	LRRN2:25Kb:3.5e-13:4.3e-15:1.2e+03:1.8e+03
chr1	205225000	205250000	NUAK2:-50Kb:1.3e-14:3.3e-16:5.4e+02:1.3e+03
chr1	205250000	205275000	NUAK2:-25Kb:0:0:9.4e+02:1.8e+03
chr1	205475000	205500000	CDK18:25Kb:3.5e-12:4.5e-14:9.4e+02:1.7e+03
chr1	206225000	206250000	AVPR1B:25Kb:1.9e-11:2.6e-13:3.5e+02:1e+03
chr1	206225000	206250000	CTSE:-75Kb:2.1e-11:2.8e-13:1.2e+02:8e+02
chr1	207100000	207125000	FCAMR:-25Kb:7.4e-12:9.2e-14:1.4e+03:2.1e+03
chr1	207125000	207150000	PIGR:25Kb:2.8e-12:3.5e-14:1.4e+03:2.1e+03
chr1	208000000	208025000	LOC148696:25Kb:2.8e-12:7.6e-14:5.7e+02:1.2e+03
chr1	208000000	208025000	MIR29B2:25Kb:2.8e-12:7.6e-14:5.7e+02:1.2e+03
chr1	208000000	208025000	MIR29C:25Kb:2.8e-12:7.6e-14:5.7e+02:1.2e+03
chr1	208025000	208050000	LOC148696:50Kb:0:0:28:9.9e+02
chr1	208025000	208050000	MIR29B2:50Kb:0:0:28:9.9e+02
chr1	208025000	208050000	MIR29C:50Kb:0:0:28:9.9e+02
chr1	208375000	208400000	PLXNA2:-25Kb:0:0:8e+02:1.5e+03
chr1	209725000	209750000	HSD11B1:-125Kb:5.2e-12:3.5e-13:1.2e+02:4.5e+02
chr1	209750000	209775000	HSD11B1:-100Kb:0:0:1.5e+02:6.7e+02
chr1	209750000	209775000	MIR4260:-25Kb:0:0:5.6e+02:1.1e+03
chr1	209775000	209800000	CAMK1G:25Kb:0:0:5.6e+02:1.1e+03
chr1	209775000	209800000	HSD11B1:-75Kb:0:0:1.9e+02:6.2e+02
chr1	209800000	209825000	G0S2:-25Kb:0:0:5.6e+02:1.2e+03
chr1	209800000	209825000	HSD11B1:-50Kb:1.1e-13:4.6e-15:2.8e+02:6.4e+02
chr1	209800000	209825000	LAMB3:-25Kb:0:0:5.6e+02:1.2e+03
chr1	209800000	209825000	MIR4260:25Kb:0:0:5.6e+02:9.9e+02
chr1	209825000	209850000	HSD11B1:-25Kb:3.3e-12:1.8e-13:5.6e+02:8.9e+02
chr1	209850000	209875000	CAMK1G:100Kb:0:0:1.5e+02:6.7e+02
chr1	209850000	209875000	G0S2:25Kb:7.3e-12:1.9e-13:5.6e+02:8.9e+02
chr1	209850000	209875000	LAMB3:25Kb:7.3e-12:1.9e-13:5.6e+02:8.9e+02
chr1	209850000	209875000	MIR4260:75Kb:0:0:1.9e+02:6.2e+02
chr1	209875000	209900000	CAMK1G:125Kb:1.1e-11:4.6e-13:1.2e+02:4.6e+02
chr1	209925000	209950000	C1orf74:-25Kb:0:0:5.6e+02:9.7e+02
chr1	209950000	209975000	IRF6:-25Kb:0:0:5.6e+02:1.2e+03
chr1	209950000	209975000	TRAF3IP3:25Kb:0:0:5.6e+02:9.7e+02
chr1	209975000	210000000	C1orf74:25Kb:0:0:5.6e+02:1.2e+03
chr1	211675000	211700000	NEK2:-150Kb:0:0:13:6.8e+02
chr1	211700000	211725000	NEK2:-125Kb:7.8e-15:5.6e-16:15:6.3e+02
chr1	211725000	211750000	NEK2:-100Kb:2.2e-12:1.9e-13:17:5.8e+02
chr1	211750000	211775000	NEK2:-75Kb:3.9e-15:2.2e-16:21:6.4e+02
chr1	211775000	211800000	NEK2:-50Kb:0:0:28:6.9e+02
chr1	211775000	211800000	SLC30A1:25Kb:0:0:8e+02:1.4e+03
chr1	211800000	211825000	NEK2:-25Kb:0:0:47:1.2e+03
chr1	211825000	211850000	SLC30A1:75Kb:4.4e-15:1.1e-16:21:6.4e+02
chr1	212575000	212600000	NENF:-25Kb:0:0:6.3e+02:1.4e+03
chr1	212600000	212625000	TMEM206:25Kb:0:0:6.3e+02:1.4e+03
chr1	213125000	213150000	VASH2:25Kb:3.9e-11:5e-13:9.3e+02:1.4e+03
chr1	214425000	214450000	SMYD2:-25Kb:8e-14:2e-15:5.5e+02:7.9e+02
chr1	214475000	214500000	SMYD2:25Kb:0:0:5.5e+02:8.7e+02
chr1	215750000	215775000	KCTD3:25Kb:0:0:2.5e+02:6.2e+02
chr1	217275000	217300000	ESRRG:-25Kb:0:0:2.4e+02:3.3e+02
chr1	218425000	218450000	RRP15:-25Kb:0:0:3.2e+02:5.8e+02
chr1	218475000	218500000	RRP15:25Kb:3.9e-15:1.1e-16:3.2e+02:4.9e+02
chr1	218525000	218550000	LOC728463:25Kb:0:0:3.2e+02:5.5e+02
chr1	218525000	218550000	TGFB2:25Kb:0:0:3.2e+02:5.5e+02
chr1	219300000	219325000	LOC643723:-25Kb:0:0:3.8e+02:7.1e+02
chr1	219300000	219325000	LYPLAL1:-25Kb:0:0:3.8e+02:7.1e+02
chr1	220075000	220100000	SLC30A10:-25Kb:0:0:5.6e+02:1e+03
chr1	220125000	220150000	SLC30A10:25Kb:1.8e-14:4.4e-16:5.6e+02:8.6e+02
chr1	220175000	220200000	EPRS:-25Kb:3.7e-13:4.9e-15:5.6e+02:8.6e+02
chr1	220400000	220425000	AURKAPS1:-25Kb:8.7e-15:1.1e-16:5.6e+02:8.7e+02
chr1	220400000	220425000	RAB3GAP2:-25Kb:8.7e-15:1.1e-16:5.6e+02:8.7e+02
chr1	221875000	221900000	DUSP10:-25Kb:0:0:3.4e+02:9.7e+02
chr1	221925000	221950000	DUSP10:25Kb:0:0:3.4e+02:7.1e+02
chr1	223825000	223850000	CAPN8:-25Kb:2.5e-12:3.3e-14:6.9e+02:1.3e+03
chr1	224825000	224850000	CNIH3:25Kb:1e-12:1.3e-14:5e+02:1.1e+03
chr1	225650000	225675000	SRP9:-300Kb:6.7e-11:9.9e-13:1.2e+02:4.9e+02
chr1	226025000	226050000	TMEM63A:-25Kb:0:0:7.5e+02:1.3e+03
chr1	226050000	226075000	LEFTY1:-25Kb:9.2e-12:2.3e-13:7.5e+02:1.2e+03
chr1	226075000	226100000	PYCR2:-25Kb:0:0:7.5e+02:1.4e+03
chr1	226075000	226100000	TMEM63A:25Kb:4.9e-12:1.3e-13:7.5e+02:1.2e+03
chr1	226100000	226125000	LEFTY1:25Kb:0:0:7.5e+02:1.4e+03
chr1	226100000	226125000	LEFTY2:-25Kb:8e-11:1e-12:7.5e+02:1.1e+03
chr1	226125000	226150000	PYCR2:25Kb:3.9e-11:1e-12:7.5e+02:1.1e+03
chr1	226200000	226225000	SDE2:25Kb:0:0:7.5e+02:1.2e+03
chr1	226225000	226250000	SDE2:50Kb:3.1e-12:8.1e-14:4.5e+02:8.6e+02
chr1	226275000	226300000	H3F3A:25Kb:4.5e-14:5.6e-16:7.5e+02:1.2e+03
chr1	226275000	226300000	H3F3AP4:25Kb:4.5e-14:5.6e-16:7.5e+02:1.2e+03
chr1	230225000	230250000	GALNT2:25Kb:0:0:6.2e+02:1.4e+03
chr1	231200000	231225000	FAM89A:25Kb:7e-11:8.8e-13:7.9e+02:1.2e+03
chr1	231325000	231350000	LOC149373:25Kb:0:0:7.9e+02:1.5e+03
chr1	231475000	231500000	LINC00582:-250Kb:0:0:1.4e+02:5.5e+02
chr1	231475000	231500000	TSNAX:-225Kb:2.2e-13:2.8e-15:1.5e+02:5.1e+02
chr1	233050000	233075000	NTPCR:-25Kb:0:0:4e+02:7e+02
chr1	233100000	233125000	NTPCR:25Kb:0:0:4e+02:7.7e+02
chr1	235250000	235275000	SNORA14B:-25Kb:0:0:2.7e+02:1.1e+03
chr1	235250000	235275000	TOMM20:-25Kb:0:0:2.7e+02:1.1e+03
chr1	236650000	236675000	LGALS8:-25Kb:4.3e-12:5.5e-14:6e+02:9.7e+02
chr1	236650000	236675000	LGALS8-AS1:-25Kb:4.3e-12:5.5e-14:6e+02:9.7e+02
chr1	236700000	236725000	LGALS8:25Kb:7.2e-12:1.8e-13:6e+02:9.7e+02
chr1	236700000	236725000	LGALS8-AS1:25Kb:7.2e-12:1.8e-13:6e+02:9.7e+02
chr1	240125000	240150000	RPS7P5:-25Kb:1.3e-13:1.7e-15:2.7e+02:3.6e+02
chr1	240275000	240300000	FMN2:25Kb:9e-15:1.1e-16:2.7e+02:3.7e+02
chr1	240800000	240825000	GREM2:25Kb:8e-12:1e-13:2.7e+02:3.8e+02
chr1	241775000	241800000	EXO1:-225Kb:7.7e-11:1.1e-12:1e+02:4.4e+02
chr1	241975000	242000000	CHML:200Kb:1.5e-14:2.2e-16:1.2e+02:5.1e+02
chr1	242000000	242025000	CHML:225Kb:2.7e-11:8.1e-13:1e+02:4.4e+02
chr1	243425000	243450000	CEP170:25Kb:9.9e-12:1.2e-13:3.9e+02:7.7e+02
chr1	243425000	243450000	SDCCAG8:25Kb:9.9e-12:1.2e-13:3.9e+02:7.7e+02
chr1	246925000	246950000	LOC149134:-25Kb:0:0:5.8e+02:9.9e+02
chr1	247225000	247250000	ZNF669:-25Kb:9.7e-13:1.2e-14:5.8e+02:8.9e+02
chr1	247250000	247275000	ZNF670:25Kb:1e-12:1.3e-14:5.8e+02:8.9e+02
chr1	247450000	247475000	ZNF496:-25Kb:0:0:5.8e+02:1.3e+03
chr1	247500000	247525000	ZNF496:25Kb:0:0:5.8e+02:1.1e+03
chr1	247975000	248000000	OR11L1:-25Kb:7.8e-12:9.9e-14:2.4e+02:6.3e+02
chr1	247975000	248000000	TRIM58:-25Kb:7.8e-12:9.9e-14:2.4e+02:6.3e+02
chr1	248000000	248025000	OR14A16:25Kb:7.6e-12:9.3e-14:2.4e+02:6.3e+02
chr1	248025000	248050000	OR11L1:25Kb:5.8e-11:1.5e-12:2.4e+02:6.1e+02
chr1	248025000	248050000	TRIM58:25Kb:5.8e-11:1.5e-12:2.4e+02:6.1e+02
chr10	525000	550000	MIR5699:-150Kb:6.9e-15:1.1e-16:5.1e+02:8e+02
chr10	525000	550000	PRR26:-150Kb:6.9e-15:1.1e-16:5.1e+02:8e+02
chr10	550000	575000	DIP2C:-175Kb:0:0:5.1e+02:8e+02
chr10	1000000	1025000	GTPBP4:-25Kb:0:0:5.1e+02:8.2e+02
chr10	1025000	1050000	IDI2:-25Kb:0:0:5.1e+02:8.7e+02
chr10	1025000	1050000	IDI2-AS1:-25Kb:0:0:5.1e+02:8.7e+02
chr10	1050000	1075000	GTPBP4:25Kb:0:0:5.1e+02:8.7e+02
chr10	3125000	3150000	PFKP:25Kb:5.5e-12:6.9e-14:3.3e+02:7e+02
chr10	3150000	3175000	PITRM1-AS1:-25Kb:0:0:3.2e+02:7.8e+02
chr10	3800000	3825000	KLF6:-25Kb:0:0:2.5e+02:7e+02
chr10	3850000	3875000	KLF6:25Kb:0:0:2.5e+02:8.8e+02
chr10	5525000	5550000	CALML3:-25Kb:4.3e-14:1.1e-15:7.3e+02:1.4e+03
chr10	5550000	5575000	CALML5:25Kb:6.9e-14:8.9e-16:7.3e+02:1.4e+03
chr10	5575000	5600000	CALML3:25Kb:0:0:7.3e+02:1.5e+03
chr10	7750000	7775000	ITIH2:25Kb:5.7e-13:7.2e-15:4.2e+02:6.6e+02
chr10	7825000	7850000	TAF3:-25Kb:0:0:4.2e+02:8.1e+02
chr10	7850000	7875000	ATP5C1:25Kb:0:0:4.2e+02:8.1e+02
chr10	7850000	7875000	KIN:25Kb:0:0:4.2e+02:8.1e+02
chr10	7875000	7900000	TAF3:25Kb:6.3e-12:1.6e-13:4.2e+02:6.3e+02
chr10	13225000	13250000	MCM10:25Kb:0:0:5.7e+02:1e+03
chr10	13500000	13525000	BEND7:-25Kb:5.6e-11:7.3e-13:5.7e+02:8.2e+02
chr10	15375000	15400000	FAM171A1:-25Kb:8.7e-11:1.2e-12:5.9e+02:8.4e+02
chr10	15475000	15500000	ITGA8:-275Kb:1.6e-13:2.1e-15:87:4.1e+02
chr10	16450000	16475000	PTER:-25Kb:0:0:2.2e+02:5.8e+02
chr10	16500000	16525000	PTER:25Kb:6.2e-12:1.6e-13:2.2e+02:5.3e+02
chr10	16525000	16550000	C1QL3:-25Kb:2.7e-12:3.4e-14:2.2e+02:5.2e+02
chr10	16825000	16850000	RSU1:-25Kb:1.3e-11:1.7e-13:1.4e+02:4.4e+02
chr10	17225000	17250000	VIM:-25Kb:0:0:5.1e+02:8.9e+02
chr10	17250000	17275000	TRDMT1:25Kb:0:0:5.1e+02:8.9e+02
chr10	17450000	17475000	ST8SIA6:-25Kb:1.2e-12:1.5e-14:5.1e+02:7.9e+02
chr10	18875000	18900000	ARL5B:-50Kb:2.2e-13:2.7e-15:1.8e+02:2.9e+02
chr10	18875000	18900000	NSUN6:-50Kb:2.2e-13:2.7e-15:1.8e+02:2.9e+02
chr10	21475000	21500000	NEBL:25Kb:0:0:5.2e+02:8.3e+02
chr10	21475000	21500000	NEBL-AS1:25Kb:0:0:5.2e+02:8.3e+02
chr10	21525000	21550000	NEBL:75Kb:3.7e-12:9.8e-14:2.1e+02:4.5e+02
chr10	21525000	21550000	NEBL-AS1:75Kb:3.7e-12:9.8e-14:2.1e+02:4.5e+02
chr10	21550000	21575000	NEBL:100Kb:8.8e-12:3.5e-13:1.6e+02:4e+02
chr10	21550000	21575000	NEBL-AS1:100Kb:8.8e-12:3.5e-13:1.6e+02:4e+02
chr10	22750000	22775000	LOC100499489:25Kb:0:0:4.9e+02:8.3e+02
chr10	23600000	23625000	C10orf67:-25Kb:6.6e-13:1.8e-14:1.5e+02:4.2e+02
chr10	23650000	23675000	C10orf67:25Kb:0:0:1.5e+02:4.6e+02
chr10	23700000	23725000	OTUD1:-25Kb:0:0:1.5e+02:5.1e+02
chr10	23750000	23775000	OTUD1:25Kb:3.3e-13:8.5e-15:1.5e+02:4.4e+02
chr10	25200000	25225000	PRTFDC1:-25Kb:8.2e-11:1.2e-12:4.9e+02:8.1e+02
chr10	26525000	26550000	GAD2:25Kb:1.2e-12:1.5e-14:3e+02:5.1e+02
chr10	26975000	27000000	ABI1:-175Kb:3.7e-12:1.1e-13:79:2.8e+02
chr10	27000000	27025000	ABI1:-150Kb:0:0:88:3.3e+02
chr10	27000000	27025000	PDSS1:25Kb:2.1e-11:5.4e-13:4.4e+02:6.4e+02
chr10	27150000	27175000	PDSS1:175Kb:2.7e-12:3.5e-14:79:2.8e+02
chr10	27750000	27775000	RAB18:-25Kb:2e-13:5.1e-15:2e+02:4.7e+02
chr10	27800000	27825000	RAB18:25Kb:0:0:2e+02:5.5e+02
chr10	28575000	28600000	MPP7:25Kb:0:0:2e+02:6.2e+02
chr10	29250000	29275000	BAMBI:300Kb:7.7e-11:2.6e-12:84:4.1e+02
chr10	29275000	29300000	BAMBI:325Kb:0:0:78:5.2e+02
chr10	30800000	30825000	MAP3K8:100Kb:1.4e-11:1.8e-13:1.7e+02:4.7e+02
chr10	30825000	30850000	MAP3K8:125Kb:3.6e-11:9.6e-13:1.4e+02:4.4e+02
chr10	32175000	32200000	ARHGAP12:-25Kb:2.1e-12:2.7e-14:4e+02:6.5e+02
chr10	32225000	32250000	ARHGAP12:25Kb:3.1e-12:8e-14:4e+02:6.5e+02
chr10	33250000	33275000	ITGB1:25Kb:0:0:4e+02:7e+02
chr10	35500000	35525000	CREM:100Kb:0:0:1.8e+02:5.5e+02
chr10	38250000	38275000	ZNF33A:-25Kb:0:0:2.3e+02:3.9e+02
chr10	38275000	38300000	ZNF25:25Kb:0:0:2.3e+02:3.9e+02
chr10	38300000	38325000	ZNF33A:25Kb:0:0:2.3e+02:4.1e+02
chr10	38350000	38375000	ZNF37A:-25Kb:0:0:2.3e+02:3.8e+02
chr10	43600000	43625000	CSGALNACT2:-25Kb:4.3e-14:5.6e-16:5.8e+02:9.8e+02
chr10	43775000	43800000	RASGEF1A:25Kb:9.6e-14:1.2e-15:5.8e+02:9.7e+02
chr10	43875000	43900000	FXYD4:25Kb:0:0:5.8e+02:1.3e+03
chr10	43875000	43900000	HNRNPF:-25Kb:0:0:5.8e+02:1.3e+03
chr10	43875000	43900000	ZNF487P:-50Kb:0:0:3.3e+02:8.6e+02
chr10	43900000	43925000	ZNF487P:-25Kb:0:0:5.8e+02:1.1e+03
chr10	43925000	43950000	HNRNPF:25Kb:0:0:5.8e+02:1.1e+03
chr10	45400000	45425000	C10orf25:-75Kb:3.7e-12:1.5e-13:2.3e+02:4.9e+02
chr10	45400000	45425000	ZNF22:-75Kb:3.7e-12:1.5e-13:2.3e+02:4.9e+02
chr10	45425000	45450000	C10orf10:-25Kb:0:0:6.1e+02:1.1e+03
chr10	45425000	45450000	C10orf25:-50Kb:0:0:3.3e+02:6.6e+02
chr10	45425000	45450000	RASSF4:-25Kb:0:0:6.1e+02:1.1e+03
chr10	45425000	45450000	TMEM72:25Kb:5.3e-11:1.3e-12:6.1e+02:8.6e+02
chr10	45425000	45450000	TMEM72-AS1:-25Kb:0:0:6.1e+02:1.1e+03
chr10	45425000	45450000	ZNF22:-50Kb:0:0:3.3e+02:6.6e+02
chr10	45450000	45475000	C10orf25:-25Kb:0:0:6.1e+02:1.1e+03
chr10	45450000	45475000	ZNF22:-25Kb:0:0:6.1e+02:1.1e+03
chr10	45475000	45500000	C10orf10:25Kb:0:0:6.1e+02:1.1e+03
chr10	45475000	45500000	RASSF4:25Kb:0:0:6.1e+02:1.1e+03
chr10	45475000	45500000	TMEM72:75Kb:3.8e-11:4.7e-13:2.3e+02:4.9e+02
chr10	45475000	45500000	TMEM72-AS1:25Kb:0:0:6.1e+02:1.1e+03
chr10	46950000	46975000	GPRIN2:-25Kb:1.1e-11:4.6e-13:6.1e+02:1.3e+03
chr10	46975000	47000000	SYT15:25Kb:4.5e-11:5.8e-13:6.1e+02:1.3e+03
chr10	47000000	47025000	GPRIN2:25Kb:0:0:6.1e+02:1.9e+03
chr10	47025000	47050000	GPRIN2:50Kb:1.1e-11:3e-13:2.8e+02:9.4e+02
chr10	47025000	47050000	PPYR1:-50Kb:0:0:2.8e+02:1.1e+03
chr10	47050000	47075000	PPYR1:-25Kb:0:0:6.1e+02:1.4e+03
chr10	47075000	47100000	HNRNPA1P33:-50Kb:4e-15:1.1e-16:2.8e+02:1e+03
chr10	47100000	47125000	HNRNPA1P33:-25Kb:0:0:6.1e+02:2e+03
chr10	47100000	47125000	PPYR1:25Kb:0:0:6.1e+02:2.4e+03
chr10	47125000	47150000	PPYR1:50Kb:2e-15:1.1e-16:2.8e+02:1e+03
chr10	48325000	48350000	ZNF488:-25Kb:0:0:5.4e+02:1e+03
chr10	48350000	48375000	RBP3:-25Kb:0:0:5.4e+02:9.9e+02
chr10	48375000	48400000	GDF2:-25Kb:2.7e-11:7.3e-13:5.4e+02:8.8e+02
chr10	48375000	48400000	ZNF488:25Kb:0:0:5.4e+02:9.9e+02
chr10	48400000	48425000	GDF10:-25Kb:5.5e-13:7.4e-15:5.4e+02:9.1e+02
chr10	48400000	48425000	RBP3:25Kb:1.4e-11:4e-13:5.4e+02:8.8e+02
chr10	48425000	48450000	GDF2:25Kb:3.2e-13:4.3e-15:5.4e+02:9.1e+02
chr10	48450000	48475000	GDF10:25Kb:1.2e-12:3.2e-14:5.4e+02:9e+02
chr10	50475000	50500000	C10orf71:-25Kb:0:0:8.4e+02:1.5e+03
chr10	50525000	50550000	C10orf71:25Kb:0:0:8.4e+02:1.5e+03
chr10	50900000	50925000	C10orf53:25Kb:1.5e-13:1.9e-15:1.7e+02:6.6e+02
chr10	50925000	50950000	OGDHL:-25Kb:0:0:1.7e+02:7.7e+02
chr10	50975000	51000000	OGDHL:25Kb:0:0:1.7e+02:7e+02
chr10	51500000	51525000	MSMB:-25Kb:0:0:2.1e+02:1.2e+03
chr10	51500000	51525000	NCOA4:-50Kb:3e-11:7.4e-13:24:5e+02
chr10	51525000	51550000	NCOA4:-25Kb:0:0:2.1e+02:1.1e+03
chr10	51550000	51575000	MSMB:25Kb:0:0:2.1e+02:1.1e+03
chr10	53425000	53450000	CSTF2T:-25Kb:0:0:2.1e+02:5.4e+02
chr10	54500000	54525000	MBL2:-25Kb:0:0:2.2e+02:3.8e+02
chr10	58075000	58100000	ZWINT:-25Kb:0:0:1.6e+02:2.7e+02
chr10	58125000	58150000	ZWINT:25Kb:0:0:1.6e+02:3.2e+02
chr10	59925000	59950000	CISD1:-100Kb:0:0:96:3.8e+02
chr10	59925000	59950000	IPMK:-100Kb:0:0:96:3.8e+02
chr10	59950000	59975000	CISD1:-75Kb:3.9e-12:2.1e-13:1.2e+02:3e+02
chr10	59950000	59975000	IPMK:-75Kb:3.9e-12:2.1e-13:1.2e+02:3e+02
chr10	60000000	60025000	CISD1:-25Kb:2e-14:5.6e-16:3.1e+02:5.1e+02
chr10	60000000	60025000	IPMK:-25Kb:2e-14:5.6e-16:3.1e+02:5.1e+02
chr10	60025000	60050000	TFAM:-100Kb:1.4e-13:9.3e-15:96:2.8e+02
chr10	60050000	60075000	CISD1:25Kb:5.1e-12:3.5e-13:3.1e+02:4.9e+02
chr10	60050000	60075000	IPMK:25Kb:5.1e-12:3.5e-13:3.1e+02:4.9e+02
chr10	60050000	60075000	TFAM:-75Kb:0:0:1.2e+02:3.6e+02
chr10	60050000	60075000	UBE2D1:-25Kb:0:0:3.1e+02:5.5e+02
chr10	60075000	60100000	TFAM:-50Kb:0:0:1.7e+02:4.5e+02
chr10	60100000	60125000	TFAM:-25Kb:0:0:3.1e+02:7.4e+02
chr10	60100000	60125000	UBE2D1:25Kb:0:0:3.1e+02:6.3e+02
chr10	60125000	60150000	CISD1:100Kb:1.7e-13:6.9e-15:96:2.8e+02
chr10	60125000	60150000	IPMK:100Kb:1.7e-13:6.9e-15:96:2.8e+02
chr10	60125000	60150000	UBE2D1:50Kb:0:0:1.7e+02:4.5e+02
chr10	60150000	60175000	TFAM:25Kb:0:0:3.1e+02:5.2e+02
chr10	60150000	60175000	UBE2D1:75Kb:3.2e-12:1.7e-13:1.2e+02:3e+02
chr10	61625000	61650000	CCDC6:-25Kb:0:0:5.5e+02:9.6e+02
chr10	63625000	63650000	ARID5B:-25Kb:0:0:4.8e+02:8.3e+02
chr10	63675000	63700000	ARID5B:25Kb:3.4e-13:9.8e-15:4.8e+02:7.7e+02
chr10	64525000	64550000	ADO:-25Kb:4.9e-12:6.5e-14:4.1e+02:7.2e+02
chr10	64850000	64875000	NRBF2:-25Kb:0:0:4.1e+02:8.2e+02
chr10	70775000	70800000	SRGN:-50Kb:1.3e-11:3.4e-13:4.6e+02:9.3e+02
chr10	70800000	70825000	SRGN:-25Kb:0:0:8.9e+02:1.8e+03
chr10	71000000	71025000	HK1:-25Kb:1.6e-11:4.2e-13:9.2e+02:1.4e+03
chr10	71050000	71075000	HK1:25Kb:0:0:9.2e+02:1.5e+03
chr10	71125000	71150000	HKDC1:150Kb:0:0:2.2e+02:8.4e+02
chr10	71150000	71175000	HKDC1:175Kb:0:0:2e+02:8.6e+02
chr10	72325000	72350000	PRF1:-25Kb:2.9e-12:3.9e-14:1.2e+03:1.7e+03
chr10	73450000	73475000	C10orf105:-25Kb:1.3e-12:1.9e-14:1.2e+03:1.8e+03
chr10	74000000	74025000	ANAPC16:25Kb:0:0:9.6e+02:1.7e+03
chr10	74000000	74025000	ASCC1:25Kb:0:0:9.6e+02:1.7e+03
chr10	74000000	74025000	DDIT4:-25Kb:0:0:9.6e+02:1.8e+03
chr10	74050000	74075000	DDIT4:25Kb:0:0:9.6e+02:1.8e+03
chr10	74075000	74100000	DDIT4:50Kb:2e-13:7.8e-15:5.2e+02:1.2e+03
chr10	75275000	75300000	MYOZ1:-125Kb:0:0:2.2e+02:9e+02
chr10	75275000	75300000	SYNPO2L:-125Kb:0:0:2.2e+02:9e+02
chr10	75500000	75525000	CHCHD1:-25Kb:0:0:9e+02:1.5e+03
chr10	75500000	75525000	FUT11:-25Kb:0:0:9e+02:1.5e+03
chr10	75500000	75525000	ZSWIM8:-25Kb:0:0:9e+02:1.5e+03
chr10	75525000	75550000	NDST2:-25Kb:0:0:9e+02:1.6e+03
chr10	75525000	75550000	SEC24C:25Kb:0:0:9e+02:1.5e+03
chr10	75525000	75550000	ZSWIM8-AS1:-25Kb:0:0:9e+02:1.6e+03
chr10	75550000	75575000	CHCHD1:25Kb:0:0:9e+02:1.6e+03
chr10	75550000	75575000	FUT11:25Kb:0:0:9e+02:1.6e+03
chr10	75550000	75575000	ZSWIM8:25Kb:0:0:9e+02:1.6e+03
chr10	75600000	75625000	CAMK2G:-25Kb:0:0:9e+02:2e+03
chr10	75625000	75650000	C10orf55:-50Kb:2e-11:5.3e-13:4.9e+02:9.8e+02
chr10	75650000	75675000	C10orf55:-25Kb:0:0:9e+02:1.8e+03
chr10	75675000	75700000	CAMK2G:50Kb:1.9e-11:5.4e-13:4.9e+02:9.8e+02
chr10	75675000	75700000	PLAU:25Kb:0:0:9e+02:1.8e+03
chr10	76775000	76800000	DUSP13:-75Kb:0:0:2.6e+02:7e+02
chr10	76775000	76800000	SAMD8:-75Kb:0:0:2.6e+02:7e+02
chr10	76825000	76850000	DUPD1:25Kb:1.5e-11:1.9e-13:7.1e+02:1e+03
chr10	76825000	76850000	DUSP13:-25Kb:0:0:7.1e+02:1.4e+03
chr10	76825000	76850000	SAMD8:-25Kb:0:0:7.1e+02:1.4e+03
chr10	76925000	76950000	VDAC2:-25Kb:0:0:7.1e+02:1.1e+03
chr10	76950000	76975000	COMTD1:-25Kb:0:0:7.1e+02:1.3e+03
chr10	76975000	77000000	VDAC2:25Kb:0:0:7.1e+02:1.3e+03
chr10	79650000	79675000	DLG5:-25Kb:1.4e-11:1.8e-13:8e+02:1.2e+03
chr10	79650000	79675000	DLG5-AS1:-25Kb:1.4e-11:1.8e-13:8e+02:1.2e+03
chr10	81150000	81175000	ZCCHC24:-50Kb:0:0:5.4e+02:1.2e+03
chr10	81925000	81950000	ANXA11:-25Kb:2.5e-13:3e-15:6.3e+02:1.2e+03
chr10	81925000	81950000	LINC00857:-25Kb:2.5e-13:3e-15:6.3e+02:1.2e+03
chr10	82225000	82250000	TSPAN14:25Kb:0:0:6.3e+02:1.7e+03
chr10	82250000	82275000	TSPAN14:50Kb:0:0:3.4e+02:1.3e+03
chr10	85875000	85900000	CDHR1:-75Kb:0:0:2.2e+02:5.7e+02
chr10	85900000	85925000	C10orf99:-25Kb:2.7e-14:3.3e-16:5.7e+02:8.4e+02
chr10	85900000	85925000	CDHR1:-50Kb:0:0:3.1e+02:8.1e+02
chr10	85950000	85975000	GHITM:75Kb:0:0:2.2e+02:5.7e+02
chr10	85950000	85975000	LRIT2:-25Kb:0:0:5.7e+02:1.1e+03
chr10	85975000	86000000	CDHR1:25Kb:0:0:5.7e+02:1.1e+03
chr10	85975000	86000000	LRIT1:-25Kb:0:0:5.7e+02:9.3e+02
chr10	85975000	86000000	RGR:-25Kb:0:0:5.7e+02:9.3e+02
chr10	86000000	86025000	LRIT2:25Kb:0:0:5.7e+02:9.3e+02
chr10	86050000	86075000	CCSER2:-25Kb:0:0:5.7e+02:1.1e+03
chr10	86275000	86300000	LRIT1:275Kb:3.7e-13:1.1e-14:69:3.2e+02
chr10	86275000	86300000	RGR:275Kb:3.7e-13:1.1e-14:69:3.2e+02
chr10	91100000	91125000	IFIT1B:-25Kb:0:0:2.6e+02:4.7e+02
chr10	91100000	91125000	IFIT3:25Kb:0:0:2.6e+02:5.5e+02
chr10	91425000	91450000	PANK1:25Kb:0:0:2.6e+02:4.4e+02
chr10	91550000	91575000	LOC643529:-25Kb:0:0:76:2.9e+02
chr10	91600000	91625000	LOC643529:25Kb:2.2e-14:5.6e-16:76:2.3e+02
chr10	92575000	92600000	HTR7:-25Kb:9.9e-13:1.3e-14:76:2.8e+02
chr10	93300000	93325000	LOC100188947:-50Kb:9e-11:3.4e-12:1.9e+02:4.2e+02
chr10	93325000	93350000	LOC100188947:-25Kb:0:0:3.2e+02:7.5e+02
chr10	93350000	93375000	PPP1R3C:-25Kb:1.4e-12:1.7e-14:3.2e+02:5.8e+02
chr10	93375000	93400000	LOC100188947:25Kb:6.2e-13:1.6e-14:3.2e+02:5.8e+02
chr10	94150000	94175000	MARK2P9:-25Kb:0:0:3.2e+02:6.2e+02
chr10	97075000	97100000	PDLIM1:25Kb:4.1e-13:5.1e-15:4.5e+02:7.4e+02
chr10	97250000	97275000	SORBS1:-50Kb:8.4e-15:2.2e-16:2.5e+02:5.7e+02
chr10	97275000	97300000	SORBS1:-25Kb:0:0:4.5e+02:8.7e+02
chr10	99150000	99175000	PGAM1:-25Kb:2.2e-11:2.6e-13:4.6e+02:7.5e+02
chr10	99175000	99200000	RRP12:25Kb:1.7e-11:2.1e-13:4.6e+02:7.5e+02
chr10	99225000	99250000	EXOSC1:25Kb:9.7e-13:1.2e-14:5.5e+02:8.7e+02
chr10	99225000	99250000	ZDHHC16:25Kb:9.7e-13:1.2e-14:5.5e+02:8.7e+02
chr10	99275000	99300000	MMS19:25Kb:2.2e-12:2.7e-14:5.5e+02:8.6e+02
chr10	99275000	99300000	UBTD1:25Kb:2.2e-12:2.7e-14:5.5e+02:8.6e+02
chr10	99325000	99350000	MIR5692C2:-25Kb:0:0:5.5e+02:1e+03
chr10	99350000	99375000	ANKRD2:25Kb:0:0:5.5e+02:1e+03
chr10	99350000	99375000	C10orf62:25Kb:0:0:5.5e+02:1e+03
chr10	99350000	99375000	HOGA1:25Kb:0:0:5.5e+02:1e+03
chr10	100125000	100150000	PYROXD2:-25Kb:0:0:2.5e+02:7.7e+02
chr10	100150000	100175000	MIR4685:-25Kb:0:0:2.5e+02:6e+02
chr10	100175000	100200000	HPS1:-25Kb:0:0:2.5e+02:5.8e+02
chr10	100175000	100200000	PYROXD2:25Kb:0:0:2.5e+02:6e+02
chr10	100200000	100225000	MIR4685:25Kb:0:0:2.5e+02:5.8e+02
chr10	102100000	102125000	LINC00263:-25Kb:0:0:5.1e+02:8.6e+02
chr10	102125000	102150000	SCD:25Kb:0:0:5.1e+02:8.6e+02
chr10	102175000	102200000	SCD:75Kb:0:0:2e+02:5e+02
chr10	102725000	102750000	LZTS2:-25Kb:0:0:5.1e+02:9.4e+02
chr10	102750000	102775000	C10orf2:25Kb:0:0:5.1e+02:9.4e+02
chr10	102750000	102775000	MIR608:25Kb:0:0:5.1e+02:9.4e+02
chr10	102750000	102775000	MRPL43:25Kb:0:0:5.1e+02:9.4e+02
chr10	102750000	102775000	SEMA4G:25Kb:0:0:5.1e+02:9.4e+02
chr10	102825000	102850000	KAZALD1:25Kb:0:0:4.4e+02:9.4e+02
chr10	103575000	103600000	C10orf76:-225Kb:0:0:5.7:4.8e+02
chr10	103575000	103600000	HPS6:-250Kb:0:0:5.3:5e+02
chr10	103800000	103825000	LOC100289509:225Kb:0:0:5.7:4.8e+02
chr10	103800000	103825000	MGEA5:225Kb:0:0:5.7:4.8e+02
chr10	103825000	103850000	LOC100289509:250Kb:0:0:5.3:5e+02
chr10	103825000	103850000	MGEA5:250Kb:0:0:5.3:5e+02
chr10	104175000	104200000	C10orf95:-25Kb:0:0:4.8e+02:9.4e+02
chr10	104175000	104200000	LOC100505761:-25Kb:0:0:4.8e+02:9.4e+02
chr10	104175000	104200000	TMEM180:-25Kb:0:0:4.8e+02:9.4e+02
chr10	104200000	104225000	CUEDC2:25Kb:0:0:4.8e+02:9.4e+02
chr10	104200000	104225000	FBXL15:25Kb:0:0:4.8e+02:9.4e+02
chr10	104200000	104225000	MIR146B:25Kb:0:0:4.8e+02:9.4e+02
chr10	104200000	104225000	PSD:25Kb:0:0:4.8e+02:9.4e+02
chr10	105475000	105500000	LOC100505839:-25Kb:0:0:4.1e+02:8.7e+02
chr10	105475000	105500000	SH3PXD2A:-125Kb:9e-12:1.2e-13:1.1e+02:3.9e+02
chr10	105525000	105550000	LOC100505839:25Kb:0:0:4.1e+02:8e+02
chr10	105800000	105825000	COL17A1:-25Kb:0:0:4.1e+02:7.3e+02
chr10	106050000	106075000	CCDC147:-50Kb:0:0:2.3e+02:6.3e+02
chr10	106050000	106075000	ITPRIP:-25Kb:0:0:4.1e+02:7.9e+02
chr10	112275000	112300000	DUSP5:25Kb:0:0:4.5e+02:7.3e+02
chr10	112425000	112450000	RBM20:25Kb:1.8e-14:2.2e-16:4.5e+02:7.2e+02
chr10	112850000	112875000	ADRA2A:25Kb:0:0:1.1e+02:5e+02
chr10	114050000	114075000	TECTB:25Kb:0:0:1.1e+02:5.3e+02
chr10	115275000	115300000	HABP2:-25Kb:0:0:3.3e+02:5.6e+02
chr10	115325000	115350000	HABP2:25Kb:0:0:3.3e+02:5.4e+02
chr10	116650000	116675000	TRUB1:-25Kb:0:0:2.1e+02:3.6e+02
chr10	118550000	118575000	MIR3663:-375Kb:0:0:35:3.2e+02
chr10	119150000	119175000	PDZD8:25Kb:0:0:2.9e+02:8.6e+02
chr10	121100000	121125000	MIR4681:-25Kb:1.6e-12:2.2e-14:5.3e+02:7.5e+02
chr10	121150000	121175000	MIR4681:25Kb:1.8e-11:5e-13:5.3e+02:7.4e+02
chr10	121175000	121200000	GRK5:225Kb:0:0:88:3.6e+02
chr10	122350000	122375000	MIR5694:25Kb:6e-11:7.5e-13:2.3e+02:3.6e+02
chr10	124850000	124875000	HMX3:-25Kb:0:0:3.5e+02:6.4e+02
chr10	126100000	126125000	NKX1-2:-25Kb:0:0:3.8e+02:7.5e+02
chr10	126125000	126150000	OAT:25Kb:0:0:3.8e+02:7.5e+02
chr10	127475000	127500000	MMP21:25Kb:0:0:3.9e+02:7.2e+02
chr10	131900000	131925000	GLRX3:-25Kb:0:0:2.3e+02:4.8e+02
chr10	131925000	131950000	CTAGE7P:25Kb:0:0:2.3e+02:4.8e+02
chr10	131925000	131950000	LOC387723:25Kb:0:0:2.3e+02:4.8e+02
chr10	131950000	131975000	GLRX3:25Kb:0:0:2.3e+02:4.3e+02
chr10	134175000	134200000	C10orf91:-75Kb:0:0:1.7e+02:4.5e+02
chr10	134200000	134225000	C10orf91:-50Kb:0:0:2.4e+02:5.6e+02
chr10	134250000	134275000	PWWP2B:50Kb:0:0:2.4e+02:5.6e+02
chr11	825000	850000	CHID1:-75Kb:4.3e-13:5.9e-15:4.5e+02:9.2e+02
chr11	850000	875000	AP2A2:-75Kb:2.2e-13:3e-15:4.5e+02:9.2e+02
chr11	3050000	3075000	CARS:-25Kb:3.7e-13:4.7e-15:4.9e+02:1e+03
chr11	3150000	3175000	OSBPL5:-25Kb:0:0:4.9e+02:1.1e+03
chr11	3200000	3225000	OSBPL5:25Kb:0:0:4.9e+02:1.2e+03
chr11	3825000	3850000	RHOG:-25Kb:0:0:6e+02:1.4e+03
chr11	5525000	5550000	OR52H1:-25Kb:0:0:4.9e+02:1.2e+03
chr11	5550000	5575000	OR51B5:25Kb:0:0:4.9e+02:1.2e+03
chr11	5550000	5575000	UBQLN3:25Kb:0:0:4.9e+02:1.2e+03
chr11	5550000	5575000	UBQLNL:25Kb:0:0:4.9e+02:1.2e+03
chr11	6225000	6250000	CNGA4:-25Kb:7.2e-13:9.2e-15:3.9e+02:8.4e+02
chr11	6225000	6250000	FAM160A2:-25Kb:7.2e-13:9.2e-15:3.9e+02:8.4e+02
chr11	6250000	6275000	C11orf42:25Kb:8.7e-13:1.1e-14:3.9e+02:8.4e+02
chr11	6550000	6575000	TAF10:-75Kb:0:0:2.7e+02:8.2e+02
chr11	6550000	6575000	TPP1:-75Kb:0:0:2.7e+02:8.2e+02
chr11	6575000	6600000	ILK:-25Kb:4.5e-11:5.6e-13:6.9e+02:1.1e+03
chr11	6575000	6600000	RRP8:-25Kb:4.5e-11:5.6e-13:6.9e+02:1.1e+03
chr11	6625000	6650000	DCHS1:-50Kb:5.1e-12:1.3e-13:3.8e+02:8.1e+02
chr11	6650000	6675000	DCHS1:-25Kb:0:0:6.9e+02:1.2e+03
chr11	6650000	6675000	TAF10:25Kb:0:0:6.9e+02:1.9e+03
chr11	6650000	6675000	TPP1:25Kb:0:0:6.9e+02:1.9e+03
chr11	6675000	6700000	TAF10:50Kb:5.8e-13:2.4e-14:3.8e+02:8.1e+02
chr11	6675000	6700000	TPP1:50Kb:5.8e-13:2.4e-14:3.8e+02:8.1e+02
chr11	7550000	7575000	PPFIBP2:25Kb:0:0:3.9e+02:9e+02
chr11	8100000	8125000	TUB:50Kb:9e-15:1.1e-16:2.2e+02:6e+02
chr11	9800000	9825000	LOC440028:25Kb:0:0:2.7e+02:7.9e+02
chr11	9800000	9825000	SBF2-AS1:25Kb:0:0:2.7e+02:7.9e+02
chr11	10425000	10450000	CTR9:-325Kb:4.8e-11:1.4e-12:73:4e+02
chr11	10725000	10750000	CTR9:-25Kb:8.8e-13:1.3e-14:7.4e+02:1.1e+03
chr11	11025000	11050000	SNORD97:225Kb:0:0:1.2e+02:4.8e+02
chr11	12100000	12125000	MICAL2:-25Kb:0:0:8.2e+02:1.3e+03
chr11	12150000	12175000	MICAL2:25Kb:0:0:8.2e+02:1.6e+03
chr11	12200000	12225000	MICAL2:75Kb:8.5e-11:4.5e-12:3.5e+02:7.1e+02
chr11	12250000	12275000	MICAL2:125Kb:0:0:2.3e+02:7.4e+02
chr11	12975000	13000000	LOC100506305:-25Kb:9.6e-11:3.8e-12:4.7e+02:8.4e+02
chr11	13025000	13050000	LOC100506305:25Kb:8.5e-11:2.3e-12:4.7e+02:8.4e+02
chr11	13125000	13150000	LOC100506305:125Kb:1.8e-12:2.5e-14:1.3e+02:5.4e+02
chr11	14400000	14425000	RRAS2:25Kb:5.3e-14:6.7e-16:4e+02:6.5e+02
chr11	17250000	17275000	NUCB2:-25Kb:5.1e-11:6.3e-13:5.4e+02:8.3e+02
chr11	17500000	17525000	KCNJ11:100Kb:7e-12:1.9e-13:2e+02:5e+02
chr11	17525000	17550000	KCNJ11:125Kb:0:0:1.7e+02:5.5e+02
chr11	18700000	18725000	IGSF22:-25Kb:0:0:5.8e+02:1.1e+03
chr11	18725000	18750000	TMEM86A:25Kb:0:0:5.8e+02:1.1e+03
chr11	18750000	18775000	IGSF22:25Kb:0:0:5.8e+02:1.1e+03
chr11	22700000	22725000	GAS2:25Kb:3.5e-13:5e-15:1.8e+02:2.6e+02
chr11	27200000	27225000	LGR4:-275Kb:0:0:42:2.7e+02
chr11	27375000	27400000	LGR4:-100Kb:1.6e-15:1.1e-16:1.1e+02:3.3e+02
chr11	27400000	27425000	LGR4:-75Kb:1.6e-15:1.1e-16:1.4e+02:3.6e+02
chr11	27425000	27450000	LGR4:-50Kb:0:0:2.1e+02:4.3e+02
chr11	27450000	27475000	LGR4:-25Kb:0:0:3.8e+02:7.2e+02
chr11	27475000	27500000	CCDC34:100Kb:8.5e-15:1.1e-16:1.1e+02:3.3e+02
chr11	30000000	30025000	KCNA4:-25Kb:0:0:1.6e+02:2.6e+02
chr11	32400000	32425000	WT1:-50Kb:2.5e-12:6.8e-14:2.4e+02:5.9e+02
chr11	32400000	32425000	WT1-AS:-50Kb:2.5e-12:6.8e-14:2.4e+02:5.9e+02
chr11	32425000	32450000	WT1:-25Kb:0:0:3.9e+02:8.9e+02
chr11	32425000	32450000	WT1-AS:-25Kb:0:0:3.9e+02:8.9e+02
chr11	32475000	32500000	WT1:25Kb:2.5e-12:9.8e-14:3.9e+02:7.4e+02
chr11	32475000	32500000	WT1-AS:25Kb:2.5e-12:9.8e-14:3.9e+02:7.4e+02
chr11	32925000	32950000	QSER1:25Kb:5.8e-11:7.1e-13:3.9e+02:7.4e+02
chr11	33875000	33900000	LMO2:-25Kb:0:0:7.2e+02:1.3e+03
chr11	33925000	33950000	LMO2:25Kb:0:0:7.2e+02:1.5e+03
chr11	33950000	33975000	LMO2:50Kb:0:0:4.2e+02:1.2e+03
chr11	34600000	34625000	EHF:-25Kb:0:0:4.5e+02:1e+03
chr11	34650000	34675000	EHF:25Kb:0:0:4.5e+02:9.8e+02
chr11	42300000	42325000	LOC100507205:25Kb:5.2e-13:6.6e-15:1.2e+02:2.1e+02
chr11	44600000	44625000	CD82:25Kb:0:0:8e+02:1.8e+03
chr11	44625000	44650000	CD82:50Kb:0:0:4.5e+02:1e+03
chr11	45825000	45850000	CRY2:-25Kb:0:0:8.1e+02:1.3e+03
chr11	45850000	45875000	SLC35C1:25Kb:0:0:8.1e+02:1.3e+03
chr11	45900000	45925000	C11orf94:-25Kb:0:0:8.1e+02:1.3e+03
chr11	45900000	45925000	GYLTL1B:-25Kb:0:0:8.1e+02:1.3e+03
chr11	45900000	45925000	PEX16:-25Kb:0:0:8.1e+02:1.3e+03
chr11	45925000	45950000	MAPK8IP1:25Kb:0:0:8.1e+02:1.3e+03
chr11	46250000	46275000	CREB3L1:-25Kb:1e-11:2.6e-13:8.1e+02:1.2e+03
chr11	46300000	46325000	CREB3L1:25Kb:0:0:8.1e+02:1.5e+03
chr11	46325000	46350000	DGKZ:-25Kb:0:0:8.1e+02:1.3e+03
chr11	46350000	46375000	MIR4688:-25Kb:6.8e-13:8.3e-15:8.1e+02:1.2e+03
chr11	46375000	46400000	DGKZ:25Kb:2.8e-13:7.7e-15:8.1e+02:1.2e+03
chr11	46675000	46700000	ARHGAP1:-25Kb:0:0:7.2e+02:1.2e+03
chr11	46675000	46700000	ZNF408:-25Kb:0:0:7.2e+02:1.2e+03
chr11	46900000	46925000	ARFGAP2:-275Kb:0:0:89:5.8e+02
chr11	47150000	47175000	LRP4:225Kb:0:0:1.1e+02:5.6e+02
chr11	47975000	48000000	PTPRJ:-25Kb:5.7e-13:1.5e-14:5.1e+02:8.9e+02
chr11	48025000	48050000	PTPRJ:25Kb:0:0:5.1e+02:9.7e+02
chr11	50200000	50225000	LOC441601:-50Kb:4.2e-11:1.7e-12:25:1e+02
chr11	50225000	50250000	LOC441601:-25Kb:0:0:47:1.7e+02
chr11	50275000	50300000	LOC441601:25Kb:0:0:47:2e+02
chr11	51375000	51400000	OR4A5:-25Kb:0:0:42:1.2e+02
chr11	51525000	51550000	OR4C46:25Kb:4.3e-14:5.6e-16:42:84
chr11	55100000	55125000	OR4A15:-25Kb:1.9e-12:2.5e-14:15:2.5e+02
chr11	55125000	55150000	OR4A16:25Kb:1.9e-12:2.4e-14:15:2.5e+02
chr11	56875000	56900000	APLNR:-125Kb:0:0:2.2e+02:7.5e+02
chr11	57100000	57125000	PRG2:-50Kb:6.9e-11:2.8e-12:4.7e+02:8e+02
chr11	57125000	57150000	PRG2:-25Kb:0:0:8.3e+02:1.4e+03
chr11	57150000	57175000	PRG3:25Kb:0:0:8.3e+02:1.4e+03
chr11	57150000	57175000	SLC43A3:-25Kb:0:0:8.3e+02:1.6e+03
chr11	57175000	57200000	PRG2:25Kb:0:0:8.3e+02:1.6e+03
chr11	57200000	57225000	SLC43A3:25Kb:0:0:8.3e+02:1.3e+03
chr11	57250000	57275000	SLC43A1:-25Kb:0:0:8.3e+02:1.7e+03
chr11	57250000	57275000	TIMM10:-25Kb:0:0:8.3e+02:1.7e+03
chr11	58350000	58375000	CNTF:-25Kb:9.4e-14:1.2e-15:3.8e+02:6.7e+02
chr11	58350000	58375000	ZFP91-CNTF:-25Kb:9.4e-14:1.2e-15:3.8e+02:6.7e+02
chr11	58950000	58975000	DTX4:25Kb:0:0:4.2e+02:7.6e+02
chr11	59325000	59350000	MIR3162:-25Kb:3.2e-13:3.9e-15:6.9e+02:1.1e+03
chr11	59550000	59575000	OR10V2P:50Kb:5.2e-11:6.5e-13:3.9e+02:7.3e+02
chr11	59550000	59575000	STX3:50Kb:5.2e-11:6.5e-13:3.9e+02:7.3e+02
chr11	60600000	60625000	PRPF19:-50Kb:4.5e-14:5.6e-16:4.3e+02:9.5e+02
chr11	60600000	60625000	ZP1:-25Kb:0:0:7.8e+02:1.5e+03
chr11	60625000	60650000	CCDC86:25Kb:0:0:7.8e+02:1.5e+03
chr11	60625000	60650000	PTGDR2:25Kb:0:0:7.8e+02:1.5e+03
chr11	60650000	60675000	CCDC86:50Kb:4.2e-15:1.1e-16:4.3e+02:9.5e+02
chr11	60650000	60675000	PTGDR2:50Kb:4.2e-15:1.1e-16:4.3e+02:9.5e+02
chr11	61100000	61125000	CYBASC3:-25Kb:0:0:7.8e+02:1.6e+03
chr11	61100000	61125000	TMEM138:-25Kb:0:0:7.8e+02:1.6e+03
chr11	61125000	61150000	DAK:25Kb:0:0:7.8e+02:1.6e+03
chr11	61125000	61150000	DDB1:25Kb:0:0:7.8e+02:1.6e+03
chr11	61600000	61625000	FADS1:25Kb:0:0:1e+03:1.8e+03
chr11	61600000	61625000	FADS2:25Kb:0:0:1e+03:1.8e+03
chr11	61600000	61625000	MIR1908:25Kb:0:0:1e+03:1.8e+03
chr11	62150000	62175000	AHNAK:-150Kb:2.5e-12:6.3e-14:2.5e+02:7.4e+02
chr11	62175000	62200000	AHNAK:-125Kb:0:0:2.4e+02:9.1e+02
chr11	62275000	62300000	SCGB1A1:100Kb:6.7e-11:1.8e-12:2.9e+02:7.6e+02
chr11	62300000	62325000	SCGB1A1:125Kb:0:0:2.4e+02:9.1e+02
chr11	62350000	62375000	B3GAT3:-25Kb:8.8e-15:1.1e-16:9e+02:1.4e+03
chr11	62350000	62375000	EML3:-25Kb:8.8e-15:1.1e-16:9e+02:1.4e+03
chr11	62350000	62375000	ROM1:-25Kb:8.8e-15:1.1e-16:9e+02:1.4e+03
chr11	62375000	62400000	GANAB:-25Kb:1.5e-12:1.8e-14:9e+02:1.4e+03
chr11	62375000	62400000	INTS5:-25Kb:1.5e-12:1.8e-14:9e+02:1.4e+03
chr11	62375000	62400000	MTA2:25Kb:8.8e-15:1.1e-16:9e+02:1.4e+03
chr11	62375000	62400000	TUT1:25Kb:8.8e-15:1.1e-16:9e+02:1.4e+03
chr11	62400000	62425000	B3GAT3:25Kb:7.4e-13:1.9e-14:9e+02:1.4e+03
chr11	62400000	62425000	EML3:25Kb:7.4e-13:1.9e-14:9e+02:1.4e+03
chr11	62400000	62425000	ROM1:25Kb:7.4e-13:1.9e-14:9e+02:1.4e+03
chr11	62650000	62675000	CHRM1:-25Kb:0:0:5e+02:1e+03
chr11	62650000	62675000	SLC22A8:-125Kb:2.9e-12:1.1e-13:1.4e+02:5.8e+02
chr11	62675000	62700000	SLC22A8:-100Kb:0:0:1.7e+02:7.2e+02
chr11	62725000	62750000	SLC22A6:-25Kb:1.3e-13:3.4e-15:5e+02:9.7e+02
chr11	62750000	62775000	SLC22A8:-25Kb:0:0:5e+02:1.1e+03
chr11	62775000	62800000	CHRM1:100Kb:0:0:1.7e+02:7.2e+02
chr11	62775000	62800000	SLC22A6:25Kb:0:0:5e+02:1.1e+03
chr11	63625000	63650000	MARK2:25Kb:0:0:7.9e+02:1.3e+03
chr11	64225000	64250000	LOC100996455:25Kb:0:0:9.9e+02:1.5e+03
chr11	65975000	66000000	KLC2:-25Kb:8.1e-13:9.8e-15:1e+03:1.5e+03
chr11	66300000	66325000	CTSF:-25Kb:0:0:7.9e+02:1.3e+03
chr11	66325000	66350000	ACTN3:25Kb:0:0:7.9e+02:1.3e+03
chr11	66325000	66350000	ZDHHC24:25Kb:0:0:7.9e+02:1.3e+03
chr11	66750000	66775000	SYT12:-25Kb:2.9e-12:3.7e-14:7.9e+02:1.2e+03
chr11	67075000	67100000	ADRBK1:50Kb:2.7e-11:3.4e-13:5.2e+02:9.6e+02
chr11	67825000	67850000	MIR4691:25Kb:0:0:5.6e+02:1.1e+03
chr11	67825000	67850000	TCIRG1:25Kb:0:0:5.6e+02:1.1e+03
chr11	68050000	68075000	C11orf24:25Kb:0:0:5.6e+02:1.3e+03
chr11	68100000	68125000	LRP5:25Kb:0:0:5.6e+02:1.1e+03
chr11	71125000	71150000	DHCR7:-25Kb:3.8e-12:4.9e-14:3.9e+02:7.8e+02
chr11	71125000	71150000	NADSYN1:-25Kb:3.8e-12:4.9e-14:3.9e+02:7.8e+02
chr11	71150000	71175000	FLJ42102:25Kb:2.9e-12:3.8e-14:3.9e+02:7.8e+02
chr11	71175000	71200000	DHCR7:25Kb:1.6e-11:4.1e-13:3.9e+02:7.6e+02
chr11	71175000	71200000	NADSYN1:25Kb:1.6e-11:4.1e-13:3.9e+02:7.6e+02
chr11	72450000	72475000	MIR4692:-25Kb:0:0:8.1e+02:1.9e+03
chr11	72475000	72500000	ARAP1:25Kb:0:0:8.1e+02:1.9e+03
chr11	72475000	72500000	STARD10:-25Kb:1.9e-11:2.4e-13:8.1e+02:1.4e+03
chr11	72500000	72525000	MIR4692:25Kb:1.1e-11:2.8e-13:8.1e+02:1.4e+03
chr11	73325000	73350000	PLEKHB1:-25Kb:1.5e-11:2.2e-13:7.6e+02:1.2e+03
chr11	73675000	73700000	UCP3:-25Kb:4.9e-14:1.2e-15:6.4e+02:1.1e+03
chr11	73700000	73725000	UCP2:25Kb:1.4e-13:2e-15:6.4e+02:1.1e+03
chr11	73725000	73750000	UCP2:50Kb:6.2e-12:1.8e-13:3.8e+02:7.8e+02
chr11	73725000	73750000	UCP3:25Kb:0:0:6.4e+02:1.5e+03
chr11	74150000	74175000	KCNE3:-25Kb:0:0:6.4e+02:1.1e+03
chr11	74400000	74425000	CHRDL2:-25Kb:9.1e-15:1.1e-16:7.6e+02:1.3e+03
chr11	74400000	74425000	MIR4696:-25Kb:9.1e-15:1.1e-16:7.6e+02:1.3e+03
chr11	74875000	74900000	SLCO2B1:25Kb:6.3e-13:1.7e-14:7.6e+02:1.2e+03
chr11	74900000	74925000	SLCO2B1:50Kb:0:0:4.3e+02:9.7e+02
chr11	75150000	75175000	GDPD5:-75Kb:0:0:3.8e+02:1.2e+03
chr11	75875000	75900000	WNT11:-25Kb:0:0:6.4e+02:1.2e+03
chr11	76450000	76475000	TSKU:-25Kb:0:0:8.8e+02:1.5e+03
chr11	77850000	77875000	KCTD21:-25Kb:0:0:7.1e+02:1.5e+03
chr11	77850000	77875000	USP35:-25Kb:0:0:7.1e+02:1.5e+03
chr11	77875000	77900000	ALG8:25Kb:0:0:7.1e+02:1.5e+03
chr11	86700000	86725000	TMEM135:-25Kb:0:0:3.6e+02:9.6e+02
chr11	87875000	87900000	RAB38:-25Kb:0:0:1.6e+02:3.7e+02
chr11	88025000	88050000	CTSC:-25Kb:0:0:2.4e+02:4.8e+02
chr11	88075000	88100000	CTSC:25Kb:2.4e-13:6.2e-15:2.4e+02:4.1e+02
chr11	88200000	88225000	GRM5-AS1:-25Kb:3.6e-13:5e-15:2.4e+02:4e+02
chr11	89925000	89950000	CHORDC1:-25Kb:0:0:1.2e+02:3.6e+02
chr11	89975000	90000000	CHORDC1:25Kb:0:0:1.2e+02:3e+02
chr11	93425000	93450000	C11orf54:-25Kb:0:0:4.3e+02:7.7e+02
chr11	93425000	93450000	MIR1304:-25Kb:0:0:4.3e+02:7.7e+02
chr11	93425000	93450000	SCARNA9:-25Kb:0:0:4.3e+02:7.7e+02
chr11	93425000	93450000	SNORA1:-25Kb:0:0:4.3e+02:7.7e+02
chr11	93425000	93450000	SNORA18:-25Kb:0:0:4.3e+02:7.7e+02
chr11	93425000	93450000	SNORA25:-25Kb:0:0:4.3e+02:7.7e+02
chr11	93425000	93450000	SNORA32:-25Kb:0:0:4.3e+02:7.7e+02
chr11	93425000	93450000	SNORA40:-25Kb:0:0:4.3e+02:7.7e+02
chr11	93425000	93450000	SNORA8:-25Kb:0:0:4.3e+02:7.7e+02
chr11	93425000	93450000	SNORD5:-25Kb:0:0:4.3e+02:7.7e+02
chr11	93425000	93450000	SNORD6:-25Kb:0:0:4.3e+02:7.7e+02
chr11	93425000	93450000	TAF1D:-25Kb:0:0:4.3e+02:7.7e+02
chr11	93475000	93500000	MED17:-25Kb:0:0:4.3e+02:8.6e+02
chr11	93550000	93575000	VSTM5:-25Kb:0:0:4.4e+02:9.1e+02
chr11	94775000	94800000	KDM4E:25Kb:2.3e-11:2.8e-13:5.9e+02:8.4e+02
chr11	94825000	94850000	ENDOD1:25Kb:0:0:5.9e+02:1.2e+03
chr11	94825000	94850000	SRSF8:25Kb:0:0:5.9e+02:1.2e+03
chr11	96025000	96050000	MIR1260B:-25Kb:0:0:4.2e+02:8.2e+02
chr11	100825000	100850000	TMEM133:-25Kb:0:0:2e+02:3.6e+02
chr11	102450000	102475000	MMP20:-25Kb:1.7e-11:2.6e-13:3.7e+02:5.5e+02
chr11	102925000	102950000	DCUN1D5:-25Kb:2.2e-13:2.8e-15:1.9e+02:3.8e+02
chr11	102950000	102975000	DYNC2H1:-25Kb:2.9e-12:3.6e-14:1.9e+02:3.7e+02
chr11	102975000	103000000	DCUN1D5:25Kb:1.9e-12:4.7e-14:1.9e+02:3.7e+02
chr11	105850000	105875000	MSANTD4:-25Kb:0:0:2e+02:3.8e+02
chr11	105875000	105900000	AASDHPPT:-50Kb:0:0:1.1e+02:2.3e+02
chr11	105875000	105900000	KBTBD3:-50Kb:0:0:1.1e+02:2.3e+02
chr11	105900000	105925000	AASDHPPT:-25Kb:0:0:2e+02:3.7e+02
chr11	105900000	105925000	KBTBD3:-25Kb:0:0:2e+02:3.7e+02
chr11	105900000	105925000	MSANTD4:25Kb:0:0:2e+02:3.1e+02
chr11	105925000	105950000	MSANTD4:50Kb:0:0:1.1e+02:2.3e+02
chr11	105950000	105975000	AASDHPPT:25Kb:0:0:2e+02:3e+02
chr11	105950000	105975000	KBTBD3:25Kb:0:0:2e+02:3e+02
chr11	105950000	105975000	MSANTD4:75Kb:1.8e-12:9.5e-14:77:1.6e+02
chr11	107550000	107575000	ALKBH8:125Kb:6.1e-11:8.1e-13:1.2e+02:3.3e+02
chr11	108425000	108450000	EXPH5:-25Kb:9.8e-12:1.3e-13:5.5e+02:8e+02
chr11	110175000	110200000	RDX:25Kb:5.4e-11:6.8e-13:4.2e+02:5.9e+02
chr11	111450000	111475000	PPP2R1B:-175Kb:0:0:1.4e+02:5.2e+02
chr11	111625000	111650000	SIK2:175Kb:0:0:1.4e+02:5.2e+02
chr11	111650000	111675000	SIK2:200Kb:0:0:1.1e+02:4.3e+02
chr11	111675000	111700000	SIK2:225Kb:0:0:85:4.1e+02
chr11	111700000	111725000	SIK2:250Kb:0:0:69:4e+02
chr11	111750000	111775000	CRYAB:-25Kb:0:0:5.6e+02:9.5e+02
chr11	111750000	111775000	DIXDC1:-25Kb:0:0:5.6e+02:9.5e+02
chr11	111750000	111775000	HSPB2:-25Kb:0:0:5.6e+02:9.5e+02
chr11	111750000	111775000	HSPB2-C11orf52:-25Kb:0:0:5.6e+02:9.5e+02
chr11	111775000	111800000	FDXACB1:25Kb:0:0:5.6e+02:9.5e+02
chr11	112075000	112100000	C11orf34:-50Kb:0:0:3.1e+02:6e+02
chr11	112100000	112125000	C11orf34:-25Kb:0:0:5.6e+02:8.7e+02
chr11	112125000	112150000	PTS:50Kb:4.2e-15:1.1e-16:3.1e+02:6e+02
chr11	112150000	112175000	PTS:75Kb:0:0:2.2e+02:5.3e+02
chr11	115600000	115625000	LOC283143:-25Kb:0:0:3.1e+02:5.2e+02
chr11	116650000	116675000	APOA1:-50Kb:2.1e-13:8.3e-15:3.5e+02:6.3e+02
chr11	116650000	116675000	APOA4:-25Kb:0:0:6.8e+02:1e+03
chr11	116650000	116675000	APOC3:-50Kb:2.1e-13:8.3e-15:3.5e+02:6.3e+02
chr11	116675000	116700000	APOA1:-25Kb:0:0:6.8e+02:1e+03
chr11	116675000	116700000	APOA5:25Kb:0:0:6.8e+02:1e+03
chr11	116675000	116700000	APOC3:-25Kb:0:0:6.8e+02:1e+03
chr11	116675000	116700000	ZNF259:25Kb:0:0:6.8e+02:1e+03
chr11	116700000	116725000	APOA4:25Kb:0:0:6.8e+02:1e+03
chr11	116700000	116725000	APOA5:50Kb:1.3e-13:3.3e-15:3.5e+02:6.3e+02
chr11	116700000	116725000	ZNF259:50Kb:1.3e-13:3.3e-15:3.5e+02:6.3e+02
chr11	116725000	116750000	APOA1:25Kb:0:0:6.8e+02:1.1e+03
chr11	116725000	116750000	APOC3:25Kb:0:0:6.8e+02:1.1e+03
chr11	117700000	117725000	TMPRSS13:-100Kb:4.9e-14:6.7e-16:2.9e+02:6.8e+02
chr11	117700000	117725000	TMPRSS4:-225Kb:4.2e-11:1.8e-12:1.6e+02:5e+02
chr11	117775000	117800000	TMPRSS13:-25Kb:5.6e-13:2.3e-14:8.6e+02:1.2e+03
chr11	117800000	117825000	FXYD6-FXYD2:100Kb:2.8e-13:3.7e-15:2.9e+02:6.8e+02
chr11	117800000	117825000	TMPRSS4:-125Kb:6.7e-13:1.9e-14:2.4e+02:6.2e+02
chr11	117875000	117900000	IL10RA:25Kb:6.3e-11:8e-13:8.6e+02:1.2e+03
chr11	117900000	117925000	TMPRSS13:100Kb:7.4e-12:4e-13:2.9e+02:6.4e+02
chr11	117925000	117950000	TMPRSS13:125Kb:4.9e-13:1.3e-14:2.4e+02:6.2e+02
chr11	117925000	117950000	TMPRSS4-AS1:-25Kb:0:0:8.6e+02:1.3e+03
chr11	117950000	117975000	TMPRSS4:25Kb:0:0:8.6e+02:1.3e+03
chr11	118925000	118950000	DPAGT1:-25Kb:0:0:9.7e+02:1.5e+03
chr11	118925000	118950000	H2AFX:-25Kb:0:0:9.7e+02:1.5e+03
chr11	118925000	118950000	HMBS:-25Kb:0:0:9.7e+02:1.5e+03
chr11	118950000	118975000	HYOU1:25Kb:0:0:9.7e+02:1.5e+03
chr11	118950000	118975000	VPS11:25Kb:0:0:9.7e+02:1.5e+03
chr11	119025000	119050000	CCDC153:-25Kb:0:0:9.7e+02:1.6e+03
chr11	119025000	119050000	PDZD3:-25Kb:0:0:9.7e+02:1.6e+03
chr11	119050000	119075000	NLRX1:25Kb:0:0:9.7e+02:1.6e+03
chr11	120050000	120075000	OAF:-25Kb:0:0:7.1e+02:1.3e+03
chr11	120075000	120100000	POU2F3:-25Kb:0:0:2.6e+02:1e+03
chr11	120100000	120125000	OAF:25Kb:0:0:2.6e+02:1e+03
chr11	120150000	120175000	OAF:75Kb:7.4e-11:2.9e-12:97:5.1e+02
chr11	120150000	120175000	POU2F3:50Kb:0:0:3.1e+02:8.3e+02
chr11	124500000	124525000	ESAM:-125Kb:4.6e-12:1.2e-13:1.4e+02:4.4e+02
chr11	124500000	124525000	PANX3:25Kb:2.8e-11:3.6e-13:4.9e+02:7.9e+02
chr11	124500000	124525000	TBRG1:25Kb:2.8e-11:3.6e-13:4.9e+02:7.9e+02
chr11	124525000	124550000	ESAM:-100Kb:1.3e-12:1.8e-14:1.7e+02:4.8e+02
chr11	124625000	124650000	SIAE:100Kb:1.4e-12:1.8e-14:1.7e+02:4.8e+02
chr11	124625000	124650000	SPA17:100Kb:1.4e-12:1.8e-14:1.7e+02:4.8e+02
chr11	124725000	124750000	ROBO4:-25Kb:2.8e-11:3.8e-13:6e+02:9e+02
chr11	124750000	124775000	ROBO3:25Kb:1.9e-11:2.4e-13:6e+02:9e+02
chr11	125425000	125450000	STT3A:-25Kb:0:0:5.3e+02:9.3e+02
chr11	125450000	125475000	CHEK1:-25Kb:0:0:5.3e+02:1e+03
chr11	125450000	125475000	EI24:25Kb:8.8e-15:1.1e-16:5.3e+02:9.3e+02
chr11	125475000	125500000	STT3A:25Kb:0:0:5.3e+02:1e+03
chr11	126100000	126125000	FOXRED1:-25Kb:5.7e-11:1.5e-12:5.3e+02:8.4e+02
chr11	126100000	126125000	SRPR:-25Kb:5.7e-11:1.5e-12:5.3e+02:8.4e+02
chr11	126125000	126150000	DCPS:-25Kb:0:0:2.6e+02:9.6e+02
chr11	126125000	126150000	TIRAP:-25Kb:0:0:2.6e+02:9.6e+02
chr11	126150000	126175000	FOXRED1:25Kb:0:0:2.6e+02:9.6e+02
chr11	126150000	126175000	SRPR:25Kb:0:0:2.6e+02:9.6e+02
chr11	128750000	128775000	TP53AIP1:-50Kb:4.3e-15:1.1e-16:1.8e+02:3.9e+02
chr11	128775000	128800000	TP53AIP1:-25Kb:0:0:3.3e+02:5.9e+02
chr11	128800000	128825000	C11orf45:25Kb:0:0:3.3e+02:5.9e+02
chr11	128800000	128825000	KCNJ5:50Kb:0:0:1.8e+02:3.9e+02
chr11	129725000	129750000	NFRKB:-25Kb:0:0:5.3e+02:9e+02
chr11	130000000	130025000	NFRKB:250Kb:9.1e-12:2.4e-13:91:3.9e+02
chr11	130050000	130075000	ST14:25Kb:0:0:5.3e+02:9.5e+02
chr11	130075000	130100000	ADAMTS8:-200Kb:0:0:41:4.3e+02
chr11	130250000	130275000	ADAMTS8:-25Kb:0:0:2.6e+02:8.8e+02
chr11	130725000	130750000	ADAMTS15:425Kb:7.3e-12:1e-13:52:3.4e+02
chr11	130750000	130775000	SNX19:-25Kb:1.2e-13:1.6e-15:2.8e+02:5.6e+02
chr11	134075000	134100000	ACAD8:-25Kb:0:0:3.9e+02:7.7e+02
chr11	134075000	134100000	THYN1:-25Kb:0:0:3.9e+02:7.7e+02
chr11	134100000	134125000	GLB1L3:-25Kb:0:0:3.9e+02:8.3e+02
chr11	134100000	134125000	NCAPD3:25Kb:0:0:3.9e+02:7.7e+02
chr11	134100000	134125000	VPS26B:25Kb:0:0:3.9e+02:7.7e+02
chr11	134125000	134150000	ACAD8:25Kb:0:0:3.9e+02:8.3e+02
chr11	134125000	134150000	THYN1:25Kb:0:0:3.9e+02:8.3e+02
chr11	134150000	134175000	GLB1L3:25Kb:7.5e-11:3.1e-12:3.9e+02:6.9e+02
chr11	134175000	134200000	B3GAT1:-100Kb:5.1e-11:7.5e-13:2.6e+02:5.9e+02
chr11	134175000	134200000	LOC283177:-125Kb:9.9e-11:1.5e-12:2.6e+02:5.9e+02
chr11	134200000	134225000	GLB1L3:75Kb:1.6e-11:4.3e-13:97:4.1e+02
chr12	-150000	-125000	SLC6A12:-450Kb:1.4e-11:3.1e-13:1.4e+02:4.3e+02
chr12	1875000	1900000	MIR3649:125Kb:0:0:1.2e+02:5.6e+02
chr12	1900000	1925000	CACNA2D4:-125Kb:0:0:1.2e+02:5.3e+02
chr12	1900000	1925000	LOC100271702:-125Kb:0:0:1.2e+02:5.3e+02
chr12	1900000	1925000	LRTM2:-25Kb:0:0:4.3e+02:7.3e+02
chr12	1900000	1925000	MIR3649:150Kb:0:0:1.1e+02:4.5e+02
chr12	1950000	1975000	LRTM2:25Kb:1.3e-14:3.3e-16:4.3e+02:7e+02
chr12	2900000	2925000	LOC100507424:-25Kb:3.5e-14:8.9e-16:4.1e+02:6.5e+02
chr12	2900000	2925000	NRIP2:-25Kb:3.5e-14:8.9e-16:4.1e+02:6.5e+02
chr12	2925000	2950000	FKBP4:25Kb:1.7e-12:2.2e-14:4.1e+02:6.5e+02
chr12	2925000	2950000	ITFG2:25Kb:1.7e-12:2.2e-14:4.1e+02:6.5e+02
chr12	2950000	2975000	LOC100507424:25Kb:0:0:4.1e+02:6.9e+02
chr12	2950000	2975000	NRIP2:25Kb:0:0:4.1e+02:6.9e+02
chr12	3200000	3225000	TSPAN9:25Kb:0:0:3.2e+02:5.6e+02
chr12	6525000	6550000	CD27:-25Kb:1.4e-13:1.7e-15:6e+02:1e+03
chr12	6525000	6550000	CD27-AS1:-25Kb:1.4e-13:1.7e-15:6e+02:1e+03
chr12	6525000	6550000	TAPBPL:-25Kb:1.4e-13:1.7e-15:6e+02:1e+03
chr12	6725000	6750000	ACRBP:-25Kb:0:0:6e+02:1.1e+03
chr12	6725000	6750000	ING4:-25Kb:0:0:6e+02:1.1e+03
chr12	6750000	6775000	LPAR5:25Kb:0:0:6e+02:1.1e+03
chr12	7000000	7025000	ATN1:-25Kb:0:0:4.4e+02:9.9e+02
chr12	7025000	7050000	C12orf57:-25Kb:0:0:4.4e+02:1e+03
chr12	7025000	7050000	ENO2:25Kb:0:0:4.4e+02:9.9e+02
chr12	7025000	7050000	LRRC23:25Kb:0:0:4.4e+02:9.9e+02
chr12	7025000	7050000	MIR141:-25Kb:0:0:4.4e+02:1e+03
chr12	7025000	7050000	MIR200C:-25Kb:0:0:4.4e+02:1e+03
chr12	7025000	7050000	PTPN6:-25Kb:0:0:4.4e+02:1e+03
chr12	7050000	7075000	ATN1:25Kb:0:0:4.4e+02:1e+03
chr12	7250000	7275000	CLSTN3:-25Kb:0:0:4.4e+02:9.3e+02
chr12	7250000	7275000	RBP5:-25Kb:0:0:4.4e+02:9.3e+02
chr12	7275000	7300000	C1RL:25Kb:0:0:4.4e+02:9.3e+02
chr12	7275000	7300000	C1RL-AS1:25Kb:0:0:4.4e+02:9.3e+02
chr12	7300000	7325000	CLSTN3:25Kb:4.4e-12:1.2e-13:4.4e+02:8.6e+02
chr12	7300000	7325000	RBP5:25Kb:4.4e-12:1.2e-13:4.4e+02:8.6e+02
chr12	8150000	8175000	FOXJ2:-25Kb:1.8e-13:4.9e-15:2.8e+02:5.9e+02
chr12	8175000	8200000	C3AR1:-25Kb:0:0:2.8e+02:7e+02
chr12	8175000	8200000	NECAP1:-50Kb:2.9e-13:3.7e-15:1.6e+02:4.6e+02
chr12	8200000	8225000	FOXJ2:25Kb:0:0:2.8e+02:7e+02
chr12	8200000	8225000	NECAP1:-25Kb:4.5e-12:1.1e-13:2.8e+02:5.6e+02
chr12	8225000	8250000	C3AR1:25Kb:2.7e-11:6.7e-13:2.8e+02:5.6e+02
chr12	8225000	8250000	FOXJ2:50Kb:1.7e-12:6.9e-14:1.6e+02:4.6e+02
chr12	9000000	9025000	A2ML1:25Kb:1.8e-12:2.3e-14:2.9e+02:5.7e+02
chr12	9825000	9850000	CLEC2D:25Kb:0:0:2.2e+02:5.9e+02
chr12	11100000	11125000	TAS2R50:-25Kb:7.6e-13:9.5e-15:1.1e+02:3.6e+02
chr12	11825000	11850000	ETV6:25Kb:0:0:3.7e+02:6.2e+02
chr12	12500000	12525000	CDKN1B:-350Kb:0:0:41:2.7e+02
chr12	12525000	12550000	CDKN1B:-325Kb:0:0:42:3.1e+02
chr12	12850000	12875000	LOH12CR1:350Kb:1.9e-12:2.5e-14:41:2.7e+02
chr12	12850000	12875000	LOH12CR2:350Kb:1.9e-12:2.5e-14:41:2.7e+02
chr12	12850000	12875000	MANSC1:350Kb:1.9e-12:2.5e-14:41:2.7e+02
chr12	13025000	13050000	MIR614:-25Kb:7.6e-15:1.1e-16:4.3e+02:6.3e+02
chr12	13050000	13075000	GPRC5A:25Kb:1.7e-14:2.2e-16:4.3e+02:6.3e+02
chr12	13050000	13075000	RPL13AP20:25Kb:1.7e-14:2.2e-16:4.3e+02:6.3e+02
chr12	13350000	13375000	MIR614:300Kb:9.2e-13:2.7e-14:48:2.4e+02
chr12	14400000	14425000	ATF7IP:-100Kb:0:0:95:2.7e+02
chr12	14975000	15000000	PDE6H:-150Kb:6.7e-12:8.9e-14:69:1.9e+02
chr12	15125000	15150000	ART4:150Kb:1.6e-12:2.1e-14:69:1.9e+02
chr12	16075000	16100000	DERA:25Kb:0:0:1.4e+02:2.5e+02
chr12	21450000	21475000	PYROXD1:-125Kb:0:0:58:2e+02
chr12	21725000	21750000	GYS2:-25Kb:7.4e-11:9.9e-13:2.4e+02:3.7e+02
chr12	22150000	22175000	CMAS:-25Kb:3.4e-12:4.7e-14:1.9e+02:3.4e+02
chr12	22200000	22225000	CMAS:25Kb:1.7e-11:4.6e-13:1.9e+02:3.3e+02
chr12	22750000	22775000	ETNK1:-25Kb:0:0:3.2e+02:5.1e+02
chr12	25075000	25100000	BCAT1:-25Kb:0:0:2.1e+02:6.5e+02
chr12	25125000	25150000	BCAT1:25Kb:0:0:3.2e+02:5.8e+02
chr12	27050000	27075000	ASUN:-25Kb:6.1e-14:7.8e-16:4.3e+02:6.8e+02
chr12	27050000	27075000	FGFR1OP2:-25Kb:6.1e-14:7.8e-16:4.3e+02:6.8e+02
chr12	27700000	27725000	PPFIBP1:25Kb:3.5e-14:4.4e-16:4.3e+02:6.7e+02
chr12	27900000	27925000	KLHL42:-25Kb:2.5e-11:6.7e-13:4e+02:6e+02
chr12	27925000	27950000	MANSC4:25Kb:5.5e-11:7.3e-13:4e+02:6e+02
chr12	27950000	27975000	KLHL42:25Kb:0:0:4e+02:8e+02
chr12	29675000	29700000	OVCH1:25Kb:1.7e-14:2.2e-16:1e+02:2.4e+02
chr12	31050000	31075000	TSPAN11:-25Kb:0:0:3.2e+02:6.1e+02
chr12	31100000	31125000	TSPAN11:25Kb:0:0:3.2e+02:6.6e+02
chr12	31850000	31875000	AMN1:-25Kb:6.6e-12:9.6e-14:4.5e+02:7.5e+02
chr12	32075000	32100000	KIAA1551:-25Kb:3.7e-14:5.6e-16:4.5e+02:7.6e+02
chr12	39750000	39775000	KIF21A:-75Kb:9.2e-11:2.5e-12:1.1e+02:2.2e+02
chr12	39800000	39825000	KIF21A:-25Kb:0:0:2.8e+02:5.2e+02
chr12	40400000	40425000	SLC2A13:-75Kb:0:0:1.1e+02:2.6e+02
chr12	40425000	40450000	SLC2A13:-50Kb:9e-11:3.4e-12:1.5e+02:2.7e+02
chr12	40450000	40475000	SLC2A13:-25Kb:0:0:2.8e+02:4.9e+02
chr12	42525000	42550000	PPHLN1:-175Kb:1.2e-14:3.3e-16:79:2.5e+02
chr12	42525000	42550000	ZCRB1:-175Kb:1.2e-14:3.3e-16:79:2.5e+02
chr12	42675000	42700000	PPHLN1:-25Kb:0:0:3.7e+02:6.3e+02
chr12	42675000	42700000	ZCRB1:-25Kb:0:0:3.7e+02:6.3e+02
chr12	42700000	42725000	GXYLT1:175Kb:3e-14:4.4e-16:79:2.5e+02
chr12	44125000	44150000	IRAK4:-25Kb:0:0:2.5e+02:4.4e+02
chr12	44125000	44150000	PUS7L:-25Kb:0:0:2.5e+02:4.4e+02
chr12	44150000	44175000	TMEM117:-75Kb:0:0:99:2.7e+02
chr12	44150000	44175000	TWF1:-50Kb:0:0:1.4e+02:3e+02
chr12	44175000	44200000	IRAK4:25Kb:0:0:2.5e+02:5.1e+02
chr12	44175000	44200000	PUS7L:25Kb:0:0:2.5e+02:5.1e+02
chr12	44175000	44200000	TMEM117:-50Kb:0:0:1.4e+02:3e+02
chr12	44200000	44225000	IRAK4:50Kb:0:0:1.4e+02:3e+02
chr12	44200000	44225000	PUS7L:50Kb:0:0:1.4e+02:3e+02
chr12	44200000	44225000	TMEM117:-25Kb:0:0:2.5e+02:5.7e+02
chr12	44225000	44250000	IRAK4:75Kb:0:0:99:2.7e+02
chr12	44225000	44250000	PUS7L:75Kb:0:0:99:2.7e+02
chr12	44225000	44250000	TWF1:25Kb:0:0:2.5e+02:5.7e+02
chr12	44250000	44275000	IRAK4:100Kb:0:0:78:2.7e+02
chr12	44250000	44275000	PUS7L:100Kb:0:0:78:2.7e+02
chr12	44250000	44275000	TMEM117:25Kb:0:0:2.5e+02:6.1e+02
chr12	44275000	44300000	IRAK4:125Kb:0:0:64:2.3e+02
chr12	44275000	44300000	PUS7L:125Kb:0:0:64:2.3e+02
chr12	45575000	45600000	ANO6:-25Kb:0:0:3.8e+02:6.6e+02
chr12	45575000	45600000	PLEKHA8P1:-25Kb:0:0:3.8e+02:6.6e+02
chr12	45600000	45625000	RNY5:25Kb:0:0:3.8e+02:6.6e+02
chr12	45650000	45675000	ANO6:50Kb:0:0:2.3e+02:4.9e+02
chr12	45650000	45675000	PLEKHA8P1:50Kb:0:0:2.3e+02:4.9e+02
chr12	46350000	46375000	SCAF11:-25Kb:6e-14:7.8e-16:3.8e+02:6.4e+02
chr12	48100000	48125000	RAPGEF3:-50Kb:0:0:4.1e+02:9.4e+02
chr12	48100000	48125000	SLC48A1:-50Kb:0:0:4.1e+02:9.4e+02
chr12	48125000	48150000	ENDOU:25Kb:0:0:7.6e+02:1.6e+03
chr12	48125000	48150000	RAPGEF3:-25Kb:0:0:7.6e+02:1.9e+03
chr12	48125000	48150000	SLC48A1:-25Kb:0:0:7.6e+02:1.9e+03
chr12	48150000	48175000	ENDOU:50Kb:0:0:4.1e+02:9.4e+02
chr12	48225000	48250000	ENDOU:125Kb:5.3e-15:2.2e-16:1.8e+02:6.7e+02
chr12	48225000	48250000	HDAC7:25Kb:5.5e-13:7e-15:7.6e+02:1.2e+03
chr12	49150000	49175000	ADCY6:-25Kb:0:0:7.6e+02:1.4e+03
chr12	49175000	49200000	MIR4701:25Kb:0:0:7.6e+02:1.4e+03
chr12	49450000	49475000	DHH:-25Kb:5.3e-14:6.7e-16:9.3e+02:1.4e+03
chr12	49475000	49500000	RHEBL1:25Kb:4.2e-14:5.6e-16:9.3e+02:1.4e+03
chr12	49675000	49700000	C1QL4:-50Kb:2.6e-14:3.3e-16:4.8e+02:1e+03
chr12	49675000	49700000	DNAJC22:-50Kb:2.6e-14:3.3e-16:4.8e+02:1e+03
chr12	49675000	49700000	TROAP:-25Kb:3.7e-13:4.8e-15:9.3e+02:1.4e+03
chr12	49700000	49725000	PRPH:25Kb:1.9e-13:5e-15:9.3e+02:1.4e+03
chr12	49725000	49750000	PRPH:50Kb:2.6e-14:3.3e-16:4.8e+02:1e+03
chr12	50025000	50050000	FMNL3:-75Kb:0:0:3.4e+02:9.7e+02
chr12	50275000	50300000	LOC283332:-25Kb:1.8e-14:2.2e-16:8.6e+02:1.3e+03
chr12	50300000	50325000	FAIM2:25Kb:1.8e-14:2.2e-16:8.6e+02:1.3e+03
chr12	50350000	50375000	ASIC1:-100Kb:0:0:2.7e+02:7.8e+02
chr12	50450000	50475000	AQP5:100Kb:0:0:2.7e+02:7.8e+02
chr12	50450000	50475000	AQP6:100Kb:0:0:2.7e+02:7.8e+02
chr12	51650000	51675000	CELA1:-75Kb:0:0:2.7e+02:7.4e+02
chr12	51725000	51750000	SMAGP:75Kb:0:0:2.7e+02:7.4e+02
chr12	51750000	51775000	GALNT6:-25Kb:0:0:5.5e+02:1.1e+03
chr12	51750000	51775000	SLC4A8:-25Kb:0:0:5.5e+02:1.1e+03
chr12	52275000	52300000	ACVRL1:-25Kb:0:0:7e+02:1.5e+03
chr12	52300000	52325000	ANKRD33:25Kb:0:0:7e+02:1.5e+03
chr12	52325000	52350000	ACVRL1:25Kb:1.7e-11:4.3e-13:7e+02:1.2e+03
chr12	52425000	52450000	C12orf44:-25Kb:0:0:7e+02:1.6e+03
chr12	53025000	53050000	KRT1:-25Kb:0:0:8e+02:1.4e+03
chr12	53050000	53075000	KRT2:25Kb:0:0:8e+02:1.4e+03
chr12	53050000	53075000	KRT77:-25Kb:7.3e-13:9.3e-15:8e+02:1.3e+03
chr12	53075000	53100000	KRT1:25Kb:3.5e-13:9.2e-15:8e+02:1.3e+03
chr12	53300000	53325000	KRT18:-25Kb:0:0:8e+02:1.4e+03
chr12	53300000	53325000	KRT8:-25Kb:0:0:8e+02:1.4e+03
chr12	53450000	53475000	IGFBP6:-25Kb:0:0:8.7e+02:1.4e+03
chr12	53450000	53475000	SOAT2:-25Kb:0:0:8.7e+02:1.4e+03
chr12	53475000	53500000	SPRYD3:25Kb:0:0:8.7e+02:1.4e+03
chr12	54375000	54400000	SMUG1:-200Kb:0:0:1.6e+02:8.4e+02
chr12	54400000	54425000	SMUG1:-175Kb:6.5e-13:1.8e-14:1.9e+02:7.8e+02
chr12	54575000	54600000	HOXC10:200Kb:0:0:1.6e+02:8.4e+02
chr12	54575000	54600000	HOXC4:175Kb:1.5e-12:1.9e-14:1.9e+02:7.8e+02
chr12	54575000	54600000	HOXC6:175Kb:1.5e-12:1.9e-14:1.9e+02:7.8e+02
chr12	54575000	54600000	HOXC8:175Kb:1.5e-12:1.9e-14:1.9e+02:7.8e+02
chr12	54575000	54600000	HOXC9:200Kb:0:0:1.6e+02:8.4e+02
chr12	54575000	54600000	MIR196A2:200Kb:0:0:1.6e+02:8.4e+02
chr12	54600000	54625000	GPR84:-150Kb:0:0:2.3e+02:1e+03
chr12	54675000	54700000	COPZ1:-25Kb:0:0:8.9e+02:1.7e+03
chr12	54675000	54700000	GPR84:-75Kb:3e-12:1.7e-13:3.3e+02:8.8e+02
chr12	54700000	54725000	HNRNPA1P10:25Kb:0:0:8.9e+02:1.7e+03
chr12	54700000	54725000	NFE2:25Kb:0:0:8.9e+02:1.7e+03
chr12	54725000	54750000	GPR84:-25Kb:1.2e-13:5.2e-15:8.9e+02:1.5e+03
chr12	54750000	54775000	HNRNPA1P10:75Kb:1.6e-11:3.9e-13:3.3e+02:8.8e+02
chr12	54750000	54775000	MIR148B:25Kb:6.2e-13:8e-15:8.9e+02:1.5e+03
chr12	54750000	54775000	NFE2:75Kb:1.6e-11:3.9e-13:3.3e+02:8.8e+02
chr12	54750000	54775000	ZNF385A:-25Kb:3.3e-14:1.3e-15:8.9e+02:1.5e+03
chr12	54775000	54800000	GPR84:25Kb:5.6e-14:1.6e-15:8.9e+02:1.5e+03
chr12	54775000	54800000	ITGA5:-25Kb:0:0:8.9e+02:1.7e+03
chr12	54800000	54825000	ZNF385A:25Kb:0:0:8.9e+02:1.7e+03
chr12	54825000	54850000	ITGA5:25Kb:3e-11:7.3e-13:8.9e+02:1.4e+03
chr12	54825000	54850000	ZNF385A:50Kb:0:0:4.7e+02:1.3e+03
chr12	54950000	54975000	PPP1R1A:-25Kb:0:0:2.5e+02:1e+03
chr12	54975000	55000000	GLYCAM1:-25Kb:2.4e-12:3.1e-14:2.7e+02:8.4e+02
chr12	55000000	55025000	DCD:-25Kb:3.1e-11:4.1e-13:2.7e+02:8.2e+02
chr12	55000000	55025000	LACRT:-25Kb:3.1e-11:4.1e-13:2.7e+02:8.2e+02
chr12	55000000	55025000	PPP1R1A:25Kb:1e-12:2.7e-14:2.7e+02:8.4e+02
chr12	55025000	55050000	GLYCAM1:25Kb:9.8e-12:2.5e-13:2.7e+02:8.2e+02
chr12	56000000	56025000	OR10P1:-25Kb:0:0:2.7e+02:8e+02
chr12	56050000	56075000	OR10P1:25Kb:0:0:2.7e+02:9.8e+02
chr12	56325000	56350000	CDK2:-25Kb:0:0:9.5e+02:1.5e+03
chr12	56325000	56350000	PMEL:-25Kb:0:0:9.5e+02:1.5e+03
chr12	56325000	56350000	RAB5B:-25Kb:0:0:9.5e+02:1.5e+03
chr12	57400000	57425000	MYO1A:-25Kb:8.8e-15:1.1e-16:9.1e+02:1.5e+03
chr12	57425000	57450000	TAC3:25Kb:8.4e-15:1.1e-16:9.1e+02:1.5e+03
chr12	57425000	57450000	ZBTB39:25Kb:8.4e-15:1.1e-16:9.1e+02:1.5e+03
chr12	57550000	57575000	LRP1:50Kb:3.3e-13:4.4e-15:4.9e+02:1.1e+03
chr12	57550000	57575000	STAT6:50Kb:3.3e-13:4.4e-15:4.9e+02:1.1e+03
chr12	57600000	57625000	NDUFA4L2:-25Kb:0:0:9.1e+02:2e+03
chr12	57600000	57625000	STAC3:-25Kb:0:0:9.1e+02:2e+03
chr12	57625000	57650000	NXPH4:25Kb:0:0:9.1e+02:2e+03
chr12	57625000	57650000	SHMT2:25Kb:0:0:9.1e+02:2e+03
chr12	57975000	58000000	ARHGEF25:-25Kb:0:0:6.8e+02:1.5e+03
chr12	57975000	58000000	SLC26A10:-25Kb:0:0:6.8e+02:1.5e+03
chr12	58000000	58025000	DTX3:25Kb:0:0:6.8e+02:1.5e+03
chr12	58000000	58025000	PIP4K2C:25Kb:0:0:6.8e+02:1.5e+03
chr12	58250000	58275000	CTDSP2:25Kb:1.7e-12:4.3e-14:6.8e+02:1.2e+03
chr12	58275000	58300000	CTDSP2:50Kb:9.1e-13:1.2e-14:3.6e+02:8.9e+02
chr12	59950000	59975000	SLC16A7:-25Kb:1.6e-12:2e-14:1.3e+02:2.1e+02
chr12	62675000	62700000	USP15:25Kb:5.1e-11:6.2e-13:5.2e+02:7e+02
chr12	63175000	63200000	C12orf61:200Kb:1.6e-13:2.1e-15:91:3e+02
chr12	63175000	63200000	MIRLET7I:200Kb:1.6e-13:2.1e-15:91:3e+02
chr12	64750000	64775000	C12orf56:-25Kb:0:0:2.7e+02:6.2e+02
chr12	64750000	64775000	XPOT:-25Kb:0:0:2.7e+02:6.2e+02
chr12	64800000	64825000	TBK1:-25Kb:0:0:4.9e+02:8.4e+02
chr12	65025000	65050000	MIR548C:25Kb:0:0:4.9e+02:8e+02
chr12	65025000	65050000	MIR548Z:25Kb:0:0:4.9e+02:8e+02
chr12	65025000	65050000	RASSF3:25Kb:0:0:4.9e+02:8e+02
chr12	65050000	65075000	MIR548C:50Kb:1.6e-13:4.1e-15:2.6e+02:5.4e+02
chr12	65050000	65075000	MIR548Z:50Kb:1.6e-13:4.1e-15:2.6e+02:5.4e+02
chr12	65050000	65075000	RASSF3:50Kb:1.6e-13:4.1e-15:2.6e+02:5.4e+02
chr12	66650000	66675000	HELB:-25Kb:0:0:3.2e+02:6.2e+02
chr12	67675000	67700000	CAND1:25Kb:8e-12:9.9e-14:2.7e+02:4.5e+02
chr12	68050000	68075000	DYRK2:25Kb:0:0:2.7e+02:5.5e+02
chr12	69100000	69125000	LOC100507250:25Kb:0:0:5.5e+02:8.5e+02
chr12	69100000	69125000	NUP107:25Kb:0:0:5.5e+02:8.5e+02
chr12	69150000	69175000	LOC100130075:-25Kb:0:0:5.5e+02:9.8e+02
chr12	70025000	70050000	LRRC10:25Kb:0:0:5.5e+02:9.8e+02
chr12	71050000	71075000	PTPRB:25Kb:0:0:3.6e+02:6.1e+02
chr12	72025000	72050000	RAB21:-100Kb:0:0:1.3e+02:3.9e+02
chr12	72025000	72050000	THAP2:-25Kb:0:0:4.1e+02:7.4e+02
chr12	72025000	72050000	ZFC3H1:-25Kb:0:0:4.1e+02:7.4e+02
chr12	72050000	72075000	RAB21:-75Kb:0:0:1.7e+02:4.3e+02
chr12	72050000	72075000	TMEM19:-25Kb:0:0:4.1e+02:7.5e+02
chr12	72075000	72100000	RAB21:-50Kb:2e-11:1.1e-12:2.3e+02:4.4e+02
chr12	72075000	72100000	THAP2:25Kb:0:0:4.1e+02:7.5e+02
chr12	72075000	72100000	ZFC3H1:25Kb:0:0:4.1e+02:7.5e+02
chr12	72100000	72125000	RAB21:-25Kb:0:0:4.1e+02:6.9e+02
chr12	72100000	72125000	TMEM19:25Kb:0:0:4.1e+02:7.2e+02
chr12	72125000	72150000	THAP2:75Kb:0:0:1.7e+02:4.3e+02
chr12	72125000	72150000	TMEM19:50Kb:3.7e-11:1.4e-12:2.3e+02:4.4e+02
chr12	72125000	72150000	ZFC3H1:75Kb:0:0:1.7e+02:4.3e+02
chr12	74650000	74675000	LOC100507377:-25Kb:0:0:2e+02:4.5e+02
chr12	80275000	80300000	PPP1R12A:-50Kb:6.2e-11:3.5e-12:1.5e+02:2.9e+02
chr12	80300000	80325000	PPP1R12A:-25Kb:0:0:2.8e+02:4.8e+02
chr12	80350000	80375000	PPP1R12A:25Kb:0:0:2.8e+02:6.3e+02
chr12	80375000	80400000	PPP1R12A:50Kb:0:0:1.5e+02:3.3e+02
chr12	86225000	86250000	NTS:-25Kb:0:0:1.4e+02:2.1e+02
chr12	86250000	86275000	RASSF9:25Kb:0:0:1.4e+02:2.1e+02
chr12	88450000	88475000	C12orf29:25Kb:0:0:1.4e+02:3.1e+02
chr12	88450000	88475000	CEP290:-75Kb:2.2e-13:1e-14:50:1.5e+02
chr12	88450000	88475000	TMTC3:-75Kb:2.2e-13:1e-14:50:1.5e+02
chr12	88475000	88500000	CEP290:-50Kb:3e-11:1.8e-12:1.1e+02:2e+02
chr12	88475000	88500000	TMTC3:-50Kb:3e-11:1.8e-12:1.1e+02:2e+02
chr12	88500000	88525000	CEP290:-25Kb:0:0:2e+02:4.6e+02
chr12	88500000	88525000	TMTC3:-25Kb:0:0:2e+02:4.6e+02
chr12	88550000	88575000	CEP290:25Kb:0:0:2e+02:4e+02
chr12	88550000	88575000	TMTC3:25Kb:0:0:2e+02:4e+02
chr12	88600000	88625000	CEP290:75Kb:9.8e-11:7.5e-12:76:1.6e+02
chr12	88600000	88625000	TMTC3:75Kb:9.8e-11:7.5e-12:76:1.6e+02
chr12	89700000	89725000	DUSP6:-25Kb:8.8e-15:1.1e-16:4.4e+02:6.5e+02
chr12	92775000	92800000	CLLU1:-25Kb:3.7e-13:9.8e-15:2.9e+02:6.5e+02
chr12	92775000	92800000	CLLU1OS:-25Kb:3.7e-13:9.8e-15:2.9e+02:6.5e+02
chr12	92825000	92850000	CLLU1:25Kb:0:0:2.9e+02:7e+02
chr12	92825000	92850000	CLLU1OS:25Kb:0:0:2.9e+02:7e+02
chr12	93725000	93750000	LOC643339:-25Kb:0:0:5.2e+02:9.8e+02
chr12	93725000	93750000	NUDT4:-25Kb:0:0:5.2e+02:9.8e+02
chr12	95875000	95900000	METAP2:25Kb:2.7e-13:3.6e-15:4.7e+02:7e+02
chr12	98875000	98900000	TMPO:-25Kb:0:0:4.5e+02:8.3e+02
chr12	98875000	98900000	TMPO-AS1:-25Kb:0:0:4.5e+02:8.3e+02
chr12	98900000	98925000	LOC643770:25Kb:0:0:4.5e+02:8.3e+02
chr12	98950000	98975000	SLC25A3:-25Kb:0:0:4.5e+02:8.2e+02
chr12	98950000	98975000	SNORA53:-25Kb:0:0:4.5e+02:8.2e+02
chr12	98975000	99000000	APAF1:-50Kb:0:0:2.4e+02:4.9e+02
chr12	98975000	99000000	IKBIP:-50Kb:0:0:2.4e+02:4.9e+02
chr12	99000000	99025000	APAF1:-25Kb:0:0:4.5e+02:6.9e+02
chr12	99000000	99025000	IKBIP:-25Kb:0:0:4.5e+02:6.9e+02
chr12	99000000	99025000	SLC25A3:25Kb:0:0:4.5e+02:7.8e+02
chr12	99000000	99025000	SNORA53:25Kb:0:0:4.5e+02:7.8e+02
chr12	99025000	99050000	SLC25A3:50Kb:0:0:2.4e+02:4.9e+02
chr12	99025000	99050000	SNORA53:50Kb:0:0:2.4e+02:4.9e+02
chr12	100500000	100525000	UHRF1BP1L:-25Kb:3e-12:1.2e-13:3.5e+02:4.9e+02
chr12	100525000	100550000	ACTR6:-50Kb:0:0:2e+02:3.6e+02
chr12	100525000	100550000	GOLGA2P5:-25Kb:0:0:3.5e+02:5.9e+02
chr12	100525000	100550000	MIR1827:-50Kb:0:0:2e+02:3.6e+02
chr12	100550000	100575000	ACTR6:-25Kb:0:0:3.5e+02:6.6e+02
chr12	100550000	100575000	MIR1827:-25Kb:0:0:3.5e+02:6.6e+02
chr12	100550000	100575000	UHRF1BP1L:25Kb:0:0:3.5e+02:5.9e+02
chr12	100575000	100600000	GOLGA2P5:25Kb:0:0:3.5e+02:6.6e+02
chr12	100575000	100600000	UHRF1BP1L:50Kb:0:0:2e+02:3.6e+02
chr12	100600000	100625000	ACTR6:25Kb:0:0:3.5e+02:5.6e+02
chr12	100600000	100625000	MIR1827:25Kb:0:0:3.5e+02:5.6e+02
chr12	100675000	100700000	DEPDC4:25Kb:5.9e-11:7.4e-13:3.5e+02:4.9e+02
chr12	100675000	100700000	SCYL2:25Kb:5.9e-11:7.4e-13:3.5e+02:4.9e+02
chr12	100725000	100750000	SLC17A8:-25Kb:9.3e-11:2.7e-12:3.5e+02:4.9e+02
chr12	100775000	100800000	SLC17A8:25Kb:0:0:3.5e+02:6e+02
chr12	102175000	102200000	GNPTAB:-25Kb:0:0:4.3e+02:9e+02
chr12	102225000	102250000	DRAM1:-25Kb:0:0:4.3e+02:8.4e+02
chr12	102475000	102500000	CCDC53:25Kb:8.1e-11:1e-12:2.3e+02:5.1e+02
chr12	102825000	102850000	IGF1:-25Kb:0:0:2.3e+02:6.8e+02
chr12	103275000	103300000	PAH:-25Kb:8.9e-15:1.1e-16:1.3e+02:4.6e+02
chr12	104550000	104575000	NFYB:25Kb:0:0:6e+02:1e+03
chr12	104875000	104900000	CHST11:25Kb:0:0:5.4e+02:1e+03
chr12	106650000	106675000	CKAP4:25Kb:3.4e-13:4.4e-15:5.1e+02:7.9e+02
chr12	107125000	107150000	LOC100287944:-25Kb:0:0:5.1e+02:8.5e+02
chr12	107125000	107150000	RIC8B:-25Kb:0:0:5.1e+02:8.5e+02
chr12	109000000	109025000	ISCU:50Kb:0:0:4.3e+02:9.5e+02
chr12	109000000	109025000	SART3:50Kb:0:0:4.3e+02:9.5e+02
chr12	110475000	110500000	C12orf76:-25Kb:0:0:7.6e+02:1.3e+03
chr12	110525000	110550000	C12orf76:25Kb:0:0:7.6e+02:1.4e+03
chr12	111850000	111875000	SH2B3:25Kb:0:0:8.1e+02:1.2e+03
chr12	111875000	111900000	SH2B3:50Kb:0:0:4.3e+02:9.5e+02
chr12	112175000	112200000	ALDH2:-25Kb:0:0:8.1e+02:1.4e+03
chr12	112225000	112250000	ALDH2:25Kb:0:0:8.1e+02:1.2e+03
chr12	113475000	113500000	C12orf52:-125Kb:4.9e-11:6.9e-13:2.3e+02:5.6e+02
chr12	113475000	113500000	DDX54:-125Kb:4.9e-11:6.9e-13:2.3e+02:5.6e+02
chr12	113600000	113625000	DTX1:125Kb:1.7e-11:2e-13:2.3e+02:5.6e+02
chr12	113750000	113775000	SDSL:-100Kb:4.9e-12:6.6e-14:2.8e+02:6.1e+02
chr12	113850000	113875000	SLC24A6:100Kb:1.6e-11:2.1e-13:2.8e+02:6.1e+02
chr12	116825000	116850000	MIR4472-2:-25Kb:6.8e-11:8.7e-13:7.4e+02:1.1e+03
chr12	116925000	116950000	LINC00173:-25Kb:0:0:7.4e+02:1.2e+03
chr12	116950000	116975000	MAP1LC3B2:-25Kb:0:0:7.4e+02:1.3e+03
chr12	116975000	117000000	LINC00173:25Kb:0:0:7.4e+02:1.3e+03
chr12	117000000	117025000	MAP1LC3B2:25Kb:5.4e-12:1.5e-13:7.4e+02:1.1e+03
chr12	117475000	117500000	TESC:-50Kb:7.1e-14:8.9e-16:4.2e+02:8.6e+02
chr12	117500000	117525000	TESC:-25Kb:1.8e-13:4.4e-15:7.4e+02:1.2e+03
chr12	118450000	118475000	WSB2:-25Kb:0:0:5.4e+02:9.6e+02
chr12	118475000	118500000	RFC5:25Kb:0:0:5.4e+02:9.6e+02
chr12	120550000	120575000	MIR4498:-25Kb:0:0:8.6e+02:1.5e+03
chr12	120575000	120600000	RAB35:25Kb:0:0:8.6e+02:1.5e+03
chr12	120600000	120625000	MIR4498:25Kb:0:0:8.6e+02:1.4e+03
chr12	120650000	120675000	PXN:-50Kb:0:0:4.4e+02:1.1e+03
chr12	121075000	121100000	MLEC:-25Kb:0:0:8.6e+02:1.3e+03
chr12	121100000	121125000	CABP1:25Kb:0:0:8.6e+02:1.3e+03
chr12	121975000	122000000	MORN3:-125Kb:2.6e-11:3.4e-13:2.2e+02:6.6e+02
chr12	122575000	122600000	MLXIP:75Kb:2.4e-11:6.1e-13:2.7e+02:8.3e+02
chr12	122600000	122625000	MLXIP:100Kb:1.9e-12:2.4e-14:2.1e+02:8e+02
chr12	123600000	123625000	PITPNM2:25Kb:6.8e-13:8.8e-15:8.3e+02:1.4e+03
chr12	125425000	125450000	DHX37:-25Kb:4e-13:5e-15:5.5e+02:1e+03
chr12	125500000	125525000	BRI3BP:25Kb:1.7e-13:2.2e-15:5.5e+02:1e+03
chr12	127325000	127350000	LOC440117:-25Kb:1.1e-14:3.3e-16:3.9e+02:5.6e+02
chr12	127375000	127400000	LOC440117:25Kb:0:0:3.9e+02:6.5e+02
chr12	129275000	129300000	SLC15A4:-25Kb:0:0:3.6e+02:6.1e+02
chr12	129300000	129325000	GLT1D1:-25Kb:0:0:3.6e+02:5.1e+02
chr12	129325000	129350000	SLC15A4:25Kb:0:0:3.6e+02:5.1e+02
chr12	131300000	131325000	RAN:-50Kb:0:0:3.3e+02:7.1e+02
chr12	131325000	131350000	STX2:25Kb:8.3e-13:2.3e-14:6.1e+02:9e+02
chr12	131350000	131375000	STX2:50Kb:0:0:3.3e+02:7.1e+02
chr12	131450000	131475000	GPR133:25Kb:4.6e-11:5.7e-13:6.1e+02:9e+02
chr12	133200000	133225000	ZNF605:-325Kb:0:0:5.2e+02:1.3e+03
chr12	133250000	133275000	ZNF605:-275Kb:0:0:5.2e+02:1.1e+03
chr12	133275000	133300000	ZNF10:-425Kb:2e-13:4.2e-15:5.2e+02:1.1e+03
chr12	133300000	133325000	ZNF140:-350Kb:2.3e-13:4.7e-15:5.2e+02:1.1e+03
chr13	21100000	21125000	IFT88:-25Kb:0:0:3e+02:5e+02
chr13	21125000	21150000	CRYL1:25Kb:0:0:3e+02:5e+02
chr13	21300000	21325000	IL17D:25Kb:2e-12:2.9e-14:3e+02:4.5e+02
chr13	21600000	21625000	LATS2:-25Kb:0:0:2.7e+02:4.7e+02
chr13	21650000	21675000	LATS2:25Kb:0:0:2.7e+02:4.5e+02
chr13	25950000	25975000	ATP8A2:25Kb:8.8e-15:1.1e-16:3.7e+02:5.6e+02
chr13	26800000	26825000	RNF6:25Kb:0:0:3e+02:5.6e+02
chr13	27850000	27875000	RASL11A:25Kb:1.3e-11:1.7e-13:3.3e+02:5.5e+02
chr13	27850000	27875000	RPL21:25Kb:1.3e-11:1.7e-13:3.3e+02:5.5e+02
chr13	27850000	27875000	RPL21P28:25Kb:1.3e-11:1.7e-13:3.3e+02:5.5e+02
chr13	27850000	27875000	SNORA27:25Kb:1.3e-11:1.7e-13:3.3e+02:5.5e+02
chr13	27850000	27875000	SNORD102:25Kb:1.3e-11:1.7e-13:3.3e+02:5.5e+02
chr13	27950000	27975000	GTF3A:-25Kb:0:0:3.3e+02:6.4e+02
chr13	27975000	28000000	MTIF3:-25Kb:0:0:3.3e+02:6.3e+02
chr13	28000000	28025000	GTF3A:25Kb:0:0:3.3e+02:6.3e+02
chr13	30125000	30150000	SLC7A1:-25Kb:0:0:2.7e+02:4.4e+02
chr13	30175000	30200000	SLC7A1:25Kb:0:0:2.7e+02:4.6e+02
chr13	30900000	30925000	LINC00426:-25Kb:1.3e-11:3.4e-13:3.3e+02:4.8e+02
chr13	30950000	30975000	LINC00426:25Kb:6.6e-14:8.9e-16:3.3e+02:5e+02
chr13	31150000	31175000	USPL1:-25Kb:1.7e-14:2.2e-16:3.3e+02:4.9e+02
chr13	31250000	31275000	ALOX5AP:-25Kb:7.3e-14:1.9e-15:3.3e+02:4.8e+02
chr13	31300000	31325000	ALOX5AP:25Kb:0:0:3.3e+02:5.2e+02
chr13	31700000	31725000	HSPH1:-25Kb:0:0:2.1e+02:3.7e+02
chr13	32850000	32875000	BRCA2:-25Kb:0:0:2.6e+02:3.9e+02
chr13	32850000	32875000	ZAR1L:-25Kb:0:0:2.6e+02:3.9e+02
chr13	32975000	33000000	N4BP2L1:-25Kb:0:0:2.6e+02:4e+02
chr13	33050000	33075000	N4BP2L2-IT2:-25Kb:0:0:2.6e+02:4e+02
chr13	33075000	33100000	MINOS1P1:25Kb:0:0:2.6e+02:4e+02
chr13	33075000	33100000	N4BP2L2:-25Kb:9e-13:2.4e-14:2.6e+02:3.7e+02
chr13	33100000	33125000	N4BP2L2-IT2:25Kb:8.1e-13:2e-14:2.6e+02:3.7e+02
chr13	33125000	33150000	N4BP2L2:25Kb:0:0:2.6e+02:3.9e+02
chr13	33450000	33475000	LINC00423:-25Kb:0:0:2.3e+02:3.8e+02
chr13	34350000	34375000	RFC3:-25Kb:0:0:1.5e+02:3.1e+02
chr13	34400000	34425000	RFC3:25Kb:0:0:1.5e+02:2.9e+02
chr13	37350000	37375000	RFXAP:-25Kb:9.4e-11:1.4e-12:2.6e+02:3.6e+02
chr13	38925000	38950000	UFM1:25Kb:1.7e-13:2.2e-15:1.8e+02:2.6e+02
chr13	41375000	41400000	SLC25A15:25Kb:0:0:3.9e+02:6.4e+02
chr13	41850000	41875000	NAA16:-25Kb:8.5e-14:1.1e-15:3.9e+02:5.8e+02
chr13	42575000	42600000	DGKH:-25Kb:0:0:3.2e+02:5.5e+02
chr13	44900000	44925000	SERP2:-25Kb:1.9e-11:4.9e-13:3.2e+02:5.3e+02
chr13	44950000	44975000	SERP2:25Kb:0:0:3.2e+02:7.2e+02
chr13	46000000	46025000	COG3:-25Kb:2.3e-12:2.9e-14:3.5e+02:5.6e+02
chr13	46650000	46675000	CPB2:-25Kb:0:0:3.1e+02:5.8e+02
chr13	47425000	47450000	HTR2A:-25Kb:8.5e-13:1.1e-14:1.2e+02:2.9e+02
chr13	47475000	47500000	HTR2A:25Kb:5.9e-12:1.5e-13:1.2e+02:2.8e+02
chr13	49075000	49100000	RCBTB2:-25Kb:0:0:2.7e+02:4.5e+02
chr13	49125000	49150000	RCBTB2:25Kb:0:0:2.7e+02:4.6e+02
chr13	49325000	49350000	LINC00462:175Kb:1.1e-13:1.7e-15:51:2.1e+02
chr13	50175000	50200000	ARL11:-25Kb:0:0:3.5e+02:5.6e+02
chr13	50225000	50250000	ARL11:25Kb:0:0:3.5e+02:5.5e+02
chr13	50400000	50425000	ARL11:200Kb:3.9e-14:1.7e-15:74:2.4e+02
chr13	50400000	50425000	EBPL:150Kb:4.9e-11:6.3e-13:1e+02:2.6e+02
chr13	50525000	50550000	MIR3613:-25Kb:6e-11:7.9e-13:1.9e+02:3.4e+02
chr13	50525000	50550000	TRIM13:-25Kb:6e-11:7.9e-13:1.9e+02:3.4e+02
chr13	51600000	51625000	GUCY1B2:-25Kb:0:0:2.9e+02:5e+02
chr13	52350000	52375000	DHRS12:-25Kb:0:0:3.7e+02:6.1e+02
chr13	52375000	52400000	LINC00282:-25Kb:0:0:3.7e+02:6.9e+02
chr13	52400000	52425000	DHRS12:25Kb:0:0:3.7e+02:6.9e+02
chr13	52975000	53000000	VPS36:-25Kb:0:0:1.2e+02:3.4e+02
chr13	53000000	53025000	CKAP2:-25Kb:7.1e-11:9.9e-13:1.2e+02:2.8e+02
chr13	53000000	53025000	THSD1:25Kb:0:0:1.2e+02:3.4e+02
chr13	53025000	53050000	VPS36:25Kb:9.7e-11:2.5e-12:1.2e+02:2.8e+02
chr13	60700000	60725000	DIAPH3:-25Kb:0:0:2.7e+02:4.3e+02
chr13	60725000	60750000	DIAPH3-AS2:25Kb:0:0:2.7e+02:4.3e+02
chr13	73325000	73350000	BORA:25Kb:0:0:2.3e+02:3.5e+02
chr13	73325000	73350000	DIS3:-25Kb:0:0:2.3e+02:3.1e+02
chr13	73325000	73350000	MZT1:25Kb:0:0:2.3e+02:3.5e+02
chr13	73325000	73350000	PIBF1:-25Kb:0:0:2.3e+02:3.1e+02
chr13	76075000	76100000	COMMD6:-25Kb:0:0:2.7e+02:4.2e+02
chr13	76075000	76100000	TBC1D4:25Kb:0:0:2.7e+02:4e+02
chr13	76075000	76100000	UCHL3:-25Kb:0:0:2.7e+02:4.2e+02
chr13	77475000	77500000	BTF3P11:-25Kb:0:0:2e+02:4.1e+02
chr13	77475000	77500000	CLN5:-75Kb:0:0:40:2.3e+02
chr13	77475000	77500000	IRG1:-50Kb:0:0:1e+02:2.5e+02
chr13	77500000	77525000	CLN5:-50Kb:0:0:59:2e+02
chr13	77500000	77525000	IRG1:-25Kb:0:0:2e+02:4.2e+02
chr13	77525000	77550000	BTF3P11:25Kb:0:0:2e+02:4.2e+02
chr13	77525000	77550000	CLN5:-25Kb:0:0:1.1e+02:4.2e+02
chr13	77550000	77575000	BTF3P11:50Kb:0:0:59:2e+02
chr13	77550000	77575000	IRG1:25Kb:0:0:1.1e+02:4.2e+02
chr13	77575000	77600000	CLN5:25Kb:8.3e-13:5e-14:2.7e+02:3.9e+02
chr13	79200000	79225000	POU4F1:25Kb:0:0:1.7e+02:4e+02
chr13	79200000	79225000	RNF219:-25Kb:0:0:1.7e+02:3.6e+02
chr13	80000000	80025000	NDFIP2:-50Kb:0:0:1.3e+02:3.1e+02
chr13	80000000	80025000	NDFIP2-AS1:-50Kb:0:0:1.3e+02:3.1e+02
chr13	80025000	80050000	NDFIP2:-25Kb:0:0:2.4e+02:4.3e+02
chr13	80025000	80050000	NDFIP2-AS1:-25Kb:0:0:2.4e+02:4.3e+02
chr13	80050000	80075000	RBM26:75Kb:7.5e-11:1.9e-12:89:2.2e+02
chr13	80050000	80075000	RBM26-AS1:75Kb:7.5e-11:1.9e-12:89:2.2e+02
chr13	80075000	80100000	NDFIP2:25Kb:0:0:2.4e+02:5e+02
chr13	80075000	80100000	NDFIP2-AS1:25Kb:0:0:2.4e+02:5e+02
chr13	80100000	80125000	NDFIP2:50Kb:8.6e-12:4.5e-13:1.3e+02:2.8e+02
chr13	80100000	80125000	NDFIP2-AS1:50Kb:8.6e-12:4.5e-13:1.3e+02:2.8e+02
chr13	80100000	80125000	RBM26:125Kb:0:0:56:2.7e+02
chr13	80100000	80125000	RBM26-AS1:125Kb:0:0:56:2.7e+02
chr13	85900000	85925000	LINC00351:-25Kb:0:0:37:93
chr13	92950000	92975000	GPC6:-925Kb:2.5e-15:1.1e-16:9.1:6.5e+02
chr13	93850000	93875000	GPC6:-25Kb:0:0:4.5e+02:1.5e+03
chr13	93900000	93925000	GPC6:25Kb:0:0:4.5e+02:1.8e+03
chr13	93925000	93950000	GPC6:50Kb:2e-13:1.2e-14:1.7e+02:7.6e+02
chr13	95200000	95225000	TGDS:-25Kb:1.9e-11:2.3e-13:3.3e+02:5.4e+02
chr13	95925000	95950000	ABCC4:-25Kb:0:0:3.3e+02:5.5e+02
chr13	97600000	97625000	LINC00359:-25Kb:9.2e-15:1.1e-16:1.2e+02:3.3e+02
chr13	97600000	97625000	OXGR1:-25Kb:9.2e-15:1.1e-16:1.2e+02:3.3e+02
chr13	97750000	97775000	MBNL2:-100Kb:9.1e-12:3.7e-13:99:2.8e+02
chr13	97775000	97800000	MBNL2:-75Kb:2.5e-12:6.8e-14:1.2e+02:3.1e+02
chr13	97825000	97850000	MBNL2:-25Kb:0:0:2.7e+02:6.2e+02
chr13	99975000	100000000	FKSG29:-25Kb:0:0:4.6e+02:6.9e+02
chr13	99975000	100000000	MIR623:-25Kb:0:0:4.6e+02:6.9e+02
chr13	100100000	100125000	TM9SF2:-50Kb:4e-11:5e-13:2.5e+02:4.1e+02
chr13	101250000	101275000	GGACT:25Kb:0:0:2.7e+02:4.7e+02
chr13	101275000	101300000	GGACT:50Kb:8e-15:2.2e-16:1.4e+02:2.9e+02
chr13	101300000	101325000	GGACT:75Kb:9.4e-11:3.9e-12:98:2.2e+02
chr13	101300000	101325000	TMTC4:-25Kb:0:0:2.7e+02:4.5e+02
chr13	103225000	103250000	CCDC168:-175Kb:4e-12:5.2e-14:55:1.6e+02
chr13	103225000	103250000	ERCC5:-250Kb:0:0:39:1.8e+02
chr13	103350000	103375000	TPP2:125Kb:0:0:75:2.7e+02
chr13	103375000	103400000	TPP2:150Kb:2.8e-14:1.6e-15:63:1.8e+02
chr13	103400000	103425000	TPP2:175Kb:7.4e-13:5.1e-14:55:1.6e+02
chr13	103450000	103475000	TPP2:225Kb:1.7e-11:1.4e-12:44:1.4e+02
chr13	103475000	103500000	TPP2:250Kb:0:0:39:1.8e+02
chr13	103500000	103525000	TPP2:275Kb:0:0:36:1.6e+02
chr13	107000000	107025000	LINC00460:-25Kb:1.4e-11:1.9e-13:1.7e+02:2.4e+02
chr13	107225000	107250000	ARGLU1:25Kb:2.6e-14:3.3e-16:1.7e+02:2.4e+02
chr13	107225000	107250000	LINC00551:-25Kb:0:0:1.7e+02:2.9e+02
chr13	107275000	107300000	LINC00551:25Kb:0:0:1.3e+02:2.7e+02
chr13	108525000	108550000	FAM155A:25Kb:0:0:6.2e+02:2e+03
chr13	108550000	108575000	FAM155A:50Kb:0:0:2.4e+02:8.8e+02
chr13	108600000	108625000	FAM155A:100Kb:6.8e-12:3.5e-13:91:6.2e+02
chr13	108625000	108650000	FAM155A:125Kb:2.1e-12:8.2e-14:67:6.1e+02
chr13	111125000	111150000	COL4A2-AS1:-25Kb:0:0:4.4e+02:8.8e+02
chr13	111150000	111175000	RAB20:-50Kb:4.1e-11:1.6e-12:2.4e+02:4.4e+02
chr13	111175000	111200000	COL4A2-AS1:25Kb:0:0:4.4e+02:7.9e+02
chr13	111175000	111200000	RAB20:-25Kb:0:0:4.4e+02:7.4e+02
chr13	111200000	111225000	COL4A2-AS1:50Kb:4.3e-11:1.7e-12:2.4e+02:4.4e+02
chr13	111225000	111250000	RAB20:25Kb:1.7e-12:4.4e-14:4.4e+02:6.5e+02
chr13	114450000	114475000	LINC00565:-175Kb:8.1e-11:1.4e-12:2.1e+02:5.2e+02
chr14	20350000	20375000	OR4K2:25Kb:2.1e-13:2.8e-15:99:3.4e+02
chr14	20350000	20375000	OR4K5:-25Kb:0:0:99:4e+02
chr14	20400000	20425000	OR4K5:25Kb:5.5e-11:1.4e-12:99:3.2e+02
chr14	20875000	20900000	APEX1:-25Kb:0:0:4.9e+02:8.7e+02
chr14	20875000	20900000	KLHL33:-25Kb:0:0:4.9e+02:8.7e+02
chr14	20875000	20900000	OSGEP:-25Kb:0:0:4.9e+02:8.7e+02
chr14	20900000	20925000	TEP1:25Kb:0:0:4.9e+02:8.7e+02
chr14	21475000	21500000	RNASE13:-25Kb:0:0:5.1e+02:1.1e+03
chr14	21475000	21500000	RNASE7:-25Kb:0:0:5.1e+02:1.1e+03
chr14	21500000	21525000	NDRG2:25Kb:0:0:5.1e+02:1.1e+03
chr14	21500000	21525000	TPPP2:25Kb:0:0:5.1e+02:1.1e+03
chr14	21525000	21550000	TMEM253:-25Kb:0:0:5.1e+02:9.6e+02
chr14	21525000	21550000	ZNF219:-25Kb:0:0:5.1e+02:9.6e+02
chr14	21550000	21575000	ARHGEF40:25Kb:0:0:5.1e+02:9.6e+02
chr14	21550000	21575000	RNASE8:25Kb:0:0:5.1e+02:9.6e+02
chr14	23325000	23350000	REM2:-25Kb:0:0:6.1e+02:1.3e+03
chr14	23350000	23375000	LRP10:25Kb:0:0:6.1e+02:1.3e+03
chr14	23350000	23375000	PRMT5:-25Kb:5.9e-12:7.5e-14:6.1e+02:1.1e+03
chr14	23350000	23375000	RBM23:-25Kb:5.9e-12:7.5e-14:6.1e+02:1.1e+03
chr14	23375000	23400000	REM2:25Kb:2.6e-12:6.9e-14:6.1e+02:1.1e+03
chr14	23450000	23475000	PSMB11:-50Kb:0:0:5e+02:1.2e+03
chr14	23450000	23475000	PSMB5:-50Kb:0:0:5e+02:1.2e+03
chr14	23500000	23525000	AJUBA:50Kb:0:0:5e+02:1.2e+03
chr14	23575000	23600000	SLC7A8:-75Kb:0:0:3.6e+02:1e+03
chr14	23600000	23625000	CEBPE:25Kb:0:0:8.9e+02:1.6e+03
chr14	23625000	23650000	CEBPE:50Kb:0:0:5e+02:1.1e+03
chr14	23650000	23675000	CEBPE:75Kb:0:0:3.6e+02:1e+03
chr14	24525000	24550000	NRL:-25Kb:1.2e-11:1.6e-13:5.9e+02:1e+03
chr14	24525000	24550000	PCK2:-25Kb:1.2e-11:1.6e-13:5.9e+02:1e+03
chr14	24550000	24575000	CPNE6:25Kb:2.2e-11:2.7e-13:5.9e+02:1e+03
chr14	24700000	24725000	DHRS1:-50Kb:0:0:3.2e+02:8.1e+02
chr14	24700000	24725000	NOP9:-50Kb:0:0:3.2e+02:8.1e+02
chr14	24700000	24725000	RABGGTA:-25Kb:0:0:5.9e+02:1.1e+03
chr14	24700000	24725000	TGM1:-25Kb:0:0:5.9e+02:1.1e+03
chr14	24725000	24750000	GMPR2:25Kb:0:0:5.9e+02:1.1e+03
chr14	24725000	24750000	NEDD8-MDP1:25Kb:0:0:5.9e+02:1.1e+03
chr14	24725000	24750000	TINF2:25Kb:0:0:5.9e+02:1.1e+03
chr14	24750000	24775000	GMPR2:50Kb:0:0:3.2e+02:8.1e+02
chr14	24750000	24775000	NEDD8-MDP1:50Kb:0:0:3.2e+02:8.1e+02
chr14	24750000	24775000	TINF2:50Kb:0:0:3.2e+02:8.1e+02
chr14	24800000	24825000	CBLN3:-75Kb:0:0:2.2e+02:7.7e+02
chr14	24800000	24825000	KHNYN:-75Kb:0:0:2.2e+02:7.7e+02
chr14	24800000	24825000	SDR39U1:-100Kb:0:0:1.7e+02:6.4e+02
chr14	24850000	24875000	CBLN3:-25Kb:4e-11:1e-12:5.9e+02:9.6e+02
chr14	24850000	24875000	KHNYN:-25Kb:4e-11:1e-12:5.9e+02:9.6e+02
chr14	24875000	24900000	ADCY4:75Kb:0:0:2.2e+02:7.7e+02
chr14	24875000	24900000	NYNRIN:25Kb:9.6e-11:1.2e-12:5.9e+02:9.6e+02
chr14	24875000	24900000	RIPK3:75Kb:0:0:2.2e+02:7.7e+02
chr14	24900000	24925000	ADCY4:100Kb:0:0:1.7e+02:6.4e+02
chr14	24900000	24925000	RIPK3:100Kb:0:0:1.7e+02:6.4e+02
chr14	29250000	29275000	C14orf23:25Kb:0:0:1.4e+02:2.5e+02
chr14	29250000	29275000	FOXG1:25Kb:0:0:1.4e+02:2.5e+02
chr14	31525000	31550000	AP4S1:50Kb:4.5e-13:5.9e-15:2.4e+02:4.4e+02
chr14	31525000	31550000	MIR624:50Kb:4.5e-13:5.9e-15:2.4e+02:4.4e+02
chr14	31525000	31550000	STRN3:50Kb:4.5e-13:5.9e-15:2.4e+02:4.4e+02
chr14	31725000	31750000	HECTD1:50Kb:1.5e-11:2.1e-13:1.7e+02:3.6e+02
chr14	32750000	32775000	AKAP6:-25Kb:1.6e-13:2.1e-15:2.3e+02:4e+02
chr14	34500000	34525000	EGLN3:100Kb:0:0:1.6e+02:4.1e+02
chr14	35550000	35575000	KIAA0391:-25Kb:9.5e-13:1.3e-14:2.7e+02:4.6e+02
chr14	35550000	35575000	PPP2R3C:-25Kb:9.5e-13:1.3e-14:2.7e+02:4.6e+02
chr14	35825000	35850000	NFKBIA:-25Kb:0:0:4.3e+02:7.7e+02
chr14	37625000	37650000	MIPOL1:-25Kb:0:0:2.7e+02:4.9e+02
chr14	37650000	37675000	LOC100129794:25Kb:0:0:2.7e+02:4.9e+02
chr14	37650000	37675000	SLC25A21:25Kb:0:0:2.7e+02:4.9e+02
chr14	39575000	39600000	PNN:-50Kb:0:0:1.2e+02:3.2e+02
chr14	39575000	39600000	TRAPPC6B:-50Kb:0:0:1.2e+02:3.2e+02
chr14	39600000	39625000	GEMIN2:25Kb:3.9e-15:1.1e-16:2.4e+02:3.8e+02
chr14	39600000	39625000	PNN:-25Kb:0:0:2.4e+02:5.7e+02
chr14	39600000	39625000	TRAPPC6B:-25Kb:0:0:2.4e+02:5.7e+02
chr14	39625000	39650000	GEMIN2:50Kb:0:0:1.2e+02:3.2e+02
chr14	39650000	39675000	PNN:25Kb:0:0:2.4e+02:4.6e+02
chr14	39650000	39675000	TRAPPC6B:25Kb:0:0:2.4e+02:4.6e+02
chr14	39675000	39700000	MIA2:-25Kb:8e-15:1.1e-16:2.4e+02:3.8e+02
chr14	42050000	42075000	LRFN5:-25Kb:0:0:74:1.3e+02
chr14	45400000	45425000	FAM179B:-25Kb:0:0:1.9e+02:3.6e+02
chr14	45400000	45425000	KLHL28:-25Kb:0:0:1.9e+02:3.6e+02
chr14	45450000	45475000	FAM179B:25Kb:1.1e-14:3.3e-16:1.9e+02:3.4e+02
chr14	45450000	45475000	KLHL28:25Kb:1.1e-14:3.3e-16:1.9e+02:3.4e+02
chr14	45625000	45650000	FANCM:25Kb:4.9e-13:7.1e-15:1.8e+02:3.2e+02
chr14	45625000	45650000	FKBP3:25Kb:4.9e-13:7.1e-15:1.8e+02:3.2e+02
chr14	45675000	45700000	MIS18BP1:-25Kb:5.9e-11:8.7e-13:1.8e+02:3.1e+02
chr14	47125000	47150000	RPL10L:25Kb:8.2e-13:1.1e-14:81:1.3e+02
chr14	50050000	50075000	MGAT2:-25Kb:0:0:3.1e+02:5.5e+02
chr14	50050000	50075000	RPL36AL:-25Kb:0:0:3.1e+02:5.5e+02
chr14	50075000	50100000	LRR1:25Kb:0:0:3.1e+02:5.5e+02
chr14	50075000	50100000	RPS29:25Kb:0:0:3.1e+02:5.5e+02
chr14	50325000	50350000	C14orf183:-225Kb:0:0:74:3.4e+02
chr14	50825000	50850000	CDKL1:-25Kb:0:0:3.1e+02:5.7e+02
chr14	51250000	51275000	NIN:-25Kb:2e-13:2.7e-15:2.6e+02:4.8e+02
chr14	51300000	51325000	NIN:25Kb:1.2e-12:3.1e-14:3.2e+02:5.4e+02
chr14	51375000	51400000	PYGL:-25Kb:3.5e-11:4.5e-13:3.2e+02:5.1e+02
chr14	52425000	52450000	C14orf166:-25Kb:0:0:2.4e+02:4e+02
chr14	52475000	52500000	C14orf166:25Kb:0:0:2.4e+02:4e+02
chr14	53125000	53150000	ERO1L:-25Kb:1.4e-11:3.5e-13:2.7e+02:4e+02
chr14	53125000	53150000	PSMC6:-25Kb:1.4e-11:3.5e-13:2.7e+02:4e+02
chr14	53150000	53175000	STYX:-25Kb:3.6e-13:4.4e-15:2.7e+02:4.1e+02
chr14	53175000	53200000	ERO1L:25Kb:4e-13:5.1e-15:2.7e+02:4.1e+02
chr14	53175000	53200000	PSMC6:25Kb:4e-13:5.1e-15:2.7e+02:4.1e+02
chr14	53575000	53600000	DDHD1:-25Kb:0:0:1.8e+02:3.7e+02
chr14	55550000	55575000	LGALS3:-25Kb:9.3e-11:1.1e-12:4.5e+02:7.7e+02
chr14	57700000	57725000	AP5M1:-25Kb:0:0:2.2e+02:3.9e+02
chr14	57700000	57725000	EXOC5:-25Kb:0:0:2.2e+02:3.9e+02
chr14	58625000	58650000	ACTR10:-25Kb:0:0:3.1e+02:5.2e+02
chr14	58650000	58675000	PSMA3:-50Kb:0:0:1.6e+02:3.6e+02
chr14	58675000	58700000	PSMA3:-25Kb:1.4e-11:5.7e-13:3.1e+02:4.5e+02
chr14	58700000	58725000	ACTR10:50Kb:0:0:1.6e+02:3.6e+02
chr14	58725000	58750000	ARID4A:-25Kb:8.9e-15:1.1e-16:3.1e+02:4.8e+02
chr14	58725000	58750000	FLJ31306:-25Kb:8.9e-15:1.1e-16:3.1e+02:4.8e+02
chr14	58725000	58750000	PSMA3:25Kb:0:0:3.1e+02:5.2e+02
chr14	60675000	60700000	PPM1A:-25Kb:0:0:2.3e+02:4.2e+02
chr14	62000000	62025000	FLJ22447:-25Kb:0:0:3.2e+02:7.5e+02
chr14	65250000	65275000	SPTB:-25Kb:7.2e-13:3.8e-14:5.3e+02:7.2e+02
chr14	65300000	65325000	SPTB:25Kb:0:0:5.3e+02:8e+02
chr14	65325000	65350000	SPTB:50Kb:0:0:2.9e+02:6.2e+02
chr14	65350000	65375000	SPTB:75Kb:0:0:2e+02:5e+02
chr14	69400000	69425000	ACTN1:-25Kb:0:0:4.9e+02:8.1e+02
chr14	69400000	69425000	ACTN1-AS1:-25Kb:0:0:4.9e+02:8.1e+02
chr14	70125000	70150000	KIAA0247:50Kb:0:0:2.7e+02:5.7e+02
chr14	70150000	70175000	KIAA0247:75Kb:0:0:2e+02:5.1e+02
chr14	70175000	70200000	CCDC177:150Kb:4e-12:5.2e-14:1.2e+02:3.7e+02
chr14	73725000	73750000	PAPLN:25Kb:0:0:3.3e+02:6.8e+02
chr14	74050000	74075000	ACOT6:-25Kb:7.5e-11:9.4e-13:3.3e+02:5.7e+02
chr14	74075000	74100000	ACOT4:25Kb:8.2e-11:1e-12:3.3e+02:5.7e+02
chr14	74225000	74250000	ELMSAN1:-25Kb:0:0:5.1e+02:8.7e+02
chr14	74250000	74275000	MIR4505:25Kb:0:0:5.1e+02:8.7e+02
chr14	75100000	75125000	LTBP2:25Kb:1.9e-11:2.6e-13:5.6e+02:8.8e+02
chr14	81850000	81875000	STON2:-25Kb:0:0:3.5e+02:7.1e+02
chr14	81900000	81925000	STON2:25Kb:0:0:3.5e+02:7.8e+02
chr14	88450000	88475000	LOC283587:-25Kb:0:0:2.1e+02:3.7e+02
chr14	88475000	88500000	GALC:25Kb:0:0:2.1e+02:3.7e+02
chr14	88475000	88500000	GPR65:25Kb:0:0:2.1e+02:3.7e+02
chr14	88500000	88525000	LOC283587:25Kb:0:0:2.1e+02:4e+02
chr14	88625000	88650000	LOC283587:150Kb:1.2e-14:6.7e-16:51:1.8e+02
chr14	91675000	91700000	GPR68:-25Kb:0:0:4.4e+02:8.2e+02
chr14	91725000	91750000	GPR68:25Kb:2.6e-12:6.6e-14:4.4e+02:7.1e+02
chr14	97225000	97250000	VRK1:-25Kb:2.4e-13:3.1e-15:6.3e+02:8.2e+02
chr14	99950000	99975000	CCNK:25Kb:0:0:66:3e+02
chr14	99950000	99975000	SETD3:25Kb:0:0:66:3e+02
chr14	100850000	100875000	LINC00523:-250Kb:2.7e-11:3.7e-13:1.1e+02:3.8e+02
chr14	103825000	103850000	EIF5:25Kb:0:0:5.6e+02:8.5e+02
chr14	103825000	103850000	SNORA28:25Kb:0:0:5.6e+02:8.5e+02
chr14	105225000	105250000	LINC00638:-50Kb:9.1e-15:1.1e-16:2.7e+02:5.6e+02
chr14	105450000	105475000	CDCA4:-25Kb:0:0:5e+02:7.9e+02
chr14	105475000	105500000	C14orf79:25Kb:0:0:5e+02:7.9e+02
chr14	105500000	105525000	AHNAK2:75Kb:9e-11:1.1e-12:1.8e+02:4.3e+02
chr14	105650000	105675000	JAG2:25Kb:6.9e-11:9.4e-13:2.9e+02:5.3e+02
chr14	105650000	105675000	NUDT14:25Kb:6.9e-11:9.4e-13:2.9e+02:5.3e+02
chr14	105725000	105750000	PACS2:-25Kb:0:0:2.9e+02:6.2e+02
chr14	105750000	105775000	BRF1:-25Kb:4e-12:1e-13:2.9e+02:5.5e+02
chr14	105775000	105800000	PACS2:25Kb:3.1e-12:8.5e-14:2.9e+02:5.5e+02
chr14	105800000	105825000	BRF1:25Kb:4e-12:1e-13:2.9e+02:5.5e+02
chr14	105850000	105875000	MTA1:-25Kb:7e-11:1.8e-12:2.9e+02:5.3e+02
chr14	105900000	105925000	CRIP2:-25Kb:1.6e-12:2e-14:2.9e+02:5.5e+02
chr14	105900000	105925000	MTA1:25Kb:0:0:2.9e+02:6.2e+02
chr14	105950000	105975000	TMEM121:-25Kb:1.5e-13:2e-15:2.9e+02:5.7e+02
chr14	105975000	106000000	C14orf80:25Kb:1.2e-13:1.7e-15:2.9e+02:5.7e+02
chr14	105975000	106000000	CRIP1:25Kb:1.2e-13:1.7e-15:2.9e+02:5.7e+02
chr15	20450000	20475000	CHEK2P2:-25Kb:0:0:0:2.7e+02
chr15	20500000	20525000	CHEK2P2:25Kb:5.6e-11:2.2e-12:0:92
chr15	20550000	20575000	CHEK2P2:75Kb:5.6e-11:2.2e-12:63:1.6e+02
chr15	21900000	21925000	LOC646214:-25Kb:0:0:0:3.5e+02
chr15	22500000	22525000	REREP3:-25Kb:0:0:2.2e+02:5.7e+02
chr15	25425000	25450000	PAR4:-25Kb:0:0:3.4e+02:6.2e+02
chr15	25425000	25450000	SNORD115-15:-25Kb:0:0:3.4e+02:6.2e+02
chr15	25425000	25450000	SNORD115-22:-25Kb:0:0:3.4e+02:6.2e+02
chr15	25425000	25450000	SNORD115-24:-25Kb:0:0:3.4e+02:6.2e+02
chr15	25425000	25450000	SNORD115-25:-25Kb:0:0:3.4e+02:6.2e+02
chr15	25425000	25450000	SNORD115-26:-25Kb:0:0:3.4e+02:6.2e+02
chr15	25425000	25450000	SNORD115-27:-25Kb:0:0:3.4e+02:6.2e+02
chr15	25425000	25450000	SNORD115-28:-25Kb:0:0:3.4e+02:6.2e+02
chr15	25425000	25450000	SNORD115-30:-25Kb:0:0:3.4e+02:6.2e+02
chr15	25425000	25450000	SNORD115-31:-25Kb:0:0:3.4e+02:6.2e+02
chr15	25425000	25450000	SNORD115-32:-25Kb:0:0:3.4e+02:6.2e+02
chr15	25425000	25450000	SNORD115-36:-25Kb:0:0:3.4e+02:6.2e+02
chr15	25450000	25475000	SNORD115-10:25Kb:0:0:3.4e+02:6.2e+02
chr15	25450000	25475000	SNORD115-12:25Kb:0:0:3.4e+02:6.2e+02
chr15	25450000	25475000	SNORD115-13:25Kb:0:0:3.4e+02:6.2e+02
chr15	25450000	25475000	SNORD115-14:25Kb:0:0:3.4e+02:6.2e+02
chr15	25450000	25475000	SNORD115-16:25Kb:0:0:3.4e+02:6.2e+02
chr15	25450000	25475000	SNORD115-17:25Kb:0:0:3.4e+02:6.2e+02
chr15	25450000	25475000	SNORD115-18:25Kb:0:0:3.4e+02:6.2e+02
chr15	25450000	25475000	SNORD115-19:25Kb:0:0:3.4e+02:6.2e+02
chr15	25450000	25475000	SNORD115-29:25Kb:0:0:3.4e+02:6.2e+02
chr15	25450000	25475000	SNORD115-33:-25Kb:0:0:3.4e+02:5.8e+02
chr15	25450000	25475000	SNORD115-34:-25Kb:0:0:3.4e+02:5.8e+02
chr15	25450000	25475000	SNORD115-35:-25Kb:0:0:3.4e+02:5.8e+02
chr15	25450000	25475000	SNORD115-37:-25Kb:0:0:3.4e+02:5.8e+02
chr15	25450000	25475000	SNORD115-38:-25Kb:0:0:3.4e+02:5.8e+02
chr15	25450000	25475000	SNORD115-39:-25Kb:0:0:3.4e+02:5.8e+02
chr15	25450000	25475000	SNORD115-40:-25Kb:0:0:3.4e+02:5.8e+02
chr15	25450000	25475000	SNORD115-41:-25Kb:0:0:3.4e+02:5.8e+02
chr15	25450000	25475000	SNORD115-42:-25Kb:0:0:3.4e+02:5.8e+02
chr15	25450000	25475000	SNORD115-43:-25Kb:0:0:3.4e+02:5.8e+02
chr15	25450000	25475000	SNORD115-44:-25Kb:0:0:3.4e+02:5.8e+02
chr15	25450000	25475000	SNORD115-6:25Kb:0:0:3.4e+02:6.2e+02
chr15	25450000	25475000	SNORD115-7:25Kb:0:0:3.4e+02:6.2e+02
chr15	25450000	25475000	SNORD115-8:25Kb:0:0:3.4e+02:6.2e+02
chr15	25475000	25500000	PAR4:25Kb:0:0:3.4e+02:5.8e+02
chr15	25475000	25500000	SNORD115-15:25Kb:0:0:3.4e+02:5.8e+02
chr15	25475000	25500000	SNORD115-22:25Kb:0:0:3.4e+02:5.8e+02
chr15	25475000	25500000	SNORD115-24:25Kb:0:0:3.4e+02:5.8e+02
chr15	25475000	25500000	SNORD115-25:25Kb:0:0:3.4e+02:5.8e+02
chr15	25475000	25500000	SNORD115-26:25Kb:0:0:3.4e+02:5.8e+02
chr15	25475000	25500000	SNORD115-27:25Kb:0:0:3.4e+02:5.8e+02
chr15	25475000	25500000	SNORD115-28:25Kb:0:0:3.4e+02:5.8e+02
chr15	25475000	25500000	SNORD115-30:25Kb:0:0:3.4e+02:5.8e+02
chr15	25475000	25500000	SNORD115-31:25Kb:0:0:3.4e+02:5.8e+02
chr15	25475000	25500000	SNORD115-32:25Kb:0:0:3.4e+02:5.8e+02
chr15	25475000	25500000	SNORD115-36:25Kb:0:0:3.4e+02:5.8e+02
chr15	26050000	26075000	MIR4715:-25Kb:7.3e-13:8.9e-15:3.4e+02:4.8e+02
chr15	26100000	26125000	LOC100128714:-25Kb:2e-13:2.6e-15:3.4e+02:4.9e+02
chr15	26125000	26150000	ATP10A:25Kb:1.8e-14:2.2e-16:3.4e+02:4.9e+02
chr15	27125000	27150000	GABRA5:25Kb:0:0:1.2e+02:4.1e+02
chr15	31325000	31350000	MIR211:-25Kb:1.7e-14:2.2e-16:4.3e+02:6.5e+02
chr15	31550000	31575000	KLF13:-50Kb:0:0:2.9e+02:5.2e+02
chr15	31625000	31650000	KLF13:25Kb:0:0:5.3e+02:8.1e+02
chr15	32950000	32975000	SCG5:25Kb:0:0:3.6e+02:5.4e+02
chr15	33550000	33575000	TMCO5B:25Kb:2.6e-12:3.2e-14:2.2e+02:4e+02
chr15	34350000	34375000	EMC7:-25Kb:0:0:4e+02:8.4e+02
chr15	34350000	34375000	PGBD4:-25Kb:0:0:4e+02:8.4e+02
chr15	34625000	34650000	LPCAT4:-25Kb:0:0:4e+02:1e+03
chr15	34625000	34650000	MIR1233-1:-25Kb:0:0:4e+02:1e+03
chr15	34650000	34675000	C15orf55:25Kb:0:0:4e+02:1e+03
chr15	34650000	34675000	NOP10:25Kb:0:0:4e+02:1e+03
chr15	34650000	34675000	SLC12A6:25Kb:0:0:4e+02:1e+03
chr15	36825000	36850000	C15orf41:-25Kb:8.6e-11:1.1e-12:3.1e+02:4.4e+02
chr15	37175000	37200000	MEIS2:-200Kb:4.5e-13:6.1e-15:83:2.2e+02
chr15	37375000	37400000	LOC145845:200Kb:1.2e-13:1.6e-15:83:2.2e+02
chr15	37400000	37425000	LOC145845:225Kb:3.5e-11:9.3e-13:78:2e+02
chr15	40500000	40525000	ANKRD63:-50Kb:9.7e-11:4.1e-12:3.9e+02:7.3e+02
chr15	40525000	40550000	ANKRD63:-25Kb:7.9e-15:1.1e-16:6.9e+02:1.1e+03
chr15	40550000	40575000	C15orf56:25Kb:8.7e-15:1.1e-16:6.9e+02:1.1e+03
chr15	40550000	40575000	PLCB2:-50Kb:5.2e-13:2.3e-14:2.6e+02:6.3e+02
chr15	40575000	40600000	C15orf52:-50Kb:2.8e-11:7.8e-13:2.6e+02:6.1e+02
chr15	40575000	40600000	PHGR1:-50Kb:2.8e-11:7.8e-13:2.6e+02:6.1e+02
chr15	40575000	40600000	PLCB2:-25Kb:0:0:5.5e+02:1.3e+03
chr15	40600000	40625000	ANKRD63:50Kb:7.4e-13:2.1e-14:2.6e+02:6.3e+02
chr15	40700000	40725000	C15orf52:75Kb:0:0:3.2e+02:9.2e+02
chr15	40700000	40725000	DISP2:50Kb:1.1e-11:1.4e-13:4.5e+02:8.2e+02
chr15	40700000	40725000	IVD:25Kb:1.2e-12:1.4e-14:8.3e+02:1.2e+03
chr15	40700000	40725000	KNSTRN:50Kb:1.1e-11:1.4e-13:4.5e+02:8.2e+02
chr15	40700000	40725000	PHGR1:75Kb:0:0:3.2e+02:9.2e+02
chr15	40700000	40725000	PLCB2:100Kb:0:0:2.5e+02:6.7e+02
chr15	41250000	41275000	CHAC1:25Kb:2.9e-11:3.7e-13:7.1e+02:1.1e+03
chr15	42125000	42150000	MIR4310:-25Kb:0:0:8.6e+02:1.5e+03
chr15	42150000	42175000	JMJD7:25Kb:0:0:8.6e+02:1.5e+03
chr15	42150000	42175000	PLA2G4B:25Kb:0:0:8.6e+02:1.5e+03
chr15	45375000	45400000	DUOX1:-25Kb:0:0:5.7e+02:1.1e+03
chr15	45375000	45400000	DUOX2:-25Kb:0:0:5.7e+02:1.1e+03
chr15	45375000	45400000	DUOXA1:-25Kb:0:0:5.7e+02:1.1e+03
chr15	45375000	45400000	DUOXA2:-25Kb:0:0:5.7e+02:1.1e+03
chr15	45425000	45450000	DUOX1:25Kb:4.3e-15:1.1e-16:5.7e+02:9.3e+02
chr15	45425000	45450000	DUOX2:25Kb:4.3e-15:1.1e-16:5.7e+02:9.3e+02
chr15	45425000	45450000	DUOXA1:25Kb:4.3e-15:1.1e-16:5.7e+02:9.3e+02
chr15	45425000	45450000	DUOXA2:25Kb:4.3e-15:1.1e-16:5.7e+02:9.3e+02
chr15	45450000	45475000	SHF:-25Kb:0:0:5.7e+02:1.3e+03
chr15	49150000	49175000	SHC4:-100Kb:0:0:1.4e+02:5.3e+02
chr15	49175000	49200000	EID1:25Kb:9.6e-11:3e-12:4.7e+02:6.8e+02
chr15	49175000	49200000	SHC4:-75Kb:1.4e-13:8e-15:1.8e+02:4.2e+02
chr15	49200000	49225000	SHC4:-50Kb:0:0:2.6e+02:5.4e+02
chr15	49225000	49250000	EID1:75Kb:9.6e-11:4e-12:1.8e+02:3.9e+02
chr15	49225000	49250000	SHC4:-25Kb:0:0:4.7e+02:8.4e+02
chr15	49250000	49275000	EID1:100Kb:0:0:1.4e+02:5.3e+02
chr15	49350000	49375000	SECISBP2L:25Kb:3.7e-12:4.9e-14:4.7e+02:7.5e+02
chr15	50525000	50550000	HDC:-25Kb:0:0:6.3e+02:9.7e+02
chr15	52050000	52075000	LYSMD2:25Kb:0:0:7.1e+02:1e+03
chr15	52050000	52075000	SCG3:100Kb:0:0:2.1e+02:5.5e+02
chr15	52050000	52075000	TMOD2:25Kb:0:0:7.1e+02:1e+03
chr15	54275000	54300000	UNC13C:-25Kb:0:0:1.6e+02:2.5e+02
chr15	55500000	55525000	RAB27A:-75Kb:0:0:1.8e+02:5e+02
chr15	55675000	55700000	MIR628:25Kb:0:0:5.6e+02:8.3e+02
chr15	56775000	56800000	MNS1:25Kb:1.4e-11:1.8e-13:2.2e+02:4.3e+02
chr15	57550000	57575000	LOC283663:-25Kb:0:0:6e+02:9.3e+02
chr15	57600000	57625000	LOC283663:25Kb:0:0:6e+02:1.1e+03
chr15	58450000	58475000	ALDH1A2:100Kb:0:0:1.9e+02:6.5e+02
chr15	58450000	58475000	AQP9:25Kb:0:0:6e+02:1.1e+03
chr15	58675000	58700000	LIPC:-25Kb:0:0:7e+02:1.1e+03
chr15	60650000	60675000	NARG2:-100Kb:3.1e-13:8.3e-15:1.4e+02:3.2e+02
chr15	60700000	60725000	ANXA2:25Kb:0:0:4.7e+02:7e+02
chr15	60700000	60725000	NARG2:-50Kb:0:0:2.5e+02:4.8e+02
chr15	63625000	63650000	CA12:-25Kb:0:0:8.9e+02:1.5e+03
chr15	63675000	63700000	CA12:25Kb:0:0:8.9e+02:1.4e+03
chr15	65550000	65575000	CLPX:75Kb:0:0:3.2e+02:9.7e+02
chr15	67375000	67400000	SMAD3:25Kb:0:0:8e+02:1.3e+03
chr15	69375000	69400000	LINC00277:25Kb:0:0:5.7e+02:9.2e+02
chr15	72525000	72550000	PARP6:-25Kb:0:0:6.7e+02:1.2e+03
chr15	72575000	72600000	PARP6:25Kb:1.7e-11:4.2e-13:6.7e+02:9.8e+02
chr15	74675000	74700000	SEMA7A:-50Kb:0:0:5.4e+02:1.3e+03
chr15	75625000	75650000	MAN2C1:-25Kb:4.1e-13:5.2e-15:7.2e+02:1.3e+03
chr15	75650000	75675000	COMMD4:25Kb:4.5e-13:5.7e-15:7.2e+02:1.3e+03
chr15	75650000	75675000	MIR631:25Kb:4.5e-13:5.7e-15:7.2e+02:1.3e+03
chr15	75650000	75675000	NEIL1:25Kb:4.5e-13:5.7e-15:7.2e+02:1.3e+03
chr15	75950000	75975000	IMP3:25Kb:0:0:7.2e+02:1.4e+03
chr15	75950000	75975000	SNX33:25Kb:0:0:7.2e+02:1.4e+03
chr15	77250000	77275000	PSTPIP1:-25Kb:2.2e-12:5.4e-14:3.1e+02:7.5e+02
chr15	77300000	77325000	PSTPIP1:25Kb:0:0:3.1e+02:8.5e+02
chr15	78400000	78425000	ACSBG1:-125Kb:3.2e-11:4.3e-13:1.7e+02:6e+02
chr15	78525000	78550000	CIB2:125Kb:7.7e-11:1e-12:1.7e+02:6e+02
chr15	81375000	81400000	MESDC1:100Kb:1.9e-12:2.5e-14:2.3e+02:5e+02
chr15	81375000	81400000	MESDC2:100Kb:1.9e-12:2.5e-14:2.3e+02:5e+02
chr15	81375000	81400000	MIR4514:100Kb:1.9e-12:2.5e-14:2.3e+02:5e+02
chr15	81575000	81600000	STARD5:-25Kb:9e-15:1.1e-16:6.3e+02:9.7e+02
chr15	82300000	82325000	MEX3B:-25Kb:0:0:6.2e+02:9.9e+02
chr15	85125000	85150000	ALPK3:-225Kb:4.3e-11:5.7e-13:1.2e+02:3.5e+02
chr15	85450000	85475000	SLC28A1:25Kb:1.3e-13:1.7e-15:8.4e+02:1.1e+03
chr15	85475000	85500000	PDE8A:-25Kb:1e-12:1.3e-14:8.4e+02:1.1e+03
chr15	89000000	89025000	AEN:-150Kb:0:0:1.4e+02:7.2e+02
chr15	89000000	89025000	MIR1179:-150Kb:0:0:1.4e+02:7.2e+02
chr15	89000000	89025000	MIR3529:-150Kb:0:0:1.4e+02:7.2e+02
chr15	89000000	89025000	MIR7-2:-150Kb:0:0:1.4e+02:7.2e+02
chr15	89150000	89175000	MRPL46:150Kb:0:0:1.4e+02:7.2e+02
chr15	89150000	89175000	MRPS11:150Kb:0:0:1.4e+02:7.2e+02
chr15	89525000	89550000	MFGE8:75Kb:9.7e-11:2.6e-12:2.6e+02:6.3e+02
chr15	89550000	89575000	HAPLN3:125Kb:8.2e-12:1.1e-13:1.8e+02:5.8e+02
chr15	89550000	89575000	MFGE8:100Kb:1.7e-11:2.2e-13:2e+02:5.9e+02
chr15	89600000	89625000	ABHD2:-25Kb:0:0:5.5e+02:1.1e+03
chr15	89650000	89675000	ABHD2:25Kb:0:0:7.9e+02:1.3e+03
chr15	90775000	90800000	NGRN:-25Kb:8.9e-15:1.1e-16:8e+02:1.3e+03
chr15	90800000	90825000	CIB1:25Kb:0:0:8e+02:1.3e+03
chr15	90800000	90825000	GDPGP1:25Kb:0:0:8e+02:1.3e+03
chr15	90800000	90825000	TTLL13:25Kb:0:0:8e+02:1.3e+03
chr15	91350000	91375000	FURIN:-50Kb:0:0:4.4e+02:9.2e+02
chr15	91375000	91400000	FURIN:-25Kb:0:0:7.4e+02:1.7e+03
chr15	91425000	91450000	UNC45A:-25Kb:0:0:7.4e+02:1.3e+03
chr15	91450000	91475000	FES:25Kb:0:0:7.4e+02:1.3e+03
chr15	91450000	91475000	HDDC3:-25Kb:1.5e-13:2e-15:7.4e+02:1.1e+03
chr15	91450000	91475000	MAN2A2:25Kb:0:0:7.4e+02:1.3e+03
chr15	91450000	91475000	RCCD1:-25Kb:1.5e-13:2e-15:7.4e+02:1.1e+03
chr15	91475000	91500000	UNC45A:25Kb:9.3e-14:2.3e-15:7.4e+02:1.1e+03
chr15	91525000	91550000	VPS33B:-25Kb:0:0:5.7e+02:1.2e+03
chr15	91550000	91575000	PRC1:25Kb:0:0:5.7e+02:1.2e+03
chr15	91575000	91600000	VPS33B:25Kb:3.3e-12:8.1e-14:5.7e+02:9.4e+02
chr15	93450000	93475000	ASB9P1:125Kb:0:0:1.3e+02:5.8e+02
chr15	96800000	96825000	NR2F2:-50Kb:2.1e-12:2.8e-14:3e+02:4.5e+02
chr15	97350000	97375000	SPATA8:25Kb:0:0:1.6e+02:3.9e+02
chr15	98375000	98400000	LOC91948:-25Kb:0:0:2.8e+02:4.3e+02
chr15	100275000	100300000	LYSMD4:25Kb:9.2e-11:1.2e-12:4.2e+02:6.2e+02
chr15	101675000	101700000	SNRPA1:-150Kb:0:0:6.8e+02:1.5e+03
chr15	101675000	101700000	VIMP:-125Kb:0:0:6.8e+02:1.5e+03
chr15	101700000	101725000	CHSY1:-75Kb:0:0:6.8e+02:1.5e+03
chr15	101900000	101925000	TM2D3:-275Kb:4.1e-11:7.4e-13:4.6e+02:9e+02
chr16	400000	425000	RAB40C:-225Kb:7.8e-11:1.2e-12:5.9e+02:9.8e+02
chr16	1325000	1350000	UBE2I:-25Kb:8.7e-14:1.1e-15:5.9e+02:9.9e+02
chr16	8900000	8925000	PMM2:25Kb:2.3e-13:3.2e-15:6.6e+02:9.6e+02
chr16	8900000	8925000	TMEM186:25Kb:2.3e-13:3.2e-15:6.6e+02:9.6e+02
chr16	9150000	9175000	C16orf72:-25Kb:2.4e-12:2.9e-14:6.6e+02:9.4e+02
chr16	11050000	11075000	CLEC16A:25Kb:2.7e-11:4.1e-13:3.6e+02:8.1e+02
chr16	11050000	11075000	DEXI:25Kb:2.7e-11:4.1e-13:3.6e+02:8.1e+02
chr16	12850000	12875000	CPPED1:-25Kb:0:0:5.7e+02:9.7e+02
chr16	14375000	14400000	ERCC4:375Kb:0:0:71:3.7e+02
chr16	17525000	17550000	XYLT1:-25Kb:0:0:4.2e+02:5.9e+02
chr16	19100000	19125000	ITPRIPL2:-25Kb:0:0:5.8e+02:1.1e+03
chr16	19100000	19125000	SYT17:-75Kb:7.7e-14:1e-15:2e+02:5.1e+02
chr16	19150000	19175000	ITPRIPL2:25Kb:0:0:5.8e+02:1e+03
chr16	19600000	19625000	GPRC5B:-275Kb:0:0:81:5e+02
chr16	20875000	20900000	DCUN1D3:-25Kb:0:0:6.9e+02:1.2e+03
chr16	20875000	20900000	LYRM1:-25Kb:0:0:6.9e+02:1.2e+03
chr16	20950000	20975000	DCUN1D3:50Kb:8.4e-15:2.2e-16:3.8e+02:7.6e+02
chr16	20950000	20975000	LYRM1:50Kb:8.4e-15:2.2e-16:3.8e+02:7.6e+02
chr16	22000000	22025000	VWA3A:-100Kb:1.7e-14:2.2e-16:2.4e+02:6.7e+02
chr16	22100000	22125000	C16orf52:100Kb:2.5e-14:3.3e-16:2.4e+02:6.7e+02
chr16	22100000	22125000	PDZD9:100Kb:2.5e-14:3.3e-16:2.4e+02:6.7e+02
chr16	22200000	22225000	POLR3E:-100Kb:0:0:2.4e+02:7.9e+02
chr16	22225000	22250000	EEF2K:25Kb:0:0:8.6e+02:1.3e+03
chr16	22275000	22300000	EEF2K:75Kb:3.2e-11:1.2e-12:3.1e+02:6.8e+02
chr16	22300000	22325000	EEF2K:100Kb:0:0:2.4e+02:7.9e+02
chr16	23525000	23550000	EARS2:-25Kb:0:0:7.4e+02:1.2e+03
chr16	23525000	23550000	GGA2:25Kb:0:0:7.4e+02:1.3e+03
chr16	23525000	23550000	UBFD1:-25Kb:0:0:7.4e+02:1.2e+03
chr16	23675000	23700000	ERN2:-25Kb:0:0:7.4e+02:1.3e+03
chr16	23700000	23725000	PLK1:25Kb:0:0:7.4e+02:1.3e+03
chr16	23800000	23825000	PRKCB:-25Kb:8.6e-15:1.1e-16:7.4e+02:1.1e+03
chr16	25075000	25100000	LCMT1:-25Kb:0:0:7.2e+02:1.1e+03
chr16	25225000	25250000	ZKSCAN2:-25Kb:0:0:4.5e+02:8e+02
chr16	25250000	25275000	AQP8:25Kb:0:0:4.5e+02:8e+02
chr16	27225000	27250000	KDM8:25Kb:0:0:6.1e+02:1.2e+03
[truncated: 3,581 more rows]
