# Supplementary material for: Promoter-enhancer interactions identified from Hi-C data using probabilistic models and hierarchical topological domains
Source: Nat Commun. 2017 Dec 21;8:2237. doi: 10.1038/s41467-017-02386-3 (PMC5740158; doi:10.1038/s41467-017-02386-3)
Supplement: Supplementary file 4 — Supplementary Data 1 [file 41467_2017_2386_MOESM4_ESM.zip › lib25_K562.enh_1e-2.bed]

chr1	525000	550000	LOC100288069:-175Kb:0:0:6.7e+02:1.1e+03
chr1	575000	600000	LINC00115:-175Kb:4e-06:1.2e-07:3.4e+02:6.1e+02
chr1	575000	600000	LOC100288069:-125Kb:6.1e-10:1.8e-11:6.7e+02:1e+03
chr1	575000	600000	LOC643837:-175Kb:4e-06:1.2e-07:3.4e+02:6.1e+02
chr1	600000	625000	LINC00115:-150Kb:8.8e-10:1.3e-11:6.7e+02:1e+03
chr1	600000	625000	LOC643837:-150Kb:8.8e-10:1.3e-11:6.7e+02:1e+03
chr1	725000	750000	FAM41C:-75Kb:0.0043:6.3e-05:6.7e+02:8.6e+02
chr1	750000	775000	LOC100130417:-100Kb:0.0022:6.5e-05:6.7e+02:8.6e+02
chr1	750000	775000	SAMD11:-100Kb:0.0022:6.5e-05:6.7e+02:8.6e+02
chr1	775000	800000	KLHL17:-100Kb:0.0019:5.5e-05:6.7e+02:8.6e+02
chr1	775000	800000	NOC2L:-100Kb:0.0019:5.5e-05:6.7e+02:8.6e+02
chr1	800000	825000	LOC100130417:-50Kb:5.9e-09:8.7e-11:6.7e+02:9.9e+02
chr1	800000	825000	SAMD11:-50Kb:5.9e-09:8.7e-11:6.7e+02:9.9e+02
chr1	825000	850000	C1orf170:-75Kb:4.6e-09:6.1e-11:6.7e+02:9.9e+02
chr1	825000	850000	KLHL17:-50Kb:3.8e-09:5.5e-11:6.7e+02:9.9e+02
chr1	825000	850000	NOC2L:-50Kb:3.8e-09:5.5e-11:6.7e+02:9.9e+02
chr1	825000	850000	PLEKHN1:-75Kb:4.6e-09:6.1e-11:6.7e+02:9.9e+02
chr1	850000	875000	HES4:-75Kb:8.2e-09:1.1e-10:6.7e+02:9.9e+02
chr1	850000	875000	ISG15:-75Kb:8.2e-09:1.1e-10:6.7e+02:9.9e+02
chr1	1025000	1050000	B3GALT6:-125Kb:0.0095:0.00037:1.4e+02:3.3e+02
chr1	1025000	1050000	SDF4:-125Kb:0.0095:0.00037:1.4e+02:3.3e+02
chr1	1050000	1075000	B3GALT6:-100Kb:0.0063:0.00016:1.8e+02:3.7e+02
chr1	1050000	1075000	FAM132A:-125Kb:0.0087:0.00023:1.4e+02:3.4e+02
chr1	1050000	1075000	LOC100130417:200Kb:0.0099:0.00044:70:2.4e+02
chr1	1050000	1075000	SAMD11:200Kb:0.0099:0.00044:70:2.4e+02
chr1	1050000	1075000	SDF4:-100Kb:0.0063:0.00016:1.8e+02:3.7e+02
chr1	1075000	1100000	B3GALT6:-75Kb:7.1e-06:9.2e-08:2.3e+02:5.2e+02
chr1	1075000	1100000	KLHL17:200Kb:0.0088:0.00039:70:2.4e+02
chr1	1075000	1100000	MIR200A:-25Kb:9.7e-05:2.4e-06:6.7e+02:9.1e+02
chr1	1075000	1100000	MIR200B:-25Kb:9.7e-05:2.4e-06:6.7e+02:9.1e+02
chr1	1075000	1100000	MIR429:-25Kb:9.7e-05:2.4e-06:6.7e+02:9.1e+02
chr1	1075000	1100000	NOC2L:200Kb:0.0088:0.00039:70:2.4e+02
chr1	1075000	1100000	SDF4:-75Kb:7.1e-06:9.2e-08:2.3e+02:5.2e+02
chr1	1075000	1100000	TTLL10:-25Kb:9.7e-05:2.4e-06:6.7e+02:9.1e+02
chr1	1100000	1125000	C1orf170:200Kb:0.0084:0.00022:83:2.6e+02
chr1	1100000	1125000	PLEKHN1:200Kb:0.0084:0.00022:83:2.6e+02
chr1	1100000	1125000	TNFRSF18:-25Kb:5.3e-07:6.6e-09:6.7e+02:9.8e+02
chr1	1100000	1125000	TNFRSF4:-25Kb:5.3e-07:6.6e-09:6.7e+02:9.8e+02
chr1	1125000	1150000	MIR200A:25Kb:3.6e-07:4.5e-09:6.7e+02:9.8e+02
chr1	1125000	1150000	MIR200B:25Kb:3.6e-07:4.5e-09:6.7e+02:9.8e+02
chr1	1125000	1150000	MIR429:25Kb:3.6e-07:4.5e-09:6.7e+02:9.8e+02
chr1	1125000	1150000	TTLL10:25Kb:3.6e-07:4.5e-09:6.7e+02:9.8e+02
chr1	1150000	1175000	C1orf159:100Kb:0.0055:0.00011:1.8e+02:3.7e+02
chr1	1150000	1175000	LOC254099:100Kb:0.0055:0.00011:1.8e+02:3.7e+02
chr1	1175000	1200000	C1orf159:125Kb:0.0055:0.00013:1.4e+02:3.4e+02
chr1	1175000	1200000	LOC254099:125Kb:0.0055:0.00013:1.4e+02:3.4e+02
chr1	1175000	1200000	SCNN1D:-25Kb:0.00056:7.4e-06:6.7e+02:9.1e+02
chr1	1175000	1200000	UBE2J2:-25Kb:0.00056:7.4e-06:6.7e+02:9.1e+02
chr1	1200000	1225000	FAM132A:25Kb:0.00053:7.1e-06:6.7e+02:9.1e+02
chr1	1225000	1250000	CPSF3L:-25Kb:4.1e-10:5e-12:6.7e+02:1e+03
chr1	1225000	1250000	GLTPD1:-25Kb:4.1e-10:5e-12:6.7e+02:1e+03
chr1	1225000	1250000	TAS1R3:-25Kb:4.1e-10:5e-12:6.7e+02:1e+03
chr1	1250000	1275000	ACAP3:25Kb:2.6e-10:3.3e-12:6.7e+02:1e+03
chr1	1250000	1275000	PUSL1:25Kb:2.6e-10:3.3e-12:6.7e+02:1e+03
chr1	1300000	1325000	CCNL2:-25Kb:1.7e-09:2.1e-11:6.7e+02:1e+03
chr1	1300000	1325000	LOC148413:-25Kb:1.7e-09:2.1e-11:6.7e+02:1e+03
chr1	1300000	1325000	MRPL20:-25Kb:1.7e-09:2.1e-11:6.7e+02:1e+03
chr1	1325000	1350000	ANKRD65:-25Kb:0.00038:4.6e-06:6.7e+02:9.3e+02
chr1	1325000	1350000	AURKAIP1:25Kb:1.3e-09:1.6e-11:6.7e+02:1e+03
chr1	1325000	1350000	TMEM88B:-25Kb:0.00038:4.6e-06:6.7e+02:9.3e+02
chr1	1325000	1350000	VWA1:-25Kb:0.00038:4.6e-06:6.7e+02:9.3e+02
chr1	1350000	1375000	CCNL2:25Kb:0.00016:3.9e-06:6.7e+02:9.3e+02
chr1	1350000	1375000	LOC148413:25Kb:0.00016:3.9e-06:6.7e+02:9.3e+02
chr1	1350000	1375000	MRPL20:25Kb:0.00016:3.9e-06:6.7e+02:9.3e+02
chr1	1475000	1500000	SSU72:-25Kb:0:0:6.7e+02:1.4e+03
chr1	1500000	1525000	C1orf233:-25Kb:0:0:6.7e+02:1.2e+03
chr1	1500000	1525000	TMEM240:25Kb:0:0:6.7e+02:1.4e+03
chr1	1525000	1550000	SSU72:25Kb:0:0:6.7e+02:1.2e+03
chr1	1550000	1575000	SSU72:50Kb:0.0099:0.00038:3.4e+02:5.4e+02
chr1	1675000	1700000	NADK:-25Kb:5.5e-07:7.1e-09:7.9e+02:1.2e+03
chr1	1700000	1725000	SLC35E2:25Kb:3.6e-07:4.3e-09:7.9e+02:1.2e+03
chr1	1725000	1750000	NADK:25Kb:8.2e-06:2.1e-07:7.9e+02:1.1e+03
chr1	1825000	1850000	NADK:125Kb:0.0095:0.00037:1.8e+02:4e+02
chr1	1875000	1900000	GABRD:-75Kb:0:0:2.9e+02:9.7e+02
chr1	1875000	1900000	KIAA1751:-50Kb:1.3e-13:1.6e-15:4.2e+02:9.2e+02
chr1	1875000	1900000	PRKCZ:-100Kb:2.1e-09:2.6e-11:2.3e+02:6.3e+02
chr1	1900000	1925000	GABRD:-50Kb:1.9e-05:7.1e-07:4.2e+02:7.2e+02
chr1	1900000	1925000	KIAA1751:-25Kb:5.5e-08:2.1e-09:7.9e+02:1.2e+03
chr1	1925000	1950000	GABRD:-25Kb:7.9e-10:2e-11:7.9e+02:1.2e+03
chr1	1950000	1975000	KIAA1751:25Kb:1.3e-09:3.3e-11:7.9e+02:1.2e+03
chr1	2100000	2125000	C1orf86:-25Kb:1.1e-07:1.3e-09:7.9e+02:1.2e+03
chr1	2100000	2125000	MORN1:-200Kb:8.6e-11:1.1e-12:1.6e+02:5.9e+02
chr1	2100000	2125000	PEX10:-225Kb:0.0097:0.00012:1.3e+02:3.5e+02
chr1	2100000	2125000	RER1:-200Kb:8.6e-11:1.1e-12:1.6e+02:5.9e+02
chr1	2100000	2125000	SKI:-50Kb:0.0073:0.00028:4.2e+02:6.3e+02
chr1	2125000	2150000	MORN1:-175Kb:0.0048:0.00013:2.1e+02:4.3e+02
chr1	2125000	2150000	RER1:-175Kb:0.0048:0.00013:2.1e+02:4.3e+02
chr1	2125000	2150000	SKI:-25Kb:1.4e-05:3.5e-07:7.9e+02:1.1e+03
chr1	2150000	2175000	C1orf86:25Kb:1.4e-05:3.6e-07:7.9e+02:1.1e+03
chr1	2175000	2200000	SKI:25Kb:1.8e-07:2.3e-09:7.9e+02:1.1e+03
chr1	2300000	2325000	C1orf86:175Kb:0.0023:8.8e-05:2.1e+02:4.3e+02
chr1	3050000	3075000	MIR4251:25Kb:0.0022:2.7e-05:5.9e+02:8.8e+02
chr1	3350000	3375000	MEGF6:-175Kb:0.0084:0.00023:1.5e+02:3.9e+02
chr1	3350000	3375000	TPRG1L:-175Kb:0.0084:0.00023:1.5e+02:3.9e+02
chr1	3525000	3550000	TP73:-25Kb:5.4e-05:6.9e-07:8e+02:1.1e+03
chr1	3525000	3550000	WRAP73:-25Kb:5.4e-05:6.9e-07:8e+02:1.1e+03
chr1	3550000	3575000	MEGF6:25Kb:5.4e-05:7.2e-07:8e+02:1.1e+03
chr1	3550000	3575000	TPRG1L:25Kb:5.4e-05:7.2e-07:8e+02:1.1e+03
chr1	3575000	3600000	TP73:25Kb:0.0018:4.6e-05:8e+02:1.1e+03
chr1	3575000	3600000	WRAP73:25Kb:0.0018:4.6e-05:8e+02:1.1e+03
chr1	3600000	3625000	SMIM1:-75Kb:0.0077:0.00031:2.9e+02:5.1e+02
chr1	3650000	3675000	SMIM1:-25Kb:0:0:8e+02:1.6e+03
chr1	3675000	3700000	CCDC27:25Kb:0:0:8e+02:1.6e+03
chr1	3675000	3700000	LRRC47:-25Kb:0:0:8e+02:1.4e+03
chr1	3675000	3700000	TP73-AS1:25Kb:0:0:8e+02:1.6e+03
chr1	3700000	3725000	SMIM1:25Kb:0:0:8e+02:1.4e+03
chr1	3725000	3750000	CEP104:-25Kb:1.2e-09:1.6e-11:8e+02:1.2e+03
chr1	3725000	3750000	DFFB:-25Kb:1.2e-09:1.6e-11:8e+02:1.2e+03
chr1	3825000	3850000	LOC728716:-175Kb:1.1e-06:2.7e-08:1.1e+02:4.5e+02
chr1	4025000	4050000	LOC728716:25Kb:0:0:4.4e+02:1e+03
chr1	6400000	6425000	ACOT7:-50Kb:9.6e-09:1.2e-10:5.8e+02:1.2e+03
chr1	6400000	6425000	ESPN:-75Kb:0.0018:5e-05:4e+02:7.8e+02
chr1	6400000	6425000	GPR153:100Kb:0.008:9.8e-05:3.1e+02:6.7e+02
chr1	6400000	6425000	HES2:-75Kb:0.0018:5e-05:4e+02:7.8e+02
chr1	6400000	6425000	HES3:100Kb:0.008:9.8e-05:3.1e+02:6.7e+02
chr1	6400000	6425000	MIR4252:-75Kb:0.0018:5e-05:4e+02:7.8e+02
chr1	6450000	6475000	ESPN:-25Kb:6.2e-05:7.8e-07:1.1e+03:1.5e+03
chr1	6450000	6475000	HES2:-25Kb:6.2e-05:7.8e-07:1.1e+03:1.5e+03
chr1	6450000	6475000	MIR4252:-25Kb:6.2e-05:7.8e-07:1.1e+03:1.5e+03
chr1	6475000	6500000	ACOT7:25Kb:3e-05:7.7e-07:1.1e+03:1.5e+03
chr1	6475000	6500000	TNFRSF25:-50Kb:0.0026:6.8e-05:5.8e+02:9.4e+02
chr1	6525000	6550000	ESPN:50Kb:0.0018:6.8e-05:5.8e+02:9.4e+02
chr1	6525000	6550000	HES2:50Kb:0.0018:6.8e-05:5.8e+02:9.4e+02
chr1	6525000	6550000	MIR4252:50Kb:0.0018:6.8e-05:5.8e+02:9.4e+02
chr1	6550000	6575000	PLEKHG5:-25Kb:6.8e-05:8.3e-07:1.1e+03:1.5e+03
chr1	6550000	6575000	TNFRSF25:25Kb:5.1e-11:6.6e-13:1.1e+03:1.7e+03
chr1	6800000	6825000	CAMTA1:-25Kb:2.1e-05:2.6e-07:6.9e+02:1.2e+03
chr1	8350000	8375000	ERRFI1:275Kb:1.2e-09:1.6e-11:1.2e+02:4.5e+02
chr1	8375000	8400000	ERRFI1:300Kb:8.6e-09:2.2e-10:1.1e+02:4.2e+02
chr1	8400000	8425000	ERRFI1:325Kb:2.5e-05:9.8e-07:1.1e+02:3.4e+02
chr1	8900000	8925000	ENO1:-25Kb:7.5e-05:9.2e-07:8.8e+02:1.4e+03
chr1	8900000	8925000	ENO1-AS1:-25Kb:7.5e-05:9.2e-07:8.8e+02:1.4e+03
chr1	8950000	8975000	ENO1:25Kb:0.00013:3.1e-06:8.8e+02:1.4e+03
chr1	8950000	8975000	ENO1-AS1:25Kb:0.00013:3.1e-06:8.8e+02:1.4e+03
chr1	10425000	10450000	APITD1:-50Kb:7.3e-07:3e-08:5e+02:7.6e+02
chr1	10425000	10450000	APITD1-CORT:-50Kb:7.3e-07:3e-08:5e+02:7.6e+02
chr1	10425000	10450000	PGD:-25Kb:7.4e-05:1.9e-06:9.3e+02:1.2e+03
chr1	10450000	10475000	APITD1:-25Kb:6.6e-13:8.9e-15:9.3e+02:1.3e+03
chr1	10450000	10475000	APITD1-CORT:-25Kb:6.6e-13:8.9e-15:9.3e+02:1.3e+03
chr1	10475000	10500000	DFFA:-50Kb:0.0019:7.2e-05:5e+02:6.8e+02
chr1	10475000	10500000	PEX14:-50Kb:0.0019:7.2e-05:5e+02:6.8e+02
chr1	10475000	10500000	PGD:25Kb:6.9e-13:8.9e-15:9.3e+02:1.3e+03
chr1	10500000	10525000	DFFA:-25Kb:8.1e-05:2.1e-06:9.3e+02:1.1e+03
chr1	10500000	10525000	PEX14:-25Kb:8.1e-05:2.1e-06:9.3e+02:1.1e+03
chr1	10525000	10550000	APITD1:50Kb:0.0014:7.7e-05:5e+02:6.8e+02
chr1	10525000	10550000	APITD1-CORT:50Kb:0.0014:7.7e-05:5e+02:6.8e+02
chr1	10525000	10550000	CORT:25Kb:0.00019:2.4e-06:9.3e+02:1.1e+03
chr1	10550000	10575000	APITD1:75Kb:4.1e-10:1.1e-11:3.5e+02:6.7e+02
chr1	10550000	10575000	APITD1-CORT:75Kb:4.1e-10:1.1e-11:3.5e+02:6.7e+02
chr1	10550000	10575000	DFFA:25Kb:4.2e-07:5.4e-09:9.3e+02:1.2e+03
chr1	10550000	10575000	PEX14:25Kb:4.2e-07:5.4e-09:9.3e+02:1.2e+03
chr1	11700000	11725000	AGTRAP:-75Kb:1.9e-13:4.8e-15:4.2e+02:1.1e+03
chr1	11725000	11750000	AGTRAP:-50Kb:2.9e-08:1.5e-09:6e+02:1.2e+03
chr1	11725000	11750000	DRAXIN:-25Kb:1.8e-07:4.4e-09:1.1e+03:1.6e+03
chr1	11725000	11750000	MAD2L2:-25Kb:1.8e-07:4.4e-09:1.1e+03:1.6e+03
chr1	11750000	11775000	AGTRAP:-25Kb:0:0:1.1e+03:1.9e+03
chr1	11775000	11800000	DRAXIN:25Kb:0:0:1.1e+03:1.9e+03
chr1	11775000	11800000	FBXO2:75Kb:9.6e-14:1.2e-15:4.2e+02:1.1e+03
chr1	11775000	11800000	FBXO44:75Kb:9.6e-14:1.2e-15:4.2e+02:1.1e+03
chr1	11775000	11800000	FBXO6:75Kb:9.6e-14:1.2e-15:4.2e+02:1.1e+03
chr1	11775000	11800000	MAD2L2:25Kb:0:0:1.1e+03:1.9e+03
chr1	11800000	11825000	AGTRAP:25Kb:9.4e-12:3.6e-13:1.1e+03:1.8e+03
chr1	11825000	11850000	CLCN6:-25Kb:2.8e-05:3.5e-07:1.1e+03:1.6e+03
chr1	11825000	11850000	MTHFR:-25Kb:2.8e-05:3.5e-07:1.1e+03:1.6e+03
chr1	11875000	11900000	CLCN6:25Kb:0.0013:3.2e-05:1.1e+03:1.5e+03
chr1	11875000	11900000	MTHFR:25Kb:0.0013:3.2e-05:1.1e+03:1.5e+03
chr1	11925000	11950000	NPPA:25Kb:4.5e-14:5.6e-16:1.1e+03:1.9e+03
chr1	11925000	11950000	NPPA-AS1:25Kb:4.5e-14:5.6e-16:1.1e+03:1.9e+03
chr1	11925000	11950000	NPPB:25Kb:4.5e-14:5.6e-16:1.1e+03:1.9e+03
chr1	11950000	11975000	NPPA:50Kb:1.8e-07:4.5e-09:6e+02:1.2e+03
chr1	11950000	11975000	NPPA-AS1:50Kb:1.8e-07:4.5e-09:6e+02:1.2e+03
chr1	11950000	11975000	NPPB:50Kb:1.8e-07:4.5e-09:6e+02:1.2e+03
chr1	12000000	12025000	KIAA2013:25Kb:1.2e-05:1.5e-07:1.1e+03:1.6e+03
chr1	12000000	12025000	PLOD1:25Kb:1.2e-05:1.5e-07:1.1e+03:1.6e+03
chr1	12150000	12175000	MIR4632:-100Kb:0.005:0.00019:3.4e+02:6.9e+02
chr1	12175000	12200000	MIR4632:-75Kb:0:0:4.5e+02:1.3e+03
chr1	12175000	12200000	VPS13D:-100Kb:0.0069:8.5e-05:3.4e+02:7.1e+02
chr1	12200000	12225000	MIR4632:-50Kb:0.0027:6.6e-05:6.7e+02:1e+03
chr1	12325000	12350000	DHRS3:-350Kb:0.007:0.00039:97:4.2e+02
chr1	12350000	12375000	DHRS3:-325Kb:0.007:0.0003:1e+02:4.3e+02
chr1	12375000	12400000	AADACL4:-325Kb:0.0082:0.0001:1e+02:4.6e+02
chr1	12375000	12400000	DHRS3:-300Kb:0.00096:1.3e-05:1.1e+02:5.2e+02
chr1	12450000	12475000	DHRS3:-225Kb:0.0054:0.00015:1.5e+02:5e+02
chr1	12475000	12500000	DHRS3:-200Kb:0.0091:0.00063:1.7e+02:4.8e+02
chr1	13800000	13825000	LRRC38:-25Kb:6.3e-05:7.7e-07:5.2e+02:7.3e+02
chr1	14000000	14025000	PRDM2:-25Kb:8.7e-06:1.1e-07:5.2e+02:6.9e+02
chr1	14050000	14075000	PRDM2:25Kb:0.0098:0.00024:5.2e+02:6.3e+02
chr1	15600000	15625000	TMEM51:125Kb:0.00031:4e-06:2.6e+02:5.8e+02
chr1	15600000	15625000	TMEM51-AS1:125Kb:0.00031:4e-06:2.6e+02:5.8e+02
chr1	15625000	15650000	CTRC:-125Kb:0.00034:1.4e-05:2.6e+02:6e+02
chr1	15650000	15675000	CTRC:-100Kb:9.3e-08:1.3e-09:3.1e+02:8e+02
chr1	15650000	15675000	EFHD2:-75Kb:6.6e-06:8.4e-08:4e+02:8.2e+02
chr1	15675000	15700000	CTRC:-75Kb:0.0072:0.00049:4e+02:6.7e+02
chr1	15675000	15700000	EFHD2:-50Kb:0.0094:0.00048:5.7e+02:8.4e+02
chr1	15700000	15725000	EFHD2:-25Kb:2.6e-05:9.9e-07:1e+03:1.4e+03
chr1	15725000	15750000	CTRC:-25Kb:1.8e-05:4.8e-07:1e+03:1.4e+03
chr1	15750000	15775000	CELA2A:-25Kb:0.0021:2.5e-05:1e+03:1.4e+03
chr1	15750000	15775000	EFHD2:25Kb:1.5e-05:3.8e-07:1e+03:1.4e+03
chr1	15775000	15800000	CTRC:25Kb:0.00047:2.6e-05:1e+03:1.4e+03
chr1	16275000	16300000	ZBTB17:-25Kb:0.00081:1e-05:1e+03:1.4e+03
chr1	16400000	16425000	ARHGEF19:-125Kb:5.6e-07:1.7e-08:2.1e+02:7.1e+02
chr1	16400000	16425000	EPHA2:-75Kb:6.3e-13:1.6e-14:3.4e+02:1e+03
chr1	16400000	16425000	RSG1:-150Kb:5.3e-06:1.4e-07:2.2e+02:6.9e+02
chr1	16425000	16450000	EPHA2:-50Kb:0.0025:0.00013:4.8e+02:8.1e+02
chr1	16425000	16450000	FAM131C:25Kb:1.2e-07:6.1e-09:8.8e+02:1.4e+03
chr1	16450000	16475000	EPHA2:-25Kb:0:0:8.8e+02:1.8e+03
chr1	16450000	16475000	FAM131C:50Kb:4.1e-09:1.6e-10:4.8e+02:1.1e+03
chr1	16475000	16500000	FAM131C:75Kb:8.9e-13:2.3e-14:3.4e+02:1e+03
chr1	16500000	16525000	ARHGEF19:-25Kb:5.6e-07:2.2e-08:8.8e+02:1.4e+03
chr1	16500000	16525000	EPHA2:25Kb:1.2e-09:4.8e-11:8.8e+02:1.5e+03
chr1	16500000	16525000	FAM131C:100Kb:0:0:2.6e+02:1.4e+03
chr1	16525000	16550000	FAM131C:125Kb:3.2e-07:2.1e-08:2.1e+02:7.1e+02
chr1	16525000	16550000	RSG1:-25Kb:0:0:8.8e+02:1.9e+03
chr1	16550000	16575000	ARHGEF19:25Kb:0:0:8.8e+02:1.9e+03
chr1	16550000	16575000	FAM131C:150Kb:1.6e-06:1.3e-07:2.2e+02:6.9e+02
chr1	16725000	16750000	NECAP2:-25Kb:5.9e-12:7.5e-14:8.8e+02:1.6e+03
chr1	16725000	16750000	SPATA21:-25Kb:5.9e-12:7.5e-14:8.8e+02:1.6e+03
chr1	16775000	16800000	NECAP2:25Kb:0.00035:8.8e-06:8.8e+02:1.3e+03
chr1	16775000	16800000	SPATA21:25Kb:0.00035:8.8e-06:8.8e+02:1.3e+03
chr1	16925000	16950000	CROCC:-300Kb:0.0013:1.6e-05:25:3.9e+02
chr1	16925000	16950000	CROCCP2:-25Kb:0:0:8.8e+02:2.2e+03
chr1	16925000	16950000	ESPNP:-100Kb:9.7e-06:1.2e-07:2.6e+02:7.3e+02
chr1	16925000	16950000	MST1P2:-25Kb:0:0:8.8e+02:2.2e+03
chr1	16950000	16975000	ESPNP:-75Kb:9.9e-06:2.4e-07:3.4e+02:7.9e+02
chr1	16950000	16975000	NBPF1:25Kb:0:0:8.8e+02:2.2e+03
chr1	17025000	17050000	CROCCP2:75Kb:8.9e-06:2.4e-07:3.4e+02:7.9e+02
chr1	17025000	17050000	MST1P2:75Kb:8.9e-06:2.4e-07:3.4e+02:7.9e+02
chr1	17025000	17050000	NBPF1:100Kb:3.8e-06:1.1e-07:2.6e+02:7.3e+02
chr1	17225000	17250000	NBPF1:300Kb:0.00053:2.2e-05:25:3.9e+02
chr1	17300000	17325000	ATP13A2:-25Kb:4.1e-05:5.2e-07:9.4e+02:1.4e+03
chr1	17325000	17350000	MFAP2:25Kb:4.1e-05:5.1e-07:9.4e+02:1.4e+03
chr1	17325000	17350000	NBPF1:400Kb:0.0084:0.00047:19:3.2e+02
chr1	17350000	17375000	ATP13A2:25Kb:0.008:0.0002:9.4e+02:1.3e+03
chr1	17500000	17525000	PADI1:-25Kb:0.0035:4.4e-05:9.4e+02:1.2e+03
chr1	17550000	17575000	PADI2:125Kb:1.8e-06:2.4e-08:2.4e+02:6.9e+02
chr1	17700000	17725000	PADI6:25Kb:7.8e-13:9.4e-15:9.4e+02:1.5e+03
chr1	17725000	17750000	RCC2:-25Kb:0.0025:3.1e-05:9.4e+02:1.2e+03
chr1	18100000	18125000	ACTL8:25Kb:3.2e-06:3.9e-08:5.7e+02:8.8e+02
chr1	18775000	18800000	KLHDC7A:-25Kb:0.00013:1.6e-06:5.7e+02:8.3e+02
chr1	18900000	18925000	TAS1R2:-275Kb:0.0011:2.9e-05:85:3.4e+02
chr1	18925000	18950000	TAS1R2:-250Kb:0.00018:2.3e-06:1.4e+02:4.4e+02
chr1	19200000	19225000	ALDH4A1:-25Kb:0:0:1.1e+03:1.7e+03
chr1	19225000	19250000	MIR4695:25Kb:0:0:1.1e+03:1.7e+03
chr1	19250000	19275000	ALDH4A1:25Kb:3.7e-10:1e-11:1.1e+03:1.6e+03
chr1	19375000	19400000	ALDH4A1:150Kb:9.4e-07:3.9e-08:2.3e+02:5.7e+02
chr1	19400000	19425000	ALDH4A1:175Kb:0.00019:1e-05:2e+02:4.7e+02
chr1	19450000	19475000	UBR4:-75Kb:0.0078:0.00023:4.2e+02:6.5e+02
chr1	19475000	19500000	UBR4:-50Kb:0.0078:0.0003:6.1e+02:8.4e+02
chr1	19550000	19575000	C1orf151-NBL1:-425Kb:0.0099:0.00074:88:3e+02
chr1	19550000	19575000	HTR6:-425Kb:0.0099:0.00074:88:3e+02
chr1	19550000	19575000	UBR4:25Kb:4.2e-09:5.3e-11:1.1e+03:1.6e+03
chr1	19625000	19650000	C1orf151-NBL1:-350Kb:0.0099:0.00063:1e+02:3.2e+02
chr1	19625000	19650000	HTR6:-350Kb:0.0099:0.00063:1e+02:3.2e+02
chr1	19650000	19675000	AKR7A2:25Kb:8.8e-06:1.1e-07:1.1e+03:1.5e+03
chr1	19650000	19675000	C1orf151-NBL1:-325Kb:1.7e-08:2.5e-10:1.1e+02:5.3e+02
chr1	19650000	19675000	HTR6:-325Kb:1.7e-08:2.5e-10:1.1e+02:5.3e+02
chr1	19650000	19675000	MINOS1:-250Kb:0.00096:5.1e-05:1.4e+02:4.1e+02
chr1	19650000	19675000	PQLC2:25Kb:8.8e-06:1.1e-07:1.1e+03:1.5e+03
chr1	19675000	19700000	C1orf151-NBL1:-300Kb:5.4e-06:1.6e-07:1.2e+02:4.6e+02
chr1	19675000	19700000	HTR6:-300Kb:5.4e-06:1.6e-07:1.2e+02:4.6e+02
chr1	19675000	19700000	MINOS1:-225Kb:0.0021:0.0002:1.6e+02:4e+02
chr1	19675000	19700000	NBL1:-275Kb:0.0075:9.7e-05:1.3e+02:3.8e+02
chr1	19700000	19725000	C1orf151-NBL1:-275Kb:1.8e-05:7.9e-07:1.3e+02:4.5e+02
chr1	19700000	19725000	HTR6:-275Kb:1.8e-05:7.9e-07:1.3e+02:4.5e+02
chr1	19700000	19725000	MINOS1:-200Kb:1.2e-06:3.3e-08:1.7e+02:5.4e+02
chr1	19725000	19750000	MINOS1:-175Kb:0.00037:1.5e-05:2e+02:4.8e+02
chr1	19750000	19775000	MINOS1:-150Kb:0.0014:0.00011:2.3e+02:4.8e+02
chr1	19775000	19800000	MINOS1:-125Kb:0.0014:9.2e-05:2.7e+02:5.2e+02
chr1	19800000	19825000	MINOS1:-100Kb:1.2e-06:2.3e-08:3.3e+02:7e+02
chr1	19900000	19925000	CAPZB:100Kb:4.2e-07:5.3e-09:3.3e+02:7e+02
chr1	20425000	20450000	PLA2G2F:-25Kb:4.1e-05:5.2e-07:8.2e+02:1.1e+03
chr1	20450000	20475000	PLA2G2D:25Kb:5.5e-05:7.1e-07:8.2e+02:1.1e+03
chr1	20475000	20500000	PLA2G2C:-25Kb:0:0:8.2e+02:1.4e+03
chr1	20475000	20500000	UBXN10:-25Kb:0:0:8.2e+02:1.4e+03
chr1	20625000	20650000	VWA5B1:25Kb:1.3e-06:1.6e-08:8.2e+02:1.2e+03
chr1	20875000	20900000	CDA:-25Kb:0.002:5e-05:8.2e+02:1.1e+03
chr1	20875000	20900000	DDOST:-100Kb:0.0018:7.1e-05:2.1e+02:5.2e+02
chr1	20875000	20900000	PINK1:-75Kb:0.0016:4e-05:2.8e+02:6e+02
chr1	20900000	20925000	FAM43B:25Kb:0.0014:4.5e-05:8.2e+02:1.1e+03
chr1	20925000	20950000	CDA:25Kb:0.00029:3.6e-06:8.2e+02:1.2e+03
chr1	20950000	20975000	DDOST:-25Kb:0.00064:1.7e-05:8.2e+02:1.2e+03
chr1	20950000	20975000	FAM43B:75Kb:0.0014:3.2e-05:2.8e+02:6e+02
chr1	20975000	21000000	FAM43B:100Kb:0.0014:5.5e-05:2.1e+02:5.2e+02
chr1	20975000	21000000	PINK1:25Kb:0.0013:1.6e-05:8.2e+02:1.2e+03
chr1	21000000	21025000	DDOST:25Kb:2.6e-06:3.4e-08:8.2e+02:1.3e+03
chr1	21025000	21050000	SH2D5:-25Kb:0.00027:3.4e-06:8.2e+02:1.2e+03
chr1	21050000	21075000	KIF17:25Kb:0.00031:3.8e-06:8.2e+02:1.2e+03
chr1	21625000	21650000	ECE1:-25Kb:0:0:9.5e+02:1.7e+03
chr1	21625000	21650000	LOC100506801:25Kb:7.3e-11:8.9e-13:9.5e+02:1.6e+03
chr1	21850000	21875000	ALPL:25Kb:0.005:6.2e-05:9.5e+02:1.3e+03
chr1	21950000	21975000	RAP1GAP:-25Kb:0.004:5.2e-05:9.5e+02:1.3e+03
chr1	22100000	22125000	LDLRAD2:-25Kb:0.0028:6.9e-05:9.5e+02:1.3e+03
chr1	22125000	22150000	USP48:25Kb:0.0056:6.9e-05:9.5e+02:1.3e+03
chr1	22150000	22175000	LDLRAD2:25Kb:0.0028:6.6e-05:9.5e+02:1.3e+03
chr1	22225000	22250000	HSPG2:-25Kb:0:0:9.5e+02:1.8e+03
chr1	22275000	22300000	HSPG2:25Kb:0.0057:0.00014:9.5e+02:1.3e+03
chr1	22475000	22500000	WNT4:25Kb:1.2e-05:2e-07:9.9e+02:1.4e+03
chr1	22525000	22550000	WNT4:75Kb:0.0012:4.9e-05:4.2e+02:7.7e+02
chr1	22725000	22750000	WNT4:275Kb:1.2e-05:3.2e-07:1.5e+02:6e+02
chr1	23150000	23175000	MIR4253:-25Kb:1.4e-07:1.8e-09:9.9e+02:1.4e+03
chr1	23200000	23225000	MIR4253:25Kb:0.0018:4.6e-05:9.9e+02:1.3e+03
chr1	23275000	23300000	HTR1D:-225Kb:0.0091:0.00047:1.2e+02:3.5e+02
chr1	23300000	23325000	HTR1D:-200Kb:1.1e-05:4.3e-07:1.4e+02:4.8e+02
chr1	23400000	23425000	HTR1D:-100Kb:0:0:3.1e+02:1.1e+03
chr1	23425000	23450000	HTR1D:-75Kb:0:0:3.9e+02:1.1e+03
chr1	23425000	23450000	LUZP1:-50Kb:0.0021:2.5e-05:5.6e+02:8.5e+02
chr1	23725000	23750000	TCEA3:-25Kb:0.0002:4.8e-06:1e+03:1.3e+03
chr1	23775000	23800000	ASAP3:-25Kb:1.3e-13:1.7e-15:1e+03:1.6e+03
chr1	23775000	23800000	TCEA3:25Kb:0:0:1e+03:1.7e+03
chr1	23800000	23825000	E2F2:-50Kb:0.00015:3.8e-06:5.6e+02:8.8e+02
chr1	23850000	23875000	ASAP3:50Kb:0.00016:4.1e-06:5.6e+02:8.8e+02
chr1	23850000	23875000	MDS2:-100Kb:0:0:3.1e+02:8.9e+02
chr1	23875000	23900000	MDS2:-75Kb:2.2e-10:5.3e-12:3.9e+02:8.7e+02
chr1	23900000	23925000	ID3:25Kb:3.4e-07:1.3e-08:1e+03:1.4e+03
chr1	23925000	23950000	ID3:50Kb:3.4e-07:8.6e-09:5.6e+02:9.6e+02
chr1	23950000	23975000	E2F2:100Kb:0:0:3.1e+02:8.9e+02
chr1	23950000	23975000	ID3:75Kb:5.3e-10:6.7e-12:3.9e+02:8.7e+02
chr1	23975000	24000000	E2F2:125Kb:0.00062:2.4e-05:2.5e+02:5.4e+02
chr1	24100000	24125000	CNR2:-125Kb:0.00093:2.4e-05:2.5e+02:5.4e+02
chr1	24100000	24125000	GALE:-25Kb:0.0035:9e-05:1e+03:1.3e+03
chr1	24125000	24150000	CNR2:-100Kb:3.1e-08:3.9e-10:3.1e+02:7.4e+02
chr1	24125000	24150000	LOC100506963:25Kb:0.0034:8.7e-05:1e+03:1.3e+03
chr1	24125000	24150000	LYPLA2:25Kb:0.0034:8.7e-05:1e+03:1.3e+03
chr1	24125000	24150000	PITHD1:25Kb:0.0034:8.7e-05:1e+03:1.3e+03
chr1	24225000	24250000	GALE:100Kb:1.8e-08:2.3e-10:3.1e+02:7.4e+02
chr1	24225000	24250000	LOC100506963:125Kb:0.0014:1.8e-05:2.5e+02:5.4e+02
chr1	24225000	24250000	LYPLA2:125Kb:0.0014:1.8e-05:2.5e+02:5.4e+02
chr1	24225000	24250000	PITHD1:125Kb:0.0014:1.8e-05:2.5e+02:5.4e+02
chr1	24375000	24400000	MYOM3:-50Kb:0.00037:1.4e-05:5.1e+02:8e+02
chr1	24400000	24425000	MYOM3:-25Kb:0:0:9e+02:1.6e+03
chr1	24425000	24450000	IL22RA1:-25Kb:1.7e-07:2e-09:9e+02:1.3e+03
chr1	24450000	24475000	MYOM3:25Kb:7e-08:1.9e-09:9e+02:1.3e+03
chr1	24675000	24700000	LOC284632:150Kb:4e-06:1e-07:2.1e+02:5.7e+02
chr1	24700000	24725000	IFNLR1:200Kb:5.3e-09:6.6e-11:1.8e+02:6.2e+02
chr1	24700000	24725000	LOC284632:175Kb:0:0:2.1e+02:8.6e+02
chr1	24900000	24925000	NCMAP:25Kb:0.004:4.9e-05:9e+02:1.2e+03
chr1	25875000	25900000	LDLRAP1:25Kb:0.00059:7.4e-06:9.4e+02:1.4e+03
chr1	26200000	26225000	AUNIP:25Kb:1.1e-06:1.4e-08:9.4e+02:1.5e+03
chr1	26200000	26225000	EXTL1:-125Kb:4e-09:1.1e-10:2.2e+02:9.1e+02
chr1	26200000	26225000	PAFAH2:-100Kb:8.1e-06:4.2e-07:2.7e+02:8.1e+02
chr1	26200000	26225000	PAQR7:25Kb:1.1e-06:1.4e-08:9.4e+02:1.5e+03
chr1	26225000	26250000	EXTL1:-100Kb:0.0016:6.3e-05:2.7e+02:6.9e+02
chr1	26225000	26250000	PAFAH2:-75Kb:3.9e-07:1e-08:3.5e+02:9.6e+02
chr1	26250000	26275000	MIR3917:25Kb:3.1e-07:3.9e-09:9.4e+02:1.6e+03
chr1	26250000	26275000	PAFAH2:-50Kb:8.1e-06:3.3e-07:5e+02:1e+03
chr1	26250000	26275000	STMN1:25Kb:3.1e-07:3.9e-09:9.4e+02:1.6e+03
chr1	26275000	26300000	PAFAH2:-25Kb:3.7e-11:4.7e-13:9.4e+02:1.7e+03
chr1	26300000	26325000	MIR3917:75Kb:3.4e-07:8.6e-09:3.5e+02:9.6e+02
chr1	26300000	26325000	STMN1:75Kb:3.4e-07:8.6e-09:3.5e+02:9.6e+02
chr1	26325000	26350000	MIR3917:100Kb:0.0016:6e-05:2.7e+02:6.9e+02
chr1	26325000	26350000	SLC30A2:-25Kb:1.4e-10:1.9e-12:9.4e+02:1.7e+03
chr1	26325000	26350000	STMN1:100Kb:0.0016:6e-05:2.7e+02:6.9e+02
chr1	26350000	26375000	EXTL1:25Kb:1.4e-10:1.9e-12:9.4e+02:1.7e+03
chr1	26350000	26375000	FAM110D:-125Kb:6.5e-06:1.8e-07:3.5e+02:9e+02
chr1	26350000	26375000	ZNF593:-125Kb:6.5e-06:1.8e-07:3.5e+02:9e+02
chr1	26400000	26425000	FAM110D:-75Kb:8.3e-05:3.4e-06:4.3e+02:9.2e+02
chr1	26400000	26425000	TRIM63:25Kb:2.9e-07:3.6e-09:1.2e+03:1.9e+03
chr1	26400000	26425000	ZNF593:-75Kb:8.3e-05:3.4e-06:4.3e+02:9.2e+02
chr1	26425000	26450000	FAM110D:-50Kb:4.8e-07:6.5e-09:6.4e+02:1.3e+03
chr1	26425000	26450000	ZNF593:-50Kb:4.8e-07:6.5e-09:6.4e+02:1.3e+03
chr1	26475000	26500000	PDIK1L:50Kb:7.1e-07:8.7e-09:6.4e+02:1.3e+03
chr1	26475000	26500000	SLC30A2:125Kb:9.4e-06:2.4e-07:3.5e+02:9e+02
chr1	26600000	26625000	AIM1L:-75Kb:3.8e-06:4.8e-08:4.3e+02:1e+03
chr1	26600000	26625000	CD52:-25Kb:0:0:1.2e+03:2.4e+03
chr1	26600000	26625000	UBXN11:-25Kb:0:0:1.2e+03:2.4e+03
chr1	26600000	26625000	ZNF683:-75Kb:3.8e-06:4.8e-08:4.3e+02:1e+03
chr1	26625000	26650000	SH3BGRL3:25Kb:0:0:1.2e+03:2.4e+03
chr1	26650000	26675000	AIM1L:-25Kb:0.0019:7.1e-05:1.2e+03:1.6e+03
chr1	26650000	26675000	SH3BGRL3:50Kb:0.00089:4.6e-05:6.4e+02:1.1e+03
chr1	26650000	26675000	ZNF683:-25Kb:0.0019:7.1e-05:1.2e+03:1.6e+03
chr1	26675000	26700000	SH3BGRL3:75Kb:2.4e-06:9.2e-08:4.3e+02:1e+03
chr1	26700000	26725000	AIM1L:25Kb:3.6e-05:9e-07:1.2e+03:1.7e+03
chr1	26700000	26725000	SH3BGRL3:100Kb:1.4e-07:3.7e-09:3.3e+02:9.5e+02
chr1	26700000	26725000	ZNF683:25Kb:3.6e-05:9e-07:1.2e+03:1.7e+03
chr1	26725000	26750000	SH3BGRL3:125Kb:0.0043:0.00028:2.6e+02:6.4e+02
chr1	26850000	26875000	MIR1976:-25Kb:4.1e-07:5.1e-09:1.2e+03:1.8e+03
chr1	26875000	26900000	RPS6KA1:25Kb:4.9e-07:6.1e-09:1.2e+03:1.8e+03
chr1	26925000	26950000	ARID1A:-75Kb:5.2e-05:6.4e-07:4.3e+02:9.4e+02
chr1	26925000	26950000	PIGV:-175Kb:0.00021:2.7e-06:2.2e+02:6.9e+02
chr1	27075000	27100000	PIGV:-25Kb:0.00026:6.8e-06:1.2e+03:1.7e+03
chr1	27425000	27450000	CD164L2:-275Kb:0.0081:0.00044:1.3e+02:4.7e+02
chr1	27425000	27450000	FCN3:-275Kb:0.0081:0.00044:1.3e+02:4.7e+02
chr1	27425000	27450000	GPR3:-275Kb:0.0081:0.00044:1.3e+02:4.7e+02
chr1	27625000	27650000	CD164L2:-75Kb:5.3e-07:1.4e-08:4.4e+02:1e+03
chr1	27625000	27650000	FCN3:-75Kb:5.3e-07:1.4e-08:4.4e+02:1e+03
chr1	27625000	27650000	GPR3:-75Kb:5.3e-07:1.4e-08:4.4e+02:1e+03
chr1	27675000	27700000	CD164L2:-25Kb:2e-08:2.7e-10:1.3e+03:1.9e+03
chr1	27675000	27700000	FCN3:-25Kb:2e-08:2.7e-10:1.3e+03:1.9e+03
chr1	27675000	27700000	GPR3:-25Kb:2e-08:2.7e-10:1.3e+03:1.9e+03
chr1	27700000	27725000	AHDC1:-225Kb:0.004:0.00016:1.6e+02:5.1e+02
chr1	27700000	27725000	MAP3K6:25Kb:2.5e-08:3.1e-10:1.3e+03:1.9e+03
chr1	27700000	27725000	TMEM222:75Kb:1.4e-06:1.8e-08:4.4e+02:1e+03
chr1	27725000	27750000	AHDC1:-200Kb:0.0069:0.00037:1.8e+02:5.1e+02
chr1	27925000	27950000	CD164L2:225Kb:0.0067:0.00027:1.6e+02:5.1e+02
chr1	27925000	27950000	FCN3:225Kb:0.0067:0.00027:1.6e+02:5.1e+02
chr1	27925000	27950000	FGR:-25Kb:0.00066:8.1e-06:1.3e+03:1.7e+03
chr1	27925000	27950000	GPR3:225Kb:0.0067:0.00027:1.6e+02:5.1e+02
chr1	27925000	27950000	IFI6:-50Kb:6.9e-09:8.8e-11:6.5e+02:1.3e+03
chr1	27950000	27975000	AHDC1:25Kb:0.00044:1.2e-05:1.3e+03:1.7e+03
chr1	27975000	28000000	AHDC1:50Kb:1.4e-08:1.9e-10:6.5e+02:1.3e+03
chr1	28200000	28225000	THEMIS2:25Kb:0.0029:3.6e-05:9.9e+02:1.4e+03
chr1	28250000	28275000	XKR8:-25Kb:0.00011:2.8e-06:9.9e+02:1.4e+03
chr1	28275000	28300000	SMPDL3B:25Kb:0.00022:2.7e-06:9.9e+02:1.4e+03
chr1	28300000	28325000	XKR8:25Kb:7.2e-05:9.1e-07:9.9e+02:1.5e+03
chr1	28425000	28450000	PTAFR:-75Kb:0.0012:4.5e-05:3.6e+02:7.4e+02
chr1	28450000	28475000	PTAFR:-50Kb:0.0012:4.1e-05:5.2e+02:9.1e+02
chr1	28475000	28500000	PTAFR:-25Kb:7.7e-09:9.7e-11:9.9e+02:1.6e+03
chr1	28600000	28625000	SESN2:25Kb:3.7e-08:4.6e-10:9.9e+02:1.6e+03
chr1	31175000	31200000	SDC3:-200Kb:0.0002:1.3e-05:1.3e+02:5e+02
chr1	31200000	31225000	LAPTM5:-25Kb:0:0:1e+03:2.8e+03
chr1	31200000	31225000	SDC3:-175Kb:0.0064:0.00059:2e+02:4.8e+02
chr1	31225000	31250000	MIR4420:25Kb:0:0:1e+03:2.8e+03
chr1	31225000	31250000	SDC3:-150Kb:5.2e-05:2.8e-06:2.4e+02:6.3e+02
chr1	31250000	31275000	LAPTM5:25Kb:8.7e-10:2.2e-11:1e+03:1.6e+03
chr1	31250000	31275000	MATN1:75Kb:1.3e-05:1.6e-07:5.5e+02:9.9e+02
chr1	31250000	31275000	MATN1-AS1:75Kb:1.3e-05:1.6e-07:5.5e+02:9.9e+02
chr1	31250000	31275000	MIR4420:50Kb:4.4e-13:1.1e-14:5.8e+02:1.2e+03
chr1	31250000	31275000	SDC3:-125Kb:0:0:2.6e+02:1.5e+03
chr1	31250000	31275000	SNORD103B:-150Kb:1.6e-05:1.9e-07:2.4e+02:6.8e+02
chr1	31275000	31300000	SDC3:-100Kb:0:0:3.2e+02:1.2e+03
chr1	31300000	31325000	SDC3:-75Kb:0.0027:0.00022:4.1e+02:7.2e+02
chr1	31350000	31375000	SDC3:-25Kb:5.3e-07:2.1e-08:1e+03:1.5e+03
chr1	31375000	31400000	LAPTM5:150Kb:6.5e-05:2.4e-06:2.4e+02:6.3e+02
chr1	31375000	31400000	MATN1:200Kb:0.00037:9.3e-06:1.3e+02:5e+02
chr1	31375000	31400000	MATN1-AS1:200Kb:0.00037:9.3e-06:1.3e+02:5e+02
chr1	32050000	32075000	TINAGL1:25Kb:9.2e-07:1.1e-08:1e+03:1.5e+03
chr1	32100000	32125000	MIR4254:-100Kb:0.002:5.2e-05:3.4e+02:6.6e+02
chr1	32125000	32150000	BAI2:-100Kb:0.0025:3.1e-05:3.4e+02:6.5e+02
chr1	32125000	32150000	MIR4254:-75Kb:0.0001:1.3e-06:4.5e+02:8.3e+02
chr1	32200000	32225000	BAI2:-25Kb:0.0054:0.00014:1.2e+03:1.5e+03
chr1	32225000	32250000	MIR4254:25Kb:0.0092:0.00035:1.2e+03:1.5e+03
chr1	32275000	32300000	PTP4A2:-125Kb:0.00011:1.3e-06:2.8e+02:5.8e+02
chr1	32300000	32325000	SPOCD1:25Kb:6.1e-06:8.1e-08:1.2e+03:1.6e+03
chr1	32400000	32425000	SPOCD1:125Kb:0.00035:9.3e-06:2.8e+02:5.8e+02
chr1	32425000	32450000	SPOCD1:150Kb:0.001:4.2e-05:2.3e+02:5e+02
chr1	32650000	32675000	EIF3I:-25Kb:2.4e-05:3.1e-07:1.2e+03:1.5e+03
chr1	32650000	32675000	TMEM234:-25Kb:2.4e-05:3.1e-07:1.2e+03:1.5e+03
chr1	32675000	32700000	CCDC28B:25Kb:2.8e-05:3.6e-07:1.2e+03:1.5e+03
chr1	32675000	32700000	DCDC2B:25Kb:2.8e-05:3.6e-07:1.2e+03:1.5e+03
chr1	32675000	32700000	IQCC:25Kb:2.8e-05:3.6e-07:1.2e+03:1.5e+03
chr1	32725000	32750000	HDAC1:-25Kb:0.0019:2.3e-05:1.2e+03:1.5e+03
chr1	32775000	32800000	EIF3I:100Kb:0.00071:1.9e-05:3.4e+02:6.2e+02
chr1	32775000	32800000	TMEM234:100Kb:0.00071:1.9e-05:3.4e+02:6.2e+02
chr1	32950000	32975000	ZBTB8B:25Kb:0.00036:4.4e-06:9e+02:1.2e+03
chr1	33175000	33200000	KIAA1522:-25Kb:0:0:9e+02:2e+03
chr1	33225000	33250000	KIAA1522:25Kb:2.1e-11:5.1e-13:9e+02:1.3e+03
chr1	33325000	33350000	ADC:-200Kb:0.0038:0.00014:1.6e+02:3.7e+02
chr1	33350000	33375000	ADC:-175Kb:5.4e-05:1.4e-06:1.8e+02:4.6e+02
chr1	33375000	33400000	ADC:-150Kb:2.3e-09:2.9e-11:2e+02:5.9e+02
chr1	33375000	33400000	AK2:-125Kb:0.00013:1.6e-06:2.4e+02:5.1e+02
chr1	33375000	33400000	HPCA:25Kb:3.7e-09:4.7e-11:9e+02:1.3e+03
chr1	33375000	33400000	TMEM54:25Kb:3.7e-09:4.7e-11:9e+02:1.3e+03
chr1	33450000	33475000	RNF19B:25Kb:8.7e-10:1e-11:9e+02:1.3e+03
chr1	33525000	33550000	HPCA:175Kb:5.9e-05:1.5e-06:1.8e+02:4.6e+02
chr1	33525000	33550000	TMEM54:175Kb:5.9e-05:1.5e-06:1.8e+02:4.6e+02
chr1	33550000	33575000	HPCA:200Kb:0.00038:1.4e-05:1.6e+02:4.1e+02
chr1	33550000	33575000	TMEM54:200Kb:0.00038:1.4e-05:1.6e+02:4.1e+02
chr1	33600000	33625000	TRIM62:-25Kb:3.7e-09:4.6e-11:9e+02:1.3e+03
chr1	33600000	33625000	ZSCAN20:-325Kb:0.0052:0.00077:1e+02:2.8e+02
chr1	33675000	33700000	ZSCAN20:-250Kb:0.0029:0.00038:87:2.7e+02
chr1	33700000	33725000	ZSCAN20:-225Kb:0.00045:4.7e-05:1e+02:3.2e+02
chr1	33725000	33750000	ZNF362:25Kb:1.3e-05:1.6e-07:7.2e+02:1e+03
chr1	33725000	33750000	ZSCAN20:-200Kb:6.9e-05:5.1e-06:1.2e+02:3.7e+02
chr1	33750000	33775000	PHC2:-75Kb:0.00024:1.3e-05:2.7e+02:5.1e+02
chr1	33750000	33775000	ZSCAN20:-175Kb:5.4e-06:2.4e-07:1.5e+02:4.3e+02
chr1	33775000	33800000	PHC2:-50Kb:0.0024:0.0002:3.9e+02:5.9e+02
chr1	33775000	33800000	ZSCAN20:-150Kb:0.0001:9.1e-06:1.9e+02:4.3e+02
chr1	33800000	33825000	PHC2:-25Kb:3.3e-06:8.7e-08:7.2e+02:1e+03
chr1	33800000	33825000	ZSCAN20:-125Kb:0.00051:6e-05:1.7e+02:3.9e+02
chr1	33825000	33850000	ZSCAN20:-100Kb:3.1e-05:1.9e-06:2.1e+02:4.7e+02
chr1	33850000	33875000	PHC2:25Kb:0.0023:0.00016:7.2e+02:9.2e+02
chr1	33900000	33925000	PHC2:75Kb:8.7e-07:1.2e-08:2.7e+02:5.9e+02
chr1	33900000	33925000	ZSCAN20:-25Kb:1.2e-07:1.8e-09:7.2e+02:1.1e+03
chr1	33925000	33950000	PHC2:100Kb:6.3e-05:2.5e-06:2.1e+02:4.7e+02
chr1	33925000	33950000	ZNF362:225Kb:0.0026:6.7e-05:1e+02:3.2e+02
chr1	33950000	33975000	ZSCAN20:25Kb:2e-06:5.8e-08:7.2e+02:1e+03
chr1	35225000	35250000	GJA4:-25Kb:5.5e-12:1.4e-13:3.7e+02:7.5e+02
chr1	35225000	35250000	SMIM12:-100Kb:3.4e-05:8.6e-07:1e+02:3.6e+02
chr1	35250000	35275000	GJB3:25Kb:1.5e-12:4e-14:3.7e+02:7.5e+02
chr1	35250000	35275000	GJB4:25Kb:1.5e-12:4e-14:3.7e+02:7.5e+02
chr1	35250000	35275000	SMIM12:-75Kb:0.00041:1.6e-05:3e+02:5.2e+02
chr1	35275000	35300000	GJB3:50Kb:0.0048:0.00025:2e+02:3.8e+02
chr1	35275000	35300000	GJB4:50Kb:0.0048:0.00025:2e+02:3.8e+02
chr1	35300000	35325000	GJA4:50Kb:0:0:4.2e+02:1.1e+03
chr1	35300000	35325000	GJB3:75Kb:0:0:1.4e+02:5.9e+02
chr1	35300000	35325000	GJB4:75Kb:0:0:1.4e+02:5.9e+02
chr1	35300000	35325000	SMIM12:-25Kb:1.3e-06:1.6e-08:7.6e+02:1e+03
chr1	35325000	35350000	GJA4:75Kb:0.0004:1.5e-05:3e+02:5.2e+02
chr1	35325000	35350000	GJB3:100Kb:1.2e-05:4.8e-07:1e+02:3.6e+02
chr1	35325000	35350000	GJB4:100Kb:1.2e-05:4.8e-07:1e+02:3.6e+02
chr1	35375000	35400000	DLGAP3:25Kb:1.5e-05:1.8e-07:7.6e+02:1e+03
chr1	35900000	35925000	C1orf216:-275Kb:0.0012:0.00011:98:3.4e+02
chr1	35900000	35925000	KIAA0319L:-100Kb:0.0065:7.9e-05:2.4e+02:4.8e+02
chr1	35900000	35925000	NCDN:-100Kb:0.0065:7.9e-05:2.4e+02:4.8e+02
chr1	35900000	35925000	TFAP2E:-125Kb:1.9e-10:1.1e-11:2e+02:6.3e+02
chr1	36025000	36050000	C1orf216:-150Kb:0:0:1.7e+02:1.1e+03
chr1	36025000	36050000	CLSPN:-200Kb:2.5e-10:3.2e-12:1.2e+02:5.6e+02
chr1	36025000	36050000	PSMB2:-75Kb:0.0014:6.4e-05:3e+02:5.5e+02
chr1	36050000	36075000	C1orf216:-125Kb:3.7e-06:2e-07:2e+02:5.2e+02
chr1	36050000	36075000	TFAP2E:25Kb:1.5e-07:1.3e-08:7.6e+02:1.1e+03
chr1	36075000	36100000	C1orf216:-100Kb:0.0036:0.00039:2.4e+02:4.5e+02
chr1	36100000	36125000	C1orf216:-75Kb:8.9e-05:7.3e-06:3e+02:5.8e+02
chr1	36100000	36125000	TFAP2E:75Kb:0.00059:6.6e-05:3e+02:5.5e+02
chr1	36125000	36150000	C1orf216:-50Kb:9.7e-06:6.7e-07:4.2e+02:7.3e+02
chr1	36125000	36150000	PSMB2:25Kb:7.8e-10:9.7e-12:7.6e+02:1.2e+03
chr1	36125000	36150000	TFAP2E:100Kb:5e-05:4.9e-06:2.4e+02:5.2e+02
chr1	36150000	36175000	C1orf216:-25Kb:4.9e-10:1.3e-11:7.6e+02:1.2e+03
chr1	36150000	36175000	PSMB2:50Kb:0.0014:6.8e-05:4.2e+02:6.7e+02
chr1	36150000	36175000	TFAP2E:125Kb:1.2e-08:8.2e-10:2e+02:5.8e+02
chr1	36175000	36200000	PSMB2:75Kb:0.00032:8.1e-06:3e+02:5.8e+02
chr1	36175000	36200000	TFAP2E:150Kb:0:0:1.7e+02:1.1e+03
chr1	36200000	36225000	C1orf216:25Kb:4.8e-07:2e-08:7.6e+02:1.1e+03
chr1	36200000	36225000	TFAP2E:175Kb:1.5e-10:6.1e-12:1.3e+02:5.6e+02
chr1	36225000	36250000	TFAP2E:200Kb:1.5e-10:4.4e-12:1.2e+02:5.6e+02
chr1	36250000	36275000	TFAP2E:225Kb:0.0088:0.0011:97:3e+02
chr1	36350000	36375000	AGO3:-25Kb:2.5e-07:3e-09:1e+03:1.4e+03
chr1	36550000	36575000	SH3D21:-200Kb:3.6e-05:1.5e-06:1.7e+02:4.6e+02
chr1	36575000	36600000	ADPRHL2:25Kb:0:0:1e+03:1.6e+03
chr1	36575000	36600000	COL8A2:25Kb:0:0:1e+03:1.6e+03
chr1	36600000	36625000	SH3D21:-150Kb:7.7e-05:4.1e-06:2.5e+02:5.2e+02
chr1	36625000	36650000	SH3D21:-125Kb:2.4e-05:6.3e-07:2.3e+02:5.3e+02
chr1	36650000	36675000	SH3D21:-100Kb:0.0033:0.00026:2.8e+02:5e+02
chr1	36750000	36775000	ADPRHL2:200Kb:4.8e-05:1.3e-06:1.7e+02:4.6e+02
chr1	36750000	36775000	COL8A2:200Kb:4.8e-05:1.3e-06:1.7e+02:4.6e+02
chr1	36750000	36775000	EVA1B:-25Kb:0.0016:6.2e-05:1e+03:1.3e+03
chr1	36750000	36775000	MAP7D1:150Kb:0.0003:3.8e-06:2.5e+02:5.2e+02
chr1	36750000	36775000	TRAPPC3:150Kb:0.0003:3.8e-06:2.5e+02:5.2e+02
chr1	36775000	36800000	SH3D21:25Kb:0.00088:5.9e-05:1e+03:1.3e+03
chr1	36800000	36825000	EVA1B:25Kb:6.7e-06:1.7e-07:1e+03:1.3e+03
chr1	36875000	36900000	ADPRHL2:325Kb:0.002:8.4e-05:89:3.2e+02
chr1	36875000	36900000	COL8A2:325Kb:0.002:8.4e-05:89:3.2e+02
chr1	36875000	36900000	EVA1B:100Kb:4.5e-06:5.8e-08:2.8e+02:6.1e+02
chr1	36875000	36900000	LSM10:25Kb:2.5e-09:3.1e-11:1e+03:1.4e+03
chr1	36875000	36900000	SH3D21:125Kb:1.1e-05:1.5e-07:2.3e+02:5.4e+02
chr1	36875000	36900000	STK40:25Kb:2.5e-09:3.1e-11:1e+03:1.4e+03
chr1	36900000	36925000	CSF3R:-25Kb:5.6e-12:7.1e-14:1e+03:1.5e+03
chr1	36900000	36925000	MRPS15:-25Kb:5.6e-12:7.1e-14:1e+03:1.5e+03
chr1	36925000	36950000	OSCP1:25Kb:1.3e-11:1.6e-13:1e+03:1.5e+03
chr1	36950000	36975000	CSF3R:25Kb:2.5e-11:6.3e-13:1e+03:1.5e+03
chr1	36950000	36975000	MRPS15:25Kb:2.5e-11:6.3e-13:1e+03:1.5e+03
chr1	36975000	37000000	CSF3R:50Kb:0.0056:0.00021:6.7e+02:8.9e+02
chr1	36975000	37000000	MRPS15:50Kb:0.0056:0.00021:6.7e+02:8.9e+02
chr1	38025000	38050000	DNALI1:25Kb:2e-05:2.5e-07:1.1e+03:1.3e+03
chr1	38025000	38050000	SNIP1:25Kb:2e-05:2.5e-07:1.1e+03:1.3e+03
chr1	38075000	38100000	GNL2:25Kb:8.5e-14:1.1e-15:1.1e+03:1.4e+03
chr1	38125000	38150000	GNL2:75Kb:4.3e-06:1.1e-07:3.9e+02:6.2e+02
chr1	38175000	38200000	EPHA10:-50Kb:7.9e-08:9.9e-10:5.7e+02:8.4e+02
chr1	38525000	38550000	POU3F1:25Kb:6.6e-05:8.2e-07:8.9e+02:1.2e+03
chr1	38650000	38675000	LOC339442:-25Kb:1.3e-09:1.6e-11:8.9e+02:1.3e+03
chr1	38700000	38725000	LOC339442:25Kb:2.7e-09:6.8e-11:8.9e+02:1.3e+03
chr1	39275000	39300000	POU3F1:775Kb:0.0032:7.9e-05:1e+02:3.1e+02
chr1	40050000	40075000	HEYL:-50Kb:6.1e-11:1.6e-12:5.1e+02:9.8e+02
chr1	40050000	40075000	NT5C1A:-75Kb:6.9e-06:8.8e-08:3.5e+02:7e+02
chr1	40075000	40100000	HEYL:-25Kb:0:0:9.5e+02:1.6e+03
chr1	40100000	40125000	NT5C1A:-25Kb:8.2e-05:2.1e-06:9.5e+02:1.3e+03
chr1	40125000	40150000	HEYL:25Kb:5.9e-05:2.3e-06:9.5e+02:1.3e+03
chr1	40125000	40150000	HPCAL4:-25Kb:0.005:6.2e-05:9.5e+02:1.2e+03
chr1	40150000	40175000	NT5C1A:25Kb:0.0017:6.4e-05:9.5e+02:1.2e+03
chr1	40175000	40200000	NT5C1A:50Kb:0.0082:0.00042:5.1e+02:7.3e+02
chr1	40275000	40300000	MFSD2A:-125Kb:1.4e-07:5.2e-09:2.2e+02:6.1e+02
chr1	40275000	40300000	MYCL1:-75Kb:9.4e-13:1.2e-14:3.4e+02:8.3e+02
chr1	40300000	40325000	MYCL1:-50Kb:0.0027:0.0001:4.8e+02:7.1e+02
chr1	40325000	40350000	MYCL1:-25Kb:1.5e-06:3.8e-08:8.6e+02:1.2e+03
chr1	40350000	40375000	TRIT1:25Kb:1e-05:1.3e-07:8.6e+02:1.2e+03
chr1	40375000	40400000	MFSD2A:-25Kb:0:0:8.6e+02:1.7e+03
chr1	40425000	40450000	MFSD2A:25Kb:1.7e-14:4.4e-16:8.6e+02:1.4e+03
chr1	40525000	40550000	CAP1:25Kb:0.0026:3.3e-05:8.6e+02:1.1e+03
chr1	41300000	41325000	CTPS1:-125Kb:2.5e-06:3.3e-08:2.5e+02:5.8e+02
chr1	41300000	41325000	KCNQ4:75Kb:5.9e-09:7.6e-11:3.8e+02:8.2e+02
chr1	41350000	41375000	CITED4:25Kb:4.6e-10:5.8e-12:9.3e+02:1.4e+03
chr1	41375000	41400000	CITED4:50Kb:9.8e-10:2.5e-11:5.3e+02:9.6e+02
chr1	41400000	41425000	CITED4:75Kb:1.7e-08:6.3e-10:3.8e+02:7.8e+02
chr1	41925000	41950000	EDN2:-25Kb:0.0001:1.2e-06:6.1e+02:9.9e+02
chr1	43275000	43300000	ZNF691:-25Kb:0.00017:2.2e-06:7.7e+02:1.2e+03
chr1	43300000	43325000	CCDC23:25Kb:0.00017:2.2e-06:7.7e+02:1.2e+03
chr1	43300000	43325000	ERMAP:25Kb:0.00017:2.2e-06:7.7e+02:1.2e+03
chr1	43325000	43350000	ZNF691:25Kb:0.00055:1.4e-05:7.7e+02:1.1e+03
chr1	43375000	43400000	SLC2A1:-25Kb:3.2e-05:1.2e-06:7.7e+02:1.2e+03
chr1	43375000	43400000	SLC2A1-AS1:-25Kb:3.2e-05:1.2e-06:7.7e+02:1.2e+03
chr1	43500000	43525000	SLC2A1:100Kb:3.2e-05:1e-06:2.4e+02:6.4e+02
chr1	43500000	43525000	SLC2A1-AS1:100Kb:3.2e-05:1e-06:2.4e+02:6.4e+02
chr1	43525000	43550000	C1orf50:300Kb:1e-05:1.3e-07:97:5.2e+02
chr1	43525000	43550000	LEPRE1:300Kb:1e-05:1.3e-07:97:5.2e+02
chr1	43525000	43550000	LOC100129924:275Kb:0.008:0.0001:1.1e+02:4.1e+02
chr1	43525000	43550000	SLC2A1:125Kb:1.9e-05:2.4e-07:2e+02:6.3e+02
chr1	43525000	43550000	SLC2A1-AS1:125Kb:1.9e-05:2.4e-07:2e+02:6.3e+02
chr1	43675000	43700000	HYI:-225Kb:0.0025:6.2e-05:1.8e+02:5.2e+02
chr1	43675000	43700000	MED8:-175Kb:0.0044:0.00013:2.2e+02:5.4e+02
chr1	43675000	43700000	SZT2:-175Kb:0.0044:0.00013:2.2e+02:5.4e+02
chr1	43700000	43725000	MED8:-150Kb:0.0044:0.00017:2.4e+02:5.6e+02
chr1	43700000	43725000	SZT2:-150Kb:0.0044:0.00017:2.4e+02:5.6e+02
chr1	43775000	43800000	C1orf210:25Kb:3.3e-06:4.2e-08:1e+03:1.5e+03
chr1	43775000	43800000	CDC20:-25Kb:0.00031:3.8e-06:1e+03:1.4e+03
chr1	43775000	43800000	MPL:-25Kb:0.00031:3.8e-06:1e+03:1.4e+03
chr1	43775000	43800000	TIE1:25Kb:3.3e-06:4.2e-08:1e+03:1.5e+03
chr1	43825000	43850000	MED8:-25Kb:1.2e-06:1.6e-08:1e+03:1.5e+03
chr1	43825000	43850000	SZT2:-25Kb:1.2e-06:1.6e-08:1e+03:1.5e+03
chr1	43850000	43875000	ELOVL1:25Kb:1.1e-06:1.3e-08:1e+03:1.5e+03
chr1	43875000	43900000	HYI:-25Kb:8.2e-12:1e-13:1e+03:1.6e+03
chr1	44225000	44250000	IPO13:-175Kb:0.0021:0.00011:2.2e+02:5.6e+02
chr1	44400000	44425000	ATP6V0B:-25Kb:0:0:1e+03:1.8e+03
chr1	44400000	44425000	B4GALT2:-25Kb:0:0:1e+03:1.8e+03
chr1	44400000	44425000	DPH2:-25Kb:0:0:1e+03:1.8e+03
chr1	44400000	44425000	SLC6A9:-75Kb:3.2e-05:1.7e-06:21:4.4e+02
chr1	44425000	44450000	IPO13:25Kb:0:0:1e+03:1.8e+03
chr1	44425000	44450000	SLC6A9:-50Kb:5.2e-09:1.4e-10:28:5.9e+02
chr1	44450000	44475000	SLC6A9:-25Kb:0:0:47:1.7e+03
chr1	44475000	44500000	ATP6V0B:50Kb:5.4e-09:1.4e-10:28:5.9e+02
chr1	44475000	44500000	B4GALT2:50Kb:5.4e-09:1.4e-10:28:5.9e+02
chr1	44475000	44500000	CCDC24:25Kb:0:0:47:1.7e+03
chr1	44475000	44500000	DPH2:50Kb:5.4e-09:1.4e-10:28:5.9e+02
chr1	44475000	44500000	IPO13:75Kb:5.1e-05:2.1e-06:21:4.4e+02
chr1	44500000	44525000	ATP6V0B:75Kb:3.4e-07:1.3e-08:21:5.2e+02
chr1	44500000	44525000	B4GALT2:75Kb:3.4e-07:1.3e-08:21:5.2e+02
chr1	44500000	44525000	CCDC24:50Kb:0:0:28:1.1e+03
chr1	44500000	44525000	DPH2:75Kb:3.4e-07:1.3e-08:21:5.2e+02
chr1	44500000	44525000	IPO13:100Kb:1.6e-06:4.2e-08:17:5e+02
chr1	44500000	44525000	SLC6A9:25Kb:1.2e-05:4.6e-07:9.3e+02:1.4e+03
chr1	44525000	44550000	CCDC24:75Kb:3.6e-05:1.4e-06:21:4.4e+02
chr1	44550000	44575000	CCDC24:100Kb:0.0085:0.00045:17:3.2e+02
chr1	44700000	44725000	DMAP1:25Kb:7.6e-06:1e-07:9.3e+02:1.4e+03
chr1	44750000	44775000	DMAP1:75Kb:0.0014:3.8e-05:4.2e+02:7.8e+02
chr1	45100000	45125000	C1orf228:-25Kb:3.2e-05:4e-07:9.3e+02:1.4e+03
chr1	45100000	45125000	TMEM53:-25Kb:3.2e-05:4e-07:9.3e+02:1.4e+03
chr1	45150000	45175000	C1orf228:25Kb:0.0037:9e-05:9.3e+02:1.3e+03
chr1	45150000	45175000	TMEM53:25Kb:0.0037:9e-05:9.3e+02:1.3e+03
chr1	45200000	45225000	RPS8:-25Kb:0:0:8.7e+02:1.7e+03
chr1	45200000	45225000	SNORD38A:-25Kb:0:0:8.7e+02:1.7e+03
chr1	45200000	45225000	SNORD38B:-25Kb:0:0:8.7e+02:1.7e+03
chr1	45200000	45225000	SNORD46:-25Kb:0:0:8.7e+02:1.7e+03
chr1	45200000	45225000	SNORD55:-25Kb:0:0:8.7e+02:1.7e+03
chr1	45225000	45250000	BEST4:-25Kb:7.1e-05:1.8e-06:8.7e+02:1.3e+03
chr1	45225000	45250000	BTBD19:-25Kb:7.1e-05:1.8e-06:8.7e+02:1.3e+03
chr1	45225000	45250000	KIF2C:25Kb:0:0:8.7e+02:1.7e+03
chr1	45225000	45250000	PLK3:-25Kb:7.1e-05:1.8e-06:8.7e+02:1.3e+03
chr1	45225000	45250000	TCTEX1D4:-25Kb:7.1e-05:1.8e-06:8.7e+02:1.3e+03
chr1	45250000	45275000	HECTD3:-225Kb:0.0012:5.2e-05:1.4e+02:4.1e+02
chr1	45250000	45275000	RPS8:25Kb:8.8e-05:2.2e-06:8.7e+02:1.3e+03
chr1	45250000	45275000	SNORD38A:25Kb:8.8e-05:2.2e-06:8.7e+02:1.3e+03
chr1	45250000	45275000	SNORD38B:25Kb:8.8e-05:2.2e-06:8.7e+02:1.3e+03
chr1	45250000	45275000	SNORD46:25Kb:8.8e-05:2.2e-06:8.7e+02:1.3e+03
chr1	45250000	45275000	SNORD55:25Kb:8.8e-05:2.2e-06:8.7e+02:1.3e+03
chr1	45250000	45275000	UROD:-225Kb:0.0012:5.2e-05:1.4e+02:4.1e+02
chr1	45275000	45300000	BEST4:25Kb:0:0:8.7e+02:1.9e+03
chr1	45275000	45300000	BTBD19:25Kb:0:0:8.7e+02:1.9e+03
chr1	45275000	45300000	HECTD3:-200Kb:0.002:0.00012:1.5e+02:4.1e+02
chr1	45275000	45300000	PLK3:25Kb:0:0:8.7e+02:1.9e+03
chr1	45275000	45300000	TCTEX1D4:25Kb:0:0:8.7e+02:1.9e+03
chr1	45275000	45300000	UROD:-200Kb:0.002:0.00012:1.5e+02:4.1e+02
chr1	45325000	45350000	PTCH2:25Kb:0.0064:8.1e-05:8.7e+02:1.2e+03
chr1	45450000	45475000	HECTD3:-25Kb:0.0031:0.00032:8.7e+02:1.1e+03
chr1	45450000	45475000	UROD:-25Kb:0.0031:0.00032:8.7e+02:1.1e+03
chr1	45475000	45500000	LOC400752:-275Kb:1.7e-14:2.2e-16:1.3e+02:7.3e+02
chr1	45675000	45700000	HECTD3:200Kb:0.002:0.00016:1.5e+02:4e+02
chr1	45675000	45700000	UROD:200Kb:0.002:0.00016:1.5e+02:4e+02
chr1	45725000	45750000	HECTD3:250Kb:0.00031:9.2e-06:1.3e+02:4.3e+02
chr1	45725000	45750000	UROD:250Kb:0.00031:9.2e-06:1.3e+02:4.3e+02
chr1	45750000	45775000	HECTD3:275Kb:0:0:1.3e+02:7.3e+02
chr1	45750000	45775000	UROD:275Kb:0:0:1.3e+02:7.3e+02
chr1	45775000	45800000	HECTD3:300Kb:0.002:0.00017:1.2e+02:3.7e+02
chr1	45775000	45800000	UROD:300Kb:0.002:0.00017:1.2e+02:3.7e+02
chr1	45800000	45825000	CCDC163P:-150Kb:4e-07:5.2e-09:1.7e+02:6.8e+02
chr1	45800000	45825000	HECTD3:325Kb:0.0043:0.00051:1.2e+02:3.5e+02
chr1	45800000	45825000	MMACHC:-150Kb:4e-07:5.2e-09:1.7e+02:6.8e+02
chr1	45800000	45825000	TESK2:-150Kb:4e-07:5.2e-09:1.7e+02:6.8e+02
chr1	45800000	45825000	UROD:325Kb:0.0043:0.00051:1.2e+02:3.5e+02
chr1	45825000	45850000	CCDC163P:-125Kb:4.8e-06:1.2e-07:1.9e+02:6.5e+02
chr1	45825000	45850000	MMACHC:-125Kb:4.8e-06:1.2e-07:1.9e+02:6.5e+02
chr1	45825000	45850000	TESK2:-125Kb:4.8e-06:1.2e-07:1.9e+02:6.5e+02
chr1	45950000	45975000	MUTYH:150Kb:2.4e-10:3e-12:1.7e+02:6.8e+02
chr1	45950000	45975000	TOE1:150Kb:2.4e-10:3e-12:1.7e+02:6.8e+02
chr1	45975000	46000000	AKR1A1:-25Kb:0.0042:5.2e-05:8.7e+02:1.3e+03
chr1	46000000	46025000	PRDX1:25Kb:0.0026:3.2e-05:8.7e+02:1.3e+03
chr1	46025000	46050000	CCDC163P:75Kb:0.00087:3.4e-05:3.1e+02:6.7e+02
chr1	46025000	46050000	MMACHC:75Kb:0.00087:3.4e-05:3.1e+02:6.7e+02
chr1	46025000	46050000	TESK2:75Kb:0.00087:3.4e-05:3.1e+02:6.7e+02
chr1	46475000	46500000	LURAP1:-175Kb:0.00094:3.2e-05:1.9e+02:5.9e+02
chr1	46475000	46500000	TSPAN1:-150Kb:2.7e-11:7.3e-13:2.2e+02:9.3e+02
chr1	46500000	46525000	LURAP1:-150Kb:0.00038:4.8e-06:2.2e+02:6.6e+02
chr1	46500000	46525000	TSPAN1:-125Kb:0:0:2.1e+02:1.2e+03
chr1	46600000	46625000	TSPAN1:-25Kb:7.4e-10:3e-11:8.9e+02:1.5e+03
chr1	46625000	46650000	LURAP1:-25Kb:0.00094:3.6e-05:8.9e+02:1.3e+03
chr1	46650000	46675000	POMGNT1:-25Kb:0.0084:0.00011:8.9e+02:1.3e+03
chr1	46650000	46675000	TSPAN1:25Kb:0.00066:3.5e-05:8.9e+02:1.3e+03
chr1	46675000	46700000	LURAP1:25Kb:0.001:5.2e-05:8.9e+02:1.3e+03
chr1	46725000	46750000	LRRC41:-25Kb:0.0018:2.2e-05:8.9e+02:1.4e+03
chr1	46725000	46750000	UQCRH:-25Kb:0.0018:2.2e-05:8.9e+02:1.4e+03
chr1	46850000	46875000	LOC729041:-25Kb:1.4e-07:3.7e-09:7.1e+02:1.5e+03
chr1	46875000	46900000	FAAH:25Kb:2.6e-07:3.3e-09:7.1e+02:1.5e+03
chr1	46875000	46900000	KNCN:-125Kb:0.0007:3.7e-05:1.8e+02:6.9e+02
chr1	46875000	46900000	MKNK1-AS1:-125Kb:0.0007:3.7e-05:1.8e+02:6.9e+02
chr1	46900000	46925000	KNCN:-100Kb:1.5e-10:2.1e-12:2.2e+02:1.1e+03
chr1	46900000	46925000	LOC729041:25Kb:0:0:7.1e+02:2e+03
chr1	46900000	46925000	MKNK1-AS1:-100Kb:1.5e-10:2.1e-12:2.2e+02:1.1e+03
chr1	46925000	46950000	KNCN:-75Kb:5.5e-06:2.2e-07:2.8e+02:9.3e+02
chr1	46925000	46950000	LOC729041:50Kb:0.0046:0.0003:3.9e+02:8.3e+02
chr1	46925000	46950000	MKNK1-AS1:-75Kb:5.5e-06:2.2e-07:2.8e+02:9.3e+02
chr1	46975000	47000000	DMBX1:25Kb:7.9e-09:9.9e-11:7.1e+02:1.5e+03
chr1	46975000	47000000	LOC729041:100Kb:1.8e-05:7e-07:2.2e+02:8.4e+02
chr1	47000000	47025000	LOC729041:125Kb:0.00068:3.6e-05:1.8e+02:6.9e+02
chr1	47025000	47050000	KNCN:25Kb:1.8e-09:4.8e-11:7.1e+02:1.5e+03
chr1	47025000	47050000	MKNK1:-25Kb:1.3e-09:2.8e-11:7.1e+02:1.6e+03
chr1	47025000	47050000	MKNK1-AS1:25Kb:1.8e-09:4.8e-11:7.1e+02:1.5e+03
chr1	47050000	47075000	KNCN:50Kb:0.0078:0.00053:3.9e+02:8.1e+02
chr1	47050000	47075000	MKNK1-AS1:50Kb:0.0078:0.00053:3.9e+02:8.1e+02
chr1	47050000	47075000	MOB3C:-25Kb:2.7e-09:3.4e-11:7.1e+02:1.6e+03
chr1	47075000	47100000	MKNK1:25Kb:1.3e-09:3.4e-11:7.1e+02:1.6e+03
chr1	47650000	47675000	TAL1:-25Kb:0:0:7.1e+02:2.4e+03
chr1	47675000	47700000	PDZK1IP1:25Kb:0:0:7.1e+02:2.4e+03
chr1	47700000	47725000	PDZK1IP1:50Kb:0.00012:2.9e-06:3.9e+02:9.6e+02
chr1	47700000	47725000	TAL1:25Kb:1.2e-12:2.9e-14:7.1e+02:1.7e+03
chr1	47850000	47875000	FOXE3:-25Kb:0.0013:1.6e-05:8e+02:1.3e+03
chr1	51400000	51425000	CDKN2C:-25Kb:0.0024:2.9e-05:5.4e+02:7.8e+02
chr1	51400000	51425000	FAF1:-25Kb:0.0024:2.9e-05:5.4e+02:7.8e+02
chr1	51725000	51750000	RNF11:25Kb:5.8e-06:7.1e-08:8.1e+02:1.1e+03
chr1	51775000	51800000	TTC39A:-25Kb:3.8e-09:4.8e-11:8.1e+02:1.2e+03
chr1	51825000	51850000	TTC39A:25Kb:0.0093:0.00023:8.1e+02:1e+03
chr1	52025000	52050000	OSBPL9:-50Kb:0.0021:8.2e-05:4.4e+02:6.8e+02
chr1	52050000	52075000	OSBPL9:-25Kb:0.002:5.1e-05:8.1e+02:1.1e+03
chr1	52100000	52125000	OSBPL9:25Kb:2.9e-05:3.8e-07:8.1e+02:1.1e+03
chr1	52300000	52325000	NRD1:-25Kb:1.4e-05:1.8e-07:8.1e+02:1.1e+03
chr1	52325000	52350000	MIR761:25Kb:1.5e-05:1.8e-07:8.1e+02:1.1e+03
chr1	52350000	52375000	RAB3B:-100Kb:0.0009:2.3e-05:2.4e+02:5e+02
chr1	52375000	52400000	RAB3B:-75Kb:2.4e-05:3e-07:3.1e+02:6.3e+02
chr1	52750000	52775000	ZFYVE9:150Kb:5.1e-07:6.6e-09:1.6e+02:5.3e+02
chr1	52800000	52825000	CC2D1B:-25Kb:0.00033:4.3e-06:7.7e+02:1e+03
chr1	53025000	53050000	GPX7:-25Kb:5e-05:6.3e-07:7.7e+02:1e+03
chr1	53100000	53125000	FAM159A:25Kb:8.9e-07:1.1e-08:7.7e+02:1.1e+03
chr1	53125000	53150000	ORC1:275Kb:1.3e-06:1.6e-08:94:4.1e+02
chr1	53125000	53150000	PRPF38A:275Kb:1.3e-06:1.6e-08:94:4.1e+02
chr1	53150000	53175000	ORC1:300Kb:0.007:0.00018:87:2.9e+02
chr1	53150000	53175000	PRPF38A:300Kb:0.007:0.00018:87:2.9e+02
chr1	53375000	53400000	CPT2:-275Kb:0.0054:0.00014:1.2e+02:3.2e+02
chr1	53400000	53425000	ECHDC2:25Kb:7.5e-07:9.6e-09:7.7e+02:1.1e+03
chr1	53400000	53425000	SCP2:25Kb:7.5e-07:9.6e-09:7.7e+02:1.1e+03
chr1	53575000	53600000	SLC1A7:-25Kb:2.2e-13:2.7e-15:8.9e+02:1.3e+03
chr1	53650000	53675000	C1orf123:-25Kb:2e-06:2.4e-08:8.9e+02:1.2e+03
chr1	53650000	53675000	ECHDC2:275Kb:0.0086:0.00022:1.2e+02:3.2e+02
chr1	53650000	53675000	SCP2:275Kb:0.0086:0.00022:1.2e+02:3.2e+02
chr1	53675000	53700000	CPT2:25Kb:1.1e-06:1.5e-08:8.9e+02:1.2e+03
chr1	53750000	53775000	LRP8:-25Kb:0:0:8.9e+02:1.5e+03
chr1	53800000	53825000	LRP8:25Kb:9.3e-05:4.6e-06:8.9e+02:1.1e+03
chr1	53825000	53850000	LRP8:50Kb:2.8e-05:7.7e-07:4.9e+02:7.6e+02
chr1	53850000	53875000	LOC100507564:150Kb:0.00021:2.5e-06:2.3e+02:4.9e+02
chr1	53850000	53875000	LRP8:75Kb:2.8e-05:1e-06:3.5e+02:6.2e+02
chr1	53850000	53875000	MAGOH:150Kb:0.00021:2.5e-06:2.3e+02:4.9e+02
chr1	54675000	54700000	CYB5RL:25Kb:4.8e-06:6e-08:9.4e+02:1.5e+03
chr1	54675000	54700000	MRPL37:25Kb:4.8e-06:6e-08:9.4e+02:1.5e+03
chr1	55400000	55425000	BSND:-50Kb:1.1e-06:1.3e-08:3.3e+02:8.9e+02
chr1	57275000	57300000	C8B:-150Kb:6.1e-05:2.4e-06:73:1.7e+02
chr1	57300000	57325000	C8B:-125Kb:1.2e-06:1.5e-08:82:2e+02
chr1	57325000	57350000	C8A:25Kb:0.0015:4e-05:3.5e+02:4.3e+02
chr1	57400000	57425000	C8B:-25Kb:1.2e-05:3e-07:3.5e+02:4.6e+02
chr1	57425000	57450000	C1orf168:150Kb:0.0002:2.6e-06:73:1.7e+02
chr1	57425000	57450000	C8A:125Kb:1.3e-06:1.7e-08:82:2e+02
chr1	59200000	59225000	JUN:-25Kb:0.00019:2.7e-06:5.9e+02:7.6e+02
chr1	59200000	59225000	MIR4711:-975Kb:0.008:0.00021:31:1.6e+02
chr1	59275000	59300000	LOC100131060:25Kb:5.8e-09:7.7e-11:5.9e+02:8.3e+02
chr1	59350000	59375000	LOC100131060:100Kb:0.0059:0.00016:1.9e+02:3.3e+02
chr1	60200000	60225000	MIR4711:25Kb:3e-06:4e-08:3.6e+02:5.5e+02
chr1	61425000	61450000	NFIA:-100Kb:5.7e-06:2.5e-07:1.5e+02:3.1e+02
chr1	61500000	61525000	NFIA:-25Kb:5.1e-07:1.5e-08:5e+02:6.7e+02
chr1	61600000	61625000	NFIA:75Kb:2e-07:2.9e-09:2e+02:3.8e+02
chr1	61625000	61650000	NFIA:100Kb:7.6e-05:4.5e-06:1.5e+02:2.9e+02
chr1	61700000	61725000	NFIA:175Kb:0.0056:0.00041:88:1.9e+02
chr1	62750000	62775000	KANK4:-25Kb:6.4e-07:1.7e-08:3.8e+02:5.1e+02
chr1	62800000	62825000	KANK4:25Kb:0:0:3.8e+02:6.3e+02
chr1	62850000	62875000	KANK4:75Kb:3e-06:1.2e-07:1.5e+02:2.7e+02
chr1	62850000	62875000	L1TD1:200Kb:4.1e-06:5.2e-08:77:2e+02
chr1	62975000	63000000	ATG4C:-250Kb:0.0098:0.00013:47:1.4e+02
chr1	63750000	63775000	FOXD3:-25Kb:1.7e-13:2.3e-15:3.5e+02:5.4e+02
chr1	63750000	63775000	LINC00466:-25Kb:1.7e-13:2.3e-15:3.5e+02:5.4e+02
chr1	63775000	63800000	ALG6:-50Kb:1.9e-05:7.2e-07:2e+02:3.2e+02
chr1	63800000	63825000	ALG6:-25Kb:0:0:3.5e+02:5.8e+02
chr1	63800000	63825000	FOXD3:25Kb:2.1e-06:5.9e-08:3.5e+02:4.8e+02
chr1	63800000	63825000	LINC00466:25Kb:2.1e-06:5.9e-08:3.5e+02:4.8e+02
chr1	63825000	63850000	FOXD3:50Kb:2.2e-05:9e-07:2e+02:3.2e+02
chr1	63825000	63850000	LINC00466:50Kb:2.2e-05:9e-07:2e+02:3.2e+02
chr1	63850000	63875000	ALG6:25Kb:1.3e-14:3.3e-16:3.5e+02:5.4e+02
chr1	63875000	63900000	ALG6:50Kb:0.0066:0.00033:2e+02:2.9e+02
chr1	63875000	63900000	FOXD3:100Kb:0.00032:2.2e-05:1.2e+02:2.2e+02
chr1	63875000	63900000	LINC00466:100Kb:0.00032:2.2e-05:1.2e+02:2.2e+02
chr1	63900000	63925000	FOXD3:125Kb:0.00029:1.6e-05:1e+02:2e+02
chr1	63900000	63925000	LINC00466:125Kb:0.00029:1.6e-05:1e+02:2e+02
chr1	64025000	64050000	DLEU2L:25Kb:8.7e-09:1.1e-10:1.4e+02:3e+02
chr1	65300000	65325000	JAK1:-125Kb:0.00073:4.8e-05:1.2e+02:3e+02
chr1	65325000	65350000	JAK1:-100Kb:4.8e-05:1.9e-06:1.4e+02:3.6e+02
chr1	65350000	65375000	JAK1:-75Kb:0.00015:8.1e-06:1.8e+02:3.8e+02
chr1	65400000	65425000	JAK1:-25Kb:4e-09:1.1e-10:4.7e+02:7.7e+02
chr1	65450000	65475000	JAK1:25Kb:2.6e-12:3.5e-14:4.7e+02:8.2e+02
chr1	65475000	65500000	MIR101-1:-25Kb:0.0061:8.3e-05:4.7e+02:6.4e+02
chr1	65475000	65500000	MIR3671:-25Kb:0.0061:8.3e-05:4.7e+02:6.4e+02
chr1	65525000	65550000	AK4:-75Kb:0.0059:0.00023:2.1e+02:3.7e+02
chr1	65625000	65650000	AK4:25Kb:0:0:4.9e+02:8.9e+02
chr1	65650000	65675000	AK4:50Kb:0.00063:1.6e-05:2.8e+02:4.8e+02
chr1	65675000	65700000	LEPROT:-200Kb:4e-08:1.8e-09:95:3.7e+02
chr1	65700000	65725000	DNAJC6:-25Kb:1.5e-07:3.8e-09:4.9e+02:7.6e+02
chr1	65700000	65725000	LEPROT:-175Kb:1.4e-10:2.1e-12:1.1e+02:4.3e+02
chr1	65750000	65775000	DNAJC6:25Kb:0:0:4.9e+02:9e+02
chr1	65850000	65875000	LEPROT:-25Kb:1e-09:3.1e-11:4.9e+02:8e+02
chr1	65950000	65975000	LEPR:-25Kb:3.9e-09:4.9e-11:4.9e+02:7.9e+02
chr1	66150000	66175000	LEPROT:275Kb:0.0052:0.00032:74:2.3e+02
chr1	66950000	66975000	SGIP1:-25Kb:0.0021:2.6e-05:2.5e+02:4e+02
chr1	67225000	67250000	C1orf141:-375Kb:0.0026:0.0001:60:2.4e+02
chr1	67450000	67475000	C1orf141:-150Kb:6.9e-07:9.3e-09:1.2e+02:3.8e+02
chr1	67475000	67500000	C1orf141:-125Kb:0.0082:0.00044:1.4e+02:3e+02
chr1	67575000	67600000	C1orf141:-25Kb:2.4e-05:6.6e-07:4.7e+02:6.9e+02
chr1	67950000	67975000	SERBP1:75Kb:0.0022:2.7e-05:2e+02:4.1e+02
chr1	68000000	68025000	GADD45A:-150Kb:1.1e-05:4.5e-07:1.8e+02:4.4e+02
chr1	68025000	68050000	GADD45A:-125Kb:6.6e-05:3.6e-06:1.6e+02:3.9e+02
chr1	68175000	68200000	GADD45A:25Kb:3.2e-07:8.5e-09:5.8e+02:8.7e+02
chr1	68200000	68225000	GADD45A:50Kb:0:0:3.3e+02:8.8e+02
chr1	68925000	68950000	RPE65:25Kb:0.0013:1.5e-05:1.8e+02:3.8e+02
chr1	70625000	70650000	LRRC40:-25Kb:6.4e-06:8.8e-08:3.8e+02:5.3e+02
chr1	70625000	70650000	SRSF11:-25Kb:6.4e-06:8.8e-08:3.8e+02:5.3e+02
chr1	70725000	70750000	ANKRD13C:-75Kb:0.0086:0.00072:1.5e+02:2.4e+02
chr1	70725000	70750000	HHLA3:-75Kb:0.0086:0.00072:1.5e+02:2.4e+02
chr1	70775000	70800000	ANKRD13C:-25Kb:0:0:3.8e+02:6.2e+02
chr1	70775000	70800000	CTH:-100Kb:0.00035:3.1e-05:1.2e+02:2.3e+02
chr1	70775000	70800000	HHLA3:-25Kb:0:0:3.8e+02:6.2e+02
chr1	70800000	70825000	CTH:-75Kb:1.7e-09:2.5e-11:1.5e+02:3.3e+02
chr1	70800000	70825000	PTGER3:-700Kb:0.003:0.00062:13:91
chr1	70800000	70825000	ZRANB2-AS1:-700Kb:0.003:0.00062:13:91
chr1	70825000	70850000	ANKRD13C:25Kb:0:0:3.8e+02:6.3e+02
chr1	70825000	70850000	HHLA3:25Kb:0:0:3.8e+02:6.3e+02
chr1	70850000	70875000	ANKRD13C:50Kb:2.1e-09:1.2e-10:2.1e+02:3.9e+02
chr1	70850000	70875000	CTH:-25Kb:7.2e-07:3.2e-08:3.8e+02:5.3e+02
chr1	70850000	70875000	HHLA3:50Kb:2.1e-09:1.2e-10:2.1e+02:3.9e+02
chr1	70875000	70900000	ANKRD13C:75Kb:9e-10:3.8e-11:1.5e+02:3.3e+02
chr1	70875000	70900000	HHLA3:75Kb:9e-10:3.8e-11:1.5e+02:3.3e+02
chr1	70875000	70900000	PTGER3:-625Kb:0.0026:0.00044:14:95
chr1	70875000	70900000	ZRANB2-AS1:-625Kb:0.0026:0.00044:14:95
chr1	70900000	70925000	CTH:25Kb:4.8e-07:1.4e-08:3.8e+02:5.3e+02
chr1	70900000	70925000	PTGER3:-600Kb:0.0091:0.0021:15:85
chr1	70900000	70925000	ZRANB2-AS1:-600Kb:0.0091:0.0021:15:85
chr1	70925000	70950000	ANKRD13C:125Kb:0.008:0.00056:95:1.9e+02
chr1	70925000	70950000	CTH:50Kb:3.2e-06:1.9e-07:2.1e+02:3.5e+02
chr1	70925000	70950000	HHLA3:125Kb:0.008:0.00056:95:1.9e+02
chr1	70925000	70950000	PTGER3:-575Kb:0.00029:3.8e-05:16:1.1e+02
chr1	70925000	70950000	ZRANB2-AS1:-575Kb:0.00029:3.8e-05:16:1.1e+02
chr1	70950000	70975000	CTH:75Kb:0.00012:9e-06:1.5e+02:2.7e+02
chr1	70950000	70975000	PTGER3:-550Kb:2e-06:1.5e-07:16:1.4e+02
chr1	70950000	70975000	ZRANB2-AS1:-550Kb:2e-06:1.5e-07:16:1.4e+02
chr1	70975000	71000000	PTGER3:-525Kb:5.9e-15:1.1e-16:94:2.9e+02
chr1	70975000	71000000	ZRANB2-AS1:-525Kb:5.9e-15:1.1e-16:94:2.9e+02
chr1	71125000	71150000	PTGER3:-375Kb:2e-06:9.1e-08:94:2.2e+02
chr1	71125000	71150000	ZRANB2-AS1:-375Kb:2e-06:9.1e-08:94:2.2e+02
chr1	71150000	71175000	PTGER3:-350Kb:2e-06:1.5e-07:95:2.2e+02
chr1	71150000	71175000	ZRANB2-AS1:-350Kb:2e-06:1.5e-07:95:2.2e+02
chr1	71200000	71225000	PTGER3:-300Kb:0.003:0.00057:95:1.7e+02
chr1	71200000	71225000	ZRANB2-AS1:-300Kb:0.003:0.00057:95:1.7e+02
chr1	71325000	71350000	PTGER3:-175Kb:0.00026:3e-05:96:1.9e+02
chr1	71325000	71350000	ZRANB2-AS1:-175Kb:0.00026:3e-05:96:1.9e+02
chr1	71350000	71375000	PTGER3:-150Kb:0.00013:1.3e-05:97:2e+02
chr1	71350000	71375000	ZRANB2-AS1:-150Kb:0.00013:1.3e-05:97:2e+02
chr1	71425000	71450000	PTGER3:-75Kb:0.00042:6.3e-05:1.5e+02:2.4e+02
chr1	71425000	71450000	ZRANB2-AS1:-75Kb:0.00042:6.3e-05:1.5e+02:2.4e+02
chr1	75150000	75175000	C1orf173:25Kb:0.00033:4e-06:1.7e+02:2.4e+02
chr1	75150000	75175000	CRYZ:-25Kb:8.8e-15:2.2e-16:1.7e+02:3e+02
chr1	75150000	75175000	TYW3:-25Kb:8.8e-15:2.2e-16:1.7e+02:3e+02
chr1	75200000	75225000	CRYZ:25Kb:0:0:1.7e+02:3.3e+02
chr1	75200000	75225000	TYW3:25Kb:0:0:1.7e+02:3.3e+02
chr1	75600000	75625000	LHX8:25Kb:0.0044:5.7e-05:1.7e+02:2.5e+02
chr1	75700000	75725000	SLC44A5:-375Kb:0.0087:0.00011:52:1.3e+02
chr1	76100000	76125000	ACADM:-75Kb:8.7e-12:3.5e-13:1.4e+02:2.9e+02
chr1	76100000	76125000	MSH4:-150Kb:0.0014:0.00012:87:1.6e+02
chr1	76100000	76125000	RABGGTB:-150Kb:0.0014:0.00012:87:1.6e+02
chr1	76100000	76125000	SNORD45A:-150Kb:0.0014:0.00012:87:1.6e+02
chr1	76100000	76125000	SNORD45B:-150Kb:0.0014:0.00012:87:1.6e+02
chr1	76100000	76125000	SNORD45C:-150Kb:0.0014:0.00012:87:1.6e+02
chr1	76125000	76150000	ACADM:-50Kb:1.9e-06:1e-07:2e+02:3e+02
chr1	76125000	76150000	MSH4:-125Kb:3.7e-05:2.6e-06:91:1.8e+02
chr1	76125000	76150000	RABGGTB:-125Kb:3.7e-05:2.6e-06:91:1.8e+02
chr1	76125000	76150000	SNORD45A:-125Kb:3.7e-05:2.6e-06:91:1.8e+02
chr1	76125000	76150000	SNORD45B:-125Kb:3.7e-05:2.6e-06:91:1.8e+02
chr1	76125000	76150000	SNORD45C:-125Kb:3.7e-05:2.6e-06:91:1.8e+02
chr1	76150000	76175000	ACADM:-25Kb:1.7e-14:4.4e-16:3.5e+02:5.2e+02
chr1	76150000	76175000	MSH4:-100Kb:0.0066:0.00065:1.1e+02:1.8e+02
chr1	76150000	76175000	RABGGTB:-100Kb:0.0066:0.00065:1.1e+02:1.8e+02
chr1	76150000	76175000	SNORD45A:-100Kb:0.0066:0.00065:1.1e+02:1.8e+02
chr1	76150000	76175000	SNORD45B:-100Kb:0.0066:0.00065:1.1e+02:1.8e+02
chr1	76150000	76175000	SNORD45C:-100Kb:0.0066:0.00065:1.1e+02:1.8e+02
chr1	76175000	76200000	MSH4:-75Kb:0:0:1.4e+02:4e+02
chr1	76175000	76200000	RABGGTB:-75Kb:0:0:1.4e+02:4e+02
chr1	76175000	76200000	SNORD45A:-75Kb:0:0:1.4e+02:4e+02
chr1	76175000	76200000	SNORD45B:-75Kb:0:0:1.4e+02:4e+02
chr1	76175000	76200000	SNORD45C:-75Kb:0:0:1.4e+02:4e+02
chr1	76200000	76225000	ACADM:25Kb:5.9e-05:4.7e-06:3.5e+02:4.4e+02
chr1	76200000	76225000	MSH4:-50Kb:3.2e-07:1.4e-08:2e+02:3.1e+02
chr1	76200000	76225000	RABGGTB:-50Kb:3.2e-07:1.4e-08:2e+02:3.1e+02
chr1	76200000	76225000	SNORD45A:-50Kb:3.2e-07:1.4e-08:2e+02:3.1e+02
chr1	76200000	76225000	SNORD45B:-50Kb:3.2e-07:1.4e-08:2e+02:3.1e+02
chr1	76200000	76225000	SNORD45C:-50Kb:3.2e-07:1.4e-08:2e+02:3.1e+02
chr1	76225000	76250000	ACADM:50Kb:5.5e-06:3.6e-07:2e+02:3e+02
chr1	76225000	76250000	MSH4:-25Kb:0:0:3.5e+02:5.3e+02
chr1	76225000	76250000	RABGGTB:-25Kb:0:0:3.5e+02:5.3e+02
chr1	76225000	76250000	SNORD45A:-25Kb:0:0:3.5e+02:5.3e+02
chr1	76225000	76250000	SNORD45B:-25Kb:0:0:3.5e+02:5.3e+02
chr1	76225000	76250000	SNORD45C:-25Kb:0:0:3.5e+02:5.3e+02
chr1	76250000	76275000	ACADM:75Kb:0:0:1.4e+02:4e+02
chr1	76275000	76300000	MSH4:25Kb:9.9e-06:5.6e-07:3.5e+02:4.5e+02
chr1	76275000	76300000	RABGGTB:25Kb:9.9e-06:5.6e-07:3.5e+02:4.5e+02
chr1	76275000	76300000	SNORD45A:25Kb:9.9e-06:5.6e-07:3.5e+02:4.5e+02
chr1	76275000	76300000	SNORD45B:25Kb:9.9e-06:5.6e-07:3.5e+02:4.5e+02
chr1	76275000	76300000	SNORD45C:25Kb:9.9e-06:5.6e-07:3.5e+02:4.5e+02
chr1	76550000	76575000	ST6GALNAC3:25Kb:1.4e-05:1.8e-07:2.2e+02:3.2e+02
chr1	77300000	77325000	ST6GALNAC5:-25Kb:0.00077:9.7e-06:2.3e+02:3.1e+02
chr1	77650000	77675000	PIGK:-25Kb:8.2e-11:1.1e-12:2.3e+02:3.7e+02
chr1	77675000	77700000	AK5:-50Kb:0.0029:7.8e-05:1.3e+02:2.1e+02
chr1	77700000	77725000	AK5:-25Kb:3.8e-06:5e-08:2.3e+02:3.4e+02
chr1	77725000	77750000	PIGK:50Kb:0.0027:7.1e-05:1.3e+02:2.1e+02
chr1	78000000	78025000	ZZZ3:-125Kb:0.0019:7.2e-05:1.1e+02:1.9e+02
chr1	78025000	78050000	ZZZ3:-100Kb:0.00065:1.7e-05:1.4e+02:2.2e+02
chr1	78075000	78100000	ZZZ3:-50Kb:0.007:0.00036:2.7e+02:3.3e+02
chr1	78100000	78125000	ZZZ3:-25Kb:3.4e-13:4.3e-15:5e+02:6.6e+02
chr1	78150000	78175000	FAM73A:-75Kb:0.00012:4.7e-06:1.8e+02:2.7e+02
chr1	78150000	78175000	USP33:-75Kb:0.00012:4.7e-06:1.8e+02:2.7e+02
chr1	78175000	78200000	FAM73A:-50Kb:1.2e-12:3.1e-14:2.7e+02:4.2e+02
chr1	78175000	78200000	USP33:-50Kb:1.2e-12:3.1e-14:2.7e+02:4.2e+02
chr1	78200000	78225000	FAM73A:-25Kb:0:0:5e+02:6.7e+02
chr1	78200000	78225000	USP33:-25Kb:0:0:5e+02:6.7e+02
chr1	78425000	78450000	DNAJB4:-25Kb:1.5e-05:3.9e-07:5e+02:6e+02
chr1	78450000	78475000	FUBP1:25Kb:1.7e-05:4.2e-07:5e+02:6e+02
chr1	78525000	78550000	GIPC2:25Kb:0.00058:7.1e-06:5e+02:5.8e+02
chr1	78550000	78575000	DNAJB4:100Kb:1.5e-05:2.8e-07:1.4e+02:2.4e+02
chr1	78550000	78575000	FUBP1:125Kb:3.8e-05:1.4e-06:1.1e+02:2.1e+02
chr1	78575000	78600000	DNAJB4:125Kb:0.00019:7.1e-06:1.1e+02:2e+02
chr1	78575000	78600000	FUBP1:150Kb:6.7e-07:8.5e-09:99:2.1e+02
chr1	79125000	79150000	IFI44:25Kb:0.00084:1e-05:1.8e+02:2.4e+02
chr1	84350000	84375000	MIR548AP:-25Kb:3.4e-05:4.3e-07:99:2.5e+02
chr1	84550000	84575000	PRKACB:25Kb:1.1e-10:1.3e-12:3.6e+02:5.8e+02
chr1	84875000	84900000	DNASE2B:25Kb:0.00013:1.6e-06:3.6e+02:5.2e+02
chr1	84875000	84900000	UOX:25Kb:0.00013:1.6e-06:3.6e+02:5.2e+02
chr1	84900000	84925000	RPF1:-25Kb:2.8e-07:5.9e-09:3.6e+02:5.6e+02
chr1	84925000	84950000	CTBS:-100Kb:0.0019:0.0001:1.4e+02:2.7e+02
chr1	84925000	84950000	GNG5:-25Kb:0.00019:7.5e-06:3.6e+02:5.1e+02
chr1	84950000	84975000	CTBS:-75Kb:2.3e-05:9.2e-07:1.7e+02:3.4e+02
chr1	84950000	84975000	RPF1:25Kb:0.0002:8.1e-06:3.6e+02:5.1e+02
chr1	84975000	85000000	GNG5:25Kb:0.0078:0.00041:3.6e+02:4.8e+02
chr1	85000000	85025000	CTBS:-25Kb:1.5e-05:4e-07:3.6e+02:5.3e+02
chr1	85025000	85050000	GNG5:75Kb:4.2e-05:7.3e-07:1.7e+02:3.4e+02
chr1	85025000	85050000	RPF1:100Kb:0.0013:9.2e-05:1.4e+02:2.7e+02
chr1	85050000	85075000	CTBS:25Kb:2.2e-10:2.9e-12:3.6e+02:6e+02
chr1	85050000	85075000	GNG5:100Kb:4.2e-05:1.1e-06:1.4e+02:3e+02
chr1	85050000	85075000	RPF1:125Kb:2.8e-07:7.6e-09:1.2e+02:3.2e+02
chr1	85075000	85100000	C1orf180:-25Kb:0:0:3.6e+02:7e+02
chr1	85075000	85100000	RPF1:150Kb:0.00049:2.7e-05:1.1e+02:2.5e+02
chr1	85075000	85100000	SSX2IP:-75Kb:0.0018:0.00012:1.7e+02:3e+02
chr1	85100000	85125000	SSX2IP:-50Kb:1.5e-08:5.8e-10:2.3e+02:4.4e+02
chr1	85125000	85150000	C1orf180:25Kb:8.3e-13:2.2e-14:3.6e+02:6.2e+02
chr1	85125000	85150000	SSX2IP:-25Kb:0:0:3.6e+02:6.6e+02
chr1	85150000	85175000	C1orf180:50Kb:1.1e-08:4.4e-10:2.3e+02:4.4e+02
chr1	85175000	85200000	C1orf180:75Kb:4.3e-08:2.3e-09:1.7e+02:3.8e+02
chr1	85175000	85200000	SSX2IP:25Kb:0:0:3.6e+02:1e+03
chr1	85200000	85225000	C1orf180:100Kb:0.0011:7.2e-05:1.4e+02:2.8e+02
chr1	85200000	85225000	SSX2IP:50Kb:0.0018:0.0001:2.3e+02:3.6e+02
chr1	85400000	85425000	BCL10:-325Kb:0.00033:1.9e-05:44:1.8e+02
chr1	85400000	85425000	C1orf52:-325Kb:0.00033:1.9e-05:44:1.8e+02
chr1	85400000	85425000	LOC646626:-325Kb:0.00033:1.9e-05:44:1.8e+02
chr1	85525000	85550000	BCL10:-200Kb:0.0066:0.00056:68:1.7e+02
chr1	85525000	85550000	C1orf52:-200Kb:0.0066:0.00056:68:1.7e+02
chr1	85525000	85550000	LOC646626:-200Kb:0.0066:0.00056:68:1.7e+02
chr1	85550000	85575000	BCL10:-175Kb:0.0018:0.00013:77:1.9e+02
chr1	85550000	85575000	C1orf52:-175Kb:0.0018:0.00013:77:1.9e+02
chr1	85550000	85575000	LOC646626:-175Kb:0.0018:0.00013:77:1.9e+02
chr1	85575000	85600000	BCL10:-150Kb:5.2e-09:7.5e-11:88:2.9e+02
chr1	85575000	85600000	C1orf52:-150Kb:5.2e-09:7.5e-11:88:2.9e+02
chr1	85575000	85600000	LOC646626:-150Kb:5.2e-09:7.5e-11:88:2.9e+02
chr1	85675000	85700000	MIR4423:100Kb:8.8e-05:3.3e-06:1.3e+02:2.7e+02
chr1	85700000	85725000	BCL10:-25Kb:1.6e-05:6.7e-07:4.2e+02:5.8e+02
chr1	85700000	85725000	C1orf52:-25Kb:1.6e-05:6.7e-07:4.2e+02:5.8e+02
chr1	85700000	85725000	LOC646626:-25Kb:1.6e-05:6.7e-07:4.2e+02:5.8e+02
chr1	85700000	85725000	MIR4423:125Kb:1.3e-13:1.7e-15:1e+02:3.6e+02
chr1	85700000	85725000	WDR63:175Kb:0.0023:2.8e-05:77:2.1e+02
chr1	85725000	85750000	MIR4423:150Kb:1e-08:2.5e-10:88:2.9e+02
chr1	85750000	85775000	BCL10:25Kb:1.6e-07:4.6e-09:4.2e+02:6.1e+02
chr1	85750000	85775000	C1orf52:25Kb:1.6e-07:4.6e-09:4.2e+02:6.1e+02
chr1	85750000	85775000	LOC646626:25Kb:1.6e-07:4.6e-09:4.2e+02:6.1e+02
chr1	86875000	86900000	CLCA1:-50Kb:0.00045:1.3e-05:2.1e+02:3.4e+02
chr1	86900000	86925000	CLCA1:-25Kb:1.1e-11:1.3e-13:3.5e+02:5.7e+02
chr1	86900000	86925000	CLCA2:25Kb:1.7e-13:2.1e-15:3.5e+02:5.8e+02
chr1	86925000	86950000	CLCA2:50Kb:0.00047:1.2e-05:2.1e+02:3.4e+02
chr1	86950000	86975000	CLCA1:25Kb:0.00045:1.7e-05:3.5e+02:4.7e+02
chr1	86950000	86975000	CLCA2:75Kb:0.00058:2.2e-05:1.6e+02:2.8e+02
chr1	87350000	87375000	HS2ST1:-25Kb:0.0025:6.4e-05:3.5e+02:4.6e+02
chr1	87350000	87375000	SEP15:-25Kb:0.0025:6.4e-05:3.5e+02:4.6e+02
chr1	87400000	87425000	HS2ST1:25Kb:3.9e-13:4.9e-15:3.5e+02:5.8e+02
chr1	87400000	87425000	SEP15:25Kb:3.9e-13:4.9e-15:3.5e+02:5.8e+02
chr1	87550000	87575000	LOC339524:-25Kb:3.2e-05:4.7e-07:3.5e+02:5.1e+02
chr1	87750000	87775000	LMO4:-25Kb:1.8e-05:4.7e-07:3.1e+02:4.7e+02
chr1	87800000	87825000	LMO4:25Kb:6.3e-06:8.5e-08:3.1e+02:4.8e+02
chr1	87800000	87825000	LOC100505768:-25Kb:0.0012:1.4e-05:3.1e+02:4.4e+02
chr1	89100000	89125000	PKN2:-25Kb:0.0044:5.9e-05:3.9e+02:5e+02
chr1	89300000	89325000	PKN2:175Kb:0.0096:0.00026:87:1.9e+02
chr1	89375000	89400000	GTF2B:25Kb:3.7e-08:4.8e-10:3.9e+02:5.9e+02
chr1	89400000	89425000	CCBL2:-25Kb:2.9e-08:3.8e-10:3.9e+02:5.8e+02
chr1	89450000	89475000	GBP6:-375Kb:0.0063:0.00016:32:1.6e+02
chr1	89550000	89575000	GBP2:-25Kb:3.9e-07:4.8e-09:3.9e+02:5.8e+02
chr1	89825000	89850000	GBP1P1:-25Kb:0.0029:3.6e-05:2.7e+02:4e+02
chr1	89825000	89850000	RBMXL1:375Kb:0.0058:0.0001:32:1.6e+02
chr1	89850000	89875000	GBP6:25Kb:0.0028:3.6e-05:2.7e+02:4e+02
chr1	89900000	89925000	RBMXL1:450Kb:0.0058:0.00017:34:1.5e+02
chr1	90225000	90250000	FLJ27354:150Kb:9.3e-06:1.2e-07:1.7e+02:3.4e+02
chr1	90225000	90250000	GEMIN8P4:-225Kb:5.3e-07:2.2e-08:1.1e+02:3e+02
chr1	90225000	90250000	LRRC8C:150Kb:9.3e-06:1.2e-07:1.7e+02:3.4e+02
chr1	90225000	90250000	ZNF326:-225Kb:5.3e-07:2.2e-08:1.1e+02:3e+02
chr1	90250000	90275000	GEMIN8P4:-200Kb:0:0:1.2e+02:4.4e+02
chr1	90250000	90275000	LRRC8D:-25Kb:1.3e-06:8.6e-08:5.5e+02:7.4e+02
chr1	90250000	90275000	ZNF326:-200Kb:0:0:1.2e+02:4.4e+02
chr1	90275000	90300000	GEMIN8P4:-175Kb:1.9e-08:5.1e-10:1.4e+02:3.5e+02
chr1	90275000	90300000	ZNF326:-175Kb:1.9e-08:5.1e-10:1.4e+02:3.5e+02
chr1	90300000	90325000	LRRC8D:25Kb:1.5e-10:2e-12:5.5e+02:8e+02
chr1	90325000	90350000	LRRC8D:50Kb:0.0016:0.00017:3.1e+02:4.4e+02
chr1	90350000	90375000	GEMIN8P4:-100Kb:0.0082:0.00045:1.8e+02:2.9e+02
chr1	90350000	90375000	LRRC8D:75Kb:9.9e-07:4.2e-08:2.2e+02:4.1e+02
chr1	90350000	90375000	ZNF326:-100Kb:0.0082:0.00045:1.8e+02:2.9e+02
chr1	90375000	90400000	LRRC8D:100Kb:1.7e-06:1.4e-07:1.8e+02:3.6e+02
chr1	90400000	90425000	LRRC8D:125Kb:2.1e-05:1.9e-06:2e+02:3.6e+02
chr1	90425000	90450000	LRRC8D:150Kb:9.9e-07:5.2e-08:1.7e+02:3.5e+02
chr1	90450000	90475000	LRRC8D:175Kb:2.1e-08:5.6e-10:1.4e+02:3.5e+02
chr1	91275000	91300000	BARHL2:100Kb:0.0076:0.00021:1.3e+02:2.6e+02
chr1	91425000	91450000	BARHL2:250Kb:0.0075:0.0001:63:2e+02
chr1	91975000	92000000	BRDT:-425Kb:0.00064:8.2e-06:56:2.3e+02
chr1	91975000	92000000	TGFBR3:-375Kb:0.00052:1.4e-05:63:2.3e+02
chr1	92000000	92025000	TGFBR3:-350Kb:0.0004:5.4e-06:67:2.4e+02
chr1	92075000	92100000	TGFBR3:-275Kb:0.0015:6.2e-05:85:2.4e+02
chr1	93250000	93275000	RPL5:-25Kb:4.2e-10:5.2e-12:5e+02:7.7e+02
chr1	93275000	93300000	EVI5:25Kb:1.5e-10:1.8e-12:5e+02:7.7e+02
chr1	93300000	93325000	FAM69A:-125Kb:2.3e-07:8.8e-09:1.4e+02:3.9e+02
chr1	93325000	93350000	FAM69A:-100Kb:6e-08:1.5e-09:1.7e+02:4.3e+02
chr1	93400000	93425000	FAM69A:-25Kb:6.2e-06:3.1e-07:5e+02:7.2e+02
chr1	93400000	93425000	SNORA66:100Kb:0.0012:6.4e-05:1.7e+02:3.2e+02
chr1	93400000	93425000	SNORD21:100Kb:0.0012:6.4e-05:1.7e+02:3.2e+02
chr1	93425000	93450000	SNORA66:125Kb:1.4e-08:3.7e-10:1.4e+02:3.9e+02
chr1	93425000	93450000	SNORD21:125Kb:1.4e-08:3.7e-10:1.4e+02:3.9e+02
chr1	93450000	93475000	FAM69A:25Kb:0:0:5e+02:8.8e+02
chr1	93450000	93475000	SNORA66:150Kb:0:0:1.3e+02:4.9e+02
chr1	93450000	93475000	SNORD21:150Kb:0:0:1.3e+02:4.9e+02
chr1	93475000	93500000	MTF2:-50Kb:1.3e-06:1.6e-08:2.9e+02:5.4e+02
chr1	93475000	93500000	SNORA66:175Kb:0.00091:3.5e-05:1.1e+02:2.7e+02
chr1	93475000	93500000	SNORD21:175Kb:0.00091:3.5e-05:1.1e+02:2.7e+02
chr1	94025000	94050000	FNBP1L:125Kb:0.0011:2.9e-05:1.5e+02:3.3e+02
chr1	94025000	94050000	LOC100129046:-25Kb:4.3e-14:5.6e-16:5.9e+02:9.6e+02
chr1	94075000	94100000	FNBP1L:175Kb:8.6e-05:1.1e-06:1.1e+02:3.3e+02
chr1	94075000	94100000	LOC100129046:25Kb:3.9e-10:1e-11:5.9e+02:9e+02
chr1	94550000	94575000	ABCA4:-25Kb:3.4e-05:4.2e-07:3.8e+02:6.5e+02
chr1	95350000	95375000	CNN3:-25Kb:2.3e-05:2.8e-07:4.5e+02:6.8e+02
chr1	95350000	95375000	LOC729970:-25Kb:2.3e-05:2.8e-07:4.5e+02:6.8e+02
chr1	95525000	95550000	TMEM56:-25Kb:1.6e-06:4.1e-08:4.5e+02:6.7e+02
chr1	95525000	95550000	TMEM56-RWDD3:-50Kb:0.0019:7.4e-05:2.5e+02:4.1e+02
chr1	95550000	95575000	ALG14:25Kb:6.5e-06:8.5e-08:4.5e+02:6.7e+02
chr1	95550000	95575000	TMEM56-RWDD3:-25Kb:9.9e-09:1.3e-10:4.5e+02:7.1e+02
chr1	95575000	95600000	ALG14:50Kb:0.0049:0.00013:2.5e+02:4.1e+02
chr1	95575000	95600000	TMEM56:25Kb:1.5e-08:1.9e-10:4.5e+02:7.1e+02
chr1	95600000	95625000	TMEM56-RWDD3:25Kb:0.00028:7.3e-06:4.5e+02:6.2e+02
chr1	95675000	95700000	TMEM56-RWDD3:100Kb:0.006:0.00032:1.4e+02:2.8e+02
chr1	97150000	97175000	PTBP2:-25Kb:0:0:1.9e+02:2.9e+02
chr1	97200000	97225000	PTBP2:25Kb:0:0:1.9e+02:4.1e+02
chr1	97225000	97250000	PTBP2:50Kb:6.8e-07:4.4e-08:1e+02:1.6e+02
chr1	97250000	97275000	PTBP2:75Kb:7.1e-11:2.7e-12:69:1.5e+02
chr1	97275000	97300000	PTBP2:100Kb:3.1e-10:1.6e-11:53:1.3e+02
chr1	98525000	98550000	MIR137HG:25Kb:1.8e-05:2.4e-07:1.4e+02:1.8e+02
chr1	98525000	98550000	MIR2682:25Kb:1.8e-05:2.4e-07:1.4e+02:1.8e+02
chr1	99100000	99125000	SNX7:-25Kb:0.0046:5.6e-05:1.6e+02:2.3e+02
chr1	100050000	100075000	PALMD:-50Kb:0.005:0.0002:1.5e+02:3.4e+02
chr1	100075000	100100000	PALMD:-25Kb:0:0:2.6e+02:7.4e+02
chr1	100125000	100150000	PALMD:25Kb:8e-05:2.1e-06:2.6e+02:5.1e+02
chr1	100775000	100800000	CDC14A:-25Kb:4e-05:5e-07:5.8e+02:8.7e+02
chr1	101725000	101750000	S1PR1:25Kb:1.6e-07:2.3e-09:4.5e+02:7.7e+02
chr1	104000000	104025000	RNPC3:-50Kb:1.8e-06:1e-07:18:74
chr1	104025000	104050000	RNPC3:-25Kb:0:0:77:1.8e+02
chr1	104050000	104075000	ACTG1P4:-50Kb:3.9e-12:5e-14:18:98
chr1	104050000	104075000	AMY2B:-25Kb:0:0:77:2.3e+02
chr1	104075000	104100000	ACTG1P4:-25Kb:3.9e-06:9.9e-08:77:1.3e+02
chr1	104075000	104100000	RNPC3:25Kb:0:0:77:2.3e+02
chr1	104100000	104125000	AMY2B:25Kb:3.9e-06:9.7e-08:77:1.3e+02
chr1	104100000	104125000	RNPC3:50Kb:1.5e-12:6.3e-14:18:98
chr1	104575000	104600000	LOC100129138:-25Kb:3.1e-14:7.8e-16:1.2e+02:2e+02
chr1	104625000	104650000	LOC100129138:25Kb:0:0:1.2e+02:2.4e+02
chr1	107550000	107575000	PRMT6:-25Kb:0:0:2.7e+02:5.4e+02
chr1	107600000	107625000	PRMT6:25Kb:5.3e-13:1.3e-14:2.7e+02:4.6e+02
chr1	109625000	109650000	C1orf194:-25Kb:0.0015:5.4e-05:8.5e+02:1.2e+03
chr1	109625000	109650000	KIAA1324:-25Kb:0.0015:5.4e-05:8.5e+02:1.2e+03
chr1	109650000	109675000	SCARNA2:25Kb:0.0035:4.6e-05:8.5e+02:1.2e+03
chr1	109650000	109675000	TMEM167B:25Kb:0.0035:4.6e-05:8.5e+02:1.2e+03
chr1	109675000	109700000	C1orf194:25Kb:9.2e-08:1.2e-09:8.5e+02:1.4e+03
chr1	109675000	109700000	KIAA1324:25Kb:9.2e-08:1.2e-09:8.5e+02:1.4e+03
chr1	109725000	109750000	C1orf194:75Kb:0.0015:6e-05:3.2e+02:7e+02
chr1	109725000	109750000	CELSR2:-50Kb:1.6e-14:4.4e-16:28:8.1e+02
chr1	109725000	109750000	KIAA1324:75Kb:0.0015:6e-05:3.2e+02:7e+02
chr1	109725000	109750000	MYBPHL:-100Kb:0.0036:0.00019:17:3.7e+02
chr1	109725000	109750000	PSRC1:-100Kb:0.0036:0.00019:17:3.7e+02
chr1	109725000	109750000	SARS:-25Kb:1e-09:2.9e-11:8.5e+02:1.5e+03
chr1	109725000	109750000	SORT1:-200Kb:0.00048:2.4e-05:10:4.1e+02
chr1	109750000	109775000	CELSR2:-25Kb:0:0:47:1.7e+03
chr1	109750000	109775000	MYBPHL:-75Kb:0.0016:4e-05:21:4.1e+02
chr1	109750000	109775000	PSRC1:-75Kb:0.0016:4e-05:21:4.1e+02
chr1	109750000	109775000	SORT1:-175Kb:0.00035:9.5e-06:11:4.3e+02
chr1	109775000	109800000	SARS:25Kb:0:0:47:1.7e+03
chr1	109800000	109825000	SARS:50Kb:5.3e-08:2.3e-09:28:6e+02
chr1	109800000	109825000	SORT1:-125Kb:5.6e-09:7.7e-11:3.1e+02:9.4e+02
chr1	109825000	109850000	SARS:75Kb:0.00048:3.5e-05:21:4.1e+02
chr1	109825000	109850000	SORT1:-100Kb:0.00048:2.6e-05:3.7e+02:7.8e+02
chr1	109850000	109875000	MYBPHL:25Kb:0.0036:0.00017:1.1e+03:1.5e+03
chr1	109850000	109875000	PSRC1:25Kb:0.0036:0.00017:1.1e+03:1.5e+03
chr1	109900000	109925000	SARS:150Kb:0.0073:0.00074:13:3.3e+02
chr1	109925000	109950000	MYBPHL:100Kb:0.0016:2.7e-05:3.7e+02:7.8e+02
chr1	109925000	109950000	PSRC1:100Kb:0.0016:2.7e-05:3.7e+02:7.8e+02
chr1	109925000	109950000	SARS:175Kb:0.00014:8.2e-06:11:4.3e+02
chr1	109950000	109975000	SARS:200Kb:0.0036:0.00031:10:3.5e+02
chr1	110025000	110050000	AMIGO1:-25Kb:0:0:1.1e+03:2.2e+03
chr1	110025000	110050000	GNAI3:-50Kb:0.0032:0.00017:6.5e+02:1e+03
chr1	110025000	110050000	GPR61:-50Kb:0.0032:0.00017:6.5e+02:1e+03
chr1	110050000	110075000	ATXN7L2:25Kb:0:0:1.1e+03:2.2e+03
chr1	110050000	110075000	CYB561D1:25Kb:0:0:1.1e+03:2.2e+03
chr1	110075000	110100000	AMPD2:-75Kb:1.2e-08:1.6e-10:4.7e+02:1.1e+03
chr1	110075000	110100000	ATXN7L2:50Kb:0.0067:0.00017:6.5e+02:1e+03
chr1	110075000	110100000	CYB561D1:50Kb:0.0067:0.00017:6.5e+02:1e+03
chr1	110075000	110100000	EPS8L3:-225Kb:7.5e-05:3.1e-06:2e+02:6.8e+02
chr1	110075000	110100000	GNAT2:-75Kb:1.2e-08:1.6e-10:4.7e+02:1.1e+03
chr1	110075000	110100000	GSTM4:-100Kb:0.00075:1.9e-05:3.7e+02:8.1e+02
chr1	110125000	110150000	AMPD2:-25Kb:0.0053:0.00013:1.1e+03:1.5e+03
chr1	110125000	110150000	GNAT2:-25Kb:0.0053:0.00013:1.1e+03:1.5e+03
chr1	110150000	110175000	GNAI3:75Kb:1.1e-08:1.4e-10:4.7e+02:1.1e+03
chr1	110150000	110175000	GPR61:75Kb:1.1e-08:1.4e-10:4.7e+02:1.1e+03
chr1	110175000	110200000	EPS8L3:-125Kb:9.5e-13:1.3e-14:3.1e+02:1.1e+03
chr1	110175000	110200000	GNAI3:100Kb:0.00044:1.8e-05:3.7e+02:8.1e+02
chr1	110175000	110200000	GPR61:100Kb:0.00044:1.8e-05:3.7e+02:8.1e+02
chr1	110200000	110225000	EPS8L3:-100Kb:0.0022:0.00018:3.7e+02:7.6e+02
chr1	110300000	110325000	AHCYL1:-225Kb:4.8e-08:6.2e-10:2e+02:8.4e+02
chr1	110300000	110325000	GNAI3:225Kb:9.8e-05:2.6e-06:2e+02:6.8e+02
chr1	110300000	110325000	GPR61:225Kb:9.8e-05:2.6e-06:2e+02:6.8e+02
chr1	110300000	110325000	GSTM4:125Kb:6.9e-13:8.9e-15:3.1e+02:1.1e+03
chr1	110325000	110350000	AHCYL1:-200Kb:0.00029:7.5e-06:2.3e+02:6.9e+02
chr1	110500000	110525000	EPS8L3:200Kb:0.001:5.6e-05:2.3e+02:6.4e+02
chr1	110525000	110550000	EPS8L3:225Kb:1.8e-08:4.8e-10:2e+02:8.4e+02
chr1	110550000	110575000	EPS8L3:250Kb:0.0021:0.00015:1.7e+02:5.6e+02
chr1	110725000	110750000	CYMP:-275Kb:1.5e-12:2.2e-14:1.3e+02:8e+02
chr1	110725000	110750000	LAMTOR5:-225Kb:3.6e-05:9.7e-07:1.6e+02:5.9e+02
chr1	110725000	110750000	PROK1:-250Kb:6.9e-13:1.9e-14:1.4e+02:8.2e+02
chr1	110750000	110775000	CYMP:-250Kb:0.005:0.00035:1.4e+02:4.5e+02
chr1	110750000	110775000	PROK1:-225Kb:0.0011:6.1e-05:1.6e+02:5.1e+02
chr1	110950000	110975000	CYMP:-50Kb:3.9e-05:2.2e-06:4.8e+02:9e+02
chr1	110950000	110975000	PROK1:-25Kb:0:0:8.7e+02:2.4e+03
chr1	110975000	111000000	CYMP:-25Kb:4e-07:1.1e-08:8.7e+02:1.4e+03
chr1	110975000	111000000	LAMTOR5:25Kb:0:0:8.7e+02:2.4e+03
chr1	111000000	111025000	LAMTOR5:50Kb:5.7e-05:2.3e-06:4.8e+02:9e+02
chr1	111000000	111025000	PROK1:25Kb:2.8e-07:1.2e-08:8.7e+02:1.4e+03
chr1	111025000	111050000	CYMP:25Kb:2.2e-06:9.1e-08:8.7e+02:1.3e+03
chr1	111750000	111775000	OVGP1:-200Kb:0.0012:1.6e-05:1.3e+02:4.1e+02
chr1	111750000	111775000	PGCP1:-175Kb:0.00045:5.5e-06:1.5e+02:4.4e+02
chr1	111775000	111800000	CHI3L2:25Kb:0.00066:1.7e-05:7.9e+02:1.1e+03
chr1	111925000	111950000	CHI3L2:175Kb:0.00066:1.1e-05:1.5e+02:4.4e+02
chr1	111950000	111975000	CHI3L2:200Kb:0.00079:3.1e-05:1.3e+02:4.1e+02
chr1	112000000	112025000	DDX20:-275Kb:1.7e-11:6.8e-13:1e+02:5.2e+02
chr1	112000000	112025000	FAM212B:-275Kb:1.7e-11:6.8e-13:1e+02:5.2e+02
chr1	112000000	112025000	LOC100506343:-275Kb:1.7e-11:6.8e-13:1e+02:5.2e+02
chr1	112025000	112050000	C1orf162:25Kb:0.002:0.0001:7.9e+02:1e+03
chr1	112025000	112050000	DDX20:-250Kb:1.7e-11:5.7e-13:1.1e+02:5.2e+02
chr1	112025000	112050000	FAM212B:-250Kb:1.7e-11:5.7e-13:1.1e+02:5.2e+02
chr1	112025000	112050000	LOC100506343:-250Kb:1.7e-11:5.7e-13:1.1e+02:5.2e+02
chr1	112050000	112075000	DDX20:-225Kb:1.6e-05:1.1e-06:1.2e+02:4e+02
chr1	112050000	112075000	FAM212B:-225Kb:1.6e-05:1.1e-06:1.2e+02:4e+02
chr1	112050000	112075000	LOC100506343:-225Kb:1.6e-05:1.1e-06:1.2e+02:4e+02
chr1	112200000	112225000	C1orf162:200Kb:0.0028:0.00019:1.3e+02:3.4e+02
chr1	112250000	112275000	C1orf162:250Kb:1.7e-05:6.6e-07:1.1e+02:4e+02
chr1	112250000	112275000	DDX20:-25Kb:0:0:7.9e+02:1.8e+03
chr1	112250000	112275000	FAM212B:-25Kb:0:0:7.9e+02:1.8e+03
chr1	112250000	112275000	LOC100506343:-25Kb:0:0:7.9e+02:1.8e+03
chr1	112275000	112300000	C1orf162:275Kb:1.1e-10:1.5e-12:1e+02:5.2e+02
chr1	112300000	112325000	C1orf162:300Kb:4.6e-09:1.2e-10:94:4.7e+02
chr1	112300000	112325000	DDX20:25Kb:6.6e-07:3.6e-08:7.9e+02:1.1e+03
chr1	112300000	112325000	FAM212B:25Kb:6.6e-07:3.6e-08:7.9e+02:1.1e+03
chr1	112300000	112325000	LOC100506343:25Kb:6.6e-07:3.6e-08:7.9e+02:1.1e+03
chr1	112500000	112525000	KCND3:-25Kb:0.0012:1.5e-05:7.1e+02:9.5e+02
chr1	112500000	112525000	LOC643355:-25Kb:0.0012:1.5e-05:7.1e+02:9.5e+02
chr1	112925000	112950000	CAPZA1:-225Kb:3.1e-05:8e-07:1.4e+02:4e+02
chr1	112925000	112950000	FAM19A3:-325Kb:2.7e-06:1.2e-07:90:3.8e+02
chr1	112925000	112950000	MIR4256:-75Kb:4.4e-07:5.5e-09:3.2e+02:6.6e+02
chr1	112925000	112950000	PPM1J:-325Kb:2.7e-06:1.2e-07:90:3.8e+02
chr1	112925000	112950000	RHOC:-325Kb:2.7e-06:1.2e-07:90:3.8e+02
chr1	112925000	112950000	ST7L:-225Kb:3.1e-05:8e-07:1.4e+02:4e+02
chr1	112925000	112950000	WNT2B:-75Kb:4.4e-07:5.5e-09:3.2e+02:6.6e+02
chr1	113000000	113025000	CTTNBP2NL:75Kb:5.2e-07:6.8e-09:3.2e+02:6.6e+02
chr1	113025000	113050000	CAPZA1:-125Kb:0.0039:0.00015:2.1e+02:4e+02
chr1	113025000	113050000	CTTNBP2NL:100Kb:0.0023:0.00015:2.5e+02:4.7e+02
chr1	113025000	113050000	ST7L:-125Kb:0.0039:0.00015:2.1e+02:4e+02
chr1	113150000	113175000	CTTNBP2NL:225Kb:0.00013:4.9e-06:1.4e+02:4e+02
chr1	113225000	113250000	CAPZA1:75Kb:1.1e-06:1.4e-08:3.2e+02:6.2e+02
chr1	113225000	113250000	CTTNBP2NL:300Kb:0.0015:7.7e-05:99:3.3e+02
chr1	113225000	113250000	MOV10:25Kb:0:0:8.1e+02:1.4e+03
chr1	113225000	113250000	ST7L:75Kb:1.1e-06:1.4e-08:3.2e+02:6.2e+02
chr1	113250000	113275000	CTTNBP2NL:325Kb:2.1e-05:5.5e-07:90:3.8e+02
chr1	113275000	113300000	FAM19A3:25Kb:3.7e-11:1.1e-12:8.1e+02:1.2e+03
chr1	113275000	113300000	PPM1J:25Kb:3.7e-11:1.1e-12:8.1e+02:1.2e+03
chr1	113275000	113300000	RHOC:25Kb:3.7e-11:1.1e-12:8.1e+02:1.2e+03
chr1	113300000	113325000	FAM19A3:50Kb:0.00099:8.9e-05:4.5e+02:6.6e+02
chr1	113300000	113325000	PPM1J:50Kb:0.00099:8.9e-05:4.5e+02:6.6e+02
chr1	113300000	113325000	RHOC:50Kb:0.00099:8.9e-05:4.5e+02:6.6e+02
chr1	113325000	113350000	FAM19A3:75Kb:0:0:3.2e+02:9e+02
chr1	113325000	113350000	PPM1J:75Kb:0:0:3.2e+02:9e+02
chr1	113325000	113350000	RHOC:75Kb:0:0:3.2e+02:9e+02
chr1	113350000	113375000	FAM19A3:100Kb:8.2e-05:4.9e-06:2.5e+02:5e+02
chr1	113350000	113375000	PPM1J:100Kb:8.2e-05:4.9e-06:2.5e+02:5e+02
chr1	113350000	113375000	RHOC:100Kb:8.2e-05:4.9e-06:2.5e+02:5e+02
chr1	113425000	113450000	AKR7A2P1:-25Kb:1.4e-06:1.7e-08:8.1e+02:1.1e+03
chr1	113450000	113475000	SLC16A1:-25Kb:0.00038:4.8e-06:8.1e+02:1.1e+03
chr1	113475000	113500000	AKR7A2P1:25Kb:0.00014:3.5e-06:8.1e+02:1.1e+03
chr1	113575000	113600000	FAM19A3:325Kb:0.00046:3.4e-05:90:3.2e+02
chr1	113575000	113600000	PPM1J:325Kb:0.00046:3.4e-05:90:3.2e+02
chr1	113575000	113600000	RHOC:325Kb:0.00046:3.4e-05:90:3.2e+02
chr1	113700000	113725000	LOC643441:-25Kb:0.0026:6.4e-05:6.4e+02:8.7e+02
chr1	113750000	113775000	LOC643441:25Kb:2.3e-10:2.8e-12:6.4e+02:1e+03
chr1	114325000	114350000	HIPK1:-125Kb:0.0003:1.2e-05:1.6e+02:3.9e+02
chr1	114325000	114350000	PHTF1:25Kb:1.8e-10:2.2e-12:6.4e+02:1e+03
chr1	114325000	114350000	RSBN1:-25Kb:0.002:7.8e-05:6.4e+02:8.5e+02
chr1	114350000	114375000	AP4B1:-75Kb:0.00016:6.3e-06:2.5e+02:4.8e+02
chr1	114350000	114375000	BCL2L15:-75Kb:0.00016:6.3e-06:2.5e+02:4.8e+02
chr1	114350000	114375000	DCLRE1B:-75Kb:0.00016:6.3e-06:2.5e+02:4.8e+02
chr1	114350000	114375000	HIPK1:-100Kb:5.9e-06:1.5e-07:1.9e+02:4.7e+02
chr1	114375000	114400000	AP4B1:-50Kb:0.0022:0.00011:3.5e+02:5.5e+02
chr1	114375000	114400000	BCL2L15:-50Kb:0.0022:0.00011:3.5e+02:5.5e+02
chr1	114375000	114400000	DCLRE1B:-50Kb:0.0022:0.00011:3.5e+02:5.5e+02
chr1	114400000	114425000	AP4B1:-25Kb:3.2e-12:8.2e-14:6.4e+02:1e+03
chr1	114400000	114425000	BCL2L15:-25Kb:3.2e-12:8.2e-14:6.4e+02:1e+03
chr1	114400000	114425000	DCLRE1B:-25Kb:3.2e-12:8.2e-14:6.4e+02:1e+03
chr1	114425000	114450000	HIPK1:-25Kb:0:0:6.4e+02:1.3e+03
chr1	114425000	114450000	PTPN22:25Kb:1.2e-11:1.4e-13:6.4e+02:1e+03
chr1	114425000	114450000	RSBN1:75Kb:0.00035:8.9e-06:2.5e+02:4.8e+02
chr1	114450000	114475000	AP4B1:25Kb:0:0:6.4e+02:1.3e+03
chr1	114450000	114475000	BCL2L15:25Kb:0:0:6.4e+02:1.3e+03
chr1	114450000	114475000	DCLRE1B:25Kb:0:0:6.4e+02:1.3e+03
chr1	114450000	114475000	RSBN1:100Kb:2.5e-05:3.3e-07:1.9e+02:4.7e+02
chr1	114650000	114675000	OLFML3:150Kb:0.00014:1.9e-06:1.7e+02:4.2e+02
chr1	114650000	114675000	SYT6:-25Kb:5.5e-08:6.8e-10:7.1e+02:1e+03
chr1	114875000	114900000	BCAS2:-225Kb:0.0032:4e-05:1.2e+02:3.1e+02
chr1	115025000	115050000	TRIM33:-25Kb:0.0032:8.2e-05:7.1e+02:8.9e+02
chr1	115075000	115100000	TRIM33:25Kb:0:0:7.1e+02:1.1e+03
chr1	115275000	115300000	NRAS:25Kb:0.0059:7.2e-05:7.1e+02:8.9e+02
chr1	115600000	115625000	TSPAN2:-25Kb:5.8e-11:7.1e-13:4.2e+02:7.1e+02
chr1	115650000	115675000	TSPAN2:25Kb:0.0074:0.00018:4.2e+02:5.6e+02
chr1	115850000	115875000	NGF:-25Kb:0.00035:4.2e-06:4.2e+02:5.8e+02
chr1	116925000	116950000	ATP1A1OS:-25Kb:0:0:9.2e+02:1.5e+03
chr1	116975000	117000000	ATP1A1OS:25Kb:3.2e-12:8.1e-14:9.2e+02:1.4e+03
chr1	117000000	117025000	ATP1A1OS:50Kb:6.8e-06:3.5e-07:4.9e+02:8e+02
chr1	117025000	117050000	ATP1A1:125Kb:0.00022:2.8e-06:2.8e+02:5.6e+02
chr1	117025000	117050000	ATP1A1OS:75Kb:2.5e-06:9.7e-08:3.4e+02:6.7e+02
chr1	117025000	117050000	MAB21L3:375Kb:4.9e-06:6e-08:66:3.9e+02
chr1	117225000	117250000	IGSF3:25Kb:0.0023:2.9e-05:9.2e+02:1.2e+03
chr1	117225000	117250000	MIR320B1:25Kb:0.0023:2.9e-05:9.2e+02:1.2e+03
chr1	117350000	117375000	CD2:75Kb:0.0012:1.6e-05:3.4e+02:6.5e+02
chr1	117350000	117375000	PTGFRN:-100Kb:0.0032:0.00014:2.6e+02:5.3e+02
chr1	117375000	117400000	PTGFRN:-75Kb:0.0023:6.5e-05:3.4e+02:6.2e+02
chr1	117475000	117500000	PTGFRN:25Kb:0.0018:2.6e-05:9.2e+02:1.2e+03
chr1	118075000	118100000	FAM46C:-50Kb:2.1e-05:1.1e-06:4.2e+02:6.9e+02
chr1	118100000	118125000	FAM46C:-25Kb:0:0:7.2e+02:1.4e+03
chr1	118150000	118175000	FAM46C:25Kb:4e-13:1.6e-14:7.2e+02:1.2e+03
chr1	118175000	118200000	FAM46C:50Kb:0.00021:1.4e-05:4.2e+02:6.6e+02
chr1	118200000	118225000	FAM46C:75Kb:0:0:3e+02:8.5e+02
chr1	119475000	119500000	TBX15:-50Kb:6.4e-05:1.7e-06:2.2e+02:3.8e+02
chr1	119500000	119525000	TBX15:-25Kb:4.9e-13:6.4e-15:4.1e+02:6.7e+02
chr1	120150000	120175000	ZNF697:-25Kb:0:0:6.5e+02:1.1e+03
chr1	120200000	120225000	LINC00622:75Kb:2.6e-07:3.2e-09:2.4e+02:4.4e+02
chr1	120200000	120225000	ZNF697:25Kb:0:0:6.5e+02:1e+03
chr1	120275000	120300000	HMGCS2:-25Kb:5.3e-12:6.5e-14:6.5e+02:9.5e+02
chr1	120275000	120300000	PHGDH:25Kb:0:0:6.5e+02:1.3e+03
chr1	121225000	121250000	EMBP1:-25Kb:2.5e-08:3.1e-10:1.7e+02:4.1e+02
chr1	121475000	121500000	EMBP1:225Kb:4.9e-07:1.2e-08:28:2.5e+02
chr1	144900000	144925000	PDE4DIP:-175Kb:0.0065:0.00043:1e+02:4e+02
chr1	144900000	144925000	SEC22B:-175Kb:0.0065:0.00043:1e+02:4e+02
chr1	144925000	144950000	PDE4DIP:-150Kb:0.003:0.00016:1.3e+02:4.5e+02
chr1	144925000	144950000	SEC22B:-150Kb:0.003:0.00016:1.3e+02:4.5e+02
chr1	144975000	145000000	PDE4DIP:-100Kb:0.0067:0.00054:2.3e+02:5.2e+02
chr1	144975000	145000000	SEC22B:-100Kb:0.0067:0.00054:2.3e+02:5.2e+02
chr1	145000000	145025000	PDE4DIP:-75Kb:8.2e-10:2.2e-11:3.4e+02:9.3e+02
chr1	145000000	145025000	SEC22B:-75Kb:8.2e-10:2.2e-11:3.4e+02:9.3e+02
chr1	145025000	145050000	PDE4DIP:-50Kb:0.00064:2.5e-05:6.1e+02:9.8e+02
chr1	145025000	145050000	SEC22B:-50Kb:0.00064:2.5e-05:6.1e+02:9.8e+02
chr1	145050000	145075000	PDE4DIP:-25Kb:6.2e-12:8.2e-14:1.7e+03:2.3e+03
chr1	145050000	145075000	SEC22B:-25Kb:6.2e-12:8.2e-14:1.7e+03:2.3e+03
chr1	145400000	145425000	ANKRD34A:-50Kb:6e-06:1.6e-07:3.5e+02:8.1e+02
chr1	145400000	145425000	ANKRD35:-125Kb:0.0056:0.00036:1.8e+02:4.9e+02
chr1	145400000	145425000	NUDT17:-175Kb:0.00034:1.3e-05:83:4.6e+02
chr1	145400000	145425000	PIAS3:-175Kb:0.00034:1.3e-05:83:4.6e+02
chr1	145400000	145425000	POLR3GL:-50Kb:6e-06:1.6e-07:3.5e+02:8.1e+02
chr1	145425000	145450000	ANKRD34A:-25Kb:0:0:7e+02:1.7e+03
chr1	145425000	145450000	POLR3GL:-25Kb:0:0:7e+02:1.7e+03
chr1	145450000	145475000	ANKRD35:-75Kb:0.00046:1.8e-05:2.4e+02:6.1e+02
chr1	145450000	145475000	GNRHR2:-50Kb:0.0041:0.0001:3.5e+02:6.9e+02
chr1	145450000	145475000	HFE2:50Kb:1.2e-05:1.6e-07:3.5e+02:8.1e+02
chr1	145450000	145475000	ITGA10:-50Kb:0.0041:0.0001:3.5e+02:6.9e+02
chr1	145450000	145475000	PEX11B:-50Kb:0.0041:0.0001:3.5e+02:6.9e+02
chr1	145450000	145475000	RBM8A:-50Kb:0.0041:0.0001:3.5e+02:6.9e+02
chr1	145450000	145475000	TXNIP:25Kb:0:0:7e+02:1.7e+03
chr1	145500000	145525000	ANKRD34A:50Kb:0.0019:0.0001:3.5e+02:6.9e+02
chr1	145500000	145525000	ANKRD35:-25Kb:0.0013:6.6e-05:7e+02:1e+03
chr1	145500000	145525000	POLR3GL:50Kb:0.0019:0.0001:3.5e+02:6.9e+02
chr1	145525000	145550000	ANKRD34A:75Kb:0.00044:1.7e-05:2.4e+02:6.1e+02
chr1	145525000	145550000	GNRHR2:25Kb:0.0041:6.5e-05:7e+02:1e+03
chr1	145525000	145550000	HFE2:125Kb:0.0092:0.00035:1.8e+02:4.9e+02
chr1	145525000	145550000	ITGA10:25Kb:0.0041:6.5e-05:7e+02:1e+03
chr1	145525000	145550000	NUDT17:-50Kb:1.3e-06:1.7e-08:3.5e+02:8.5e+02
chr1	145525000	145550000	PEX11B:25Kb:0.0041:6.5e-05:7e+02:1e+03
chr1	145525000	145550000	PIAS3:-50Kb:1.3e-06:1.7e-08:3.5e+02:8.5e+02
chr1	145525000	145550000	POLR3GL:75Kb:0.00044:1.7e-05:2.4e+02:6.1e+02
chr1	145525000	145550000	RBM8A:25Kb:0.0041:6.5e-05:7e+02:1e+03
chr1	145550000	145575000	ANKRD35:25Kb:4e-05:1e-06:7e+02:1.1e+03
chr1	145550000	145575000	NUDT17:-25Kb:2.9e-05:7.5e-07:7e+02:1.1e+03
chr1	145550000	145575000	PIAS3:-25Kb:2.9e-05:7.5e-07:7e+02:1.1e+03
chr1	145575000	145600000	ANKRD35:50Kb:1.3e-06:1.7e-08:3.5e+02:8.5e+02
chr1	145575000	145600000	HFE2:175Kb:0.00052:1.3e-05:83:4.6e+02
chr1	146950000	146975000	LINC00624:-25Kb:0.0018:9.7e-05:4.5e+02:5.6e+02
chr1	146975000	147000000	BCL9:-25Kb:0:0:4.5e+02:7e+02
chr1	147000000	147025000	LINC00624:25Kb:0:0:4.5e+02:7e+02
chr1	147025000	147050000	BCL9:25Kb:0.00017:6.5e-06:4.5e+02:5.8e+02
chr1	147075000	147100000	BCL9:75Kb:0.0024:0.00012:1.8e+02:3e+02
chr1	147075000	147100000	LINC00624:100Kb:7.2e-07:3e-08:1.5e+02:3.1e+02
chr1	147100000	147125000	ACP6:-25Kb:1e-08:1.3e-10:4.5e+02:6.4e+02
chr1	147100000	147125000	BCL9:100Kb:0.00012:3.1e-06:1.5e+02:2.8e+02
chr1	147100000	147125000	GJA8:-250Kb:6.1e-07:1.8e-08:75:2.4e+02
chr1	147100000	147125000	LINC00624:125Kb:8.6e-09:2.3e-10:1.2e+02:3.1e+02
chr1	147150000	147175000	ACP6:25Kb:0.00072:1.8e-05:4.5e+02:5.8e+02
chr1	147175000	147200000	GJA8:-175Kb:6.1e-07:1.2e-08:1.1e+02:2.8e+02
chr1	147200000	147225000	GJA5:-25Kb:2.9e-10:3.6e-12:4.5e+02:6.6e+02
chr1	147200000	147225000	GJA8:-150Kb:0.002:0.00015:1.3e+02:2.4e+02
chr1	147225000	147250000	GJA8:-125Kb:0.002:0.00012:1.2e+02:2.3e+02
chr1	147250000	147275000	GJA5:25Kb:5.1e-09:1.3e-10:4.5e+02:6.4e+02
chr1	147300000	147325000	GJA8:-50Kb:7.7e-07:3.4e-08:2.6e+02:4.2e+02
chr1	147350000	147375000	GJA5:125Kb:0.0033:0.00012:1.2e+02:2.3e+02
chr1	147725000	147750000	MIR5087:-75Kb:0:0:0:2.5e+02
chr1	147750000	147775000	MIR5087:-50Kb:4.8e-12:2.5e-13:0:1.8e+02
chr1	147775000	147800000	MIR5087:-25Kb:0:0:0:5.3e+02
chr1	147825000	147850000	MIR5087:25Kb:0:0:0:3e+02
chr1	149850000	149875000	MTMR11:-50Kb:5.2e-07:1.3e-08:3.7e+02:6.2e+02
chr1	149850000	149875000	SF3B4:-50Kb:5.2e-07:1.3e-08:3.7e+02:6.2e+02
chr1	149850000	149875000	SV2A:-25Kb:4.4e-15:1.1e-16:7.2e+02:1.1e+03
chr1	149875000	149900000	BOLA1:25Kb:0:0:7.2e+02:1.1e+03
chr1	149875000	149900000	HIST2H2AB:25Kb:0:0:7.2e+02:1.1e+03
chr1	149875000	149900000	HIST2H2AC:25Kb:0:0:7.2e+02:1.1e+03
chr1	149875000	149900000	HIST2H2BE:25Kb:0:0:7.2e+02:1.1e+03
chr1	149875000	149900000	MTMR11:-25Kb:0:0:7.2e+02:1.1e+03
chr1	149875000	149900000	SF3B4:-25Kb:0:0:7.2e+02:1.1e+03
chr1	149900000	149925000	BOLA1:50Kb:3.8e-07:9.5e-09:3.7e+02:6.2e+02
chr1	149900000	149925000	HIST2H2AB:50Kb:3.8e-07:9.5e-09:3.7e+02:6.2e+02
chr1	149900000	149925000	HIST2H2AC:50Kb:3.8e-07:9.5e-09:3.7e+02:6.2e+02
chr1	149900000	149925000	HIST2H2BE:50Kb:3.8e-07:9.5e-09:3.7e+02:6.2e+02
chr1	149900000	149925000	SV2A:25Kb:0:0:7.2e+02:1.1e+03
chr1	150125000	150150000	BOLA1:275Kb:0.0003:1.1e-05:55:2.5e+02
chr1	150125000	150150000	HIST2H2AB:275Kb:0.0003:1.1e-05:55:2.5e+02
chr1	150125000	150150000	HIST2H2AC:275Kb:0.0003:1.1e-05:55:2.5e+02
chr1	150125000	150150000	HIST2H2BE:275Kb:0.0003:1.1e-05:55:2.5e+02
chr1	150125000	150150000	MTMR11:225Kb:1.6e-05:6e-07:81:3e+02
chr1	150125000	150150000	SF3B4:225Kb:1.6e-05:6e-07:81:3e+02
chr1	150125000	150150000	SV2A:250Kb:0.0023:8.8e-05:66:2.4e+02
chr1	150125000	150150000	VPS45:100Kb:6.8e-08:8.4e-10:1.9e+02:4.9e+02
chr1	150150000	150175000	BOLA1:300Kb:0.0046:0.00023:47:2e+02
chr1	150150000	150175000	HIST2H2AB:300Kb:0.0046:0.00023:47:2e+02
chr1	150150000	150175000	HIST2H2AC:300Kb:0.0046:0.00023:47:2e+02
chr1	150150000	150175000	HIST2H2BE:300Kb:0.0046:0.00023:47:2e+02
chr1	150150000	150175000	MTMR11:250Kb:5.4e-05:2.8e-06:66:2.7e+02
chr1	150150000	150175000	SF3B4:250Kb:5.4e-05:2.8e-06:66:2.7e+02
chr1	150150000	150175000	SV2A:275Kb:0.0061:0.00031:55:2.1e+02
chr1	150200000	150225000	APH1A:-25Kb:0.0016:4.2e-05:7.2e+02:9.3e+02
chr1	150200000	150225000	C1orf54:-25Kb:0.0016:4.2e-05:7.2e+02:9.3e+02
chr1	150200000	150225000	CA14:-25Kb:0.0016:4.2e-05:7.2e+02:9.3e+02
chr1	150225000	150250000	ANP32E:25Kb:0.0035:4.2e-05:7.2e+02:9.3e+02
chr1	150225000	150250000	C1orf51:-25Kb:0:0:7.2e+02:1.3e+03
chr1	150225000	150250000	MRPS21:-25Kb:0:0:7.2e+02:1.3e+03
chr1	150225000	150250000	PRPF3:-50Kb:0.0073:0.00018:3.7e+02:5.6e+02
chr1	150250000	150275000	APH1A:25Kb:0:0:7.2e+02:1.3e+03
chr1	150250000	150275000	C1orf54:25Kb:0:0:7.2e+02:1.3e+03
chr1	150250000	150275000	CA14:25Kb:0:0:7.2e+02:1.3e+03
chr1	150250000	150275000	PRPF3:-25Kb:0.0023:2.8e-05:7.2e+02:9.3e+02
chr1	150275000	150300000	APH1A:50Kb:0.0048:0.00019:3.7e+02:5.6e+02
chr1	150275000	150300000	C1orf51:25Kb:0.0011:2.6e-05:7.2e+02:9.3e+02
chr1	150275000	150300000	C1orf54:50Kb:0.0048:0.00019:3.7e+02:5.6e+02
chr1	150275000	150300000	CA14:50Kb:0.0048:0.00019:3.7e+02:5.6e+02
chr1	150275000	150300000	MRPS21:25Kb:0.0011:2.6e-05:7.2e+02:9.3e+02
chr1	150450000	150475000	ADAMTSL4:-50Kb:2.3e-11:6e-13:3.8e+02:7.8e+02
chr1	150450000	150475000	ECM1:-25Kb:0.00011:2.7e-06:6.7e+02:9.3e+02
chr1	150450000	150475000	LINC00568:-25Kb:0.00011:2.7e-06:6.7e+02:9.3e+02
chr1	150450000	150475000	MIR4257:-50Kb:2.3e-11:6e-13:3.8e+02:7.8e+02
chr1	150475000	150500000	ADAMTSL4:-25Kb:0:0:6.7e+02:1.3e+03
chr1	150475000	150500000	MIR4257:-25Kb:0:0:6.7e+02:1.3e+03
chr1	150475000	150500000	TARS2:25Kb:0.00011:2.6e-06:6.7e+02:9.3e+02
chr1	150500000	150525000	ECM1:25Kb:0:0:6.7e+02:1.3e+03
chr1	150500000	150525000	LINC00568:25Kb:0:0:6.7e+02:1.3e+03
chr1	150500000	150525000	TARS2:50Kb:4.3e-11:5.3e-13:3.8e+02:7.8e+02
chr1	150525000	150550000	ADAMTSL4:25Kb:1.7e-06:6.8e-08:6.7e+02:9.7e+02
chr1	150525000	150550000	MIR4257:25Kb:1.7e-06:6.8e-08:6.7e+02:9.7e+02
chr1	150575000	150600000	MCL1:25Kb:0.00028:3.4e-06:6.7e+02:9.2e+02
chr1	150850000	150875000	SETDB1:-25Kb:0.00054:6.5e-06:6.7e+02:9.2e+02
chr1	150900000	150925000	CERS2:-25Kb:0:0:6.7e+02:1.2e+03
chr1	150925000	150950000	ANXA9:-25Kb:2.4e-05:6.1e-07:6.7e+02:9.4e+02
chr1	150950000	150975000	CERS2:25Kb:2.9e-05:7.4e-07:6.7e+02:9.4e+02
chr1	150950000	150975000	FAM63A:-25Kb:1.3e-06:3.3e-08:6.7e+02:9.7e+02
chr1	150950000	150975000	PRUNE:-25Kb:1.3e-06:3.3e-08:6.7e+02:9.7e+02
chr1	150975000	151000000	ANXA9:25Kb:2.4e-06:3e-08:6.7e+02:9.7e+02
chr1	150975000	151000000	BNIPL:-25Kb:3.6e-08:8.9e-10:6.7e+02:1.1e+03
chr1	150975000	151000000	C1orf56:-25Kb:3.6e-08:8.9e-10:6.7e+02:1.1e+03
chr1	151000000	151025000	CDC42SE1:-25Kb:0:0:6.7e+02:1.3e+03
chr1	151000000	151025000	FAM63A:25Kb:1.4e-11:1.8e-13:6.7e+02:1.1e+03
chr1	151000000	151025000	GABPB2:-25Kb:0:0:6.7e+02:1.3e+03
chr1	151000000	151025000	MLLT11:-25Kb:0:0:6.7e+02:1.3e+03
chr1	151000000	151025000	PRUNE:25Kb:1.4e-11:1.8e-13:6.7e+02:1.1e+03
chr1	151025000	151050000	BNIPL:25Kb:0:0:6.7e+02:1.3e+03
chr1	151025000	151050000	C1orf56:25Kb:0:0:6.7e+02:1.3e+03
chr1	151025000	151050000	FAM63A:50Kb:0.0008:3e-05:3.8e+02:6e+02
chr1	151025000	151050000	PRUNE:50Kb:0.0008:3e-05:3.8e+02:6e+02
chr1	151250000	151275000	PI4KB:-50Kb:4.4e-06:5.4e-08:4.5e+02:8e+02
chr1	151250000	151275000	RFX5:-50Kb:4.4e-06:5.4e-08:4.5e+02:8e+02
chr1	151300000	151325000	ZNF687:50Kb:4.8e-06:6.1e-08:4.5e+02:8e+02
chr1	151325000	151350000	PSMB4:-25Kb:1.5e-09:1.8e-11:8.1e+02:1.2e+03
chr1	151350000	151375000	SELENBP1:25Kb:6.1e-09:7.5e-11:8.1e+02:1.2e+03
chr1	151725000	151750000	TDRKH:-25Kb:0.0024:3e-05:8.1e+02:1.1e+03
chr1	151750000	151775000	MRPL9:25Kb:0.0024:3e-05:8.1e+02:1.1e+03
chr1	151750000	151775000	OAZ3:25Kb:0.0024:3e-05:8.1e+02:1.1e+03
chr1	151775000	151800000	C2CD4D:-25Kb:9.2e-05:1.2e-06:8.1e+02:1.1e+03
chr1	151775000	151800000	LOC100132111:-25Kb:9.2e-05:1.2e-06:8.1e+02:1.1e+03
chr1	151775000	151800000	RORC:-25Kb:9.2e-05:1.2e-06:8.1e+02:1.1e+03
chr1	151800000	151825000	LINGO4:25Kb:9.6e-05:1.2e-06:8.1e+02:1.1e+03
chr1	152000000	152025000	RPTN:-125Kb:0.0014:3.5e-05:1.1e+02:3.4e+02
chr1	152025000	152050000	RPTN:-100Kb:2.8e-06:3.7e-08:1.3e+02:4.4e+02
chr1	152025000	152050000	S100A11:25Kb:8.9e-15:1.1e-16:3.4e+02:8.5e+02
chr1	152025000	152050000	TCHHL1:-25Kb:0.00011:1.3e-06:3.4e+02:6.2e+02
chr1	152100000	152125000	RPTN:-25Kb:0.0017:6.6e-05:3.4e+02:5.7e+02
chr1	152125000	152150000	S100A11:125Kb:0.0023:5.8e-05:1.1e+02:3.4e+02
chr1	152150000	152175000	S100A11:150Kb:0.0043:0.00016:93:3.1e+02
chr1	152300000	152325000	FLG2:-25Kb:2.3e-09:2.8e-11:3.4e+02:7.2e+02
chr1	153200000	153225000	LOR:-25Kb:0.00016:3.9e-06:4e+02:6.6e+02
chr1	153250000	153275000	LOR:25Kb:2.4e-06:3e-08:4e+02:7.2e+02
chr1	153300000	153325000	S100A12:-25Kb:9.3e-05:3.7e-06:4e+02:6.7e+02
chr1	153300000	153325000	S100A9:-25Kb:9.3e-05:3.7e-06:4e+02:6.7e+02
chr1	153325000	153350000	PGLYRP4:25Kb:0.00031:3.9e-06:4e+02:6.7e+02
chr1	153325000	153350000	S100A8:-25Kb:0:0:4e+02:1e+03
chr1	153350000	153375000	S100A12:25Kb:0:0:4e+02:1e+03
chr1	153350000	153375000	S100A9:25Kb:0:0:4e+02:1e+03
chr1	153450000	153475000	S100A12:125Kb:1.7e-07:4.6e-09:2.3e+02:5.8e+02
chr1	153450000	153475000	S100A9:125Kb:1.7e-07:4.6e-09:2.3e+02:5.8e+02
chr1	153475000	153500000	CHTOP:-125Kb:0.00031:4.6e-06:1.9e+02:4.7e+02
chr1	153475000	153500000	S100A1:-125Kb:0.00031:4.6e-06:1.9e+02:4.7e+02
chr1	153475000	153500000	S100A12:150Kb:0.00083:4.4e-05:1.8e+02:4.2e+02
chr1	153475000	153500000	S100A13:-125Kb:0.00031:4.6e-06:1.9e+02:4.7e+02
chr1	153475000	153500000	S100A14:-100Kb:2.3e-05:6e-07:2.4e+02:5.4e+02
chr1	153475000	153500000	S100A16:-100Kb:2.3e-05:6e-07:2.4e+02:5.4e+02
chr1	153475000	153500000	S100A2:-50Kb:3.2e-10:8.2e-12:4.6e+02:8.8e+02
chr1	153475000	153500000	S100A9:150Kb:0.00083:4.4e-05:1.8e+02:4.2e+02
chr1	153475000	153500000	SLC27A3:-250Kb:0.007:0.00028:98:3.1e+02
chr1	153500000	153525000	CHTOP:-100Kb:0.00031:8e-06:2.4e+02:5e+02
chr1	153500000	153525000	S100A1:-100Kb:0.00031:8e-06:2.4e+02:5e+02
chr1	153500000	153525000	S100A13:-100Kb:0.00031:8e-06:2.4e+02:5e+02
chr1	153500000	153525000	S100A14:-75Kb:6.6e-06:8.4e-08:3.1e+02:6.4e+02
chr1	153500000	153525000	S100A16:-75Kb:6.6e-06:8.4e-08:3.1e+02:6.4e+02
chr1	153500000	153525000	S100A2:-25Kb:0:0:9e+02:1.7e+03
chr1	153525000	153550000	S100A3:25Kb:0:0:9e+02:1.7e+03
chr1	153525000	153550000	S100A4:25Kb:0:0:9e+02:1.7e+03
chr1	153525000	153550000	S100A5:25Kb:0:0:9e+02:1.7e+03
chr1	153525000	153550000	S100A6:25Kb:0:0:9e+02:1.7e+03
chr1	153575000	153600000	S100A3:75Kb:2.6e-06:6.8e-08:3.1e+02:6.4e+02
chr1	153575000	153600000	S100A4:75Kb:2.6e-06:6.8e-08:3.1e+02:6.4e+02
chr1	153575000	153600000	S100A5:75Kb:2.6e-06:6.8e-08:3.1e+02:6.4e+02
chr1	153575000	153600000	S100A6:75Kb:2.6e-06:6.8e-08:3.1e+02:6.4e+02
chr1	153600000	153625000	S100A3:100Kb:0.00016:6.5e-06:2.4e+02:5e+02
chr1	153600000	153625000	S100A4:100Kb:0.00016:6.5e-06:2.4e+02:5e+02
chr1	153600000	153625000	S100A5:100Kb:0.00016:6.5e-06:2.4e+02:5e+02
chr1	153600000	153625000	S100A6:100Kb:0.00016:6.5e-06:2.4e+02:5e+02
chr1	153625000	153650000	SLC27A3:-100Kb:0.007:0.00027:2.4e+02:4.5e+02
chr1	153650000	153675000	INTS3:-50Kb:0.00034:4.3e-06:4.6e+02:7.4e+02
chr1	153650000	153675000	SLC27A3:-75Kb:7.1e-06:9.4e-08:3.1e+02:6.4e+02
chr1	153700000	153725000	NPR1:50Kb:0.00015:3.9e-06:4.6e+02:7.4e+02
chr1	153725000	153750000	NPR1:75Kb:5.8e-06:7.5e-08:3.1e+02:6.4e+02
chr1	153750000	153775000	CREB3L4:-175Kb:0.0037:9.1e-05:1.4e+02:3.8e+02
chr1	153750000	153775000	CRTC2:-175Kb:0.0037:9.1e-05:1.4e+02:3.8e+02
chr1	153750000	153775000	JTB:-200Kb:0.0025:3.4e-05:1.2e+02:3.8e+02
chr1	153750000	153775000	RAB13:-200Kb:0.0025:3.4e-05:1.2e+02:3.8e+02
chr1	153750000	153775000	RPS27:-200Kb:0.0025:3.4e-05:1.2e+02:3.8e+02
chr1	153750000	153775000	SLC39A1:-175Kb:0.0037:9.1e-05:1.4e+02:3.8e+02
chr1	153775000	153800000	CREB3L4:-150Kb:0.0037:9.7e-05:1.6e+02:4e+02
chr1	153775000	153800000	CRTC2:-150Kb:0.0037:9.7e-05:1.6e+02:4e+02
chr1	153775000	153800000	JTB:-175Kb:0.0068:0.00018:1.4e+02:3.7e+02
chr1	153775000	153800000	RAB13:-175Kb:0.0068:0.00018:1.4e+02:3.7e+02
chr1	153775000	153800000	RPS27:-175Kb:0.0068:0.00018:1.4e+02:3.7e+02
chr1	153775000	153800000	SLC39A1:-150Kb:0.0037:9.7e-05:1.6e+02:4e+02
chr1	154725000	154750000	KCNN3:-100Kb:0.0042:0.00011:2.8e+02:5.2e+02
chr1	154775000	154800000	KCNN3:-50Kb:0.0023:3e-05:5e+02:7.6e+02
chr1	154925000	154950000	EFNA4:-100Kb:0.0017:4.3e-05:2.8e+02:5.5e+02
chr1	154925000	154950000	FLAD1:-25Kb:1.9e-07:2.3e-09:8.8e+02:1.3e+03
chr1	154925000	154950000	LENEP:-25Kb:1.9e-07:2.3e-09:8.8e+02:1.3e+03
chr1	154925000	154950000	LOC100505666:-100Kb:0.0017:4.3e-05:2.8e+02:5.5e+02
chr1	154950000	154975000	CKS1B:25Kb:1.5e-07:1.9e-09:8.8e+02:1.3e+03
chr1	154950000	154975000	MIR4258:25Kb:1.5e-07:1.9e-09:8.8e+02:1.3e+03
chr1	154950000	154975000	PBXIP1:25Kb:1.5e-07:1.9e-09:8.8e+02:1.3e+03
chr1	154950000	154975000	PYGO2:25Kb:1.5e-07:1.9e-09:8.8e+02:1.3e+03
chr1	154950000	154975000	SHC1:25Kb:1.5e-07:1.9e-09:8.8e+02:1.3e+03
chr1	155025000	155050000	CKS1B:100Kb:0.0016:4e-05:2.8e+02:5.5e+02
chr1	155025000	155050000	EFNA3:-25Kb:0:0:8.8e+02:1.5e+03
chr1	155025000	155050000	KRTCAP2:-100Kb:0.0063:0.0004:3.2e+02:5.5e+02
chr1	155025000	155050000	MIR4258:100Kb:0.0016:4e-05:2.8e+02:5.5e+02
chr1	155025000	155050000	PBXIP1:100Kb:0.0016:4e-05:2.8e+02:5.5e+02
chr1	155025000	155050000	PYGO2:100Kb:0.0016:4e-05:2.8e+02:5.5e+02
chr1	155025000	155050000	SHC1:100Kb:0.0016:4e-05:2.8e+02:5.5e+02
chr1	155025000	155050000	TRIM46:-100Kb:0.0063:0.0004:3.2e+02:5.5e+02
chr1	155050000	155075000	EFNA4:25Kb:0:0:8.8e+02:1.5e+03
chr1	155050000	155075000	KRTCAP2:-75Kb:4.5e-07:6.6e-09:4.9e+02:8.9e+02
chr1	155050000	155075000	LOC100505666:25Kb:0:0:8.8e+02:1.5e+03
chr1	155050000	155075000	TRIM46:-75Kb:4.5e-07:6.6e-09:4.9e+02:8.9e+02
chr1	155075000	155100000	DPM3:-25Kb:2.9e-06:7.2e-08:6.6e+02:1e+03
chr1	155075000	155100000	EFNA1:-25Kb:2.9e-06:7.2e-08:6.6e+02:1e+03
chr1	155075000	155100000	KRTCAP2:-50Kb:9.8e-07:3.8e-08:3.6e+02:7.4e+02
chr1	155075000	155100000	SLC50A1:-25Kb:2.9e-06:7.2e-08:6.6e+02:1e+03
chr1	155075000	155100000	TRIM46:-50Kb:9.8e-07:3.8e-08:3.6e+02:7.4e+02
chr1	155100000	155125000	KRTCAP2:-25Kb:4.5e-07:1.1e-08:6.6e+02:1.1e+03
chr1	155100000	155125000	TRIM46:-25Kb:4.5e-07:1.1e-08:6.6e+02:1.1e+03
chr1	155125000	155150000	DPM3:25Kb:8.9e-07:1.1e-08:6.6e+02:1.1e+03
chr1	155125000	155150000	EFNA1:25Kb:8.9e-07:1.1e-08:6.6e+02:1.1e+03
chr1	155125000	155150000	EFNA3:75Kb:1.5e-07:3.7e-09:4.9e+02:8.9e+02
chr1	155125000	155150000	EFNA4:100Kb:0.0086:0.00034:3.2e+02:5.5e+02
chr1	155125000	155150000	LOC100505666:100Kb:0.0086:0.00034:3.2e+02:5.5e+02
chr1	155125000	155150000	MIR92B:-25Kb:0.0037:9.3e-05:6.6e+02:9.3e+02
chr1	155125000	155150000	MUC1:-25Kb:0.0037:9.3e-05:6.6e+02:9.3e+02
chr1	155125000	155150000	SLC50A1:25Kb:8.9e-07:1.1e-08:6.6e+02:1.1e+03
chr1	155150000	155175000	GBAP1:-25Kb:3e-10:3.8e-12:6.6e+02:1.2e+03
chr1	155150000	155175000	KRTCAP2:25Kb:0.0018:9.4e-05:6.6e+02:9.3e+02
chr1	155150000	155175000	MTX1:-25Kb:3e-10:3.8e-12:6.6e+02:1.2e+03
chr1	155150000	155175000	THBS3:-25Kb:3e-10:3.8e-12:6.6e+02:1.2e+03
chr1	155150000	155175000	TRIM46:25Kb:0.0018:9.4e-05:6.6e+02:9.3e+02
chr1	155175000	155200000	MIR92B:25Kb:2.3e-10:2.8e-12:6.6e+02:1.2e+03
chr1	155175000	155200000	MUC1:25Kb:2.3e-10:2.8e-12:6.6e+02:1.2e+03
chr1	155225000	155250000	FDPS:-50Kb:0:0:3.6e+02:9.4e+02
chr1	155225000	155250000	PKLR:-25Kb:1.8e-14:4.4e-16:6.6e+02:1.2e+03
chr1	155225000	155250000	RUSC1:-50Kb:0:0:3.6e+02:9.4e+02
chr1	155225000	155250000	RUSC1-AS1:-50Kb:0:0:3.6e+02:9.4e+02
chr1	155250000	155275000	CLK2:25Kb:3.9e-14:1e-15:6.6e+02:1.2e+03
chr1	155250000	155275000	FAM189B:25Kb:3.9e-14:1e-15:6.6e+02:1.2e+03
chr1	155250000	155275000	FDPS:-25Kb:0:0:6.6e+02:1.3e+03
chr1	155250000	155275000	HCN3:25Kb:3.9e-14:1e-15:6.6e+02:1.2e+03
chr1	155250000	155275000	RUSC1:-25Kb:0:0:6.6e+02:1.3e+03
chr1	155250000	155275000	RUSC1-AS1:-25Kb:0:0:6.6e+02:1.3e+03
chr1	155250000	155275000	SCAMP3:25Kb:3.9e-14:1e-15:6.6e+02:1.2e+03
chr1	155275000	155300000	CLK2:50Kb:8.7e-15:1.1e-16:3.6e+02:9.4e+02
chr1	155275000	155300000	FAM189B:50Kb:8.7e-15:1.1e-16:3.6e+02:9.4e+02
chr1	155275000	155300000	HCN3:50Kb:8.7e-15:1.1e-16:3.6e+02:9.4e+02
chr1	155275000	155300000	PKLR:25Kb:0:0:6.6e+02:1.3e+03
chr1	155275000	155300000	SCAMP3:50Kb:8.7e-15:1.1e-16:3.6e+02:9.4e+02
chr1	155950000	155975000	ARHGEF2:25Kb:0.00013:1.6e-06:1.1e+03:1.5e+03
chr1	155950000	155975000	KIAA0907:50Kb:0.0075:9.2e-05:5.7e+02:9.1e+02
chr1	155950000	155975000	RXFP4:50Kb:0.0075:9.2e-05:5.7e+02:9.1e+02
chr1	156050000	156075000	PMF1:-125Kb:0.0016:3.9e-05:2.4e+02:5.8e+02
chr1	156050000	156075000	SEMA4A:-50Kb:0.0013:3.3e-05:5.7e+02:9.1e+02
chr1	156075000	156100000	LMNA:25Kb:7e-14:8.9e-16:1.1e+03:1.8e+03
chr1	156075000	156100000	MEX3A:25Kb:7e-14:8.9e-16:1.1e+03:1.8e+03
chr1	156100000	156125000	LMNA:50Kb:0.0024:8.3e-05:5.7e+02:9.1e+02
chr1	156100000	156125000	MEX3A:50Kb:0.0024:8.3e-05:5.7e+02:9.1e+02
chr1	156100000	156125000	PMF1:-75Kb:0.00034:4.2e-06:3.9e+02:7.7e+02
chr1	156175000	156200000	LMNA:125Kb:0.0024:9e-05:2.4e+02:5.8e+02
chr1	156175000	156200000	MEX3A:125Kb:0.0024:9e-05:2.4e+02:5.8e+02
chr1	156175000	156200000	SEMA4A:75Kb:0.00031:3.8e-06:3.9e+02:7.7e+02
chr1	156350000	156375000	C1orf61:-25Kb:4.9e-07:6e-09:1.1e+03:1.6e+03
chr1	156350000	156375000	MIR9-1:-25Kb:4.9e-07:6e-09:1.1e+03:1.6e+03
chr1	156575000	156600000	CRABP2:-100Kb:5.2e-05:3e-06:17:4.1e+02
chr1	156575000	156600000	ISG20L2:-100Kb:5.2e-05:3e-06:17:4.1e+02
chr1	156575000	156600000	RRNAD1:-100Kb:5.2e-05:3e-06:17:4.1e+02
chr1	156600000	156625000	CRABP2:-75Kb:1.4e-11:6.2e-13:21:6.4e+02
chr1	156600000	156625000	ISG20L2:-75Kb:1.4e-11:6.2e-13:21:6.4e+02
chr1	156600000	156625000	NES:-25Kb:4.5e-08:1.9e-09:1.1e+03:1.6e+03
chr1	156600000	156625000	RRNAD1:-75Kb:1.4e-11:6.2e-13:21:6.4e+02
chr1	156625000	156650000	BCAN:25Kb:4.6e-08:1.9e-09:1.1e+03:1.6e+03
chr1	156625000	156650000	CRABP2:-50Kb:0:0:28:9.1e+02
chr1	156625000	156650000	HDGF:-75Kb:5.6e-06:1.5e-07:21:4.7e+02
chr1	156625000	156650000	INSRR:-200Kb:0.00015:1e-05:10:3.8e+02
chr1	156625000	156650000	ISG20L2:-50Kb:0:0:28:9.1e+02
chr1	156625000	156650000	MRPL24:-75Kb:5.6e-06:1.5e-07:21:4.7e+02
chr1	156625000	156650000	PEAR1:-225Kb:0.0017:9.4e-05:9.5:3.3e+02
chr1	156625000	156650000	PRCC:-100Kb:0.0023:6.1e-05:17:3.5e+02
chr1	156625000	156650000	RRNAD1:-50Kb:0:0:28:9.1e+02
chr1	156650000	156675000	BCAN:50Kb:2.1e-12:3e-14:28:6.8e+02
chr1	156650000	156675000	CRABP2:-25Kb:0:0:9.2e+02:1.8e+03
chr1	156650000	156675000	HAPLN2:75Kb:4.8e-06:6.3e-08:21:4.8e+02
chr1	156650000	156675000	ISG20L2:-25Kb:0:0:9.2e+02:1.8e+03
chr1	156650000	156675000	NES:25Kb:0:0:47:1.5e+03
chr1	156650000	156675000	RRNAD1:-25Kb:0:0:9.2e+02:1.8e+03
chr1	156675000	156700000	BCAN:75Kb:2.3e-11:6.4e-13:21:6.4e+02
chr1	156675000	156700000	HAPLN2:100Kb:0.00012:3.3e-06:17:4.1e+02
chr1	156675000	156700000	INSRR:-150Kb:0.0041:0.00034:3e+02:5.9e+02
chr1	156675000	156700000	NES:50Kb:0:0:28:9.1e+02
chr1	156675000	156700000	PEAR1:-175Kb:0.004:0.00032:2.3e+02:5.2e+02
chr1	156700000	156725000	NES:75Kb:2.6e-06:1.5e-07:21:4.7e+02
chr1	156700000	156725000	PRCC:-25Kb:2e-12:2.6e-14:9.2e+02:1.6e+03
chr1	156725000	156750000	HDGF:25Kb:2.1e-12:2.7e-14:9.2e+02:1.6e+03
chr1	156725000	156750000	MRPL24:25Kb:2.1e-12:2.7e-14:9.2e+02:1.6e+03
chr1	156725000	156750000	NES:100Kb:0.00073:6.3e-05:17:3.5e+02
chr1	156750000	156775000	INSRR:-75Kb:3.8e-05:2.1e-06:3.8e+02:7.8e+02
chr1	156750000	156775000	NES:125Kb:0.0055:0.00065:15:3e+02
chr1	156750000	156775000	NTRK1:-25Kb:2.6e-05:1e-06:9.2e+02:1.3e+03
chr1	156750000	156775000	PEAR1:-100Kb:0.004:0.00039:3e+02:5.9e+02
chr1	156750000	156775000	SH2D2A:-25Kb:2.6e-05:1e-06:9.2e+02:1.3e+03
chr1	156775000	156800000	INSRR:-50Kb:1.8e-05:7.5e-07:5.3e+02:9.4e+02
chr1	156775000	156800000	NES:150Kb:0.0055:0.00071:13:2.9e+02
chr1	156775000	156800000	PEAR1:-75Kb:0.0011:4.4e-05:3.8e+02:7.1e+02
chr1	156800000	156825000	INSRR:-25Kb:1.3e-10:3.7e-12:9.2e+02:1.5e+03
chr1	156800000	156825000	NTRK1:25Kb:7.2e-07:9.5e-09:9.2e+02:1.4e+03
chr1	156800000	156825000	PEAR1:-50Kb:0.004:0.00035:5.3e+02:8.2e+02
chr1	156800000	156825000	SH2D2A:25Kb:7.2e-07:9.5e-09:9.2e+02:1.4e+03
chr1	156825000	156850000	CRABP2:150Kb:0.0052:0.00038:3e+02:5.9e+02
chr1	156825000	156850000	ISG20L2:150Kb:0.0052:0.00038:3e+02:5.9e+02
chr1	156825000	156850000	NES:200Kb:0.00017:1.2e-05:10:3.8e+02
chr1	156825000	156850000	NTRK1:50Kb:2.6e-05:8.7e-07:5.3e+02:9.4e+02
chr1	156825000	156850000	PEAR1:-25Kb:7e-11:9.8e-13:9.2e+02:1.5e+03
chr1	156825000	156850000	RRNAD1:150Kb:0.0052:0.00038:3e+02:5.9e+02
chr1	156825000	156850000	SH2D2A:50Kb:2.6e-05:8.7e-07:5.3e+02:9.4e+02
chr1	156850000	156875000	CRABP2:175Kb:0.0057:0.0005:2.3e+02:5.2e+02
chr1	156850000	156875000	INSRR:25Kb:1.3e-10:3.7e-12:9.2e+02:1.5e+03
chr1	156850000	156875000	ISG20L2:175Kb:0.0057:0.0005:2.3e+02:5.2e+02
chr1	156850000	156875000	LRRC71:-25Kb:1.2e-08:1.6e-10:9.2e+02:1.4e+03
chr1	156850000	156875000	NES:225Kb:0.0016:0.00016:9.5:3.3e+02
chr1	156850000	156875000	NTRK1:75Kb:0.0014:7.4e-05:3.8e+02:7.1e+02
chr1	156850000	156875000	RRNAD1:175Kb:0.0057:0.0005:2.3e+02:5.2e+02
chr1	156850000	156875000	SH2D2A:75Kb:0.0014:7.4e-05:3.8e+02:7.1e+02
chr1	156875000	156900000	PEAR1:25Kb:7.6e-09:2.1e-10:9.2e+02:1.4e+03
chr1	156925000	156950000	MIR765:25Kb:1.4e-13:1.8e-15:9.2e+02:1.6e+03
chr1	157050000	157075000	CYCSP52:-25Kb:5.6e-07:6.8e-09:9.2e+02:1.4e+03
chr1	157050000	157075000	ETV3:-50Kb:6e-06:7.3e-08:5.3e+02:9.5e+02
chr1	157075000	157100000	ETV3L:25Kb:9.1e-07:1.1e-08:9.2e+02:1.4e+03
chr1	157100000	157125000	ETV3L:50Kb:4.8e-06:1.2e-07:5.3e+02:9.5e+02
chr1	157125000	157150000	ETV3L:75Kb:2.3e-05:8.6e-07:3.8e+02:7.8e+02
chr1	157975000	158000000	KIRREL:25Kb:0.00058:2.2e-05:4e+02:5.9e+02
chr1	158000000	158025000	KIRREL:50Kb:0.0059:0.0003:2.2e+02:3.8e+02
chr1	158050000	158075000	KIRREL:100Kb:4.5e-07:5.8e-09:1.2e+02:3.9e+02
chr1	158075000	158100000	KIRREL:125Kb:0.0001:2.6e-06:99:3.1e+02
chr1	158100000	158125000	CD1D:-25Kb:0.0022:2.7e-05:4e+02:5.8e+02
chr1	158125000	158150000	LOC646268:25Kb:0.0031:3.9e-05:4e+02:5.8e+02
chr1	158625000	158650000	OR6K2:-25Kb:5.6e-11:7.3e-13:3.3e+02:5.5e+02
chr1	158625000	158650000	SPTA1:-25Kb:5.6e-11:7.3e-13:3.3e+02:5.5e+02
chr1	158700000	158725000	OR6N1:-25Kb:0.00095:2.1e-05:3.3e+02:4.6e+02
chr1	158700000	158725000	OR6N2:-25Kb:0.00095:2.1e-05:3.3e+02:4.6e+02
chr1	158725000	158750000	OR6K6:25Kb:0.0014:1.8e-05:3.3e+02:4.6e+02
chr1	158750000	158775000	OR6N1:25Kb:0.00095:2.4e-05:3.3e+02:4.6e+02
chr1	158750000	158775000	OR6N2:25Kb:0.00095:2.4e-05:3.3e+02:4.6e+02
chr1	158775000	158800000	MNDA:-25Kb:0.00029:3.6e-06:3.3e+02:5.1e+02
chr1	159125000	159150000	DARC:-25Kb:0:0:1.6e+02:5.6e+02
chr1	159125000	159150000	LOC100131825:-25Kb:0:0:1.6e+02:5.6e+02
chr1	159150000	159175000	CADM3:25Kb:0:0:1.6e+02:5.6e+02
chr1	159175000	159200000	CADM3:50Kb:2e-05:5e-07:1.2e+02:3.4e+02
chr1	159175000	159200000	DARC:25Kb:6.1e-06:1.5e-07:1.6e+02:4e+02
chr1	159175000	159200000	LOC100131825:25Kb:6.1e-06:1.5e-07:1.6e+02:4e+02
chr1	159225000	159250000	FCER1A:-25Kb:3.8e-05:4.6e-07:1.6e+02:3.9e+02
chr1	159650000	159675000	CRP:-25Kb:1.9e-09:2.3e-11:1.6e+02:5.2e+02
chr1	159725000	159750000	DUSP23:-25Kb:6.6e-07:1.8e-08:1.6e+02:4.7e+02
chr1	159725000	159750000	FCRL6:-25Kb:6.6e-07:1.8e-08:1.6e+02:4.7e+02
chr1	159750000	159775000	IGSF9:-150Kb:4.6e-07:1.2e-08:1.2e+02:4.3e+02
chr1	159750000	159775000	LOC100505633:-175Kb:0.0058:0.00014:94:3e+02
chr1	159750000	159775000	SLAMF9:-150Kb:4.6e-07:1.2e-08:1.2e+02:4.3e+02
chr1	159800000	159825000	IGSF9:-100Kb:9.9e-05:3.9e-06:2.8e+02:5.2e+02
chr1	159800000	159825000	SLAMF9:-100Kb:9.9e-05:3.9e-06:2.8e+02:5.2e+02
chr1	159900000	159925000	DUSP23:150Kb:6.6e-07:9.3e-09:1.2e+02:4.3e+02
chr1	159900000	159925000	FCRL6:150Kb:6.6e-07:9.3e-09:1.2e+02:4.3e+02
chr1	159900000	159925000	LOC100505633:-25Kb:1.1e-11:1.4e-13:8.6e+02:1.3e+03
chr1	159925000	159950000	DUSP23:175Kb:0.0016:0.00011:94:3e+02
chr1	159925000	159950000	FCRL6:175Kb:0.0016:0.00011:94:3e+02
chr1	159925000	159950000	IGSF9:25Kb:6.1e-12:8.2e-14:8.6e+02:1.3e+03
chr1	159925000	159950000	SLAMF9:25Kb:6.1e-12:8.2e-14:8.6e+02:1.3e+03
chr1	159950000	159975000	DUSP23:200Kb:0.0015:8e-05:77:2.9e+02
chr1	159950000	159975000	FCRL6:200Kb:0.0015:8e-05:77:2.9e+02
chr1	159975000	160000000	DUSP23:225Kb:9.4e-05:3.8e-06:64:3.1e+02
chr1	159975000	160000000	FCRL6:225Kb:9.4e-05:3.8e-06:64:3.1e+02
chr1	160000000	160025000	DUSP23:250Kb:0.0063:0.00051:55:2.4e+02
chr1	160000000	160025000	FCRL6:250Kb:0.0063:0.00051:55:2.4e+02
chr1	160000000	160025000	IGSF8:-50Kb:5.3e-06:6.8e-08:4.9e+02:8e+02
chr1	160000000	160025000	KCNJ10:-25Kb:4.9e-09:6e-11:8.6e+02:1.2e+03
chr1	160000000	160025000	KCNJ9:-50Kb:5.3e-06:6.8e-08:4.9e+02:8e+02
chr1	160025000	160050000	PIGM:25Kb:3.8e-09:4.8e-11:8.6e+02:1.2e+03
chr1	160050000	160075000	CASQ1:-100Kb:0.00031:1.3e-05:2.8e+02:5.2e+02
chr1	160050000	160075000	PIGM:50Kb:1.4e-06:3.5e-08:4.9e+02:8e+02
chr1	160075000	160100000	ATP1A4:-25Kb:9.9e-13:1.2e-14:8.6e+02:1.3e+03
chr1	160100000	160125000	ATP1A2:25Kb:1e-12:1.3e-14:8.6e+02:1.3e+03
chr1	160125000	160150000	ATP1A2:50Kb:0.00055:1.4e-05:4.9e+02:7.4e+02
chr1	160125000	160150000	ATP1A4:25Kb:6.2e-05:1.5e-06:8.6e+02:1.1e+03
chr1	160125000	160150000	CASQ1:-25Kb:0.0001:2.8e-06:8.6e+02:1.1e+03
chr1	160150000	160175000	IGSF8:100Kb:0.00045:1.2e-05:2.8e+02:5.2e+02
chr1	160150000	160175000	KCNJ9:100Kb:0.00045:1.2e-05:2.8e+02:5.2e+02
chr1	160150000	160175000	PEA15:-25Kb:0.00014:1.7e-06:8.6e+02:1.1e+03
chr1	160175000	160200000	CASQ1:25Kb:9.9e-05:1.3e-06:8.6e+02:1.1e+03
chr1	160175000	160200000	IGSF8:125Kb:0.0062:0.00032:2.3e+02:4.3e+02
chr1	160175000	160200000	KCNJ9:125Kb:0.0062:0.00032:2.3e+02:4.3e+02
chr1	160300000	160325000	NHLH1:-25Kb:0:0:8.6e+02:1.4e+03
chr1	160325000	160350000	COPA:25Kb:0:0:8.6e+02:1.4e+03
chr1	160325000	160350000	IGSF8:275Kb:0.0044:0.00017:96:3.1e+02
chr1	160325000	160350000	KCNJ9:275Kb:0.0044:0.00017:96:3.1e+02
chr1	160325000	160350000	NCSTN:25Kb:0:0:8.6e+02:1.4e+03
chr1	160375000	160400000	SLAMF1:-225Kb:0.0013:1.6e-05:1.3e+02:4.1e+02
chr1	160500000	160525000	CD84:-25Kb:1.3e-10:1.7e-12:8.6e+02:1.3e+03
chr1	160725000	160750000	SLAMF7:25Kb:0.00086:1e-05:7.8e+02:1.1e+03
chr1	160950000	160975000	KLHDC9:-100Kb:0.0033:0.00017:2.5e+02:4.8e+02
chr1	160950000	160975000	PVRL4:-100Kb:0.0033:0.00017:2.5e+02:4.8e+02
chr1	161000000	161025000	ARHGAP30:-25Kb:0.0013:3.2e-05:7.8e+02:1e+03
chr1	161000000	161025000	KLHDC9:-50Kb:0.0023:8.8e-05:4.4e+02:6.8e+02
chr1	161000000	161025000	PVRL4:-50Kb:0.0023:8.8e-05:4.4e+02:6.8e+02
chr1	161025000	161050000	KLHDC9:-25Kb:3e-09:3.9e-11:7.8e+02:1.2e+03
chr1	161025000	161050000	PVRL4:-25Kb:3e-09:3.9e-11:7.8e+02:1.2e+03
chr1	161025000	161050000	TSTD1:25Kb:0.0029:3.7e-05:7.8e+02:1e+03
chr1	161025000	161050000	USF1:25Kb:0.0029:3.7e-05:7.8e+02:1e+03
chr1	161050000	161075000	ARHGAP30:25Kb:3.2e-09:3.9e-11:7.8e+02:1.2e+03
chr1	161050000	161075000	NIT1:-25Kb:4.7e-06:5.8e-08:7.8e+02:1.1e+03
chr1	161050000	161075000	PFDN2:-25Kb:4.7e-06:5.8e-08:7.8e+02:1.1e+03
chr1	161050000	161075000	TSTD1:50Kb:0.004:0.0001:4.4e+02:6.8e+02
chr1	161050000	161075000	USF1:50Kb:0.004:0.0001:4.4e+02:6.8e+02
chr1	161075000	161100000	KLHDC9:25Kb:3e-06:7.8e-08:7.8e+02:1.1e+03
chr1	161075000	161100000	PVRL4:25Kb:3e-06:7.8e-08:7.8e+02:1.1e+03
chr1	161125000	161150000	ADAMTS4:-25Kb:4.3e-15:1.1e-16:7.8e+02:1.3e+03
chr1	161125000	161150000	NDUFS2:-25Kb:4.3e-15:1.1e-16:7.8e+02:1.3e+03
chr1	161150000	161175000	APOA2:-25Kb:0:0:7.8e+02:1.3e+03
chr1	161150000	161175000	B4GALT3:25Kb:8.4e-15:1.1e-16:7.8e+02:1.3e+03
chr1	161150000	161175000	C1orf192:-175Kb:1.6e-06:4e-08:1.8e+02:5e+02
chr1	161150000	161175000	FCER1G:-25Kb:0:0:7.8e+02:1.3e+03
chr1	161150000	161175000	MIR5187:-25Kb:0:0:7.8e+02:1.3e+03
chr1	161150000	161175000	PPOX:25Kb:8.4e-15:1.1e-16:7.8e+02:1.3e+03
chr1	161150000	161175000	TOMM40L:-25Kb:0:0:7.8e+02:1.3e+03
chr1	161150000	161175000	USP21:25Kb:8.4e-15:1.1e-16:7.8e+02:1.3e+03
chr1	161175000	161200000	ADAMTS4:25Kb:0:0:7.8e+02:1.3e+03
chr1	161175000	161200000	C1orf192:-150Kb:7.8e-07:9.9e-09:2.2e+02:5.6e+02
chr1	161175000	161200000	MPZ:-100Kb:1.8e-05:2.3e-07:2.5e+02:5.6e+02
chr1	161175000	161200000	NDUFS2:25Kb:0:0:7.8e+02:1.3e+03
chr1	161175000	161200000	NR1I3:-25Kb:8.7e-11:1.1e-12:7.8e+02:1.2e+03
chr1	161175000	161200000	SDHC:-100Kb:1.8e-05:2.3e-07:2.5e+02:5.6e+02
chr1	161200000	161225000	APOA2:25Kb:4.1e-11:1.1e-12:7.8e+02:1.2e+03
chr1	161200000	161225000	FCER1G:25Kb:4.1e-11:1.1e-12:7.8e+02:1.2e+03
chr1	161200000	161225000	MIR5187:25Kb:4.1e-11:1.1e-12:7.8e+02:1.2e+03
chr1	161200000	161225000	PCP4L1:-25Kb:0.00014:1.8e-06:7.8e+02:1.1e+03
chr1	161200000	161225000	TOMM40L:25Kb:4.1e-11:1.1e-12:7.8e+02:1.2e+03
chr1	161225000	161250000	NR1I3:25Kb:7.5e-05:1.9e-06:7.8e+02:1.1e+03
chr1	161250000	161275000	APOA2:75Kb:8.4e-06:6.8e-07:3.2e+02:6.1e+02
chr1	161250000	161275000	FCER1G:75Kb:8.4e-06:6.8e-07:3.2e+02:6.1e+02
chr1	161250000	161275000	MIR5187:75Kb:8.4e-06:6.8e-07:3.2e+02:6.1e+02
chr1	161250000	161275000	TOMM40L:75Kb:8.4e-06:6.8e-07:3.2e+02:6.1e+02
chr1	161275000	161300000	APOA2:100Kb:3.8e-06:2.5e-07:2.5e+02:5.6e+02
chr1	161275000	161300000	FCER1G:100Kb:3.8e-06:2.5e-07:2.5e+02:5.6e+02
chr1	161275000	161300000	MIR5187:100Kb:3.8e-06:2.5e-07:2.5e+02:5.6e+02
chr1	161275000	161300000	TOMM40L:100Kb:3.8e-06:2.5e-07:2.5e+02:5.6e+02
chr1	161325000	161350000	ADAMTS4:175Kb:1.8e-06:9.1e-08:1.8e+02:5e+02
chr1	161325000	161350000	APOA2:150Kb:3.6e-07:1.9e-08:2.2e+02:5.6e+02
chr1	161325000	161350000	FCER1G:150Kb:3.6e-07:1.9e-08:2.2e+02:5.6e+02
chr1	161325000	161350000	MIR5187:150Kb:3.6e-07:1.9e-08:2.2e+02:5.6e+02
chr1	161325000	161350000	NDUFS2:175Kb:1.8e-06:9.1e-08:1.8e+02:5e+02
chr1	161325000	161350000	TOMM40L:150Kb:3.6e-07:1.9e-08:2.2e+02:5.6e+02
chr1	161350000	161375000	ADAMTS4:200Kb:3e-08:1.2e-09:1.5e+02:5.2e+02
chr1	161350000	161375000	APOA2:175Kb:2.4e-07:9.7e-09:1.8e+02:5.3e+02
chr1	161350000	161375000	FCER1G:175Kb:2.4e-07:9.7e-09:1.8e+02:5.3e+02
chr1	161350000	161375000	MIR5187:175Kb:2.4e-07:9.7e-09:1.8e+02:5.3e+02
chr1	161350000	161375000	NDUFS2:200Kb:3e-08:1.2e-09:1.5e+02:5.2e+02
chr1	161350000	161375000	TOMM40L:175Kb:2.4e-07:9.7e-09:1.8e+02:5.3e+02
chr1	161450000	161475000	DUSP12:-250Kb:4.7e-09:6e-11:42:4.2e+02
chr1	161450000	161475000	FCRLA:-225Kb:0.0038:0.00014:47:2.6e+02
chr1	161450000	161475000	FCRLB:-225Kb:0.0038:0.00014:47:2.6e+02
chr1	161650000	161675000	FCRLA:-25Kb:2.6e-10:3.2e-12:4.9e+02:8.9e+02
chr1	161650000	161675000	FCRLB:-25Kb:2.6e-10:3.2e-12:4.9e+02:8.9e+02
chr1	161675000	161700000	DUSP12:-25Kb:3.2e-06:8.1e-08:4.9e+02:7.9e+02
chr1	161675000	161700000	RPL31P11:25Kb:2.3e-10:2.8e-12:4.9e+02:8.9e+02
chr1	161700000	161725000	FCRLA:25Kb:3.4e-06:8.5e-08:4.9e+02:7.9e+02
chr1	161700000	161725000	FCRLB:25Kb:3.4e-06:8.5e-08:4.9e+02:7.9e+02
chr1	161950000	161975000	OLFML2B:-25Kb:0:0:4.9e+02:1.1e+03
chr1	162300000	162325000	C1orf111:-25Kb:3.5e-06:8.8e-08:6.4e+02:9.2e+02
chr1	162300000	162325000	C1orf226:-25Kb:3.5e-06:8.8e-08:6.4e+02:9.2e+02
chr1	162325000	162350000	MIR556:25Kb:7.8e-06:9.6e-08:6.4e+02:9.2e+02
chr1	162350000	162375000	C1orf111:25Kb:0:0:6.4e+02:1.3e+03
chr1	162350000	162375000	C1orf226:25Kb:0:0:6.4e+02:1.3e+03
chr1	162350000	162375000	SH2D1B:-25Kb:0:0:6.4e+02:1.2e+03
chr1	162350000	162375000	UHMK1:-100Kb:0.0011:1.3e-05:2.2e+02:4.4e+02
chr1	162375000	162400000	UHMK1:-75Kb:0.0052:0.00013:2.7e+02:4.6e+02
chr1	162450000	162475000	SH2D1B:75Kb:0.0068:0.00017:2.7e+02:4.6e+02
chr1	162575000	162600000	DDR2:-25Kb:3.6e-10:9e-12:6.4e+02:9.7e+02
chr1	162625000	162650000	DDR2:25Kb:9.4e-12:1.2e-13:6.4e+02:1e+03
chr1	162825000	162850000	NUF2:-450Kb:0.0023:8.8e-05:52:2e+02
chr1	162825000	162850000	RGS5:-450Kb:0.0023:8.8e-05:52:2e+02
chr1	163250000	163275000	NUF2:-25Kb:7e-05:1.8e-06:3e+02:4.8e+02
chr1	163250000	163275000	RGS5:-25Kb:7e-05:1.8e-06:3e+02:4.8e+02
chr1	163300000	163325000	NUF2:25Kb:3e-06:3.8e-08:3e+02:5.1e+02
chr1	163300000	163325000	RGS5:25Kb:3e-06:3.8e-08:3e+02:5.1e+02
chr1	164625000	164650000	LOC100505795:-100Kb:1.8e-08:1.2e-09:1.3e+02:3.6e+02
chr1	164650000	164675000	LOC100505795:-75Kb:0:0:1.7e+02:5.1e+02
chr1	164675000	164700000	LOC100505795:-50Kb:0:0:2.3e+02:6.2e+02
chr1	164700000	164725000	LOC100505795:-25Kb:0:0:4.1e+02:8.5e+02
chr1	164750000	164775000	LOC100505795:25Kb:4.6e-13:2.4e-14:4.1e+02:7.1e+02
chr1	165325000	165350000	LOC400794:-225Kb:0.00055:2.9e-05:1.2e+02:3.2e+02
chr1	165350000	165375000	LOC400794:-200Kb:0:0:1.4e+02:6.1e+02
chr1	165375000	165400000	LOC400794:-175Kb:1.5e-05:3.8e-07:1.6e+02:4.2e+02
chr1	165550000	165575000	LMX1A:225Kb:0.0023:2.8e-05:1.2e+02:3.2e+02
chr1	165625000	165650000	MGST3:25Kb:0:0:6.5e+02:1.1e+03
chr1	165725000	165750000	UCK2:-50Kb:3.5e-05:1.4e-06:3.6e+02:5.8e+02
chr1	165775000	165800000	TMCO1:50Kb:5.8e-05:1.5e-06:3.6e+02:5.8e+02
chr1	165800000	165825000	TMCO1:75Kb:0.00013:4.8e-06:2.6e+02:4.7e+02
chr1	165800000	165825000	UCK2:25Kb:1.8e-07:4.7e-09:6.5e+02:9.2e+02
chr1	165825000	165850000	TMCO1:100Kb:0.00094:4.8e-05:2.1e+02:3.9e+02
chr1	165850000	165875000	ALDH9A1:200Kb:0.00032:4e-06:1.4e+02:3.6e+02
chr1	165850000	165875000	LOC440700:200Kb:0.00032:4e-06:1.4e+02:3.6e+02
chr1	165850000	165875000	TMCO1:125Kb:2e-10:2.5e-12:1.7e+02:5e+02
chr1	165850000	165875000	UCK2:75Kb:1.4e-08:1.8e-10:2.6e+02:5.5e+02
chr1	165875000	165900000	ALDH9A1:225Kb:0.0006:1.5e-05:1.2e+02:3.3e+02
chr1	165875000	165900000	LOC400794:325Kb:4.8e-05:1.9e-06:71:3.1e+02
chr1	165875000	165900000	LOC440700:225Kb:0.0006:1.5e-05:1.2e+02:3.3e+02
chr1	166075000	166100000	MIR921:-25Kb:3.5e-05:8.8e-07:4.3e+02:6.7e+02
chr1	166100000	166125000	FAM78B:-25Kb:0:0:4.3e+02:9.7e+02
chr1	166125000	166150000	MIR921:25Kb:0:0:4.3e+02:9.7e+02
chr1	166150000	166175000	FAM78B:25Kb:1.5e-07:3.6e-09:4.3e+02:7.1e+02
chr1	166775000	166800000	POGK:-25Kb:0.0006:7.4e-06:4.3e+02:7.6e+02
chr1	166800000	166825000	TADA1:-25Kb:0.0022:2.6e-05:6.1e+02:9.2e+02
chr1	166825000	166850000	POGK:25Kb:0.0013:3.1e-05:6.1e+02:9.2e+02
chr1	167075000	167100000	DUSP27:25Kb:2.7e-05:3.3e-07:6.7e+02:1e+03
chr1	167075000	167100000	GPA33:25Kb:2.7e-05:3.3e-07:6.7e+02:1e+03
chr1	167400000	167425000	CD247:-75Kb:0.00038:1.5e-05:3e+02:6.3e+02
chr1	167450000	167475000	CD247:-25Kb:1.7e-13:2.2e-15:6.7e+02:1.3e+03
chr1	167550000	167575000	MPZL1:-125Kb:0.0029:0.00025:15:2.9e+02
chr1	167550000	167575000	RCSD1:-25Kb:5.5e-15:2.2e-16:6.7e+02:1.3e+03
chr1	167575000	167600000	MPZL1:-100Kb:0.0017:0.00012:17:3.1e+02
chr1	167600000	167625000	MPZL1:-75Kb:0.00011:3.3e-06:21:3.8e+02
chr1	167600000	167625000	RCSD1:25Kb:4.1e-13:2.2e-14:6.7e+02:1.2e+03
chr1	167625000	167650000	CREG1:125Kb:0.0011:2.8e-05:15:3.3e+02
chr1	167625000	167650000	RCSD1:50Kb:0:0:28:7.1e+02
chr1	167650000	167675000	CD247:175Kb:5.5e-05:1.4e-06:11:3.8e+02
chr1	167650000	167675000	CREG1:150Kb:1.2e-07:1.5e-09:13:4.7e+02
chr1	167650000	167675000	MPZL1:-25Kb:0.00034:1.5e-05:9.1e+02:1.2e+03
chr1	167650000	167675000	RCSD1:75Kb:0:0:21:7.1e+02
chr1	167675000	167700000	RCSD1:100Kb:0.0019:0.00012:17:3.1e+02
chr1	167700000	167725000	MPZL1:25Kb:7.2e-07:1.1e-08:9.1e+02:1.3e+03
chr1	167750000	167775000	MPZL1:75Kb:0.00067:3.9e-05:3.3e+02:6.4e+02
chr1	168400000	168425000	LOC100505918:25Kb:1.4e-08:1.7e-10:5e+02:9.7e+02
chr1	168400000	168425000	XCL1:-125Kb:0.0026:3.2e-05:1.4e+02:4.2e+02
chr1	168650000	168675000	DPT:-25Kb:1.4e-06:1.7e-08:4.5e+02:7e+02
chr1	169050000	169075000	ATP1B1:-25Kb:5.8e-09:1.5e-10:4.5e+02:6.9e+02
chr1	169100000	169125000	ATP1B1:25Kb:2e-13:2.7e-15:4.5e+02:7.5e+02
chr1	169300000	169325000	ATP1B1:225Kb:0.0081:0.00032:93:2.2e+02
chr1	169325000	169350000	SLC19A2:-125Kb:0.0054:0.00028:90:1.9e+02
chr1	169350000	169375000	BLZF1:25Kb:2e-12:2.7e-14:2.6e+02:5.2e+02
chr1	169350000	169375000	NME7:25Kb:2e-12:2.7e-14:2.6e+02:5.2e+02
chr1	169425000	169450000	SLC19A2:-25Kb:1.8e-05:7.2e-07:4.3e+02:5.6e+02
chr1	169475000	169500000	SLC19A2:25Kb:1.2e-07:3.1e-09:4.3e+02:5.9e+02
chr1	169500000	169525000	SLC19A2:50Kb:4.8e-09:6.3e-11:2.3e+02:4.2e+02
chr1	169550000	169575000	SELL:-125Kb:0.0017:2.2e-05:1e+02:2.1e+02
chr1	169600000	169625000	SELP:25Kb:8.6e-06:1.1e-07:4.3e+02:5.7e+02
chr1	169675000	169700000	F5:125Kb:0.0044:5.5e-05:1e+02:2.1e+02
chr1	169725000	169750000	C1orf112:-25Kb:4e-09:5.4e-11:4.3e+02:6e+02
chr1	169725000	169750000	METTL18:-25Kb:4e-09:5.4e-11:4.3e+02:6e+02
chr1	169825000	169850000	SCYL3:-25Kb:3.8e-09:5e-11:4.3e+02:6e+02
chr1	169875000	169900000	SCYL3:25Kb:5.2e-05:1.4e-06:4.3e+02:5.5e+02
chr1	170125000	170150000	METTL11B:25Kb:0.0009:1.5e-05:2.7e+02:3.8e+02
chr1	170125000	170150000	MIR3119-1:25Kb:0.0009:1.5e-05:2.7e+02:3.8e+02
chr1	170125000	170150000	MIR3119-2:25Kb:0.0009:1.5e-05:2.7e+02:3.8e+02
chr1	170150000	170175000	METTL11B:50Kb:0.0009:2.2e-05:1.5e+02:2.5e+02
chr1	170150000	170175000	MIR3119-1:50Kb:0.0009:2.2e-05:1.5e+02:2.5e+02
chr1	170150000	170175000	MIR3119-2:50Kb:0.0009:2.2e-05:1.5e+02:2.5e+02
chr1	170525000	170550000	GORAB:25Kb:8.7e-15:1.1e-16:2.7e+02:5e+02
chr1	171425000	171450000	PRRC2C:-25Kb:1.3e-05:3.4e-07:4.2e+02:6.2e+02
chr1	171475000	171500000	PRRC2C:25Kb:2.5e-14:3.3e-16:4.2e+02:7.5e+02
chr1	171500000	171525000	PRRC2C:50Kb:0.00014:5.6e-06:2.1e+02:3.8e+02
chr1	171525000	171550000	PRRC2C:75Kb:0.0094:0.0005:1.4e+02:2.7e+02
chr1	171575000	171600000	MYOC:-25Kb:2.6e-12:3.3e-14:3.7e+02:7.2e+02
chr1	171625000	171650000	METTL13:-125Kb:0.00026:1.4e-05:1.1e+02:3.2e+02
chr1	171700000	171725000	METTL13:-50Kb:9.6e-09:3.9e-10:2.2e+02:5.2e+02
chr1	171725000	171750000	METTL13:-25Kb:0:0:3.7e+02:7.8e+02
chr1	171725000	171750000	VAMP4:25Kb:0:0:3.7e+02:1e+03
chr1	171750000	171775000	VAMP4:50Kb:1.2e-08:3.1e-10:2.2e+02:5.2e+02
chr1	171775000	171800000	DNM3:-25Kb:0.0025:6.2e-05:3.7e+02:5.6e+02
chr1	171775000	171800000	METTL13:25Kb:1.2e-11:3.3e-13:3.7e+02:7.2e+02
chr1	171825000	171850000	DNM3:25Kb:0.0025:4e-05:3.7e+02:5.7e+02
chr1	172350000	172375000	C1orf105:-25Kb:0.00028:3.6e-06:3.7e+02:6.1e+02
chr1	172425000	172450000	PIGC:25Kb:7.2e-06:9.9e-08:5.3e+02:8.1e+02
chr1	172425000	172450000	SUCO:-75Kb:1e-05:1.4e-07:2.2e+02:4.9e+02
chr1	172450000	172475000	PIGC:50Kb:0.0017:6.9e-05:3.1e+02:5.1e+02
chr1	172450000	172475000	SUCO:-50Kb:0.0064:0.00026:3.1e+02:4.9e+02
chr1	172475000	172500000	SUCO:-25Kb:0.00016:4.2e-06:5.3e+02:7.7e+02
chr1	172575000	172600000	PIGC:175Kb:0.0094:0.00051:1.1e+02:2.8e+02
chr1	172600000	172625000	FASLG:-25Kb:1e-06:1.3e-08:5.3e+02:8.1e+02
chr1	172675000	172700000	C1orf105:300Kb:0.0061:0.00016:62:2.5e+02
chr1	172675000	172700000	PIGC:275Kb:7.8e-06:2.1e-07:77:3.4e+02
chr1	173400000	173425000	LOC100506023:-25Kb:1.3e-12:1.7e-14:7.1e+02:1.1e+03
chr1	173400000	173425000	PRDX6:-25Kb:1.3e-12:1.7e-14:7.1e+02:1.1e+03
chr1	173825000	173850000	SERPINC1:-50Kb:7.4e-08:2e-09:3.9e+02:6.2e+02
chr1	173850000	173875000	GAS5:25Kb:0.0076:0.00019:7.1e+02:8.5e+02
chr1	173850000	173875000	GAS5-AS1:25Kb:0.0076:0.00019:7.1e+02:8.5e+02
chr1	173850000	173875000	SERPINC1:-25Kb:0:0:7.1e+02:1.1e+03
chr1	173850000	173875000	SNORD44:25Kb:0.0076:0.00019:7.1e+02:8.5e+02
chr1	173850000	173875000	SNORD47:25Kb:0.0076:0.00019:7.1e+02:8.5e+02
chr1	173850000	173875000	SNORD74:25Kb:0.0076:0.00019:7.1e+02:8.5e+02
chr1	173850000	173875000	SNORD75:25Kb:0.0076:0.00019:7.1e+02:8.5e+02
chr1	173850000	173875000	SNORD76:25Kb:0.0076:0.00019:7.1e+02:8.5e+02
chr1	173850000	173875000	SNORD77:25Kb:0.0076:0.00019:7.1e+02:8.5e+02
chr1	173850000	173875000	SNORD78:25Kb:0.0076:0.00019:7.1e+02:8.5e+02
chr1	173850000	173875000	SNORD79:25Kb:0.0076:0.00019:7.1e+02:8.5e+02
chr1	173850000	173875000	SNORD80:25Kb:0.0076:0.00019:7.1e+02:8.5e+02
chr1	173850000	173875000	SNORD81:25Kb:0.0076:0.00019:7.1e+02:8.5e+02
chr1	173850000	173875000	ZBTB37:25Kb:0.0076:0.00019:7.1e+02:8.5e+02
chr1	173875000	173900000	GAS5:50Kb:8.9e-08:1.1e-09:3.9e+02:6.2e+02
chr1	173875000	173900000	GAS5-AS1:50Kb:8.9e-08:1.1e-09:3.9e+02:6.2e+02
chr1	173875000	173900000	SNORD44:50Kb:8.9e-08:1.1e-09:3.9e+02:6.2e+02
chr1	173875000	173900000	SNORD47:50Kb:8.9e-08:1.1e-09:3.9e+02:6.2e+02
chr1	173875000	173900000	SNORD74:50Kb:8.9e-08:1.1e-09:3.9e+02:6.2e+02
chr1	173875000	173900000	SNORD75:50Kb:8.9e-08:1.1e-09:3.9e+02:6.2e+02
chr1	173875000	173900000	SNORD76:50Kb:8.9e-08:1.1e-09:3.9e+02:6.2e+02
chr1	173875000	173900000	SNORD77:50Kb:8.9e-08:1.1e-09:3.9e+02:6.2e+02
chr1	173875000	173900000	SNORD78:50Kb:8.9e-08:1.1e-09:3.9e+02:6.2e+02
chr1	173875000	173900000	SNORD79:50Kb:8.9e-08:1.1e-09:3.9e+02:6.2e+02
chr1	173875000	173900000	SNORD80:50Kb:8.9e-08:1.1e-09:3.9e+02:6.2e+02
chr1	173875000	173900000	SNORD81:50Kb:8.9e-08:1.1e-09:3.9e+02:6.2e+02
chr1	173875000	173900000	ZBTB37:50Kb:8.9e-08:1.1e-09:3.9e+02:6.2e+02
chr1	174050000	174075000	RABGAP1L:-75Kb:0.0022:5.6e-05:2.8e+02:4.5e+02
chr1	174150000	174175000	RABGAP1L:25Kb:0:0:7.1e+02:1.2e+03
chr1	174725000	174750000	CACYBP:-225Kb:0:0:78:4.8e+02
chr1	174725000	174750000	MRPS14:-250Kb:2.5e-05:6.4e-07:72:3e+02
chr1	174750000	174775000	CACYBP:-200Kb:0.0026:0.00021:86:2.5e+02
chr1	174775000	174800000	CACYBP:-175Kb:0.0047:0.00045:95:2.5e+02
chr1	174825000	174850000	CACYBP:-125Kb:0.00024:1.3e-05:1.2e+02:3.2e+02
chr1	174850000	174875000	CACYBP:-100Kb:0.0021:0.00015:1.5e+02:3.1e+02
chr1	174925000	174950000	CACYBP:-25Kb:6.4e-11:1.8e-12:4.3e+02:7.4e+02
chr1	174950000	174975000	MRPS14:-25Kb:1.3e-06:1.6e-08:4.3e+02:6.8e+02
chr1	174975000	175000000	CACYBP:25Kb:2.1e-07:8.5e-09:4.3e+02:6.8e+02
chr1	175000000	175025000	MRPS14:25Kb:0.00024:9.2e-06:4.3e+02:6.3e+02
chr1	175000000	175025000	TNN:-25Kb:0:0:4.3e+02:8.9e+02
chr1	175050000	175075000	TNN:25Kb:0:0:4.3e+02:9.2e+02
chr1	175075000	175100000	TNN:50Kb:3.3e-05:1.2e-06:2.5e+02:4.7e+02
chr1	175125000	175150000	KIAA0040:-25Kb:2.5e-09:6.2e-11:5.8e+02:8.7e+02
chr1	175175000	175200000	KIAA0040:25Kb:1e-11:1.3e-13:5.8e+02:9.1e+02
chr1	176150000	176175000	RFWD2:-25Kb:2.1e-06:5.3e-08:3.6e+02:5.4e+02
chr1	176200000	176225000	RFWD2:25Kb:1.8e-14:2.2e-16:3.6e+02:6.4e+02
chr1	176950000	176975000	MIR488:-25Kb:5.4e-06:1.4e-07:3e+02:4.5e+02
chr1	177000000	177025000	MIR488:25Kb:7.1e-11:9e-13:3e+02:5e+02
chr1	177900000	177925000	SEC16B:-25Kb:0.0098:0.00012:2.9e+02:3.8e+02
chr1	178025000	178050000	LOC730102:25Kb:0.0028:3.5e-05:2.9e+02:4e+02
chr1	178025000	178050000	RASAL2:-25Kb:3.4e-06:4.1e-08:2.9e+02:4.6e+02
chr1	178025000	178050000	RASAL2-AS1:-25Kb:3.4e-06:4.1e-08:2.9e+02:4.6e+02
chr1	178450000	178475000	C1orf220:-50Kb:0.003:0.00016:1.8e+02:3.2e+02
chr1	178450000	178475000	TEX35:-25Kb:0:0:3.5e+02:7.9e+02
chr1	178475000	178500000	C1orf220:-25Kb:0:0:4.8e+02:9e+02
chr1	178500000	178525000	TEX35:25Kb:0:0:4.8e+02:9e+02
chr1	178700000	178725000	C1orf220:200Kb:9e-05:2.4e-06:1.2e+02:2.9e+02
chr1	178700000	178725000	TEX35:225Kb:0.0003:1.7e-05:1.1e+02:2.6e+02
chr1	178725000	178750000	C1orf220:225Kb:0.0011:4.5e-05:1.1e+02:2.6e+02
chr1	178725000	178750000	FAM20B:-250Kb:0.0034:0.00019:99:2.6e+02
chr1	178725000	178750000	TEX35:250Kb:9e-05:3.8e-06:99:2.7e+02
chr1	178950000	178975000	FAM20B:-25Kb:3.1e-06:1.2e-07:4.8e+02:7.2e+02
chr1	179000000	179025000	FAM20B:25Kb:0:0:4.8e+02:1.1e+03
chr1	179025000	179050000	FAM20B:50Kb:0:0:3e+02:7.8e+02
chr1	179025000	179050000	TOR3A:-25Kb:0:0:4.8e+02:8.8e+02
chr1	179075000	179100000	TOR3A:25Kb:5e-05:2.1e-06:4.8e+02:7e+02
chr1	179150000	179175000	ABL2:-25Kb:0.0095:0.00024:4.8e+02:6.6e+02
chr1	179200000	179225000	ABL2:25Kb:0.0028:3.5e-05:4.8e+02:6.8e+02
chr1	179325000	179350000	TOR3A:275Kb:1.5e-06:4.2e-08:93:3.4e+02
chr1	180125000	180150000	TOR1AIP2:300Kb:0.00016:2e-06:69:4.4e+02
chr1	180200000	180225000	LOC100527964:-25Kb:1.7e-14:2.2e-16:6.9e+02:1.4e+03
chr1	180250000	180275000	LOC100527964:25Kb:0.00026:6.7e-06:6.9e+02:1.1e+03
chr1	180375000	180400000	LOC100527964:150Kb:0.0022:8.5e-05:1.9e+02:5.4e+02
chr1	180850000	180875000	KIAA1614:-25Kb:2.7e-08:6.9e-10:6.9e+02:1.2e+03
chr1	180900000	180925000	KIAA1614:25Kb:8.6e-09:1.1e-10:6.9e+02:1.3e+03
chr1	180950000	180975000	STX6:-25Kb:0.0013:1.6e-05:6.9e+02:1.1e+03
chr1	181000000	181025000	IER5:-50Kb:0.0017:8.6e-05:4.2e+02:7.6e+02
chr1	181025000	181050000	IER5:-25Kb:2.7e-05:1e-06:6.9e+02:1.1e+03
chr1	181025000	181050000	MR1:25Kb:4.4e-11:5.7e-13:6.9e+02:1.3e+03
chr1	181050000	181075000	MR1:50Kb:0.0021:8.1e-05:4.2e+02:7.6e+02
chr1	181075000	181100000	IER5:25Kb:0:0:6.9e+02:1.6e+03
chr1	181100000	181125000	IER5:50Kb:0:0:4.2e+02:1.4e+03
chr1	181100000	181125000	KIAA1614:225Kb:0.0044:0.00023:1.4e+02:4.6e+02
chr1	181100000	181125000	MR1:100Kb:1.4e-08:3.6e-10:2.6e+02:8.2e+02
chr1	181125000	181150000	IER5:75Kb:0.0025:0.00016:3.1e+02:6.4e+02
chr1	181125000	181150000	KIAA1614:250Kb:0.0001:3.9e-06:1.3e+02:5.4e+02
chr1	182000000	182025000	ZNF648:-25Kb:3.8e-05:4.8e-07:2.8e+02:6.2e+02
chr1	182050000	182075000	GLUL:-300Kb:1.8e-05:1.8e-06:1.2e+02:4e+02
chr1	182050000	182075000	LINC00272:-325Kb:0.0016:6.3e-05:1.1e+02:3.4e+02
chr1	182050000	182075000	RGS16:-500Kb:0.0036:0.00014:83:3e+02
chr1	182050000	182075000	RGSL1:-350Kb:0.0088:0.00011:1.1e+02:3.2e+02
chr1	182050000	182075000	RNASEL:-500Kb:0.0036:0.00014:83:3e+02
chr1	182050000	182075000	TEDDM1:-300Kb:1.8e-05:1.8e-06:1.2e+02:4e+02
chr1	182075000	182100000	GLUL:-275Kb:0.00074:0.0001:1.3e+02:3.5e+02
chr1	182075000	182100000	LINC00272:-300Kb:0.0016:5.1e-05:1.2e+02:3.5e+02
chr1	182075000	182100000	TEDDM1:-275Kb:0.00074:0.0001:1.3e+02:3.5e+02
chr1	182100000	182125000	GLUL:-250Kb:0:0:1.4e+02:7e+02
chr1	182100000	182125000	LINC00272:-275Kb:0.0016:2.1e-05:1.3e+02:3.7e+02
chr1	182100000	182125000	TEDDM1:-250Kb:0:0:1.4e+02:7e+02
chr1	182125000	182150000	GLUL:-225Kb:0.00049:6.2e-05:1.5e+02:3.8e+02
chr1	182125000	182150000	TEDDM1:-225Kb:0.00049:6.2e-05:1.5e+02:3.8e+02
chr1	182150000	182175000	GLUL:-200Kb:6.2e-08:5.2e-09:1.6e+02:5e+02
chr1	182150000	182175000	TEDDM1:-200Kb:6.2e-08:5.2e-09:1.6e+02:5e+02
chr1	182175000	182200000	GLUL:-175Kb:0.00037:4.1e-05:1.8e+02:4.1e+02
chr1	182175000	182200000	TEDDM1:-175Kb:0.00037:4.1e-05:1.8e+02:4.1e+02
chr1	182200000	182225000	GLUL:-150Kb:0.0023:0.0004:2e+02:4e+02
chr1	182200000	182225000	TEDDM1:-150Kb:0.0023:0.0004:2e+02:4e+02
chr1	182225000	182250000	GLUL:-125Kb:0.0016:0.00025:2.3e+02:4.4e+02
chr1	182225000	182250000	TEDDM1:-125Kb:0.0016:0.00025:2.3e+02:4.4e+02
chr1	182250000	182275000	GLUL:-100Kb:7.9e-15:3.3e-16:2.7e+02:7.5e+02
chr1	182250000	182275000	TEDDM1:-100Kb:7.9e-15:3.3e-16:2.7e+02:7.5e+02
chr1	182275000	182300000	GLUL:-75Kb:2.8e-12:1.6e-13:3.3e+02:7.6e+02
chr1	182275000	182300000	TEDDM1:-75Kb:2.8e-12:1.6e-13:3.3e+02:7.6e+02
chr1	182300000	182325000	GLUL:-50Kb:2.8e-08:2e-09:4.5e+02:8e+02
chr1	182300000	182325000	TEDDM1:-50Kb:2.8e-08:2e-09:4.5e+02:8e+02
chr1	182325000	182350000	GLUL:-25Kb:0:0:7.4e+02:1.3e+03
chr1	182325000	182350000	TEDDM1:-25Kb:0:0:7.4e+02:1.3e+03
chr1	182550000	182575000	NPL:-200Kb:0:0:1.6e+02:7e+02
chr1	182750000	182775000	RGS16:200Kb:0:0:1.6e+02:7e+02
chr1	182750000	182775000	RNASEL:200Kb:0:0:1.6e+02:7e+02
chr1	182775000	182800000	NPL:25Kb:3.3e-11:8.5e-13:7.4e+02:1.2e+03
chr1	182775000	182800000	RGS16:225Kb:0.0036:9.5e-05:1.5e+02:3.7e+02
chr1	182775000	182800000	RNASEL:225Kb:0.0036:9.5e-05:1.5e+02:3.7e+02
chr1	183450000	183475000	SMG7:25Kb:0:0:5.4e+02:9.6e+02
[truncated: 23,681 more rows]
