# Supplementary material for: Promoter-enhancer interactions identified from Hi-C data using probabilistic models and hierarchical topological domains
Source: Nat Commun. 2017 Dec 21;8:2237. doi: 10.1038/s41467-017-02386-3 (PMC5740158; doi:10.1038/s41467-017-02386-3)
Supplement: Supplementary file 4 — Supplementary Data 1 [file 41467_2017_2386_MOESM4_ESM.zip › lib25_K562.enh_1e-4.bed]

chr1	525000	550000	LOC100288069:-175Kb:0:0:6.7e+02:1.1e+03
chr1	575000	600000	LINC00115:-175Kb:4e-06:1.2e-07:3.4e+02:6.1e+02
chr1	575000	600000	LOC100288069:-125Kb:6.1e-10:1.8e-11:6.7e+02:1e+03
chr1	575000	600000	LOC643837:-175Kb:4e-06:1.2e-07:3.4e+02:6.1e+02
chr1	600000	625000	LINC00115:-150Kb:8.8e-10:1.3e-11:6.7e+02:1e+03
chr1	600000	625000	LOC643837:-150Kb:8.8e-10:1.3e-11:6.7e+02:1e+03
chr1	800000	825000	LOC100130417:-50Kb:5.9e-09:8.7e-11:6.7e+02:9.9e+02
chr1	800000	825000	SAMD11:-50Kb:5.9e-09:8.7e-11:6.7e+02:9.9e+02
chr1	825000	850000	C1orf170:-75Kb:4.6e-09:6.1e-11:6.7e+02:9.9e+02
chr1	825000	850000	KLHL17:-50Kb:3.8e-09:5.5e-11:6.7e+02:9.9e+02
chr1	825000	850000	NOC2L:-50Kb:3.8e-09:5.5e-11:6.7e+02:9.9e+02
chr1	825000	850000	PLEKHN1:-75Kb:4.6e-09:6.1e-11:6.7e+02:9.9e+02
chr1	850000	875000	HES4:-75Kb:8.2e-09:1.1e-10:6.7e+02:9.9e+02
chr1	850000	875000	ISG15:-75Kb:8.2e-09:1.1e-10:6.7e+02:9.9e+02
chr1	1075000	1100000	B3GALT6:-75Kb:7.1e-06:9.2e-08:2.3e+02:5.2e+02
chr1	1075000	1100000	MIR200A:-25Kb:9.7e-05:2.4e-06:6.7e+02:9.1e+02
chr1	1075000	1100000	MIR200B:-25Kb:9.7e-05:2.4e-06:6.7e+02:9.1e+02
chr1	1075000	1100000	MIR429:-25Kb:9.7e-05:2.4e-06:6.7e+02:9.1e+02
chr1	1075000	1100000	SDF4:-75Kb:7.1e-06:9.2e-08:2.3e+02:5.2e+02
chr1	1075000	1100000	TTLL10:-25Kb:9.7e-05:2.4e-06:6.7e+02:9.1e+02
chr1	1100000	1125000	TNFRSF18:-25Kb:5.3e-07:6.6e-09:6.7e+02:9.8e+02
chr1	1100000	1125000	TNFRSF4:-25Kb:5.3e-07:6.6e-09:6.7e+02:9.8e+02
chr1	1125000	1150000	MIR200A:25Kb:3.6e-07:4.5e-09:6.7e+02:9.8e+02
chr1	1125000	1150000	MIR200B:25Kb:3.6e-07:4.5e-09:6.7e+02:9.8e+02
chr1	1125000	1150000	MIR429:25Kb:3.6e-07:4.5e-09:6.7e+02:9.8e+02
chr1	1125000	1150000	TTLL10:25Kb:3.6e-07:4.5e-09:6.7e+02:9.8e+02
chr1	1225000	1250000	CPSF3L:-25Kb:4.1e-10:5e-12:6.7e+02:1e+03
chr1	1225000	1250000	GLTPD1:-25Kb:4.1e-10:5e-12:6.7e+02:1e+03
chr1	1225000	1250000	TAS1R3:-25Kb:4.1e-10:5e-12:6.7e+02:1e+03
chr1	1250000	1275000	ACAP3:25Kb:2.6e-10:3.3e-12:6.7e+02:1e+03
chr1	1250000	1275000	PUSL1:25Kb:2.6e-10:3.3e-12:6.7e+02:1e+03
chr1	1300000	1325000	CCNL2:-25Kb:1.7e-09:2.1e-11:6.7e+02:1e+03
chr1	1300000	1325000	LOC148413:-25Kb:1.7e-09:2.1e-11:6.7e+02:1e+03
chr1	1300000	1325000	MRPL20:-25Kb:1.7e-09:2.1e-11:6.7e+02:1e+03
chr1	1325000	1350000	AURKAIP1:25Kb:1.3e-09:1.6e-11:6.7e+02:1e+03
chr1	1475000	1500000	SSU72:-25Kb:0:0:6.7e+02:1.4e+03
chr1	1500000	1525000	C1orf233:-25Kb:0:0:6.7e+02:1.2e+03
chr1	1500000	1525000	TMEM240:25Kb:0:0:6.7e+02:1.4e+03
chr1	1525000	1550000	SSU72:25Kb:0:0:6.7e+02:1.2e+03
chr1	1675000	1700000	NADK:-25Kb:5.5e-07:7.1e-09:7.9e+02:1.2e+03
chr1	1700000	1725000	SLC35E2:25Kb:3.6e-07:4.3e-09:7.9e+02:1.2e+03
chr1	1725000	1750000	NADK:25Kb:8.2e-06:2.1e-07:7.9e+02:1.1e+03
chr1	1875000	1900000	GABRD:-75Kb:0:0:2.9e+02:9.7e+02
chr1	1875000	1900000	KIAA1751:-50Kb:1.3e-13:1.6e-15:4.2e+02:9.2e+02
chr1	1875000	1900000	PRKCZ:-100Kb:2.1e-09:2.6e-11:2.3e+02:6.3e+02
chr1	1900000	1925000	GABRD:-50Kb:1.9e-05:7.1e-07:4.2e+02:7.2e+02
chr1	1900000	1925000	KIAA1751:-25Kb:5.5e-08:2.1e-09:7.9e+02:1.2e+03
chr1	1925000	1950000	GABRD:-25Kb:7.9e-10:2e-11:7.9e+02:1.2e+03
chr1	1950000	1975000	KIAA1751:25Kb:1.3e-09:3.3e-11:7.9e+02:1.2e+03
chr1	2100000	2125000	C1orf86:-25Kb:1.1e-07:1.3e-09:7.9e+02:1.2e+03
chr1	2100000	2125000	MORN1:-200Kb:8.6e-11:1.1e-12:1.6e+02:5.9e+02
chr1	2100000	2125000	RER1:-200Kb:8.6e-11:1.1e-12:1.6e+02:5.9e+02
chr1	2125000	2150000	SKI:-25Kb:1.4e-05:3.5e-07:7.9e+02:1.1e+03
chr1	2150000	2175000	C1orf86:25Kb:1.4e-05:3.6e-07:7.9e+02:1.1e+03
chr1	2175000	2200000	SKI:25Kb:1.8e-07:2.3e-09:7.9e+02:1.1e+03
chr1	3525000	3550000	TP73:-25Kb:5.4e-05:6.9e-07:8e+02:1.1e+03
chr1	3525000	3550000	WRAP73:-25Kb:5.4e-05:6.9e-07:8e+02:1.1e+03
chr1	3550000	3575000	MEGF6:25Kb:5.4e-05:7.2e-07:8e+02:1.1e+03
chr1	3550000	3575000	TPRG1L:25Kb:5.4e-05:7.2e-07:8e+02:1.1e+03
chr1	3650000	3675000	SMIM1:-25Kb:0:0:8e+02:1.6e+03
chr1	3675000	3700000	CCDC27:25Kb:0:0:8e+02:1.6e+03
chr1	3675000	3700000	LRRC47:-25Kb:0:0:8e+02:1.4e+03
chr1	3675000	3700000	TP73-AS1:25Kb:0:0:8e+02:1.6e+03
chr1	3700000	3725000	SMIM1:25Kb:0:0:8e+02:1.4e+03
chr1	3725000	3750000	CEP104:-25Kb:1.2e-09:1.6e-11:8e+02:1.2e+03
chr1	3725000	3750000	DFFB:-25Kb:1.2e-09:1.6e-11:8e+02:1.2e+03
chr1	3825000	3850000	LOC728716:-175Kb:1.1e-06:2.7e-08:1.1e+02:4.5e+02
chr1	4025000	4050000	LOC728716:25Kb:0:0:4.4e+02:1e+03
chr1	6400000	6425000	ACOT7:-50Kb:9.6e-09:1.2e-10:5.8e+02:1.2e+03
chr1	6450000	6475000	ESPN:-25Kb:6.2e-05:7.8e-07:1.1e+03:1.5e+03
chr1	6450000	6475000	HES2:-25Kb:6.2e-05:7.8e-07:1.1e+03:1.5e+03
chr1	6450000	6475000	MIR4252:-25Kb:6.2e-05:7.8e-07:1.1e+03:1.5e+03
chr1	6475000	6500000	ACOT7:25Kb:3e-05:7.7e-07:1.1e+03:1.5e+03
chr1	6550000	6575000	PLEKHG5:-25Kb:6.8e-05:8.3e-07:1.1e+03:1.5e+03
chr1	6550000	6575000	TNFRSF25:25Kb:5.1e-11:6.6e-13:1.1e+03:1.7e+03
chr1	6800000	6825000	CAMTA1:-25Kb:2.1e-05:2.6e-07:6.9e+02:1.2e+03
chr1	8350000	8375000	ERRFI1:275Kb:1.2e-09:1.6e-11:1.2e+02:4.5e+02
chr1	8375000	8400000	ERRFI1:300Kb:8.6e-09:2.2e-10:1.1e+02:4.2e+02
chr1	8400000	8425000	ERRFI1:325Kb:2.5e-05:9.8e-07:1.1e+02:3.4e+02
chr1	8900000	8925000	ENO1:-25Kb:7.5e-05:9.2e-07:8.8e+02:1.4e+03
chr1	8900000	8925000	ENO1-AS1:-25Kb:7.5e-05:9.2e-07:8.8e+02:1.4e+03
chr1	10425000	10450000	APITD1:-50Kb:7.3e-07:3e-08:5e+02:7.6e+02
chr1	10425000	10450000	APITD1-CORT:-50Kb:7.3e-07:3e-08:5e+02:7.6e+02
chr1	10425000	10450000	PGD:-25Kb:7.4e-05:1.9e-06:9.3e+02:1.2e+03
chr1	10450000	10475000	APITD1:-25Kb:6.6e-13:8.9e-15:9.3e+02:1.3e+03
chr1	10450000	10475000	APITD1-CORT:-25Kb:6.6e-13:8.9e-15:9.3e+02:1.3e+03
chr1	10475000	10500000	PGD:25Kb:6.9e-13:8.9e-15:9.3e+02:1.3e+03
chr1	10500000	10525000	DFFA:-25Kb:8.1e-05:2.1e-06:9.3e+02:1.1e+03
chr1	10500000	10525000	PEX14:-25Kb:8.1e-05:2.1e-06:9.3e+02:1.1e+03
chr1	10550000	10575000	APITD1:75Kb:4.1e-10:1.1e-11:3.5e+02:6.7e+02
chr1	10550000	10575000	APITD1-CORT:75Kb:4.1e-10:1.1e-11:3.5e+02:6.7e+02
chr1	10550000	10575000	DFFA:25Kb:4.2e-07:5.4e-09:9.3e+02:1.2e+03
chr1	10550000	10575000	PEX14:25Kb:4.2e-07:5.4e-09:9.3e+02:1.2e+03
chr1	11700000	11725000	AGTRAP:-75Kb:1.9e-13:4.8e-15:4.2e+02:1.1e+03
chr1	11725000	11750000	AGTRAP:-50Kb:2.9e-08:1.5e-09:6e+02:1.2e+03
chr1	11725000	11750000	DRAXIN:-25Kb:1.8e-07:4.4e-09:1.1e+03:1.6e+03
chr1	11725000	11750000	MAD2L2:-25Kb:1.8e-07:4.4e-09:1.1e+03:1.6e+03
chr1	11750000	11775000	AGTRAP:-25Kb:0:0:1.1e+03:1.9e+03
chr1	11775000	11800000	DRAXIN:25Kb:0:0:1.1e+03:1.9e+03
chr1	11775000	11800000	FBXO2:75Kb:9.6e-14:1.2e-15:4.2e+02:1.1e+03
chr1	11775000	11800000	FBXO44:75Kb:9.6e-14:1.2e-15:4.2e+02:1.1e+03
chr1	11775000	11800000	FBXO6:75Kb:9.6e-14:1.2e-15:4.2e+02:1.1e+03
chr1	11775000	11800000	MAD2L2:25Kb:0:0:1.1e+03:1.9e+03
chr1	11800000	11825000	AGTRAP:25Kb:9.4e-12:3.6e-13:1.1e+03:1.8e+03
chr1	11825000	11850000	CLCN6:-25Kb:2.8e-05:3.5e-07:1.1e+03:1.6e+03
chr1	11825000	11850000	MTHFR:-25Kb:2.8e-05:3.5e-07:1.1e+03:1.6e+03
chr1	11925000	11950000	NPPA:25Kb:4.5e-14:5.6e-16:1.1e+03:1.9e+03
chr1	11925000	11950000	NPPA-AS1:25Kb:4.5e-14:5.6e-16:1.1e+03:1.9e+03
chr1	11925000	11950000	NPPB:25Kb:4.5e-14:5.6e-16:1.1e+03:1.9e+03
chr1	11950000	11975000	NPPA:50Kb:1.8e-07:4.5e-09:6e+02:1.2e+03
chr1	11950000	11975000	NPPA-AS1:50Kb:1.8e-07:4.5e-09:6e+02:1.2e+03
chr1	11950000	11975000	NPPB:50Kb:1.8e-07:4.5e-09:6e+02:1.2e+03
chr1	12000000	12025000	KIAA2013:25Kb:1.2e-05:1.5e-07:1.1e+03:1.6e+03
chr1	12000000	12025000	PLOD1:25Kb:1.2e-05:1.5e-07:1.1e+03:1.6e+03
chr1	12175000	12200000	MIR4632:-75Kb:0:0:4.5e+02:1.3e+03
chr1	13800000	13825000	LRRC38:-25Kb:6.3e-05:7.7e-07:5.2e+02:7.3e+02
chr1	14000000	14025000	PRDM2:-25Kb:8.7e-06:1.1e-07:5.2e+02:6.9e+02
chr1	15650000	15675000	CTRC:-100Kb:9.3e-08:1.3e-09:3.1e+02:8e+02
chr1	15650000	15675000	EFHD2:-75Kb:6.6e-06:8.4e-08:4e+02:8.2e+02
chr1	15700000	15725000	EFHD2:-25Kb:2.6e-05:9.9e-07:1e+03:1.4e+03
chr1	15725000	15750000	CTRC:-25Kb:1.8e-05:4.8e-07:1e+03:1.4e+03
chr1	15750000	15775000	EFHD2:25Kb:1.5e-05:3.8e-07:1e+03:1.4e+03
chr1	16400000	16425000	ARHGEF19:-125Kb:5.6e-07:1.7e-08:2.1e+02:7.1e+02
chr1	16400000	16425000	EPHA2:-75Kb:6.3e-13:1.6e-14:3.4e+02:1e+03
chr1	16400000	16425000	RSG1:-150Kb:5.3e-06:1.4e-07:2.2e+02:6.9e+02
chr1	16425000	16450000	FAM131C:25Kb:1.2e-07:6.1e-09:8.8e+02:1.4e+03
chr1	16450000	16475000	EPHA2:-25Kb:0:0:8.8e+02:1.8e+03
chr1	16450000	16475000	FAM131C:50Kb:4.1e-09:1.6e-10:4.8e+02:1.1e+03
chr1	16475000	16500000	FAM131C:75Kb:8.9e-13:2.3e-14:3.4e+02:1e+03
chr1	16500000	16525000	ARHGEF19:-25Kb:5.6e-07:2.2e-08:8.8e+02:1.4e+03
chr1	16500000	16525000	EPHA2:25Kb:1.2e-09:4.8e-11:8.8e+02:1.5e+03
chr1	16500000	16525000	FAM131C:100Kb:0:0:2.6e+02:1.4e+03
chr1	16525000	16550000	FAM131C:125Kb:3.2e-07:2.1e-08:2.1e+02:7.1e+02
chr1	16525000	16550000	RSG1:-25Kb:0:0:8.8e+02:1.9e+03
chr1	16550000	16575000	ARHGEF19:25Kb:0:0:8.8e+02:1.9e+03
chr1	16550000	16575000	FAM131C:150Kb:1.6e-06:1.3e-07:2.2e+02:6.9e+02
chr1	16725000	16750000	NECAP2:-25Kb:5.9e-12:7.5e-14:8.8e+02:1.6e+03
chr1	16725000	16750000	SPATA21:-25Kb:5.9e-12:7.5e-14:8.8e+02:1.6e+03
chr1	16925000	16950000	CROCCP2:-25Kb:0:0:8.8e+02:2.2e+03
chr1	16925000	16950000	ESPNP:-100Kb:9.7e-06:1.2e-07:2.6e+02:7.3e+02
chr1	16925000	16950000	MST1P2:-25Kb:0:0:8.8e+02:2.2e+03
chr1	16950000	16975000	ESPNP:-75Kb:9.9e-06:2.4e-07:3.4e+02:7.9e+02
chr1	16950000	16975000	NBPF1:25Kb:0:0:8.8e+02:2.2e+03
chr1	17025000	17050000	CROCCP2:75Kb:8.9e-06:2.4e-07:3.4e+02:7.9e+02
chr1	17025000	17050000	MST1P2:75Kb:8.9e-06:2.4e-07:3.4e+02:7.9e+02
chr1	17025000	17050000	NBPF1:100Kb:3.8e-06:1.1e-07:2.6e+02:7.3e+02
chr1	17300000	17325000	ATP13A2:-25Kb:4.1e-05:5.2e-07:9.4e+02:1.4e+03
chr1	17325000	17350000	MFAP2:25Kb:4.1e-05:5.1e-07:9.4e+02:1.4e+03
chr1	17550000	17575000	PADI2:125Kb:1.8e-06:2.4e-08:2.4e+02:6.9e+02
chr1	17700000	17725000	PADI6:25Kb:7.8e-13:9.4e-15:9.4e+02:1.5e+03
chr1	18100000	18125000	ACTL8:25Kb:3.2e-06:3.9e-08:5.7e+02:8.8e+02
chr1	19200000	19225000	ALDH4A1:-25Kb:0:0:1.1e+03:1.7e+03
chr1	19225000	19250000	MIR4695:25Kb:0:0:1.1e+03:1.7e+03
chr1	19250000	19275000	ALDH4A1:25Kb:3.7e-10:1e-11:1.1e+03:1.6e+03
chr1	19375000	19400000	ALDH4A1:150Kb:9.4e-07:3.9e-08:2.3e+02:5.7e+02
chr1	19550000	19575000	UBR4:25Kb:4.2e-09:5.3e-11:1.1e+03:1.6e+03
chr1	19650000	19675000	AKR7A2:25Kb:8.8e-06:1.1e-07:1.1e+03:1.5e+03
chr1	19650000	19675000	C1orf151-NBL1:-325Kb:1.7e-08:2.5e-10:1.1e+02:5.3e+02
chr1	19650000	19675000	HTR6:-325Kb:1.7e-08:2.5e-10:1.1e+02:5.3e+02
chr1	19650000	19675000	PQLC2:25Kb:8.8e-06:1.1e-07:1.1e+03:1.5e+03
chr1	19675000	19700000	C1orf151-NBL1:-300Kb:5.4e-06:1.6e-07:1.2e+02:4.6e+02
chr1	19675000	19700000	HTR6:-300Kb:5.4e-06:1.6e-07:1.2e+02:4.6e+02
chr1	19700000	19725000	C1orf151-NBL1:-275Kb:1.8e-05:7.9e-07:1.3e+02:4.5e+02
chr1	19700000	19725000	HTR6:-275Kb:1.8e-05:7.9e-07:1.3e+02:4.5e+02
chr1	19700000	19725000	MINOS1:-200Kb:1.2e-06:3.3e-08:1.7e+02:5.4e+02
chr1	19800000	19825000	MINOS1:-100Kb:1.2e-06:2.3e-08:3.3e+02:7e+02
chr1	19900000	19925000	CAPZB:100Kb:4.2e-07:5.3e-09:3.3e+02:7e+02
chr1	20425000	20450000	PLA2G2F:-25Kb:4.1e-05:5.2e-07:8.2e+02:1.1e+03
chr1	20450000	20475000	PLA2G2D:25Kb:5.5e-05:7.1e-07:8.2e+02:1.1e+03
chr1	20475000	20500000	PLA2G2C:-25Kb:0:0:8.2e+02:1.4e+03
chr1	20475000	20500000	UBXN10:-25Kb:0:0:8.2e+02:1.4e+03
chr1	20625000	20650000	VWA5B1:25Kb:1.3e-06:1.6e-08:8.2e+02:1.2e+03
chr1	21000000	21025000	DDOST:25Kb:2.6e-06:3.4e-08:8.2e+02:1.3e+03
chr1	21625000	21650000	ECE1:-25Kb:0:0:9.5e+02:1.7e+03
chr1	21625000	21650000	LOC100506801:25Kb:7.3e-11:8.9e-13:9.5e+02:1.6e+03
chr1	22225000	22250000	HSPG2:-25Kb:0:0:9.5e+02:1.8e+03
chr1	22475000	22500000	WNT4:25Kb:1.2e-05:2e-07:9.9e+02:1.4e+03
chr1	22725000	22750000	WNT4:275Kb:1.2e-05:3.2e-07:1.5e+02:6e+02
chr1	23150000	23175000	MIR4253:-25Kb:1.4e-07:1.8e-09:9.9e+02:1.4e+03
chr1	23300000	23325000	HTR1D:-200Kb:1.1e-05:4.3e-07:1.4e+02:4.8e+02
chr1	23400000	23425000	HTR1D:-100Kb:0:0:3.1e+02:1.1e+03
chr1	23425000	23450000	HTR1D:-75Kb:0:0:3.9e+02:1.1e+03
chr1	23775000	23800000	ASAP3:-25Kb:1.3e-13:1.7e-15:1e+03:1.6e+03
chr1	23775000	23800000	TCEA3:25Kb:0:0:1e+03:1.7e+03
chr1	23850000	23875000	MDS2:-100Kb:0:0:3.1e+02:8.9e+02
chr1	23875000	23900000	MDS2:-75Kb:2.2e-10:5.3e-12:3.9e+02:8.7e+02
chr1	23900000	23925000	ID3:25Kb:3.4e-07:1.3e-08:1e+03:1.4e+03
chr1	23925000	23950000	ID3:50Kb:3.4e-07:8.6e-09:5.6e+02:9.6e+02
chr1	23950000	23975000	E2F2:100Kb:0:0:3.1e+02:8.9e+02
chr1	23950000	23975000	ID3:75Kb:5.3e-10:6.7e-12:3.9e+02:8.7e+02
chr1	24125000	24150000	CNR2:-100Kb:3.1e-08:3.9e-10:3.1e+02:7.4e+02
chr1	24225000	24250000	GALE:100Kb:1.8e-08:2.3e-10:3.1e+02:7.4e+02
chr1	24400000	24425000	MYOM3:-25Kb:0:0:9e+02:1.6e+03
chr1	24425000	24450000	IL22RA1:-25Kb:1.7e-07:2e-09:9e+02:1.3e+03
chr1	24450000	24475000	MYOM3:25Kb:7e-08:1.9e-09:9e+02:1.3e+03
chr1	24675000	24700000	LOC284632:150Kb:4e-06:1e-07:2.1e+02:5.7e+02
chr1	24700000	24725000	IFNLR1:200Kb:5.3e-09:6.6e-11:1.8e+02:6.2e+02
chr1	24700000	24725000	LOC284632:175Kb:0:0:2.1e+02:8.6e+02
chr1	26200000	26225000	AUNIP:25Kb:1.1e-06:1.4e-08:9.4e+02:1.5e+03
chr1	26200000	26225000	EXTL1:-125Kb:4e-09:1.1e-10:2.2e+02:9.1e+02
chr1	26200000	26225000	PAFAH2:-100Kb:8.1e-06:4.2e-07:2.7e+02:8.1e+02
chr1	26200000	26225000	PAQR7:25Kb:1.1e-06:1.4e-08:9.4e+02:1.5e+03
chr1	26225000	26250000	PAFAH2:-75Kb:3.9e-07:1e-08:3.5e+02:9.6e+02
chr1	26250000	26275000	MIR3917:25Kb:3.1e-07:3.9e-09:9.4e+02:1.6e+03
chr1	26250000	26275000	PAFAH2:-50Kb:8.1e-06:3.3e-07:5e+02:1e+03
chr1	26250000	26275000	STMN1:25Kb:3.1e-07:3.9e-09:9.4e+02:1.6e+03
chr1	26275000	26300000	PAFAH2:-25Kb:3.7e-11:4.7e-13:9.4e+02:1.7e+03
chr1	26300000	26325000	MIR3917:75Kb:3.4e-07:8.6e-09:3.5e+02:9.6e+02
chr1	26300000	26325000	STMN1:75Kb:3.4e-07:8.6e-09:3.5e+02:9.6e+02
chr1	26325000	26350000	SLC30A2:-25Kb:1.4e-10:1.9e-12:9.4e+02:1.7e+03
chr1	26350000	26375000	EXTL1:25Kb:1.4e-10:1.9e-12:9.4e+02:1.7e+03
chr1	26350000	26375000	FAM110D:-125Kb:6.5e-06:1.8e-07:3.5e+02:9e+02
chr1	26350000	26375000	ZNF593:-125Kb:6.5e-06:1.8e-07:3.5e+02:9e+02
chr1	26400000	26425000	FAM110D:-75Kb:8.3e-05:3.4e-06:4.3e+02:9.2e+02
chr1	26400000	26425000	TRIM63:25Kb:2.9e-07:3.6e-09:1.2e+03:1.9e+03
chr1	26400000	26425000	ZNF593:-75Kb:8.3e-05:3.4e-06:4.3e+02:9.2e+02
chr1	26425000	26450000	FAM110D:-50Kb:4.8e-07:6.5e-09:6.4e+02:1.3e+03
chr1	26425000	26450000	ZNF593:-50Kb:4.8e-07:6.5e-09:6.4e+02:1.3e+03
chr1	26475000	26500000	PDIK1L:50Kb:7.1e-07:8.7e-09:6.4e+02:1.3e+03
chr1	26475000	26500000	SLC30A2:125Kb:9.4e-06:2.4e-07:3.5e+02:9e+02
chr1	26600000	26625000	AIM1L:-75Kb:3.8e-06:4.8e-08:4.3e+02:1e+03
chr1	26600000	26625000	CD52:-25Kb:0:0:1.2e+03:2.4e+03
chr1	26600000	26625000	UBXN11:-25Kb:0:0:1.2e+03:2.4e+03
chr1	26600000	26625000	ZNF683:-75Kb:3.8e-06:4.8e-08:4.3e+02:1e+03
chr1	26625000	26650000	SH3BGRL3:25Kb:0:0:1.2e+03:2.4e+03
chr1	26675000	26700000	SH3BGRL3:75Kb:2.4e-06:9.2e-08:4.3e+02:1e+03
chr1	26700000	26725000	AIM1L:25Kb:3.6e-05:9e-07:1.2e+03:1.7e+03
chr1	26700000	26725000	SH3BGRL3:100Kb:1.4e-07:3.7e-09:3.3e+02:9.5e+02
chr1	26700000	26725000	ZNF683:25Kb:3.6e-05:9e-07:1.2e+03:1.7e+03
chr1	26850000	26875000	MIR1976:-25Kb:4.1e-07:5.1e-09:1.2e+03:1.8e+03
chr1	26875000	26900000	RPS6KA1:25Kb:4.9e-07:6.1e-09:1.2e+03:1.8e+03
chr1	26925000	26950000	ARID1A:-75Kb:5.2e-05:6.4e-07:4.3e+02:9.4e+02
chr1	27625000	27650000	CD164L2:-75Kb:5.3e-07:1.4e-08:4.4e+02:1e+03
chr1	27625000	27650000	FCN3:-75Kb:5.3e-07:1.4e-08:4.4e+02:1e+03
chr1	27625000	27650000	GPR3:-75Kb:5.3e-07:1.4e-08:4.4e+02:1e+03
chr1	27675000	27700000	CD164L2:-25Kb:2e-08:2.7e-10:1.3e+03:1.9e+03
chr1	27675000	27700000	FCN3:-25Kb:2e-08:2.7e-10:1.3e+03:1.9e+03
chr1	27675000	27700000	GPR3:-25Kb:2e-08:2.7e-10:1.3e+03:1.9e+03
chr1	27700000	27725000	MAP3K6:25Kb:2.5e-08:3.1e-10:1.3e+03:1.9e+03
chr1	27700000	27725000	TMEM222:75Kb:1.4e-06:1.8e-08:4.4e+02:1e+03
chr1	27925000	27950000	IFI6:-50Kb:6.9e-09:8.8e-11:6.5e+02:1.3e+03
chr1	27975000	28000000	AHDC1:50Kb:1.4e-08:1.9e-10:6.5e+02:1.3e+03
chr1	28300000	28325000	XKR8:25Kb:7.2e-05:9.1e-07:9.9e+02:1.5e+03
chr1	28475000	28500000	PTAFR:-25Kb:7.7e-09:9.7e-11:9.9e+02:1.6e+03
chr1	28600000	28625000	SESN2:25Kb:3.7e-08:4.6e-10:9.9e+02:1.6e+03
chr1	31200000	31225000	LAPTM5:-25Kb:0:0:1e+03:2.8e+03
chr1	31225000	31250000	MIR4420:25Kb:0:0:1e+03:2.8e+03
chr1	31225000	31250000	SDC3:-150Kb:5.2e-05:2.8e-06:2.4e+02:6.3e+02
chr1	31250000	31275000	LAPTM5:25Kb:8.7e-10:2.2e-11:1e+03:1.6e+03
chr1	31250000	31275000	MATN1:75Kb:1.3e-05:1.6e-07:5.5e+02:9.9e+02
chr1	31250000	31275000	MATN1-AS1:75Kb:1.3e-05:1.6e-07:5.5e+02:9.9e+02
chr1	31250000	31275000	MIR4420:50Kb:4.4e-13:1.1e-14:5.8e+02:1.2e+03
chr1	31250000	31275000	SDC3:-125Kb:0:0:2.6e+02:1.5e+03
chr1	31250000	31275000	SNORD103B:-150Kb:1.6e-05:1.9e-07:2.4e+02:6.8e+02
chr1	31275000	31300000	SDC3:-100Kb:0:0:3.2e+02:1.2e+03
chr1	31350000	31375000	SDC3:-25Kb:5.3e-07:2.1e-08:1e+03:1.5e+03
chr1	31375000	31400000	LAPTM5:150Kb:6.5e-05:2.4e-06:2.4e+02:6.3e+02
chr1	32050000	32075000	TINAGL1:25Kb:9.2e-07:1.1e-08:1e+03:1.5e+03
chr1	32300000	32325000	SPOCD1:25Kb:6.1e-06:8.1e-08:1.2e+03:1.6e+03
chr1	32650000	32675000	EIF3I:-25Kb:2.4e-05:3.1e-07:1.2e+03:1.5e+03
chr1	32650000	32675000	TMEM234:-25Kb:2.4e-05:3.1e-07:1.2e+03:1.5e+03
chr1	32675000	32700000	CCDC28B:25Kb:2.8e-05:3.6e-07:1.2e+03:1.5e+03
chr1	32675000	32700000	DCDC2B:25Kb:2.8e-05:3.6e-07:1.2e+03:1.5e+03
chr1	32675000	32700000	IQCC:25Kb:2.8e-05:3.6e-07:1.2e+03:1.5e+03
chr1	33175000	33200000	KIAA1522:-25Kb:0:0:9e+02:2e+03
chr1	33225000	33250000	KIAA1522:25Kb:2.1e-11:5.1e-13:9e+02:1.3e+03
chr1	33350000	33375000	ADC:-175Kb:5.4e-05:1.4e-06:1.8e+02:4.6e+02
chr1	33375000	33400000	ADC:-150Kb:2.3e-09:2.9e-11:2e+02:5.9e+02
chr1	33375000	33400000	HPCA:25Kb:3.7e-09:4.7e-11:9e+02:1.3e+03
chr1	33375000	33400000	TMEM54:25Kb:3.7e-09:4.7e-11:9e+02:1.3e+03
chr1	33450000	33475000	RNF19B:25Kb:8.7e-10:1e-11:9e+02:1.3e+03
chr1	33525000	33550000	HPCA:175Kb:5.9e-05:1.5e-06:1.8e+02:4.6e+02
chr1	33525000	33550000	TMEM54:175Kb:5.9e-05:1.5e-06:1.8e+02:4.6e+02
chr1	33600000	33625000	TRIM62:-25Kb:3.7e-09:4.6e-11:9e+02:1.3e+03
chr1	33725000	33750000	ZNF362:25Kb:1.3e-05:1.6e-07:7.2e+02:1e+03
chr1	33725000	33750000	ZSCAN20:-200Kb:6.9e-05:5.1e-06:1.2e+02:3.7e+02
chr1	33750000	33775000	ZSCAN20:-175Kb:5.4e-06:2.4e-07:1.5e+02:4.3e+02
chr1	33800000	33825000	PHC2:-25Kb:3.3e-06:8.7e-08:7.2e+02:1e+03
chr1	33825000	33850000	ZSCAN20:-100Kb:3.1e-05:1.9e-06:2.1e+02:4.7e+02
chr1	33900000	33925000	PHC2:75Kb:8.7e-07:1.2e-08:2.7e+02:5.9e+02
chr1	33900000	33925000	ZSCAN20:-25Kb:1.2e-07:1.8e-09:7.2e+02:1.1e+03
chr1	33925000	33950000	PHC2:100Kb:6.3e-05:2.5e-06:2.1e+02:4.7e+02
chr1	33950000	33975000	ZSCAN20:25Kb:2e-06:5.8e-08:7.2e+02:1e+03
chr1	35225000	35250000	GJA4:-25Kb:5.5e-12:1.4e-13:3.7e+02:7.5e+02
chr1	35225000	35250000	SMIM12:-100Kb:3.4e-05:8.6e-07:1e+02:3.6e+02
chr1	35250000	35275000	GJB3:25Kb:1.5e-12:4e-14:3.7e+02:7.5e+02
chr1	35250000	35275000	GJB4:25Kb:1.5e-12:4e-14:3.7e+02:7.5e+02
chr1	35300000	35325000	GJA4:50Kb:0:0:4.2e+02:1.1e+03
chr1	35300000	35325000	GJB3:75Kb:0:0:1.4e+02:5.9e+02
chr1	35300000	35325000	GJB4:75Kb:0:0:1.4e+02:5.9e+02
chr1	35300000	35325000	SMIM12:-25Kb:1.3e-06:1.6e-08:7.6e+02:1e+03
chr1	35325000	35350000	GJB3:100Kb:1.2e-05:4.8e-07:1e+02:3.6e+02
chr1	35325000	35350000	GJB4:100Kb:1.2e-05:4.8e-07:1e+02:3.6e+02
chr1	35375000	35400000	DLGAP3:25Kb:1.5e-05:1.8e-07:7.6e+02:1e+03
chr1	35900000	35925000	TFAP2E:-125Kb:1.9e-10:1.1e-11:2e+02:6.3e+02
chr1	36025000	36050000	C1orf216:-150Kb:0:0:1.7e+02:1.1e+03
chr1	36025000	36050000	CLSPN:-200Kb:2.5e-10:3.2e-12:1.2e+02:5.6e+02
chr1	36050000	36075000	C1orf216:-125Kb:3.7e-06:2e-07:2e+02:5.2e+02
chr1	36050000	36075000	TFAP2E:25Kb:1.5e-07:1.3e-08:7.6e+02:1.1e+03
chr1	36100000	36125000	C1orf216:-75Kb:8.9e-05:7.3e-06:3e+02:5.8e+02
chr1	36125000	36150000	C1orf216:-50Kb:9.7e-06:6.7e-07:4.2e+02:7.3e+02
chr1	36125000	36150000	PSMB2:25Kb:7.8e-10:9.7e-12:7.6e+02:1.2e+03
chr1	36125000	36150000	TFAP2E:100Kb:5e-05:4.9e-06:2.4e+02:5.2e+02
chr1	36150000	36175000	C1orf216:-25Kb:4.9e-10:1.3e-11:7.6e+02:1.2e+03
chr1	36150000	36175000	TFAP2E:125Kb:1.2e-08:8.2e-10:2e+02:5.8e+02
chr1	36175000	36200000	TFAP2E:150Kb:0:0:1.7e+02:1.1e+03
chr1	36200000	36225000	C1orf216:25Kb:4.8e-07:2e-08:7.6e+02:1.1e+03
chr1	36200000	36225000	TFAP2E:175Kb:1.5e-10:6.1e-12:1.3e+02:5.6e+02
chr1	36225000	36250000	TFAP2E:200Kb:1.5e-10:4.4e-12:1.2e+02:5.6e+02
chr1	36350000	36375000	AGO3:-25Kb:2.5e-07:3e-09:1e+03:1.4e+03
chr1	36550000	36575000	SH3D21:-200Kb:3.6e-05:1.5e-06:1.7e+02:4.6e+02
chr1	36575000	36600000	ADPRHL2:25Kb:0:0:1e+03:1.6e+03
chr1	36575000	36600000	COL8A2:25Kb:0:0:1e+03:1.6e+03
chr1	36600000	36625000	SH3D21:-150Kb:7.7e-05:4.1e-06:2.5e+02:5.2e+02
chr1	36625000	36650000	SH3D21:-125Kb:2.4e-05:6.3e-07:2.3e+02:5.3e+02
chr1	36750000	36775000	ADPRHL2:200Kb:4.8e-05:1.3e-06:1.7e+02:4.6e+02
chr1	36750000	36775000	COL8A2:200Kb:4.8e-05:1.3e-06:1.7e+02:4.6e+02
chr1	36800000	36825000	EVA1B:25Kb:6.7e-06:1.7e-07:1e+03:1.3e+03
chr1	36875000	36900000	EVA1B:100Kb:4.5e-06:5.8e-08:2.8e+02:6.1e+02
chr1	36875000	36900000	LSM10:25Kb:2.5e-09:3.1e-11:1e+03:1.4e+03
chr1	36875000	36900000	SH3D21:125Kb:1.1e-05:1.5e-07:2.3e+02:5.4e+02
chr1	36875000	36900000	STK40:25Kb:2.5e-09:3.1e-11:1e+03:1.4e+03
chr1	36900000	36925000	CSF3R:-25Kb:5.6e-12:7.1e-14:1e+03:1.5e+03
chr1	36900000	36925000	MRPS15:-25Kb:5.6e-12:7.1e-14:1e+03:1.5e+03
chr1	36925000	36950000	OSCP1:25Kb:1.3e-11:1.6e-13:1e+03:1.5e+03
chr1	36950000	36975000	CSF3R:25Kb:2.5e-11:6.3e-13:1e+03:1.5e+03
chr1	36950000	36975000	MRPS15:25Kb:2.5e-11:6.3e-13:1e+03:1.5e+03
chr1	38025000	38050000	DNALI1:25Kb:2e-05:2.5e-07:1.1e+03:1.3e+03
chr1	38025000	38050000	SNIP1:25Kb:2e-05:2.5e-07:1.1e+03:1.3e+03
chr1	38075000	38100000	GNL2:25Kb:8.5e-14:1.1e-15:1.1e+03:1.4e+03
chr1	38125000	38150000	GNL2:75Kb:4.3e-06:1.1e-07:3.9e+02:6.2e+02
chr1	38175000	38200000	EPHA10:-50Kb:7.9e-08:9.9e-10:5.7e+02:8.4e+02
chr1	38525000	38550000	POU3F1:25Kb:6.6e-05:8.2e-07:8.9e+02:1.2e+03
chr1	38650000	38675000	LOC339442:-25Kb:1.3e-09:1.6e-11:8.9e+02:1.3e+03
chr1	38700000	38725000	LOC339442:25Kb:2.7e-09:6.8e-11:8.9e+02:1.3e+03
chr1	40050000	40075000	HEYL:-50Kb:6.1e-11:1.6e-12:5.1e+02:9.8e+02
chr1	40050000	40075000	NT5C1A:-75Kb:6.9e-06:8.8e-08:3.5e+02:7e+02
chr1	40075000	40100000	HEYL:-25Kb:0:0:9.5e+02:1.6e+03
chr1	40100000	40125000	NT5C1A:-25Kb:8.2e-05:2.1e-06:9.5e+02:1.3e+03
chr1	40125000	40150000	HEYL:25Kb:5.9e-05:2.3e-06:9.5e+02:1.3e+03
chr1	40275000	40300000	MFSD2A:-125Kb:1.4e-07:5.2e-09:2.2e+02:6.1e+02
chr1	40275000	40300000	MYCL1:-75Kb:9.4e-13:1.2e-14:3.4e+02:8.3e+02
chr1	40325000	40350000	MYCL1:-25Kb:1.5e-06:3.8e-08:8.6e+02:1.2e+03
chr1	40350000	40375000	TRIT1:25Kb:1e-05:1.3e-07:8.6e+02:1.2e+03
chr1	40375000	40400000	MFSD2A:-25Kb:0:0:8.6e+02:1.7e+03
chr1	40425000	40450000	MFSD2A:25Kb:1.7e-14:4.4e-16:8.6e+02:1.4e+03
chr1	41300000	41325000	CTPS1:-125Kb:2.5e-06:3.3e-08:2.5e+02:5.8e+02
chr1	41300000	41325000	KCNQ4:75Kb:5.9e-09:7.6e-11:3.8e+02:8.2e+02
chr1	41350000	41375000	CITED4:25Kb:4.6e-10:5.8e-12:9.3e+02:1.4e+03
chr1	41375000	41400000	CITED4:50Kb:9.8e-10:2.5e-11:5.3e+02:9.6e+02
chr1	41400000	41425000	CITED4:75Kb:1.7e-08:6.3e-10:3.8e+02:7.8e+02
chr1	43375000	43400000	SLC2A1:-25Kb:3.2e-05:1.2e-06:7.7e+02:1.2e+03
chr1	43375000	43400000	SLC2A1-AS1:-25Kb:3.2e-05:1.2e-06:7.7e+02:1.2e+03
chr1	43500000	43525000	SLC2A1:100Kb:3.2e-05:1e-06:2.4e+02:6.4e+02
chr1	43500000	43525000	SLC2A1-AS1:100Kb:3.2e-05:1e-06:2.4e+02:6.4e+02
chr1	43525000	43550000	C1orf50:300Kb:1e-05:1.3e-07:97:5.2e+02
chr1	43525000	43550000	LEPRE1:300Kb:1e-05:1.3e-07:97:5.2e+02
chr1	43525000	43550000	SLC2A1:125Kb:1.9e-05:2.4e-07:2e+02:6.3e+02
chr1	43525000	43550000	SLC2A1-AS1:125Kb:1.9e-05:2.4e-07:2e+02:6.3e+02
chr1	43775000	43800000	C1orf210:25Kb:3.3e-06:4.2e-08:1e+03:1.5e+03
chr1	43775000	43800000	TIE1:25Kb:3.3e-06:4.2e-08:1e+03:1.5e+03
chr1	43825000	43850000	MED8:-25Kb:1.2e-06:1.6e-08:1e+03:1.5e+03
chr1	43825000	43850000	SZT2:-25Kb:1.2e-06:1.6e-08:1e+03:1.5e+03
chr1	43850000	43875000	ELOVL1:25Kb:1.1e-06:1.3e-08:1e+03:1.5e+03
chr1	43875000	43900000	HYI:-25Kb:8.2e-12:1e-13:1e+03:1.6e+03
chr1	44400000	44425000	ATP6V0B:-25Kb:0:0:1e+03:1.8e+03
chr1	44400000	44425000	B4GALT2:-25Kb:0:0:1e+03:1.8e+03
chr1	44400000	44425000	DPH2:-25Kb:0:0:1e+03:1.8e+03
chr1	44400000	44425000	SLC6A9:-75Kb:3.2e-05:1.7e-06:21:4.4e+02
chr1	44425000	44450000	IPO13:25Kb:0:0:1e+03:1.8e+03
chr1	44425000	44450000	SLC6A9:-50Kb:5.2e-09:1.4e-10:28:5.9e+02
chr1	44450000	44475000	SLC6A9:-25Kb:0:0:47:1.7e+03
chr1	44475000	44500000	ATP6V0B:50Kb:5.4e-09:1.4e-10:28:5.9e+02
chr1	44475000	44500000	B4GALT2:50Kb:5.4e-09:1.4e-10:28:5.9e+02
chr1	44475000	44500000	CCDC24:25Kb:0:0:47:1.7e+03
chr1	44475000	44500000	DPH2:50Kb:5.4e-09:1.4e-10:28:5.9e+02
chr1	44475000	44500000	IPO13:75Kb:5.1e-05:2.1e-06:21:4.4e+02
chr1	44500000	44525000	ATP6V0B:75Kb:3.4e-07:1.3e-08:21:5.2e+02
chr1	44500000	44525000	B4GALT2:75Kb:3.4e-07:1.3e-08:21:5.2e+02
chr1	44500000	44525000	CCDC24:50Kb:0:0:28:1.1e+03
chr1	44500000	44525000	DPH2:75Kb:3.4e-07:1.3e-08:21:5.2e+02
chr1	44500000	44525000	IPO13:100Kb:1.6e-06:4.2e-08:17:5e+02
chr1	44500000	44525000	SLC6A9:25Kb:1.2e-05:4.6e-07:9.3e+02:1.4e+03
chr1	44525000	44550000	CCDC24:75Kb:3.6e-05:1.4e-06:21:4.4e+02
chr1	44700000	44725000	DMAP1:25Kb:7.6e-06:1e-07:9.3e+02:1.4e+03
chr1	45100000	45125000	C1orf228:-25Kb:3.2e-05:4e-07:9.3e+02:1.4e+03
chr1	45100000	45125000	TMEM53:-25Kb:3.2e-05:4e-07:9.3e+02:1.4e+03
chr1	45200000	45225000	RPS8:-25Kb:0:0:8.7e+02:1.7e+03
chr1	45200000	45225000	SNORD38A:-25Kb:0:0:8.7e+02:1.7e+03
chr1	45200000	45225000	SNORD38B:-25Kb:0:0:8.7e+02:1.7e+03
chr1	45200000	45225000	SNORD46:-25Kb:0:0:8.7e+02:1.7e+03
chr1	45200000	45225000	SNORD55:-25Kb:0:0:8.7e+02:1.7e+03
chr1	45225000	45250000	BEST4:-25Kb:7.1e-05:1.8e-06:8.7e+02:1.3e+03
chr1	45225000	45250000	BTBD19:-25Kb:7.1e-05:1.8e-06:8.7e+02:1.3e+03
chr1	45225000	45250000	KIF2C:25Kb:0:0:8.7e+02:1.7e+03
chr1	45225000	45250000	PLK3:-25Kb:7.1e-05:1.8e-06:8.7e+02:1.3e+03
chr1	45225000	45250000	TCTEX1D4:-25Kb:7.1e-05:1.8e-06:8.7e+02:1.3e+03
chr1	45250000	45275000	RPS8:25Kb:8.8e-05:2.2e-06:8.7e+02:1.3e+03
chr1	45250000	45275000	SNORD38A:25Kb:8.8e-05:2.2e-06:8.7e+02:1.3e+03
chr1	45250000	45275000	SNORD38B:25Kb:8.8e-05:2.2e-06:8.7e+02:1.3e+03
chr1	45250000	45275000	SNORD46:25Kb:8.8e-05:2.2e-06:8.7e+02:1.3e+03
chr1	45250000	45275000	SNORD55:25Kb:8.8e-05:2.2e-06:8.7e+02:1.3e+03
chr1	45275000	45300000	BEST4:25Kb:0:0:8.7e+02:1.9e+03
chr1	45275000	45300000	BTBD19:25Kb:0:0:8.7e+02:1.9e+03
chr1	45275000	45300000	PLK3:25Kb:0:0:8.7e+02:1.9e+03
chr1	45275000	45300000	TCTEX1D4:25Kb:0:0:8.7e+02:1.9e+03
chr1	45475000	45500000	LOC400752:-275Kb:1.7e-14:2.2e-16:1.3e+02:7.3e+02
chr1	45750000	45775000	HECTD3:275Kb:0:0:1.3e+02:7.3e+02
chr1	45750000	45775000	UROD:275Kb:0:0:1.3e+02:7.3e+02
chr1	45800000	45825000	CCDC163P:-150Kb:4e-07:5.2e-09:1.7e+02:6.8e+02
chr1	45800000	45825000	MMACHC:-150Kb:4e-07:5.2e-09:1.7e+02:6.8e+02
chr1	45800000	45825000	TESK2:-150Kb:4e-07:5.2e-09:1.7e+02:6.8e+02
chr1	45825000	45850000	CCDC163P:-125Kb:4.8e-06:1.2e-07:1.9e+02:6.5e+02
chr1	45825000	45850000	MMACHC:-125Kb:4.8e-06:1.2e-07:1.9e+02:6.5e+02
chr1	45825000	45850000	TESK2:-125Kb:4.8e-06:1.2e-07:1.9e+02:6.5e+02
chr1	45950000	45975000	MUTYH:150Kb:2.4e-10:3e-12:1.7e+02:6.8e+02
chr1	45950000	45975000	TOE1:150Kb:2.4e-10:3e-12:1.7e+02:6.8e+02
chr1	46475000	46500000	TSPAN1:-150Kb:2.7e-11:7.3e-13:2.2e+02:9.3e+02
chr1	46500000	46525000	TSPAN1:-125Kb:0:0:2.1e+02:1.2e+03
chr1	46600000	46625000	TSPAN1:-25Kb:7.4e-10:3e-11:8.9e+02:1.5e+03
chr1	46850000	46875000	LOC729041:-25Kb:1.4e-07:3.7e-09:7.1e+02:1.5e+03
chr1	46875000	46900000	FAAH:25Kb:2.6e-07:3.3e-09:7.1e+02:1.5e+03
chr1	46900000	46925000	KNCN:-100Kb:1.5e-10:2.1e-12:2.2e+02:1.1e+03
chr1	46900000	46925000	LOC729041:25Kb:0:0:7.1e+02:2e+03
chr1	46900000	46925000	MKNK1-AS1:-100Kb:1.5e-10:2.1e-12:2.2e+02:1.1e+03
chr1	46925000	46950000	KNCN:-75Kb:5.5e-06:2.2e-07:2.8e+02:9.3e+02
chr1	46925000	46950000	MKNK1-AS1:-75Kb:5.5e-06:2.2e-07:2.8e+02:9.3e+02
chr1	46975000	47000000	DMBX1:25Kb:7.9e-09:9.9e-11:7.1e+02:1.5e+03
chr1	46975000	47000000	LOC729041:100Kb:1.8e-05:7e-07:2.2e+02:8.4e+02
chr1	47025000	47050000	KNCN:25Kb:1.8e-09:4.8e-11:7.1e+02:1.5e+03
chr1	47025000	47050000	MKNK1:-25Kb:1.3e-09:2.8e-11:7.1e+02:1.6e+03
chr1	47025000	47050000	MKNK1-AS1:25Kb:1.8e-09:4.8e-11:7.1e+02:1.5e+03
chr1	47050000	47075000	MOB3C:-25Kb:2.7e-09:3.4e-11:7.1e+02:1.6e+03
chr1	47075000	47100000	MKNK1:25Kb:1.3e-09:3.4e-11:7.1e+02:1.6e+03
chr1	47650000	47675000	TAL1:-25Kb:0:0:7.1e+02:2.4e+03
chr1	47675000	47700000	PDZK1IP1:25Kb:0:0:7.1e+02:2.4e+03
chr1	47700000	47725000	TAL1:25Kb:1.2e-12:2.9e-14:7.1e+02:1.7e+03
chr1	51725000	51750000	RNF11:25Kb:5.8e-06:7.1e-08:8.1e+02:1.1e+03
chr1	51775000	51800000	TTC39A:-25Kb:3.8e-09:4.8e-11:8.1e+02:1.2e+03
chr1	52100000	52125000	OSBPL9:25Kb:2.9e-05:3.8e-07:8.1e+02:1.1e+03
chr1	52300000	52325000	NRD1:-25Kb:1.4e-05:1.8e-07:8.1e+02:1.1e+03
chr1	52325000	52350000	MIR761:25Kb:1.5e-05:1.8e-07:8.1e+02:1.1e+03
chr1	52375000	52400000	RAB3B:-75Kb:2.4e-05:3e-07:3.1e+02:6.3e+02
chr1	52750000	52775000	ZFYVE9:150Kb:5.1e-07:6.6e-09:1.6e+02:5.3e+02
chr1	53025000	53050000	GPX7:-25Kb:5e-05:6.3e-07:7.7e+02:1e+03
chr1	53100000	53125000	FAM159A:25Kb:8.9e-07:1.1e-08:7.7e+02:1.1e+03
chr1	53125000	53150000	ORC1:275Kb:1.3e-06:1.6e-08:94:4.1e+02
chr1	53125000	53150000	PRPF38A:275Kb:1.3e-06:1.6e-08:94:4.1e+02
chr1	53400000	53425000	ECHDC2:25Kb:7.5e-07:9.6e-09:7.7e+02:1.1e+03
chr1	53400000	53425000	SCP2:25Kb:7.5e-07:9.6e-09:7.7e+02:1.1e+03
chr1	53575000	53600000	SLC1A7:-25Kb:2.2e-13:2.7e-15:8.9e+02:1.3e+03
chr1	53650000	53675000	C1orf123:-25Kb:2e-06:2.4e-08:8.9e+02:1.2e+03
chr1	53675000	53700000	CPT2:25Kb:1.1e-06:1.5e-08:8.9e+02:1.2e+03
chr1	53750000	53775000	LRP8:-25Kb:0:0:8.9e+02:1.5e+03
chr1	53800000	53825000	LRP8:25Kb:9.3e-05:4.6e-06:8.9e+02:1.1e+03
chr1	53825000	53850000	LRP8:50Kb:2.8e-05:7.7e-07:4.9e+02:7.6e+02
chr1	53850000	53875000	LRP8:75Kb:2.8e-05:1e-06:3.5e+02:6.2e+02
chr1	54675000	54700000	CYB5RL:25Kb:4.8e-06:6e-08:9.4e+02:1.5e+03
chr1	54675000	54700000	MRPL37:25Kb:4.8e-06:6e-08:9.4e+02:1.5e+03
chr1	55400000	55425000	BSND:-50Kb:1.1e-06:1.3e-08:3.3e+02:8.9e+02
chr1	57275000	57300000	C8B:-150Kb:6.1e-05:2.4e-06:73:1.7e+02
chr1	57300000	57325000	C8B:-125Kb:1.2e-06:1.5e-08:82:2e+02
chr1	57400000	57425000	C8B:-25Kb:1.2e-05:3e-07:3.5e+02:4.6e+02
chr1	57425000	57450000	C8A:125Kb:1.3e-06:1.7e-08:82:2e+02
chr1	59275000	59300000	LOC100131060:25Kb:5.8e-09:7.7e-11:5.9e+02:8.3e+02
chr1	60200000	60225000	MIR4711:25Kb:3e-06:4e-08:3.6e+02:5.5e+02
chr1	61425000	61450000	NFIA:-100Kb:5.7e-06:2.5e-07:1.5e+02:3.1e+02
chr1	61500000	61525000	NFIA:-25Kb:5.1e-07:1.5e-08:5e+02:6.7e+02
chr1	61600000	61625000	NFIA:75Kb:2e-07:2.9e-09:2e+02:3.8e+02
chr1	61625000	61650000	NFIA:100Kb:7.6e-05:4.5e-06:1.5e+02:2.9e+02
chr1	62750000	62775000	KANK4:-25Kb:6.4e-07:1.7e-08:3.8e+02:5.1e+02
chr1	62800000	62825000	KANK4:25Kb:0:0:3.8e+02:6.3e+02
chr1	62850000	62875000	KANK4:75Kb:3e-06:1.2e-07:1.5e+02:2.7e+02
chr1	62850000	62875000	L1TD1:200Kb:4.1e-06:5.2e-08:77:2e+02
chr1	63750000	63775000	FOXD3:-25Kb:1.7e-13:2.3e-15:3.5e+02:5.4e+02
chr1	63750000	63775000	LINC00466:-25Kb:1.7e-13:2.3e-15:3.5e+02:5.4e+02
chr1	63775000	63800000	ALG6:-50Kb:1.9e-05:7.2e-07:2e+02:3.2e+02
chr1	63800000	63825000	ALG6:-25Kb:0:0:3.5e+02:5.8e+02
chr1	63800000	63825000	FOXD3:25Kb:2.1e-06:5.9e-08:3.5e+02:4.8e+02
chr1	63800000	63825000	LINC00466:25Kb:2.1e-06:5.9e-08:3.5e+02:4.8e+02
chr1	63825000	63850000	FOXD3:50Kb:2.2e-05:9e-07:2e+02:3.2e+02
chr1	63825000	63850000	LINC00466:50Kb:2.2e-05:9e-07:2e+02:3.2e+02
chr1	63850000	63875000	ALG6:25Kb:1.3e-14:3.3e-16:3.5e+02:5.4e+02
chr1	64025000	64050000	DLEU2L:25Kb:8.7e-09:1.1e-10:1.4e+02:3e+02
chr1	65325000	65350000	JAK1:-100Kb:4.8e-05:1.9e-06:1.4e+02:3.6e+02
chr1	65400000	65425000	JAK1:-25Kb:4e-09:1.1e-10:4.7e+02:7.7e+02
chr1	65450000	65475000	JAK1:25Kb:2.6e-12:3.5e-14:4.7e+02:8.2e+02
chr1	65625000	65650000	AK4:25Kb:0:0:4.9e+02:8.9e+02
chr1	65675000	65700000	LEPROT:-200Kb:4e-08:1.8e-09:95:3.7e+02
chr1	65700000	65725000	DNAJC6:-25Kb:1.5e-07:3.8e-09:4.9e+02:7.6e+02
chr1	65700000	65725000	LEPROT:-175Kb:1.4e-10:2.1e-12:1.1e+02:4.3e+02
chr1	65750000	65775000	DNAJC6:25Kb:0:0:4.9e+02:9e+02
chr1	65850000	65875000	LEPROT:-25Kb:1e-09:3.1e-11:4.9e+02:8e+02
chr1	65950000	65975000	LEPR:-25Kb:3.9e-09:4.9e-11:4.9e+02:7.9e+02
chr1	67450000	67475000	C1orf141:-150Kb:6.9e-07:9.3e-09:1.2e+02:3.8e+02
chr1	67575000	67600000	C1orf141:-25Kb:2.4e-05:6.6e-07:4.7e+02:6.9e+02
chr1	68000000	68025000	GADD45A:-150Kb:1.1e-05:4.5e-07:1.8e+02:4.4e+02
chr1	68025000	68050000	GADD45A:-125Kb:6.6e-05:3.6e-06:1.6e+02:3.9e+02
chr1	68175000	68200000	GADD45A:25Kb:3.2e-07:8.5e-09:5.8e+02:8.7e+02
chr1	68200000	68225000	GADD45A:50Kb:0:0:3.3e+02:8.8e+02
chr1	70625000	70650000	LRRC40:-25Kb:6.4e-06:8.8e-08:3.8e+02:5.3e+02
chr1	70625000	70650000	SRSF11:-25Kb:6.4e-06:8.8e-08:3.8e+02:5.3e+02
chr1	70775000	70800000	ANKRD13C:-25Kb:0:0:3.8e+02:6.2e+02
chr1	70775000	70800000	HHLA3:-25Kb:0:0:3.8e+02:6.2e+02
chr1	70800000	70825000	CTH:-75Kb:1.7e-09:2.5e-11:1.5e+02:3.3e+02
chr1	70825000	70850000	ANKRD13C:25Kb:0:0:3.8e+02:6.3e+02
chr1	70825000	70850000	HHLA3:25Kb:0:0:3.8e+02:6.3e+02
chr1	70850000	70875000	ANKRD13C:50Kb:2.1e-09:1.2e-10:2.1e+02:3.9e+02
chr1	70850000	70875000	CTH:-25Kb:7.2e-07:3.2e-08:3.8e+02:5.3e+02
chr1	70850000	70875000	HHLA3:50Kb:2.1e-09:1.2e-10:2.1e+02:3.9e+02
chr1	70875000	70900000	ANKRD13C:75Kb:9e-10:3.8e-11:1.5e+02:3.3e+02
chr1	70875000	70900000	HHLA3:75Kb:9e-10:3.8e-11:1.5e+02:3.3e+02
chr1	70900000	70925000	CTH:25Kb:4.8e-07:1.4e-08:3.8e+02:5.3e+02
chr1	70925000	70950000	CTH:50Kb:3.2e-06:1.9e-07:2.1e+02:3.5e+02
chr1	70950000	70975000	PTGER3:-550Kb:2e-06:1.5e-07:16:1.4e+02
chr1	70950000	70975000	ZRANB2-AS1:-550Kb:2e-06:1.5e-07:16:1.4e+02
chr1	70975000	71000000	PTGER3:-525Kb:5.9e-15:1.1e-16:94:2.9e+02
chr1	70975000	71000000	ZRANB2-AS1:-525Kb:5.9e-15:1.1e-16:94:2.9e+02
chr1	71125000	71150000	PTGER3:-375Kb:2e-06:9.1e-08:94:2.2e+02
chr1	71125000	71150000	ZRANB2-AS1:-375Kb:2e-06:9.1e-08:94:2.2e+02
chr1	71150000	71175000	PTGER3:-350Kb:2e-06:1.5e-07:95:2.2e+02
chr1	71150000	71175000	ZRANB2-AS1:-350Kb:2e-06:1.5e-07:95:2.2e+02
chr1	75150000	75175000	CRYZ:-25Kb:8.8e-15:2.2e-16:1.7e+02:3e+02
chr1	75150000	75175000	TYW3:-25Kb:8.8e-15:2.2e-16:1.7e+02:3e+02
chr1	75200000	75225000	CRYZ:25Kb:0:0:1.7e+02:3.3e+02
chr1	75200000	75225000	TYW3:25Kb:0:0:1.7e+02:3.3e+02
chr1	76100000	76125000	ACADM:-75Kb:8.7e-12:3.5e-13:1.4e+02:2.9e+02
chr1	76125000	76150000	ACADM:-50Kb:1.9e-06:1e-07:2e+02:3e+02
chr1	76125000	76150000	MSH4:-125Kb:3.7e-05:2.6e-06:91:1.8e+02
chr1	76125000	76150000	RABGGTB:-125Kb:3.7e-05:2.6e-06:91:1.8e+02
chr1	76125000	76150000	SNORD45A:-125Kb:3.7e-05:2.6e-06:91:1.8e+02
chr1	76125000	76150000	SNORD45B:-125Kb:3.7e-05:2.6e-06:91:1.8e+02
chr1	76125000	76150000	SNORD45C:-125Kb:3.7e-05:2.6e-06:91:1.8e+02
chr1	76150000	76175000	ACADM:-25Kb:1.7e-14:4.4e-16:3.5e+02:5.2e+02
chr1	76175000	76200000	MSH4:-75Kb:0:0:1.4e+02:4e+02
chr1	76175000	76200000	RABGGTB:-75Kb:0:0:1.4e+02:4e+02
chr1	76175000	76200000	SNORD45A:-75Kb:0:0:1.4e+02:4e+02
chr1	76175000	76200000	SNORD45B:-75Kb:0:0:1.4e+02:4e+02
chr1	76175000	76200000	SNORD45C:-75Kb:0:0:1.4e+02:4e+02
chr1	76200000	76225000	ACADM:25Kb:5.9e-05:4.7e-06:3.5e+02:4.4e+02
chr1	76200000	76225000	MSH4:-50Kb:3.2e-07:1.4e-08:2e+02:3.1e+02
chr1	76200000	76225000	RABGGTB:-50Kb:3.2e-07:1.4e-08:2e+02:3.1e+02
chr1	76200000	76225000	SNORD45A:-50Kb:3.2e-07:1.4e-08:2e+02:3.1e+02
chr1	76200000	76225000	SNORD45B:-50Kb:3.2e-07:1.4e-08:2e+02:3.1e+02
chr1	76200000	76225000	SNORD45C:-50Kb:3.2e-07:1.4e-08:2e+02:3.1e+02
chr1	76225000	76250000	ACADM:50Kb:5.5e-06:3.6e-07:2e+02:3e+02
chr1	76225000	76250000	MSH4:-25Kb:0:0:3.5e+02:5.3e+02
chr1	76225000	76250000	RABGGTB:-25Kb:0:0:3.5e+02:5.3e+02
chr1	76225000	76250000	SNORD45A:-25Kb:0:0:3.5e+02:5.3e+02
chr1	76225000	76250000	SNORD45B:-25Kb:0:0:3.5e+02:5.3e+02
chr1	76225000	76250000	SNORD45C:-25Kb:0:0:3.5e+02:5.3e+02
chr1	76250000	76275000	ACADM:75Kb:0:0:1.4e+02:4e+02
chr1	76275000	76300000	MSH4:25Kb:9.9e-06:5.6e-07:3.5e+02:4.5e+02
chr1	76275000	76300000	RABGGTB:25Kb:9.9e-06:5.6e-07:3.5e+02:4.5e+02
chr1	76275000	76300000	SNORD45A:25Kb:9.9e-06:5.6e-07:3.5e+02:4.5e+02
chr1	76275000	76300000	SNORD45B:25Kb:9.9e-06:5.6e-07:3.5e+02:4.5e+02
chr1	76275000	76300000	SNORD45C:25Kb:9.9e-06:5.6e-07:3.5e+02:4.5e+02
chr1	76550000	76575000	ST6GALNAC3:25Kb:1.4e-05:1.8e-07:2.2e+02:3.2e+02
chr1	77650000	77675000	PIGK:-25Kb:8.2e-11:1.1e-12:2.3e+02:3.7e+02
chr1	77700000	77725000	AK5:-25Kb:3.8e-06:5e-08:2.3e+02:3.4e+02
chr1	78100000	78125000	ZZZ3:-25Kb:3.4e-13:4.3e-15:5e+02:6.6e+02
chr1	78175000	78200000	FAM73A:-50Kb:1.2e-12:3.1e-14:2.7e+02:4.2e+02
chr1	78175000	78200000	USP33:-50Kb:1.2e-12:3.1e-14:2.7e+02:4.2e+02
chr1	78200000	78225000	FAM73A:-25Kb:0:0:5e+02:6.7e+02
chr1	78200000	78225000	USP33:-25Kb:0:0:5e+02:6.7e+02
chr1	78425000	78450000	DNAJB4:-25Kb:1.5e-05:3.9e-07:5e+02:6e+02
chr1	78450000	78475000	FUBP1:25Kb:1.7e-05:4.2e-07:5e+02:6e+02
chr1	78550000	78575000	DNAJB4:100Kb:1.5e-05:2.8e-07:1.4e+02:2.4e+02
chr1	78550000	78575000	FUBP1:125Kb:3.8e-05:1.4e-06:1.1e+02:2.1e+02
chr1	78575000	78600000	FUBP1:150Kb:6.7e-07:8.5e-09:99:2.1e+02
chr1	84350000	84375000	MIR548AP:-25Kb:3.4e-05:4.3e-07:99:2.5e+02
chr1	84550000	84575000	PRKACB:25Kb:1.1e-10:1.3e-12:3.6e+02:5.8e+02
chr1	84900000	84925000	RPF1:-25Kb:2.8e-07:5.9e-09:3.6e+02:5.6e+02
chr1	84950000	84975000	CTBS:-75Kb:2.3e-05:9.2e-07:1.7e+02:3.4e+02
chr1	85000000	85025000	CTBS:-25Kb:1.5e-05:4e-07:3.6e+02:5.3e+02
chr1	85025000	85050000	GNG5:75Kb:4.2e-05:7.3e-07:1.7e+02:3.4e+02
chr1	85050000	85075000	CTBS:25Kb:2.2e-10:2.9e-12:3.6e+02:6e+02
chr1	85050000	85075000	GNG5:100Kb:4.2e-05:1.1e-06:1.4e+02:3e+02
chr1	85050000	85075000	RPF1:125Kb:2.8e-07:7.6e-09:1.2e+02:3.2e+02
chr1	85075000	85100000	C1orf180:-25Kb:0:0:3.6e+02:7e+02
chr1	85100000	85125000	SSX2IP:-50Kb:1.5e-08:5.8e-10:2.3e+02:4.4e+02
chr1	85125000	85150000	C1orf180:25Kb:8.3e-13:2.2e-14:3.6e+02:6.2e+02
chr1	85125000	85150000	SSX2IP:-25Kb:0:0:3.6e+02:6.6e+02
chr1	85150000	85175000	C1orf180:50Kb:1.1e-08:4.4e-10:2.3e+02:4.4e+02
chr1	85175000	85200000	C1orf180:75Kb:4.3e-08:2.3e-09:1.7e+02:3.8e+02
chr1	85175000	85200000	SSX2IP:25Kb:0:0:3.6e+02:1e+03
chr1	85575000	85600000	BCL10:-150Kb:5.2e-09:7.5e-11:88:2.9e+02
chr1	85575000	85600000	C1orf52:-150Kb:5.2e-09:7.5e-11:88:2.9e+02
chr1	85575000	85600000	LOC646626:-150Kb:5.2e-09:7.5e-11:88:2.9e+02
chr1	85675000	85700000	MIR4423:100Kb:8.8e-05:3.3e-06:1.3e+02:2.7e+02
chr1	85700000	85725000	BCL10:-25Kb:1.6e-05:6.7e-07:4.2e+02:5.8e+02
chr1	85700000	85725000	C1orf52:-25Kb:1.6e-05:6.7e-07:4.2e+02:5.8e+02
chr1	85700000	85725000	LOC646626:-25Kb:1.6e-05:6.7e-07:4.2e+02:5.8e+02
chr1	85700000	85725000	MIR4423:125Kb:1.3e-13:1.7e-15:1e+02:3.6e+02
chr1	85725000	85750000	MIR4423:150Kb:1e-08:2.5e-10:88:2.9e+02
chr1	85750000	85775000	BCL10:25Kb:1.6e-07:4.6e-09:4.2e+02:6.1e+02
chr1	85750000	85775000	C1orf52:25Kb:1.6e-07:4.6e-09:4.2e+02:6.1e+02
chr1	85750000	85775000	LOC646626:25Kb:1.6e-07:4.6e-09:4.2e+02:6.1e+02
chr1	86900000	86925000	CLCA1:-25Kb:1.1e-11:1.3e-13:3.5e+02:5.7e+02
chr1	86900000	86925000	CLCA2:25Kb:1.7e-13:2.1e-15:3.5e+02:5.8e+02
chr1	87400000	87425000	HS2ST1:25Kb:3.9e-13:4.9e-15:3.5e+02:5.8e+02
chr1	87400000	87425000	SEP15:25Kb:3.9e-13:4.9e-15:3.5e+02:5.8e+02
chr1	87550000	87575000	LOC339524:-25Kb:3.2e-05:4.7e-07:3.5e+02:5.1e+02
chr1	87750000	87775000	LMO4:-25Kb:1.8e-05:4.7e-07:3.1e+02:4.7e+02
chr1	87800000	87825000	LMO4:25Kb:6.3e-06:8.5e-08:3.1e+02:4.8e+02
chr1	89375000	89400000	GTF2B:25Kb:3.7e-08:4.8e-10:3.9e+02:5.9e+02
chr1	89400000	89425000	CCBL2:-25Kb:2.9e-08:3.8e-10:3.9e+02:5.8e+02
chr1	89550000	89575000	GBP2:-25Kb:3.9e-07:4.8e-09:3.9e+02:5.8e+02
chr1	90225000	90250000	FLJ27354:150Kb:9.3e-06:1.2e-07:1.7e+02:3.4e+02
chr1	90225000	90250000	GEMIN8P4:-225Kb:5.3e-07:2.2e-08:1.1e+02:3e+02
chr1	90225000	90250000	LRRC8C:150Kb:9.3e-06:1.2e-07:1.7e+02:3.4e+02
chr1	90225000	90250000	ZNF326:-225Kb:5.3e-07:2.2e-08:1.1e+02:3e+02
chr1	90250000	90275000	GEMIN8P4:-200Kb:0:0:1.2e+02:4.4e+02
chr1	90250000	90275000	LRRC8D:-25Kb:1.3e-06:8.6e-08:5.5e+02:7.4e+02
chr1	90250000	90275000	ZNF326:-200Kb:0:0:1.2e+02:4.4e+02
chr1	90275000	90300000	GEMIN8P4:-175Kb:1.9e-08:5.1e-10:1.4e+02:3.5e+02
chr1	90275000	90300000	ZNF326:-175Kb:1.9e-08:5.1e-10:1.4e+02:3.5e+02
chr1	90300000	90325000	LRRC8D:25Kb:1.5e-10:2e-12:5.5e+02:8e+02
chr1	90350000	90375000	LRRC8D:75Kb:9.9e-07:4.2e-08:2.2e+02:4.1e+02
chr1	90375000	90400000	LRRC8D:100Kb:1.7e-06:1.4e-07:1.8e+02:3.6e+02
chr1	90400000	90425000	LRRC8D:125Kb:2.1e-05:1.9e-06:2e+02:3.6e+02
chr1	90425000	90450000	LRRC8D:150Kb:9.9e-07:5.2e-08:1.7e+02:3.5e+02
chr1	90450000	90475000	LRRC8D:175Kb:2.1e-08:5.6e-10:1.4e+02:3.5e+02
chr1	93250000	93275000	RPL5:-25Kb:4.2e-10:5.2e-12:5e+02:7.7e+02
chr1	93275000	93300000	EVI5:25Kb:1.5e-10:1.8e-12:5e+02:7.7e+02
chr1	93300000	93325000	FAM69A:-125Kb:2.3e-07:8.8e-09:1.4e+02:3.9e+02
chr1	93325000	93350000	FAM69A:-100Kb:6e-08:1.5e-09:1.7e+02:4.3e+02
chr1	93400000	93425000	FAM69A:-25Kb:6.2e-06:3.1e-07:5e+02:7.2e+02
chr1	93425000	93450000	SNORA66:125Kb:1.4e-08:3.7e-10:1.4e+02:3.9e+02
chr1	93425000	93450000	SNORD21:125Kb:1.4e-08:3.7e-10:1.4e+02:3.9e+02
chr1	93450000	93475000	FAM69A:25Kb:0:0:5e+02:8.8e+02
chr1	93450000	93475000	SNORA66:150Kb:0:0:1.3e+02:4.9e+02
chr1	93450000	93475000	SNORD21:150Kb:0:0:1.3e+02:4.9e+02
chr1	93475000	93500000	MTF2:-50Kb:1.3e-06:1.6e-08:2.9e+02:5.4e+02
chr1	94025000	94050000	LOC100129046:-25Kb:4.3e-14:5.6e-16:5.9e+02:9.6e+02
chr1	94075000	94100000	FNBP1L:175Kb:8.6e-05:1.1e-06:1.1e+02:3.3e+02
chr1	94075000	94100000	LOC100129046:25Kb:3.9e-10:1e-11:5.9e+02:9e+02
chr1	94550000	94575000	ABCA4:-25Kb:3.4e-05:4.2e-07:3.8e+02:6.5e+02
chr1	95350000	95375000	CNN3:-25Kb:2.3e-05:2.8e-07:4.5e+02:6.8e+02
chr1	95350000	95375000	LOC729970:-25Kb:2.3e-05:2.8e-07:4.5e+02:6.8e+02
chr1	95525000	95550000	TMEM56:-25Kb:1.6e-06:4.1e-08:4.5e+02:6.7e+02
chr1	95550000	95575000	ALG14:25Kb:6.5e-06:8.5e-08:4.5e+02:6.7e+02
chr1	95550000	95575000	TMEM56-RWDD3:-25Kb:9.9e-09:1.3e-10:4.5e+02:7.1e+02
chr1	95575000	95600000	TMEM56:25Kb:1.5e-08:1.9e-10:4.5e+02:7.1e+02
chr1	97150000	97175000	PTBP2:-25Kb:0:0:1.9e+02:2.9e+02
chr1	97200000	97225000	PTBP2:25Kb:0:0:1.9e+02:4.1e+02
chr1	97225000	97250000	PTBP2:50Kb:6.8e-07:4.4e-08:1e+02:1.6e+02
chr1	97250000	97275000	PTBP2:75Kb:7.1e-11:2.7e-12:69:1.5e+02
chr1	97275000	97300000	PTBP2:100Kb:3.1e-10:1.6e-11:53:1.3e+02
chr1	98525000	98550000	MIR137HG:25Kb:1.8e-05:2.4e-07:1.4e+02:1.8e+02
chr1	98525000	98550000	MIR2682:25Kb:1.8e-05:2.4e-07:1.4e+02:1.8e+02
chr1	100075000	100100000	PALMD:-25Kb:0:0:2.6e+02:7.4e+02
chr1	100125000	100150000	PALMD:25Kb:8e-05:2.1e-06:2.6e+02:5.1e+02
chr1	100775000	100800000	CDC14A:-25Kb:4e-05:5e-07:5.8e+02:8.7e+02
chr1	101725000	101750000	S1PR1:25Kb:1.6e-07:2.3e-09:4.5e+02:7.7e+02
chr1	104000000	104025000	RNPC3:-50Kb:1.8e-06:1e-07:18:74
chr1	104025000	104050000	RNPC3:-25Kb:0:0:77:1.8e+02
chr1	104050000	104075000	ACTG1P4:-50Kb:3.9e-12:5e-14:18:98
chr1	104050000	104075000	AMY2B:-25Kb:0:0:77:2.3e+02
chr1	104075000	104100000	ACTG1P4:-25Kb:3.9e-06:9.9e-08:77:1.3e+02
chr1	104075000	104100000	RNPC3:25Kb:0:0:77:2.3e+02
chr1	104100000	104125000	AMY2B:25Kb:3.9e-06:9.7e-08:77:1.3e+02
chr1	104100000	104125000	RNPC3:50Kb:1.5e-12:6.3e-14:18:98
chr1	104575000	104600000	LOC100129138:-25Kb:3.1e-14:7.8e-16:1.2e+02:2e+02
chr1	104625000	104650000	LOC100129138:25Kb:0:0:1.2e+02:2.4e+02
chr1	107550000	107575000	PRMT6:-25Kb:0:0:2.7e+02:5.4e+02
chr1	107600000	107625000	PRMT6:25Kb:5.3e-13:1.3e-14:2.7e+02:4.6e+02
chr1	109675000	109700000	C1orf194:25Kb:9.2e-08:1.2e-09:8.5e+02:1.4e+03
chr1	109675000	109700000	KIAA1324:25Kb:9.2e-08:1.2e-09:8.5e+02:1.4e+03
chr1	109725000	109750000	CELSR2:-50Kb:1.6e-14:4.4e-16:28:8.1e+02
chr1	109725000	109750000	SARS:-25Kb:1e-09:2.9e-11:8.5e+02:1.5e+03
chr1	109750000	109775000	CELSR2:-25Kb:0:0:47:1.7e+03
chr1	109775000	109800000	SARS:25Kb:0:0:47:1.7e+03
chr1	109800000	109825000	SARS:50Kb:5.3e-08:2.3e-09:28:6e+02
chr1	109800000	109825000	SORT1:-125Kb:5.6e-09:7.7e-11:3.1e+02:9.4e+02
chr1	110025000	110050000	AMIGO1:-25Kb:0:0:1.1e+03:2.2e+03
chr1	110050000	110075000	ATXN7L2:25Kb:0:0:1.1e+03:2.2e+03
chr1	110050000	110075000	CYB561D1:25Kb:0:0:1.1e+03:2.2e+03
chr1	110075000	110100000	AMPD2:-75Kb:1.2e-08:1.6e-10:4.7e+02:1.1e+03
chr1	110075000	110100000	EPS8L3:-225Kb:7.5e-05:3.1e-06:2e+02:6.8e+02
chr1	110075000	110100000	GNAT2:-75Kb:1.2e-08:1.6e-10:4.7e+02:1.1e+03
chr1	110150000	110175000	GNAI3:75Kb:1.1e-08:1.4e-10:4.7e+02:1.1e+03
chr1	110150000	110175000	GPR61:75Kb:1.1e-08:1.4e-10:4.7e+02:1.1e+03
chr1	110175000	110200000	EPS8L3:-125Kb:9.5e-13:1.3e-14:3.1e+02:1.1e+03
chr1	110300000	110325000	AHCYL1:-225Kb:4.8e-08:6.2e-10:2e+02:8.4e+02
chr1	110300000	110325000	GNAI3:225Kb:9.8e-05:2.6e-06:2e+02:6.8e+02
chr1	110300000	110325000	GPR61:225Kb:9.8e-05:2.6e-06:2e+02:6.8e+02
chr1	110300000	110325000	GSTM4:125Kb:6.9e-13:8.9e-15:3.1e+02:1.1e+03
chr1	110525000	110550000	EPS8L3:225Kb:1.8e-08:4.8e-10:2e+02:8.4e+02
chr1	110725000	110750000	CYMP:-275Kb:1.5e-12:2.2e-14:1.3e+02:8e+02
chr1	110725000	110750000	LAMTOR5:-225Kb:3.6e-05:9.7e-07:1.6e+02:5.9e+02
chr1	110725000	110750000	PROK1:-250Kb:6.9e-13:1.9e-14:1.4e+02:8.2e+02
chr1	110950000	110975000	CYMP:-50Kb:3.9e-05:2.2e-06:4.8e+02:9e+02
chr1	110950000	110975000	PROK1:-25Kb:0:0:8.7e+02:2.4e+03
chr1	110975000	111000000	CYMP:-25Kb:4e-07:1.1e-08:8.7e+02:1.4e+03
chr1	110975000	111000000	LAMTOR5:25Kb:0:0:8.7e+02:2.4e+03
chr1	111000000	111025000	LAMTOR5:50Kb:5.7e-05:2.3e-06:4.8e+02:9e+02
chr1	111000000	111025000	PROK1:25Kb:2.8e-07:1.2e-08:8.7e+02:1.4e+03
chr1	111025000	111050000	CYMP:25Kb:2.2e-06:9.1e-08:8.7e+02:1.3e+03
chr1	112000000	112025000	DDX20:-275Kb:1.7e-11:6.8e-13:1e+02:5.2e+02
chr1	112000000	112025000	FAM212B:-275Kb:1.7e-11:6.8e-13:1e+02:5.2e+02
chr1	112000000	112025000	LOC100506343:-275Kb:1.7e-11:6.8e-13:1e+02:5.2e+02
chr1	112025000	112050000	DDX20:-250Kb:1.7e-11:5.7e-13:1.1e+02:5.2e+02
chr1	112025000	112050000	FAM212B:-250Kb:1.7e-11:5.7e-13:1.1e+02:5.2e+02
chr1	112025000	112050000	LOC100506343:-250Kb:1.7e-11:5.7e-13:1.1e+02:5.2e+02
chr1	112050000	112075000	DDX20:-225Kb:1.6e-05:1.1e-06:1.2e+02:4e+02
chr1	112050000	112075000	FAM212B:-225Kb:1.6e-05:1.1e-06:1.2e+02:4e+02
chr1	112050000	112075000	LOC100506343:-225Kb:1.6e-05:1.1e-06:1.2e+02:4e+02
chr1	112250000	112275000	C1orf162:250Kb:1.7e-05:6.6e-07:1.1e+02:4e+02
chr1	112250000	112275000	DDX20:-25Kb:0:0:7.9e+02:1.8e+03
chr1	112250000	112275000	FAM212B:-25Kb:0:0:7.9e+02:1.8e+03
chr1	112250000	112275000	LOC100506343:-25Kb:0:0:7.9e+02:1.8e+03
chr1	112275000	112300000	C1orf162:275Kb:1.1e-10:1.5e-12:1e+02:5.2e+02
chr1	112300000	112325000	C1orf162:300Kb:4.6e-09:1.2e-10:94:4.7e+02
chr1	112300000	112325000	DDX20:25Kb:6.6e-07:3.6e-08:7.9e+02:1.1e+03
chr1	112300000	112325000	FAM212B:25Kb:6.6e-07:3.6e-08:7.9e+02:1.1e+03
chr1	112300000	112325000	LOC100506343:25Kb:6.6e-07:3.6e-08:7.9e+02:1.1e+03
chr1	112925000	112950000	CAPZA1:-225Kb:3.1e-05:8e-07:1.4e+02:4e+02
chr1	112925000	112950000	FAM19A3:-325Kb:2.7e-06:1.2e-07:90:3.8e+02
chr1	112925000	112950000	MIR4256:-75Kb:4.4e-07:5.5e-09:3.2e+02:6.6e+02
chr1	112925000	112950000	PPM1J:-325Kb:2.7e-06:1.2e-07:90:3.8e+02
chr1	112925000	112950000	RHOC:-325Kb:2.7e-06:1.2e-07:90:3.8e+02
chr1	112925000	112950000	ST7L:-225Kb:3.1e-05:8e-07:1.4e+02:4e+02
chr1	112925000	112950000	WNT2B:-75Kb:4.4e-07:5.5e-09:3.2e+02:6.6e+02
chr1	113000000	113025000	CTTNBP2NL:75Kb:5.2e-07:6.8e-09:3.2e+02:6.6e+02
chr1	113225000	113250000	CAPZA1:75Kb:1.1e-06:1.4e-08:3.2e+02:6.2e+02
chr1	113225000	113250000	MOV10:25Kb:0:0:8.1e+02:1.4e+03
chr1	113225000	113250000	ST7L:75Kb:1.1e-06:1.4e-08:3.2e+02:6.2e+02
chr1	113250000	113275000	CTTNBP2NL:325Kb:2.1e-05:5.5e-07:90:3.8e+02
chr1	113275000	113300000	FAM19A3:25Kb:3.7e-11:1.1e-12:8.1e+02:1.2e+03
chr1	113275000	113300000	PPM1J:25Kb:3.7e-11:1.1e-12:8.1e+02:1.2e+03
chr1	113275000	113300000	RHOC:25Kb:3.7e-11:1.1e-12:8.1e+02:1.2e+03
chr1	113325000	113350000	FAM19A3:75Kb:0:0:3.2e+02:9e+02
chr1	113325000	113350000	PPM1J:75Kb:0:0:3.2e+02:9e+02
chr1	113325000	113350000	RHOC:75Kb:0:0:3.2e+02:9e+02
chr1	113350000	113375000	FAM19A3:100Kb:8.2e-05:4.9e-06:2.5e+02:5e+02
chr1	113350000	113375000	PPM1J:100Kb:8.2e-05:4.9e-06:2.5e+02:5e+02
chr1	113350000	113375000	RHOC:100Kb:8.2e-05:4.9e-06:2.5e+02:5e+02
chr1	113425000	113450000	AKR7A2P1:-25Kb:1.4e-06:1.7e-08:8.1e+02:1.1e+03
chr1	113750000	113775000	LOC643441:25Kb:2.3e-10:2.8e-12:6.4e+02:1e+03
chr1	114325000	114350000	PHTF1:25Kb:1.8e-10:2.2e-12:6.4e+02:1e+03
chr1	114350000	114375000	HIPK1:-100Kb:5.9e-06:1.5e-07:1.9e+02:4.7e+02
chr1	114400000	114425000	AP4B1:-25Kb:3.2e-12:8.2e-14:6.4e+02:1e+03
chr1	114400000	114425000	BCL2L15:-25Kb:3.2e-12:8.2e-14:6.4e+02:1e+03
chr1	114400000	114425000	DCLRE1B:-25Kb:3.2e-12:8.2e-14:6.4e+02:1e+03
chr1	114425000	114450000	HIPK1:-25Kb:0:0:6.4e+02:1.3e+03
chr1	114425000	114450000	PTPN22:25Kb:1.2e-11:1.4e-13:6.4e+02:1e+03
chr1	114450000	114475000	AP4B1:25Kb:0:0:6.4e+02:1.3e+03
chr1	114450000	114475000	BCL2L15:25Kb:0:0:6.4e+02:1.3e+03
chr1	114450000	114475000	DCLRE1B:25Kb:0:0:6.4e+02:1.3e+03
chr1	114450000	114475000	RSBN1:100Kb:2.5e-05:3.3e-07:1.9e+02:4.7e+02
chr1	114650000	114675000	SYT6:-25Kb:5.5e-08:6.8e-10:7.1e+02:1e+03
chr1	115075000	115100000	TRIM33:25Kb:0:0:7.1e+02:1.1e+03
chr1	115600000	115625000	TSPAN2:-25Kb:5.8e-11:7.1e-13:4.2e+02:7.1e+02
chr1	116925000	116950000	ATP1A1OS:-25Kb:0:0:9.2e+02:1.5e+03
chr1	116975000	117000000	ATP1A1OS:25Kb:3.2e-12:8.1e-14:9.2e+02:1.4e+03
chr1	117000000	117025000	ATP1A1OS:50Kb:6.8e-06:3.5e-07:4.9e+02:8e+02
chr1	117025000	117050000	ATP1A1OS:75Kb:2.5e-06:9.7e-08:3.4e+02:6.7e+02
chr1	117025000	117050000	MAB21L3:375Kb:4.9e-06:6e-08:66:3.9e+02
chr1	118075000	118100000	FAM46C:-50Kb:2.1e-05:1.1e-06:4.2e+02:6.9e+02
chr1	118100000	118125000	FAM46C:-25Kb:0:0:7.2e+02:1.4e+03
chr1	118150000	118175000	FAM46C:25Kb:4e-13:1.6e-14:7.2e+02:1.2e+03
chr1	118200000	118225000	FAM46C:75Kb:0:0:3e+02:8.5e+02
chr1	119475000	119500000	TBX15:-50Kb:6.4e-05:1.7e-06:2.2e+02:3.8e+02
chr1	119500000	119525000	TBX15:-25Kb:4.9e-13:6.4e-15:4.1e+02:6.7e+02
chr1	120150000	120175000	ZNF697:-25Kb:0:0:6.5e+02:1.1e+03
chr1	120200000	120225000	LINC00622:75Kb:2.6e-07:3.2e-09:2.4e+02:4.4e+02
chr1	120200000	120225000	ZNF697:25Kb:0:0:6.5e+02:1e+03
chr1	120275000	120300000	HMGCS2:-25Kb:5.3e-12:6.5e-14:6.5e+02:9.5e+02
chr1	120275000	120300000	PHGDH:25Kb:0:0:6.5e+02:1.3e+03
chr1	121225000	121250000	EMBP1:-25Kb:2.5e-08:3.1e-10:1.7e+02:4.1e+02
chr1	121475000	121500000	EMBP1:225Kb:4.9e-07:1.2e-08:28:2.5e+02
chr1	145000000	145025000	PDE4DIP:-75Kb:8.2e-10:2.2e-11:3.4e+02:9.3e+02
chr1	145000000	145025000	SEC22B:-75Kb:8.2e-10:2.2e-11:3.4e+02:9.3e+02
chr1	145050000	145075000	PDE4DIP:-25Kb:6.2e-12:8.2e-14:1.7e+03:2.3e+03
chr1	145050000	145075000	SEC22B:-25Kb:6.2e-12:8.2e-14:1.7e+03:2.3e+03
chr1	145400000	145425000	ANKRD34A:-50Kb:6e-06:1.6e-07:3.5e+02:8.1e+02
chr1	145400000	145425000	POLR3GL:-50Kb:6e-06:1.6e-07:3.5e+02:8.1e+02
chr1	145425000	145450000	ANKRD34A:-25Kb:0:0:7e+02:1.7e+03
chr1	145425000	145450000	POLR3GL:-25Kb:0:0:7e+02:1.7e+03
chr1	145450000	145475000	HFE2:50Kb:1.2e-05:1.6e-07:3.5e+02:8.1e+02
chr1	145450000	145475000	TXNIP:25Kb:0:0:7e+02:1.7e+03
chr1	145525000	145550000	NUDT17:-50Kb:1.3e-06:1.7e-08:3.5e+02:8.5e+02
chr1	145525000	145550000	PIAS3:-50Kb:1.3e-06:1.7e-08:3.5e+02:8.5e+02
chr1	145550000	145575000	ANKRD35:25Kb:4e-05:1e-06:7e+02:1.1e+03
chr1	145550000	145575000	NUDT17:-25Kb:2.9e-05:7.5e-07:7e+02:1.1e+03
chr1	145550000	145575000	PIAS3:-25Kb:2.9e-05:7.5e-07:7e+02:1.1e+03
chr1	145575000	145600000	ANKRD35:50Kb:1.3e-06:1.7e-08:3.5e+02:8.5e+02
chr1	146975000	147000000	BCL9:-25Kb:0:0:4.5e+02:7e+02
chr1	147000000	147025000	LINC00624:25Kb:0:0:4.5e+02:7e+02
chr1	147075000	147100000	LINC00624:100Kb:7.2e-07:3e-08:1.5e+02:3.1e+02
chr1	147100000	147125000	ACP6:-25Kb:1e-08:1.3e-10:4.5e+02:6.4e+02
chr1	147100000	147125000	GJA8:-250Kb:6.1e-07:1.8e-08:75:2.4e+02
chr1	147100000	147125000	LINC00624:125Kb:8.6e-09:2.3e-10:1.2e+02:3.1e+02
chr1	147175000	147200000	GJA8:-175Kb:6.1e-07:1.2e-08:1.1e+02:2.8e+02
chr1	147200000	147225000	GJA5:-25Kb:2.9e-10:3.6e-12:4.5e+02:6.6e+02
chr1	147250000	147275000	GJA5:25Kb:5.1e-09:1.3e-10:4.5e+02:6.4e+02
chr1	147300000	147325000	GJA8:-50Kb:7.7e-07:3.4e-08:2.6e+02:4.2e+02
chr1	147725000	147750000	MIR5087:-75Kb:0:0:0:2.5e+02
chr1	147750000	147775000	MIR5087:-50Kb:4.8e-12:2.5e-13:0:1.8e+02
chr1	147775000	147800000	MIR5087:-25Kb:0:0:0:5.3e+02
chr1	147825000	147850000	MIR5087:25Kb:0:0:0:3e+02
chr1	149850000	149875000	MTMR11:-50Kb:5.2e-07:1.3e-08:3.7e+02:6.2e+02
chr1	149850000	149875000	SF3B4:-50Kb:5.2e-07:1.3e-08:3.7e+02:6.2e+02
chr1	149850000	149875000	SV2A:-25Kb:4.4e-15:1.1e-16:7.2e+02:1.1e+03
chr1	149875000	149900000	BOLA1:25Kb:0:0:7.2e+02:1.1e+03
chr1	149875000	149900000	HIST2H2AB:25Kb:0:0:7.2e+02:1.1e+03
chr1	149875000	149900000	HIST2H2AC:25Kb:0:0:7.2e+02:1.1e+03
chr1	149875000	149900000	HIST2H2BE:25Kb:0:0:7.2e+02:1.1e+03
chr1	149875000	149900000	MTMR11:-25Kb:0:0:7.2e+02:1.1e+03
chr1	149875000	149900000	SF3B4:-25Kb:0:0:7.2e+02:1.1e+03
chr1	149900000	149925000	BOLA1:50Kb:3.8e-07:9.5e-09:3.7e+02:6.2e+02
chr1	149900000	149925000	HIST2H2AB:50Kb:3.8e-07:9.5e-09:3.7e+02:6.2e+02
chr1	149900000	149925000	HIST2H2AC:50Kb:3.8e-07:9.5e-09:3.7e+02:6.2e+02
chr1	149900000	149925000	HIST2H2BE:50Kb:3.8e-07:9.5e-09:3.7e+02:6.2e+02
chr1	149900000	149925000	SV2A:25Kb:0:0:7.2e+02:1.1e+03
chr1	150125000	150150000	MTMR11:225Kb:1.6e-05:6e-07:81:3e+02
chr1	150125000	150150000	SF3B4:225Kb:1.6e-05:6e-07:81:3e+02
chr1	150125000	150150000	VPS45:100Kb:6.8e-08:8.4e-10:1.9e+02:4.9e+02
chr1	150150000	150175000	MTMR11:250Kb:5.4e-05:2.8e-06:66:2.7e+02
chr1	150150000	150175000	SF3B4:250Kb:5.4e-05:2.8e-06:66:2.7e+02
chr1	150225000	150250000	C1orf51:-25Kb:0:0:7.2e+02:1.3e+03
chr1	150225000	150250000	MRPS21:-25Kb:0:0:7.2e+02:1.3e+03
chr1	150250000	150275000	APH1A:25Kb:0:0:7.2e+02:1.3e+03
chr1	150250000	150275000	C1orf54:25Kb:0:0:7.2e+02:1.3e+03
chr1	150250000	150275000	CA14:25Kb:0:0:7.2e+02:1.3e+03
chr1	150450000	150475000	ADAMTSL4:-50Kb:2.3e-11:6e-13:3.8e+02:7.8e+02
chr1	150450000	150475000	MIR4257:-50Kb:2.3e-11:6e-13:3.8e+02:7.8e+02
chr1	150475000	150500000	ADAMTSL4:-25Kb:0:0:6.7e+02:1.3e+03
chr1	150475000	150500000	MIR4257:-25Kb:0:0:6.7e+02:1.3e+03
chr1	150500000	150525000	ECM1:25Kb:0:0:6.7e+02:1.3e+03
chr1	150500000	150525000	LINC00568:25Kb:0:0:6.7e+02:1.3e+03
chr1	150500000	150525000	TARS2:50Kb:4.3e-11:5.3e-13:3.8e+02:7.8e+02
chr1	150525000	150550000	ADAMTSL4:25Kb:1.7e-06:6.8e-08:6.7e+02:9.7e+02
chr1	150525000	150550000	MIR4257:25Kb:1.7e-06:6.8e-08:6.7e+02:9.7e+02
chr1	150900000	150925000	CERS2:-25Kb:0:0:6.7e+02:1.2e+03
chr1	150925000	150950000	ANXA9:-25Kb:2.4e-05:6.1e-07:6.7e+02:9.4e+02
chr1	150950000	150975000	CERS2:25Kb:2.9e-05:7.4e-07:6.7e+02:9.4e+02
chr1	150950000	150975000	FAM63A:-25Kb:1.3e-06:3.3e-08:6.7e+02:9.7e+02
chr1	150950000	150975000	PRUNE:-25Kb:1.3e-06:3.3e-08:6.7e+02:9.7e+02
chr1	150975000	151000000	ANXA9:25Kb:2.4e-06:3e-08:6.7e+02:9.7e+02
chr1	150975000	151000000	BNIPL:-25Kb:3.6e-08:8.9e-10:6.7e+02:1.1e+03
chr1	150975000	151000000	C1orf56:-25Kb:3.6e-08:8.9e-10:6.7e+02:1.1e+03
chr1	151000000	151025000	CDC42SE1:-25Kb:0:0:6.7e+02:1.3e+03
chr1	151000000	151025000	FAM63A:25Kb:1.4e-11:1.8e-13:6.7e+02:1.1e+03
chr1	151000000	151025000	GABPB2:-25Kb:0:0:6.7e+02:1.3e+03
chr1	151000000	151025000	MLLT11:-25Kb:0:0:6.7e+02:1.3e+03
chr1	151000000	151025000	PRUNE:25Kb:1.4e-11:1.8e-13:6.7e+02:1.1e+03
chr1	151025000	151050000	BNIPL:25Kb:0:0:6.7e+02:1.3e+03
chr1	151025000	151050000	C1orf56:25Kb:0:0:6.7e+02:1.3e+03
chr1	151250000	151275000	PI4KB:-50Kb:4.4e-06:5.4e-08:4.5e+02:8e+02
chr1	151250000	151275000	RFX5:-50Kb:4.4e-06:5.4e-08:4.5e+02:8e+02
chr1	151300000	151325000	ZNF687:50Kb:4.8e-06:6.1e-08:4.5e+02:8e+02
chr1	151325000	151350000	PSMB4:-25Kb:1.5e-09:1.8e-11:8.1e+02:1.2e+03
chr1	151350000	151375000	SELENBP1:25Kb:6.1e-09:7.5e-11:8.1e+02:1.2e+03
chr1	151775000	151800000	C2CD4D:-25Kb:9.2e-05:1.2e-06:8.1e+02:1.1e+03
chr1	151775000	151800000	LOC100132111:-25Kb:9.2e-05:1.2e-06:8.1e+02:1.1e+03
chr1	151775000	151800000	RORC:-25Kb:9.2e-05:1.2e-06:8.1e+02:1.1e+03
chr1	151800000	151825000	LINGO4:25Kb:9.6e-05:1.2e-06:8.1e+02:1.1e+03
chr1	152025000	152050000	RPTN:-100Kb:2.8e-06:3.7e-08:1.3e+02:4.4e+02
chr1	152025000	152050000	S100A11:25Kb:8.9e-15:1.1e-16:3.4e+02:8.5e+02
chr1	152300000	152325000	FLG2:-25Kb:2.3e-09:2.8e-11:3.4e+02:7.2e+02
chr1	153250000	153275000	LOR:25Kb:2.4e-06:3e-08:4e+02:7.2e+02
chr1	153300000	153325000	S100A12:-25Kb:9.3e-05:3.7e-06:4e+02:6.7e+02
chr1	153300000	153325000	S100A9:-25Kb:9.3e-05:3.7e-06:4e+02:6.7e+02
chr1	153325000	153350000	S100A8:-25Kb:0:0:4e+02:1e+03
chr1	153350000	153375000	S100A12:25Kb:0:0:4e+02:1e+03
chr1	153350000	153375000	S100A9:25Kb:0:0:4e+02:1e+03
chr1	153450000	153475000	S100A12:125Kb:1.7e-07:4.6e-09:2.3e+02:5.8e+02
chr1	153450000	153475000	S100A9:125Kb:1.7e-07:4.6e-09:2.3e+02:5.8e+02
chr1	153475000	153500000	S100A14:-100Kb:2.3e-05:6e-07:2.4e+02:5.4e+02
chr1	153475000	153500000	S100A16:-100Kb:2.3e-05:6e-07:2.4e+02:5.4e+02
chr1	153475000	153500000	S100A2:-50Kb:3.2e-10:8.2e-12:4.6e+02:8.8e+02
chr1	153500000	153525000	S100A14:-75Kb:6.6e-06:8.4e-08:3.1e+02:6.4e+02
chr1	153500000	153525000	S100A16:-75Kb:6.6e-06:8.4e-08:3.1e+02:6.4e+02
chr1	153500000	153525000	S100A2:-25Kb:0:0:9e+02:1.7e+03
chr1	153525000	153550000	S100A3:25Kb:0:0:9e+02:1.7e+03
chr1	153525000	153550000	S100A4:25Kb:0:0:9e+02:1.7e+03
chr1	153525000	153550000	S100A5:25Kb:0:0:9e+02:1.7e+03
chr1	153525000	153550000	S100A6:25Kb:0:0:9e+02:1.7e+03
chr1	153575000	153600000	S100A3:75Kb:2.6e-06:6.8e-08:3.1e+02:6.4e+02
chr1	153575000	153600000	S100A4:75Kb:2.6e-06:6.8e-08:3.1e+02:6.4e+02
chr1	153575000	153600000	S100A5:75Kb:2.6e-06:6.8e-08:3.1e+02:6.4e+02
chr1	153575000	153600000	S100A6:75Kb:2.6e-06:6.8e-08:3.1e+02:6.4e+02
chr1	153650000	153675000	SLC27A3:-75Kb:7.1e-06:9.4e-08:3.1e+02:6.4e+02
chr1	153725000	153750000	NPR1:75Kb:5.8e-06:7.5e-08:3.1e+02:6.4e+02
chr1	154925000	154950000	FLAD1:-25Kb:1.9e-07:2.3e-09:8.8e+02:1.3e+03
chr1	154925000	154950000	LENEP:-25Kb:1.9e-07:2.3e-09:8.8e+02:1.3e+03
chr1	154950000	154975000	CKS1B:25Kb:1.5e-07:1.9e-09:8.8e+02:1.3e+03
chr1	154950000	154975000	MIR4258:25Kb:1.5e-07:1.9e-09:8.8e+02:1.3e+03
chr1	154950000	154975000	PBXIP1:25Kb:1.5e-07:1.9e-09:8.8e+02:1.3e+03
chr1	154950000	154975000	PYGO2:25Kb:1.5e-07:1.9e-09:8.8e+02:1.3e+03
chr1	154950000	154975000	SHC1:25Kb:1.5e-07:1.9e-09:8.8e+02:1.3e+03
chr1	155025000	155050000	EFNA3:-25Kb:0:0:8.8e+02:1.5e+03
chr1	155050000	155075000	EFNA4:25Kb:0:0:8.8e+02:1.5e+03
chr1	155050000	155075000	KRTCAP2:-75Kb:4.5e-07:6.6e-09:4.9e+02:8.9e+02
chr1	155050000	155075000	LOC100505666:25Kb:0:0:8.8e+02:1.5e+03
chr1	155050000	155075000	TRIM46:-75Kb:4.5e-07:6.6e-09:4.9e+02:8.9e+02
chr1	155075000	155100000	DPM3:-25Kb:2.9e-06:7.2e-08:6.6e+02:1e+03
chr1	155075000	155100000	EFNA1:-25Kb:2.9e-06:7.2e-08:6.6e+02:1e+03
chr1	155075000	155100000	KRTCAP2:-50Kb:9.8e-07:3.8e-08:3.6e+02:7.4e+02
chr1	155075000	155100000	SLC50A1:-25Kb:2.9e-06:7.2e-08:6.6e+02:1e+03
chr1	155075000	155100000	TRIM46:-50Kb:9.8e-07:3.8e-08:3.6e+02:7.4e+02
chr1	155100000	155125000	KRTCAP2:-25Kb:4.5e-07:1.1e-08:6.6e+02:1.1e+03
chr1	155100000	155125000	TRIM46:-25Kb:4.5e-07:1.1e-08:6.6e+02:1.1e+03
chr1	155125000	155150000	DPM3:25Kb:8.9e-07:1.1e-08:6.6e+02:1.1e+03
chr1	155125000	155150000	EFNA1:25Kb:8.9e-07:1.1e-08:6.6e+02:1.1e+03
chr1	155125000	155150000	EFNA3:75Kb:1.5e-07:3.7e-09:4.9e+02:8.9e+02
chr1	155125000	155150000	SLC50A1:25Kb:8.9e-07:1.1e-08:6.6e+02:1.1e+03
chr1	155150000	155175000	GBAP1:-25Kb:3e-10:3.8e-12:6.6e+02:1.2e+03
chr1	155150000	155175000	MTX1:-25Kb:3e-10:3.8e-12:6.6e+02:1.2e+03
chr1	155150000	155175000	THBS3:-25Kb:3e-10:3.8e-12:6.6e+02:1.2e+03
chr1	155175000	155200000	MIR92B:25Kb:2.3e-10:2.8e-12:6.6e+02:1.2e+03
chr1	155175000	155200000	MUC1:25Kb:2.3e-10:2.8e-12:6.6e+02:1.2e+03
chr1	155225000	155250000	FDPS:-50Kb:0:0:3.6e+02:9.4e+02
chr1	155225000	155250000	PKLR:-25Kb:1.8e-14:4.4e-16:6.6e+02:1.2e+03
chr1	155225000	155250000	RUSC1:-50Kb:0:0:3.6e+02:9.4e+02
chr1	155225000	155250000	RUSC1-AS1:-50Kb:0:0:3.6e+02:9.4e+02
chr1	155250000	155275000	CLK2:25Kb:3.9e-14:1e-15:6.6e+02:1.2e+03
chr1	155250000	155275000	FAM189B:25Kb:3.9e-14:1e-15:6.6e+02:1.2e+03
chr1	155250000	155275000	FDPS:-25Kb:0:0:6.6e+02:1.3e+03
chr1	155250000	155275000	HCN3:25Kb:3.9e-14:1e-15:6.6e+02:1.2e+03
chr1	155250000	155275000	RUSC1:-25Kb:0:0:6.6e+02:1.3e+03
chr1	155250000	155275000	RUSC1-AS1:-25Kb:0:0:6.6e+02:1.3e+03
chr1	155250000	155275000	SCAMP3:25Kb:3.9e-14:1e-15:6.6e+02:1.2e+03
chr1	155275000	155300000	CLK2:50Kb:8.7e-15:1.1e-16:3.6e+02:9.4e+02
chr1	155275000	155300000	FAM189B:50Kb:8.7e-15:1.1e-16:3.6e+02:9.4e+02
chr1	155275000	155300000	HCN3:50Kb:8.7e-15:1.1e-16:3.6e+02:9.4e+02
chr1	155275000	155300000	PKLR:25Kb:0:0:6.6e+02:1.3e+03
chr1	155275000	155300000	SCAMP3:50Kb:8.7e-15:1.1e-16:3.6e+02:9.4e+02
chr1	156075000	156100000	LMNA:25Kb:7e-14:8.9e-16:1.1e+03:1.8e+03
chr1	156075000	156100000	MEX3A:25Kb:7e-14:8.9e-16:1.1e+03:1.8e+03
chr1	156350000	156375000	C1orf61:-25Kb:4.9e-07:6e-09:1.1e+03:1.6e+03
chr1	156350000	156375000	MIR9-1:-25Kb:4.9e-07:6e-09:1.1e+03:1.6e+03
chr1	156575000	156600000	CRABP2:-100Kb:5.2e-05:3e-06:17:4.1e+02
chr1	156575000	156600000	ISG20L2:-100Kb:5.2e-05:3e-06:17:4.1e+02
chr1	156575000	156600000	RRNAD1:-100Kb:5.2e-05:3e-06:17:4.1e+02
chr1	156600000	156625000	CRABP2:-75Kb:1.4e-11:6.2e-13:21:6.4e+02
chr1	156600000	156625000	ISG20L2:-75Kb:1.4e-11:6.2e-13:21:6.4e+02
chr1	156600000	156625000	NES:-25Kb:4.5e-08:1.9e-09:1.1e+03:1.6e+03
chr1	156600000	156625000	RRNAD1:-75Kb:1.4e-11:6.2e-13:21:6.4e+02
chr1	156625000	156650000	BCAN:25Kb:4.6e-08:1.9e-09:1.1e+03:1.6e+03
chr1	156625000	156650000	CRABP2:-50Kb:0:0:28:9.1e+02
chr1	156625000	156650000	HDGF:-75Kb:5.6e-06:1.5e-07:21:4.7e+02
chr1	156625000	156650000	ISG20L2:-50Kb:0:0:28:9.1e+02
chr1	156625000	156650000	MRPL24:-75Kb:5.6e-06:1.5e-07:21:4.7e+02
chr1	156625000	156650000	RRNAD1:-50Kb:0:0:28:9.1e+02
chr1	156650000	156675000	BCAN:50Kb:2.1e-12:3e-14:28:6.8e+02
chr1	156650000	156675000	CRABP2:-25Kb:0:0:9.2e+02:1.8e+03
chr1	156650000	156675000	HAPLN2:75Kb:4.8e-06:6.3e-08:21:4.8e+02
chr1	156650000	156675000	ISG20L2:-25Kb:0:0:9.2e+02:1.8e+03
chr1	156650000	156675000	NES:25Kb:0:0:47:1.5e+03
chr1	156650000	156675000	RRNAD1:-25Kb:0:0:9.2e+02:1.8e+03
chr1	156675000	156700000	BCAN:75Kb:2.3e-11:6.4e-13:21:6.4e+02
chr1	156675000	156700000	NES:50Kb:0:0:28:9.1e+02
chr1	156700000	156725000	NES:75Kb:2.6e-06:1.5e-07:21:4.7e+02
chr1	156700000	156725000	PRCC:-25Kb:2e-12:2.6e-14:9.2e+02:1.6e+03
chr1	156725000	156750000	HDGF:25Kb:2.1e-12:2.7e-14:9.2e+02:1.6e+03
chr1	156725000	156750000	MRPL24:25Kb:2.1e-12:2.7e-14:9.2e+02:1.6e+03
chr1	156750000	156775000	INSRR:-75Kb:3.8e-05:2.1e-06:3.8e+02:7.8e+02
chr1	156750000	156775000	NTRK1:-25Kb:2.6e-05:1e-06:9.2e+02:1.3e+03
chr1	156750000	156775000	SH2D2A:-25Kb:2.6e-05:1e-06:9.2e+02:1.3e+03
chr1	156775000	156800000	INSRR:-50Kb:1.8e-05:7.5e-07:5.3e+02:9.4e+02
chr1	156800000	156825000	INSRR:-25Kb:1.3e-10:3.7e-12:9.2e+02:1.5e+03
chr1	156800000	156825000	NTRK1:25Kb:7.2e-07:9.5e-09:9.2e+02:1.4e+03
chr1	156800000	156825000	SH2D2A:25Kb:7.2e-07:9.5e-09:9.2e+02:1.4e+03
chr1	156825000	156850000	NTRK1:50Kb:2.6e-05:8.7e-07:5.3e+02:9.4e+02
chr1	156825000	156850000	PEAR1:-25Kb:7e-11:9.8e-13:9.2e+02:1.5e+03
chr1	156825000	156850000	SH2D2A:50Kb:2.6e-05:8.7e-07:5.3e+02:9.4e+02
chr1	156850000	156875000	INSRR:25Kb:1.3e-10:3.7e-12:9.2e+02:1.5e+03
chr1	156850000	156875000	LRRC71:-25Kb:1.2e-08:1.6e-10:9.2e+02:1.4e+03
chr1	156875000	156900000	PEAR1:25Kb:7.6e-09:2.1e-10:9.2e+02:1.4e+03
chr1	156925000	156950000	MIR765:25Kb:1.4e-13:1.8e-15:9.2e+02:1.6e+03
chr1	157050000	157075000	CYCSP52:-25Kb:5.6e-07:6.8e-09:9.2e+02:1.4e+03
chr1	157050000	157075000	ETV3:-50Kb:6e-06:7.3e-08:5.3e+02:9.5e+02
chr1	157075000	157100000	ETV3L:25Kb:9.1e-07:1.1e-08:9.2e+02:1.4e+03
chr1	157100000	157125000	ETV3L:50Kb:4.8e-06:1.2e-07:5.3e+02:9.5e+02
chr1	157125000	157150000	ETV3L:75Kb:2.3e-05:8.6e-07:3.8e+02:7.8e+02
chr1	158050000	158075000	KIRREL:100Kb:4.5e-07:5.8e-09:1.2e+02:3.9e+02
chr1	158625000	158650000	OR6K2:-25Kb:5.6e-11:7.3e-13:3.3e+02:5.5e+02
chr1	158625000	158650000	SPTA1:-25Kb:5.6e-11:7.3e-13:3.3e+02:5.5e+02
chr1	159125000	159150000	DARC:-25Kb:0:0:1.6e+02:5.6e+02
chr1	159125000	159150000	LOC100131825:-25Kb:0:0:1.6e+02:5.6e+02
chr1	159150000	159175000	CADM3:25Kb:0:0:1.6e+02:5.6e+02
chr1	159175000	159200000	CADM3:50Kb:2e-05:5e-07:1.2e+02:3.4e+02
chr1	159175000	159200000	DARC:25Kb:6.1e-06:1.5e-07:1.6e+02:4e+02
chr1	159175000	159200000	LOC100131825:25Kb:6.1e-06:1.5e-07:1.6e+02:4e+02
chr1	159225000	159250000	FCER1A:-25Kb:3.8e-05:4.6e-07:1.6e+02:3.9e+02
chr1	159650000	159675000	CRP:-25Kb:1.9e-09:2.3e-11:1.6e+02:5.2e+02
chr1	159725000	159750000	DUSP23:-25Kb:6.6e-07:1.8e-08:1.6e+02:4.7e+02
chr1	159725000	159750000	FCRL6:-25Kb:6.6e-07:1.8e-08:1.6e+02:4.7e+02
chr1	159750000	159775000	IGSF9:-150Kb:4.6e-07:1.2e-08:1.2e+02:4.3e+02
chr1	159750000	159775000	SLAMF9:-150Kb:4.6e-07:1.2e-08:1.2e+02:4.3e+02
chr1	159800000	159825000	IGSF9:-100Kb:9.9e-05:3.9e-06:2.8e+02:5.2e+02
chr1	159800000	159825000	SLAMF9:-100Kb:9.9e-05:3.9e-06:2.8e+02:5.2e+02
chr1	159900000	159925000	DUSP23:150Kb:6.6e-07:9.3e-09:1.2e+02:4.3e+02
chr1	159900000	159925000	FCRL6:150Kb:6.6e-07:9.3e-09:1.2e+02:4.3e+02
chr1	159900000	159925000	LOC100505633:-25Kb:1.1e-11:1.4e-13:8.6e+02:1.3e+03
chr1	159925000	159950000	IGSF9:25Kb:6.1e-12:8.2e-14:8.6e+02:1.3e+03
chr1	159925000	159950000	SLAMF9:25Kb:6.1e-12:8.2e-14:8.6e+02:1.3e+03
chr1	159975000	160000000	DUSP23:225Kb:9.4e-05:3.8e-06:64:3.1e+02
chr1	159975000	160000000	FCRL6:225Kb:9.4e-05:3.8e-06:64:3.1e+02
chr1	160000000	160025000	IGSF8:-50Kb:5.3e-06:6.8e-08:4.9e+02:8e+02
chr1	160000000	160025000	KCNJ10:-25Kb:4.9e-09:6e-11:8.6e+02:1.2e+03
chr1	160000000	160025000	KCNJ9:-50Kb:5.3e-06:6.8e-08:4.9e+02:8e+02
chr1	160025000	160050000	PIGM:25Kb:3.8e-09:4.8e-11:8.6e+02:1.2e+03
chr1	160050000	160075000	PIGM:50Kb:1.4e-06:3.5e-08:4.9e+02:8e+02
chr1	160075000	160100000	ATP1A4:-25Kb:9.9e-13:1.2e-14:8.6e+02:1.3e+03
chr1	160100000	160125000	ATP1A2:25Kb:1e-12:1.3e-14:8.6e+02:1.3e+03
chr1	160125000	160150000	ATP1A4:25Kb:6.2e-05:1.5e-06:8.6e+02:1.1e+03
chr1	160175000	160200000	CASQ1:25Kb:9.9e-05:1.3e-06:8.6e+02:1.1e+03
chr1	160300000	160325000	NHLH1:-25Kb:0:0:8.6e+02:1.4e+03
chr1	160325000	160350000	COPA:25Kb:0:0:8.6e+02:1.4e+03
chr1	160325000	160350000	NCSTN:25Kb:0:0:8.6e+02:1.4e+03
chr1	160500000	160525000	CD84:-25Kb:1.3e-10:1.7e-12:8.6e+02:1.3e+03
chr1	161025000	161050000	KLHDC9:-25Kb:3e-09:3.9e-11:7.8e+02:1.2e+03
chr1	161025000	161050000	PVRL4:-25Kb:3e-09:3.9e-11:7.8e+02:1.2e+03
chr1	161050000	161075000	ARHGAP30:25Kb:3.2e-09:3.9e-11:7.8e+02:1.2e+03
chr1	161050000	161075000	NIT1:-25Kb:4.7e-06:5.8e-08:7.8e+02:1.1e+03
chr1	161050000	161075000	PFDN2:-25Kb:4.7e-06:5.8e-08:7.8e+02:1.1e+03
chr1	161075000	161100000	KLHDC9:25Kb:3e-06:7.8e-08:7.8e+02:1.1e+03
chr1	161075000	161100000	PVRL4:25Kb:3e-06:7.8e-08:7.8e+02:1.1e+03
chr1	161125000	161150000	ADAMTS4:-25Kb:4.3e-15:1.1e-16:7.8e+02:1.3e+03
chr1	161125000	161150000	NDUFS2:-25Kb:4.3e-15:1.1e-16:7.8e+02:1.3e+03
chr1	161150000	161175000	APOA2:-25Kb:0:0:7.8e+02:1.3e+03
chr1	161150000	161175000	B4GALT3:25Kb:8.4e-15:1.1e-16:7.8e+02:1.3e+03
chr1	161150000	161175000	C1orf192:-175Kb:1.6e-06:4e-08:1.8e+02:5e+02
chr1	161150000	161175000	FCER1G:-25Kb:0:0:7.8e+02:1.3e+03
chr1	161150000	161175000	MIR5187:-25Kb:0:0:7.8e+02:1.3e+03
chr1	161150000	161175000	PPOX:25Kb:8.4e-15:1.1e-16:7.8e+02:1.3e+03
chr1	161150000	161175000	TOMM40L:-25Kb:0:0:7.8e+02:1.3e+03
chr1	161150000	161175000	USP21:25Kb:8.4e-15:1.1e-16:7.8e+02:1.3e+03
chr1	161175000	161200000	ADAMTS4:25Kb:0:0:7.8e+02:1.3e+03
chr1	161175000	161200000	C1orf192:-150Kb:7.8e-07:9.9e-09:2.2e+02:5.6e+02
chr1	161175000	161200000	MPZ:-100Kb:1.8e-05:2.3e-07:2.5e+02:5.6e+02
chr1	161175000	161200000	NDUFS2:25Kb:0:0:7.8e+02:1.3e+03
chr1	161175000	161200000	NR1I3:-25Kb:8.7e-11:1.1e-12:7.8e+02:1.2e+03
chr1	161175000	161200000	SDHC:-100Kb:1.8e-05:2.3e-07:2.5e+02:5.6e+02
chr1	161200000	161225000	APOA2:25Kb:4.1e-11:1.1e-12:7.8e+02:1.2e+03
chr1	161200000	161225000	FCER1G:25Kb:4.1e-11:1.1e-12:7.8e+02:1.2e+03
chr1	161200000	161225000	MIR5187:25Kb:4.1e-11:1.1e-12:7.8e+02:1.2e+03
chr1	161200000	161225000	TOMM40L:25Kb:4.1e-11:1.1e-12:7.8e+02:1.2e+03
chr1	161225000	161250000	NR1I3:25Kb:7.5e-05:1.9e-06:7.8e+02:1.1e+03
chr1	161250000	161275000	APOA2:75Kb:8.4e-06:6.8e-07:3.2e+02:6.1e+02
chr1	161250000	161275000	FCER1G:75Kb:8.4e-06:6.8e-07:3.2e+02:6.1e+02
chr1	161250000	161275000	MIR5187:75Kb:8.4e-06:6.8e-07:3.2e+02:6.1e+02
chr1	161250000	161275000	TOMM40L:75Kb:8.4e-06:6.8e-07:3.2e+02:6.1e+02
chr1	161275000	161300000	APOA2:100Kb:3.8e-06:2.5e-07:2.5e+02:5.6e+02
chr1	161275000	161300000	FCER1G:100Kb:3.8e-06:2.5e-07:2.5e+02:5.6e+02
chr1	161275000	161300000	MIR5187:100Kb:3.8e-06:2.5e-07:2.5e+02:5.6e+02
chr1	161275000	161300000	TOMM40L:100Kb:3.8e-06:2.5e-07:2.5e+02:5.6e+02
chr1	161325000	161350000	ADAMTS4:175Kb:1.8e-06:9.1e-08:1.8e+02:5e+02
chr1	161325000	161350000	APOA2:150Kb:3.6e-07:1.9e-08:2.2e+02:5.6e+02
chr1	161325000	161350000	FCER1G:150Kb:3.6e-07:1.9e-08:2.2e+02:5.6e+02
chr1	161325000	161350000	MIR5187:150Kb:3.6e-07:1.9e-08:2.2e+02:5.6e+02
chr1	161325000	161350000	NDUFS2:175Kb:1.8e-06:9.1e-08:1.8e+02:5e+02
chr1	161325000	161350000	TOMM40L:150Kb:3.6e-07:1.9e-08:2.2e+02:5.6e+02
chr1	161350000	161375000	ADAMTS4:200Kb:3e-08:1.2e-09:1.5e+02:5.2e+02
chr1	161350000	161375000	APOA2:175Kb:2.4e-07:9.7e-09:1.8e+02:5.3e+02
chr1	161350000	161375000	FCER1G:175Kb:2.4e-07:9.7e-09:1.8e+02:5.3e+02
chr1	161350000	161375000	MIR5187:175Kb:2.4e-07:9.7e-09:1.8e+02:5.3e+02
chr1	161350000	161375000	NDUFS2:200Kb:3e-08:1.2e-09:1.5e+02:5.2e+02
chr1	161350000	161375000	TOMM40L:175Kb:2.4e-07:9.7e-09:1.8e+02:5.3e+02
chr1	161450000	161475000	DUSP12:-250Kb:4.7e-09:6e-11:42:4.2e+02
chr1	161650000	161675000	FCRLA:-25Kb:2.6e-10:3.2e-12:4.9e+02:8.9e+02
chr1	161650000	161675000	FCRLB:-25Kb:2.6e-10:3.2e-12:4.9e+02:8.9e+02
chr1	161675000	161700000	DUSP12:-25Kb:3.2e-06:8.1e-08:4.9e+02:7.9e+02
chr1	161675000	161700000	RPL31P11:25Kb:2.3e-10:2.8e-12:4.9e+02:8.9e+02
chr1	161700000	161725000	FCRLA:25Kb:3.4e-06:8.5e-08:4.9e+02:7.9e+02
chr1	161700000	161725000	FCRLB:25Kb:3.4e-06:8.5e-08:4.9e+02:7.9e+02
chr1	161950000	161975000	OLFML2B:-25Kb:0:0:4.9e+02:1.1e+03
chr1	162300000	162325000	C1orf111:-25Kb:3.5e-06:8.8e-08:6.4e+02:9.2e+02
chr1	162300000	162325000	C1orf226:-25Kb:3.5e-06:8.8e-08:6.4e+02:9.2e+02
chr1	162325000	162350000	MIR556:25Kb:7.8e-06:9.6e-08:6.4e+02:9.2e+02
chr1	162350000	162375000	C1orf111:25Kb:0:0:6.4e+02:1.3e+03
chr1	162350000	162375000	C1orf226:25Kb:0:0:6.4e+02:1.3e+03
chr1	162350000	162375000	SH2D1B:-25Kb:0:0:6.4e+02:1.2e+03
chr1	162575000	162600000	DDR2:-25Kb:3.6e-10:9e-12:6.4e+02:9.7e+02
chr1	162625000	162650000	DDR2:25Kb:9.4e-12:1.2e-13:6.4e+02:1e+03
chr1	163250000	163275000	NUF2:-25Kb:7e-05:1.8e-06:3e+02:4.8e+02
chr1	163250000	163275000	RGS5:-25Kb:7e-05:1.8e-06:3e+02:4.8e+02
chr1	163300000	163325000	NUF2:25Kb:3e-06:3.8e-08:3e+02:5.1e+02
chr1	163300000	163325000	RGS5:25Kb:3e-06:3.8e-08:3e+02:5.1e+02
chr1	164625000	164650000	LOC100505795:-100Kb:1.8e-08:1.2e-09:1.3e+02:3.6e+02
chr1	164650000	164675000	LOC100505795:-75Kb:0:0:1.7e+02:5.1e+02
chr1	164675000	164700000	LOC100505795:-50Kb:0:0:2.3e+02:6.2e+02
chr1	164700000	164725000	LOC100505795:-25Kb:0:0:4.1e+02:8.5e+02
chr1	164750000	164775000	LOC100505795:25Kb:4.6e-13:2.4e-14:4.1e+02:7.1e+02
chr1	165350000	165375000	LOC400794:-200Kb:0:0:1.4e+02:6.1e+02
chr1	165375000	165400000	LOC400794:-175Kb:1.5e-05:3.8e-07:1.6e+02:4.2e+02
chr1	165625000	165650000	MGST3:25Kb:0:0:6.5e+02:1.1e+03
chr1	165725000	165750000	UCK2:-50Kb:3.5e-05:1.4e-06:3.6e+02:5.8e+02
chr1	165775000	165800000	TMCO1:50Kb:5.8e-05:1.5e-06:3.6e+02:5.8e+02
chr1	165800000	165825000	UCK2:25Kb:1.8e-07:4.7e-09:6.5e+02:9.2e+02
chr1	165850000	165875000	TMCO1:125Kb:2e-10:2.5e-12:1.7e+02:5e+02
chr1	165850000	165875000	UCK2:75Kb:1.4e-08:1.8e-10:2.6e+02:5.5e+02
chr1	165875000	165900000	LOC400794:325Kb:4.8e-05:1.9e-06:71:3.1e+02
chr1	166075000	166100000	MIR921:-25Kb:3.5e-05:8.8e-07:4.3e+02:6.7e+02
chr1	166100000	166125000	FAM78B:-25Kb:0:0:4.3e+02:9.7e+02
chr1	166125000	166150000	MIR921:25Kb:0:0:4.3e+02:9.7e+02
chr1	166150000	166175000	FAM78B:25Kb:1.5e-07:3.6e-09:4.3e+02:7.1e+02
chr1	167075000	167100000	DUSP27:25Kb:2.7e-05:3.3e-07:6.7e+02:1e+03
chr1	167075000	167100000	GPA33:25Kb:2.7e-05:3.3e-07:6.7e+02:1e+03
chr1	167450000	167475000	CD247:-25Kb:1.7e-13:2.2e-15:6.7e+02:1.3e+03
chr1	167550000	167575000	RCSD1:-25Kb:5.5e-15:2.2e-16:6.7e+02:1.3e+03
chr1	167600000	167625000	RCSD1:25Kb:4.1e-13:2.2e-14:6.7e+02:1.2e+03
chr1	167625000	167650000	RCSD1:50Kb:0:0:28:7.1e+02
chr1	167650000	167675000	CD247:175Kb:5.5e-05:1.4e-06:11:3.8e+02
chr1	167650000	167675000	CREG1:150Kb:1.2e-07:1.5e-09:13:4.7e+02
chr1	167650000	167675000	RCSD1:75Kb:0:0:21:7.1e+02
chr1	167700000	167725000	MPZL1:25Kb:7.2e-07:1.1e-08:9.1e+02:1.3e+03
chr1	168400000	168425000	LOC100505918:25Kb:1.4e-08:1.7e-10:5e+02:9.7e+02
chr1	168650000	168675000	DPT:-25Kb:1.4e-06:1.7e-08:4.5e+02:7e+02
chr1	169050000	169075000	ATP1B1:-25Kb:5.8e-09:1.5e-10:4.5e+02:6.9e+02
chr1	169100000	169125000	ATP1B1:25Kb:2e-13:2.7e-15:4.5e+02:7.5e+02
chr1	169350000	169375000	BLZF1:25Kb:2e-12:2.7e-14:2.6e+02:5.2e+02
chr1	169350000	169375000	NME7:25Kb:2e-12:2.7e-14:2.6e+02:5.2e+02
chr1	169425000	169450000	SLC19A2:-25Kb:1.8e-05:7.2e-07:4.3e+02:5.6e+02
chr1	169475000	169500000	SLC19A2:25Kb:1.2e-07:3.1e-09:4.3e+02:5.9e+02
chr1	169500000	169525000	SLC19A2:50Kb:4.8e-09:6.3e-11:2.3e+02:4.2e+02
chr1	169600000	169625000	SELP:25Kb:8.6e-06:1.1e-07:4.3e+02:5.7e+02
chr1	169725000	169750000	C1orf112:-25Kb:4e-09:5.4e-11:4.3e+02:6e+02
chr1	169725000	169750000	METTL18:-25Kb:4e-09:5.4e-11:4.3e+02:6e+02
chr1	169825000	169850000	SCYL3:-25Kb:3.8e-09:5e-11:4.3e+02:6e+02
chr1	169875000	169900000	SCYL3:25Kb:5.2e-05:1.4e-06:4.3e+02:5.5e+02
chr1	170525000	170550000	GORAB:25Kb:8.7e-15:1.1e-16:2.7e+02:5e+02
chr1	171425000	171450000	PRRC2C:-25Kb:1.3e-05:3.4e-07:4.2e+02:6.2e+02
chr1	171475000	171500000	PRRC2C:25Kb:2.5e-14:3.3e-16:4.2e+02:7.5e+02
chr1	171575000	171600000	MYOC:-25Kb:2.6e-12:3.3e-14:3.7e+02:7.2e+02
chr1	171700000	171725000	METTL13:-50Kb:9.6e-09:3.9e-10:2.2e+02:5.2e+02
chr1	171725000	171750000	METTL13:-25Kb:0:0:3.7e+02:7.8e+02
chr1	171725000	171750000	VAMP4:25Kb:0:0:3.7e+02:1e+03
chr1	171750000	171775000	VAMP4:50Kb:1.2e-08:3.1e-10:2.2e+02:5.2e+02
chr1	171775000	171800000	METTL13:25Kb:1.2e-11:3.3e-13:3.7e+02:7.2e+02
chr1	172425000	172450000	PIGC:25Kb:7.2e-06:9.9e-08:5.3e+02:8.1e+02
chr1	172425000	172450000	SUCO:-75Kb:1e-05:1.4e-07:2.2e+02:4.9e+02
chr1	172600000	172625000	FASLG:-25Kb:1e-06:1.3e-08:5.3e+02:8.1e+02
chr1	172675000	172700000	PIGC:275Kb:7.8e-06:2.1e-07:77:3.4e+02
chr1	173400000	173425000	LOC100506023:-25Kb:1.3e-12:1.7e-14:7.1e+02:1.1e+03
chr1	173400000	173425000	PRDX6:-25Kb:1.3e-12:1.7e-14:7.1e+02:1.1e+03
chr1	173825000	173850000	SERPINC1:-50Kb:7.4e-08:2e-09:3.9e+02:6.2e+02
chr1	173850000	173875000	SERPINC1:-25Kb:0:0:7.1e+02:1.1e+03
chr1	173875000	173900000	GAS5:50Kb:8.9e-08:1.1e-09:3.9e+02:6.2e+02
chr1	173875000	173900000	GAS5-AS1:50Kb:8.9e-08:1.1e-09:3.9e+02:6.2e+02
chr1	173875000	173900000	SNORD44:50Kb:8.9e-08:1.1e-09:3.9e+02:6.2e+02
chr1	173875000	173900000	SNORD47:50Kb:8.9e-08:1.1e-09:3.9e+02:6.2e+02
chr1	173875000	173900000	SNORD74:50Kb:8.9e-08:1.1e-09:3.9e+02:6.2e+02
chr1	173875000	173900000	SNORD75:50Kb:8.9e-08:1.1e-09:3.9e+02:6.2e+02
chr1	173875000	173900000	SNORD76:50Kb:8.9e-08:1.1e-09:3.9e+02:6.2e+02
chr1	173875000	173900000	SNORD77:50Kb:8.9e-08:1.1e-09:3.9e+02:6.2e+02
chr1	173875000	173900000	SNORD78:50Kb:8.9e-08:1.1e-09:3.9e+02:6.2e+02
chr1	173875000	173900000	SNORD79:50Kb:8.9e-08:1.1e-09:3.9e+02:6.2e+02
chr1	173875000	173900000	SNORD80:50Kb:8.9e-08:1.1e-09:3.9e+02:6.2e+02
chr1	173875000	173900000	SNORD81:50Kb:8.9e-08:1.1e-09:3.9e+02:6.2e+02
chr1	173875000	173900000	ZBTB37:50Kb:8.9e-08:1.1e-09:3.9e+02:6.2e+02
chr1	174150000	174175000	RABGAP1L:25Kb:0:0:7.1e+02:1.2e+03
chr1	174725000	174750000	CACYBP:-225Kb:0:0:78:4.8e+02
chr1	174725000	174750000	MRPS14:-250Kb:2.5e-05:6.4e-07:72:3e+02
chr1	174925000	174950000	CACYBP:-25Kb:6.4e-11:1.8e-12:4.3e+02:7.4e+02
chr1	174950000	174975000	MRPS14:-25Kb:1.3e-06:1.6e-08:4.3e+02:6.8e+02
chr1	174975000	175000000	CACYBP:25Kb:2.1e-07:8.5e-09:4.3e+02:6.8e+02
chr1	175000000	175025000	TNN:-25Kb:0:0:4.3e+02:8.9e+02
chr1	175050000	175075000	TNN:25Kb:0:0:4.3e+02:9.2e+02
chr1	175075000	175100000	TNN:50Kb:3.3e-05:1.2e-06:2.5e+02:4.7e+02
chr1	175125000	175150000	KIAA0040:-25Kb:2.5e-09:6.2e-11:5.8e+02:8.7e+02
chr1	175175000	175200000	KIAA0040:25Kb:1e-11:1.3e-13:5.8e+02:9.1e+02
chr1	176150000	176175000	RFWD2:-25Kb:2.1e-06:5.3e-08:3.6e+02:5.4e+02
chr1	176200000	176225000	RFWD2:25Kb:1.8e-14:2.2e-16:3.6e+02:6.4e+02
chr1	176950000	176975000	MIR488:-25Kb:5.4e-06:1.4e-07:3e+02:4.5e+02
chr1	177000000	177025000	MIR488:25Kb:7.1e-11:9e-13:3e+02:5e+02
chr1	178025000	178050000	RASAL2:-25Kb:3.4e-06:4.1e-08:2.9e+02:4.6e+02
chr1	178025000	178050000	RASAL2-AS1:-25Kb:3.4e-06:4.1e-08:2.9e+02:4.6e+02
chr1	178450000	178475000	TEX35:-25Kb:0:0:3.5e+02:7.9e+02
chr1	178475000	178500000	C1orf220:-25Kb:0:0:4.8e+02:9e+02
chr1	178500000	178525000	TEX35:25Kb:0:0:4.8e+02:9e+02
chr1	178700000	178725000	C1orf220:200Kb:9e-05:2.4e-06:1.2e+02:2.9e+02
chr1	178725000	178750000	TEX35:250Kb:9e-05:3.8e-06:99:2.7e+02
chr1	178950000	178975000	FAM20B:-25Kb:3.1e-06:1.2e-07:4.8e+02:7.2e+02
chr1	179000000	179025000	FAM20B:25Kb:0:0:4.8e+02:1.1e+03
chr1	179025000	179050000	FAM20B:50Kb:0:0:3e+02:7.8e+02
chr1	179025000	179050000	TOR3A:-25Kb:0:0:4.8e+02:8.8e+02
chr1	179075000	179100000	TOR3A:25Kb:5e-05:2.1e-06:4.8e+02:7e+02
chr1	179325000	179350000	TOR3A:275Kb:1.5e-06:4.2e-08:93:3.4e+02
chr1	180200000	180225000	LOC100527964:-25Kb:1.7e-14:2.2e-16:6.9e+02:1.4e+03
chr1	180850000	180875000	KIAA1614:-25Kb:2.7e-08:6.9e-10:6.9e+02:1.2e+03
chr1	180900000	180925000	KIAA1614:25Kb:8.6e-09:1.1e-10:6.9e+02:1.3e+03
chr1	181025000	181050000	IER5:-25Kb:2.7e-05:1e-06:6.9e+02:1.1e+03
chr1	181025000	181050000	MR1:25Kb:4.4e-11:5.7e-13:6.9e+02:1.3e+03
chr1	181075000	181100000	IER5:25Kb:0:0:6.9e+02:1.6e+03
chr1	181100000	181125000	IER5:50Kb:0:0:4.2e+02:1.4e+03
chr1	181100000	181125000	MR1:100Kb:1.4e-08:3.6e-10:2.6e+02:8.2e+02
chr1	182000000	182025000	ZNF648:-25Kb:3.8e-05:4.8e-07:2.8e+02:6.2e+02
chr1	182050000	182075000	GLUL:-300Kb:1.8e-05:1.8e-06:1.2e+02:4e+02
chr1	182050000	182075000	TEDDM1:-300Kb:1.8e-05:1.8e-06:1.2e+02:4e+02
chr1	182100000	182125000	GLUL:-250Kb:0:0:1.4e+02:7e+02
chr1	182100000	182125000	TEDDM1:-250Kb:0:0:1.4e+02:7e+02
chr1	182150000	182175000	GLUL:-200Kb:6.2e-08:5.2e-09:1.6e+02:5e+02
chr1	182150000	182175000	TEDDM1:-200Kb:6.2e-08:5.2e-09:1.6e+02:5e+02
chr1	182250000	182275000	GLUL:-100Kb:7.9e-15:3.3e-16:2.7e+02:7.5e+02
chr1	182250000	182275000	TEDDM1:-100Kb:7.9e-15:3.3e-16:2.7e+02:7.5e+02
chr1	182275000	182300000	GLUL:-75Kb:2.8e-12:1.6e-13:3.3e+02:7.6e+02
chr1	182275000	182300000	TEDDM1:-75Kb:2.8e-12:1.6e-13:3.3e+02:7.6e+02
chr1	182300000	182325000	GLUL:-50Kb:2.8e-08:2e-09:4.5e+02:8e+02
chr1	182300000	182325000	TEDDM1:-50Kb:2.8e-08:2e-09:4.5e+02:8e+02
chr1	182325000	182350000	GLUL:-25Kb:0:0:7.4e+02:1.3e+03
chr1	182325000	182350000	TEDDM1:-25Kb:0:0:7.4e+02:1.3e+03
chr1	182550000	182575000	NPL:-200Kb:0:0:1.6e+02:7e+02
chr1	182750000	182775000	RGS16:200Kb:0:0:1.6e+02:7e+02
chr1	182750000	182775000	RNASEL:200Kb:0:0:1.6e+02:7e+02
chr1	182775000	182800000	NPL:25Kb:3.3e-11:8.5e-13:7.4e+02:1.2e+03
chr1	183450000	183475000	SMG7:25Kb:0:0:5.4e+02:9.6e+02
chr1	183450000	183475000	SMG7-AS1:25Kb:0:0:5.4e+02:9.6e+02
chr1	183525000	183550000	NCF2:-25Kb:0:0:5.4e+02:1.2e+03
chr1	183525000	183550000	SMG7:100Kb:4.5e-09:1.2e-10:1.9e+02:4.8e+02
chr1	183525000	183550000	SMG7-AS1:100Kb:4.5e-09:1.2e-10:1.9e+02:4.8e+02
chr1	183900000	183925000	GLT25D2:-100Kb:1.7e-09:6.6e-11:1.7e+02:4.4e+02
chr1	183900000	183925000	TSEN15:-100Kb:1.7e-09:6.6e-11:1.7e+02:4.4e+02
chr1	183925000	183950000	GLT25D2:-75Kb:2.9e-08:1.5e-09:2.2e+02:4.7e+02
chr1	183925000	183950000	TSEN15:-75Kb:2.9e-08:1.5e-09:2.2e+02:4.7e+02
chr1	183950000	183975000	GLT25D2:-50Kb:0:0:3.2e+02:6.8e+02
chr1	183950000	183975000	TSEN15:-50Kb:0:0:3.2e+02:6.8e+02
chr1	183975000	184000000	GLT25D2:-25Kb:0:0:5.9e+02:9.6e+02
chr1	183975000	184000000	TSEN15:-25Kb:0:0:5.9e+02:9.6e+02
chr1	184750000	184775000	FAM129A:-175Kb:1.6e-07:4.3e-09:1.2e+02:3.1e+02
chr1	184750000	184775000	SWT1:-375Kb:1.8e-05:8e-07:64:2e+02
chr1	184750000	184775000	TRMT1L:-375Kb:1.8e-05:8e-07:64:2e+02
chr1	184775000	184800000	FAM129A:-150Kb:5.9e-09:7.8e-11:1.3e+02:3.4e+02
chr1	184775000	184800000	SWT1:-350Kb:6.1e-06:1.8e-07:67:2.1e+02
chr1	184775000	184800000	TRMT1L:-350Kb:6.1e-06:1.8e-07:67:2.1e+02
chr1	184975000	185000000	RNF2:-25Kb:1.3e-06:1.6e-08:5.7e+02:7.3e+02
chr1	184975000	185000000	SWT1:-150Kb:2.8e-06:4e-08:1.3e+02:2.9e+02
chr1	184975000	185000000	TRMT1L:-150Kb:2.8e-06:4e-08:1.3e+02:2.9e+02
chr1	185275000	185300000	LOC100288079:-25Kb:7.8e-13:9.9e-15:5.7e+02:8e+02
chr1	185300000	185325000	IVNS1ABP:25Kb:5.3e-13:7.1e-15:5.7e+02:8e+02
chr1	186150000	186175000	RNU6-72:-25Kb:5.7e-09:1.6e-10:3.4e+02:5.2e+02
chr1	186200000	186225000	RNU6-72:25Kb:3.6e-10:5.2e-12:3.4e+02:5.4e+02
chr1	186300000	186325000	C1orf27:-25Kb:6.3e-10:1.6e-11:6.6e+02:8.5e+02
chr1	186300000	186325000	TPR:-25Kb:6.3e-10:1.6e-11:6.6e+02:8.5e+02
chr1	186325000	186350000	OCLM:-25Kb:0:0:1.9e+02:6.6e+02
chr1	186350000	186375000	C1orf27:25Kb:0:0:1.9e+02:6.6e+02
chr1	186350000	186375000	TPR:25Kb:0:0:1.9e+02:6.6e+02
chr1	186375000	186400000	C1orf27:50Kb:1.8e-06:7.2e-08:1.4e+02:2.9e+02
chr1	186375000	186400000	OCLM:25Kb:0:0:1.9e+02:6.2e+02
chr1	186375000	186400000	TPR:50Kb:1.8e-06:7.2e-08:1.4e+02:2.9e+02
chr1	186650000	186675000	PTGS2:25Kb:8.6e-12:1.1e-13:1.9e+02:3.9e+02
chr1	190550000	190575000	LOC440704:-25Kb:2e-11:2.5e-13:1.8e+02:2.6e+02
chr1	193000000	193025000	CDC73:-75Kb:6.1e-13:3.3e-14:1.6e+02:3.7e+02
chr1	193000000	193025000	GLRX2:-75Kb:6.1e-13:3.3e-14:1.6e+02:3.7e+02
chr1	193000000	193025000	TROVE2:-25Kb:6.2e-09:2.4e-10:4.4e+02:6.2e+02
chr1	193000000	193025000	UCHL5:-25Kb:6.2e-09:2.4e-10:4.4e+02:6.2e+02
chr1	193025000	193050000	CDC73:-50Kb:0:0:2.3e+02:7.2e+02
chr1	193025000	193050000	GLRX2:-50Kb:0:0:2.3e+02:7.2e+02
chr1	193025000	193050000	MIR1278:-75Kb:4e-06:1.5e-07:1.6e+02:3e+02
chr1	193050000	193075000	CDC73:-25Kb:0:0:4.4e+02:7.9e+02
chr1	193050000	193075000	GLRX2:-25Kb:0:0:4.4e+02:7.9e+02
chr1	193050000	193075000	TROVE2:25Kb:0:0:4.4e+02:7.5e+02
chr1	193050000	193075000	UCHL5:25Kb:0:0:4.4e+02:7.5e+02
chr1	193075000	193100000	MIR1278:-25Kb:0:0:4.4e+02:7.8e+02
chr1	193075000	193100000	TROVE2:50Kb:0:0:2.3e+02:7.2e+02
chr1	193075000	193100000	UCHL5:50Kb:0:0:2.3e+02:7.2e+02
chr1	193100000	193125000	CDC73:25Kb:0:0:4.4e+02:7.8e+02
chr1	193100000	193125000	GLRX2:25Kb:0:0:4.4e+02:7.8e+02
chr1	193100000	193125000	TROVE2:75Kb:3.8e-06:1.9e-07:1.6e+02:3e+02
chr1	193100000	193125000	UCHL5:75Kb:3.8e-06:1.9e-07:1.6e+02:3e+02
chr1	193125000	193150000	MIR1278:25Kb:1.3e-14:3.3e-16:4.4e+02:6.6e+02
chr1	197175000	197200000	CRB1:25Kb:8.9e-10:1.2e-11:4e+02:5.8e+02
chr1	197175000	197200000	ZBTB41:25Kb:8.9e-10:1.2e-11:4e+02:5.8e+02
chr1	197700000	197725000	DENND1B:-25Kb:4e-13:1e-14:3.9e+02:6.2e+02
chr1	197750000	197775000	DENND1B:25Kb:0:0:3.9e+02:6.9e+02
chr1	197850000	197875000	LHX9:-25Kb:2.1e-11:3.1e-13:3.9e+02:6e+02
chr1	197875000	197900000	C1orf53:25Kb:2.6e-11:3.5e-13:3.9e+02:6e+02
chr1	198150000	198175000	NEK7:25Kb:1.8e-05:2.3e-07:3.9e+02:5.3e+02
chr1	198475000	198500000	ATP6V1G3:-25Kb:1e-12:1.3e-14:3.3e+02:5.3e+02
chr1	198575000	198600000	ATP6V1G3:75Kb:1.3e-06:3.4e-08:1.2e+02:2.6e+02
chr1	198575000	198600000	PTPRC:-25Kb:1e-10:1.3e-12:3.3e+02:5.1e+02
chr1	200950000	200975000	KIF21B:-25Kb:4.3e-06:5.3e-08:8.9e+02:1.7e+03
chr1	201950000	201975000	GPR37L1:-125Kb:3.3e-06:8.3e-08:3.5e+02:1.2e+03
chr1	201975000	202000000	GPR37L1:-100Kb:3.3e-06:7.2e-08:4.2e+02:1.3e+03
chr1	202075000	202100000	ELF3:100Kb:4.1e-06:5.1e-08:4.2e+02:1.3e+03
chr1	202075000	202100000	RNPEP:125Kb:5.9e-06:7.3e-08:3.5e+02:1.2e+03
chr1	202800000	202825000	KDM5B:25Kb:1e-10:1.3e-12:7.6e+02:1.4e+03
chr1	202800000	202825000	KDM5B-AS1:25Kb:1e-10:1.3e-12:7.6e+02:1.4e+03
chr1	202800000	202825000	LOC148709:-25Kb:1.4e-06:1.7e-08:7.6e+02:1.3e+03
chr1	202800000	202825000	LOC641515:25Kb:1e-10:1.3e-12:7.6e+02:1.4e+03
chr1	202900000	202925000	ADIPOR1:-25Kb:5.4e-05:1.4e-06:7.6e+02:1.2e+03
chr1	202900000	202925000	CYB5R1:-25Kb:5.4e-05:1.4e-06:7.6e+02:1.2e+03
chr1	202950000	202975000	ADIPOR1:25Kb:3.4e-14:4.4e-16:7.6e+02:1.5e+03
chr1	202950000	202975000	CYB5R1:25Kb:3.4e-14:4.4e-16:7.6e+02:1.5e+03
chr1	203000000	203025000	CHIT1:-175Kb:7.6e-05:9.9e-07:2e+02:6.2e+02
chr1	203025000	203050000	PPFIA4:25Kb:5e-06:6.5e-08:7.6e+02:1.2e+03
chr1	203100000	203125000	MYBPH:-25Kb:8.1e-08:1e-09:9.7e+02:1.5e+03
chr1	203175000	203200000	PPFIA4:175Kb:4.5e-05:1.2e-06:2e+02:6.2e+02
chr1	203225000	203250000	BTG2:-25Kb:2e-09:4.9e-11:9.7e+02:1.5e+03
chr1	203225000	203250000	FMOD:-75Kb:0:0:4e+02:1.1e+03
chr1	203225000	203250000	LOC730227:-25Kb:2e-09:4.9e-11:9.7e+02:1.5e+03
chr1	203275000	203300000	BTG2:25Kb:0:0:9.7e+02:1.9e+03
chr1	203275000	203300000	LOC730227:25Kb:0:0:9.7e+02:1.9e+03
chr1	203600000	203625000	ATP2B4:25Kb:7.2e-08:1.8e-09:9.7e+02:1.5e+03
chr1	203650000	203675000	ATP2B4:75Kb:3.5e-10:4.4e-12:4e+02:9.8e+02
chr1	204125000	204150000	LINC00628:-200Kb:2.4e-05:5.8e-07:2e+02:6.2e+02
chr1	204125000	204150000	PLEKHA6:-200Kb:2.4e-05:5.8e-07:2e+02:6.2e+02
chr1	204175000	204200000	LINC00628:-150Kb:2.4e-05:6.4e-07:2.8e+02:6.9e+02
chr1	204175000	204200000	PLEKHA6:-150Kb:2.4e-05:6.4e-07:2.8e+02:6.9e+02
chr1	204325000	204350000	GOLT1A:150Kb:4.1e-05:5.1e-07:2.8e+02:6.9e+02
chr1	204325000	204350000	REN:200Kb:3.4e-05:4.3e-07:2e+02:6.2e+02
chr1	204375000	204400000	PIK3C2B:-75Kb:2.2e-05:8.5e-07:4.5e+02:8.7e+02
chr1	204400000	204425000	PIK3C2B:-50Kb:0:0:6.4e+02:1.5e+03
chr1	204425000	204450000	PIK3C2B:-25Kb:2.4e-08:6.3e-10:1.2e+03:1.7e+03
chr1	204450000	204475000	PPP1R15B:75Kb:4.4e-05:5.4e-07:4.5e+02:8.7e+02
chr1	204525000	204550000	NFASC:-250Kb:8e-05:1e-06:1.6e+02:5.7e+02
chr1	204675000	204700000	LRRN2:25Kb:3.5e-13:4.3e-15:1.2e+03:1.8e+03
chr1	205225000	205250000	NUAK2:-50Kb:1.3e-14:3.3e-16:5.4e+02:1.3e+03
chr1	205250000	205275000	NUAK2:-25Kb:0:0:9.4e+02:1.8e+03
chr1	205475000	205500000	CDK18:25Kb:3.5e-12:4.5e-14:9.4e+02:1.7e+03
chr1	205550000	205575000	ELK4:-50Kb:2.3e-05:2.8e-07:5.4e+02:1e+03
chr1	205650000	205675000	SLC45A3:25Kb:8.4e-08:1.1e-09:9.4e+02:1.5e+03
chr1	206225000	206250000	AVPR1B:25Kb:1.9e-11:2.6e-13:3.5e+02:1e+03
chr1	206225000	206250000	C1orf186:-50Kb:3e-06:7.8e-08:1.8e+02:6.7e+02
chr1	206225000	206250000	CTSE:-75Kb:2.1e-11:2.8e-13:1.2e+02:8e+02
chr1	206250000	206275000	C1orf186:-25Kb:5.1e-06:2e-07:3.5e+02:8.2e+02
chr1	206275000	206300000	CTSE:-25Kb:6.1e-08:1.6e-09:3.5e+02:9e+02
chr1	206300000	206325000	C1orf186:25Kb:1.3e-07:1.7e-09:3.5e+02:9e+02
chr1	206825000	206850000	MAPKAPK2:-25Kb:7.2e-07:1.8e-08:1.4e+03:1.9e+03
chr1	206875000	206900000	MAPKAPK2:25Kb:1.5e-09:1.9e-11:1.4e+03:2e+03
chr1	207100000	207125000	FCAMR:-25Kb:7.4e-12:9.2e-14:1.4e+03:2.1e+03
chr1	207125000	207150000	PIGR:25Kb:2.8e-12:3.5e-14:1.4e+03:2.1e+03
chr1	207225000	207250000	C4BPB:-25Kb:1.4e-06:1.9e-08:5.7e+02:1.1e+03
chr1	207250000	207275000	PFKFB2:25Kb:2.9e-06:3.8e-08:5.7e+02:1.1e+03
chr1	207250000	207275000	YOD1:25Kb:2.9e-06:3.8e-08:5.7e+02:1.1e+03
chr1	207625000	207650000	CR1:-25Kb:1.1e-06:1.3e-08:5.7e+02:1.1e+03
chr1	207650000	207675000	CR2:25Kb:1.2e-06:1.5e-08:5.7e+02:1.1e+03
chr1	208000000	208025000	LOC148696:25Kb:2.8e-12:7.6e-14:5.7e+02:1.2e+03
chr1	208000000	208025000	MIR29B2:25Kb:2.8e-12:7.6e-14:5.7e+02:1.2e+03
chr1	208000000	208025000	MIR29C:25Kb:2.8e-12:7.6e-14:5.7e+02:1.2e+03
chr1	208025000	208050000	LOC148696:50Kb:0:0:28:9.9e+02
chr1	208025000	208050000	MIR29B2:50Kb:0:0:28:9.9e+02
chr1	208025000	208050000	MIR29C:50Kb:0:0:28:9.9e+02
chr1	208050000	208075000	CD34:-25Kb:6.3e-05:8.2e-07:8e+02:1.2e+03
chr1	208050000	208075000	LOC148696:75Kb:3.8e-08:1.5e-09:21:5.5e+02
chr1	208050000	208075000	MIR29B2:75Kb:3.8e-08:1.5e-09:21:5.5e+02
chr1	208050000	208075000	MIR29C:75Kb:3.8e-08:1.5e-09:21:5.5e+02
chr1	208175000	208200000	PLXNA2:-225Kb:2.4e-06:1.3e-07:1.4e+02:5.5e+02
chr1	208200000	208225000	PLXNA2:-200Kb:1.9e-05:1.3e-06:1.7e+02:5.4e+02
chr1	208300000	208325000	PLXNA2:-100Kb:9.8e-07:4e-08:2.5e+02:6.7e+02
chr1	208325000	208350000	PLXNA2:-75Kb:1.4e-07:3.8e-09:3.1e+02:7.8e+02
chr1	208350000	208375000	PLXNA2:-50Kb:5.1e-05:4.2e-06:4.4e+02:8e+02
chr1	208375000	208400000	PLXNA2:-25Kb:0:0:8e+02:1.5e+03
chr1	209575000	209600000	MIR205:-25Kb:5.5e-07:7e-09:3.4e+02:6.4e+02
chr1	209575000	209600000	MIR205HG:-25Kb:5.5e-07:7e-09:3.4e+02:6.4e+02
chr1	209725000	209750000	CAMK1G:-25Kb:8.9e-07:9.7e-08:5.6e+02:8.1e+02
chr1	209725000	209750000	HSD11B1:-125Kb:5.2e-12:3.5e-13:1.2e+02:4.5e+02
chr1	209750000	209775000	G0S2:-75Kb:1.7e-09:9.1e-11:1.9e+02:4.9e+02
chr1	209750000	209775000	HSD11B1:-100Kb:0:0:1.5e+02:6.7e+02
chr1	209750000	209775000	LAMB3:-75Kb:1.7e-09:9.1e-11:1.9e+02:4.9e+02
chr1	209750000	209775000	MIR4260:-25Kb:0:0:5.6e+02:1.1e+03
chr1	209750000	209775000	TRAF3IP3:-175Kb:4.9e-07:1.3e-08:84:3.4e+02
chr1	209775000	209800000	CAMK1G:25Kb:0:0:5.6e+02:1.1e+03
chr1	209775000	209800000	G0S2:-50Kb:4.4e-10:1.7e-11:2.8e+02:5.9e+02
chr1	209775000	209800000	HSD11B1:-75Kb:0:0:1.9e+02:6.2e+02
chr1	209775000	209800000	LAMB3:-50Kb:4.4e-10:1.7e-11:2.8e+02:5.9e+02
chr1	209800000	209825000	CAMK1G:50Kb:1.6e-09:9e-11:2.8e+02:6e+02
chr1	209800000	209825000	G0S2:-25Kb:0:0:5.6e+02:1.2e+03
chr1	209800000	209825000	HSD11B1:-50Kb:1.1e-13:4.6e-15:2.8e+02:6.4e+02
chr1	209800000	209825000	LAMB3:-25Kb:0:0:5.6e+02:1.2e+03
chr1	209800000	209825000	MIR4260:25Kb:0:0:5.6e+02:9.9e+02
chr1	209825000	209850000	CAMK1G:75Kb:8.8e-09:6e-10:1.9e+02:4.9e+02
chr1	209825000	209850000	HSD11B1:-25Kb:3.3e-12:1.8e-13:5.6e+02:8.9e+02
chr1	209825000	209850000	MIR4260:50Kb:1.6e-09:8.5e-11:2.8e+02:5.9e+02
chr1	209850000	209875000	CAMK1G:100Kb:0:0:1.5e+02:6.7e+02
chr1	209850000	209875000	G0S2:25Kb:7.3e-12:1.9e-13:5.6e+02:8.9e+02
chr1	209850000	209875000	LAMB3:25Kb:7.3e-12:1.9e-13:5.6e+02:8.9e+02
chr1	209850000	209875000	MIR4260:75Kb:0:0:1.9e+02:6.2e+02
chr1	209875000	209900000	CAMK1G:125Kb:1.1e-11:4.6e-13:1.2e+02:4.6e+02
chr1	209900000	209925000	CAMK1G:150Kb:3.6e-07:2.9e-08:98:3.6e+02
chr1	209925000	209950000	C1orf74:-25Kb:0:0:5.6e+02:9.7e+02
chr1	209925000	209950000	CAMK1G:175Kb:5e-07:4.8e-08:84:3.4e+02
chr1	209950000	209975000	IRF6:-25Kb:0:0:5.6e+02:1.2e+03
chr1	209950000	209975000	TRAF3IP3:25Kb:0:0:5.6e+02:9.7e+02
chr1	209975000	210000000	C1orf74:25Kb:0:0:5.6e+02:1.2e+03
chr1	211650000	211675000	NEK2:-175Kb:1e-08:1e-09:11:4.7e+02
chr1	211675000	211700000	NEK2:-150Kb:0:0:13:6.8e+02
chr1	211675000	211700000	RD3:25Kb:1.4e-07:3.7e-09:8e+02:1.2e+03
chr1	211700000	211725000	NEK2:-125Kb:7.8e-15:5.6e-16:15:6.3e+02
chr1	211725000	211750000	NEK2:-100Kb:2.2e-12:1.9e-13:17:5.8e+02
chr1	211750000	211775000	NEK2:-75Kb:3.9e-15:2.2e-16:21:6.4e+02
chr1	211775000	211800000	NEK2:-50Kb:0:0:28:6.9e+02
chr1	211775000	211800000	SLC30A1:25Kb:0:0:8e+02:1.4e+03
chr1	211800000	211825000	NEK2:-25Kb:0:0:47:1.2e+03
chr1	211800000	211825000	SLC30A1:50Kb:8.8e-08:3.3e-09:4.6e+02:9e+02
chr1	211825000	211850000	RD3:175Kb:2.9e-08:3.7e-10:11:4.7e+02
chr1	211825000	211850000	SLC30A1:75Kb:4.4e-15:1.1e-16:21:6.4e+02
chr1	212575000	212600000	NENF:-25Kb:0:0:6.3e+02:1.4e+03
chr1	212600000	212625000	TMEM206:25Kb:0:0:6.3e+02:1.4e+03
chr1	212625000	212650000	NENF:25Kb:1.5e-08:3.7e-10:6.3e+02:1.1e+03
chr1	213125000	213150000	VASH2:25Kb:3.9e-11:5e-13:9.3e+02:1.4e+03
chr1	214425000	214450000	SMYD2:-25Kb:8e-14:2e-15:5.5e+02:7.9e+02
chr1	214475000	214500000	SMYD2:25Kb:0:0:5.5e+02:8.7e+02
chr1	215750000	215775000	KCTD3:25Kb:0:0:2.5e+02:6.2e+02
chr1	215775000	215800000	KCTD3:50Kb:1.9e-08:5.2e-10:1.2e+02:2.6e+02
chr1	215800000	215825000	KCTD3:75Kb:2.5e-05:1e-06:79:1.8e+02
chr1	217275000	217300000	ESRRG:-25Kb:0:0:2.4e+02:3.3e+02
chr1	218425000	218450000	RRP15:-25Kb:0:0:3.2e+02:5.8e+02
chr1	218450000	218475000	LOC728463:-50Kb:9.8e-05:2.8e-06:1.7e+02:2.7e+02
chr1	218450000	218475000	TGFB2:-50Kb:9.8e-05:2.8e-06:1.7e+02:2.7e+02
chr1	218475000	218500000	RRP15:25Kb:3.9e-15:1.1e-16:3.2e+02:4.9e+02
chr1	218500000	218525000	RRP15:50Kb:4.4e-05:2.5e-06:1.7e+02:2.7e+02
chr1	218525000	218550000	LOC728463:25Kb:0:0:3.2e+02:5.5e+02
chr1	218525000	218550000	RRP15:75Kb:2.6e-06:1.1e-07:1.2e+02:2.3e+02
chr1	218525000	218550000	TGFB2:25Kb:0:0:3.2e+02:5.5e+02
chr1	219300000	219325000	LOC643723:-25Kb:0:0:3.8e+02:7.1e+02
chr1	219300000	219325000	LYPLAL1:-25Kb:0:0:3.8e+02:7.1e+02
chr1	220075000	220100000	SLC30A10:-25Kb:0:0:5.6e+02:1e+03
chr1	220125000	220150000	SLC30A10:25Kb:1.8e-14:4.4e-16:5.6e+02:8.6e+02
chr1	220175000	220200000	EPRS:-25Kb:3.7e-13:4.9e-15:5.6e+02:8.6e+02
chr1	220225000	220250000	EPRS:25Kb:9.3e-07:2.4e-08:5.6e+02:7.7e+02
chr1	220250000	220275000	EPRS:50Kb:8e-05:3.1e-06:3.2e+02:4.9e+02
chr1	220400000	220425000	AURKAPS1:-25Kb:8.7e-15:1.1e-16:5.6e+02:8.7e+02
chr1	220400000	220425000	RAB3GAP2:-25Kb:8.7e-15:1.1e-16:5.6e+02:8.7e+02
chr1	220450000	220475000	AURKAPS1:25Kb:4.6e-06:1.2e-07:5.6e+02:7.5e+02
chr1	220450000	220475000	RAB3GAP2:25Kb:4.6e-06:1.2e-07:5.6e+02:7.5e+02
chr1	221825000	221850000	DUSP10:-75Kb:2.3e-05:1.4e-06:1.6e+02:3.3e+02
chr1	221850000	221875000	DUSP10:-50Kb:1.4e-08:6.3e-10:2.1e+02:4.3e+02
chr1	221875000	221900000	DUSP10:-25Kb:0:0:3.4e+02:9.7e+02
chr1	221925000	221950000	DUSP10:25Kb:0:0:3.4e+02:7.1e+02
chr1	222725000	222750000	HHIPL2:25Kb:1.8e-10:2.2e-12:4.9e+02:7.9e+02
chr1	222750000	222775000	MIA3:-25Kb:2.7e-05:7e-07:4.9e+02:7.3e+02
chr1	222775000	222800000	TAF1A:25Kb:1.8e-05:2.4e-07:4.9e+02:7.3e+02
chr1	222800000	222825000	MIA3:25Kb:6e-06:7.7e-08:4.9e+02:7.5e+02
chr1	223825000	223850000	CAPN8:-25Kb:2.5e-12:3.3e-14:6.9e+02:1.3e+03
chr1	223925000	223950000	CAPN2:50Kb:1.1e-06:1.4e-08:3.7e+02:8.3e+02
chr1	224775000	224800000	CNIH3:-25Kb:4.3e-05:1.1e-06:5e+02:8.5e+02
chr1	224825000	224850000	CNIH3:25Kb:1e-12:1.3e-14:5e+02:1.1e+03
chr1	225625000	225650000	LBR:25Kb:2e-07:2.5e-09:7.5e+02:1.1e+03
chr1	225650000	225675000	SRP9:-300Kb:6.7e-11:9.9e-13:1.2e+02:4.9e+02
chr1	225925000	225950000	SRP9:-25Kb:6.2e-06:1.8e-07:7.5e+02:1e+03
chr1	226025000	226050000	TMEM63A:-25Kb:0:0:7.5e+02:1.3e+03
chr1	226050000	226075000	LEFTY1:-25Kb:9.2e-12:2.3e-13:7.5e+02:1.2e+03
chr1	226050000	226075000	LEFTY2:-75Kb:5.7e-06:1.5e-07:3.3e+02:6.2e+02
chr1	226050000	226075000	PYCR2:-50Kb:5e-05:2e-06:4.5e+02:7e+02
chr1	226075000	226100000	PYCR2:-25Kb:0:0:7.5e+02:1.4e+03
chr1	226075000	226100000	TMEM63A:25Kb:4.9e-12:1.3e-13:7.5e+02:1.2e+03
chr1	226100000	226125000	LEFTY1:25Kb:0:0:7.5e+02:1.4e+03
chr1	226100000	226125000	LEFTY2:-25Kb:8e-11:1e-12:7.5e+02:1.1e+03
chr1	226100000	226125000	TMEM63A:50Kb:2.8e-05:1.5e-06:4.5e+02:7e+02
chr1	226125000	226150000	PYCR2:25Kb:3.9e-11:1e-12:7.5e+02:1.1e+03
chr1	226125000	226150000	TMEM63A:75Kb:2.6e-06:1.1e-07:3.3e+02:6.2e+02
chr1	226200000	226225000	SDE2:25Kb:0:0:7.5e+02:1.2e+03
chr1	226225000	226250000	SDE2:50Kb:3.1e-12:8.1e-14:4.5e+02:8.6e+02
chr1	226275000	226300000	H3F3A:25Kb:4.5e-14:5.6e-16:7.5e+02:1.2e+03
chr1	226275000	226300000	H3F3AP4:25Kb:4.5e-14:5.6e-16:7.5e+02:1.2e+03
chr1	226550000	226575000	PARP1:-25Kb:2e-07:2.4e-09:9.2e+02:1.3e+03
chr1	227075000	227100000	PSEN2:25Kb:7.3e-08:9.4e-10:9.2e+02:1.3e+03
chr1	227525000	227550000	CDC42BPA:25Kb:7.7e-08:9.9e-10:6.4e+02:1e+03
chr1	227600000	227625000	CDC42BPA:100Kb:2.2e-07:5.5e-09:1.9e+02:5.5e+02
chr1	227650000	227675000	MIR5008:-475Kb:3.3e-06:1.3e-07:52:3.8e+02
chr1	227650000	227675000	WNT9A:-475Kb:3.3e-06:1.3e-07:52:3.8e+02
chr1	227925000	227950000	MIR5008:-200Kb:1.5e-09:2e-11:1.7e+02:6e+02
chr1	227925000	227950000	WNT9A:-200Kb:1.5e-09:2e-11:1.7e+02:6e+02
chr1	227950000	227975000	MIR5008:-175Kb:4.6e-07:1.2e-08:2e+02:5.6e+02
chr1	227950000	227975000	WNT9A:-175Kb:4.6e-07:1.2e-08:2e+02:5.6e+02
chr1	228350000	228375000	OBSCN:-25Kb:2.4e-07:3e-09:9.4e+02:1.3e+03
chr1	228375000	228400000	IBA57:25Kb:2.4e-07:3e-09:9.4e+02:1.3e+03
chr1	228525000	228550000	HIST3H2A:-100Kb:4.5e-05:1.8e-06:2.8e+02:5.8e+02
chr1	228525000	228550000	HIST3H2BB:-100Kb:4.5e-05:1.8e-06:2.8e+02:5.8e+02
chr1	228525000	228550000	MIR4666A:-100Kb:4.5e-05:1.8e-06:2.8e+02:5.8e+02
chr1	228550000	228575000	HIST3H2A:-75Kb:4.5e-05:1.8e-06:3.6e+02:6.6e+02
chr1	228550000	228575000	HIST3H2BB:-75Kb:4.5e-05:1.8e-06:3.6e+02:6.6e+02
chr1	228550000	228575000	MIR4666A:-75Kb:4.5e-05:1.8e-06:3.6e+02:6.6e+02
chr1	228600000	228625000	HIST3H2A:-25Kb:1.9e-05:2.6e-07:9.4e+02:1.3e+03
chr1	228600000	228625000	HIST3H2BB:-25Kb:1.9e-05:2.6e-07:9.4e+02:1.3e+03
chr1	228600000	228625000	MIR4666A:-25Kb:1.9e-05:2.6e-07:9.4e+02:1.3e+03
chr1	228625000	228650000	HIST3H3:25Kb:1.7e-05:2.2e-07:9.4e+02:1.3e+03
chr1	228625000	228650000	TRIM17:25Kb:1.7e-05:2.2e-07:9.4e+02:1.3e+03
chr1	229375000	229400000	NUP133:-250Kb:3.7e-06:9.3e-08:1.2e+02:4.4e+02
chr1	229500000	229525000	CCSAP:25Kb:5.4e-06:6.6e-08:7.5e+02:1.1e+03
chr1	229600000	229625000	NUP133:-25Kb:3.7e-06:4.8e-08:7.5e+02:1.1e+03
chr1	229675000	229700000	TAF5L:-75Kb:4.8e-10:6.2e-12:2.6e+02:6.7e+02
chr1	229675000	229700000	URB2:-75Kb:4.8e-10:6.2e-12:2.6e+02:6.7e+02
chr1	229700000	229725000	TAF5L:-50Kb:3.2e-07:8.4e-09:3.7e+02:7.1e+02
chr1	229700000	229725000	URB2:-50Kb:3.2e-07:8.4e-09:3.7e+02:7.1e+02
chr1	229725000	229750000	TAF5L:-25Kb:2.1e-05:1.1e-06:6.7e+02:9.6e+02
chr1	229725000	229750000	URB2:-25Kb:2.1e-05:1.1e-06:6.7e+02:9.6e+02
chr1	229750000	229775000	ABCB10:75Kb:1.2e-09:1.4e-11:2.6e+02:6.7e+02
chr1	229775000	229800000	TAF5L:25Kb:4.5e-06:1.7e-07:6.2e+02:9.2e+02
chr1	229775000	229800000	URB2:25Kb:4.5e-06:1.7e-07:6.2e+02:9.2e+02
chr1	230225000	230250000	GALNT2:25Kb:0:0:6.2e+02:1.4e+03
chr1	230250000	230275000	GALNT2:50Kb:3.5e-09:9e-11:3.8e+02:7.5e+02
chr1	230275000	230300000	GALNT2:75Kb:5.3e-09:2e-10:2.8e+02:6.5e+02
chr1	230900000	230925000	CAPN9:25Kb:8.7e-06:1.1e-07:7.9e+02:1.1e+03
chr1	230975000	231000000	C1orf198:-25Kb:3.8e-06:4.7e-08:7.9e+02:1.1e+03
chr1	231150000	231175000	FAM89A:-25Kb:1.2e-07:3.1e-09:7.9e+02:1.1e+03
chr1	231200000	231225000	FAM89A:25Kb:7e-11:8.8e-13:7.9e+02:1.2e+03
chr1	231325000	231350000	LOC149373:25Kb:0:0:7.9e+02:1.5e+03
chr1	231475000	231500000	LINC00582:-250Kb:0:0:1.4e+02:5.5e+02
chr1	231475000	231500000	TSNAX:-225Kb:2.2e-13:2.8e-15:1.5e+02:5.1e+02
chr1	233050000	233075000	NTPCR:-25Kb:0:0:4e+02:7e+02
chr1	233100000	233125000	NTPCR:25Kb:0:0:4e+02:7.7e+02
chr1	233125000	233150000	NTPCR:50Kb:9.1e-05:3.5e-06:2.2e+02:3.5e+02
chr1	233775000	233800000	MIR4427:25Kb:1.6e-05:2e-07:5.3e+02:8.2e+02
chr1	234625000	234650000	IRF2BP2:-100Kb:9.6e-07:1.3e-08:3.1e+02:8e+02
chr1	234675000	234700000	LOC100506795:25Kb:2e-07:2.5e-09:8.6e+02:1.4e+03
chr1	234825000	234850000	LOC100506810:-25Kb:1.3e-06:1.8e-08:8.6e+02:1.3e+03
chr1	234875000	234900000	LOC100506810:25Kb:2.2e-06:6.1e-08:8.6e+02:1.3e+03
chr1	235250000	235275000	SNORA14B:-25Kb:0:0:2.7e+02:1.1e+03
chr1	235250000	235275000	TOMM20:-25Kb:0:0:2.7e+02:1.1e+03
chr1	236525000	236550000	EDARADD:-25Kb:2.2e-05:3.6e-07:6e+02:8.6e+02
chr1	236575000	236600000	EDARADD:25Kb:2.2e-05:5.9e-07:6e+02:8.5e+02
chr1	236650000	236675000	LGALS8:-25Kb:4.3e-12:5.5e-14:6e+02:9.7e+02
chr1	236650000	236675000	LGALS8-AS1:-25Kb:4.3e-12:5.5e-14:6e+02:9.7e+02
chr1	236700000	236725000	LGALS8:25Kb:7.2e-12:1.8e-13:6e+02:9.7e+02
chr1	236700000	236725000	LGALS8-AS1:25Kb:7.2e-12:1.8e-13:6e+02:9.7e+02
chr1	238025000	238050000	ZP4:-25Kb:5.4e-05:6.6e-07:2.1e+02:3.5e+02
chr1	238050000	238075000	LOC100130331:25Kb:6e-05:7.3e-07:2.1e+02:3.5e+02
chr1	240125000	240150000	RPS7P5:-25Kb:1.3e-13:1.7e-15:2.7e+02:3.6e+02
chr1	240275000	240300000	FMN2:25Kb:9e-15:1.1e-16:2.7e+02:3.7e+02
chr1	240750000	240775000	GREM2:-25Kb:2.1e-06:5.3e-08:2.7e+02:3.5e+02
chr1	240800000	240825000	GREM2:25Kb:8e-12:1e-13:2.7e+02:3.8e+02
chr1	241775000	241800000	EXO1:-225Kb:7.7e-11:1.1e-12:1e+02:4.4e+02
chr1	241850000	241875000	OPN3:50Kb:1.1e-07:1.5e-09:3.1e+02:5.9e+02
chr1	241850000	241875000	WDR64:50Kb:1.1e-07:1.5e-09:3.1e+02:5.9e+02
chr1	241975000	242000000	CHML:200Kb:1.5e-14:2.2e-16:1.2e+02:5.1e+02
chr1	241975000	242000000	EXO1:-25Kb:1e-06:2.9e-08:5.5e+02:8e+02
chr1	241975000	242000000	OPN3:175Kb:3.1e-06:8.4e-08:1.5e+02:3.9e+02
chr1	241975000	242000000	WDR64:175Kb:3.1e-06:8.4e-08:1.5e+02:3.9e+02
chr1	242000000	242025000	CHML:225Kb:2.7e-11:8.1e-13:1e+02:4.4e+02
chr1	242050000	242075000	MAP1LC3C:-100Kb:4.7e-07:1.3e-08:1.8e+02:4.5e+02
chr1	242125000	242150000	MAP1LC3C:-25Kb:3.2e-09:4.5e-11:5.5e+02:8.6e+02
chr1	242175000	242200000	MAP1LC3C:25Kb:8.3e-06:3.5e-07:5.5e+02:7.8e+02
chr1	243375000	243400000	CEP170:-25Kb:2.6e-09:6.5e-11:3.9e+02:7.2e+02
chr1	243375000	243400000	SDCCAG8:-25Kb:2.6e-09:6.5e-11:3.9e+02:7.2e+02
chr1	243425000	243450000	CEP170:25Kb:9.9e-12:1.2e-13:3.9e+02:7.7e+02
chr1	243425000	243450000	SDCCAG8:25Kb:9.9e-12:1.2e-13:3.9e+02:7.7e+02
chr1	244475000	244500000	C1orf100:-25Kb:2.2e-09:2.7e-11:7.3e+02:1.1e+03
chr1	244525000	244550000	C1orf100:25Kb:3.7e-09:9.2e-11:7.3e+02:1.1e+03
chr1	245050000	245075000	HNRNPU:25Kb:5.9e-09:7.6e-11:7.3e+02:1.1e+03
chr1	245200000	245225000	HNRNPU:175Kb:3.9e-07:1e-08:1.3e+02:4.1e+02
chr1	245200000	245225000	HNRNPU-AS1:200Kb:1.3e-07:1.7e-09:1.2e+02:4.2e+02
chr1	245275000	245300000	KIF26B:-25Kb:1e-08:1.3e-10:6.7e+02:9.8e+02
chr1	246650000	246675000	LOC255654:-25Kb:3.8e-05:9.8e-07:7.1e+02:9.1e+02
chr1	246675000	246700000	SMYD3:25Kb:2.5e-05:9.7e-07:7.1e+02:9.1e+02
chr1	246700000	246725000	LOC255654:25Kb:1.9e-09:2.4e-11:7.1e+02:9.9e+02
chr1	246850000	246875000	LOC255654:175Kb:5e-05:2e-06:1.3e+02:3.3e+02
chr1	246850000	246875000	SMYD3:200Kb:2e-10:2.6e-12:1.2e+02:4.1e+02
chr1	246900000	246925000	SMYD3:250Kb:5.2e-06:1.3e-07:99:3.2e+02
chr1	246925000	246950000	LOC149134:-25Kb:0:0:5.8e+02:9.9e+02
chr1	246975000	247000000	LOC149134:25Kb:7.2e-07:1.8e-08:5.8e+02:8e+02
chr1	247225000	247250000	ZNF669:-25Kb:9.7e-13:1.2e-14:5.8e+02:8.9e+02
chr1	247250000	247275000	ZNF670:25Kb:1e-12:1.3e-14:5.8e+02:8.9e+02
chr1	247450000	247475000	ZNF496:-25Kb:0:0:5.8e+02:1.3e+03
chr1	247500000	247525000	ZNF496:25Kb:0:0:5.8e+02:1.1e+03
chr1	247975000	248000000	OR11L1:-25Kb:7.8e-12:9.9e-14:2.4e+02:6.3e+02
chr1	247975000	248000000	TRIM58:-25Kb:7.8e-12:9.9e-14:2.4e+02:6.3e+02
chr1	248000000	248025000	OR14A16:25Kb:7.6e-12:9.3e-14:2.4e+02:6.3e+02
chr1	248025000	248050000	OR11L1:25Kb:5.8e-11:1.5e-12:2.4e+02:6.1e+02
chr1	248025000	248050000	TRIM58:25Kb:5.8e-11:1.5e-12:2.4e+02:6.1e+02
chr10	525000	550000	MIR5699:-150Kb:6.9e-15:1.1e-16:5.1e+02:8e+02
chr10	525000	550000	PRR26:-150Kb:6.9e-15:1.1e-16:5.1e+02:8e+02
chr10	550000	575000	DIP2C:-175Kb:0:0:5.1e+02:8e+02
chr10	600000	625000	DIP2C:-125Kb:7.4e-10:2.3e-11:5.1e+02:7.4e+02
chr10	925000	950000	GTPBP4:-100Kb:8.4e-08:3.4e-09:1.4e+02:3.2e+02
chr10	950000	975000	GTPBP4:-75Kb:2.3e-05:1.6e-06:1.9e+02:3.3e+02
chr10	975000	1000000	GTPBP4:-50Kb:3.6e-07:2e-08:2.7e+02:4.4e+02
chr10	975000	1000000	LARP4B:0Kb:6.4e-06:1.6e-07:5.1e+02:6.7e+02
chr10	1000000	1025000	GTPBP4:-25Kb:0:0:5.1e+02:8.2e+02
chr10	1000000	1025000	LARP4B:25Kb:2.2e-06:2.8e-08:2.7e+02:4.4e+02
chr10	1025000	1050000	IDI2:-25Kb:0:0:5.1e+02:8.7e+02
chr10	1025000	1050000	IDI2-AS1:-25Kb:0:0:5.1e+02:8.7e+02
chr10	1050000	1075000	GTPBP4:25Kb:0:0:5.1e+02:8.7e+02
chr10	1050000	1075000	IDI1:-25Kb:2.9e-06:3.8e-08:5.1e+02:6.7e+02
chr10	1075000	1100000	IDI2:25Kb:1.3e-06:3.4e-08:5.1e+02:6.7e+02
chr10	1075000	1100000	IDI2-AS1:25Kb:1.3e-06:3.4e-08:5.1e+02:6.7e+02
chr10	1575000	1600000	ADARB2-AS1:25Kb:1.2e-08:1.5e-10:3.1e+02:4.9e+02
chr10	3075000	3100000	PFKP:-25Kb:2.9e-09:7.4e-11:3.3e+02:6.5e+02
chr10	3125000	3150000	PFKP:25Kb:5.5e-12:6.9e-14:3.3e+02:7e+02
chr10	3150000	3175000	PITRM1-AS1:-25Kb:0:0:3.2e+02:7.8e+02
chr10	3175000	3200000	PITRM1:-25Kb:3.6e-10:4.6e-12:2.5e+02:6e+02
chr10	3200000	3225000	PITRM1-AS1:25Kb:1.8e-10:4.5e-12:2.5e+02:6e+02
chr10	3800000	3825000	KLF6:-25Kb:0:0:2.5e+02:7e+02
chr10	3850000	3875000	KLF6:25Kb:0:0:2.5e+02:8.8e+02
chr10	3875000	3900000	KLF6:50Kb:5.5e-09:2.2e-10:1.8e+02:5.1e+02
chr10	3900000	3925000	KLF6:75Kb:4.6e-08:2.4e-09:1.4e+02:4.5e+02
chr10	3925000	3950000	KLF6:100Kb:2.9e-05:1.9e-06:1.2e+02:3.7e+02
chr10	5500000	5525000	CALML5:-25Kb:7.3e-08:2.8e-09:7.3e+02:1.2e+03
chr10	5525000	5550000	CALML3:-25Kb:4.3e-14:1.1e-15:7.3e+02:1.4e+03
chr10	5550000	5575000	CALML5:25Kb:6.9e-14:8.9e-16:7.3e+02:1.4e+03
chr10	5575000	5600000	CALML3:25Kb:0:0:7.3e+02:1.5e+03
chr10	5575000	5600000	CALML5:50Kb:1.5e-08:3.8e-10:3.8e+02:8.8e+02
chr10	5600000	5625000	CALML5:75Kb:5.7e-05:3.7e-06:2.6e+02:6.2e+02
chr10	5650000	5675000	CALML5:125Kb:1.1e-05:5.7e-07:1.6e+02:5.5e+02
chr10	6150000	6175000	MIR3155A:-25Kb:6.4e-07:1.6e-08:5.3e+02:9.5e+02
chr10	6150000	6175000	MIR3155B:-25Kb:6.4e-07:1.6e-08:5.3e+02:9.5e+02
chr10	6150000	6175000	PFKFB3:-25Kb:6.4e-07:1.6e-08:5.3e+02:9.5e+02
chr10	6200000	6225000	MIR3155A:25Kb:2.8e-07:3.5e-09:5.3e+02:9.7e+02
chr10	6200000	6225000	MIR3155B:25Kb:2.8e-07:3.5e-09:5.3e+02:9.7e+02
chr10	6200000	6225000	PFKFB3:25Kb:2.8e-07:3.5e-09:5.3e+02:9.7e+02
chr10	6950000	6975000	SFMBT2:-500Kb:6.1e-05:1e-06:42:2.1e+02
chr10	7150000	7175000	SFMBT2:-300Kb:8.2e-05:2.7e-06:73:2.3e+02
chr10	7550000	7575000	ITIH2:-175Kb:8e-06:2e-07:93:2.5e+02
chr10	7575000	7600000	ITIH2:-150Kb:6.8e-05:2.6e-06:1.1e+02:2.5e+02
chr10	7750000	7775000	ITIH2:25Kb:5.7e-13:7.2e-15:4.2e+02:6.6e+02
chr10	7800000	7825000	ATP5C1:-25Kb:4.4e-05:1.1e-06:4.2e+02:5.6e+02
chr10	7800000	7825000	KIN:-25Kb:4.4e-05:1.1e-06:4.2e+02:5.6e+02
chr10	7825000	7850000	TAF3:-25Kb:0:0:4.2e+02:8.1e+02
chr10	7850000	7875000	ATP5C1:25Kb:0:0:4.2e+02:8.1e+02
chr10	7850000	7875000	KIN:25Kb:0:0:4.2e+02:8.1e+02
chr10	7875000	7900000	TAF3:25Kb:6.3e-12:1.6e-13:4.2e+02:6.3e+02
chr10	8050000	8075000	GATA3:-25Kb:1.2e-08:1.5e-10:4.2e+02:5.7e+02
chr10	8050000	8075000	GATA3-AS1:-25Kb:1.2e-08:1.5e-10:4.2e+02:5.7e+02
chr10	11725000	11750000	USP6NL:75Kb:4.9e-05:6.1e-07:2.5e+02:5.9e+02
chr10	13225000	13250000	MCM10:25Kb:0:0:5.7e+02:1e+03
chr10	13300000	13325000	PHYH:-25Kb:7.4e-10:9.4e-12:5.7e+02:9e+02
chr10	13400000	13425000	BEND7:-125Kb:9.4e-07:3.7e-08:1.5e+02:3.4e+02
chr10	13500000	13525000	BEND7:-25Kb:5.6e-11:7.3e-13:5.7e+02:8.2e+02
chr10	13550000	13575000	BEND7:25Kb:4.2e-07:1.1e-08:5.7e+02:7.7e+02
chr10	14850000	14875000	CDNF:-25Kb:1.2e-09:1.5e-11:4e+02:6.3e+02
chr10	14850000	14875000	HSPA14:-25Kb:1.2e-09:1.5e-11:4e+02:6.3e+02
chr10	14950000	14975000	DCLRE1C:-25Kb:4.4e-08:5.3e-10:5.9e+02:8e+02
chr10	15225000	15250000	NMT2:25Kb:6.2e-09:7.6e-11:5.9e+02:8.2e+02
chr10	15250000	15275000	FAM171A1:-150Kb:2.4e-05:1.3e-06:1.3e+02:3e+02
chr10	15275000	15300000	FAM171A1:-125Kb:1.5e-10:4.1e-12:1.5e+02:4e+02
chr10	15300000	15325000	FAM171A1:-100Kb:7.5e-05:5.1e-06:1.8e+02:3.4e+02
chr10	15375000	15400000	FAM171A1:-25Kb:8.7e-11:1.2e-12:5.9e+02:8.4e+02
chr10	15425000	15450000	FAM171A1:25Kb:9e-10:3.7e-11:5.9e+02:8.2e+02
chr10	15475000	15500000	ITGA8:-275Kb:1.6e-13:2.1e-15:87:4.1e+02
chr10	15925000	15950000	FAM188A:25Kb:2.4e-07:2.9e-09:2.2e+02:4.7e+02
chr10	16450000	16475000	PTER:-25Kb:0:0:2.2e+02:5.8e+02
chr10	16500000	16525000	PTER:25Kb:6.2e-12:1.6e-13:2.2e+02:5.3e+02
chr10	16525000	16550000	C1QL3:-25Kb:2.7e-12:3.4e-14:2.2e+02:5.2e+02
chr10	16575000	16600000	C1QL3:25Kb:1.3e-07:3.2e-09:2.2e+02:4.6e+02
chr10	16825000	16850000	RSU1:-25Kb:1.3e-11:1.7e-13:1.4e+02:4.4e+02
chr10	17025000	17050000	VIM:-225Kb:1.5e-05:4e-07:1e+02:2.9e+02
chr10	17225000	17250000	VIM:-25Kb:0:0:5.1e+02:8.9e+02
chr10	17250000	17275000	TRDMT1:25Kb:0:0:5.1e+02:8.9e+02
chr10	17450000	17475000	ST8SIA6:-25Kb:1.2e-12:1.5e-14:5.1e+02:7.9e+02
chr10	17450000	17475000	ST8SIA6-AS1:25Kb:3.5e-10:4.3e-12:5.1e+02:7.7e+02
chr10	17500000	17525000	ST8SIA6:25Kb:4.6e-06:1.1e-07:5.1e+02:7e+02
chr10	18875000	18900000	ARL5B:-50Kb:2.2e-13:2.7e-15:1.8e+02:2.9e+02
chr10	18875000	18900000	NSUN6:-50Kb:2.2e-13:2.7e-15:1.8e+02:2.9e+02
chr10	21350000	21375000	NEBL:-100Kb:1.2e-09:6.3e-11:1.6e+02:3.8e+02
chr10	21350000	21375000	NEBL-AS1:-100Kb:1.2e-09:6.3e-11:1.6e+02:3.8e+02
chr10	21400000	21425000	NEBL:-50Kb:6.4e-06:4.3e-07:2.9e+02:4.5e+02
chr10	21400000	21425000	NEBL-AS1:-50Kb:6.4e-06:4.3e-07:2.9e+02:4.5e+02
chr10	21475000	21500000	NEBL:25Kb:0:0:5.2e+02:8.3e+02
chr10	21475000	21500000	NEBL-AS1:25Kb:0:0:5.2e+02:8.3e+02
chr10	21500000	21525000	NEBL:50Kb:9.8e-06:7.9e-07:2.9e+02:4.5e+02
chr10	21500000	21525000	NEBL-AS1:50Kb:9.8e-06:7.9e-07:2.9e+02:4.5e+02
chr10	21525000	21550000	NEBL:75Kb:3.7e-12:9.8e-14:2.1e+02:4.5e+02
chr10	21525000	21550000	NEBL-AS1:75Kb:3.7e-12:9.8e-14:2.1e+02:4.5e+02
chr10	21550000	21575000	NEBL:100Kb:8.8e-12:3.5e-13:1.6e+02:4e+02
chr10	21550000	21575000	NEBL-AS1:100Kb:8.8e-12:3.5e-13:1.6e+02:4e+02
chr10	21750000	21775000	C10orf114:-25Kb:6.3e-06:8.1e-08:5.2e+02:7.1e+02
chr10	21750000	21775000	MIR1915:-25Kb:6.3e-06:8.1e-08:5.2e+02:7.1e+02
chr10	22450000	22475000	EBLN1:-25Kb:8e-05:1e-06:4.9e+02:6.8e+02
chr10	22750000	22775000	LOC100499489:25Kb:0:0:4.9e+02:8.3e+02
chr10	23600000	23625000	C10orf67:-25Kb:6.6e-13:1.8e-14:1.5e+02:4.2e+02
chr10	23650000	23675000	C10orf67:25Kb:0:0:1.5e+02:4.6e+02
chr10	23675000	23700000	C10orf67:50Kb:2.1e-05:8.4e-07:1.1e+02:2.8e+02
chr10	23700000	23725000	OTUD1:-25Kb:0:0:1.5e+02:5.1e+02
chr10	23750000	23775000	OTUD1:25Kb:3.3e-13:8.5e-15:1.5e+02:4.4e+02
chr10	24525000	24550000	MIR603:-25Kb:2.2e-05:2.7e-07:1.5e+02:3.8e+02
chr10	25175000	25200000	PRTFDC1:-50Kb:1.1e-09:3.4e-11:2.7e+02:5.7e+02
chr10	25200000	25225000	PRTFDC1:-25Kb:8.2e-11:1.2e-12:4.9e+02:8.1e+02
chr10	25250000	25275000	PRTFDC1:25Kb:2.3e-05:1e-06:4.9e+02:7.1e+02
chr10	25325000	25350000	ENKUR:-25Kb:4.8e-09:7.4e-11:4.9e+02:7.9e+02
chr10	26475000	26500000	GAD2:-25Kb:1.9e-05:4.7e-07:3e+02:4.3e+02
chr10	26525000	26550000	GAD2:25Kb:1.2e-12:1.5e-14:3e+02:5.1e+02
chr10	26950000	26975000	PDSS1:-25Kb:1.5e-08:5.7e-10:4.4e+02:6.1e+02
chr10	26975000	27000000	ABI1:-175Kb:3.7e-12:1.1e-13:79:2.8e+02
chr10	27000000	27025000	ABI1:-150Kb:0:0:88:3.3e+02
chr10	27000000	27025000	PDSS1:25Kb:2.1e-11:5.4e-13:4.4e+02:6.4e+02
chr10	27025000	27050000	ABI1:-125Kb:2.9e-06:1.7e-07:98:2.4e+02
chr10	27050000	27075000	ABI1:-100Kb:3.4e-07:1.5e-08:1.2e+02:2.8e+02
chr10	27150000	27175000	PDSS1:175Kb:2.7e-12:3.5e-14:79:2.8e+02
chr10	27350000	27375000	ANKRD26:-25Kb:5.4e-10:6.7e-12:4.4e+02:6.3e+02
chr10	27400000	27425000	MASTL:-25Kb:2.7e-06:3.5e-08:4.4e+02:6e+02
chr10	27400000	27425000	YME1L1:-25Kb:2.7e-06:3.5e-08:4.4e+02:6e+02
chr10	27750000	27775000	RAB18:-25Kb:2e-13:5.1e-15:2e+02:4.7e+02
chr10	27800000	27825000	RAB18:25Kb:0:0:2e+02:5.5e+02
chr10	27825000	27850000	RAB18:50Kb:3e-06:1.1e-07:1.4e+02:3.2e+02
chr10	28575000	28600000	MPP7:25Kb:0:0:2e+02:6.2e+02
chr10	28950000	28975000	LINC00837:-125Kb:9.2e-05:2.7e-06:1.6e+02:3.8e+02
chr10	28975000	29000000	BAMBI:25Kb:9.9e-05:1.5e-05:5.8e+02:7.8e+02
chr10	29000000	29025000	BAMBI:50Kb:8.4e-06:7e-07:3.4e+02:5.6e+02
chr10	29050000	29075000	LINC00837:-25Kb:2e-08:2.8e-10:5.8e+02:8.8e+02
chr10	29075000	29100000	BAMBI:125Kb:2.6e-05:2.6e-06:1.6e+02:3.8e+02
chr10	29100000	29125000	BAMBI:150Kb:3.9e-05:4.7e-06:1.4e+02:3.5e+02
chr10	29125000	29150000	BAMBI:175Kb:6.1e-08:4.1e-09:1.4e+02:4.1e+02
chr10	29125000	29150000	LINC00837:50Kb:9.2e-05:3.8e-06:3.4e+02:5.5e+02
chr10	29150000	29175000	BAMBI:200Kb:5.4e-09:2.7e-10:1.2e+02:4.2e+02
chr10	29200000	29225000	BAMBI:250Kb:3.9e-05:5.2e-06:1e+02:3.1e+02
chr10	29250000	29275000	BAMBI:300Kb:7.7e-11:2.6e-12:84:4.1e+02
chr10	29275000	29300000	BAMBI:325Kb:0:0:78:5.2e+02
chr10	30600000	30625000	MTPAP:-25Kb:5.4e-06:7.3e-08:5.3e+02:7.5e+02
chr10	30725000	30750000	MAP3K8:25Kb:4.3e-07:3.4e-08:5.3e+02:7.6e+02
chr10	30775000	30800000	MAP3K8:75Kb:4.7e-09:1.9e-10:2.1e+02:4.8e+02
chr10	30800000	30825000	MAP3K8:100Kb:1.4e-11:1.8e-13:1.7e+02:4.7e+02
chr10	30825000	30850000	MAP3K8:125Kb:3.6e-11:9.6e-13:1.4e+02:4.4e+02
chr10	30850000	30875000	MAP3K8:150Kb:4.1e-08:2.2e-09:1.2e+02:3.7e+02
chr10	30875000	30900000	MAP3K8:175Kb:4e-07:2.7e-08:1.5e+02:3.8e+02
chr10	32175000	32200000	ARHGAP12:-25Kb:2.1e-12:2.7e-14:4e+02:6.5e+02
chr10	32225000	32250000	ARHGAP12:25Kb:3.1e-12:8e-14:4e+02:6.5e+02
chr10	32275000	32300000	ARHGAP12:75Kb:2.8e-07:1.1e-08:1.5e+02:3.4e+02
chr10	32350000	32375000	KIF5B:25Kb:4.3e-08:5.7e-10:4e+02:6.2e+02
chr10	32625000	32650000	EPC1:-25Kb:5.2e-06:1.3e-07:4e+02:5.8e+02
chr10	32675000	32700000	EPC1:25Kb:1.5e-06:1.9e-08:4e+02:6e+02
chr10	33200000	33225000	ITGB1:-25Kb:4e-08:1e-09:4e+02:6e+02
chr10	33250000	33275000	ITGB1:25Kb:0:0:4e+02:7e+02
chr10	33275000	33300000	ITGB1:50Kb:1.1e-07:4.1e-09:2.2e+02:4.2e+02
chr10	35500000	35525000	CREM:100Kb:0:0:1.8e+02:5.5e+02
chr10	35500000	35525000	CUL2:125Kb:2.2e-05:2.7e-07:1.5e+02:3.2e+02
chr10	35850000	35875000	CCNY:325Kb:8e-08:1.2e-09:68:2.6e+02
chr10	35900000	35925000	FZD8:-25Kb:7.3e-08:9.8e-10:2.1e+02:3.9e+02
chr10	38100000	38125000	ZNF248:-25Kb:1.6e-09:2e-11:2.3e+02:3.5e+02
chr10	38250000	38275000	ZNF33A:-25Kb:0:0:2.3e+02:3.9e+02
chr10	38275000	38300000	ZNF25:25Kb:0:0:2.3e+02:3.9e+02
chr10	38275000	38300000	ZNF37A:-100Kb:1.5e-08:6e-10:63:1.7e+02
chr10	38300000	38325000	ZNF33A:25Kb:0:0:2.3e+02:4.1e+02
chr10	38300000	38325000	ZNF37A:-75Kb:1.2e-08:3.1e-10:83:1.9e+02
chr10	38350000	38375000	ZNF33A:75Kb:2.3e-07:1.2e-08:83:1.8e+02
chr10	38350000	38375000	ZNF37A:-25Kb:0:0:2.3e+02:3.8e+02
chr10	38375000	38400000	ZNF33A:100Kb:2e-08:7.9e-10:63:1.7e+02
chr10	43450000	43475000	MIR5100:-25Kb:2e-06:2.5e-08:5.8e+02:8.4e+02
chr10	43525000	43550000	RET:-25Kb:1.2e-05:1.5e-07:5.8e+02:8.3e+02
chr10	43600000	43625000	CSGALNACT2:-25Kb:4.3e-14:5.6e-16:5.8e+02:9.8e+02
chr10	43775000	43800000	FXYD4:-75Kb:1.8e-06:7.3e-08:2.4e+02:5.1e+02
chr10	43775000	43800000	RASGEF1A:25Kb:9.6e-14:1.2e-15:5.8e+02:9.7e+02
chr10	43825000	43850000	FXYD4:-25Kb:1.4e-06:3.7e-08:5.8e+02:8.5e+02
chr10	43875000	43900000	FXYD4:25Kb:0:0:5.8e+02:1.3e+03
chr10	43875000	43900000	HNRNPF:-25Kb:0:0:5.8e+02:1.3e+03
chr10	43875000	43900000	ZNF487P:-50Kb:0:0:3.3e+02:8.6e+02
chr10	43900000	43925000	ZNF487P:-25Kb:0:0:5.8e+02:1.1e+03
chr10	43925000	43950000	HNRNPF:25Kb:0:0:5.8e+02:1.1e+03
chr10	43950000	43975000	FXYD4:100Kb:3.7e-05:2e-06:1.9e+02:4.2e+02
chr10	44150000	44175000	ZNF32:25Kb:5.7e-05:7.5e-07:4.3e+02:6.7e+02
chr10	44150000	44175000	ZNF32-AS1:25Kb:5.7e-05:7.5e-07:4.3e+02:6.7e+02
chr10	44150000	44175000	ZNF32-AS2:25Kb:5.7e-05:7.5e-07:4.3e+02:6.7e+02
chr10	44375000	44400000	LINC00841:-25Kb:6.4e-05:7.9e-07:4.3e+02:6.6e+02
chr10	45400000	45425000	C10orf10:-50Kb:3.8e-06:1.4e-07:3.3e+02:5.1e+02
chr10	45400000	45425000	C10orf25:-75Kb:3.7e-12:1.5e-13:2.3e+02:4.9e+02
chr10	45400000	45425000	RASSF4:-50Kb:3.8e-06:1.4e-07:3.3e+02:5.1e+02
chr10	45400000	45425000	TMEM72-AS1:-50Kb:3.8e-06:1.4e-07:3.3e+02:5.1e+02
chr10	45400000	45425000	ZNF22:-75Kb:3.7e-12:1.5e-13:2.3e+02:4.9e+02
chr10	45425000	45450000	C10orf10:-25Kb:0:0:6.1e+02:1.1e+03
chr10	45425000	45450000	C10orf25:-50Kb:0:0:3.3e+02:6.6e+02
chr10	45425000	45450000	RASSF4:-25Kb:0:0:6.1e+02:1.1e+03
chr10	45425000	45450000	TMEM72:25Kb:5.3e-11:1.3e-12:6.1e+02:8.6e+02
chr10	45425000	45450000	TMEM72-AS1:-25Kb:0:0:6.1e+02:1.1e+03
chr10	45425000	45450000	ZNF22:-50Kb:0:0:3.3e+02:6.6e+02
chr10	45450000	45475000	C10orf25:-25Kb:0:0:6.1e+02:1.1e+03
chr10	45450000	45475000	TMEM72:50Kb:5.6e-06:2.1e-07:3.3e+02:5.1e+02
chr10	45450000	45475000	ZNF22:-25Kb:0:0:6.1e+02:1.1e+03
chr10	45475000	45500000	C10orf10:25Kb:0:0:6.1e+02:1.1e+03
chr10	45475000	45500000	RASSF4:25Kb:0:0:6.1e+02:1.1e+03
chr10	45475000	45500000	TMEM72:75Kb:3.8e-11:4.7e-13:2.3e+02:4.9e+02
chr10	45475000	45500000	TMEM72-AS1:25Kb:0:0:6.1e+02:1.1e+03
chr10	46950000	46975000	GPRIN2:-25Kb:1.1e-11:4.6e-13:6.1e+02:1.3e+03
chr10	46975000	47000000	HNRNPA1P33:-150Kb:1.2e-07:4.8e-09:21:5.4e+02
chr10	46975000	47000000	PPYR1:-100Kb:3.1e-06:2.6e-07:3.5e+02:8.1e+02
chr10	46975000	47000000	SYT15:25Kb:4.5e-11:5.8e-13:6.1e+02:1.3e+03
chr10	47000000	47025000	GPRIN2:25Kb:0:0:6.1e+02:1.9e+03
chr10	47000000	47025000	PPYR1:-75Kb:8.6e-10:6e-11:1.8e+02:7.7e+02
chr10	47025000	47050000	GPRIN2:50Kb:1.1e-11:3e-13:2.8e+02:9.4e+02
chr10	47025000	47050000	PPYR1:-50Kb:0:0:2.8e+02:1.1e+03
chr10	47050000	47075000	GPRIN2:75Kb:4.6e-09:3.2e-10:1.8e+02:7.5e+02
chr10	47050000	47075000	PPYR1:-25Kb:0:0:6.1e+02:1.4e+03
chr10	47075000	47100000	GPRIN2:100Kb:3.3e-06:3.3e-07:3.5e+02:8.1e+02
chr10	47075000	47100000	HNRNPA1P33:-50Kb:4e-15:1.1e-16:2.8e+02:1e+03
chr10	47100000	47125000	GPRIN2:125Kb:4e-10:2.2e-11:75:6.8e+02
chr10	47100000	47125000	HNRNPA1P33:-25Kb:0:0:6.1e+02:2e+03
chr10	47100000	47125000	PPYR1:25Kb:0:0:6.1e+02:2.4e+03
chr10	47125000	47150000	GPRIN2:150Kb:7.8e-08:6.5e-09:21:5.4e+02
chr10	47125000	47150000	PPYR1:50Kb:2e-15:1.1e-16:2.8e+02:1e+03
chr10	48325000	48350000	ZNF488:-25Kb:0:0:5.4e+02:1e+03
chr10	48350000	48375000	RBP3:-25Kb:0:0:5.4e+02:9.9e+02
chr10	48375000	48400000	GDF2:-25Kb:2.7e-11:7.3e-13:5.4e+02:8.8e+02
chr10	48375000	48400000	ZNF488:25Kb:0:0:5.4e+02:9.9e+02
chr10	48400000	48425000	GDF10:-25Kb:5.5e-13:7.4e-15:5.4e+02:9.1e+02
chr10	48400000	48425000	RBP3:25Kb:1.4e-11:4e-13:5.4e+02:8.8e+02
chr10	48425000	48450000	GDF2:25Kb:3.2e-13:4.3e-15:5.4e+02:9.1e+02
chr10	48450000	48475000	GDF10:25Kb:1.2e-12:3.2e-14:5.4e+02:9e+02
chr10	48475000	48500000	GDF10:50Kb:1.3e-05:5.2e-07:2.7e+02:5e+02
chr10	50075000	50100000	LRRC18:-25Kb:3.6e-05:4.4e-07:8.4e+02:1.2e+03
chr10	50275000	50300000	VSTM4:-25Kb:1.2e-10:1.6e-12:8.4e+02:1.3e+03
chr10	50350000	50375000	C10orf128:-25Kb:7.9e-09:2.2e-10:8.4e+02:1.2e+03
chr10	50350000	50375000	C10orf71:-150Kb:1.1e-05:6.2e-07:1.8e+02:4.9e+02
chr10	50350000	50375000	FAM170B:25Kb:2.2e-08:2.7e-10:8.4e+02:1.2e+03
chr10	50350000	50375000	FAM170B-AS1:25Kb:2.2e-08:2.7e-10:8.4e+02:1.2e+03
chr10	50375000	50400000	C10orf71:-125Kb:1.4e-09:6.2e-11:2.1e+02:6.2e+02
chr10	50475000	50500000	C10orf128:100Kb:1.6e-05:6.8e-07:2.6e+02:5.6e+02
chr10	50475000	50500000	C10orf71:-25Kb:0:0:8.4e+02:1.5e+03
chr10	50500000	50525000	C10orf128:125Kb:7.9e-09:1.2e-10:2.1e+02:6.2e+02
chr10	50525000	50550000	C10orf71:25Kb:0:0:8.4e+02:1.5e+03
chr10	50900000	50925000	C10orf53:25Kb:1.5e-13:1.9e-15:1.7e+02:6.6e+02
chr10	50925000	50950000	OGDHL:-25Kb:0:0:1.7e+02:7.7e+02
chr10	50975000	51000000	OGDHL:25Kb:0:0:1.7e+02:7e+02
chr10	51500000	51525000	MSMB:-25Kb:0:0:2.1e+02:1.2e+03
chr10	51500000	51525000	NCOA4:-50Kb:3e-11:7.4e-13:24:5e+02
chr10	51525000	51550000	NCOA4:-25Kb:0:0:2.1e+02:1.1e+03
chr10	51550000	51575000	MSMB:25Kb:0:0:2.1e+02:1.1e+03
chr10	51575000	51600000	NCOA4:25Kb:4.8e-10:1.8e-11:2.1e+02:6.5e+02
chr10	52025000	52050000	ASAH2:25Kb:2.4e-09:3e-11:5.7e+02:9.6e+02
chr10	52300000	52325000	SGMS1:-75Kb:1.3e-05:2.6e-07:2.1e+02:5e+02
chr10	52325000	52350000	SGMS1:-50Kb:1.3e-05:3.7e-07:3e+02:5.9e+02
chr10	53425000	53450000	CSTF2T:-25Kb:0:0:2.1e+02:5.4e+02
chr10	53475000	53500000	CSTF2T:25Kb:6.7e-09:1.7e-10:2.1e+02:3.9e+02
chr10	54375000	54400000	MBL2:-150Kb:2.4e-05:9.2e-07:44:95
chr10	54500000	54525000	MBL2:-25Kb:0:0:2.2e+02:3.8e+02
chr10	54550000	54575000	MBL2:25Kb:2.6e-06:6.6e-08:2.1e+02:2.7e+02
chr10	58075000	58100000	ZWINT:-25Kb:0:0:1.6e+02:2.7e+02
chr10	58125000	58150000	ZWINT:25Kb:0:0:1.6e+02:3.2e+02
chr10	58150000	58175000	ZWINT:50Kb:1.3e-10:5.2e-12:87:1.5e+02
chr10	59925000	59950000	CISD1:-100Kb:0:0:96:3.8e+02
chr10	59925000	59950000	IPMK:-100Kb:0:0:96:3.8e+02
chr10	59925000	59950000	TFAM:-200Kb:1.6e-09:1.3e-10:51:2e+02
chr10	59950000	59975000	CISD1:-75Kb:3.9e-12:2.1e-13:1.2e+02:3e+02
chr10	59950000	59975000	IPMK:-75Kb:3.9e-12:2.1e-13:1.2e+02:3e+02
chr10	59975000	60000000	CISD1:-50Kb:2.8e-10:2.3e-11:1.7e+02:3.3e+02
chr10	59975000	60000000	IPMK:-50Kb:2.8e-10:2.3e-11:1.7e+02:3.3e+02
chr10	60000000	60025000	CISD1:-25Kb:2e-14:5.6e-16:3.1e+02:5.1e+02
chr10	60000000	60025000	IPMK:-25Kb:2e-14:5.6e-16:3.1e+02:5.1e+02
chr10	60025000	60050000	TFAM:-100Kb:1.4e-13:9.3e-15:96:2.8e+02
chr10	60025000	60050000	UBE2D1:-50Kb:7.3e-07:4.8e-08:1.7e+02:3e+02
chr10	60050000	60075000	CISD1:25Kb:5.1e-12:3.5e-13:3.1e+02:4.9e+02
chr10	60050000	60075000	IPMK:25Kb:5.1e-12:3.5e-13:3.1e+02:4.9e+02
chr10	60050000	60075000	TFAM:-75Kb:0:0:1.2e+02:3.6e+02
chr10	60050000	60075000	UBE2D1:-25Kb:0:0:3.1e+02:5.5e+02
chr10	60075000	60100000	CISD1:50Kb:4e-07:3.8e-08:1.7e+02:3e+02
chr10	60075000	60100000	IPMK:50Kb:4e-07:3.8e-08:1.7e+02:3e+02
chr10	60075000	60100000	TFAM:-50Kb:0:0:1.7e+02:4.5e+02
chr10	60100000	60125000	TFAM:-25Kb:0:0:3.1e+02:7.4e+02
chr10	60100000	60125000	UBE2D1:25Kb:0:0:3.1e+02:6.3e+02
chr10	60125000	60150000	CISD1:100Kb:1.7e-13:6.9e-15:96:2.8e+02
chr10	60125000	60150000	IPMK:100Kb:1.7e-13:6.9e-15:96:2.8e+02
chr10	60125000	60150000	UBE2D1:50Kb:0:0:1.7e+02:4.5e+02
chr10	60150000	60175000	CISD1:125Kb:3.4e-05:3.7e-06:79:1.9e+02
chr10	60150000	60175000	IPMK:125Kb:3.4e-05:3.7e-06:79:1.9e+02
chr10	60150000	60175000	TFAM:25Kb:0:0:3.1e+02:5.2e+02
chr10	60150000	60175000	UBE2D1:75Kb:3.2e-12:1.7e-13:1.2e+02:3e+02
chr10	61600000	61625000	CCDC6:-50Kb:1.4e-05:3.6e-07:3.1e+02:4.9e+02
chr10	61625000	61650000	CCDC6:-25Kb:0:0:5.5e+02:9.6e+02
chr10	61725000	61750000	C10orf40:25Kb:2.1e-08:2.6e-10:5.5e+02:7.8e+02
chr10	63625000	63650000	ARID5B:-25Kb:0:0:4.8e+02:8.3e+02
chr10	63675000	63700000	ARID5B:25Kb:3.4e-13:9.8e-15:4.8e+02:7.7e+02
chr10	64525000	64550000	ADO:-25Kb:4.9e-12:6.5e-14:4.1e+02:7.2e+02
chr10	64850000	64875000	NRBF2:-25Kb:0:0:4.1e+02:8.2e+02
chr10	65175000	65200000	JMJD1C-AS1:-25Kb:3.1e-07:4.1e-09:5.3e+02:7.6e+02
chr10	65250000	65275000	JMJD1C:25Kb:4.4e-05:5.8e-07:5.3e+02:7.2e+02
chr10	65250000	65275000	REEP3:-25Kb:1.2e-08:1.7e-10:5.3e+02:7.8e+02
chr10	68700000	68725000	LRRTM3:25Kb:1.9e-10:2.3e-12:2e+02:3.3e+02
chr10	70750000	70775000	SRGN:-75Kb:4.9e-08:1.9e-09:3.1e+02:7e+02
chr10	70775000	70800000	SRGN:-50Kb:1.3e-11:3.4e-13:4.6e+02:9.3e+02
chr10	70800000	70825000	SRGN:-25Kb:0:0:8.9e+02:1.8e+03
chr10	71000000	71025000	HK1:-25Kb:1.6e-11:4.2e-13:9.2e+02:1.4e+03
chr10	71050000	71075000	HK1:25Kb:0:0:9.2e+02:1.5e+03
chr10	71075000	71100000	HKDC1:100Kb:9.7e-05:5.3e-06:3.1e+02:6e+02
chr10	71100000	71125000	HKDC1:125Kb:2.1e-05:8.5e-07:2.6e+02:5.8e+02
chr10	71125000	71150000	HKDC1:150Kb:0:0:2.2e+02:8.4e+02
chr10	71150000	71175000	HKDC1:175Kb:0:0:2e+02:8.6e+02
chr10	71250000	71275000	TACR2:75Kb:1.7e-07:2.2e-09:3.9e+02:8e+02
chr10	71275000	71300000	C10orf35:-100Kb:9.3e-06:1.2e-07:3.1e+02:6.7e+02
chr10	71850000	71875000	AIFM2:-25Kb:1.4e-07:1.9e-09:9.2e+02:1.4e+03
chr10	72050000	72075000	NPFFR1:25Kb:5.8e-06:1.4e-07:9.2e+02:1.3e+03
chr10	72100000	72125000	NPFFR1:75Kb:6.4e-08:8e-10:3.9e+02:8.2e+02
chr10	72100000	72125000	PPA1:125Kb:1.1e-09:1.4e-11:2.6e+02:7.5e+02
chr10	72300000	72325000	PCBD1:-325Kb:1.9e-05:2.3e-07:1.4e+02:5.6e+02
chr10	72325000	72350000	PRF1:-25Kb:2.9e-12:3.9e-14:1.2e+03:1.7e+03
chr10	72400000	72425000	ADAMTS14:-25Kb:1.9e-05:2.5e-07:1.2e+03:1.5e+03
chr10	72500000	72525000	PRF1:150Kb:6.5e-06:1.7e-07:2.6e+02:6.2e+02
chr10	73000000	73025000	UNC5B-AS1:25Kb:3.4e-08:4.3e-10:1.2e+03:1.7e+03
chr10	73025000	73050000	UNC5B-AS1:50Kb:2.1e-06:5.4e-08:6.5e+02:1.1e+03
chr10	73450000	73475000	C10orf105:-25Kb:1.3e-12:1.9e-14:1.2e+03:1.8e+03
chr10	73500000	73525000	C10orf105:25Kb:9.9e-09:2.8e-10:1.2e+03:1.7e+03
chr10	73550000	73575000	C10orf54:25Kb:5.5e-05:7.9e-07:1.2e+03:1.6e+03
chr10	73575000	73600000	C10orf54:50Kb:6.5e-05:1.8e-06:3.2e+02:7.3e+02
chr10	73575000	73600000	PSAP:-25Kb:5.1e-06:1.3e-07:9.6e+02:1.4e+03
chr10	73625000	73650000	PSAP:25Kb:1.8e-07:2.3e-09:9.6e+02:1.5e+03
chr10	74000000	74025000	ANAPC16:25Kb:0:0:9.6e+02:1.7e+03
chr10	74000000	74025000	ASCC1:25Kb:0:0:9.6e+02:1.7e+03
chr10	74000000	74025000	DDIT4:-25Kb:0:0:9.6e+02:1.8e+03
chr10	74050000	74075000	DDIT4:25Kb:0:0:9.6e+02:1.8e+03
chr10	74075000	74100000	DDIT4:50Kb:2e-13:7.8e-15:5.2e+02:1.2e+03
chr10	75275000	75300000	MYOZ1:-125Kb:0:0:2.2e+02:9e+02
chr10	75275000	75300000	SYNPO2L:-125Kb:0:0:2.2e+02:9e+02
chr10	75500000	75525000	CHCHD1:-25Kb:0:0:9e+02:1.5e+03
chr10	75500000	75525000	FUT11:-25Kb:0:0:9e+02:1.5e+03
chr10	75500000	75525000	ZSWIM8:-25Kb:0:0:9e+02:1.5e+03
chr10	75525000	75550000	NDST2:-25Kb:0:0:9e+02:1.6e+03
chr10	75525000	75550000	SEC24C:25Kb:0:0:9e+02:1.5e+03
chr10	75525000	75550000	ZSWIM8-AS1:-25Kb:0:0:9e+02:1.6e+03
chr10	75550000	75575000	CHCHD1:25Kb:0:0:9e+02:1.6e+03
chr10	75550000	75575000	FUT11:25Kb:0:0:9e+02:1.6e+03
chr10	75550000	75575000	ZSWIM8:25Kb:0:0:9e+02:1.6e+03
chr10	75600000	75625000	C10orf55:-75Kb:8.2e-05:3.3e-06:3.4e+02:6.5e+02
chr10	75600000	75625000	CAMK2G:-25Kb:0:0:9e+02:2e+03
chr10	75625000	75650000	C10orf55:-50Kb:2e-11:5.3e-13:4.9e+02:9.8e+02
chr10	75650000	75675000	C10orf55:-25Kb:0:0:9e+02:1.8e+03
chr10	75675000	75700000	CAMK2G:50Kb:1.9e-11:5.4e-13:4.9e+02:9.8e+02
chr10	75675000	75700000	PLAU:25Kb:0:0:9e+02:1.8e+03
chr10	75700000	75725000	CAMK2G:75Kb:2.2e-05:1.3e-06:3.4e+02:6.7e+02
chr10	75825000	75850000	CAMK2G:200Kb:1.7e-05:7.2e-07:1.5e+02:4.8e+02
chr10	76000000	76025000	DUSP13:-850Kb:6.2e-06:4.9e-07:65:2.8e+02
chr10	76000000	76025000	SAMD8:-850Kb:6.2e-06:4.9e-07:65:2.8e+02
chr10	76025000	76050000	DUSP13:-825Kb:1.2e-05:1.2e-06:66:2.8e+02
chr10	76025000	76050000	SAMD8:-825Kb:1.2e-05:1.2e-06:66:2.8e+02
chr10	76775000	76800000	DUSP13:-75Kb:0:0:2.6e+02:7e+02
chr10	76775000	76800000	SAMD8:-75Kb:0:0:2.6e+02:7e+02
chr10	76825000	76850000	DUPD1:25Kb:1.5e-11:1.9e-13:7.1e+02:1e+03
chr10	76825000	76850000	DUSP13:-25Kb:0:0:7.1e+02:1.4e+03
chr10	76825000	76850000	SAMD8:-25Kb:0:0:7.1e+02:1.4e+03
chr10	76850000	76875000	COMTD1:-125Kb:2.9e-10:1.2e-11:1.6e+02:4.5e+02
chr10	76850000	76875000	VDAC2:-100Kb:7.3e-08:2.8e-09:2e+02:4.5e+02
chr10	76925000	76950000	COMTD1:-50Kb:1.3e-10:3.6e-12:3.7e+02:6.7e+02
chr10	76925000	76950000	VDAC2:-25Kb:0:0:7.1e+02:1.1e+03
chr10	76950000	76975000	COMTD1:-25Kb:0:0:7.1e+02:1.3e+03
chr10	76950000	76975000	DUSP13:100Kb:1e-07:6.4e-09:2e+02:4.5e+02
chr10	76950000	76975000	SAMD8:100Kb:1e-07:6.4e-09:2e+02:4.5e+02
chr10	76975000	77000000	DUSP13:125Kb:1.4e-09:6.6e-11:1.6e+02:4.5e+02
chr10	76975000	77000000	SAMD8:125Kb:1.4e-09:6.6e-11:1.6e+02:4.5e+02
chr10	76975000	77000000	VDAC2:25Kb:0:0:7.1e+02:1.3e+03
chr10	77000000	77025000	COMTD1:25Kb:1.4e-07:7.4e-09:7.1e+02:9.5e+02
chr10	77000000	77025000	DUSP13:150Kb:2e-05:2.2e-06:1.4e+02:3.4e+02
chr10	77000000	77025000	SAMD8:150Kb:2e-05:2.2e-06:1.4e+02:3.4e+02
chr10	78925000	78950000	KCNMA1:-450Kb:2.5e-05:3.2e-07:59:3.2e+02
chr10	79650000	79675000	DLG5:-25Kb:1.4e-11:1.8e-13:8e+02:1.2e+03
chr10	79650000	79675000	DLG5-AS1:-25Kb:1.4e-11:1.8e-13:8e+02:1.2e+03
chr10	79700000	79725000	DLG5:25Kb:1.2e-10:3.1e-12:8e+02:1.2e+03
chr10	79700000	79725000	DLG5-AS1:25Kb:1.2e-10:3.1e-12:8e+02:1.2e+03
chr10	79725000	79750000	DLG5:50Kb:1.6e-10:5.9e-12:4.4e+02:8.3e+02
chr10	79725000	79750000	DLG5-AS1:50Kb:1.6e-10:5.9e-12:4.4e+02:8.3e+02
chr10	80850000	80875000	ZMIZ1:25Kb:2.5e-08:3.3e-10:9.7e+02:1.4e+03
chr10	80850000	80875000	ZMIZ1-AS1:25Kb:2.5e-08:3.3e-10:9.7e+02:1.4e+03
chr10	81150000	81175000	ZCCHC24:-50Kb:0:0:5.4e+02:1.2e+03
chr10	81175000	81200000	ZCCHC24:-25Kb:2.8e-06:1.1e-07:9.7e+02:1.4e+03
chr10	81225000	81250000	ZCCHC24:25Kb:2e-07:5.1e-09:9.7e+02:1.4e+03
chr10	81325000	81350000	SFTPA1:-25Kb:5.8e-06:9.7e-08:1.5e+02:5.7e+02
chr10	81375000	81400000	SFTPA1:25Kb:5.8e-06:1.4e-07:1.5e+02:5.7e+02
chr10	81900000	81925000	ANXA11:-50Kb:2.8e-07:6.9e-09:3.4e+02:7.5e+02
chr10	81900000	81925000	LINC00857:-50Kb:2.8e-07:6.9e-09:3.4e+02:7.5e+02
chr10	81925000	81950000	ANXA11:-25Kb:2.5e-13:3e-15:6.3e+02:1.2e+03
chr10	81925000	81950000	LINC00857:-25Kb:2.5e-13:3e-15:6.3e+02:1.2e+03
chr10	82175000	82200000	TSPAN14:-25Kb:4.7e-10:2.6e-11:6.3e+02:1.1e+03
chr10	82200000	82225000	SH2D4B:-75Kb:2.6e-10:3.4e-12:2.3e+02:6.6e+02
chr10	82225000	82250000	TSPAN14:25Kb:0:0:6.3e+02:1.7e+03
chr10	82250000	82275000	TSPAN14:50Kb:0:0:3.4e+02:1.3e+03
chr10	82275000	82300000	TSPAN14:75Kb:4.7e-10:1.9e-11:2.3e+02:6.6e+02
chr10	85875000	85900000	CDHR1:-75Kb:0:0:2.2e+02:5.7e+02
chr10	85900000	85925000	C10orf99:-25Kb:2.7e-14:3.3e-16:5.7e+02:8.4e+02
chr10	85900000	85925000	CDHR1:-50Kb:0:0:3.1e+02:8.1e+02
chr10	85925000	85950000	CDHR1:-25Kb:2e-10:1.1e-11:5.7e+02:7.9e+02
chr10	85950000	85975000	C10orf99:25Kb:4.8e-10:1.2e-11:5.7e+02:7.9e+02
chr10	85950000	85975000	GHITM:75Kb:0:0:2.2e+02:5.7e+02
chr10	85950000	85975000	LRIT1:-50Kb:8.4e-08:5e-09:3.1e+02:5e+02
chr10	85950000	85975000	LRIT2:-25Kb:0:0:5.7e+02:1.1e+03
chr10	85950000	85975000	RGR:-50Kb:8.4e-08:5e-09:3.1e+02:5e+02
chr10	85975000	86000000	CDHR1:25Kb:0:0:5.7e+02:1.1e+03
chr10	85975000	86000000	LRIT1:-25Kb:0:0:5.7e+02:9.3e+02
chr10	85975000	86000000	RGR:-25Kb:0:0:5.7e+02:9.3e+02
chr10	86000000	86025000	CDHR1:50Kb:7.2e-08:4.9e-09:3.1e+02:5e+02
chr10	86000000	86025000	LRIT2:25Kb:0:0:5.7e+02:9.3e+02
chr10	86050000	86075000	CCSER2:-25Kb:0:0:5.7e+02:1.1e+03
chr10	86100000	86125000	LRIT1:100Kb:3.3e-05:2.4e-06:1.7e+02:3.2e+02
chr10	86100000	86125000	RGR:100Kb:3.3e-05:2.4e-06:1.7e+02:3.2e+02
chr10	86275000	86300000	LINC00858:250Kb:6.3e-08:8.2e-10:79:2.8e+02
chr10	86275000	86300000	LRIT1:275Kb:3.7e-13:1.1e-14:69:3.2e+02
chr10	86275000	86300000	RGR:275Kb:3.7e-13:1.1e-14:69:3.2e+02
chr10	86300000	86325000	LRIT1:300Kb:7.9e-09:3.5e-10:62:2.6e+02
chr10	86300000	86325000	RGR:300Kb:7.9e-09:3.5e-10:62:2.6e+02
chr10	88450000	88475000	MMRN2:-250Kb:8.2e-07:1.1e-08:37:2.6e+02
chr10	88450000	88475000	SNCG:-250Kb:8.2e-07:1.1e-08:37:2.6e+02
chr10	88475000	88500000	BMPR1A:-25Kb:2.2e-06:2.9e-08:3e+02:5.3e+02
chr10	88675000	88700000	MMRN2:-25Kb:1.1e-06:2.8e-08:3e+02:5.2e+02
chr10	88675000	88700000	SNCG:-25Kb:1.1e-06:2.8e-08:3e+02:5.2e+02
chr10	88700000	88725000	ADIRF:-25Kb:1.6e-05:2e-07:3e+02:5.1e+02
chr10	88700000	88725000	AGAP11:-25Kb:1.6e-05:2e-07:3e+02:5.1e+02
chr10	88725000	88750000	MMRN2:25Kb:6e-06:2.3e-07:3e+02:5.1e+02
chr10	88725000	88750000	SNCG:25Kb:6e-06:2.3e-07:3e+02:5.1e+02
chr10	89475000	89500000	PAPSS2:75Kb:6e-08:8e-10:1.2e+02:3e+02
chr10	91000000	91025000	IFIT1:-150Kb:1.3e-07:7.3e-09:77:1.7e+02
chr10	91000000	91025000	IFIT1B:-125Kb:2.1e-09:1.1e-10:64:1.7e+02
chr10	91000000	91025000	IFIT5:-150Kb:1.3e-07:7.3e-09:77:1.7e+02
chr10	91025000	91050000	IFIT1:-125Kb:9e-09:2.5e-10:64:1.7e+02
chr10	91025000	91050000	IFIT1B:-100Kb:2.4e-10:6.4e-12:78:1.9e+02
chr10	91025000	91050000	IFIT5:-125Kb:9e-09:2.5e-10:64:1.7e+02
chr10	91050000	91075000	IFIT1:-100Kb:5.8e-05:4.8e-06:78:1.5e+02
chr10	91050000	91075000	IFIT1B:-75Kb:3.6e-07:2.9e-08:1e+02:1.9e+02
chr10	91050000	91075000	IFIT5:-100Kb:5.8e-05:4.8e-06:78:1.5e+02
chr10	91075000	91100000	IFIT1B:-50Kb:9.5e-09:6.3e-10:1.4e+02:2.4e+02
chr10	91100000	91125000	IFIT1:-50Kb:3.9e-05:2.7e-06:1.4e+02:2.2e+02
chr10	91100000	91125000	IFIT1B:-25Kb:0:0:2.6e+02:4.7e+02
chr10	91100000	91125000	IFIT2:50Kb:2.3e-07:2.8e-09:1.4e+02:2.4e+02
chr10	91100000	91125000	IFIT3:25Kb:0:0:2.6e+02:5.5e+02
chr10	91100000	91125000	IFIT5:-50Kb:3.9e-05:2.7e-06:1.4e+02:2.2e+02
chr10	91125000	91150000	IFIT1:-25Kb:2.6e-09:3.6e-11:2.6e+02:3.7e+02
chr10	91125000	91150000	IFIT2:75Kb:9.1e-07:2.3e-08:1e+02:1.9e+02
chr10	91125000	91150000	IFIT3:50Kb:1.8e-08:4.6e-10:1.4e+02:2.4e+02
chr10	91125000	91150000	IFIT5:-25Kb:2.6e-09:3.6e-11:2.6e+02:3.7e+02
chr10	91125000	91150000	LIPA:125Kb:6.7e-09:9.1e-11:64:1.7e+02
chr10	91150000	91175000	IFIT1B:25Kb:8.6e-10:3.4e-11:2.6e+02:3.7e+02
chr10	91150000	91175000	LIPA:150Kb:2.2e-07:6e-09:77:1.7e+02
chr10	91175000	91200000	IFIT1:25Kb:3.6e-08:1.5e-09:2.6e+02:3.6e+02
[truncated: 12,843 more rows]
