# Supplementary material for: Promoter-enhancer interactions identified from Hi-C data using probabilistic models and hierarchical topological domains
Source: Nat Commun. 2017 Dec 21;8:2237. doi: 10.1038/s41467-017-02386-3 (PMC5740158; doi:10.1038/s41467-017-02386-3)
Supplement: Supplementary file 4 — Supplementary Data 1 [file 41467_2017_2386_MOESM4_ESM.zip › lib25_KBM7.enh_1e-10.bed]

chr10	525000	550000	MIR5699:-150Kb:8.4e-14:1.4e-15:2.5e+02:4.1e+02
chr10	525000	550000	PRR26:-150Kb:8.4e-14:1.4e-15:2.5e+02:4.1e+02
chr10	550000	575000	DIP2C:-175Kb:2.6e-14:4.4e-16:2.5e+02:4.1e+02
chr10	1525000	1550000	ADARB2-AS1:-25Kb:0:0:1.4e+02:2.9e+02
chr10	1575000	1600000	ADARB2-AS1:25Kb:1.3e-14:3.3e-16:1.4e+02:2.8e+02
chr10	3150000	3175000	PITRM1-AS1:-25Kb:0:0:1.9e+02:4.6e+02
chr10	3850000	3875000	KLF6:25Kb:0:0:1.3e+02:3.3e+02
chr10	5500000	5525000	CALML5:-25Kb:0:0:1.5e+02:4.2e+02
chr10	5525000	5550000	CALML3:-25Kb:0:0:1.5e+02:4.4e+02
chr10	5550000	5575000	CALML5:25Kb:0:0:1.5e+02:4.4e+02
chr10	5575000	5600000	CALML3:25Kb:0:0:1.5e+02:5.1e+02
chr10	7150000	7175000	SFMBT2:-300Kb:6.8e-11:1.1e-12:43:1.6e+02
chr10	13225000	13250000	MCM10:25Kb:3e-12:3.7e-14:2.5e+02:3.8e+02
chr10	17225000	17250000	VIM:-25Kb:4.7e-13:6.4e-15:2e+02:3.1e+02
chr10	17250000	17275000	TRDMT1:25Kb:2.6e-13:3.6e-15:2e+02:3.1e+02
chr10	22750000	22775000	LOC100499489:25Kb:2.6e-14:3.3e-16:1.6e+02:2.7e+02
chr10	23175000	23200000	ARMC3:-25Kb:8.3e-13:1e-14:1.6e+02:2.6e+02
chr10	25200000	25225000	PRTFDC1:-25Kb:9.9e-11:1.4e-12:1.8e+02:2.6e+02
chr10	26475000	26500000	GAD2:-25Kb:9.1e-12:2.5e-13:1.5e+02:2.4e+02
chr10	26525000	26550000	GAD2:25Kb:1.6e-14:2.2e-16:1.5e+02:2.5e+02
chr10	26700000	26725000	APBB1IP:-25Kb:2.3e-12:6e-14:1.9e+02:2.8e+02
chr10	26750000	26775000	APBB1IP:25Kb:0:0:1.9e+02:3.2e+02
chr10	27000000	27025000	ABI1:-150Kb:7.7e-12:1e-13:52:1.6e+02
chr10	27750000	27775000	RAB18:-25Kb:0:0:1.4e+02:3e+02
chr10	35900000	35925000	FZD8:-25Kb:0:0:78:2.2e+02
chr10	38350000	38375000	ZNF37A:-25Kb:0:0:1.4e+02:2.3e+02
chr10	43450000	43475000	MIR5100:-25Kb:0:0:2.2e+02:3.8e+02
chr10	43525000	43550000	RET:-25Kb:0:0:2.2e+02:3.7e+02
chr10	43600000	43625000	CSGALNACT2:-25Kb:1.3e-11:1.6e-13:2.2e+02:3.5e+02
chr10	44375000	44400000	LINC00840:25Kb:2.2e-11:2.7e-13:1.2e+02:2.6e+02
chr10	45375000	45400000	TMEM72:-25Kb:0:0:1.2e+02:2.8e+02
chr10	45400000	45425000	C10orf25:-75Kb:8.2e-13:3.3e-14:82:2.1e+02
chr10	45400000	45425000	ZNF22:-75Kb:8.2e-13:3.3e-14:82:2.1e+02
chr10	45425000	45450000	C10orf10:-25Kb:0:0:2e+02:4.2e+02
chr10	45425000	45450000	C10orf25:-50Kb:0:0:1.2e+02:3e+02
chr10	45425000	45450000	RASSF4:-25Kb:0:0:2e+02:4.2e+02
chr10	45425000	45450000	TMEM72-AS1:-25Kb:0:0:2e+02:4.2e+02
chr10	45425000	45450000	ZNF22:-50Kb:0:0:1.2e+02:3e+02
chr10	45450000	45475000	C10orf25:-25Kb:0:0:2e+02:4.4e+02
chr10	45450000	45475000	ZNF22:-25Kb:0:0:2e+02:4.4e+02
chr10	45475000	45500000	C10orf10:25Kb:0:0:2e+02:4.4e+02
chr10	45475000	45500000	RASSF4:25Kb:0:0:2e+02:4.4e+02
chr10	45475000	45500000	TMEM72:75Kb:5.4e-12:1.5e-13:82:2.1e+02
chr10	45475000	45500000	TMEM72-AS1:25Kb:0:0:2e+02:4.4e+02
chr10	46950000	46975000	GPRIN2:-25Kb:0:0:23:4.7e+02
chr10	46975000	47000000	PPYR1:-100Kb:0:0:10:3.3e+02
chr10	46975000	47000000	SYT15:25Kb:0:0:23:4.7e+02
chr10	47000000	47025000	GPRIN2:25Kb:0:0:23:5.9e+02
chr10	47000000	47025000	PPYR1:-75Kb:0:0:12:3.6e+02
chr10	47025000	47050000	GPRIN2:50Kb:0:0:15:3.1e+02
chr10	47025000	47050000	PPYR1:-50Kb:0:0:15:4.4e+02
chr10	47050000	47075000	GPRIN2:75Kb:4e-11:3.4e-12:12:2.5e+02
chr10	47050000	47075000	PPYR1:-25Kb:0:0:23:3.8e+02
chr10	47075000	47100000	GPRIN2:100Kb:0:0:10:3.3e+02
chr10	47075000	47100000	HNRNPA1P33:-50Kb:0:0:15:4.4e+02
chr10	47100000	47125000	GPRIN2:125Kb:1.3e-12:9e-14:8.8:2.6e+02
chr10	47100000	47125000	HNRNPA1P33:-25Kb:0:0:23:6.2e+02
chr10	47100000	47125000	PPYR1:25Kb:0:0:23:6.8e+02
chr10	47125000	47150000	PPYR1:50Kb:0:0:15:4.4e+02
chr10	48350000	48375000	RBP3:-25Kb:0:0:2.3e+02:3.8e+02
chr10	48375000	48400000	GDF2:-25Kb:4.6e-12:6.2e-14:2.3e+02:3.5e+02
chr10	48375000	48400000	ZNF488:25Kb:0:0:2.3e+02:3.8e+02
chr10	48400000	48425000	RBP3:25Kb:8.9e-13:2.4e-14:2.3e+02:3.5e+02
chr10	49400000	49425000	FRMPD2P1:25Kb:0:0:0.29:1.5e+02
chr10	49750000	49775000	ARHGAP22:-100Kb:2.2e-12:2.8e-14:1.1e+02:2.8e+02
chr10	50800000	50825000	OGDHL:-150Kb:1.5e-12:2e-14:57:2e+02
chr10	50950000	50975000	CHAT:150Kb:3.6e-11:4.8e-13:57:2e+02
chr10	50950000	50975000	SLC18A3:150Kb:3.6e-11:4.8e-13:57:2e+02
chr10	51500000	51525000	MSMB:-25Kb:0:0:1.1e+02:3.7e+02
chr10	51500000	51525000	NCOA4:-50Kb:0:0:3.2:2.3e+02
chr10	51525000	51550000	NCOA4:-25Kb:0:0:1.1e+02:4e+02
chr10	51550000	51575000	MSMB:25Kb:0:0:1.1e+02:4e+02
chr10	54500000	54525000	MBL2:-25Kb:0:0:1.1e+02:2.4e+02
chr10	59925000	59950000	CISD1:-100Kb:0:0:60:1.4e+02
chr10	59925000	59950000	IPMK:-100Kb:0:0:60:1.4e+02
chr10	60075000	60100000	TFAM:-50Kb:0:0:98:1.9e+02
chr10	60125000	60150000	UBE2D1:50Kb:0:0:98:1.9e+02
chr10	61625000	61650000	CCDC6:-25Kb:0:0:2e+02:3.2e+02
chr10	63675000	63700000	ARID5B:25Kb:2.5e-12:3.2e-14:1.8e+02:3e+02
chr10	64525000	64550000	ADO:-25Kb:0:0:1.6e+02:3.2e+02
chr10	68700000	68725000	LRRTM3:25Kb:0:0:46:2e+02
chr10	70800000	70825000	SRGN:-25Kb:2.7e-14:3.3e-16:2.6e+02:5.4e+02
chr10	71250000	71275000	TACR2:75Kb:6.2e-11:8e-13:1.7e+02:3.5e+02
chr10	73500000	73525000	C10orf105:25Kb:1.5e-11:2e-13:4.2e+02:6.6e+02
chr10	74000000	74025000	DDIT4:-25Kb:9.9e-11:2.5e-12:2.4e+02:4.4e+02
chr10	74075000	74100000	DDIT4:50Kb:9.9e-11:2.4e-12:1.5e+02:3.5e+02
chr10	75275000	75300000	MYOZ1:-125Kb:1.6e-11:2e-13:74:2.4e+02
chr10	75275000	75300000	SYNPO2L:-125Kb:1.6e-11:2e-13:74:2.4e+02
chr10	75500000	75525000	CHCHD1:-25Kb:4e-15:1.1e-16:2.7e+02:4.6e+02
chr10	75500000	75525000	FUT11:-25Kb:4e-15:1.1e-16:2.7e+02:4.6e+02
chr10	75500000	75525000	ZSWIM8:-25Kb:4e-15:1.1e-16:2.7e+02:4.6e+02
chr10	75525000	75550000	NDST2:-25Kb:0:0:2.7e+02:4.7e+02
chr10	75525000	75550000	SEC24C:25Kb:8.7e-15:1.1e-16:2.7e+02:4.6e+02
chr10	75525000	75550000	ZSWIM8-AS1:-25Kb:0:0:2.7e+02:4.7e+02
chr10	75550000	75575000	CHCHD1:25Kb:0:0:2.7e+02:4.7e+02
chr10	75550000	75575000	FUT11:25Kb:0:0:2.7e+02:4.7e+02
chr10	75550000	75575000	ZSWIM8:25Kb:0:0:2.7e+02:4.7e+02
chr10	75600000	75625000	CAMK2G:-25Kb:0:0:2.7e+02:6.2e+02
chr10	75650000	75675000	C10orf55:-25Kb:0:0:2.7e+02:5.2e+02
chr10	75675000	75700000	PLAU:25Kb:0:0:2.7e+02:5.2e+02
chr10	76775000	76800000	DUSP13:-75Kb:0:0:95:2.6e+02
chr10	76775000	76800000	SAMD8:-75Kb:0:0:95:2.6e+02
chr10	76825000	76850000	DUSP13:-25Kb:0:0:2.3e+02:4.6e+02
chr10	76825000	76850000	SAMD8:-25Kb:0:0:2.3e+02:4.6e+02
chr10	81150000	81175000	ZCCHC24:-50Kb:0:0:2.5e+02:4.8e+02
chr10	81925000	81950000	ANXA11:-25Kb:1.6e-13:2e-15:2.2e+02:3.9e+02
chr10	81925000	81950000	LINC00857:-25Kb:1.6e-13:2e-15:2.2e+02:3.9e+02
chr10	82175000	82200000	TSPAN14:-25Kb:2.7e-11:1.5e-12:1.9e+02:3.2e+02
chr10	82200000	82225000	SH2D4B:-75Kb:1.1e-12:1.5e-14:81:2.2e+02
chr10	82225000	82250000	TSPAN14:25Kb:0:0:1.9e+02:4.2e+02
chr10	82250000	82275000	TSPAN14:50Kb:0:0:1.1e+02:3.6e+02
chr10	82275000	82300000	TSPAN14:75Kb:3.6e-12:1.4e-13:81:2.2e+02
chr10	85950000	85975000	LRIT2:-25Kb:0:0:2e+02:4.3e+02
chr10	85975000	86000000	CDHR1:25Kb:0:0:2e+02:4.3e+02
chr10	85975000	86000000	LRIT1:-25Kb:0:0:2e+02:3.5e+02
chr10	85975000	86000000	RGR:-25Kb:0:0:2e+02:3.5e+02
chr10	86000000	86025000	LRIT2:25Kb:0:0:2e+02:3.5e+02
chr10	88400000	88425000	LDB3:-25Kb:8.4e-15:1.1e-16:2.4e+02:4.3e+02
chr10	88425000	88450000	OPN4:25Kb:8.1e-15:1.1e-16:2.4e+02:4.3e+02
chr10	92575000	92600000	HTR7:-25Kb:0:0:76:2.2e+02
chr10	93325000	93350000	LOC100188947:-25Kb:6.6e-12:8.6e-14:1.7e+02:2.9e+02
chr10	93825000	93850000	MARK2P9:-350Kb:5.4e-13:7.7e-15:31:1.8e+02
chr10	96975000	97000000	C10orf129:25Kb:8.6e-15:1.1e-16:1.9e+02:3.7e+02
chr10	97075000	97100000	PDLIM1:25Kb:0:0:1.9e+02:4e+02
chr10	97275000	97300000	SORBS1:-25Kb:0:0:2.6e+02:4.7e+02
chr10	98825000	98850000	SLIT1:-100Kb:0:0:1.2e+02:3.6e+02
chr10	102725000	102750000	LZTS2:-25Kb:9.4e-13:1.1e-14:3.1e+02:5.4e+02
chr10	102750000	102775000	C10orf2:25Kb:5.9e-13:7.3e-15:3.1e+02:5.4e+02
chr10	102750000	102775000	MIR608:25Kb:5.9e-13:7.3e-15:3.1e+02:5.4e+02
chr10	102750000	102775000	MRPL43:25Kb:5.9e-13:7.3e-15:3.1e+02:5.4e+02
chr10	102750000	102775000	SEMA4G:25Kb:5.9e-13:7.3e-15:3.1e+02:5.4e+02
chr10	103000000	103025000	FLJ41350:25Kb:8.7e-11:1.2e-12:3.1e+02:5.3e+02
chr10	103000000	103025000	LBX1:25Kb:8.7e-11:1.2e-12:3.1e+02:5.3e+02
chr10	104100000	104125000	ELOVL3:125Kb:4.2e-14:5.6e-16:1.3e+02:3.3e+02
chr10	104150000	104175000	CUEDC2:-25Kb:8.1e-15:1.1e-16:3.5e+02:5.4e+02
chr10	104150000	104175000	FBXL15:-25Kb:8.1e-15:1.1e-16:3.5e+02:5.4e+02
chr10	104150000	104175000	MIR146B:-25Kb:8.1e-15:1.1e-16:3.5e+02:5.4e+02
chr10	104150000	104175000	PSD:-25Kb:8.1e-15:1.1e-16:3.5e+02:5.4e+02
chr10	104175000	104200000	NFKB2:25Kb:8.5e-15:1.1e-16:3.5e+02:5.4e+02
chr10	105175000	105200000	CALHM1:-25Kb:0:0:3.1e+02:6e+02
chr10	105175000	105200000	CALHM2:-25Kb:0:0:3.1e+02:6e+02
chr10	105200000	105225000	CALHM3:-25Kb:0:0:3.1e+02:6e+02
chr10	105225000	105250000	CALHM1:25Kb:0:0:3.1e+02:6e+02
chr10	105225000	105250000	CALHM2:25Kb:0:0:3.1e+02:6e+02
chr10	105325000	105350000	NEURL:75Kb:0:0:22:3e+02
chr10	105475000	105500000	LOC100505839:-25Kb:2.9e-11:3.9e-13:3.5e+02:5.8e+02
chr10	105475000	105500000	SH3PXD2A:-125Kb:1.4e-13:1.9e-15:1.1e+02:3.6e+02
chr10	111900000	111925000	MXI1:-50Kb:1.9e-13:2.3e-15:1.6e+02:3.1e+02
chr10	112600000	112625000	LOC282997:-25Kb:0:0:2.6e+02:4.5e+02
chr10	112600000	112625000	PDCD4:-25Kb:0:0:2.6e+02:4.5e+02
chr10	112850000	112875000	ADRA2A:25Kb:0:0:1.5e+02:3.6e+02
chr10	114050000	114075000	TECTB:25Kb:0:0:1.5e+02:2.8e+02
chr10	114075000	114100000	GUCY2GP:-25Kb:2.1e-14:5.6e-16:1.8e+02:3e+02
chr10	114100000	114125000	ACSL5:-25Kb:7.4e-14:1e-15:2.1e+02:3.2e+02
chr10	114125000	114150000	GUCY2GP:25Kb:1.7e-14:2.2e-16:2.1e+02:3.2e+02
chr10	115275000	115300000	HABP2:-25Kb:1.6e-13:2e-15:2.1e+02:3.6e+02
chr10	116125000	116150000	AFAP1L2:-25Kb:0:0:1.8e+02:3.3e+02
chr10	118475000	118500000	HSPA12A:-25Kb:4.6e-11:1.2e-12:1.4e+02:2.5e+02
chr10	118525000	118550000	HSPA12A:25Kb:1.9e-12:2.5e-14:1.4e+02:2.6e+02
chr10	118550000	118575000	MIR3663:-375Kb:0:0:28:1.6e+02
chr10	118975000	119000000	KCNK18:25Kb:0:0:1.4e+02:2.7e+02
chr10	119150000	119175000	PDZD8:25Kb:1.5e-12:1.9e-14:1.9e+02:3.1e+02
chr10	121050000	121075000	MIR4681:-75Kb:4e-11:1.7e-12:1.5e+02:3e+02
chr10	121075000	121100000	MIR4681:-50Kb:2.4e-13:6.8e-15:2e+02:3.6e+02
chr10	121100000	121125000	MIR4681:-25Kb:0:0:3.3e+02:5.4e+02
chr10	121150000	121175000	MIR4681:25Kb:9.8e-11:5.6e-12:3.3e+02:4.7e+02
chr10	122350000	122375000	MIR5694:25Kb:0:0:1.7e+02:2.9e+02
chr10	127475000	127500000	MMP21:25Kb:0:0:2.5e+02:3.9e+02
chr10	131225000	131250000	MGMT:-25Kb:8.9e-15:1.1e-16:1.6e+02:2.6e+02
chr10	134200000	134225000	C10orf91:-50Kb:0:0:2.2e+02:4.9e+02
chr10	134225000	134250000	C10orf91:-25Kb:5.2e-13:1.6e-14:3.6e+02:6.1e+02
chr10	134250000	134275000	PWWP2B:50Kb:0:0:2.2e+02:4.9e+02
chr11	2525000	2550000	KCNQ1:75Kb:0:0:1.8e+02:5.1e+02
chr11	3825000	3850000	RHOG:-25Kb:5.1e-12:7e-14:2.2e+02:4.6e+02
chr11	5525000	5550000	OR52H1:-25Kb:0:0:1.1e+02:2.8e+02
chr11	5550000	5575000	OR51B5:25Kb:0:0:1.1e+02:2.8e+02
chr11	5550000	5575000	UBQLN3:25Kb:0:0:1.1e+02:2.8e+02
chr11	5550000	5575000	UBQLNL:25Kb:0:0:1.1e+02:2.8e+02
chr11	6400000	6425000	APBB1:-25Kb:4.2e-11:5.6e-13:2.8e+02:4.6e+02
chr11	6425000	6450000	SMPD1:25Kb:4.6e-11:6.1e-13:2.8e+02:4.6e+02
chr11	6450000	6475000	TRIM3:-25Kb:7.4e-14:1e-15:2.8e+02:4.8e+02
chr11	6475000	6500000	HPX:25Kb:8.3e-14:1.1e-15:2.8e+02:4.8e+02
chr11	6650000	6675000	DCHS1:-25Kb:0:0:2.8e+02:5.9e+02
chr11	6650000	6675000	TAF10:25Kb:0:0:2.8e+02:8.4e+02
chr11	6650000	6675000	TPP1:25Kb:0:0:2.8e+02:8.4e+02
chr11	7550000	7575000	PPFIBP2:25Kb:0:0:1.8e+02:4.2e+02
chr11	12150000	12175000	MICAL2:25Kb:0:0:3.1e+02:6.1e+02
chr11	12250000	12275000	MICAL2:125Kb:1.7e-12:4.4e-14:1.2e+02:3.3e+02
chr11	17425000	17450000	KCNJ11:25Kb:2.1e-13:8.4e-15:3.2e+02:5.1e+02
chr11	17500000	17525000	KCNJ11:100Kb:0:0:1.2e+02:3.5e+02
chr11	17525000	17550000	KCNJ11:125Kb:0:0:1.1e+02:3.4e+02
chr11	18700000	18725000	IGSF22:-25Kb:0:0:1.8e+02:4.4e+02
chr11	18725000	18750000	TMEM86A:25Kb:0:0:1.8e+02:4.4e+02
chr11	18750000	18775000	IGSF22:25Kb:0:0:1.8e+02:5.3e+02
chr11	18775000	18800000	PTPN5:-25Kb:0:0:1.8e+02:3.9e+02
chr11	20375000	20400000	PRMT3:-25Kb:9.8e-11:1.3e-12:94:1.7e+02
chr11	20650000	20675000	NELL1:-25Kb:0:0:1.3e+02:2.2e+02
chr11	32125000	32150000	RCN1:25Kb:9.7e-13:1.3e-14:1.9e+02:3.2e+02
chr11	32400000	32425000	WT1:-50Kb:1.7e-14:2.2e-16:1.3e+02:2.8e+02
chr11	32400000	32425000	WT1-AS:-50Kb:1.7e-14:2.2e-16:1.3e+02:2.8e+02
chr11	33875000	33900000	LMO2:-25Kb:2e-12:1e-13:3.2e+02:5.2e+02
chr11	33925000	33950000	LMO2:25Kb:0:0:3.2e+02:5.7e+02
chr11	33950000	33975000	LMO2:50Kb:4.4e-15:1.1e-16:2e+02:4.3e+02
chr11	33975000	34000000	LMO2:75Kb:1.2e-13:4.4e-15:1.6e+02:3.7e+02
chr11	35125000	35150000	CD44:-25Kb:0:0:2.2e+02:5.4e+02
chr11	35175000	35200000	CD44:25Kb:0:0:2.2e+02:5e+02
chr11	36475000	36500000	COMMD9:175Kb:5.9e-11:8.2e-13:48:2.1e+02
chr11	36475000	36500000	PRR5L:175Kb:5.9e-11:8.2e-13:48:2.1e+02
chr11	44600000	44625000	CD82:25Kb:0:0:3.2e+02:6.4e+02
chr11	44625000	44650000	CD82:50Kb:0:0:2e+02:4.3e+02
chr11	44950000	44975000	PRDM11:-150Kb:0:0:1e+02:3.9e+02
chr11	45100000	45125000	TP53I11:150Kb:0:0:1e+02:3.9e+02
chr11	45875000	45900000	MAPK8IP1:-25Kb:8.8e-13:2.3e-14:2.8e+02:5.5e+02
chr11	45900000	45925000	C11orf94:-25Kb:0:0:2.8e+02:5.9e+02
chr11	45900000	45925000	GYLTL1B:-25Kb:0:0:2.8e+02:5.9e+02
chr11	45900000	45925000	PEX16:-25Kb:0:0:2.8e+02:5.9e+02
chr11	45925000	45950000	MAPK8IP1:25Kb:0:0:2.8e+02:5.9e+02
chr11	46325000	46350000	DGKZ:-25Kb:0:0:2.8e+02:6e+02
chr11	46350000	46375000	MIR4688:-25Kb:3.3e-13:5.1e-15:2.8e+02:5.6e+02
chr11	46375000	46400000	DGKZ:25Kb:1.3e-13:3.8e-15:2.8e+02:5.6e+02
chr11	50275000	50300000	LOC441601:25Kb:0:0:32:1.3e+02
chr11	51375000	51400000	OR4A5:-25Kb:0:0:29:65
chr11	51475000	51500000	OR4C46:-25Kb:8.3e-11:2.2e-12:29:54
chr11	51525000	51550000	OR4C46:25Kb:2.4e-11:3.1e-13:29:55
chr11	55100000	55125000	OR4A15:-25Kb:0:0:75:1.7e+02
chr11	55125000	55150000	OR4A16:25Kb:0:0:75:1.7e+02
chr11	55300000	55325000	OR4C16:-25Kb:0:0:75:1.4e+02
chr11	55325000	55350000	OR4C15:25Kb:0:0:75:1.4e+02
chr11	55550000	55575000	OR5D18:-25Kb:1.1e-12:1.5e-14:80:1.4e+02
chr11	55550000	55575000	OR5L1:-25Kb:1.1e-12:1.5e-14:80:1.4e+02
chr11	55550000	55575000	OR5L2:-25Kb:1.1e-12:1.5e-14:80:1.4e+02
chr11	55575000	55600000	OR5D14:25Kb:4.8e-13:6.1e-15:80:1.4e+02
chr11	55725000	55750000	OR5I1:25Kb:6.1e-11:7.8e-13:80:1.4e+02
chr11	58650000	58675000	GLYATL1:-25Kb:1.3e-11:1.8e-13:1.9e+02:3e+02
chr11	62750000	62775000	SLC22A8:-25Kb:8.3e-15:1.1e-16:2e+02:5.2e+02
chr11	62775000	62800000	SLC22A6:25Kb:8.6e-15:1.1e-16:2e+02:5.2e+02
chr11	65175000	65200000	MALAT1:-75Kb:4.2e-13:5.2e-15:1.9e+02:4e+02
chr11	65250000	65275000	NEAT1:75Kb:4.7e-12:6e-14:1.9e+02:4e+02
chr11	65375000	65400000	MIR4489:-25Kb:0:0:4.3e+02:7e+02
chr11	65375000	65400000	MIR4690:-25Kb:0:0:4.3e+02:7e+02
chr11	65375000	65400000	SIPA1:-25Kb:0:0:4.3e+02:7e+02
chr11	65400000	65425000	MAP3K11:25Kb:0:0:4.3e+02:7e+02
chr11	65400000	65425000	PCNXL3:25Kb:0:0:4.3e+02:7e+02
chr11	65975000	66000000	KLC2:-25Kb:8.2e-14:1e-15:4.3e+02:6.3e+02
chr11	66075000	66100000	B3GNT1:-25Kb:0:0:3.3e+02:5.6e+02
chr11	66075000	66100000	BRMS1:-25Kb:0:0:3.3e+02:5.6e+02
chr11	66075000	66100000	RIN1:-25Kb:0:0:3.3e+02:5.6e+02
chr11	66100000	66125000	CD248:25Kb:0:0:3.3e+02:5.6e+02
chr11	67025000	67050000	ANKRD13D:-25Kb:2e-12:2.5e-14:4.1e+02:6.4e+02
chr11	67025000	67050000	SSH3:-25Kb:2e-12:2.5e-14:4.1e+02:6.4e+02
chr11	67050000	67075000	ADRBK1:25Kb:9.7e-13:1.3e-14:4.1e+02:6.4e+02
chr11	67050000	67075000	LOC100130987:-25Kb:2e-11:2.5e-13:4.1e+02:6.3e+02
chr11	67075000	67100000	ANKRD13D:25Kb:1.4e-11:3.4e-13:4.1e+02:6.3e+02
chr11	67075000	67100000	SSH3:25Kb:1.4e-11:3.4e-13:4.1e+02:6.3e+02
chr11	67775000	67800000	MIR4691:-25Kb:0:0:2.5e+02:5.7e+02
chr11	67775000	67800000	TCIRG1:-25Kb:0:0:2.5e+02:5.7e+02
chr11	67800000	67825000	ALDH3B1:25Kb:0:0:2.5e+02:5.7e+02
chr11	67800000	67825000	NDUFS8:25Kb:0:0:2.5e+02:5.7e+02
chr11	67825000	67850000	MIR4691:25Kb:3.8e-11:1.1e-12:2.5e+02:4.8e+02
chr11	67825000	67850000	TCIRG1:25Kb:3.8e-11:1.1e-12:2.5e+02:4.8e+02
chr11	71150000	71175000	KRTAP5-9:-100Kb:0:0:32:2.4e+02
chr11	71175000	71200000	DHCR7:25Kb:0:0:1.1e+02:4.4e+02
chr11	71175000	71200000	KRTAP5-9:-75Kb:0:0:41:2.4e+02
chr11	71175000	71200000	NADSYN1:25Kb:0:0:1.1e+02:4.4e+02
chr11	71200000	71225000	DHCR7:50Kb:0:0:59:2.6e+02
chr11	71200000	71225000	KRTAP5-9:-50Kb:5.7e-14:3.7e-15:59:2.5e+02
chr11	71200000	71225000	NADSYN1:50Kb:0:0:59:2.6e+02
chr11	71225000	71250000	KRTAP5-9:-25Kb:0:0:1.1e+02:3.3e+02
chr11	71250000	71275000	DHCR7:100Kb:0:0:32:2.4e+02
chr11	71250000	71275000	KRTAP5-10:-25Kb:6e-14:7.8e-16:1.1e+02:3e+02
chr11	71250000	71275000	KRTAP5-11:-25Kb:6e-14:7.8e-16:1.1e+02:3e+02
chr11	71250000	71275000	KRTAP5-7:25Kb:0:0:1.1e+02:3.3e+02
chr11	71250000	71275000	KRTAP5-8:25Kb:0:0:1.1e+02:3.3e+02
chr11	71250000	71275000	NADSYN1:100Kb:0:0:32:2.4e+02
chr11	71275000	71300000	KRTAP5-9:25Kb:1.3e-14:6.7e-16:1.1e+02:3e+02
chr11	72300000	72325000	MIR139:-25Kb:0:0:3.9e+02:7.2e+02
chr11	72400000	72425000	PDE2A:25Kb:0:0:2.2e+02:5.6e+02
chr11	72450000	72475000	MIR4692:-25Kb:0:0:2.2e+02:7.9e+02
chr11	72475000	72500000	ARAP1:25Kb:0:0:2.2e+02:7.9e+02
chr11	72475000	72500000	STARD10:-25Kb:6.7e-12:8.3e-14:2.2e+02:5.1e+02
chr11	72500000	72525000	MIR4692:25Kb:3.1e-12:8.1e-14:2.2e+02:5.1e+02
chr11	72875000	72900000	FCHSD2:25Kb:0:0:2.2e+02:5.5e+02
chr11	72900000	72925000	P2RY2:-25Kb:0:0:2.2e+02:5.8e+02
chr11	72950000	72975000	P2RY6:-25Kb:5.4e-14:1.4e-15:2.2e+02:5.3e+02
chr11	72975000	73000000	ARHGEF17:-25Kb:0:0:2.2e+02:5.7e+02
chr11	73000000	73025000	P2RY6:25Kb:0:0:2.2e+02:5.7e+02
chr11	73025000	73050000	ARHGEF17:25Kb:4.2e-13:1.1e-14:2.2e+02:5.2e+02
chr11	73050000	73075000	RELT:-25Kb:0:0:2.6e+02:7e+02
chr11	73100000	73125000	RELT:25Kb:2.1e-12:5.3e-14:2.6e+02:5.5e+02
chr11	73725000	73750000	UCP3:25Kb:0:0:2.6e+02:5.4e+02
chr11	74400000	74425000	CHRDL2:-25Kb:0:0:2.6e+02:5.5e+02
chr11	74400000	74425000	MIR4696:-25Kb:0:0:2.6e+02:5.5e+02
chr11	75150000	75175000	GDPD5:-75Kb:9.3e-14:1.2e-15:1.8e+02:4.5e+02
chr11	76300000	76325000	LRRC32:-75Kb:0:0:1.5e+02:5e+02
chr11	76325000	76350000	LRRC32:-50Kb:1.7e-12:6.8e-14:2e+02:4.4e+02
chr11	76350000	76375000	LRRC32:-25Kb:0:0:3.4e+02:6.2e+02
chr11	76450000	76475000	TSKU:-25Kb:8.4e-15:1.1e-16:3.4e+02:6.1e+02
chr11	76850000	76875000	MYO7A:25Kb:5.8e-11:1.6e-12:2.6e+02:4.8e+02
chr11	76875000	76900000	MYO7A:50Kb:0:0:1.7e+02:4.8e+02
chr11	77850000	77875000	KCTD21:-25Kb:0:0:2.8e+02:5.1e+02
chr11	77850000	77875000	USP35:-25Kb:0:0:2.8e+02:5.1e+02
chr11	77875000	77900000	ALG8:25Kb:0:0:2.8e+02:5.1e+02
chr11	77900000	77925000	KCTD21:25Kb:1.7e-14:4.4e-16:2.8e+02:4.7e+02
chr11	77900000	77925000	USP35:25Kb:1.7e-14:4.4e-16:2.8e+02:4.7e+02
chr11	82725000	82750000	SNORA70E:-25Kb:5.4e-11:1.4e-12:2.1e+02:3e+02
chr11	82750000	82775000	LOC100506233:-25Kb:4e-13:1.1e-14:2.1e+02:3e+02
chr11	82750000	82775000	RAB30:-25Kb:4e-13:1.1e-14:2.1e+02:3e+02
chr11	82775000	82800000	SNORA70E:25Kb:7.4e-13:9.9e-15:2.1e+02:3e+02
chr11	82800000	82825000	LOC100506233:25Kb:4e-13:1.1e-14:2.1e+02:3e+02
chr11	82800000	82825000	RAB30:25Kb:4e-13:1.1e-14:2.1e+02:3e+02
chr11	88925000	88950000	TYR:25Kb:4.2e-11:5.3e-13:29:87
chr11	90300000	90325000	MIR4490:25Kb:0:0:67:1.3e+02
chr11	93475000	93500000	MED17:-25Kb:0:0:1.8e+02:3e+02
chr11	93550000	93575000	VSTM5:-25Kb:0:0:1.7e+02:3e+02
chr11	104750000	104775000	LOC643733:-25Kb:0:0:1.1e+02:1.9e+02
chr11	104775000	104800000	CASP12:25Kb:0:0:1.1e+02:1.9e+02
chr11	104800000	104825000	CASP4:-25Kb:0:0:1.1e+02:1.9e+02
chr11	104850000	104875000	CASP4:25Kb:1.2e-13:3.1e-15:1.1e+02:1.8e+02
chr11	104925000	104950000	CARD16:25Kb:2.6e-14:3.3e-16:1e+02:1.7e+02
chr11	104925000	104950000	CASP1:25Kb:2.6e-14:3.3e-16:1e+02:1.7e+02
chr11	105850000	105875000	MSANTD4:-25Kb:5.9e-11:7.3e-13:1.2e+02:1.8e+02
chr11	107550000	107575000	ALKBH8:125Kb:7.1e-12:9.6e-14:44:1.3e+02
chr11	107550000	107575000	ELMOD1:100Kb:9.1e-11:1.2e-12:53:1.4e+02
chr11	107550000	107575000	LOC643923:100Kb:9.1e-11:1.2e-12:53:1.4e+02
chr11	108375000	108400000	KDELC2:25Kb:0:0:2.1e+02:3.4e+02
chr11	111300000	111325000	LOC100132078:25Kb:1.6e-14:2.2e-16:1.8e+02:3.1e+02
chr11	112100000	112125000	C11orf34:-25Kb:3.3e-11:4.3e-13:1.9e+02:3e+02
chr11	113275000	113300000	ANKK1:25Kb:0:0:1.9e+02:3.7e+02
chr11	114025000	114050000	ZBTB16:100Kb:1.1e-13:1.4e-15:92:2.6e+02
chr11	114050000	114075000	ZBTB16:125Kb:2.1e-12:5.6e-14:78:2.3e+02
chr11	115600000	115625000	LOC283143:-25Kb:2.6e-14:3.3e-16:1.5e+02:2.6e+02
chr11	117875000	117900000	IL10RA:25Kb:0:0:3.6e+02:6.4e+02
chr11	117925000	117950000	SCN4B:-75Kb:7.9e-12:1.2e-13:1.7e+02:4e+02
chr11	117925000	117950000	TMPRSS4-AS1:-25Kb:1.4e-11:1.9e-13:3.8e+02:6.1e+02
chr11	117950000	117975000	TMPRSS4:25Kb:6.3e-12:1.8e-13:3.8e+02:6.1e+02
chr11	118000000	118025000	TMPRSS4:75Kb:6.3e-12:1.3e-13:1.7e+02:4e+02
chr11	119000000	119025000	NLRX1:-25Kb:1.3e-14:3.3e-16:3.7e+02:5.7e+02
chr11	119025000	119050000	ABCG4:25Kb:6.9e-14:8.9e-16:3.7e+02:5.7e+02
chr11	119025000	119050000	CCDC153:-25Kb:0:0:3.7e+02:5.9e+02
chr11	119025000	119050000	PDZD3:-25Kb:0:0:3.7e+02:5.9e+02
chr11	119050000	119075000	NLRX1:25Kb:0:0:3.7e+02:5.9e+02
chr11	120050000	120075000	OAF:-25Kb:8.4e-13:1e-14:3.2e+02:5e+02
chr11	122550000	122575000	UBASH3B:25Kb:0:0:2.6e+02:5.7e+02
chr11	122600000	122625000	UBASH3B:75Kb:4.2e-15:1.1e-16:1.2e+02:3.1e+02
chr11	122625000	122650000	UBASH3B:100Kb:4.2e-14:1.7e-15:96:2.8e+02
chr11	124575000	124600000	NRGN:-25Kb:3.5e-14:4.4e-16:1.6e+02:3.4e+02
chr11	124575000	124600000	VSIG2:-25Kb:3.5e-14:4.4e-16:1.6e+02:3.4e+02
chr11	128525000	128550000	FLI1:-25Kb:0:0:2.7e+02:4.3e+02
chr11	128525000	128550000	FLI1-AS1:-25Kb:0:0:2.7e+02:4.3e+02
chr11	128575000	128600000	FLI1:25Kb:0:0:2.7e+02:5.3e+02
chr11	128575000	128600000	FLI1-AS1:25Kb:0:0:2.7e+02:5.3e+02
chr11	128750000	128775000	TP53AIP1:-50Kb:9e-11:2.4e-12:1.6e+02:2.9e+02
chr11	128775000	128800000	TP53AIP1:-25Kb:9e-11:1.4e-12:2.7e+02:4.1e+02
chr11	128800000	128825000	C11orf45:25Kb:9.8e-11:1.2e-12:2.7e+02:4.1e+02
chr11	130050000	130075000	ADAMTS8:-225Kb:4.5e-12:2e-13:62:2.1e+02
chr11	130050000	130075000	ST14:25Kb:4.5e-13:6.1e-15:2.4e+02:4e+02
chr11	130075000	130100000	ADAMTS8:-200Kb:0:0:67:2.5e+02
chr11	130250000	130275000	ADAMTS8:-25Kb:0:0:2.4e+02:4.6e+02
chr11	130325000	130350000	ADAMTS15:25Kb:8e-15:1.1e-16:1.6e+02:3.3e+02
chr12	1900000	1925000	CACNA2D4:-125Kb:0:0:1.2e+02:4.9e+02
chr12	1900000	1925000	LOC100271702:-125Kb:0:0:1.2e+02:4.9e+02
chr12	1900000	1925000	LRTM2:-25Kb:0:0:4.2e+02:7e+02
chr12	1925000	1950000	CACNA2D4:-100Kb:0:0:1.5e+02:4e+02
chr12	1925000	1950000	LOC100271702:-100Kb:0:0:1.5e+02:4e+02
chr12	1950000	1975000	CACNA2D4:-75Kb:2.5e-12:1e-13:1.8e+02:4.1e+02
chr12	1950000	1975000	LOC100271702:-75Kb:2.5e-12:1e-13:1.8e+02:4.1e+02
chr12	2025000	2050000	LRTM2:100Kb:0:0:1.5e+02:4e+02
chr12	5175000	5200000	KCNA5:25Kb:8.5e-11:1.1e-12:2.1e+02:3.5e+02
chr12	13250000	13275000	EMP1:-75Kb:1.2e-12:2.6e-14:1.3e+02:2.9e+02
chr12	13275000	13300000	EMP1:-50Kb:1.2e-12:3.3e-14:1.7e+02:3.4e+02
chr12	13275000	13300000	GSG1:25Kb:0:0:2.9e+02:5e+02
chr12	13325000	13350000	GSG1:75Kb:8.7e-15:2.2e-16:1.3e+02:2.9e+02
chr12	13350000	13375000	GSG1:100Kb:2.2e-11:8.6e-13:1e+02:2.4e+02
chr12	15100000	15125000	PDE6H:-25Kb:1.7e-14:2.2e-16:2.1e+02:3.7e+02
chr12	15125000	15150000	ARHGDIB:25Kb:1.7e-14:2.2e-16:2.1e+02:3.7e+02
chr12	16400000	16425000	SLC15A5:-25Kb:3.5e-12:8.7e-14:1.3e+02:2.3e+02
chr12	16450000	16475000	SLC15A5:25Kb:7.5e-13:9.3e-15:1.3e+02:2.3e+02
chr12	21775000	21800000	LDHB:-25Kb:2e-13:5.4e-15:1.1e+02:2e+02
chr12	21825000	21850000	LDHB:25Kb:0:0:1.1e+02:2.2e+02
chr12	22200000	22225000	CMAS:25Kb:5.4e-11:7.1e-13:1.2e+02:2e+02
chr12	22650000	22675000	C2CD5:-25Kb:4.6e-11:6e-13:1.2e+02:2e+02
chr12	25250000	25275000	C12orf77:100Kb:3.1e-11:3.9e-13:73:1.6e+02
chr12	27025000	27050000	ITPR2:50Kb:3.4e-14:4.4e-16:39:1.9e+02
chr12	27700000	27725000	PPFIBP1:25Kb:5.8e-13:7.5e-15:2.3e+02:3.7e+02
chr12	27950000	27975000	KLHL42:25Kb:3.4e-14:4.4e-16:1.6e+02:2.9e+02
chr12	29325000	29350000	FAR2:25Kb:6.1e-14:1.7e-15:2e+02:3.1e+02
chr12	29350000	29375000	FAR2:50Kb:7.1e-14:2.9e-15:1.1e+02:2.2e+02
chr12	29375000	29400000	FAR2:75Kb:0:0:74:1.9e+02
chr12	29425000	29450000	FAR2:125Kb:3.2e-11:1.7e-12:45:1.4e+02
chr12	31100000	31125000	TSPAN11:25Kb:0:0:1.7e+02:3.5e+02
chr12	44125000	44150000	IRAK4:-25Kb:4.4e-14:1.8e-15:1.2e+02:2e+02
chr12	44125000	44150000	PUS7L:-25Kb:4.4e-14:1.8e-15:1.2e+02:2e+02
chr12	44150000	44175000	TMEM117:-75Kb:3e-11:1.1e-12:55:1.2e+02
chr12	44175000	44200000	IRAK4:25Kb:1.7e-11:9e-13:1.2e+02:1.9e+02
chr12	44175000	44200000	PUS7L:25Kb:1.7e-11:9e-13:1.2e+02:1.9e+02
chr12	44200000	44225000	TMEM117:-25Kb:0:0:1.2e+02:2.3e+02
chr12	44225000	44250000	IRAK4:75Kb:2.6e-11:1.7e-12:55:1.2e+02
chr12	44225000	44250000	PUS7L:75Kb:2.6e-11:1.7e-12:55:1.2e+02
chr12	44225000	44250000	TWF1:25Kb:0:0:1.2e+02:2.3e+02
chr12	44250000	44275000	IRAK4:100Kb:0:0:45:1.4e+02
chr12	44250000	44275000	PUS7L:100Kb:0:0:45:1.4e+02
chr12	44250000	44275000	TMEM117:25Kb:0:0:1.2e+02:2.2e+02
chr12	44275000	44300000	IRAK4:125Kb:0:0:39:1.2e+02
chr12	44275000	44300000	PUS7L:125Kb:0:0:39:1.2e+02
chr12	46675000	46700000	SLC38A1:25Kb:4.1e-11:5.4e-13:1.8e+02:2.9e+02
chr12	48125000	48150000	ENDOU:25Kb:0:0:3.1e+02:6.6e+02
chr12	48125000	48150000	RAPGEF3:-25Kb:0:0:3.1e+02:7.6e+02
chr12	48125000	48150000	SLC48A1:-25Kb:0:0:3.1e+02:7.6e+02
chr12	49150000	49175000	ADCY6:-25Kb:1.1e-11:1.3e-13:3.5e+02:5.9e+02
chr12	49175000	49200000	MIR4701:25Kb:1.9e-11:2.3e-13:3.5e+02:5.9e+02
chr12	49400000	49425000	MLL2:-25Kb:0:0:3.5e+02:6.9e+02
chr12	49425000	49450000	PRKAG1:25Kb:0:0:3.5e+02:6.9e+02
chr12	50025000	50050000	FMNL3:-75Kb:0:0:1.6e+02:4.4e+02
chr12	50275000	50300000	LOC283332:-25Kb:0:0:3.4e+02:6e+02
chr12	50300000	50325000	FAIM2:25Kb:0:0:3.4e+02:6e+02
chr12	50350000	50375000	ASIC1:-100Kb:0:0:1.3e+02:3.8e+02
chr12	50450000	50475000	AQP5:100Kb:0:0:1.3e+02:3.8e+02
chr12	50450000	50475000	AQP6:100Kb:0:0:1.3e+02:3.8e+02
chr12	52275000	52300000	ACVRL1:-25Kb:4.2e-14:5.6e-16:3.1e+02:5.5e+02
chr12	52300000	52325000	ANKRD33:25Kb:1.6e-14:2.2e-16:3.1e+02:5.5e+02
chr12	52425000	52450000	C12orf44:-25Kb:0:0:3.1e+02:6.1e+02
chr12	52550000	52575000	KRT80:-25Kb:0:0:3.3e+02:6.4e+02
chr12	52650000	52675000	KRT7:25Kb:8.4e-15:1.1e-16:3.3e+02:5.8e+02
chr12	54125000	54150000	CALCOCO1:25Kb:6.3e-11:8.2e-13:3.5e+02:5.8e+02
chr12	54375000	54400000	SMUG1:-200Kb:1.4e-11:2.1e-13:83:3.1e+02
chr12	54400000	54425000	SMUG1:-175Kb:5.9e-11:1.7e-12:94:3.1e+02
chr12	54575000	54600000	HOXC10:200Kb:7.3e-12:9.6e-14:83:3.1e+02
chr12	54575000	54600000	HOXC4:175Kb:8.5e-11:1.1e-12:94:3.1e+02
chr12	54575000	54600000	HOXC6:175Kb:8.5e-11:1.1e-12:94:3.1e+02
chr12	54575000	54600000	HOXC8:175Kb:8.5e-11:1.1e-12:94:3.1e+02
chr12	54575000	54600000	HOXC9:200Kb:7.3e-12:9.6e-14:83:3.1e+02
chr12	54575000	54600000	MIR196A2:200Kb:7.3e-12:9.6e-14:83:3.1e+02
chr12	54775000	54800000	ITGA5:-25Kb:0:0:3.5e+02:6.2e+02
chr12	54800000	54825000	ZNF385A:25Kb:0:0:3.5e+02:6.2e+02
chr12	54825000	54850000	ZNF385A:50Kb:0:0:2e+02:4.8e+02
chr12	55000000	55025000	DCD:-25Kb:0:0:1.7e+02:4.2e+02
chr12	55000000	55025000	LACRT:-25Kb:0:0:1.7e+02:4.2e+02
chr12	55025000	55050000	GLYCAM1:25Kb:0:0:1.7e+02:4.2e+02
chr12	56000000	56025000	OR10P1:-25Kb:0:0:1.7e+02:4.2e+02
chr12	56075000	56100000	BLOC1S1:-25Kb:0:0:3.4e+02:5.2e+02
chr12	56075000	56100000	CD63:-25Kb:0:0:3.4e+02:5.2e+02
chr12	56075000	56100000	ITGA7:-25Kb:0:0:3.4e+02:5.2e+02
chr12	56075000	56100000	RDH5:-25Kb:0:0:3.4e+02:5.2e+02
chr12	56100000	56125000	METTL7B:25Kb:8.1e-15:1.1e-16:3.4e+02:5.2e+02
chr12	56325000	56350000	CDK2:-25Kb:3.5e-13:4.6e-15:3.4e+02:5.2e+02
chr12	56325000	56350000	PMEL:-25Kb:3.5e-13:4.6e-15:3.4e+02:5.2e+02
chr12	56325000	56350000	RAB5B:-25Kb:3.5e-13:4.6e-15:3.4e+02:5.2e+02
chr12	57550000	57575000	MIR1228:-25Kb:0:0:3.6e+02:7.6e+02
chr12	59950000	59975000	SLC16A7:-25Kb:0:0:92:1.5e+02
chr12	60000000	60025000	SLC16A7:25Kb:0:0:92:1.5e+02
chr12	63350000	63375000	PPM1H:25Kb:6.4e-11:8.1e-13:42:2.3e+02
chr12	64625000	64650000	C12orf66:25Kb:1.3e-13:1.7e-15:42:2.3e+02
chr12	65675000	65700000	MSRB3:25Kb:0:0:57:2.3e+02
chr12	68050000	68075000	DYRK2:25Kb:0:0:1.4e+02:2.8e+02
chr12	69100000	69125000	LOC100507250:25Kb:2.1e-13:2.7e-15:2.4e+02:3.7e+02
chr12	69100000	69125000	NUP107:25Kb:2.1e-13:2.7e-15:2.4e+02:3.7e+02
chr12	70025000	70050000	LRRC10:25Kb:2.7e-13:3.6e-15:2.2e+02:3.5e+02
chr12	72175000	72200000	MRS2P2:-50Kb:0:0:1.2e+02:2.4e+02
chr12	72175000	72200000	TBC1D15:-50Kb:0:0:1.2e+02:2.4e+02
chr12	74650000	74675000	LOC100507377:-25Kb:0:0:85:1.4e+02
chr12	80350000	80375000	PPP1R12A:25Kb:8.5e-15:1.1e-16:1.4e+02:2.2e+02
chr12	81125000	81150000	MYF5:25Kb:2.6e-11:3.4e-13:1e+02:1.6e+02
chr12	81125000	81150000	MYF6:25Kb:2.6e-11:3.4e-13:1e+02:1.6e+02
chr12	81200000	81225000	MIR617:-25Kb:5.3e-11:6.5e-13:1e+02:1.6e+02
chr12	82725000	82750000	CCDC59:-25Kb:1e-11:1.3e-13:72:1.3e+02
chr12	82725000	82750000	METTL25:-25Kb:1e-11:1.3e-13:72:1.3e+02
chr12	85950000	85975000	NTS:-300Kb:6.9e-11:2.1e-12:20:64
chr12	86225000	86250000	NTS:-25Kb:0:0:1e+02:1.6e+02
chr12	86250000	86275000	RASSF9:25Kb:0:0:1e+02:1.6e+02
chr12	88200000	88225000	MKRN9P:25Kb:0:0:87:1.7e+02
chr12	93800000	93825000	UBE2N:-25Kb:8.7e-15:1.1e-16:89:2.5e+02
chr12	100525000	100550000	ACTR6:-50Kb:2.4e-13:6.2e-15:90:1.7e+02
chr12	100525000	100550000	MIR1827:-50Kb:2.4e-13:6.2e-15:90:1.7e+02
chr12	100550000	100575000	ACTR6:-25Kb:0:0:1.6e+02:2.9e+02
chr12	100550000	100575000	MIR1827:-25Kb:0:0:1.6e+02:2.9e+02
chr12	100575000	100600000	GOLGA2P5:25Kb:0:0:1.6e+02:2.9e+02
chr12	100575000	100600000	UHRF1BP1L:50Kb:6e-13:7.5e-15:90:1.7e+02
chr12	100600000	100625000	ACTR6:25Kb:6.3e-11:2.5e-12:1.6e+02:2.4e+02
chr12	100600000	100625000	MIR1827:25Kb:6.3e-11:2.5e-12:1.6e+02:2.4e+02
chr12	100775000	100800000	SLC17A8:25Kb:0:0:1.6e+02:3.1e+02
chr12	102150000	102175000	GNPTAB:-50Kb:3.4e-14:8.9e-16:1.3e+02:2.4e+02
chr12	102175000	102200000	GNPTAB:-25Kb:0:0:2.3e+02:4e+02
chr12	102225000	102250000	DRAM1:-25Kb:0:0:2.3e+02:3.6e+02
chr12	106650000	106675000	CKAP4:25Kb:0:0:2e+02:3.7e+02
chr12	108925000	108950000	ISCU:-25Kb:5e-11:7.1e-13:1.4e+02:3.4e+02
chr12	108925000	108950000	SART3:-25Kb:5e-11:7.1e-13:1.4e+02:3.4e+02
chr12	110275000	110300000	MIR4497:25Kb:0:0:2.1e+02:5.1e+02
chr12	110275000	110300000	TRPV4:25Kb:0:0:2.1e+02:5.1e+02
chr12	111875000	111900000	SH2B3:50Kb:0:0:2e+02:4.7e+02
chr12	112175000	112200000	ALDH2:-25Kb:0:0:3.3e+02:5.2e+02
chr12	113475000	113500000	C12orf52:-125Kb:6.5e-13:9.3e-15:1.1e+02:2.9e+02
chr12	113475000	113500000	DDX54:-125Kb:6.5e-13:9.3e-15:1.1e+02:2.9e+02
chr12	113575000	113600000	C12orf52:-25Kb:3.9e-12:1.1e-13:3.8e+02:5.5e+02
chr12	113575000	113600000	DDX54:-25Kb:3.9e-12:1.1e-13:3.8e+02:5.5e+02
chr12	113600000	113625000	CCDC42B:25Kb:9.9e-12:1.3e-13:3.8e+02:5.5e+02
chr12	113600000	113625000	DTX1:125Kb:2.8e-13:3.6e-15:1.1e+02:2.9e+02
chr12	117500000	117525000	TESC:-25Kb:5.5e-11:6.8e-13:3e+02:4.7e+02
chr12	122600000	122625000	MLXIP:100Kb:0:0:1.1e+02:3.3e+02
chr12	123550000	123575000	PITPNM2:-25Kb:0:0:3.4e+02:5.9e+02
chr12	123575000	123600000	LOC100507091:25Kb:0:0:3.4e+02:5.9e+02
chr12	123600000	123625000	PITPNM2:25Kb:0:0:3.4e+02:5.6e+02
chr13	19725000	19750000	RNU6-52:25Kb:0:0:97:2.8e+02
chr13	19725000	19750000	TUBA3C:-25Kb:0:0:97:2.5e+02
chr13	21600000	21625000	LATS2:-25Kb:0:0:2e+02:3.5e+02
chr13	25275000	25300000	ATP12A:25Kb:0:0:1.9e+02:3.8e+02
chr13	27975000	28000000	MTIF3:-25Kb:0:0:2.2e+02:4.3e+02
chr13	28000000	28025000	GTF3A:25Kb:0:0:2.2e+02:4.3e+02
chr13	31250000	31275000	ALOX5AP:-25Kb:0:0:2.4e+02:4.2e+02
chr13	31300000	31325000	ALOX5AP:25Kb:0:0:2.4e+02:4.4e+02
chr13	33450000	33475000	LINC00423:-25Kb:9.5e-13:1.3e-14:2e+02:3.7e+02
chr13	36950000	36975000	SPG20:25Kb:0:0:1.5e+02:2.9e+02
chr13	39275000	39300000	FREM2:25Kb:8.9e-15:1.1e-16:1.2e+02:2.1e+02
chr13	40800000	40825000	LINC00548:25Kb:2.6e-14:3.3e-16:1.9e+02:3.1e+02
chr13	41025000	41050000	LINC00598:-25Kb:2.6e-14:6.7e-16:1.9e+02:3.1e+02
chr13	41075000	41100000	LINC00598:25Kb:0:0:1.9e+02:3.3e+02
chr13	41375000	41400000	SLC25A15:25Kb:6.2e-14:8.9e-16:2.3e+02:3.6e+02
chr13	45350000	45375000	LINC00330:-25Kb:3.3e-11:8.9e-13:2e+02:3.4e+02
chr13	45400000	45425000	LINC00330:25Kb:0:0:2e+02:3.9e+02
chr13	46650000	46675000	CPB2:-25Kb:0:0:2.4e+02:4.2e+02
chr13	47425000	47450000	HTR2A:-25Kb:5.1e-11:6.5e-13:1.6e+02:2.8e+02
chr13	49125000	49150000	RCBTB2:25Kb:0:0:2e+02:5.1e+02
chr13	51600000	51625000	GUCY1B2:-25Kb:9.8e-12:1.3e-13:2.1e+02:3.7e+02
chr13	52350000	52375000	DHRS12:-25Kb:5e-14:1.6e-15:2.3e+02:4.3e+02
chr13	52375000	52400000	LINC00282:-25Kb:8.1e-15:1.1e-16:2.3e+02:4.4e+02
chr13	52400000	52425000	DHRS12:25Kb:7.1e-15:1.1e-16:2.3e+02:4.4e+02
chr13	67775000	67800000	PCDH9:-25Kb:1.5e-12:1.9e-14:85:1.3e+02
chr13	73325000	73350000	BORA:25Kb:0:0:1.1e+02:1.9e+02
chr13	73325000	73350000	MZT1:25Kb:0:0:1.1e+02:1.9e+02
chr13	76075000	76100000	COMMD6:-25Kb:0:0:1.9e+02:3.2e+02
chr13	76075000	76100000	TBC1D4:25Kb:0:0:1.9e+02:3.5e+02
chr13	76075000	76100000	UCHL3:-25Kb:0:0:1.9e+02:3.2e+02
chr13	79200000	79225000	POU4F1:25Kb:0:0:1.3e+02:2.6e+02
chr13	84725000	84750000	LINC00333:25Kb:0:0:77:1.3e+02
chr13	91600000	91625000	LINC00410:25Kb:1.8e-14:2.2e-16:1.1e+02:1.8e+02
chr13	91825000	91850000	LINC00379:-25Kb:0:0:1.5e+02:2.3e+02
chr13	91875000	91900000	LINC00379:25Kb:0:0:1.5e+02:2.5e+02
chr13	93900000	93925000	GPC6:25Kb:0:0:73:1.7e+02
chr13	100575000	100600000	ZIC5:-25Kb:0:0:1.2e+02:2.9e+02
chr13	101100000	101125000	PCCA-AS1:-25Kb:4.3e-13:5.4e-15:1.2e+02:2.5e+02
chr13	103225000	103250000	ERCC5:-250Kb:4.9e-13:6.8e-15:29:1.4e+02
chr13	103300000	103325000	METTL21C:-25Kb:8.5e-13:2.4e-14:1.9e+02:3e+02
chr13	103350000	103375000	METTL21C:25Kb:0:0:1.9e+02:3.2e+02
chr13	103350000	103375000	TPP2:125Kb:3.2e-11:1.4e-12:51:1.5e+02
chr13	103375000	103400000	CCDC168:-25Kb:0:0:1.9e+02:3.2e+02
chr13	103475000	103500000	TPP2:250Kb:9.2e-14:2.7e-15:29:1.4e+02
chr13	103500000	103525000	TPP2:275Kb:0:0:27:1.5e+02
chr13	107225000	107250000	LINC00551:-25Kb:0:0:2e+02:3.4e+02
chr13	111125000	111150000	COL4A2-AS1:-25Kb:4.3e-15:1.1e-16:2.3e+02:3.7e+02
chr13	111175000	111200000	COL4A2-AS1:25Kb:0:0:2.3e+02:3.8e+02
chr13	111175000	111200000	RAB20:-25Kb:0:0:2.3e+02:4e+02
chr14	23850000	23875000	MIR208B:-25Kb:3.3e-11:4.2e-13:3.5e+02:5.8e+02
chr14	23850000	23875000	MYH6:-25Kb:3.3e-11:4.2e-13:3.5e+02:5.8e+02
chr14	23875000	23900000	MIR208A:25Kb:1.8e-11:2.3e-13:3.5e+02:5.8e+02
chr14	24525000	24550000	NRL:-25Kb:2e-12:2.6e-14:4e+02:6.3e+02
chr14	24525000	24550000	PCK2:-25Kb:2e-12:2.6e-14:4e+02:6.3e+02
chr14	24550000	24575000	CPNE6:25Kb:2.2e-12:2.8e-14:4e+02:6.3e+02
chr14	24700000	24725000	DHRS1:-50Kb:0:0:2.3e+02:5.2e+02
chr14	24700000	24725000	NOP9:-50Kb:0:0:2.3e+02:5.2e+02
chr14	24700000	24725000	RABGGTA:-25Kb:0:0:4e+02:7.3e+02
chr14	24700000	24725000	TGM1:-25Kb:0:0:4e+02:7.3e+02
chr14	24725000	24750000	DHRS1:-25Kb:2.5e-13:6.6e-15:4e+02:6.4e+02
chr14	24725000	24750000	GMPR2:25Kb:0:0:4e+02:7.3e+02
chr14	24725000	24750000	NEDD8-MDP1:25Kb:0:0:4e+02:7.3e+02
chr14	24725000	24750000	NOP9:-25Kb:2.5e-13:6.6e-15:4e+02:6.4e+02
chr14	24725000	24750000	TINF2:25Kb:0:0:4e+02:7.3e+02
chr14	24750000	24775000	GMPR2:50Kb:0:0:2.3e+02:5.2e+02
chr14	24750000	24775000	NEDD8-MDP1:50Kb:0:0:2.3e+02:5.2e+02
chr14	24750000	24775000	RABGGTA:25Kb:2.7e-13:7e-15:4e+02:6.4e+02
chr14	24750000	24775000	TGM1:25Kb:2.7e-13:7e-15:4e+02:6.4e+02
chr14	24750000	24775000	TINF2:50Kb:0:0:2.3e+02:5.2e+02
chr14	24800000	24825000	CBLN3:-75Kb:1.7e-14:2.2e-16:1.7e+02:4.1e+02
chr14	24800000	24825000	KHNYN:-75Kb:1.7e-14:2.2e-16:1.7e+02:4.1e+02
chr14	24875000	24900000	ADCY4:75Kb:7.8e-14:1e-15:1.7e+02:4.1e+02
chr14	24875000	24900000	RIPK3:75Kb:7.8e-14:1e-15:1.7e+02:4.1e+02
chr14	29250000	29275000	C14orf23:25Kb:5.6e-14:7.8e-16:95:1.5e+02
chr14	29250000	29275000	FOXG1:25Kb:5.6e-14:7.8e-16:95:1.5e+02
chr14	31325000	31350000	LOC100506071:-25Kb:6.3e-11:8.5e-13:1.6e+02:2.4e+02
chr14	31350000	31375000	COCH:25Kb:4.4e-11:6e-13:1.6e+02:2.4e+02
chr14	31925000	31950000	GPR33:-25Kb:0:0:1e+02:2.3e+02
chr14	31950000	31975000	DTD2:25Kb:0:0:1e+02:2.3e+02
chr14	31975000	32000000	GPR33:25Kb:6.3e-11:1.6e-12:1e+02:1.9e+02
chr14	35700000	35725000	PSMA6:-50Kb:0:0:1.2e+02:2.7e+02
chr14	35725000	35750000	PSMA6:-25Kb:0:0:1.9e+02:3.5e+02
chr14	35750000	35775000	NFKBIA:-100Kb:0:0:79:2.3e+02
chr14	35775000	35800000	PSMA6:25Kb:0:0:1.9e+02:3.5e+02
chr14	35800000	35825000	NFKBIA:-50Kb:5.4e-12:2.3e-13:1.2e+02:2.5e+02
chr14	35825000	35850000	NFKBIA:-25Kb:0:0:1.9e+02:4.3e+02
chr14	35825000	35850000	PSMA6:75Kb:7.4e-13:5.1e-14:95:2.2e+02
chr14	35850000	35875000	PSMA6:100Kb:0:0:79:2.3e+02
chr14	39600000	39625000	GEMIN2:25Kb:0:0:1.6e+02:2.3e+02
chr14	39650000	39675000	PNN:25Kb:0:0:1.6e+02:2.6e+02
chr14	39650000	39675000	TRAPPC6B:25Kb:0:0:1.6e+02:2.6e+02
chr14	39825000	39850000	MIA2:125Kb:3.4e-14:4.4e-16:57:1.3e+02
chr14	42050000	42075000	LRFN5:-25Kb:0:0:69:1.2e+02
chr14	45675000	45700000	MIS18BP1:-25Kb:0:0:1.6e+02:2.5e+02
chr14	48100000	48125000	MDGA2:-25Kb:0:0:1e+02:1.6e+02
chr14	50325000	50350000	C14orf183:-225Kb:2e-14:5.6e-16:51:2e+02
chr14	50475000	50500000	C14orf182:25Kb:3.3e-13:8.9e-15:2.6e+02:4e+02
chr14	50500000	50525000	C14orf182:50Kb:0:0:1.6e+02:3.3e+02
chr14	50500000	50525000	C14orf183:-50Kb:0:0:1.6e+02:3.2e+02
chr14	55550000	55575000	LGALS3:-25Kb:2.5e-13:3.1e-15:2.4e+02:3.9e+02
chr14	56200000	56225000	RPL13AP3:-25Kb:0:0:1.2e+02:2.8e+02
chr14	56225000	56250000	LINC00520:-25Kb:0:0:1.2e+02:3e+02
chr14	56250000	56275000	RPL13AP3:25Kb:0:0:1.2e+02:3e+02
chr14	62000000	62025000	FLJ22447:-25Kb:0:0:2.9e+02:4.8e+02
chr14	65225000	65250000	PLEKHG3:75Kb:1.7e-11:2.2e-13:1.4e+02:2.8e+02
chr14	65250000	65275000	SPTB:-25Kb:0:0:3.2e+02:4.9e+02
chr14	65300000	65325000	SPTB:25Kb:5.6e-11:1.5e-12:3.2e+02:4.5e+02
chr14	68025000	68050000	PLEKHH1:25Kb:7.7e-14:1e-15:3e+02:4.6e+02
chr14	73725000	73750000	PAPLN:25Kb:0:0:2.4e+02:4.5e+02
chr14	74200000	74225000	ELMSAN1:-50Kb:8.9e-15:2.2e-16:1.5e+02:3.4e+02
chr14	74200000	74225000	MIR4505:-25Kb:0:0:2.6e+02:4.9e+02
chr14	74225000	74250000	ELMSAN1:-25Kb:0:0:2.6e+02:4.9e+02
chr14	74250000	74275000	MIR4505:25Kb:0:0:2.6e+02:4.9e+02
chr14	76400000	76425000	TGFB3:-25Kb:3.4e-13:4.4e-15:1.8e+02:3.5e+02
chr14	81725000	81750000	STON2:-150Kb:2.4e-13:9.8e-15:66:1.8e+02
chr14	81750000	81775000	STON2:-125Kb:4.2e-11:2.2e-12:74:1.7e+02
chr14	81850000	81875000	STON2:-25Kb:0:0:2.2e+02:4.2e+02
chr14	81900000	81925000	STON2:25Kb:0:0:2.2e+02:3.9e+02
chr14	90100000	90125000	FOXN3:25Kb:0:0:1.7e+02:3.6e+02
chr14	91675000	91700000	GPR68:-25Kb:0:0:3.4e+02:6.2e+02
chr14	92350000	92375000	TC2N:25Kb:1.7e-14:2.2e-16:2.1e+02:3.9e+02
chr14	94400000	94425000	ASB2:-25Kb:0:0:3.2e+02:5.7e+02
chr14	94400000	94425000	LINC00521:-50Kb:0:0:1.9e+02:4e+02
chr14	94425000	94450000	LINC00521:-25Kb:0:0:3.2e+02:5.5e+02
chr14	94450000	94475000	ASB2:25Kb:0:0:3.2e+02:5.5e+02
chr14	95050000	95075000	SERPINA4:25Kb:3.4e-12:4.3e-14:2.3e+02:3.7e+02
chr14	95050000	95075000	SERPINA5:25Kb:3.4e-12:4.3e-14:2.3e+02:3.7e+02
chr14	95900000	95925000	GLRX5:-100Kb:5.1e-14:6.7e-16:96:2.4e+02
chr14	95900000	95925000	SNHG10:-100Kb:5.1e-14:6.7e-16:96:2.4e+02
chr14	95950000	95975000	SYNE3:25Kb:7.1e-11:8.9e-13:2.8e+02:4e+02
chr14	103600000	103625000	TNFAIP2:25Kb:6.4e-13:8.3e-15:3.1e+02:4.6e+02
chr14	103750000	103775000	EXOC3L4:200Kb:0:0:71:2.3e+02
chr14	105450000	105475000	CDCA4:-25Kb:8e-11:9.8e-13:3.8e+02:5.7e+02
chr14	105475000	105500000	C14orf79:25Kb:7.5e-11:9.2e-13:3.8e+02:5.7e+02
chr14	106300000	106325000	KIAA0125:-75Kb:8.6e-15:2.2e-16:1e+02:3.2e+02
chr14	106325000	106350000	KIAA0125:-50Kb:0:0:1.8e+02:4.1e+02
chr14	106350000	106375000	ADAM6:-75Kb:4.8e-11:6.4e-13:1.8e+02:3.7e+02
chr14	106375000	106400000	KIAA0125:0Kb:6.2e-12:2.4e-13:1.8e+02:3.7e+02
chr15	20550000	20575000	CHEK2P2:75Kb:0:0:16:1.8e+02
chr15	20575000	20600000	CHEK2P2:100Kb:2e-11:7.9e-13:14:74
chr15	20850000	20875000	CHEK2P2:375Kb:0:0:6.5:86
chr15	21900000	21925000	LOC646214:-25Kb:0:0:0:2.6e+02
chr15	22500000	22525000	REREP3:-25Kb:0:0:2.9e+02:5.9e+02
chr15	25300000	25325000	SNORD116-14:-25Kb:0:0:2.1e+02:4e+02
chr15	25300000	25325000	SNORD116-15:-25Kb:0:0:2.1e+02:4e+02
chr15	25300000	25325000	SNORD116-16:-25Kb:0:0:2.1e+02:4e+02
chr15	25300000	25325000	SNORD116-17:-25Kb:0:0:2.1e+02:4e+02
chr15	25300000	25325000	SNORD116-18:-25Kb:0:0:2.1e+02:4e+02
chr15	25300000	25325000	SNORD116-19:-25Kb:0:0:2.1e+02:4e+02
chr15	25300000	25325000	SNORD116-20:-25Kb:0:0:2.1e+02:4e+02
chr15	25300000	25325000	SNORD116-21:-25Kb:0:0:2.1e+02:4e+02
chr15	25300000	25325000	SNORD116-22:-25Kb:0:0:2.1e+02:4e+02
chr15	25300000	25325000	SNORD116-23:-25Kb:0:0:2.1e+02:4e+02
chr15	25300000	25325000	SNORD116-24:-25Kb:0:0:2.1e+02:4e+02
chr15	25300000	25325000	SNORD116-25:-25Kb:0:0:2.1e+02:4e+02
chr15	25300000	25325000	SNORD116-26:-25Kb:0:0:2.1e+02:4e+02
chr15	25300000	25325000	SNORD116-27:-25Kb:0:0:2.1e+02:4e+02
chr15	25300000	25325000	SNORD116-28:-25Kb:0:0:2.1e+02:4e+02
chr15	25325000	25350000	SNORD116-10:25Kb:0:0:2.1e+02:4e+02
chr15	25325000	25350000	SNORD116-11:25Kb:0:0:2.1e+02:4e+02
chr15	25325000	25350000	SNORD116-12:25Kb:0:0:2.1e+02:4e+02
chr15	25325000	25350000	SNORD116-13:25Kb:0:0:2.1e+02:4e+02
chr15	25325000	25350000	SNORD116-3:25Kb:0:0:2.1e+02:4e+02
chr15	25325000	25350000	SNORD116-4:25Kb:0:0:2.1e+02:4e+02
chr15	25325000	25350000	SNORD116-5:25Kb:0:0:2.1e+02:4e+02
chr15	25325000	25350000	SNORD116-7:25Kb:0:0:2.1e+02:4e+02
chr15	25325000	25350000	SNORD116-8:25Kb:0:0:2.1e+02:4e+02
chr15	25400000	25425000	SNORD115-10:-25Kb:0:0:2.1e+02:4.3e+02
chr15	25400000	25425000	SNORD115-12:-25Kb:0:0:2.1e+02:4.3e+02
chr15	25400000	25425000	SNORD115-13:-25Kb:0:0:2.1e+02:4.3e+02
chr15	25400000	25425000	SNORD115-14:-25Kb:0:0:2.1e+02:4.3e+02
chr15	25400000	25425000	SNORD115-16:-25Kb:0:0:2.1e+02:4.3e+02
chr15	25400000	25425000	SNORD115-17:-25Kb:0:0:2.1e+02:4.3e+02
chr15	25400000	25425000	SNORD115-18:-25Kb:0:0:2.1e+02:4.3e+02
chr15	25400000	25425000	SNORD115-19:-25Kb:0:0:2.1e+02:4.3e+02
chr15	25400000	25425000	SNORD115-29:-25Kb:0:0:2.1e+02:4.3e+02
chr15	25400000	25425000	SNORD115-6:-25Kb:0:0:2.1e+02:4.3e+02
chr15	25400000	25425000	SNORD115-7:-25Kb:0:0:2.1e+02:4.3e+02
chr15	25400000	25425000	SNORD115-8:-25Kb:0:0:2.1e+02:4.3e+02
chr15	25425000	25450000	PAR4:-25Kb:0:0:2.1e+02:4.7e+02
chr15	25425000	25450000	SNORD115-1:25Kb:0:0:2.1e+02:4.3e+02
chr15	25425000	25450000	SNORD115-15:-25Kb:0:0:2.1e+02:4.7e+02
chr15	25425000	25450000	SNORD115-22:-25Kb:0:0:2.1e+02:4.7e+02
chr15	25425000	25450000	SNORD115-2:25Kb:0:0:2.1e+02:4.3e+02
chr15	25425000	25450000	SNORD115-24:-25Kb:0:0:2.1e+02:4.7e+02
chr15	25425000	25450000	SNORD115-25:-25Kb:0:0:2.1e+02:4.7e+02
chr15	25425000	25450000	SNORD115-26:-25Kb:0:0:2.1e+02:4.7e+02
chr15	25425000	25450000	SNORD115-27:-25Kb:0:0:2.1e+02:4.7e+02
chr15	25425000	25450000	SNORD115-28:-25Kb:0:0:2.1e+02:4.7e+02
chr15	25425000	25450000	SNORD115-30:-25Kb:0:0:2.1e+02:4.7e+02
chr15	25425000	25450000	SNORD115-31:-25Kb:0:0:2.1e+02:4.7e+02
chr15	25425000	25450000	SNORD115-32:-25Kb:0:0:2.1e+02:4.7e+02
chr15	25425000	25450000	SNORD115-3:25Kb:0:0:2.1e+02:4.3e+02
chr15	25425000	25450000	SNORD115-33:-50Kb:1.1e-12:3e-14:1.1e+02:2.6e+02
chr15	25425000	25450000	SNORD115-34:-50Kb:1.1e-12:3e-14:1.1e+02:2.6e+02
chr15	25425000	25450000	SNORD115-35:-50Kb:1.1e-12:3e-14:1.1e+02:2.6e+02
chr15	25425000	25450000	SNORD115-36:-25Kb:0:0:2.1e+02:4.7e+02
chr15	25425000	25450000	SNORD115-37:-50Kb:1.1e-12:3e-14:1.1e+02:2.6e+02
chr15	25425000	25450000	SNORD115-38:-50Kb:1.1e-12:3e-14:1.1e+02:2.6e+02
chr15	25425000	25450000	SNORD115-39:-50Kb:1.1e-12:3e-14:1.1e+02:2.6e+02
chr15	25425000	25450000	SNORD115-40:-50Kb:1.1e-12:3e-14:1.1e+02:2.6e+02
chr15	25425000	25450000	SNORD115-41:-50Kb:1.1e-12:3e-14:1.1e+02:2.6e+02
chr15	25425000	25450000	SNORD115-42:-50Kb:1.1e-12:3e-14:1.1e+02:2.6e+02
chr15	25425000	25450000	SNORD115-4:25Kb:0:0:2.1e+02:4.3e+02
chr15	25425000	25450000	SNORD115-43:-50Kb:1.1e-12:3e-14:1.1e+02:2.6e+02
chr15	25425000	25450000	SNORD115-44:-50Kb:1.1e-12:3e-14:1.1e+02:2.6e+02
chr15	25425000	25450000	SNORD115-5:25Kb:0:0:2.1e+02:4.3e+02
chr15	25450000	25475000	SNORD115-10:25Kb:0:0:2.1e+02:4.7e+02
chr15	25450000	25475000	SNORD115-12:25Kb:0:0:2.1e+02:4.7e+02
chr15	25450000	25475000	SNORD115-13:25Kb:0:0:2.1e+02:4.7e+02
chr15	25450000	25475000	SNORD115-14:25Kb:0:0:2.1e+02:4.7e+02
chr15	25450000	25475000	SNORD115-16:25Kb:0:0:2.1e+02:4.7e+02
chr15	25450000	25475000	SNORD115-17:25Kb:0:0:2.1e+02:4.7e+02
chr15	25450000	25475000	SNORD115-18:25Kb:0:0:2.1e+02:4.7e+02
chr15	25450000	25475000	SNORD115-19:25Kb:0:0:2.1e+02:4.7e+02
chr15	25450000	25475000	SNORD115-29:25Kb:0:0:2.1e+02:4.7e+02
chr15	25450000	25475000	SNORD115-33:-25Kb:0:0:2.1e+02:4.6e+02
chr15	25450000	25475000	SNORD115-34:-25Kb:0:0:2.1e+02:4.6e+02
chr15	25450000	25475000	SNORD115-35:-25Kb:0:0:2.1e+02:4.6e+02
chr15	25450000	25475000	SNORD115-37:-25Kb:0:0:2.1e+02:4.6e+02
chr15	25450000	25475000	SNORD115-38:-25Kb:0:0:2.1e+02:4.6e+02
chr15	25450000	25475000	SNORD115-39:-25Kb:0:0:2.1e+02:4.6e+02
chr15	25450000	25475000	SNORD115-40:-25Kb:0:0:2.1e+02:4.6e+02
chr15	25450000	25475000	SNORD115-41:-25Kb:0:0:2.1e+02:4.6e+02
chr15	25450000	25475000	SNORD115-42:-25Kb:0:0:2.1e+02:4.6e+02
chr15	25450000	25475000	SNORD115-43:-25Kb:0:0:2.1e+02:4.6e+02
chr15	25450000	25475000	SNORD115-44:-25Kb:0:0:2.1e+02:4.6e+02
chr15	25450000	25475000	SNORD115-6:25Kb:0:0:2.1e+02:4.7e+02
chr15	25450000	25475000	SNORD115-7:25Kb:0:0:2.1e+02:4.7e+02
chr15	25450000	25475000	SNORD115-8:25Kb:0:0:2.1e+02:4.7e+02
chr15	25475000	25500000	PAR4:25Kb:0:0:2.1e+02:4.6e+02
chr15	25475000	25500000	SNORD115-10:50Kb:5.4e-13:2.2e-14:1.1e+02:2.6e+02
chr15	25475000	25500000	SNORD115-12:50Kb:5.4e-13:2.2e-14:1.1e+02:2.6e+02
chr15	25475000	25500000	SNORD115-13:50Kb:5.4e-13:2.2e-14:1.1e+02:2.6e+02
chr15	25475000	25500000	SNORD115-14:50Kb:5.4e-13:2.2e-14:1.1e+02:2.6e+02
chr15	25475000	25500000	SNORD115-15:25Kb:0:0:2.1e+02:4.6e+02
chr15	25475000	25500000	SNORD115-16:50Kb:5.4e-13:2.2e-14:1.1e+02:2.6e+02
chr15	25475000	25500000	SNORD115-17:50Kb:5.4e-13:2.2e-14:1.1e+02:2.6e+02
chr15	25475000	25500000	SNORD115-18:50Kb:5.4e-13:2.2e-14:1.1e+02:2.6e+02
chr15	25475000	25500000	SNORD115-19:50Kb:5.4e-13:2.2e-14:1.1e+02:2.6e+02
chr15	25475000	25500000	SNORD115-22:25Kb:0:0:2.1e+02:4.6e+02
chr15	25475000	25500000	SNORD115-24:25Kb:0:0:2.1e+02:4.6e+02
chr15	25475000	25500000	SNORD115-25:25Kb:0:0:2.1e+02:4.6e+02
chr15	25475000	25500000	SNORD115-26:25Kb:0:0:2.1e+02:4.6e+02
chr15	25475000	25500000	SNORD115-27:25Kb:0:0:2.1e+02:4.6e+02
chr15	25475000	25500000	SNORD115-28:25Kb:0:0:2.1e+02:4.6e+02
chr15	25475000	25500000	SNORD115-29:50Kb:5.4e-13:2.2e-14:1.1e+02:2.6e+02
chr15	25475000	25500000	SNORD115-30:25Kb:0:0:2.1e+02:4.6e+02
chr15	25475000	25500000	SNORD115-31:25Kb:0:0:2.1e+02:4.6e+02
chr15	25475000	25500000	SNORD115-32:25Kb:0:0:2.1e+02:4.6e+02
chr15	25475000	25500000	SNORD115-36:25Kb:0:0:2.1e+02:4.6e+02
chr15	25475000	25500000	SNORD115-6:50Kb:5.4e-13:2.2e-14:1.1e+02:2.6e+02
chr15	25475000	25500000	SNORD115-7:50Kb:5.4e-13:2.2e-14:1.1e+02:2.6e+02
chr15	25475000	25500000	SNORD115-8:50Kb:5.4e-13:2.2e-14:1.1e+02:2.6e+02
chr15	26100000	26125000	LOC100128714:-25Kb:0:0:2.4e+02:4.1e+02
chr15	26125000	26150000	ATP10A:25Kb:0:0:2.4e+02:4.1e+02
chr15	34625000	34650000	LPCAT4:-25Kb:0:0:2.1e+02:4.3e+02
chr15	34625000	34650000	MIR1233-1:-25Kb:0:0:2.1e+02:4.3e+02
chr15	34650000	34675000	C15orf55:25Kb:0:0:2.1e+02:4.3e+02
chr15	34650000	34675000	NOP10:25Kb:0:0:2.1e+02:4.3e+02
chr15	34650000	34675000	SLC12A6:25Kb:0:0:2.1e+02:4.3e+02
chr15	35050000	35075000	ACTC1:-25Kb:1.4e-12:1.8e-14:2.2e+02:3.6e+02
chr15	35050000	35075000	GJD2:25Kb:1.4e-11:1.7e-13:2.2e+02:3.6e+02
chr15	36225000	36250000	MIR4510:25Kb:9.2e-14:1.1e-15:1.1e+02:1.8e+02
chr15	38700000	38725000	FAM98B:-25Kb:7.7e-11:2.2e-12:1.4e+02:2.3e+02
chr15	38750000	38775000	C15orf53:-225Kb:0:0:34:1.6e+02
chr15	38975000	39000000	FAM98B:250Kb:1.7e-11:2.4e-13:32:1.3e+02
chr15	40350000	40375000	LOC100131089:25Kb:4.1e-13:1.2e-14:3.4e+02:5.1e+02
chr15	40350000	40375000	SRP14:25Kb:4.1e-13:1.2e-14:3.4e+02:5.1e+02
chr15	40375000	40400000	LOC100131089:50Kb:0:0:2e+02:4.1e+02
chr15	40375000	40400000	SRP14:50Kb:0:0:2e+02:4.1e+02
chr15	40575000	40600000	PLCB2:-25Kb:1.7e-14:2.2e-16:3.4e+02:5.3e+02
chr15	40700000	40725000	C15orf52:75Kb:0:0:2.1e+02:4.1e+02
chr15	40700000	40725000	DISP2:50Kb:6.6e-12:8.1e-14:1.9e+02:3.6e+02
chr15	40700000	40725000	IVD:25Kb:0:0:3.3e+02:5.2e+02
chr15	40700000	40725000	KNSTRN:50Kb:6.6e-12:8.1e-14:1.9e+02:3.6e+02
chr15	40700000	40725000	PHGR1:75Kb:0:0:2.1e+02:4.1e+02
chr15	41200000	41225000	CHAC1:-25Kb:1.8e-11:4.5e-13:2.8e+02:4.7e+02
chr15	41225000	41250000	DLL4:25Kb:1.5e-11:2.2e-13:2.8e+02:4.7e+02
chr15	41250000	41275000	CHAC1:25Kb:0:0:2.8e+02:5.2e+02
chr15	42125000	42150000	MIR4310:-25Kb:0:0:3.2e+02:7.7e+02
chr15	42150000	42175000	JMJD7:25Kb:0:0:3.2e+02:7.7e+02
chr15	42150000	42175000	PLA2G4B:25Kb:0:0:3.2e+02:7.7e+02
chr15	43500000	43525000	TGM5:-50Kb:0:0:1.6e+02:4e+02
chr15	43525000	43550000	EPB42:25Kb:9.2e-14:2.3e-15:2.8e+02:4.6e+02
chr15	43525000	43550000	TGM5:-25Kb:0:0:2.8e+02:5.8e+02
chr15	43550000	43575000	EPB42:50Kb:0:0:1.6e+02:4e+02
chr15	44175000	44200000	PIN4P1:25Kb:0:0:1.9e+02:3.9e+02
chr15	44950000	44975000	B2M:-50Kb:0:0:1.1e+02:3.2e+02
chr15	44975000	45000000	B2M:-25Kb:0:0:1.9e+02:3.9e+02
chr15	44975000	45000000	PATL2:25Kb:0:0:1.9e+02:3.7e+02
chr15	44975000	45000000	SPG11:25Kb:0:0:1.9e+02:3.7e+02
chr15	45000000	45025000	PATL2:50Kb:0:0:1.1e+02:3.2e+02
chr15	45000000	45025000	SPG11:50Kb:0:0:1.1e+02:3.2e+02
chr15	45375000	45400000	DUOX1:-25Kb:0:0:2.7e+02:4.7e+02
chr15	45375000	45400000	DUOX2:-25Kb:0:0:2.7e+02:4.7e+02
chr15	45375000	45400000	DUOXA1:-25Kb:0:0:2.7e+02:4.7e+02
chr15	45375000	45400000	DUOXA2:-25Kb:0:0:2.7e+02:4.7e+02
chr15	45425000	45450000	DUOX1:25Kb:2.7e-11:8.4e-13:2.7e+02:4e+02
chr15	45425000	45450000	DUOX2:25Kb:2.7e-11:8.4e-13:2.7e+02:4e+02
chr15	45425000	45450000	DUOXA1:25Kb:2.7e-11:8.4e-13:2.7e+02:4e+02
chr15	45425000	45450000	DUOXA2:25Kb:2.7e-11:8.4e-13:2.7e+02:4e+02
chr15	45450000	45475000	SHF:-25Kb:0:0:2.7e+02:4.6e+02
chr15	49225000	49250000	SHC4:-25Kb:0:0:2.1e+02:3.7e+02
chr15	50325000	50350000	ATP8B4:-75Kb:4.7e-11:1.3e-12:98:2e+02
chr15	50375000	50400000	ATP8B4:-25Kb:7e-12:9.4e-14:2.7e+02:3.7e+02
chr15	52550000	52575000	MYO5C:-25Kb:0:0:1.5e+02:3.5e+02
chr15	52575000	52600000	MIR1266:25Kb:0:0:1.5e+02:3.5e+02
chr15	57600000	57625000	LOC283663:25Kb:0:0:2.6e+02:4.3e+02
chr15	63625000	63650000	CA12:-25Kb:0:0:6.2e+02:1e+03
chr15	65025000	65050000	MIR1272:-25Kb:4.7e-11:5.8e-13:5.2e+02:8.6e+02
chr15	65025000	65050000	RBPMS2:-25Kb:4.7e-11:5.8e-13:5.2e+02:8.6e+02
chr15	65175000	65200000	PLEKHO2:50Kb:6.2e-12:7.6e-14:4.1e+02:7.6e+02
chr15	65325000	65350000	UBAP1L:-50Kb:6e-11:1.6e-12:4.1e+02:7.4e+02
chr15	65350000	65375000	UBAP1L:-25Kb:0:0:7e+02:1.2e+03
chr15	65375000	65400000	KBTBD13:25Kb:0:0:7e+02:1.2e+03
chr15	65375000	65400000	RASL12:25Kb:0:0:7e+02:1.2e+03
chr15	65375000	65400000	SLC51B:50Kb:4.2e-11:5.7e-13:4.1e+02:7.4e+02
chr15	65550000	65575000	CLPX:75Kb:1.2e-12:1.5e-14:3e+02:7e+02
chr15	72475000	72500000	PKM:-25Kb:2.7e-11:1.1e-12:5.1e+02:7.4e+02
chr15	72500000	72525000	GRAMD2:25Kb:8.6e-11:1.2e-12:5.1e+02:7.4e+02
chr15	72500000	72525000	PARP6:-50Kb:2e-14:7.8e-16:3.2e+02:5.8e+02
chr15	72525000	72550000	PARP6:-25Kb:0:0:5.1e+02:8.5e+02
chr15	72525000	72550000	PKM:25Kb:0:0:5.1e+02:8.1e+02
chr15	72550000	72575000	PKM:50Kb:2.2e-14:5.6e-16:3.2e+02:5.8e+02
chr15	72575000	72600000	CELF6:-25Kb:6.6e-11:8.7e-13:5.1e+02:7.4e+02
chr15	72575000	72600000	PARP6:25Kb:0:0:5.1e+02:8.4e+02
chr15	75950000	75975000	IMP3:25Kb:0:0:5.3e+02:1.2e+03
chr15	75950000	75975000	SNX33:25Kb:0:0:5.3e+02:1.2e+03
chr15	77300000	77325000	PSTPIP1:25Kb:0:0:3.3e+02:1.1e+03
chr15	77950000	77975000	LOC253044:25Kb:2.1e-11:2.8e-13:3.3e+02:9.1e+02
chr15	81575000	81600000	STARD5:-25Kb:0:0:5.1e+02:1.2e+03
chr15	86275000	86300000	MIR1276:-25Kb:0:0:4.6e+02:8.4e+02
chr15	91350000	91375000	FURIN:-50Kb:3.9e-15:1.1e-16:2e+02:4e+02
chr15	91375000	91400000	FURIN:-25Kb:0:0:3.4e+02:5.6e+02
chr15	91425000	91450000	UNC45A:-25Kb:0:0:3.4e+02:5.5e+02
chr15	91450000	91475000	FES:25Kb:7.2e-15:1.1e-16:3.4e+02:5.5e+02
chr15	91450000	91475000	HDDC3:-25Kb:2.6e-15:1.1e-16:3.4e+02:5.5e+02
chr15	91450000	91475000	MAN2A2:25Kb:7.2e-15:1.1e-16:3.4e+02:5.5e+02
chr15	91450000	91475000	RCCD1:-25Kb:2.6e-15:1.1e-16:3.4e+02:5.5e+02
chr15	91475000	91500000	LOC100507118:-25Kb:0:0:2e+02:4.6e+02
chr15	91475000	91500000	PRC1:-50Kb:0:0:1e+02:3.1e+02
chr15	91475000	91500000	UNC45A:25Kb:4e-15:1.1e-16:3.4e+02:5.5e+02
chr15	91500000	91525000	HDDC3:25Kb:0:0:2e+02:4.6e+02
chr15	91500000	91525000	RCCD1:25Kb:0:0:2e+02:4.6e+02
chr15	91525000	91550000	HDDC3:50Kb:0:0:1e+02:3.1e+02
chr15	91525000	91550000	RCCD1:50Kb:0:0:1e+02:3.1e+02
chr15	92975000	93000000	C15orf32:-25Kb:0:0:2.4e+02:4e+02
chr15	94700000	94725000	MCTP2:-125Kb:0:0:62:1.8e+02
chr15	94725000	94750000	MCTP2:-100Kb:5.6e-13:1.5e-14:72:1.7e+02
chr15	94750000	94775000	MCTP2:-75Kb:1.3e-12:5.2e-14:90:1.8e+02
chr15	94775000	94800000	MCTP2:-50Kb:2e-11:1.3e-12:1.2e+02:2.1e+02
chr15	94850000	94875000	MCTP2:25Kb:1.3e-11:6.7e-13:2.1e+02:3e+02
chr15	97300000	97325000	SPATA8:-25Kb:0:0:1.3e+02:2.5e+02
chr15	101675000	101700000	SNRPA1:-150Kb:0:0:3.5e+02:6.9e+02
chr15	101675000	101700000	VIMP:-125Kb:0:0:3.5e+02:6.9e+02
chr15	101700000	101725000	CHSY1:-75Kb:0:0:3.5e+02:6.9e+02
chr16	850000	875000	SSTR5:-250Kb:5e-11:6.9e-13:83:2.8e+02
chr16	4250000	4275000	SRL:-25Kb:7.5e-12:9.5e-14:3.2e+02:4.9e+02
chr16	8725000	8750000	METTL22:25Kb:8.7e-15:1.1e-16:2.4e+02:4e+02
chr16	8975000	9000000	CARHSP1:25Kb:0:0:2.4e+02:4.1e+02
chr16	9350000	9375000	MIR548X:25Kb:0:0:1.3e+02:3.1e+02
chr16	14750000	14775000	PLA2G10:-25Kb:8.6e-11:1.1e-12:19:1.2e+02
chr16	17525000	17550000	XYLT1:-25Kb:1.1e-11:1.7e-13:2.5e+02:3.5e+02
chr16	19100000	19125000	ITPRIPL2:-25Kb:1.8e-13:4.8e-15:2.6e+02:3.7e+02
chr16	19150000	19175000	ITPRIPL2:25Kb:0:0:2.6e+02:4e+02
chr16	21625000	21650000	METTL9:25Kb:9.5e-13:1.2e-14:2e+02:3.6e+02
chr16	23675000	23700000	ERN2:-25Kb:0:0:3e+02:5.3e+02
chr16	23700000	23725000	PLK1:25Kb:0:0:3e+02:5.3e+02
chr16	25075000	25100000	LCMT1:-25Kb:5.9e-14:7.8e-16:2.6e+02:3.8e+02
chr16	25125000	25150000	AQP8:-100Kb:4e-12:5.6e-14:96:2e+02
chr16	25125000	25150000	LOC100506655:-25Kb:1.4e-13:1.8e-15:2.6e+02:3.8e+02
chr16	28875000	28900000	CD19:-50Kb:1.2e-13:1.7e-15:94:3.5e+02
chr16	28875000	28900000	RABEP2:-50Kb:1.2e-13:1.7e-15:94:3.5e+02
chr16	28900000	28925000	ATP2A1:25Kb:7e-13:2e-14:1.8e+02:4.3e+02
chr16	28900000	28925000	LOC100289092:25Kb:7e-13:2e-14:1.8e+02:4.3e+02
chr16	28900000	28925000	SH2B1:25Kb:7e-13:2e-14:1.8e+02:4.3e+02
chr16	28925000	28950000	ATP2A1:50Kb:1.3e-13:1.8e-15:94:3.5e+02
chr16	28925000	28950000	LOC100289092:50Kb:1.3e-13:1.8e-15:94:3.5e+02
chr16	28925000	28950000	SH2B1:50Kb:1.3e-13:1.8e-15:94:3.5e+02
chr16	28950000	28975000	LAT:-25Kb:7.4e-11:2.1e-12:1.8e+02:4.1e+02
chr16	28950000	28975000	SPNS1:-25Kb:7.4e-11:2.1e-12:1.8e+02:4.1e+02
chr16	29000000	29025000	LAT:25Kb:8e-13:1.1e-14:1.8e+02:4.3e+02
chr16	29000000	29025000	SPNS1:25Kb:8e-13:1.1e-14:1.8e+02:4.3e+02
chr16	30750000	30775000	ZNF629:-25Kb:1.6e-12:2.2e-14:3.6e+02:5.7e+02
chr16	30775000	30800000	C16orf93:25Kb:1.8e-12:2.3e-14:3.6e+02:5.7e+02
chr16	30775000	30800000	LOC100862671:25Kb:1.8e-12:2.3e-14:3.6e+02:5.7e+02
chr16	30775000	30800000	PHKG2:25Kb:1.8e-12:2.3e-14:3.6e+02:5.7e+02
chr16	30775000	30800000	RNF40:25Kb:1.8e-12:2.3e-14:3.6e+02:5.7e+02
chr16	31475000	31500000	C16orf58:-25Kb:7.3e-11:9.4e-13:2.6e+02:4.1e+02
chr16	31500000	31525000	SLC5A2:25Kb:8.2e-11:1.1e-12:2.6e+02:4.1e+02
chr16	31500000	31525000	TGFB1I1:25Kb:8.2e-11:1.1e-12:2.6e+02:4.1e+02
chr16	33600000	33625000	RNU6-76:50Kb:1.8e-14:2.2e-16:40:1.1e+02
chr16	48150000	48175000	ABCC12:-25Kb:0:0:2.2e+02:3.6e+02
chr16	48225000	48250000	ABCC11:-25Kb:0:0:2.4e+02:3.7e+02
chr16	48225000	48250000	MIR548AE2:-25Kb:0:0:2.4e+02:3.7e+02
chr16	50275000	50300000	ADCY7:-25Kb:0:0:3e+02:5e+02
chr16	50325000	50350000	ADCY7:25Kb:0:0:3e+02:5e+02
chr16	50700000	50725000	NOD2:-25Kb:0:0:3e+02:5.2e+02
chr16	50725000	50750000	SNX20:25Kb:0:0:3e+02:5.2e+02
chr16	50750000	50775000	NOD2:25Kb:0:0:3e+02:5.6e+02
chr16	50750000	50775000	SNX20:50Kb:0:0:2e+02:4e+02
chr16	55725000	55750000	MMP2:225Kb:8.3e-15:1.1e-16:59:2.4e+02
chr16	57150000	57175000	CPNE2:25Kb:0:0:3.6e+02:6.7e+02
chr16	57625000	57650000	GPR56:-25Kb:0:0:4.5e+02:6.9e+02
chr16	57675000	57700000	GPR97:-25Kb:0:0:4.5e+02:7.2e+02
chr16	57700000	57725000	CCDC135:-25Kb:7.8e-11:9.7e-13:4.5e+02:6.4e+02
chr16	57725000	57750000	GPR97:25Kb:3.6e-11:9.4e-13:4.5e+02:6.4e+02
chr16	62025000	62050000	CDH8:-25Kb:0:0:1e+02:1.5e+02
chr16	66375000	66400000	CDH5:-25Kb:0:0:3.7e+02:5.8e+02
chr16	66475000	66500000	BEAN1:25Kb:6.9e-11:8.8e-13:3.7e+02:5.5e+02
chr16	66550000	66575000	CKLF:-25Kb:9.3e-12:1.2e-13:3.7e+02:5.7e+02
chr16	66550000	66575000	CKLF-CMTM1:-25Kb:9.3e-12:1.2e-13:3.7e+02:5.7e+02
chr16	66550000	66575000	TK2:-25Kb:9.3e-12:1.2e-13:3.7e+02:5.7e+02
chr16	66925000	66950000	CDH16:-25Kb:0:0:3.7e+02:7.7e+02
chr16	66925000	66950000	CES2:-25Kb:0:0:3.7e+02:7.7e+02
chr16	66925000	66950000	FAM96B:-25Kb:0:0:3.7e+02:7.7e+02
chr16	66925000	66950000	RRAD:-25Kb:0:0:3.7e+02:7.7e+02
chr16	67475000	67500000	HSD11B2:25Kb:0:0:3.9e+02:6.9e+02
chr16	67475000	67500000	ZDHHC1:25Kb:0:0:3.9e+02:6.9e+02
chr16	68500000	68525000	SMPD3:25Kb:0:0:37:4.7e+02
chr16	68525000	68550000	SMPD3:50Kb:0:0:23:3.8e+02
chr16	69900000	69925000	MIR140:-50Kb:0:0:1.6e+02:3.2e+02
chr16	69925000	69950000	MIR140:-25Kb:0:0:2.8e+02:4.5e+02
chr16	70425000	70450000	ST3GAL2:-25Kb:0:0:3.5e+02:5.2e+02
chr16	72225000	72250000	PMFBP1:25Kb:5e-13:6.6e-15:1.8e+02:3e+02
chr16	74300000	74325000	PSMD7:-25Kb:0:0:29:2.1e+02
chr16	75225000	75250000	CTRB1:-25Kb:7.2e-11:9.5e-13:2.6e+02:4.2e+02
chr16	75250000	75275000	CTRB2:25Kb:7.3e-11:1e-12:2.6e+02:4.2e+02
chr16	75275000	75300000	BCAR1:-25Kb:0:0:2.6e+02:4.6e+02
chr16	77200000	77225000	SYCE1L:-25Kb:1.9e-11:2.3e-13:84:1.6e+02
chr16	77225000	77250000	MON1B:25Kb:1.3e-11:1.6e-13:84:1.6e+02
chr16	81500000	81525000	CMIP:25Kb:1.9e-11:3.4e-13:3.3e+02:5.1e+02
chr16	81525000	81550000	CMIP:50Kb:1.9e-11:5.3e-13:2.1e+02:3.8e+02
chr16	88450000	88475000	ZNF469:-25Kb:0:0:1.4e+02:4.5e+02
chr16	88550000	88575000	MIR5189:25Kb:0:0:1.4e+02:4.6e+02
chr17	1375000	1400000	INPP5K:-25Kb:0:0:3.3e+02:5.4e+02
chr17	1375000	1400000	PITPNA-AS1:-25Kb:0:0:3.3e+02:5.4e+02
chr17	3475000	3500000	TRPV3:25Kb:6.4e-11:8e-13:2e+02:4e+02
chr17	3525000	3550000	EMC6:-25Kb:3.3e-11:4.3e-13:2e+02:4e+02
chr17	3525000	3550000	TAX1BP3:-25Kb:3.3e-11:4.3e-13:2e+02:4e+02
chr17	3550000	3575000	CTNS:25Kb:3.6e-11:4.5e-13:2e+02:4e+02
chr17	3550000	3575000	SHPK:25Kb:3.6e-11:4.5e-13:2e+02:4e+02
chr17	3775000	3800000	P2RX1:-25Kb:1.7e-12:2.4e-14:3.4e+02:5.5e+02
chr17	3800000	3825000	CAMKK1:25Kb:2.3e-12:3.1e-14:3.4e+02:5.5e+02
chr17	3825000	3850000	ATP2A3:-25Kb:0:0:3.4e+02:5.8e+02
chr17	3825000	3850000	P2RX1:25Kb:1.4e-11:5.9e-13:3.4e+02:5.4e+02
chr17	3900000	3925000	P2RX1:100Kb:8.8e-12:2.4e-13:1.3e+02:3.3e+02
chr17	4375000	4400000	SPNS2:-25Kb:5.3e-11:7.1e-13:3.8e+02:5.8e+02
chr17	5975000	6000000	WSCD1:25Kb:1e-12:1.3e-14:1.5e+02:3.3e+02
chr17	6800000	6825000	C17orf49:-100Kb:5.2e-11:6.8e-13:1.2e+02:3.2e+02
chr17	6800000	6825000	LOC100506713:-100Kb:5.2e-11:6.8e-13:1.2e+02:3.2e+02
chr17	6800000	6825000	MIR195:-100Kb:5.2e-11:6.8e-13:1.2e+02:3.2e+02
chr17	6800000	6825000	MIR497:-100Kb:5.2e-11:6.8e-13:1.2e+02:3.2e+02
chr17	6800000	6825000	MIR497HG:-100Kb:5.2e-11:6.8e-13:1.2e+02:3.2e+02
chr17	6800000	6825000	RNASEK:-100Kb:5.2e-11:6.8e-13:1.2e+02:3.2e+02
chr17	6800000	6825000	RNASEK-C17orf49:-100Kb:5.2e-11:6.8e-13:1.2e+02:3.2e+02
chr17	7975000	8000000	ALOXE3:-25Kb:0:0:4.5e+02:6.5e+02
chr17	8000000	8025000	ALOX12B:25Kb:2e-11:2.5e-13:4.5e+02:6.5e+02
chr17	8000000	8025000	MIR4314:25Kb:2e-11:2.5e-13:4.5e+02:6.5e+02
chr17	8025000	8050000	PER1:-25Kb:0:0:4.5e+02:6.6e+02
chr17	8025000	8050000	VAMP2:-25Kb:0:0:4.5e+02:6.6e+02
chr17	8050000	8075000	HES7:25Kb:0:0:4.5e+02:6.6e+02
chr17	10675000	10700000	LINC00675:-25Kb:0:0:1.9e+02:3.4e+02
chr17	12925000	12950000	ELAC2:25Kb:9.6e-12:1.4e-13:1.6e+02:2.3e+02
chr17	14100000	14125000	CDRT15:-25Kb:0:0:0:1.6e+02
chr17	15400000	15425000	MIR4731:250Kb:0:0:41:2e+02
chr17	15400000	15425000	PMP22:250Kb:0:0:41:2e+02
chr17	17050000	17075000	PLD6:-50Kb:0:0:2.6e+02:7.1e+02
chr17	17075000	17100000	PLD6:-25Kb:0:0:4.5e+02:9.9e+02
chr17	18050000	18075000	ALKBH5:-25Kb:0:0:4.4e+02:7.1e+02
chr17	18825000	18850000	FAM83G:-75Kb:2.3e-13:1e-14:26:2.1e+02
chr17	18850000	18875000	FAM83G:-50Kb:0:0:1.7e+02:4.2e+02
chr17	18875000	18900000	FAM83G:-25Kb:0:0:3e+02:6.2e+02
chr17	18875000	18900000	SLC5A10:25Kb:0:0:3e+02:5.1e+02
chr17	18900000	18925000	SLC5A10:50Kb:0:0:1.7e+02:4.2e+02
chr17	19175000	19200000	EPN2-IT1:25Kb:2.2e-12:2.8e-14:3e+02:4.7e+02
chr17	19625000	19650000	SLC47A2:25Kb:2.8e-11:3.7e-13:3e+02:4.5e+02
chr17	21125000	21150000	TMEM11:25Kb:3.5e-11:4.3e-13:2.9e+02:4.5e+02
chr17	21200000	21225000	KCNJ18:-100Kb:0:0:1.1e+02:3.8e+02
chr17	21225000	21250000	KCNJ18:-75Kb:0:0:1.4e+02:4.8e+02
chr17	21325000	21350000	KCNJ18:25Kb:0:0:2.9e+02:5.8e+02
chr17	30600000	30625000	RHBDL3:25Kb:0:0:2.3e+02:5.8e+02
chr17	30625000	30650000	RHBDL3:50Kb:0:0:1.3e+02:3.4e+02
chr17	33475000	33500000	NLE1:25Kb:0:0:1.9e+02:4e+02
chr17	33475000	33500000	UNC45B:25Kb:0:0:1.9e+02:4e+02
chr17	34025000	34050000	RASL10B:-25Kb:1.5e-13:4.3e-15:1.9e+02:3.7e+02
chr17	34050000	34075000	C17orf50:-25Kb:0:0:1.9e+02:4.4e+02
chr17	34050000	34075000	GAS2L2:-25Kb:0:0:1.9e+02:4.4e+02
chr17	34075000	34100000	RASL10B:25Kb:0:0:1.9e+02:4.4e+02
chr17	34800000	34825000	ZNHIT3:-25Kb:0:0:42:2.4e+02
chr17	34825000	34850000	TBC1D3G:25Kb:0:0:42:2.4e+02
chr17	36550000	36575000	GPR179:75Kb:5.9e-12:7.5e-14:1.5e+02:3.4e+02
chr17	36850000	36875000	CISD3:-25Kb:1.3e-12:1.6e-14:3.5e+02:5.5e+02
chr17	36850000	36875000	MIR4726:-25Kb:1.3e-12:1.6e-14:3.5e+02:5.5e+02
chr17	36875000	36900000	MIR4734:25Kb:1.1e-12:1.4e-14:3.5e+02:5.5e+02
chr17	36875000	36900000	MLLT6:25Kb:1.1e-12:1.4e-14:3.5e+02:5.5e+02
chr17	38450000	38475000	GJD3:-50Kb:4.9e-11:6.7e-13:2.3e+02:4.2e+02
chr17	38500000	38525000	RARA:50Kb:1.8e-11:2.4e-13:2.3e+02:4.2e+02
chr17	38625000	38650000	TNS4:-25Kb:0:0:3.9e+02:7.1e+02
chr17	38675000	38700000	IGFBP4:100Kb:6.7e-12:8.6e-14:1.4e+02:3.4e+02
chr17	38675000	38700000	TNS4:25Kb:1e-12:2.6e-14:3.9e+02:6.2e+02
chr17	39575000	39600000	KRT32:-25Kb:0:0:1.6e+02:4.6e+02
chr17	39600000	39625000	KRT35:-25Kb:0:0:1.6e+02:4.5e+02
chr17	39600000	39625000	KRT36:-25Kb:0:0:1.6e+02:4.5e+02
chr17	39600000	39625000	KRT37:25Kb:0:0:1.6e+02:4.6e+02
chr17	39600000	39625000	KRT38:25Kb:0:0:1.6e+02:4.6e+02
chr17	39625000	39650000	KRT13:-25Kb:0:0:1.6e+02:4.6e+02
chr17	39625000	39650000	KRT32:25Kb:0:0:1.6e+02:4.5e+02
chr17	39650000	39675000	KRT15:-25Kb:0:0:1.6e+02:5.1e+02
chr17	39650000	39675000	KRT19:-25Kb:0:0:1.6e+02:5.1e+02
chr17	39650000	39675000	KRT35:25Kb:0:0:1.6e+02:4.6e+02
chr17	39650000	39675000	KRT36:25Kb:0:0:1.6e+02:4.6e+02
chr17	39675000	39700000	KRT13:25Kb:0:0:1.6e+02:5.1e+02
chr17	39675000	39700000	LOC147093:-25Kb:0:0:1.6e+02:4.1e+02
chr17	39700000	39725000	KRT14:-25Kb:0:0:1.6e+02:5.1e+02
chr17	39700000	39725000	KRT15:25Kb:3.7e-15:1.1e-16:1.6e+02:4.1e+02
chr17	39700000	39725000	KRT19:25Kb:3.7e-15:1.1e-16:1.6e+02:4.1e+02
chr17	39700000	39725000	KRT9:-25Kb:0:0:1.6e+02:5.1e+02
chr17	39725000	39750000	LOC147093:25Kb:0:0:1.6e+02:5.1e+02
chr17	39750000	39775000	KRT17:-25Kb:5.8e-11:7.7e-13:1.6e+02:3.7e+02
chr17	39750000	39775000	KRT42P:-25Kb:5.8e-11:7.7e-13:1.6e+02:3.7e+02
chr17	39775000	39800000	KRT16:25Kb:9.9e-11:1.3e-12:1.6e+02:3.7e+02
chr17	41400000	41425000	LINC00854:25Kb:0:0:3.4e+02:6.7e+02
chr17	41775000	41800000	SOST:-50Kb:2.1e-11:2.6e-13:2.2e+02:4e+02
chr17	42275000	42300000	GRN:-125Kb:5.2e-14:6.7e-16:1.2e+02:3.2e+02
chr17	42275000	42300000	SLC25A39:-125Kb:5.2e-14:6.7e-16:1.2e+02:3.2e+02
chr17	42325000	42350000	RUNDC3A:-50Kb:0:0:2.3e+02:4.6e+02
chr17	42375000	42400000	SLC4A1:50Kb:0:0:2.3e+02:4.6e+02
chr17	42400000	42425000	ATXN7L3:125Kb:1.1e-13:1.3e-15:1.2e+02:3.2e+02
chr17	42400000	42425000	UBTF:125Kb:1.1e-13:1.3e-15:1.2e+02:3.2e+02
chr17	43300000	43325000	MAP3K14-AS1:-25Kb:1.6e-11:2.1e-13:4.1e+02:6.4e+02
chr17	43300000	43325000	SPATA32:-25Kb:1.6e-11:2.1e-13:4.1e+02:6.4e+02
chr17	48850000	48875000	WFIKKN2:-50Kb:0:0:1.9e+02:4.4e+02
chr17	48875000	48900000	WFIKKN2:-25Kb:0:0:3.2e+02:6.3e+02
chr17	53300000	53325000	HLF:-25Kb:4.4e-12:1.1e-13:1.7e+02:2.6e+02
chr17	53350000	53375000	HLF:25Kb:0:0:1.7e+02:2.8e+02
chr17	56375000	56400000	BZRAP1:-25Kb:0:0:4e+02:6e+02
chr17	56375000	56400000	BZRAP1-AS1:-25Kb:0:0:4e+02:6e+02
chr17	56375000	56400000	MIR142:-25Kb:0:0:4e+02:6e+02
chr17	56375000	56400000	MIR4736:-25Kb:0:0:4e+02:6e+02
chr17	56400000	56425000	SUPT4H1:-25Kb:0:0:4e+02:6.7e+02
chr17	56425000	56450000	BZRAP1:25Kb:0:0:4e+02:6.7e+02
chr17	56425000	56450000	BZRAP1-AS1:25Kb:0:0:4e+02:6.7e+02
chr17	56425000	56450000	MIR142:25Kb:0:0:4e+02:6.7e+02
chr17	56425000	56450000	MIR4736:25Kb:0:0:4e+02:6.7e+02
chr17	56625000	56650000	C17orf47:25Kb:0:0:2.3e+02:4.3e+02
chr17	56625000	56650000	SEPT4:25Kb:0:0:2.3e+02:4.3e+02
chr17	57450000	57475000	MIR4729:25Kb:2.6e-11:3.2e-13:2.6e+02:4.4e+02
chr17	59500000	59525000	TBX4:-25Kb:0:0:2.2e+02:3.9e+02
chr17	59550000	59575000	TBX4:25Kb:0:0:2.2e+02:4.2e+02
chr17	60675000	60700000	MRC2:-25Kb:2e-11:5.2e-13:1.6e+02:3.2e+02
chr17	60725000	60750000	MRC2:25Kb:0:0:1.6e+02:4.2e+02
chr17	60750000	60775000	MIR548W:-25Kb:1.5e-13:4.4e-15:1.7e+02:3.4e+02
chr17	60800000	60825000	MIR548W:25Kb:0:0:1.7e+02:3.7e+02
chr17	61550000	61575000	KCNH6:-50Kb:1.4e-13:3.8e-15:2.5e+02:4.7e+02
chr17	61575000	61600000	ACE:25Kb:1.1e-12:2.8e-14:4e+02:6.2e+02
chr17	61575000	61600000	KCNH6:-25Kb:0:0:4e+02:7.1e+02
chr17	61600000	61625000	ACE:50Kb:3.6e-13:4.8e-15:2.5e+02:4.7e+02
chr17	62000000	62025000	SCN4A:-50Kb:4.5e-14:1.1e-15:2.2e+02:4.3e+02
chr17	62025000	62050000	CD79B:25Kb:0:0:3.7e+02:6.2e+02
chr17	62025000	62050000	SCN4A:-25Kb:0:0:3.7e+02:6e+02
chr17	62050000	62075000	CD79B:50Kb:4e-14:1.1e-15:2.2e+02:4.3e+02
chr17	63150000	63175000	RGS9:25Kb:0:0:3e+02:5e+02
chr17	66750000	66775000	ABCA10:-475Kb:1.2e-13:1.7e-15:50:1.7e+02
chr17	67250000	67275000	ABCA10:25Kb:3.4e-11:9.7e-13:54:1.6e+02
chr17	70550000	70575000	LINC00673:-25Kb:0:0:1.8e+02:3.4e+02
chr17	70600000	70625000	LINC00511:-25Kb:1.7e-11:4.4e-13:1.8e+02:3.2e+02
chr17	70600000	70625000	LINC00673:25Kb:1.9e-13:4.9e-15:1.8e+02:3.3e+02
chr17	70650000	70675000	LINC00511:25Kb:5.5e-13:7e-15:1.8e+02:3.3e+02
chr17	71050000	71075000	SLC39A11:-25Kb:7e-11:9.1e-13:1.8e+02:3.3e+02
chr17	71200000	71225000	COG1:25Kb:2.5e-11:3.3e-13:1.8e+02:3.4e+02
chr17	71275000	71300000	CDC42EP4:-25Kb:1.4e-13:3.7e-15:1.8e+02:3.5e+02
chr17	71275000	71300000	CPSF4L:25Kb:2.5e-14:3.3e-16:1.8e+02:3.6e+02
chr17	71325000	71350000	CDC42EP4:25Kb:0:0:1.8e+02:4e+02
chr17	72350000	72375000	CD300A:-100Kb:1.2e-12:1.5e-14:1.8e+02:3.4e+02
chr17	72450000	72475000	BTBD17:100Kb:2.5e-13:3.6e-15:1.8e+02:3.4e+02
chr17	72450000	72475000	GPR142:100Kb:2.5e-13:3.6e-15:1.8e+02:3.4e+02
chr17	72525000	72550000	BTBD17:175Kb:8.5e-11:2.4e-12:1.3e+02:2.8e+02
chr17	72525000	72550000	GPR142:175Kb:8.5e-11:2.4e-12:1.3e+02:2.8e+02
chr17	79050000	79075000	BAIAP2:50Kb:2.4e-12:3e-14:2.4e+02:4.8e+02
chr17	79050000	79075000	BAIAP2-AS1:50Kb:2.4e-12:3e-14:2.4e+02:4.8e+02
chr17	80350000	80375000	UTS2R:25Kb:4.8e-11:6.2e-13:2.2e+02:4.3e+02
chr18	725000	750000	YES1:-75Kb:3.2e-14:4.4e-16:1.3e+02:2.8e+02
chr18	2575000	2600000	METTL4:25Kb:1e-11:1.4e-13:60:1.6e+02
chr18	2575000	2600000	NDC80:25Kb:1e-11:1.4e-13:60:1.6e+02
chr18	5450000	5475000	EPB41L3:-75Kb:0:0:73:2.1e+02
chr18	5500000	5525000	EPB41L3:-25Kb:0:0:1.7e+02:3e+02
chr18	9725000	9750000	RAB31:25Kb:0:0:2.5e+02:4.5e+02
chr18	12275000	12300000	CIDEA:25Kb:5.7e-11:7.4e-13:1.7e+02:3.6e+02
chr18	12725000	12750000	SEH1L:-200Kb:7.9e-11:1e-12:76:2.5e+02
chr18	13425000	13450000	MIR5190:-25Kb:1.2e-13:3.4e-15:2.5e+02:4.3e+02
chr18	13450000	13475000	LOC100288122:25Kb:3.7e-13:4.9e-15:2.5e+02:4.3e+02
chr18	13475000	13500000	MIR5190:25Kb:1.2e-13:3.4e-15:2.5e+02:4.3e+02
chr18	13925000	13950000	MC2R:25Kb:8.1e-15:1.1e-16:97:2.6e+02
chr18	21200000	21225000	ANKRD29:-25Kb:0:0:2.6e+02:4.7e+02
chr18	21975000	22000000	IMPACT:-25Kb:0:0:1.7e+02:3.3e+02
chr18	22000000	22025000	OSBPL1A:25Kb:0:0:1.7e+02:3.3e+02
chr18	29125000	29150000	TTR:-25Kb:0:0:1.6e+02:2.9e+02
chr18	29150000	29175000	LOC100652770:25Kb:0:0:1.6e+02:2.9e+02
chr18	29175000	29200000	TTR:25Kb:1.1e-14:3.3e-16:1.6e+02:2.7e+02
chr18	29550000	29575000	RNF125:-25Kb:0:0:1.6e+02:3.1e+02
chr18	29600000	29625000	RNF125:25Kb:1.2e-11:3.3e-13:1.6e+02:2.6e+02
chr18	29625000	29650000	RNF138:-25Kb:0:0:1.6e+02:3.3e+02
chr18	33050000	33075000	INO80C:-25Kb:8.8e-15:1.1e-16:2.1e+02:3.2e+02
chr18	33725000	33750000	ELP2:25Kb:0:0:1.9e+02:3.6e+02
chr18	33725000	33750000	SLC39A6:25Kb:0:0:1.9e+02:3.6e+02
chr18	33775000	33800000	MOCOS:25Kb:0:0:1.9e+02:3.6e+02
chr18	37275000	37300000	MIR5583-1:25Kb:0:0:1.2e+02:2e+02
chr18	37275000	37300000	MIR5583-2:25Kb:0:0:1.2e+02:2e+02
chr18	37300000	37325000	LINC00669:-25Kb:2.9e-11:7.6e-13:1.2e+02:1.8e+02
chr18	37350000	37375000	LINC00669:25Kb:5.7e-13:7.3e-15:1.2e+02:1.9e+02
chr18	39500000	39525000	PIK3C3:-25Kb:1.7e-11:2.1e-13:75:1.5e+02
chr18	44200000	44225000	LOXHD1:-25Kb:3.7e-13:5.4e-15:1.8e+02:3.8e+02
chr18	48525000	48550000	SMAD4:-25Kb:7.2e-11:9.5e-13:1.7e+02:2.7e+02
chr18	51750000	51775000	POLI:-25Kb:1.7e-14:2.2e-16:1.3e+02:2.6e+02
chr18	51775000	51800000	MBD2:25Kb:1.8e-14:2.2e-16:1.3e+02:2.6e+02
chr18	52450000	52475000	RAB27B:-25Kb:5.1e-12:7e-14:1.3e+02:2.5e+02
chr18	53325000	53350000	TCF4:25Kb:3.6e-14:4.4e-16:1.5e+02:2.6e+02
chr18	54325000	54350000	TXNL1:25Kb:0:0:85:2.3e+02
chr18	54325000	54350000	WDR7:25Kb:0:0:85:2.3e+02
chr18	57525000	57550000	PMAIP1:-25Kb:0:0:1.5e+02:3e+02
chr18	65200000	65225000	DSEL:25Kb:0:0:84:1.4e+02
chr18	65200000	65225000	LOC643542:25Kb:0:0:84:1.4e+02
chr18	66325000	66350000	CCDC102B:-50Kb:1.5e-11:3.9e-13:50:95
chr18	66325000	66350000	TMX3:-50Kb:1.5e-11:3.9e-13:50:95
chr18	66350000	66375000	CCDC102B:-25Kb:3.7e-13:4.9e-15:95:1.4e+02
chr18	66350000	66375000	TMX3:-25Kb:3.7e-13:4.9e-15:95:1.4e+02
chr18	67575000	67600000	CD226:-25Kb:0:0:1.6e+02:2.6e+02
chr18	67625000	67650000	CD226:25Kb:2.8e-11:7e-13:1.6e+02:2.3e+02
chr18	68100000	68125000	RTTN:250Kb:0:0:26:1.4e+02
chr18	70225000	70250000	CBLN2:25Kb:2.1e-13:2.9e-15:95:1.4e+02
chr18	72175000	72200000	CNDP1:-25Kb:0:0:1.7e+02:3.6e+02
chr18	72175000	72200000	CNDP2:25Kb:0:0:1.7e+02:3.2e+02
chr18	72225000	72250000	CNDP1:25Kb:0:0:1.7e+02:3.4e+02
chr18	72875000	72900000	TSHZ1:-25Kb:2.7e-14:3.3e-16:1.8e+02:3.2e+02
chr18	72875000	72900000	ZADH2:-25Kb:2.7e-14:3.3e-16:1.8e+02:3.2e+02
chr18	74800000	74825000	MBP:-25Kb:2.1e-12:2.6e-14:2.4e+02:3.9e+02
chr18	77475000	77500000	TXNL4A:-250Kb:4.5e-11:8.3e-13:2.2e+02:4.7e+02
chr19	1275000	1300000	MUM1:-75Kb:2.6e-14:6.7e-16:1.6e+02:3.5e+02
chr19	1275000	1300000	NDUFS7:-100Kb:5.5e-11:7.1e-13:1.3e+02:3e+02
chr19	1300000	1325000	MUM1:-50Kb:0:0:2.1e+02:4.1e+02
chr19	1350000	1375000	C19orf24:75Kb:1.1e-13:1.4e-15:1.6e+02:3.5e+02
chr19	1350000	1375000	EFNA2:75Kb:1.1e-13:1.4e-15:1.6e+02:3.5e+02
chr19	1375000	1400000	C19orf24:100Kb:5.1e-11:1.3e-12:1.3e+02:3e+02
chr19	1375000	1400000	EFNA2:100Kb:5.1e-11:1.3e-12:1.3e+02:3e+02
chr19	4675000	4700000	DPP9:-25Kb:0:0:3.3e+02:5.5e+02
chr19	4700000	4725000	LOC100131094:25Kb:0:0:3.3e+02:5.5e+02
chr19	5950000	5975000	LOC100128568:-25Kb:0:0:3.1e+02:5.3e+02
chr19	5950000	5975000	RANBP3:-25Kb:0:0:3.1e+02:5.3e+02
chr19	6000000	6025000	LOC100128568:25Kb:0:0:3.1e+02:5.8e+02
chr19	6000000	6025000	RANBP3:25Kb:0:0:3.1e+02:5.8e+02
chr19	7675000	7700000	STXBP2:-25Kb:1.7e-14:2.2e-16:2.4e+02:4.8e+02
chr19	7700000	7725000	PCP2:25Kb:0:0:2.4e+02:4.8e+02
chr19	7700000	7725000	PET100:25Kb:0:0:2.4e+02:4.8e+02
chr19	7700000	7725000	XAB2:25Kb:0:0:2.4e+02:4.8e+02
chr19	10900000	10925000	MIR4748:25Kb:2.6e-13:3.2e-15:3.7e+02:5.6e+02
chr19	11000000	11025000	C19orf52:-25Kb:0:0:3.5e+02:5.4e+02
chr19	11000000	11025000	YIPF2:-25Kb:0:0:3.5e+02:5.4e+02
chr19	12775000	12800000	FBXW9:-25Kb:0:0:2e+02:4.4e+02
chr19	12775000	12800000	SNORD41:-25Kb:0:0:2e+02:4.4e+02
chr19	12800000	12825000	DHPS:25Kb:0:0:2e+02:4.4e+02
chr19	12800000	12825000	MAN2B1:25Kb:0:0:2e+02:4.4e+02
chr19	12800000	12825000	WDR83:25Kb:0:0:2e+02:4.4e+02
chr19	12800000	12825000	WDR83OS:25Kb:0:0:2e+02:4.4e+02
chr19	13125000	13150000	NFIX:25Kb:0:0:3.6e+02:5.8e+02
chr19	13150000	13175000	NFIX:50Kb:6.3e-13:1.6e-14:2.2e+02:4e+02
chr19	14075000	14100000	RFX1:-25Kb:0:0:2.7e+02:5.5e+02
chr19	15525000	15550000	MIR1470:-25Kb:0:0:3e+02:5e+02
chr19	15525000	15550000	WIZ:-25Kb:0:0:3e+02:5e+02
chr19	15550000	15575000	AKAP8L:25Kb:0:0:3e+02:5e+02
chr19	16100000	16125000	FLJ25328:-25Kb:7.3e-15:1.1e-16:2.9e+02:5.1e+02
chr19	16100000	16125000	LINC00661:-25Kb:7.3e-15:1.1e-16:2.9e+02:5.1e+02
chr19	19625000	19650000	ATP13A1:-125Kb:5.5e-14:2.3e-15:51:2.3e+02
chr19	19625000	19650000	GMIP:-125Kb:5.5e-14:2.3e-15:51:2.3e+02
chr19	19650000	19675000	ATP13A1:-100Kb:3.9e-14:1.1e-15:59:2.4e+02
chr19	19650000	19675000	CILP2:25Kb:7.8e-15:1.1e-16:1.6e+02:3.5e+02
chr19	19650000	19675000	GMIP:-100Kb:3.9e-14:1.1e-15:59:2.4e+02
chr19	19650000	19675000	LPAR2:-75Kb:7.4e-11:2.9e-12:73:2.3e+02
chr19	19650000	19675000	NDUFA13:25Kb:7.8e-15:1.1e-16:1.6e+02:3.5e+02
chr19	19650000	19675000	PBX4:-75Kb:7.4e-11:2.9e-12:73:2.3e+02
chr19	19650000	19675000	TSSK6:25Kb:7.8e-15:1.1e-16:1.6e+02:3.5e+02
chr19	19650000	19675000	YJEFN3:25Kb:7.8e-15:1.1e-16:1.6e+02:3.5e+02
chr19	19700000	19725000	LPAR2:-25Kb:1.5e-11:3.8e-13:1.6e+02:3.3e+02
chr19	19700000	19725000	PBX4:-25Kb:1.5e-11:3.8e-13:1.6e+02:3.3e+02
chr19	19725000	19750000	ATP13A1:-25Kb:0:0:1.6e+02:4.2e+02
chr19	19725000	19750000	GMIP:-25Kb:0:0:1.6e+02:4.2e+02
chr19	19750000	19775000	CILP2:125Kb:7.8e-14:2.2e-15:51:2.3e+02
chr19	19750000	19775000	LPAR2:25Kb:0:0:1.6e+02:4.2e+02
chr19	19750000	19775000	NDUFA13:125Kb:7.8e-14:2.2e-15:51:2.3e+02
chr19	19750000	19775000	PBX4:25Kb:0:0:1.6e+02:4.2e+02
chr19	19750000	19775000	TSSK6:125Kb:7.8e-14:2.2e-15:51:2.3e+02
chr19	19750000	19775000	YJEFN3:125Kb:7.8e-14:2.2e-15:51:2.3e+02
chr19	19850000	19875000	LINC00663:-25Kb:6.7e-11:8.5e-13:1.6e+02:3.2e+02
chr19	19850000	19875000	ZNF14:25Kb:0:0:1.6e+02:3.7e+02
chr19	22800000	22825000	LOC440518:25Kb:0:0:88:1.7e+02
chr19	30100000	30125000	PLEKHF1:-50Kb:0:0:1.5e+02:3.6e+02
chr19	30125000	30150000	PLEKHF1:-25Kb:8.8e-15:2.2e-16:2.4e+02:4e+02
chr19	31600000	31625000	DKFZp566F0947:-25Kb:0:0:1.2e+02:3e+02
chr19	32100000	32125000	THEG5:25Kb:1.8e-14:2.2e-16:1.2e+02:2.7e+02
chr19	33725000	33750000	CEBPA:-50Kb:0:0:1.8e+02:3.9e+02
chr19	33725000	33750000	CEBPA-AS1:-50Kb:0:0:1.8e+02:3.9e+02
chr19	33750000	33775000	CEBPA:-25Kb:0:0:2.9e+02:6.2e+02
chr19	33750000	33775000	CEBPA-AS1:-25Kb:0:0:2.9e+02:6.2e+02
chr19	44050000	44075000	PINLYP:-25Kb:0:0:3e+02:4.9e+02
chr19	44050000	44075000	XRCC1:-25Kb:0:0:3e+02:4.9e+02
chr19	44175000	44200000	IRGC:-25Kb:4.7e-13:1.2e-14:3e+02:4.8e+02
chr19	44225000	44250000	IRGC:25Kb:1.8e-14:2.2e-16:3e+02:4.9e+02
chr19	44225000	44250000	KCNN4:-50Kb:8e-15:2.2e-16:1.7e+02:3.6e+02
chr19	44225000	44250000	SMG9:-25Kb:0:0:3e+02:5e+02
chr19	44250000	44275000	KCNN4:-25Kb:0:0:3e+02:5.8e+02
chr19	44275000	44300000	SMG9:25Kb:0:0:3e+02:5.8e+02
chr19	45625000	45650000	NKPD1:-25Kb:5.1e-12:6.6e-14:3.7e+02:5.6e+02
chr19	47200000	47225000	FKRP:-25Kb:0:0:3.6e+02:5.7e+02
chr19	47200000	47225000	STRN4:-25Kb:0:0:3.6e+02:5.7e+02
chr19	47225000	47250000	MIR320E:25Kb:0:0:3.6e+02:5.7e+02
chr19	47225000	47250000	PRKD2:25Kb:0:0:3.6e+02:5.7e+02
chr19	47575000	47600000	ZC3H4:-25Kb:1.8e-12:2.2e-14:3.6e+02:5.6e+02
chr19	47975000	48000000	NAPA:-25Kb:0:0:3.2e+02:5.5e+02
chr19	48000000	48025000	KPTN:25Kb:0:0:3.2e+02:5.5e+02
chr19	48000000	48025000	NAPA-AS1:25Kb:0:0:3.2e+02:5.5e+02
chr19	48000000	48025000	SLC8A2:25Kb:0:0:3.2e+02:5.5e+02
chr19	49900000	49925000	LOC100507003:-25Kb:0:0:3.3e+02:6.4e+02
chr19	49900000	49925000	PTH2:-25Kb:0:0:3.3e+02:6.4e+02
chr19	49900000	49925000	SLC17A7:-25Kb:0:0:3.3e+02:6.4e+02
chr19	51975000	52000000	SIGLEC12:-25Kb:1.7e-14:2.2e-16:3.7e+02:5.6e+02
chr19	52000000	52025000	CEACAM18:25Kb:2.6e-14:3.3e-16:3.7e+02:5.6e+02
chr19	52700000	52725000	PPP2R1A:25Kb:3.1e-12:3.9e-14:2e+02:3.6e+02
chr19	53500000	53525000	ERVV-2:-25Kb:0:0:1.6e+02:3.1e+02
chr19	53525000	53550000	ERVV-1:25Kb:0:0:1.6e+02:3.1e+02
chr19	53550000	53575000	ERVV-2:25Kb:5.7e-15:2.2e-16:1.6e+02:3e+02
chr19	54625000	54650000	LENG1:-25Kb:0:0:2.7e+02:4.7e+02
chr19	54650000	54675000	CNOT3:25Kb:0:0:2.7e+02:4.7e+02
chr19	55725000	55750000	PPP6R1:-25Kb:0:0:2.5e+02:5.2e+02
chr19	55750000	55775000	TMEM86B:25Kb:0:0:2.5e+02:5.2e+02
chr19	56150000	56175000	EPN1:-25Kb:0:0:2.1e+02:5e+02
chr19	56175000	56200000	CCDC106:25Kb:0:0:2.1e+02:5e+02
chr19	56175000	56200000	U2AF2:25Kb:0:0:2.1e+02:5e+02
chr19	56175000	56200000	ZNF580:25Kb:0:0:2.1e+02:5e+02
chr19	56175000	56200000	ZNF581:25Kb:0:0:2.1e+02:5e+02
chr19	57125000	57150000	ZNF71:25Kb:0:0:1.5e+02:3.1e+02
chr20	500000	525000	SCRT2:-150Kb:7.3e-11:1.2e-12:3.1e+02:5.2e+02
chr20	550000	575000	SLC52A3:-175Kb:1.7e-11:2.6e-13:3.1e+02:5.2e+02
chr20	2750000	2775000	C20orf141:-25Kb:0:0:3.4e+02:6.1e+02
chr20	2750000	2775000	CPXM1:-25Kb:0:0:3.4e+02:6.1e+02
chr20	2750000	2775000	TMEM239:-25Kb:0:0:3.4e+02:6.1e+02
chr20	2775000	2800000	PCED1A:-25Kb:3.7e-11:4.5e-13:3.4e+02:5.1e+02
chr20	2775000	2800000	PTPRA:-50Kb:4.4e-13:5.7e-15:2.1e+02:3.9e+02
chr20	2775000	2800000	VPS16:-25Kb:3.7e-11:4.5e-13:3.4e+02:5.1e+02
chr20	2800000	2825000	C20orf141:25Kb:1.5e-11:5.7e-13:3.4e+02:5.1e+02
chr20	2800000	2825000	CPXM1:25Kb:1.5e-11:5.7e-13:3.4e+02:5.1e+02
chr20	2800000	2825000	TMEM239:25Kb:1.5e-11:5.7e-13:3.4e+02:5.1e+02
chr20	2825000	2850000	C20orf141:50Kb:6.3e-13:1.6e-14:2.1e+02:3.9e+02
chr20	2825000	2850000	CPXM1:50Kb:6.3e-13:1.6e-14:2.1e+02:3.9e+02
chr20	2825000	2850000	TMEM239:50Kb:6.3e-13:1.6e-14:2.1e+02:3.9e+02
chr20	3650000	3675000	SIGLEC1:-25Kb:0:0:3.3e+02:5.9e+02
chr20	3675000	3700000	ADAM33:25Kb:0:0:3.3e+02:5.9e+02
chr20	6000000	6025000	LRRN4:-25Kb:2.1e-14:5.6e-16:2.2e+02:3.5e+02
chr20	6050000	6075000	LRRN4:25Kb:0:0:2.2e+02:3.6e+02
chr20	6700000	6725000	BMP2:-25Kb:0:0:1.2e+02:2.2e+02
chr20	9450000	9475000	LAMP5:-25Kb:0:0:1.4e+02:2.2e+02
chr20	10225000	10250000	SNAP25-AS1:25Kb:6.9e-11:9.1e-13:1.4e+02:2.3e+02
chr20	10425000	10450000	MKKS:25Kb:2.6e-14:3.3e-16:1.3e+02:2.3e+02
chr20	10425000	10450000	SLX4IP:25Kb:2.6e-14:3.3e-16:1.3e+02:2.3e+02
chr20	16525000	16550000	KIF16B:-25Kb:7.8e-14:1e-15:1.2e+02:2.2e+02
chr20	16675000	16700000	SNRPB2:-25Kb:0:0:1.2e+02:2.6e+02
chr20	16700000	16725000	OTOR:-25Kb:0:0:1.2e+02:2.7e+02
chr20	16725000	16750000	SNRPB2:25Kb:0:0:1.2e+02:2.7e+02
chr20	18775000	18800000	C20orf78:-25Kb:3.2e-11:4e-13:2e+02:3.1e+02
chr20	18800000	18825000	LINC00652:25Kb:2.7e-11:3.4e-13:2e+02:3.1e+02
chr20	18800000	18825000	SCP2D1:25Kb:2.7e-11:3.4e-13:2e+02:3.1e+02
chr20	23300000	23325000	GZF1:-25Kb:7.9e-13:1e-14:1.9e+02:3.1e+02
chr20	23300000	23325000	NXT1:-25Kb:7.9e-13:1e-14:1.9e+02:3.1e+02
chr20	24975000	25000000	ACSS1:-50Kb:0:0:1.5e+02:4e+02
chr20	25000000	25025000	ACSS1:-25Kb:0:0:2.5e+02:5.8e+02
chr20	30075000	30100000	DEFB124:25Kb:8.9e-15:1.1e-16:1.6e+02:3.5e+02
chr20	30075000	30100000	LINC00028:25Kb:8.9e-15:1.1e-16:1.6e+02:3.5e+02
chr20	30075000	30100000	REM1:25Kb:8.9e-15:1.1e-16:1.6e+02:3.5e+02
chr20	31100000	31125000	C20orf203:-125Kb:0:0:1.2e+02:4.3e+02
chr20	31200000	31225000	LOC149950:25Kb:0:0:3.9e+02:6.8e+02
chr20	33550000	33575000	MIR499A:-25Kb:0:0:2.7e+02:6.3e+02
chr20	33550000	33575000	MIR499B:-25Kb:0:0:2.7e+02:6.3e+02
chr20	36750000	36775000	TGM2:-25Kb:0:0:4.3e+02:7.2e+02
chr20	37275000	37300000	SLC32A1:-75Kb:1.9e-12:2.6e-14:1.6e+02:3.5e+02
chr20	39275000	39300000	MAFB:-25Kb:0:0:1.2e+02:3.7e+02
chr20	39325000	39350000	MAFB:25Kb:0:0:1.2e+02:3.8e+02
chr20	42700000	42725000	GTSF1L:350Kb:8.4e-11:1.1e-12:53:1.8e+02
chr20	43250000	43275000	ADA:-25Kb:0:0:2.8e+02:4.9e+02
chr20	44575000	44600000	PCIF1:25Kb:0:0:3.2e+02:6e+02
chr20	44675000	44700000	SLC12A5:25Kb:0:0:3.2e+02:6.1e+02
chr20	45950000	45975000	ZMYND8:-25Kb:0:0:1.8e+02:4.4e+02
chr20	47250000	47275000	ARFGEF2:-275Kb:3.4e-14:4.4e-16:63:3e+02
chr20	47400000	47425000	PREX1:-25Kb:0:0:3.5e+02:6e+02
chr20	52150000	52175000	ZNF217:-25Kb:0:0:83:2.3e+02
chr20	52700000	52725000	BCAS1:25Kb:4.4e-11:6.5e-13:1.6e+02:2.7e+02
chr20	52700000	52725000	MIR4756:25Kb:4.4e-11:6.5e-13:1.6e+02:2.7e+02
chr20	52700000	52725000	PFDN4:-100Kb:7.1e-14:1e-15:68:1.9e+02
chr20	55000000	55025000	CASS4:25Kb:0:0:2.2e+02:4.1e+02
chr20	55975000	56000000	RBM38:25Kb:0:0:3.2e+02:5.8e+02
chr20	56000000	56025000	RBM38:50Kb:0:0:1.9e+02:4.6e+02
chr20	56025000	56050000	RBM38:75Kb:0:0:1.4e+02:4.1e+02
chr20	56050000	56075000	RBM38:100Kb:0:0:1.2e+02:3.8e+02
chr20	57550000	57575000	CTSZ:-25Kb:1.5e-12:3.7e-14:2.6e+02:4.2e+02
chr20	57550000	57575000	TUBB1:-25Kb:1.5e-12:3.7e-14:2.6e+02:4.2e+02
chr20	57575000	57600000	ATP5E:-25Kb:1.9e-12:2.3e-14:2.6e+02:4.2e+02
chr20	57575000	57600000	NELFCD:25Kb:3.1e-12:3.9e-14:2.6e+02:4.2e+02
chr20	57575000	57600000	SLMO2:-25Kb:1.9e-12:2.3e-14:2.6e+02:4.2e+02
chr20	57575000	57600000	SLMO2-ATP5E:-25Kb:1.9e-12:2.3e-14:2.6e+02:4.2e+02
chr20	57600000	57625000	CTSZ:25Kb:1e-12:1.3e-14:2.6e+02:4.2e+02
chr20	57600000	57625000	TUBB1:25Kb:1e-12:1.3e-14:2.6e+02:4.2e+02
chr20	58175000	58200000	PHACTR3:25Kb:1.2e-14:3.3e-16:2.8e+02:4.5e+02
chr20	58300000	58325000	PHACTR3:150Kb:0:0:72:2.6e+02
chr20	58325000	58350000	PHACTR3:175Kb:1.4e-14:5.6e-16:59:2.3e+02
chr20	58600000	58625000	C20orf197:-25Kb:0:0:2.8e+02:4.5e+02
chr20	61325000	61350000	LINC00659:-75Kb:9.6e-12:1.3e-13:1.5e+02:4.3e+02
chr20	61350000	61375000	NTSR1:25Kb:7.6e-12:2e-13:3.2e+02:5.9e+02
chr20	61400000	61425000	NTSR1:75Kb:7.6e-12:1.2e-13:1.5e+02:4.3e+02
chr21	9850000	9875000	MIR3648:25Kb:0:0:0:1e+02
chr21	9850000	9875000	MIR3687:25Kb:0:0:0:1e+02
chr21	11025000	11050000	BAGE2:-50Kb:0:0:25:77
chr21	11025000	11050000	BAGE4:-50Kb:0:0:25:77
chr21	11025000	11050000	BAGE:-50Kb:0:0:25:77
chr21	11050000	11075000	BAGE2:-25Kb:0:0:50:1.5e+02
chr21	11050000	11075000	BAGE:-25Kb:0:0:50:1.5e+02
chr21	11050000	11075000	BAGE4:-25Kb:0:0:50:1.5e+02
chr21	11050000	11075000	BAGE5:25Kb:0:0:50:1.6e+02
chr21	11075000	11100000	BAGE5:50Kb:0:0:25:77
chr21	19000000	19025000	BTG3:25Kb:0:0:1.5e+02:2.5e+02
chr21	30400000	30425000	CCT8:-25Kb:0:0:2e+02:3.3e+02
chr21	30725000	30750000	C21orf7:275Kb:0:0:33:2.1e+02
chr21	34400000	34425000	OLIG1:-25Kb:0:0:3e+02:5.4e+02
chr21	37450000	37475000	CBR1:25Kb:2.2e-11:2.8e-13:3e+02:4.3e+02
chr21	37450000	37475000	SETD4:25Kb:2.2e-11:2.8e-13:3e+02:4.3e+02
chr21	37550000	37575000	CBR3-AS1:25Kb:2.9e-12:3.6e-14:3e+02:4.4e+02
chr21	37550000	37575000	DOPEY2:25Kb:2.9e-12:3.6e-14:3e+02:4.4e+02
chr21	42750000	42775000	MX2:25Kb:0:0:2.3e+02:4.4e+02
chr21	43500000	43525000	UMODL1:25Kb:2.7e-11:3.7e-13:3e+02:5.3e+02
chr21	46300000	46325000	ITGB2:-25Kb:0:0:3.2e+02:5.9e+02
chr21	46300000	46325000	ITGB2-AS1:-25Kb:0:0:3.2e+02:5.9e+02
chr22	17275000	17300000	HSFY1P1:-25Kb:3e-13:7.3e-15:0:2e+02
chr22	17275000	17300000	XKR3:-25Kb:3e-13:7.3e-15:0:2e+02
chr22	17325000	17350000	HSFY1P1:25Kb:1.8e-14:2.2e-16:0:2.2e+02
chr22	17325000	17350000	XKR3:25Kb:1.8e-14:2.2e-16:0:2.2e+02
chr22	17575000	17600000	CECR6:-25Kb:1.4e-13:1.8e-15:1.8e+02:4e+02
chr22	18300000	18325000	PEX26:-250Kb:8.4e-12:1.1e-13:61:2.2e+02
chr22	21300000	21325000	LZTR1:-25Kb:2.6e-11:7.6e-13:3.7e+02:5.1e+02
chr22	21325000	21350000	AIFM3:25Kb:5.6e-11:7.2e-13:3.7e+02:5.1e+02
chr22	21325000	21350000	P2RX6:-25Kb:0:0:3.7e+02:6.2e+02
chr22	21325000	21350000	THAP7:-25Kb:0:0:3.7e+02:6.2e+02
chr22	21325000	21350000	THAP7-AS1:-25Kb:0:0:3.7e+02:6.2e+02
chr22	21325000	21350000	TUBA3FP:-25Kb:0:0:3.7e+02:6.2e+02
chr22	21350000	21375000	LZTR1:25Kb:0:0:3.7e+02:6.2e+02
chr22	25750000	25775000	LRP5L:-25Kb:0:0:1.6e+02:5.8e+02
chr22	26875000	26900000	MIAT:-175Kb:3e-11:4e-13:96:2.4e+02
chr22	27025000	27050000	HPS4:150Kb:2.8e-11:5.3e-13:1.1e+02:2.5e+02
chr22	27025000	27050000	SRRD:150Kb:2.8e-11:5.3e-13:1.1e+02:2.5e+02
chr22	27050000	27075000	HPS4:175Kb:2.8e-11:7.3e-13:96:2.4e+02
chr22	27050000	27075000	SRRD:175Kb:2.8e-11:7.3e-13:96:2.4e+02
chr22	29575000	29600000	EMID1:-25Kb:6.2e-14:7.8e-16:2.7e+02:4.7e+02
chr22	30075000	30100000	CABP7:-25Kb:8.3e-13:1.1e-14:2.3e+02:4.4e+02
chr22	30125000	30150000	CABP7:25Kb:9.9e-13:2.6e-14:2.3e+02:4.4e+02
chr22	30125000	30150000	UQCR10:-25Kb:5.4e-14:6.7e-16:2.3e+02:4.5e+02
chr22	30125000	30150000	ZMAT5:-25Kb:5.4e-14:6.7e-16:2.3e+02:4.5e+02
chr22	30850000	30875000	SDC4P:-25Kb:1.8e-14:2.2e-16:3.5e+02:5.6e+02
chr22	30875000	30900000	SEC14L3:25Kb:2.6e-14:3.3e-16:3.5e+02:5.6e+02
chr22	31325000	31350000	SMTN:-150Kb:0:0:95:2.8e+02
chr22	31475000	31500000	INPP5J:-25Kb:2.9e-12:3.8e-14:3.3e+02:5e+02
chr22	31475000	31500000	PLA2G3:-50Kb:0:0:1.8e+02:4.1e+02
chr22	31475000	31500000	SELM:-25Kb:2.9e-12:3.8e-14:3.3e+02:5e+02
chr22	31500000	31525000	SMTN:25Kb:1.3e-12:5.9e-14:3.3e+02:5e+02
chr22	31525000	31550000	SMTN:50Kb:0:0:1.8e+02:4.1e+02
chr22	32300000	32325000	C22orf24:-25Kb:0:0:2.9e+02:4.9e+02
chr22	32300000	32325000	YWHAH:-25Kb:0:0:2.9e+02:4.9e+02
chr22	38000000	38025000	SH3BP1:-25Kb:0:0:4.2e+02:6.8e+02
chr22	38025000	38050000	GGA1:25Kb:0:0:4.2e+02:6.8e+02
chr22	39125000	39150000	GTPBP1:25Kb:0:0:3.7e+02:8e+02
chr22	39850000	39875000	SMCR7L:-25Kb:0:0:2.2e+02:6.3e+02
chr22	39875000	39900000	ATF4:-25Kb:0:0:2.2e+02:5.5e+02
chr22	39875000	39900000	MGAT3:25Kb:0:0:2.2e+02:6.3e+02
chr22	39900000	39925000	SMCR7L:25Kb:0:0:2.2e+02:5.5e+02
chr22	41725000	41750000	TEF:-25Kb:0:0:3.1e+02:6e+02
chr22	45075000	45100000	PRR5:25Kb:0:0:1.3e+02:3.2e+02
chr22	46375000	46400000	MIR3619:-100Kb:8.9e-11:2.3e-12:1.4e+02:3.4e+02
chr22	46375000	46400000	MIRLET7BHG:-100Kb:8.9e-11:2.3e-12:1.4e+02:3.4e+02
chr22	46400000	46425000	LOC100271722:-25Kb:0:0:4e+02:6.5e+02
chr22	46400000	46425000	LOC150381:-25Kb:0:0:4e+02:6.5e+02
chr22	46400000	46425000	MIR3619:-75Kb:1.7e-14:2.2e-16:1.7e+02:4.1e+02
chr22	46400000	46425000	MIRLET7BHG:-75Kb:1.7e-14:2.2e-16:1.7e+02:4.1e+02
chr22	46425000	46450000	LOC730668:25Kb:0:0:4e+02:6.5e+02
chr22	46475000	46500000	LOC730668:75Kb:8.6e-15:2.2e-16:1.7e+02:4.1e+02
chr22	46500000	46525000	LOC730668:100Kb:4e-11:1.5e-12:1.4e+02:3.4e+02
chr22	46750000	46775000	CELSR1:-175Kb:8.5e-14:1.1e-15:99:3.2e+02
chr6	2475000	2500000	HCG27:25Kb:0:0:2.1e+02:4e+02
chr6	2625000	2650000	MICA:-25Kb:4.3e-12:5.6e-14:2.1e+02:3.5e+02
chr6	2650000	2675000	C6orf195:25Kb:8.8e-12:1.4e-13:2.1e+02:3.5e+02
chr6	3350000	3375000	EGFL8:-25Kb:1.3e-12:1.6e-14:2.5e+02:4.1e+02
chr6	3350000	3375000	PPT2:-25Kb:1.3e-12:1.6e-14:2.5e+02:4.1e+02
chr6	3350000	3375000	PPT2-EGFL8:-25Kb:1.3e-12:1.6e-14:2.5e+02:4.1e+02
chr6	13350000	13375000	TBC1D7:25Kb:6.8e-13:9.4e-15:2.8e+02:4.4e+02
chr6	21600000	21625000	SOX4:25Kb:4.3e-13:5.9e-15:80:1.6e+02
chr6	21625000	21650000	LINC00340:-25Kb:1.8e-11:2.4e-13:1.4e+02:2.1e+02
chr6	22100000	22125000	LOC729177:-25Kb:1.7e-13:2.1e-15:1.4e+02:2.1e+02
chr6	24875000	24900000	FAM65B:-25Kb:8.7e-14:1.1e-15:2.2e+02:3.4e+02
chr6	26225000	26250000	HIST1H2BH:-25Kb:3.3e-12:4.2e-14:2.5e+02:4.3e+02
chr6	26225000	26250000	HIST1H2BI:-25Kb:3.3e-12:4.2e-14:2.5e+02:4.3e+02
chr6	26225000	26250000	HIST1H3F:-25Kb:3.3e-12:4.2e-14:2.5e+02:4.3e+02
chr6	26225000	26250000	HIST1H3G:-25Kb:3.3e-12:4.2e-14:2.5e+02:4.3e+02
chr6	26250000	26275000	HIST1H1D:25Kb:4.2e-12:5.2e-14:2.5e+02:4.3e+02
chr6	26250000	26275000	HIST1H3E:25Kb:4.2e-12:5.2e-14:2.5e+02:4.3e+02
chr6	26250000	26275000	HIST1H4F:25Kb:4.2e-12:5.2e-14:2.5e+02:4.3e+02
chr6	26250000	26275000	HIST1H4G:25Kb:4.2e-12:5.2e-14:2.5e+02:4.3e+02
chr6	26350000	26375000	BTN2A2:-25Kb:1.7e-12:4.5e-14:2.5e+02:4.3e+02
chr6	26375000	26400000	BTN2A3P:-25Kb:0:0:2.5e+02:4.9e+02
chr6	26375000	26400000	BTN3A1:-25Kb:0:0:2.5e+02:4.9e+02
chr6	26375000	26400000	BTN3A2:25Kb:3.2e-12:4.2e-14:2.5e+02:4.3e+02
chr6	26400000	26425000	BTN2A2:25Kb:0:0:2.5e+02:4.9e+02
chr6	26400000	26425000	BTN3A3:-25Kb:4.5e-14:1.2e-15:2.5e+02:4.4e+02
chr6	26425000	26450000	BTN2A1:-25Kb:0:0:2.5e+02:4.6e+02
chr6	26425000	26450000	BTN2A3P:25Kb:4.2e-14:1.1e-15:2.5e+02:4.4e+02
chr6	26425000	26450000	BTN3A1:25Kb:4.2e-14:1.1e-15:2.5e+02:4.4e+02
chr6	26450000	26475000	BTN3A3:25Kb:0:0:2.5e+02:4.6e+02
chr6	29475000	29500000	MAS1L:25Kb:0:0:1.9e+02:4.1e+02
chr6	30100000	30125000	TRIM10:-25Kb:0:0:2.7e+02:4.8e+02
chr6	30650000	30675000	MDC1:-25Kb:0:0:3.2e+02:6.4e+02
chr6	30675000	30700000	NRM:25Kb:0:0:3.2e+02:6.4e+02
chr6	30675000	30700000	PPP1R18:25Kb:0:0:3.2e+02:6.4e+02
chr6	31000000	31025000	SFTA2:125Kb:7.5e-13:1e-14:1.1e+02:3.1e+02
chr6	31525000	31550000	LTB:-25Kb:0:0:4e+02:6.9e+02
chr6	31525000	31550000	NCR3:-25Kb:0:0:4e+02:6.9e+02
chr6	31900000	31925000	DOM3Z:-25Kb:3.9e-13:5.3e-15:4e+02:6.6e+02
chr6	31900000	31925000	NELFE:-25Kb:3.9e-13:5.3e-15:4e+02:6.6e+02
chr6	31925000	31950000	MIR1236:25Kb:1.2e-13:1.7e-15:4e+02:6.6e+02
chr6	32850000	32875000	HLA-DMA:-50Kb:6.3e-12:1.6e-13:1.2e+02:4e+02
chr6	32850000	32875000	HLA-DMB:-50Kb:6.3e-12:1.6e-13:1.2e+02:4e+02
chr6	32925000	32950000	HLA-DMA:25Kb:0:0:1.8e+02:5.4e+02
chr6	32925000	32950000	HLA-DMB:25Kb:0:0:1.8e+02:5.4e+02
chr6	34525000	34550000	SPDEF:25Kb:0:0:3e+02:6.1e+02
chr6	35150000	35175000	SCUBE3:-25Kb:0:0:3e+02:6e+02
chr6	35200000	35225000	SCUBE3:25Kb:0:0:3e+02:5.6e+02
chr6	35725000	35750000	CLPS:-25Kb:7e-11:1.2e-12:3.1e+02:5e+02
chr6	35725000	35750000	LHFPL5:-25Kb:7e-11:1.2e-12:3.1e+02:5e+02
chr6	35750000	35775000	CLPSL1:25Kb:9.1e-11:1.1e-12:3.1e+02:5e+02
chr6	35750000	35775000	CLPSL2:25Kb:9.1e-11:1.1e-12:3.1e+02:5e+02
chr6	36775000	36800000	CPNE5:-25Kb:0:0:3.4e+02:6.5e+02
chr6	37475000	37500000	MIR4462:-25Kb:1.7e-12:4.6e-14:2.6e+02:4.8e+02
chr6	37525000	37550000	MIR4462:25Kb:0:0:2.6e+02:5.2e+02
chr6	42975000	43000000	CUL7:-25Kb:1e-13:1.3e-15:3.5e+02:5.5e+02
chr6	43000000	43025000	KLHDC3:25Kb:5.3e-14:6.7e-16:3.5e+02:5.5e+02
chr6	43000000	43025000	MEA1:25Kb:5.3e-14:6.7e-16:3.5e+02:5.5e+02
chr6	43000000	43025000	RRP36:25Kb:5.3e-14:6.7e-16:3.5e+02:5.5e+02
chr6	43225000	43250000	SLC22A7:-25Kb:0:0:3.5e+02:5.9e+02
chr6	44225000	44250000	TCTE1:-25Kb:0:0:4.2e+02:6.7e+02
chr6	44250000	44275000	NFKBIE:25Kb:1.8e-14:2.2e-16:4.2e+02:6.7e+02
chr6	44250000	44275000	SLC35B2:25Kb:1.8e-14:2.2e-16:4.2e+02:6.7e+02
chr6	44250000	44275000	TMEM151B:25Kb:1.8e-14:2.2e-16:4.2e+02:6.7e+02
chr6	47675000	47700000	GPR115:25Kb:0:0:1.8e+02:3.2e+02
chr6	49525000	49550000	C6orf141:25Kb:4.3e-12:1.2e-13:1.4e+02:2.1e+02
chr6	49550000	49575000	C6orf141:50Kb:4.3e-12:6.6e-14:83:1.5e+02
chr6	49575000	49600000	C6orf141:75Kb:2.1e-11:8.8e-13:60:1.2e+02
chr6	49675000	49700000	CRISP3:-25Kb:3.7e-11:5e-13:1.4e+02:2e+02
chr6	49700000	49725000	CRISP2:25Kb:5.5e-11:6.8e-13:1.4e+02:2e+02
chr6	50800000	50825000	TFAP2B:25Kb:0:0:77:1.8e+02
chr6	52275000	52300000	LOC730101:-250Kb:4.5e-13:6.3e-15:42:1.8e+02
chr6	52275000	52300000	TMEM14A:-250Kb:4.5e-13:6.3e-15:42:1.8e+02
chr6	52525000	52550000	EFHC1:250Kb:0:0:42:1.8e+02
chr6	74375000	74400000	CD109:-25Kb:0:0:1.2e+02:3.2e+02
chr6	80475000	80500000	RNY4:25Kb:0:0:1.2e+02:2e+02
chr6	80675000	80700000	TTK:-25Kb:0:0:1.1e+02:2.4e+02
chr6	80775000	80800000	BCKDHB:-25Kb:0:0:1.1e+02:1.8e+02
chr6	82475000	82500000	FAM46A:25Kb:1.1e-11:1.6e-13:1.3e+02:2.1e+02
chr6	84700000	84725000	MRAP2:-25Kb:0:0:1.7e+02:3.4e+02
chr6	86350000	86375000	SNHG5:-25Kb:0:0:1.3e+02:3e+02
chr6	86350000	86375000	SNORD50A:-25Kb:0:0:1.3e+02:3e+02
chr6	86350000	86375000	SNORD50B:-25Kb:0:0:1.3e+02:3e+02
chr6	86375000	86400000	SYNCRIP:25Kb:0:0:1.3e+02:3e+02
chr6	86400000	86425000	SNHG5:25Kb:5.8e-14:1.6e-15:1.3e+02:2.8e+02
chr6	86400000	86425000	SNORD50A:25Kb:5.8e-14:1.6e-15:1.3e+02:2.8e+02
chr6	86400000	86425000	SNORD50B:25Kb:5.8e-14:1.6e-15:1.3e+02:2.8e+02
chr6	88300000	88325000	ORC3:25Kb:1.3e-13:1.6e-15:1.8e+02:2.7e+02
chr6	88300000	88325000	RARS2:25Kb:1.3e-13:1.6e-15:1.8e+02:2.7e+02
chr6	94375000	94400000	TSG1:-25Kb:0:0:73:1.2e+02
chr6	94425000	94450000	TSG1:25Kb:0:0:73:1.4e+02
chr6	97300000	97325000	GPR63:25Kb:0:0:1.2e+02:2.3e+02
chr6	97750000	97775000	MMS22L:25Kb:0:0:1.1e+02:1.9e+02
chr6	99800000	99825000	FAXC:25Kb:8e-15:1.1e-16:1.7e+02:2.6e+02
chr6	100875000	100900000	SIM1:-25Kb:0:0:1.1e+02:1.9e+02
chr6	100925000	100950000	SIM1:25Kb:0:0:1.1e+02:2.1e+02
chr6	109575000	109600000	CCDC162P:-25Kb:2.7e-11:3.5e-13:2.6e+02:4.2e+02
chr6	109750000	109775000	MICAL1:-25Kb:2.7e-12:3.3e-14:2.6e+02:4.4e+02
chr6	109775000	109800000	PPIL6:25Kb:3e-12:3.8e-14:2.6e+02:4.4e+02
chr6	109775000	109800000	SMPD2:25Kb:3e-12:3.8e-14:2.6e+02:4.4e+02
chr6	110275000	110300000	GPR6:-25Kb:6e-13:7.9e-15:2e+02:3.5e+02
chr6	111900000	111925000	TRAF3IP2:-25Kb:2.4e-14:3.3e-16:2.3e+02:3.8e+02
chr6	112625000	112650000	RFPL4B:-25Kb:8.5e-11:1.1e-12:96:2.2e+02
chr6	114350000	114375000	HS3ST5:-25Kb:0:0:89:2.2e+02
chr6	114400000	114425000	HS3ST5:25Kb:0:0:89:1.9e+02
chr6	116575000	116600000	RWDD1:-300Kb:7.6e-15:1.1e-16:27:1.3e+02
chr6	116600000	116625000	RWDD1:-275Kb:9.2e-14:2.7e-15:28:1.3e+02
chr6	116750000	116775000	FAM26F:-25Kb:0:0:1.6e+02:2.9e+02
chr6	116800000	116825000	FAM26F:25Kb:0:0:1.6e+02:2.6e+02
chr6	116875000	116900000	DSE:275Kb:7.7e-15:1.1e-16:28:1.3e+02
chr6	116875000	116900000	RSPH4A:-50Kb:3.6e-11:4.9e-13:96:1.9e+02
chr6	116875000	116900000	TSPYL1:275Kb:7.7e-15:1.1e-16:28:1.3e+02
chr6	116875000	116900000	TSPYL4:300Kb:0:0:27:1.3e+02
chr6	116925000	116950000	RWDD1:50Kb:3.6e-12:1.6e-13:96:1.9e+02
chr6	117825000	117850000	DCBLD1:25Kb:0:0:1.4e+02:2.5e+02
chr6	117850000	117875000	DCBLD1:50Kb:2.3e-13:5.9e-15:82:1.7e+02
chr6	119050000	119075000	CEP85L:25Kb:0:0:1.6e+02:3.6e+02
chr6	123075000	123100000	FABP7:-25Kb:0:0:1.3e+02:2.1e+02
chr6	123075000	123100000	SMPDL3A:-25Kb:0:0:1.3e+02:2.1e+02
chr6	126100000	126125000	HINT3:-175Kb:8.5e-15:1.1e-16:40:2.1e+02
chr6	126275000	126300000	NCOA7:175Kb:1.7e-14:2.2e-16:40:2.1e+02
chr6	127675000	127700000	ECHDC1:25Kb:0:0:1.1e+02:1.8e+02
chr6	133000000	133025000	VNN1:-25Kb:0:0:1.8e+02:3.3e+02
chr6	135775000	135800000	AHI1:-25Kb:0:0:26:2.4e+02
chr6	135775000	135800000	LINC00271:-25Kb:0:0:26:2.4e+02
chr6	137300000	137325000	IL20RA:-50Kb:4.9e-11:6.6e-13:26:1.7e+02
chr6	137325000	137350000	NHEG1:25Kb:0:0:43:3.3e+02
chr6	137350000	137375000	NHEG1:50Kb:1.4e-11:3.7e-13:26:1.7e+02
chr6	143800000	143825000	FUCA2:-25Kb:0:0:1.2e+02:2.4e+02
chr6	146100000	146125000	FBXO30:-25Kb:3.1e-13:8.2e-15:1.4e+02:2.1e+02
chr6	146150000	146175000	FBXO30:25Kb:1.1e-13:1.4e-15:1.4e+02:2.1e+02
chr6	150150000	150175000	RAET1G:-75Kb:5.5e-13:1.5e-14:1.3e+02:2.9e+02
chr6	150175000	150200000	RAET1G:-50Kb:1.8e-11:7.2e-13:1.7e+02:3.2e+02
chr6	150200000	150225000	RAET1G:-25Kb:0:0:2.8e+02:4.8e+02
chr6	150225000	150250000	LOC100652739:50Kb:6.5e-11:8.1e-13:1.7e+02:3.2e+02
chr6	150225000	150250000	LRP11:50Kb:6.5e-11:8.1e-13:1.7e+02:3.2e+02
chr6	150225000	150250000	RAET1E:25Kb:0:0:2.8e+02:4.8e+02
chr6	150650000	150675000	ULBP3:275Kb:1.2e-11:1.7e-13:49:2e+02
chr6	151725000	151750000	C6orf211:-25Kb:3.8e-12:5.1e-14:1.9e+02:3e+02
chr6	151725000	151750000	RMND1:-25Kb:3.8e-12:5.1e-14:1.9e+02:3e+02
chr6	158425000	158450000	SYNJ2:25Kb:3.4e-13:4.3e-15:3.1e+02:4.9e+02
chr6	158425000	158450000	SYNJ2-IT1:25Kb:3.4e-13:4.3e-15:3.1e+02:4.9e+02
chr6	160225000	160250000	MRPL18:25Kb:0:0:1.9e+02:3.9e+02
chr6	160225000	160250000	PNLDC1:25Kb:0:0:1.9e+02:3.9e+02
chr6	160225000	160250000	SNORA20:25Kb:0:0:1.9e+02:3.9e+02
chr6	160225000	160250000	SNORA29:25Kb:0:0:1.9e+02:3.9e+02
chr6	160225000	160250000	TCP1:25Kb:0:0:1.9e+02:3.9e+02
chr6	160400000	160425000	IGF2R:25Kb:8.6e-15:1.1e-16:1.9e+02:3.7e+02
chr6	161550000	161575000	AGPAT4-IT1:-25Kb:0:0:1.5e+02:3.3e+02
chr6	163775000	163800000	DKFZp451B082:25Kb:0:0:1.7e+02:2.8e+02
chr7	1500000	1525000	INTS1:-25Kb:9e-15:1.1e-16:3.6e+02:5.9e+02
chr7	5475000	5500000	TNRC18:25Kb:0:0:2.9e+02:5.2e+02
chr7	5525000	5550000	RNF216-IT1:-175Kb:8.6e-12:1.2e-13:94:2.9e+02
chr7	5700000	5725000	MIR589:175Kb:4.5e-11:6e-13:94:2.9e+02
chr7	10950000	10975000	NDUFA4:-25Kb:0:0:1.2e+02:2.3e+02
chr7	10975000	11000000	PHF14:-25Kb:0:0:1.2e+02:2.1e+02
chr7	11000000	11025000	NDUFA4:25Kb:0:0:1.2e+02:2.1e+02
chr7	16575000	16600000	LRRC72:25Kb:1.3e-11:1.7e-13:1.7e+02:2.5e+02
chr7	18000000	18025000	SNX13:25Kb:0:0:1.1e+02:2.1e+02
chr7	20225000	20250000	MACC1:-25Kb:9.1e-13:2.5e-14:1.3e+02:2e+02
chr7	20275000	20300000	MACC1:25Kb:0:0:1.3e+02:2.3e+02
chr7	21375000	21400000	SP4:-75Kb:0:0:56:1.5e+02
chr7	21425000	21450000	SP4:-25Kb:0:0:1.3e+02:2.5e+02
chr7	23600000	23625000	CCDC126:-25Kb:0:0:1.4e+02:2.7e+02
chr7	23600000	23625000	CLK2P:-25Kb:0:0:1.4e+02:2.7e+02
chr7	23700000	23725000	STK31:-25Kb:4.7e-12:6.3e-14:1.4e+02:2.3e+02
chr7	23725000	23750000	FAM221A:25Kb:4e-12:5.2e-14:1.4e+02:2.3e+02
chr7	24750000	24775000	DFNA5:-25Kb:0:0:1.9e+02:3.1e+02
chr7	26150000	26175000	NFE2L3:-25Kb:2e-12:2.6e-14:2.3e+02:3.7e+02
chr7	26350000	26375000	SNX10:25Kb:1.7e-14:2.2e-16:2.3e+02:4e+02
chr7	27200000	27225000	HOTTIP:-25Kb:0:0:1e+02:4.6e+02
chr7	27200000	27225000	HOXA11-AS:-25Kb:0:0:1e+02:4.6e+02
chr7	27200000	27225000	HOXA13:-25Kb:0:0:1e+02:4.6e+02
chr7	27225000	27250000	HOXA10:25Kb:0:0:1e+02:4.6e+02
chr7	27225000	27250000	HOXA10-HOXA9:25Kb:0:0:1e+02:4.6e+02
chr7	27225000	27250000	HOXA11:25Kb:0:0:1e+02:4.6e+02
chr7	27225000	27250000	HOXA-AS4:25Kb:0:0:1e+02:4.6e+02
chr7	27225000	27250000	MIR196B:25Kb:0:0:1e+02:4.6e+02
chr7	27250000	27275000	HOTTIP:25Kb:0:0:2.1e+02:4.1e+02
chr7	27250000	27275000	HOXA11-AS:25Kb:0:0:2.1e+02:4.1e+02
chr7	27250000	27275000	HOXA13:25Kb:0:0:2.1e+02:4.1e+02
chr7	30750000	30775000	CRHR2:25Kb:3.6e-12:4.5e-14:2.5e+02:4.4e+02
chr7	30925000	30950000	AQP1:-25Kb:9.6e-11:1.3e-12:1.7e+02:3.3e+02
chr7	31025000	31050000	GHRHR:25Kb:4.4e-12:6.7e-14:1.7e+02:3.4e+02
chr7	31100000	31125000	ADCYAP1R1:25Kb:7.4e-11:9.7e-13:1.7e+02:3.3e+02
chr7	32900000	32925000	KBTBD2:-25Kb:4.2e-15:1.1e-16:1.4e+02:2.6e+02
chr7	32950000	32975000	KBTBD2:25Kb:0:0:1.4e+02:3.1e+02
chr7	33100000	33125000	RP9:-25Kb:0:0:1.4e+02:2.7e+02
chr7	33125000	33150000	NT5C3:25Kb:0:0:1.4e+02:2.7e+02
chr7	36975000	37000000	MIR1200:25Kb:7.9e-13:1e-14:2.1e+02:3.8e+02
chr7	38325000	38350000	TARP:25Kb:4e-12:4.9e-14:2.2e+02:3.5e+02
chr7	39650000	39675000	LINC00265:-100Kb:7.6e-14:3.1e-15:62:1.7e+02
chr7	39725000	39750000	LINC00265:-25Kb:0:0:1.9e+02:3.2e+02
chr7	39750000	39775000	RALA:100Kb:2.6e-13:3.3e-15:62:1.7e+02
chr7	39775000	39800000	LINC00265:25Kb:7.6e-14:2.9e-15:1.9e+02:3e+02
chr7	39775000	39800000	LOC646999:150Kb:8.8e-15:1.1e-16:48:1.6e+02
chr7	39775000	39800000	YAE1D1:175Kb:0:0:45:1.8e+02
chr7	43875000	43900000	MRPS24:-25Kb:3.9e-13:1e-14:1.9e+02:3.5e+02
chr7	43875000	43900000	URGCP-MRPS24:-25Kb:3.9e-13:1e-14:1.9e+02:3.5e+02
chr7	43925000	43950000	MRPS24:25Kb:5.1e-14:6.7e-16:1.9e+02:3.6e+02
chr7	43925000	43950000	URGCP-MRPS24:25Kb:5.1e-14:6.7e-16:1.9e+02:3.6e+02
chr7	44125000	44150000	MIR4649:-25Kb:0:0:3.4e+02:5.4e+02
chr7	44125000	44150000	POLD2:-25Kb:0:0:3.4e+02:5.4e+02
chr7	44150000	44175000	AEBP1:25Kb:0:0:3.4e+02:5.4e+02
chr7	44200000	44225000	MYL7:25Kb:1.7e-11:2.2e-13:3.4e+02:4.9e+02
chr7	45900000	45925000	IGFBP1:-25Kb:0:0:42:2.4e+02
chr7	47575000	47600000	TNS3:-25Kb:4e-13:5.2e-15:2.3e+02:3.7e+02
chr7	49825000	49850000	VWC2:25Kb:3.8e-11:4.8e-13:1e+02:2.4e+02
chr7	50300000	50325000	IKZF1:-25Kb:0:0:2e+02:4.7e+02
chr7	56525000	56550000	DKFZp434L192:-25Kb:8.1e-13:1.1e-14:89:1.9e+02
chr7	57400000	57425000	MIR3147:-50Kb:3.5e-11:1.1e-12:56:1.1e+02
chr7	57425000	57450000	MIR3147:-25Kb:0:0:1.1e+02:2.1e+02
chr7	64325000	64350000	ZNF273:-25Kb:0:0:1.3e+02:2.9e+02
chr7	66350000	66375000	TMEM248:-25Kb:0:0:2.1e+02:3.5e+02
chr7	66400000	66425000	TMEM248:25Kb:0:0:2.1e+02:3.5e+02
chr7	73025000	73050000	LINC00035:-100Kb:2.5e-14:3.3e-16:1e+02:2.7e+02
chr7	73025000	73050000	MIR4284:-100Kb:2.5e-14:3.3e-16:1e+02:2.7e+02
chr7	73025000	73050000	STX1A:-100Kb:2.5e-14:3.3e-16:1e+02:2.7e+02
chr7	73100000	73125000	LINC00035:-25Kb:1.7e-12:4.5e-14:2.9e+02:4.5e+02
chr7	73100000	73125000	MIR4284:-25Kb:1.7e-12:4.5e-14:2.9e+02:4.5e+02
chr7	73100000	73125000	STX1A:-25Kb:1.7e-12:4.5e-14:2.9e+02:4.5e+02
chr7	73125000	73150000	MLXIPL:100Kb:8.4e-15:1.1e-16:1e+02:2.7e+02
chr7	73275000	73300000	ELN:-150Kb:2.4e-13:1.1e-14:1.1e+02:2.7e+02
chr7	73300000	73325000	ELN:-125Kb:2e-12:1.2e-13:1.1e+02:2.6e+02
chr7	73300000	73325000	WBSCR28:25Kb:1.3e-13:1.8e-15:3.3e+02:4.9e+02
chr7	73400000	73425000	ELN:-25Kb:0:0:3.3e+02:5.1e+02
chr7	73425000	73450000	WBSCR28:150Kb:7.6e-13:2.1e-14:1.1e+02:2.7e+02
chr7	73450000	73475000	ELN:25Kb:0:0:3.3e+02:5.3e+02
chr7	75650000	75675000	MDH2:-25Kb:0:0:3.1e+02:4.5e+02
chr7	75650000	75675000	STYXL1:-25Kb:0:0:3.1e+02:4.5e+02
chr7	76850000	76875000	FGL2:25Kb:2.1e-11:2.5e-13:2e+02:3e+02
chr7	79725000	79750000	GNAI1:-25Kb:0:0:1.6e+02:2.9e+02
chr7	81350000	81375000	HGF:-25Kb:0:0:92:2.1e+02
chr7	86800000	86825000	DMTF1:25Kb:1.7e-12:2.2e-14:1.3e+02:2e+02
chr7	86800000	86825000	TMEM243:-25Kb:1.1e-13:2.9e-15:1.3e+02:2.1e+02
chr7	86850000	86875000	TMEM243:25Kb:4.4e-14:5.6e-16:1.3e+02:2.1e+02
chr7	87525000	87550000	ADAM22:-25Kb:0:0:1.4e+02:2.4e+02
chr7	87900000	87925000	STEAP4:-25Kb:0:0:1.1e+02:2e+02
chr7	92125000	92150000	MGC16142:-25Kb:2.6e-14:3.3e-16:1.3e+02:2.2e+02
chr7	92125000	92150000	PEX1:-25Kb:2.6e-14:3.3e-16:1.3e+02:2.2e+02
chr7	92125000	92150000	RBM48:-25Kb:2.6e-14:3.3e-16:1.3e+02:2.2e+02
chr7	93575000	93600000	GNG11:25Kb:0:0:1.1e+02:1.9e+02
chr7	94975000	95000000	PON1:25Kb:0:0:1.3e+02:2.3e+02
chr7	95800000	95825000	MIR591:-25Kb:5.9e-11:7.4e-13:1.2e+02:2e+02
chr7	95975000	96000000	SLC25A13:25Kb:2.5e-14:3.3e-16:1.2e+02:2.2e+02
chr7	96750000	96775000	ACN9:25Kb:8.6e-15:1.1e-16:72:1.8e+02
chr7	98625000	98650000	ARPC1A:-275Kb:0:0:70:2.7e+02
chr7	99675000	99700000	CNPY4:-25Kb:0:0:2.5e+02:5.2e+02
chr7	99675000	99700000	MBLAC1:-25Kb:0:0:2.5e+02:5.2e+02
chr7	99675000	99700000	TAF6:-25Kb:0:0:2.5e+02:5.2e+02
chr7	99700000	99725000	AP4M1:25Kb:0:0:2.5e+02:5.2e+02
chr7	99700000	99725000	COPS6:25Kb:0:0:2.5e+02:5.2e+02
chr7	99700000	99725000	MCM7:25Kb:0:0:2.5e+02:5.2e+02
chr7	99700000	99725000	MIR106B:25Kb:0:0:2.5e+02:5.2e+02
chr7	99700000	99725000	MIR25:25Kb:0:0:2.5e+02:5.2e+02
chr7	99700000	99725000	MIR93:25Kb:0:0:2.5e+02:5.2e+02
chr7	99700000	99725000	ZNF3:25Kb:0:0:2.5e+02:5.2e+02
chr7	100150000	100175000	FBXO24:-25Kb:0:0:2.8e+02:5.5e+02
chr7	100150000	100175000	LRCH4:-25Kb:0:0:2.8e+02:5.5e+02
chr7	100150000	100175000	PCOLCE:-25Kb:0:0:2.8e+02:5.5e+02
chr7	100175000	100200000	SAP25:25Kb:0:0:2.8e+02:5.5e+02
chr7	102075000	102100000	ORAI2:25Kb:1.6e-12:1.9e-14:2.2e+02:4.3e+02
chr7	103800000	103825000	ORC5:-25Kb:4.6e-12:5.7e-14:47:1.5e+02
chr7	104400000	104425000	LHFPL3-AS1:-25Kb:0:0:1.6e+02:2.9e+02
chr7	104525000	104550000	LHFPL3-AS2:-25Kb:0:0:1.4e+02:2.6e+02
chr7	106475000	106500000	PIK3CG:-25Kb:5e-14:6.7e-16:2.1e+02:3.7e+02
chr7	109575000	109600000	EIF3IP1:-25Kb:0:0:87:1.7e+02
chr7	112075000	112100000	IFRD1:25Kb:0:0:1.2e+02:2.9e+02
chr7	112125000	112150000	C7orf53:25Kb:0:0:1.2e+02:2.8e+02
chr7	112725000	112750000	LOC401397:-25Kb:9.3e-14:2.3e-15:1.2e+02:2.4e+02
chr7	112750000	112775000	GPR85:25Kb:3e-13:3.8e-15:1.2e+02:2.4e+02
chr7	112775000	112800000	LOC401397:25Kb:0:0:1.2e+02:2.9e+02
chr7	113575000	113600000	PPP1R3A:25Kb:5.5e-12:6.8e-14:1.2e+02:2e+02
chr7	115625000	115650000	TFEC:-25Kb:5.7e-12:7.1e-14:1.4e+02:2.3e+02
chr7	116325000	116350000	MET:25Kb:0:0:1.8e+02:2.8e+02
chr7	120700000	120725000	CPED1:75Kb:0:0:50:1.2e+02
chr7	120725000	120750000	CPED1:100Kb:4.2e-15:1.1e-16:39:1e+02
chr7	121050000	121075000	FAM3C:25Kb:0:0:96:1.8e+02
chr7	128025000	128050000	PRRT4:25Kb:6.3e-13:7.9e-15:2.6e+02:5.2e+02
chr7	128425000	128450000	FLNC:-25Kb:0:0:2.6e+02:6e+02
chr7	128450000	128475000	CCDC136:25Kb:0:0:2.6e+02:6e+02
chr7	128475000	128500000	ATP6V1F:-25Kb:0:0:2.6e+02:6.5e+02
chr7	128475000	128500000	FLNC:25Kb:0:0:2.6e+02:5.4e+02
chr7	128475000	128500000	LOC100130705:-25Kb:0:0:2.6e+02:6.5e+02
chr7	128800000	128825000	TSPAN33:25Kb:0:0:74:3.9e+02
chr7	129875000	129900000	CPA2:-25Kb:4.6e-13:1.2e-14:1.1e+02:3.1e+02
chr7	129900000	129925000	CPA4:-25Kb:0:0:1.1e+02:3.5e+02
chr7	129925000	129950000	CPA2:25Kb:0:0:1.1e+02:3.5e+02
chr7	129950000	129975000	CPA4:25Kb:0:0:1.1e+02:5e+02
chr7	129950000	129975000	CPA5:-25Kb:0:0:1.1e+02:3.7e+02
chr7	129975000	130000000	CPA1:-25Kb:0:0:1.1e+02:4.2e+02
chr7	130000000	130025000	CPA5:25Kb:0:0:1.1e+02:4.2e+02
chr7	130025000	130050000	CPA1:25Kb:0:0:1.1e+02:3.4e+02
chr7	137600000	137625000	LOC100130880:-25Kb:0:0:2.5e+02:4.3e+02
chr7	138550000	138575000	KIAA1549:-100Kb:0:0:24:2.2e+02
chr7	138575000	138600000	KIAA1549:-75Kb:0:0:30:2.8e+02
chr7	138625000	138650000	KIAA1549:-25Kb:1.6e-14:6.7e-16:2.8e+02:4.6e+02
chr7	143075000	143100000	EPHA1:-25Kb:6.4e-11:8e-13:2.7e+02:4.2e+02
chr7	143075000	143100000	EPHA1-AS1:-25Kb:6.4e-11:8e-13:2.7e+02:4.2e+02
chr7	143100000	143125000	ZYX:25Kb:6.6e-11:8.7e-13:2.7e+02:4.2e+02
chr7	144075000	144100000	ARHGEF5:25Kb:1.3e-11:1.6e-13:3.9:77
chr7	149425000	149450000	KRBA1:25Kb:0:0:2.8e+02:4.9e+02
chr7	149425000	149450000	SSPO:-25Kb:0:0:2.8e+02:4.8e+02
chr7	149425000	149450000	ZNF467:-25Kb:0:0:2.8e+02:4.8e+02
chr7	149475000	149500000	SSPO:25Kb:0:0:2.8e+02:4.7e+02
chr7	149475000	149500000	ZNF467:25Kb:0:0:2.8e+02:4.7e+02
chr7	149500000	149525000	ZNF862:-25Kb:1.1e-12:1.4e-14:2.8e+02:4.6e+02
chr7	149525000	149550000	ATP6V0E2:-25Kb:6.7e-12:8.6e-14:2.8e+02:4.5e+02
chr7	149525000	149550000	ATP6V0E2-AS1:-25Kb:6.7e-12:8.6e-14:2.8e+02:4.5e+02
chr7	149550000	149575000	ZNF862:25Kb:2.1e-12:5.4e-14:2.8e+02:4.5e+02
chr7	150675000	150700000	ATG9B:-25Kb:2.7e-13:3.7e-15:3.2e+02:5.6e+02
chr7	150700000	150725000	KCNH2:25Kb:2.3e-13:3.4e-15:3.2e+02:5.6e+02
chr7	150700000	150725000	NOS3:25Kb:2.3e-13:3.4e-15:3.2e+02:5.6e+02
chr7	150875000	150900000	ABCF2:-25Kb:0:0:74:6.3e+02
chr7	150875000	150900000	CHPF2:-50Kb:0:0:42:3.1e+02
chr7	150900000	150925000	ASB10:25Kb:0:0:74:6.3e+02
chr7	150925000	150950000	ASB10:50Kb:0:0:42:3.1e+02
chr7	150950000	150975000	ASB10:75Kb:4.3e-11:2e-12:30:2.5e+02
chr7	154975000	155000000	INSIG1:-100Kb:3.7e-11:9.7e-13:1.1e+02:2.6e+02
chr7	155050000	155075000	INSIG1:-25Kb:8.5e-15:1.1e-16:2.4e+02:4.2e+02
chr7	156825000	156850000	LOC645249:25Kb:2.4e-11:3.1e-13:2.6e+02:3.9e+02
chr7	156825000	156850000	MNX1:25Kb:2.4e-11:3.1e-13:2.6e+02:3.9e+02
chr7	157325000	157350000	MIR153-2:-25Kb:3.8e-12:1e-13:1.8e+02:3.3e+02
chr7	157375000	157400000	MIR153-2:25Kb:0:0:1.8e+02:4e+02
chr7	158275000	158300000	MIR5707:-100Kb:2.9e-14:4.4e-16:2.5e+02:4e+02
chr7	158275000	158300000	PTPRN2:-100Kb:2.9e-14:4.4e-16:2.5e+02:4e+02
chr7	158300000	158325000	MIR595:-25Kb:1.2e-13:1.6e-15:2.5e+02:4e+02
chr8	1400000	1425000	DLGAP2:-25Kb:0:0:3.3e+02:6.4e+02
chr8	1675000	1700000	CLN8:-25Kb:0:0:4.5e+02:8.2e+02
chr8	1875000	1900000	KBTBD11:-25Kb:0:0:4.5e+02:8e+02
chr8	6625000	6650000	MIR4659A:25Kb:1.6e-14:2.2e-16:2.6e+02:6.7e+02
chr8	6625000	6650000	MIR4659B:25Kb:1.6e-14:2.2e-16:2.6e+02:6.7e+02
chr8	6650000	6675000	LOC100652791:-25Kb:0:0:2.6e+02:7.7e+02
chr8	6650000	6675000	XKR5:-25Kb:0:0:2.6e+02:7.7e+02
chr8	6775000	6800000	DEFA8P:-25Kb:0:0:2.6e+02:7.8e+02
chr8	6775000	6800000	DEFA9P:-25Kb:0:0:2.6e+02:7.8e+02
chr8	6800000	6825000	DEFA4:25Kb:0:0:2.6e+02:7.8e+02
chr8	6800000	6825000	DEFA6:25Kb:0:0:2.6e+02:7.8e+02
chr8	9150000	9175000	LOC157273:-25Kb:4.5e-12:7.3e-14:4.2e+02:6.7e+02
chr8	10400000	10425000	MIR1322:-275Kb:5.8e-11:7.9e-13:94:4.2e+02
chr8	10400000	10425000	PINX1:-275Kb:5.8e-11:7.9e-13:94:4.2e+02
chr8	10475000	10500000	RP1L1:-25Kb:0:0:4.9e+02:9.5e+02
chr8	10500000	10525000	C8orf74:-25Kb:0:0:4.9e+02:1e+03
chr8	10525000	10550000	RP1L1:25Kb:0:0:4.9e+02:1e+03
chr8	10550000	10575000	C8orf74:25Kb:0:0:4.9e+02:9.7e+02
chr8	10650000	10675000	RP1L1:150Kb:5.1e-11:2.1e-12:1.4e+02:4.5e+02
chr8	15100000	15125000	SGCZ:25Kb:0:0:1.8e+02:2.7e+02
chr8	17575000	17600000	FGL1:-175Kb:0:0:95:3.3e+02
chr8	20000000	20025000	SLC18A1:-25Kb:4.3e-14:5.6e-16:5.2e+02:8.3e+02
chr8	20100000	20125000	LZTS1-AS1:-25Kb:0:0:4.6e+02:8.4e+02
chr8	20125000	20150000	LZTS1:25Kb:0:0:4.6e+02:8.4e+02
chr8	20150000	20175000	LZTS1-AS1:25Kb:0:0:4.6e+02:8e+02
chr8	20200000	20225000	LZTS1:100Kb:0:0:1.8e+02:5.3e+02
chr8	20200000	20225000	LZTS1-AS1:75Kb:5.7e-15:2.2e-16:2.2e+02:5.4e+02
chr8	21950000	21975000	HR:-25Kb:0:0:6.9e+02:1.2e+03
chr8	21950000	21975000	REEP4:-25Kb:0:0:6.9e+02:1.2e+03
chr8	21975000	22000000	NUDT18:25Kb:0:0:6.9e+02:1.2e+03
chr8	23325000	23350000	NKX2-6:-225Kb:1.4e-11:1.9e-13:87:4e+02
chr8	23325000	23350000	NKX3-1:-200Kb:0:0:94:4.9e+02
chr8	23325000	23350000	SLC25A37:-50Kb:3.9e-12:5.1e-14:2.2e+02:5.8e+02
chr8	24775000	24800000	NEFL:-25Kb:0:0:2.7e+02:5.4e+02
chr8	24775000	24800000	NEFM:25Kb:0:0:2.7e+02:5.2e+02
chr8	26100000	26125000	PPP2R2A:-25Kb:0:0:3.5e+02:6.9e+02
chr8	28250000	28275000	ZNF395:25Kb:0:0:5.6e+02:1.1e+03
chr8	33375000	33400000	RNF122:-25Kb:0:0:3.3e+02:6.4e+02
chr8	33425000	33450000	RNF122:25Kb:0:0:3.3e+02:6.9e+02
chr8	37550000	37575000	ERLIN2:-25Kb:0:0:3.8e+02:7.3e+02
chr8	37575000	37600000	ZNF703:25Kb:0:0:3.8e+02:7.3e+02
chr8	37625000	37650000	BRF2:-75Kb:6.1e-12:8.6e-14:2.8e+02:5.8e+02
chr8	37625000	37650000	GPR124:-25Kb:7.8e-12:2e-13:5.9e+02:9e+02
chr8	37675000	37700000	GPR124:25Kb:0:0:5.9e+02:1e+03
chr8	38675000	38700000	HTRA4:-150Kb:0:0:94:4.4e+02
chr8	38775000	38800000	PLEKHA2:25Kb:0:0:3.6e+02:8.8e+02
chr8	38800000	38825000	PLEKHA2:50Kb:1.2e-14:3.3e-16:2.1e+02:5.2e+02
chr8	52825000	52850000	PCMTD1:25Kb:0:0:3.3e+02:5.2e+02
chr8	52850000	52875000	PCMTD1:50Kb:4.2e-11:1.1e-12:2e+02:3.5e+02
chr8	61900000	61925000	LOC100130298:25Kb:0:0:5.4e+02:8.7e+02
chr8	66850000	66875000	DNAJC5B:-75Kb:5.3e-12:7.6e-14:2.2e+02:4.8e+02
chr8	67375000	67400000	C8orf46:-25Kb:2.1e-13:5.3e-15:3.6e+02:6.3e+02
chr8	67425000	67450000	C8orf46:25Kb:0:0:3.6e+02:8.2e+02
chr8	70400000	70425000	SULF1:25Kb:2.6e-14:3.3e-16:1.2e+02:3e+02
chr8	73975000	74000000	SBSPON:-25Kb:4.4e-12:5.7e-14:2.8e+02:5.5e+02
chr8	75000000	75025000	GDAP1:-250Kb:4e-14:5.6e-16:79:2.7e+02
chr8	75000000	75025000	JPH1:-225Kb:7.9e-13:1.2e-14:83:2.7e+02
chr8	79550000	79575000	ZC2HC1A:-25Kb:0:0:1.9e+02:3.2e+02
chr8	82650000	82675000	CHMP4C:25Kb:7.8e-13:9.9e-15:1.9e+02:3.4e+02
chr8	82650000	82675000	ZFAND1:25Kb:7.8e-13:9.9e-15:1.9e+02:3.4e+02
chr8	82775000	82800000	SNX16:25Kb:0:0:1.9e+02:3.7e+02
chr8	85050000	85075000	RALYL:-25Kb:1.5e-13:1.9e-15:1.6e+02:2.7e+02
chr8	86100000	86125000	C8orf59:-25Kb:1.1e-12:1.4e-14:2.4e+02:4.5e+02
chr8	86175000	86200000	C8orf59:50Kb:4e-11:1e-12:1.2e+02:3.2e+02
chr8	86175000	86200000	CA13:25Kb:0:0:2.4e+02:4.8e+02
chr8	87850000	87875000	CNBD1:-25Kb:3.5e-11:4.3e-13:1.5e+02:2.7e+02
chr8	90850000	90875000	DECR1:-150Kb:3.5e-14:5.6e-16:69:2.4e+02
chr8	90850000	90875000	NBN:-125Kb:1.8e-11:4.9e-13:79:2.3e+02
chr8	90950000	90975000	NBN:-25Kb:0:0:2.7e+02:4.4e+02
chr8	91775000	91800000	NECAB1:-25Kb:2.4e-13:2.9e-15:2.7e+02:4.2e+02
chr8	92025000	92050000	TMEM55A:-25Kb:2.3e-11:2.9e-13:2.7e+02:3.9e+02
chr8	94850000	94875000	MIR378D2:-75Kb:2.8e-12:3.8e-14:1.7e+02:3.8e+02
chr8	94850000	94875000	PDP1:-75Kb:2.8e-12:3.8e-14:1.7e+02:3.8e+02
chr8	96100000	96125000	MIR3150A:25Kb:4.3e-12:5.6e-14:4.8e+02:7.1e+02
chr8	96100000	96125000	MIR3150B:25Kb:4.3e-12:5.6e-14:4.8e+02:7.1e+02
chr8	96100000	96125000	PLEKHF2:-25Kb:0:0:4.8e+02:7.6e+02
chr8	96200000	96225000	C8orf69:-25Kb:0:0:4.8e+02:9.3e+02
chr8	98250000	98275000	TSPYL5:-25Kb:2.9e-12:3.7e-14:1.8e+02:4.5e+02
chr8	99375000	99400000	KCNS2:-50Kb:8.6e-12:2.4e-13:2e+02:4.7e+02
chr8	99400000	99425000	KCNS2:-25Kb:0:0:3.2e+02:8.9e+02
chr8	100875000	100900000	COX6C:-25Kb:4.1e-11:5.3e-13:2.8e+02:5e+02
chr8	103575000	103600000	ODF1:25Kb:6.7e-13:8.4e-15:4.9e+02:8.4e+02
chr8	103800000	103825000	KLF10:150Kb:6.2e-11:8e-13:1.4e+02:4.7e+02
chr8	104150000	104175000	LOC100499183:-25Kb:1.4e-12:1.7e-14:4.7e+02:8e+02
chr8	104175000	104200000	BAALC:25Kb:1.7e-12:2.2e-14:4.7e+02:8e+02
chr8	104175000	104200000	C8orf56:25Kb:1.7e-12:2.2e-14:4.7e+02:8e+02
chr8	104175000	104200000	MIR3151:25Kb:1.7e-12:2.2e-14:4.7e+02:8e+02
chr8	104200000	104225000	BAALC:50Kb:9.6e-11:2.5e-12:2.8e+02:5.8e+02
chr8	104200000	104225000	C8orf56:50Kb:9.6e-11:2.5e-12:2.8e+02:5.8e+02
chr8	104200000	104225000	LOC100499183:25Kb:6.4e-12:1.6e-13:4.7e+02:7.9e+02
chr8	104200000	104225000	MIR3151:50Kb:9.6e-11:2.5e-12:2.8e+02:5.8e+02
chr8	105325000	105350000	DCSTAMP:-25Kb:0:0:2.6e+02:6.8e+02
chr8	107825000	107850000	ABRA:50Kb:7.5e-12:9.7e-14:2e+02:3.7e+02
chr8	107850000	107875000	ABRA:75Kb:4.9e-11:1.3e-12:1.5e+02:3.1e+02
chr8	109900000	109925000	ENY2:-425Kb:1.4e-13:2.1e-15:41:1.9e+02
chr8	109900000	109925000	NUDCD1:-425Kb:1.4e-13:2.1e-15:41:1.9e+02
chr8	110050000	110075000	TRHR:-25Kb:1.5e-11:3.9e-13:2.4e+02:3.8e+02
chr8	110100000	110125000	TRHR:25Kb:0:0:2.4e+02:4.3e+02
chr8	116700000	116725000	TRPS1:25Kb:0:0:1.2e+02:2.2e+02
chr8	120675000	120700000	ENPP2:25Kb:0:0:3.4e+02:6.2e+02
chr8	121075000	121100000	DEPTOR:200Kb:0:0:83:4.2e+02
chr8	121075000	121100000	DSCC1:225Kb:8.5e-12:1.2e-13:76:3e+02
chr8	124200000	124225000	MIR4663:-25Kb:9.2e-11:1.2e-12:5.7e+02:8.4e+02
chr8	124225000	124250000	LOC100131726:25Kb:6.1e-11:7.8e-13:5.7e+02:8.4e+02
chr8	127525000	127550000	FAM84B:-25Kb:2e-12:5e-14:2.7e+02:4.2e+02
chr8	127575000	127600000	FAM84B:25Kb:8.9e-15:1.1e-16:2.7e+02:4.4e+02
chr8	128875000	128900000	PVT1:-25Kb:0:0:2e+02:6.3e+02
chr8	128925000	128950000	MIR1205:-25Kb:0:0:2e+02:8.2e+02
chr8	128925000	128950000	PVT1:25Kb:0:0:2e+02:6.7e+02
chr8	128975000	129000000	MIR1205:25Kb:0:0:2e+02:7.2e+02
chr8	128975000	129000000	MIR1206:-25Kb:0:0:2e+02:6.4e+02
chr8	129025000	129050000	MIR1206:25Kb:0:0:2e+02:6.2e+02
chr8	129025000	129050000	MIR1207:-25Kb:0:0:2e+02:6.7e+02
chr8	129075000	129100000	MIR1207:25Kb:1.3e-12:3.6e-14:2e+02:5.6e+02
chr8	129175000	129200000	MIR1208:25Kb:1.4e-13:1.8e-15:2e+02:5.8e+02
chr8	133025000	133050000	OC90:-25Kb:4e-12:5.3e-14:3.7e+02:6.1e+02
chr8	133875000	133900000	WISP1:-325Kb:0:0:1.2e+02:5.5e+02
chr8	134200000	134225000	TG:325Kb:0:0:1.2e+02:5.5e+02
chr8	134450000	134475000	WISP1:250Kb:0:0:1.4e+02:5.4e+02
chr8	135750000	135775000	ZFAT:25Kb:0:0:4.3e+02:7.5e+02
chr9	-50000	-25000	C9orf66:-250Kb:0:0:76:2.4e+02
chr9	-50000	-25000	DOCK8:-250Kb:0:0:76:2.4e+02
chr9	4800000	4825000	RCL1:25Kb:5.9e-14:7.8e-16:1.8e+02:2.9e+02
chr9	4825000	4850000	MIR101-2:-25Kb:0:0:1.8e+02:3.3e+02
chr9	4875000	4900000	MIR101-2:25Kb:0:0:1.8e+02:3.4e+02
chr9	5550000	5575000	PDCD1LG2:50Kb:3.8e-13:4.9e-15:1.1e+02:2.4e+02
chr9	5825000	5850000	MLANA:-50Kb:4e-13:1.8e-14:1.1e+02:2.2e+02
chr9	5850000	5875000	ERMP1:25Kb:0:0:1.9e+02:3.6e+02
chr9	5850000	5875000	MLANA:-25Kb:0:0:1.9e+02:3.8e+02
chr9	5875000	5900000	ERMP1:50Kb:6.4e-12:1.7e-13:1.1e+02:2.2e+02
chr9	5900000	5925000	MLANA:25Kb:3.9e-13:1.2e-14:1.9e+02:3.1e+02
chr9	14925000	14950000	FREM1:25Kb:0:0:1.3e+02:2.3e+02
chr9	17100000	17125000	CNTLN:-25Kb:0:0:77:1.8e+02
chr9	17150000	17175000	CNTLN:25Kb:0:0:77:1.8e+02
chr9	19750000	19775000	SLC24A2:-25Kb:6.8e-11:8.3e-13:1.1e+02:2.2e+02
chr9	20475000	20500000	MIR4474:-25Kb:0:0:85:2.4e+02
chr9	21050000	21075000	PTPLAD2:25Kb:0:0:2.1e+02:3.5e+02
chr9	21300000	21325000	IFNA1:-125Kb:4.9e-11:6.6e-13:52:1.6e+02
chr9	21775000	21800000	MTAP:-25Kb:0:0:41:1.8e+02
chr9	27325000	27350000	IFNK:-175Kb:0:0:56:1.6e+02
chr9	27325000	27350000	MOB3B:-200Kb:0:0:52:1.8e+02
chr9	27350000	27375000	MOB3B:-175Kb:4e-12:1e-13:56:1.4e+02
chr9	32550000	32575000	ACO1:175Kb:3.9e-11:5.1e-13:52:1.6e+02
chr9	33225000	33250000	BAG1:-25Kb:1.2e-12:1.5e-14:3.1e+02:4.8e+02
chr9	33225000	33250000	CHMP5:-25Kb:1.2e-12:1.5e-14:3.1e+02:4.8e+02
chr9	33250000	33275000	SPINK4:25Kb:6.5e-13:9e-15:3.1e+02:4.8e+02
chr9	33400000	33425000	AQP3:-25Kb:7.7e-15:2.2e-16:3.1e+02:5e+02
chr9	33425000	33450000	AQP7:25Kb:1.8e-14:2.2e-16:3.1e+02:5e+02
chr9	33425000	33450000	NOL6:-25Kb:0:0:3.1e+02:5.9e+02
chr9	33450000	33475000	AQP3:25Kb:0:0:3.1e+02:5.9e+02
chr9	34400000	34425000	LOC415056:-150Kb:1.8e-11:7.4e-13:1.1e+02:3.1e+02
chr9	34500000	34525000	LOC415056:-50Kb:1.1e-12:3.1e-14:2.2e+02:4.3e+02
chr9	34550000	34575000	CNTFR:-25Kb:8.8e-13:1.2e-14:3.5e+02:5.6e+02
chr9	34550000	34575000	ENHO:50Kb:2.2e-12:2.9e-14:2.2e+02:4.3e+02
chr9	34575000	34600000	LOC415056:25Kb:1.1e-12:2e-14:3.5e+02:5.6e+02
chr9	35600000	35625000	CREB3:-125Kb:2.2e-12:6.3e-14:2.8:2.4e+02
chr9	35600000	35625000	GBA2:-125Kb:2.2e-12:6.3e-14:2.8:2.4e+02
chr9	35600000	35625000	RGP1:-125Kb:2.2e-12:6.3e-14:2.8:2.4e+02
chr9	35600000	35625000	TLN1:-125Kb:2.2e-12:6.3e-14:2.8:2.4e+02
chr9	35600000	35625000	TPM2:-75Kb:1.5e-13:4.1e-15:3.8:2.6e+02
chr9	35650000	35675000	CREB3:-75Kb:0:0:3.8:3.4e+02
chr9	35650000	35675000	GBA2:-75Kb:0:0:3.8:3.4e+02
chr9	35650000	35675000	RGP1:-75Kb:0:0:3.8:3.4e+02
chr9	35650000	35675000	TLN1:-75Kb:0:0:3.8:3.4e+02
chr9	35650000	35675000	TPM2:-25Kb:0:0:7.6:5.5e+02
chr9	35675000	35700000	ARHGEF39:25Kb:0:0:7.6:5.5e+02
chr9	35675000	35700000	CA9:25Kb:0:0:7.6:5.5e+02
chr9	35675000	35700000	CCDC107:25Kb:0:0:7.6:5.5e+02
chr9	35675000	35700000	CD72:75Kb:4.4e-12:1.2e-13:3.8:2.6e+02
chr9	35675000	35700000	MIR4667:75Kb:4.4e-12:1.2e-13:3.8:2.6e+02
chr9	35675000	35700000	RMRP:25Kb:0:0:7.6:5.5e+02
chr9	35675000	35700000	SIT1:25Kb:0:0:7.6:5.5e+02
chr9	35675000	35700000	TESK1:75Kb:4.4e-12:1.2e-13:3.8:2.6e+02
chr9	35700000	35725000	ARHGEF39:50Kb:0:0:4.9:4.5e+02
chr9	35700000	35725000	CA9:50Kb:0:0:4.9:4.5e+02
chr9	35700000	35725000	CCDC107:50Kb:0:0:4.9:4.5e+02
chr9	35700000	35725000	CD72:100Kb:0:0:3.2:3e+02
chr9	35700000	35725000	MIR4667:100Kb:0:0:3.2:3e+02
chr9	35700000	35725000	RMRP:50Kb:0:0:4.9:4.5e+02
chr9	35700000	35725000	SIT1:50Kb:0:0:4.9:4.5e+02
chr9	35700000	35725000	TESK1:100Kb:0:0:3.2:3e+02
chr9	35725000	35750000	ARHGEF39:75Kb:0:0:3.8:3.4e+02
chr9	35725000	35750000	CA9:75Kb:0:0:3.8:3.4e+02
chr9	35725000	35750000	CCDC107:75Kb:0:0:3.8:3.4e+02
chr9	35725000	35750000	CD72:125Kb:2.6e-11:1.1e-12:2.8:2.4e+02
chr9	35725000	35750000	MIR4667:125Kb:2.6e-11:1.1e-12:2.8:2.4e+02
chr9	35725000	35750000	RMRP:75Kb:0:0:3.8:3.4e+02
chr9	35725000	35750000	SIT1:75Kb:0:0:3.8:3.4e+02
chr9	35725000	35750000	TESK1:125Kb:2.6e-11:1.1e-12:2.8:2.4e+02
chr9	36775000	36800000	MIR4475:-25Kb:0:0:2.1e+02:5.5e+02
chr9	36825000	36850000	MIR4475:25Kb:0:0:2.1e+02:5.2e+02
chr9	36825000	36850000	MIR4540:-25Kb:0:0:2.1e+02:5.1e+02
chr9	36900000	36925000	MIR4476:25Kb:0:0:2.1e+02:4.4e+02
chr9	37000000	37025000	PAX5:-25Kb:0:0:2.1e+02:4.4e+02
chr9	37050000	37075000	PAX5:25Kb:1.3e-12:3.3e-14:2.1e+02:4e+02
chr9	38450000	38475000	IGFBPL1:50Kb:9.3e-13:1.3e-14:0.062:1.4e+02
chr9	66450000	66475000	PTGER4P2-CDK2AP2P2:-25Kb:0:0:2.6:19
chr9	66525000	66550000	PTGER4P2-CDK2AP2P2:50Kb:0:0:4.4:9
chr9	68400000	68425000	LOC642236:-50Kb:0:0:0:10
chr9	71125000	71150000	TMEM252:-25Kb:6.5e-12:8.1e-14:1.6e+02:2.3e+02
chr9	71175000	71200000	TMEM252:25Kb:3.4e-11:8.5e-13:1.6e+02:2.3e+02
chr9	71600000	71625000	PRKACG:-25Kb:0:0:1.6e+02:2.9e+02
chr9	71800000	71825000	FXN:150Kb:0:0:46:1.5e+02
chr9	73075000	73100000	KLF9:50Kb:4.3e-12:5.7e-14:1.4e+02:2.6e+02
chr9	77750000	77775000	NMRK1:50Kb:1.7e-11:2.3e-13:1e+02:1.8e+02
chr9	77750000	77775000	OSTF1:50Kb:1.7e-11:2.3e-13:1e+02:1.8e+02
chr9	82200000	82225000	TLE4:25Kb:6.4e-12:8.6e-14:1.4e+02:2e+02
chr9	86850000	86875000	C9orf64:300Kb:8e-14:1.1e-15:33:1.3e+02
chr9	93800000	93825000	LOC100129316:-25Kb:5.7e-12:8.7e-14:2.6e+02:4e+02
chr9	95350000	95375000	LOC100128361:-25Kb:2.4e-13:6.6e-15:1.7e+02:3.6e+02
chr9	95400000	95425000	IPPK:-25Kb:0:0:1.7e+02:4.2e+02
chr9	95400000	95425000	LOC100128361:25Kb:0:0:1.7e+02:3.8e+02
chr9	95475000	95500000	ANKRD19P:-75Kb:8.5e-15:1.1e-16:1.3e+02:3.3e+02
chr9	95475000	95500000	BICD2:-50Kb:0:0:1.9e+02:4.2e+02
chr9	96675000	96700000	BARX1:-25Kb:0:0:2.4e+02:4.6e+02
chr9	98900000	98925000	LOC158434:25Kb:6.3e-11:8.5e-13:2.1e+02:3.3e+02
chr9	100875000	100900000	CORO2A:-75Kb:6.5e-11:8.7e-13:1.4e+02:3e+02
chr9	100950000	100975000	TRIM14:75Kb:1.5e-11:2e-13:1.4e+02:3e+02
chr9	102600000	102625000	NR4A3:25Kb:1.1e-11:1.4e-13:1.6e+02:2.9e+02
chr9	104325000	104350000	PPP3R2:-25Kb:0:0:1.2e+02:2.1e+02
chr9	106875000	106900000	SMC2:25Kb:0:0:1e+02:1.9e+02
chr9	107900000	107925000	ABCA1:225Kb:3.7e-11:4.8e-13:60:1.6e+02
chr9	108175000	108200000	FSD1L:-25Kb:7.1e-15:1.1e-16:1.6e+02:2.7e+02
chr9	108425000	108450000	TAL2:25Kb:0:0:1.6e+02:2.9e+02
chr9	111625000	111650000	ACTL7A:25Kb:0:0:2.1e+02:3.3e+02
chr9	111625000	111650000	ACTL7B:25Kb:0:0:2.1e+02:3.3e+02
chr9	117025000	117050000	KIF12:175Kb:0:0:83:2.9e+02
chr9	117050000	117075000	KIF12:200Kb:2.2e-12:6e-14:76:2.6e+02
chr9	120150000	120175000	ASTN2:-25Kb:0:0:1.7e+02:2.5e+02
chr9	123650000	123675000	PHF19:25Kb:1.8e-11:2.4e-13:3.3e+02:5.3e+02
chr9	123650000	123675000	TRAF1:-25Kb:0:0:3.3e+02:6.2e+02
chr9	124350000	124375000	DAB2IP:25Kb:3.8e-12:5e-14:3.7e+02:5.9e+02
chr9	124950000	124975000	LHX6:-25Kb:3.1e-13:4.1e-15:2.8e+02:5e+02
chr9	125100000	125125000	MIR4478:225Kb:0:0:59:3.8e+02
chr9	125100000	125125000	TTLL11:250Kb:1.6e-14:2.2e-16:51:2.8e+02
chr9	129950000	129975000	RALGPS1:275Kb:7.9e-11:9.9e-13:86:2.6e+02
chr9	131900000	131925000	IER5L:-25Kb:0:0:2.9e+02:5.2e+02
chr9	134325000	134350000	SNORD62A:-25Kb:7.9e-12:1.1e-13:3.6e+02:5.5e+02
chr9	134325000	134350000	SNORD62B:-25Kb:7.9e-12:1.1e-13:3.6e+02:5.5e+02
chr9	134450000	134475000	RAPGEF1:-150Kb:3e-12:8.1e-14:1e+02:2.9e+02
chr9	134475000	134500000	RAPGEF1:-125Kb:3e-12:4.7e-14:1.2e+02:3.1e+02
chr9	140075000	140100000	C9orf169:-25Kb:0:0:4.3e+02:6.9e+02
chr9	140075000	140100000	NDOR1:-25Kb:0:0:4.3e+02:6.9e+02
chr9	140075000	140100000	RNF208:-25Kb:0:0:4.3e+02:6.9e+02
chr9	140075000	140100000	RNF224:-25Kb:0:0:4.3e+02:6.9e+02
chr9	140075000	140100000	TMEM203:-25Kb:0:0:4.3e+02:6.9e+02
chr9	140100000	140125000	ANAPC2:25Kb:0:0:4.3e+02:6.9e+02
chr9	140100000	140125000	SSNA1:25Kb:0:0:4.3e+02:6.9e+02
chr9	140100000	140125000	TPRN:25Kb:0:0:4.3e+02:6.9e+02
chr9	140350000	140375000	ARRDC1:-150Kb:0:0:3.1e+02:5.6e+02
chr9	140350000	140375000	C9orf37:-150Kb:0:0:3.1e+02:5.6e+02
chr9	140350000	140375000	EHMT1:-150Kb:0:0:3.1e+02:5.6e+02
chr9	140350000	140375000	ZMYND19:-125Kb:0:0:3.1e+02:5.6e+02
chr9	140375000	140400000	MRPL41:-50Kb:0:0:3.1e+02:5.6e+02
chr9	140375000	140400000	PNPLA7:-50Kb:0:0:3.1e+02:5.6e+02
chr9	140375000	140400000	WDR85:-75Kb:0:0:3.1e+02:5.6e+02
chrX	6325000	6350000	MIR4770:25Kb:7.2e-13:9.1e-15:95:1.7e+02
chrX	7025000	7050000	HDHD1:-25Kb:0:0:95:2.3e+02
chrX	7025000	7050000	MIR4767:-25Kb:0:0:95:2.3e+02
chrX	7075000	7100000	HDHD1:25Kb:4.3e-11:1.1e-12:95:1.8e+02
chrX	7075000	7100000	MIR4767:25Kb:4.3e-11:1.1e-12:95:1.8e+02
chrX	9900000	9925000	LOC100288814:-25Kb:8.2e-12:1.1e-13:2.4e+02:3.9e+02
chrX	10000000	10025000	WWC3:25Kb:0:0:2.4e+02:4.1e+02
chrX	10050000	10075000	WWC3:75Kb:1.6e-12:6.3e-14:1.1e+02:2.6e+02
chrX	10075000	10100000	WWC3:100Kb:8.4e-15:2.2e-16:88:2.6e+02
chrX	11150000	11175000	HCCS:25Kb:0:0:92:2.2e+02
chrX	11800000	11825000	MSL3:25Kb:3.8e-12:5.4e-14:1.3e+02:2e+02
chrX	12825000	12850000	TLR8:-75Kb:1.2e-12:1.6e-14:1.1e+02:2.4e+02
chrX	13025000	13050000	FAM9C:-25Kb:0:0:2.3e+02:3.8e+02
chrX	13075000	13100000	FAM9C:25Kb:0:0:2.3e+02:3.9e+02
chrX	15575000	15600000	BMX:75Kb:0:0:82:2.1e+02
chrX	15575000	15600000	PIR:75Kb:0:0:82:2.1e+02
chrX	15575000	15600000	PIR-FIGF:75Kb:0:0:82:2.1e+02
chrX	16625000	16650000	S100G:-25Kb:0:0:1.7e+02:3e+02
chrX	16900000	16925000	REPS2:-50Kb:7.8e-13:2.1e-14:1.2e+02:2.3e+02
chrX	16925000	16950000	REPS2:-25Kb:0:0:2e+02:3.4e+02
chrX	18400000	18425000	PHKA2-AS1:-500Kb:0:0:29:2.1e+02
chrX	18875000	18900000	PHKA2-AS1:-25Kb:1.7e-11:7.5e-13:1.2e+02:2.8e+02
chrX	18925000	18950000	PHKA2-AS1:25Kb:0:0:1.2e+02:3.5e+02
chrX	19025000	19050000	PHKA2:25Kb:8.1e-11:1.1e-12:1.2e+02:2.8e+02
chrX	19375000	19400000	PDHA1:25Kb:0:0:93:2.9e+02
[truncated: 178 more rows]
