# Supplementary material for: Promoter-enhancer interactions identified from Hi-C data using probabilistic models and hierarchical topological domains
Source: Nat Commun. 2017 Dec 21;8:2237. doi: 10.1038/s41467-017-02386-3 (PMC5740158; doi:10.1038/s41467-017-02386-3)
Supplement: Supplementary file 4 — Supplementary Data 1 [file 41467_2017_2386_MOESM4_ESM.zip › lib25_KBM7.enh_1e-2.bed]

chr10	-375000	-350000	DUX2:-450Kb:0.00024:5.7e-06:2.5e+02:3.6e+02
chr10	-375000	-350000	DUX4L2:-450Kb:0.00024:5.7e-06:2.5e+02:3.6e+02
chr10	-375000	-350000	DUX4L5:-450Kb:0.00024:5.7e-06:2.5e+02:3.6e+02
chr10	-375000	-350000	TUBB8:-450Kb:0.00024:5.7e-06:2.5e+02:3.6e+02
chr10	-275000	-250000	ZMYND11:-450Kb:0.0035:0.00017:2.5e+02:3.4e+02
chr10	-225000	-200000	ZMYND11:-400Kb:0.0035:0.00024:2.5e+02:3.3e+02
chr10	-100000	-75000	DUX2:-175Kb:0.0075:0.00036:48:1.3e+02
chr10	-100000	-75000	DUX4L2:-175Kb:0.0075:0.00036:48:1.3e+02
chr10	-100000	-75000	DUX4L5:-175Kb:0.0075:0.00036:48:1.3e+02
chr10	-100000	-75000	TUBB8:-175Kb:0.0075:0.00036:48:1.3e+02
chr10	0	25000	ZMYND11:-175Kb:0.0035:0.00015:57:1.4e+02
chr10	200000	225000	MIR5699:-475Kb:0.00025:2.2e-05:48:1.3e+02
chr10	200000	225000	PRR26:-475Kb:0.00025:2.2e-05:48:1.3e+02
chr10	225000	250000	MIR5699:-450Kb:9.4e-08:3.2e-09:52:1.7e+02
chr10	225000	250000	PRR26:-450Kb:9.4e-08:3.2e-09:52:1.7e+02
chr10	250000	275000	DIP2C:-475Kb:0.0014:0.00012:45:1.2e+02
chr10	250000	275000	MIR5699:-425Kb:0.00022:1.5e-05:57:1.4e+02
chr10	250000	275000	PRR26:-425Kb:0.00022:1.5e-05:57:1.4e+02
chr10	275000	300000	DIP2C:-450Kb:0.00068:4.7e-05:48:1.3e+02
chr10	275000	300000	MIR5699:-400Kb:0.00048:4.9e-05:62:1.4e+02
chr10	275000	300000	PRR26:-400Kb:0.00048:4.9e-05:62:1.4e+02
chr10	325000	350000	MIR5699:-350Kb:0.0012:0.00014:78:1.5e+02
chr10	325000	350000	PRR26:-350Kb:0.0012:0.00014:78:1.5e+02
chr10	475000	500000	MIR5699:-200Kb:2.3e-07:1.2e-08:2.5e+02:3.6e+02
chr10	475000	500000	PRR26:-200Kb:2.3e-07:1.2e-08:2.5e+02:3.6e+02
chr10	525000	550000	MIR5699:-150Kb:8.4e-14:1.4e-15:2.5e+02:4.1e+02
chr10	525000	550000	PRR26:-150Kb:8.4e-14:1.4e-15:2.5e+02:4.1e+02
chr10	550000	575000	DIP2C:-175Kb:2.6e-14:4.4e-16:2.5e+02:4.1e+02
chr10	600000	625000	DIP2C:-125Kb:0.00016:8.4e-06:2.5e+02:3.4e+02
chr10	625000	650000	DIP2C:-100Kb:0.00016:5.8e-06:1.5e+02:2.4e+02
chr10	975000	1000000	LARP4B:0Kb:0.0056:6.9e-05:2.5e+02:3.2e+02
chr10	1025000	1050000	IDI2:-25Kb:0.00019:2.3e-06:2.5e+02:3.3e+02
chr10	1025000	1050000	IDI2-AS1:-25Kb:0.00019:2.3e-06:2.5e+02:3.3e+02
chr10	1050000	1075000	GTPBP4:25Kb:0.00017:2.2e-06:2.5e+02:3.3e+02
chr10	1175000	1200000	LINC00200:-25Kb:6e-10:8.3e-12:1.4e+02:2.6e+02
chr10	1225000	1250000	LINC00200:25Kb:3.1e-09:8.6e-11:1.4e+02:2.5e+02
chr10	1450000	1475000	ADARB2-AS1:-100Kb:0.0049:0.00026:64:1.2e+02
chr10	1525000	1550000	ADARB2-AS1:-25Kb:0:0:1.4e+02:2.9e+02
chr10	1575000	1600000	ADARB2-AS1:25Kb:1.3e-14:3.3e-16:1.4e+02:2.8e+02
chr10	1600000	1625000	ADARB2-AS1:50Kb:1.6e-05:6.3e-07:96:1.8e+02
chr10	2375000	2400000	LINC00701:25Kb:0.0046:5.5e-05:97:1.6e+02
chr10	3125000	3150000	PFKP:25Kb:6.2e-05:7.9e-07:1.9e+02:2.9e+02
chr10	3125000	3150000	PITRM1-AS1:-50Kb:0.00097:3.6e-05:1.1e+02:1.9e+02
chr10	3150000	3175000	PITRM1:-50Kb:0.00086:2.2e-05:1.1e+02:1.9e+02
chr10	3150000	3175000	PITRM1-AS1:-25Kb:0:0:1.9e+02:4.6e+02
chr10	3175000	3200000	PITRM1:-25Kb:7.9e-05:9.9e-07:2.2e+02:3.2e+02
chr10	3200000	3225000	PITRM1-AS1:25Kb:3.8e-05:9.4e-07:2.2e+02:3.2e+02
chr10	3800000	3825000	KLF6:-25Kb:0.00012:4.8e-06:1.3e+02:2.3e+02
chr10	3850000	3875000	KLF6:25Kb:0:0:1.3e+02:3.3e+02
chr10	3875000	3900000	KLF6:50Kb:3e-07:8.1e-09:97:2.2e+02
chr10	3900000	3925000	KLF6:75Kb:0.00044:2.4e-05:81:1.7e+02
chr10	4875000	4900000	AKR1E2:25Kb:0.0029:3.6e-05:1.5e+02:2.5e+02
chr10	4875000	4900000	UCN3:-525Kb:0.001:3.9e-05:39:1.4e+02
chr10	5375000	5400000	UCN3:-25Kb:0.00029:7.4e-06:1.5e+02:2.6e+02
chr10	5400000	5425000	TUBAL3:-25Kb:0.00036:4.5e-06:1.5e+02:2.6e+02
chr10	5425000	5450000	UCN3:25Kb:0.00023:3e-06:1.5e+02:2.6e+02
chr10	5500000	5525000	CALML3:-50Kb:8.7e-06:5.7e-07:1.1e+02:2.4e+02
chr10	5500000	5525000	CALML5:-25Kb:0:0:1.5e+02:4.2e+02
chr10	5525000	5550000	CALML3:-25Kb:0:0:1.5e+02:4.4e+02
chr10	5550000	5575000	CALML5:25Kb:0:0:1.5e+02:4.4e+02
chr10	5575000	5600000	CALML3:25Kb:0:0:1.5e+02:5.1e+02
chr10	5575000	5600000	CALML5:50Kb:5.9e-10:2.3e-11:1.1e+02:2.8e+02
chr10	5600000	5625000	CALML3:50Kb:2e-08:1e-09:1.1e+02:2.7e+02
chr10	5600000	5625000	CALML5:75Kb:0.0012:9.6e-05:91:1.9e+02
chr10	5625000	5650000	CALML3:75Kb:2e-08:1.1e-09:91:2.5e+02
chr10	5625000	5650000	CALML5:100Kb:2.9e-06:1.5e-07:81:2.2e+02
chr10	5650000	5675000	CALML3:100Kb:3.5e-05:2.8e-06:81:2e+02
chr10	5650000	5675000	CALML5:125Kb:1.2e-05:8e-07:73:2e+02
chr10	5950000	5975000	ANKRD16:25Kb:0.0067:8.1e-05:3.1e+02:4.1e+02
chr10	5950000	5975000	FBXO18:25Kb:0.0067:8.1e-05:3.1e+02:4.1e+02
chr10	6025000	6050000	IL2RA:-75Kb:0.00041:1.6e-05:1.4e+02:2.6e+02
chr10	6075000	6100000	IL2RA:-25Kb:0.0003:4e-06:3.1e+02:4.3e+02
chr10	6100000	6125000	RBM17:-25Kb:0.001:1.3e-05:3.1e+02:4.2e+02
chr10	6125000	6150000	IL2RA:25Kb:0.00041:1.3e-05:3.1e+02:4.2e+02
chr10	6150000	6175000	MIR3155A:-25Kb:2.9e-07:3.7e-09:3.1e+02:4.6e+02
chr10	6150000	6175000	MIR3155B:-25Kb:2.9e-07:3.7e-09:3.1e+02:4.6e+02
chr10	6150000	6175000	PFKFB3:-25Kb:2.9e-07:3.7e-09:3.1e+02:4.6e+02
chr10	6200000	6225000	MIR3155A:25Kb:8.6e-05:2.2e-06:3.1e+02:4.3e+02
chr10	6200000	6225000	MIR3155B:25Kb:8.6e-05:2.2e-06:3.1e+02:4.3e+02
chr10	6200000	6225000	PFKFB3:25Kb:8.6e-05:2.2e-06:3.1e+02:4.3e+02
chr10	6875000	6900000	SFMBT2:-575Kb:0.00097:6.4e-05:34:1e+02
chr10	6900000	6925000	SFMBT2:-550Kb:0.0058:0.00067:35:90
chr10	6925000	6950000	SFMBT2:-525Kb:0.0069:0.00092:35:89
chr10	6950000	6975000	SFMBT2:-500Kb:2.2e-06:7.3e-08:36:1.3e+02
chr10	7075000	7100000	SFMBT2:-375Kb:0.0098:0.0018:40:90
chr10	7125000	7150000	SFMBT2:-325Kb:0.0024:0.00023:42:1e+02
chr10	7150000	7175000	SFMBT2:-300Kb:6.8e-11:1.1e-12:43:1.6e+02
chr10	7175000	7200000	SFMBT2:-275Kb:0.0083:0.0014:44:96
chr10	7200000	7225000	SFMBT2:-250Kb:0.00016:7.8e-06:46:1.2e+02
chr10	7225000	7250000	SFMBT2:-225Kb:0.0011:9e-05:47:1.1e+02
chr10	7275000	7300000	SFMBT2:-175Kb:0.0083:0.0013:52:1e+02
chr10	7550000	7575000	ITIH2:-175Kb:0.00081:3.1e-05:52:1.2e+02
chr10	7575000	7600000	ITIH2:-150Kb:6.2e-05:9.4e-07:60:1.4e+02
chr10	7750000	7775000	ITIH2:25Kb:6.2e-05:1.6e-06:2.3e+02:3e+02
chr10	7825000	7850000	TAF3:-25Kb:2.6e-08:3.2e-10:1.6e+02:3.2e+02
chr10	7850000	7875000	ATP5C1:25Kb:2.5e-08:3.1e-10:1.6e+02:3.2e+02
chr10	7850000	7875000	KIN:25Kb:2.5e-08:3.1e-10:1.6e+02:3.2e+02
chr10	11550000	11575000	ECHDC3:-225Kb:0.0039:4.8e-05:56:1.9e+02
chr10	12625000	12650000	MIR4480:25Kb:6.3e-05:7.8e-07:2.5e+02:3.4e+02
chr10	12850000	12875000	LOC283070:-25Kb:0.0011:1.4e-05:2.5e+02:3.3e+02
chr10	13225000	13250000	MCM10:25Kb:3e-12:3.7e-14:2.5e+02:3.8e+02
chr10	14575000	14600000	CDNF:-300Kb:0.00015:1.9e-06:51:1.4e+02
chr10	14575000	14600000	FAM107B:-225Kb:0.0085:0.00011:57:1.2e+02
chr10	14575000	14600000	HSPA14:-300Kb:0.00015:1.9e-06:51:1.4e+02
chr10	15225000	15250000	FAM171A1:-175Kb:4.3e-05:2.4e-06:70:1.5e+02
chr10	15225000	15250000	NMT2:25Kb:0.0055:6.9e-05:2.4e+02:3.1e+02
chr10	15250000	15275000	FAM171A1:-150Kb:8.7e-06:1.8e-07:82:1.7e+02
chr10	15275000	15300000	FAM171A1:-125Kb:1.7e-05:7.2e-07:76:1.6e+02
chr10	15300000	15325000	FAM171A1:-100Kb:0.00012:1e-05:89:1.6e+02
chr10	15325000	15350000	FAM171A1:-75Kb:0.0012:0.00011:1.1e+02:1.7e+02
chr10	15375000	15400000	FAM171A1:-25Kb:8.7e-06:2.5e-07:2.4e+02:3.3e+02
chr10	15425000	15450000	FAM171A1:25Kb:4.3e-05:3e-06:2.4e+02:3.2e+02
chr10	15425000	15450000	ITGA8:-325Kb:0.0014:7.1e-05:38:97
chr10	15450000	15475000	ITGA8:-300Kb:8.1e-05:2.1e-06:41:1.1e+02
chr10	15475000	15500000	ITGA8:-275Kb:2.5e-08:3.2e-10:45:1.4e+02
chr10	15500000	15525000	ITGA8:-250Kb:0.0012:4.7e-05:49:1.1e+02
chr10	16450000	16475000	PTER:-25Kb:0.00014:1.8e-06:1.6e+02:2.4e+02
chr10	16525000	16550000	C1QL3:-25Kb:0.0036:4.3e-05:1.6e+02:2.2e+02
chr10	16825000	16850000	RSU1:-25Kb:0.00017:7.4e-06:1.3e+02:1.9e+02
chr10	16875000	16900000	VIM:-375Kb:1.8e-05:1.2e-06:33:1e+02
chr10	16900000	16925000	VIM:-350Kb:1.8e-05:1.1e-06:35:1e+02
chr10	16925000	16950000	VIM:-325Kb:2.8e-10:7.6e-12:37:1.3e+02
chr10	16950000	16975000	TRDMT1:-275Kb:0.00017:4.6e-06:41:1e+02
chr10	16950000	16975000	VIM:-300Kb:1.2e-05:4.7e-07:39:1.1e+02
chr10	17025000	17050000	VIM:-225Kb:0.0005:4.8e-05:47:1e+02
chr10	17050000	17075000	VIM:-200Kb:6.3e-05:5.2e-06:50:1.1e+02
chr10	17175000	17200000	CUBN:25Kb:0.0045:5.6e-05:2e+02:2.6e+02
chr10	17225000	17250000	VIM:-25Kb:4.7e-13:6.4e-15:2e+02:3.1e+02
chr10	17250000	17275000	TRDMT1:25Kb:2.6e-13:3.6e-15:2e+02:3.1e+02
chr10	17275000	17300000	RSU1:425Kb:1.5e-06:4.3e-08:31:1.1e+02
chr10	17300000	17325000	RSU1:450Kb:7.5e-09:1.1e-10:29:1.3e+02
chr10	17325000	17350000	RSU1:475Kb:0.0037:0.00022:28:82
chr10	17450000	17475000	ST8SIA6-AS1:25Kb:0.00016:1.9e-06:2e+02:2.7e+02
chr10	18200000	18225000	SLC39A12:-25Kb:0.0038:0.00012:4.5:48
chr10	18250000	18275000	SLC39A12:25Kb:2.4e-07:3.9e-09:1.6e+02:2.3e+02
chr10	18450000	18475000	CACNB2:25Kb:1.5e-05:1.9e-07:1.6e+02:2.1e+02
chr10	18475000	18500000	SLC39A12:250Kb:0.0068:0.00032:29:69
chr10	20075000	20100000	PLXDC2:-25Kb:4.9e-05:6.5e-07:36:1e+02
chr10	20125000	20150000	PLXDC2:25Kb:0.0031:8.3e-05:1.4e+02:1.9e+02
chr10	21550000	21575000	C10orf114:-225Kb:1.7e-08:2.3e-10:45:1.3e+02
chr10	21550000	21575000	MIR1915:-225Kb:1.7e-08:2.3e-10:45:1.3e+02
chr10	21575000	21600000	C10orf114:-200Kb:0.00028:1.6e-05:50:1.1e+02
chr10	21575000	21600000	MIR1915:-200Kb:0.00028:1.6e-05:50:1.1e+02
chr10	21750000	21775000	C10orf114:-25Kb:0.00028:1.2e-05:1.9e+02:2.5e+02
chr10	21750000	21775000	MIR1915:-25Kb:0.00028:1.2e-05:1.9e+02:2.5e+02
chr10	22025000	22050000	C10orf114:250Kb:7.8e-05:2.2e-06:40:1e+02
chr10	22025000	22050000	MIR1915:250Kb:7.8e-05:2.2e-06:40:1e+02
chr10	22550000	22575000	LOC100130992:25Kb:0.0042:5.1e-05:1.6e+02:2.2e+02
chr10	22750000	22775000	LOC100499489:25Kb:2.6e-14:3.3e-16:1.6e+02:2.7e+02
chr10	22875000	22900000	PIP4K2A:-125Kb:0.0019:4.9e-05:62:1.2e+02
chr10	22975000	23000000	PIP4K2A:-25Kb:3.5e-08:4.6e-10:1.6e+02:2.4e+02
chr10	23175000	23200000	ARMC3:-25Kb:8.3e-13:1e-14:1.6e+02:2.6e+02
chr10	23600000	23625000	C10orf67:-25Kb:0.0045:0.00011:1.4e+02:1.9e+02
chr10	23650000	23675000	C10orf67:25Kb:1.3e-07:1.6e-09:1.4e+02:2.1e+02
chr10	23800000	23825000	C10orf67:175Kb:0.0089:0.00034:37:79
chr10	24525000	24550000	MIR603:-25Kb:0.0018:2.2e-05:1.4e+02:1.9e+02
chr10	24925000	24950000	PRTFDC1:-300Kb:0.0085:0.0012:37:72
chr10	24950000	24975000	PRTFDC1:-275Kb:0.0016:0.00016:39:80
chr10	24975000	25000000	PRTFDC1:-250Kb:9e-05:5.2e-06:41:91
chr10	25000000	25025000	PRTFDC1:-225Kb:0.0085:0.0011:43:78
chr10	25025000	25050000	PRTFDC1:-200Kb:0.00083:7.2e-05:46:89
chr10	25050000	25075000	PRTFDC1:-175Kb:0.00034:2.5e-05:49:95
chr10	25125000	25150000	PRTFDC1:-100Kb:0.0017:0.0002:57:97
chr10	25175000	25200000	PRTFDC1:-50Kb:2.2e-06:9.7e-08:1e+02:1.6e+02
chr10	25200000	25225000	PRTFDC1:-25Kb:9.9e-11:1.4e-12:1.8e+02:2.6e+02
chr10	25250000	25275000	PRTFDC1:25Kb:2.8e-07:8.3e-09:1.8e+02:2.4e+02
chr10	26175000	26200000	MYO3A:-25Kb:0.0009:1.1e-05:1.5e+02:2.1e+02
chr10	26475000	26500000	GAD2:-25Kb:9.1e-12:2.5e-13:1.5e+02:2.4e+02
chr10	26525000	26550000	GAD2:25Kb:1.6e-14:2.2e-16:1.5e+02:2.5e+02
chr10	26700000	26725000	APBB1IP:-25Kb:2.3e-12:6e-14:1.9e+02:2.8e+02
chr10	26750000	26775000	APBB1IP:25Kb:0:0:1.9e+02:3.2e+02
chr10	26975000	27000000	ABI1:-175Kb:0.00011:2.8e-06:47:1.1e+02
chr10	27000000	27025000	ABI1:-150Kb:7.7e-12:1e-13:52:1.6e+02
chr10	27025000	27050000	ABI1:-125Kb:0.00031:1.2e-05:59:1.2e+02
chr10	27150000	27175000	PDSS1:175Kb:0.00026:3.2e-06:47:1.1e+02
chr10	27350000	27375000	ANKRD26:-25Kb:2.5e-06:3.1e-08:1.9e+02:2.6e+02
chr10	27450000	27475000	MASTL:25Kb:0.0019:2.4e-05:1.9e+02:2.4e+02
chr10	27450000	27475000	YME1L1:25Kb:0.0019:2.4e-05:1.9e+02:2.4e+02
chr10	27750000	27775000	RAB18:-25Kb:0:0:1.4e+02:3e+02
chr10	27800000	27825000	RAB18:25Kb:6.6e-06:1.8e-07:1.4e+02:2.1e+02
chr10	27825000	27850000	RAB18:50Kb:0.0084:0.00033:92:1.4e+02
chr10	28575000	28600000	MPP7:25Kb:2.5e-07:3.1e-09:1.4e+02:2.3e+02
chr10	28950000	28975000	LINC00837:-125Kb:0.005:0.00026:70:1.2e+02
chr10	28975000	29000000	BAMBI:25Kb:0.0023:0.00015:1.9e+02:2.4e+02
chr10	29050000	29075000	LINC00837:-25Kb:1.5e-06:1.9e-08:1.9e+02:2.7e+02
chr10	29075000	29100000	BAMBI:125Kb:0.0029:0.00023:70:1.2e+02
chr10	29100000	29125000	BAMBI:150Kb:0.0053:0.00076:63:1.1e+02
chr10	29100000	29125000	LINC00837:25Kb:0.0014:5.5e-05:1.9e+02:2.4e+02
chr10	29125000	29150000	BAMBI:175Kb:1.2e-05:3.7e-07:57:1.2e+02
chr10	29125000	29150000	LINC00837:50Kb:9.1e-05:2.4e-06:1.2e+02:1.9e+02
chr10	29150000	29175000	BAMBI:200Kb:0.0044:0.00056:52:97
chr10	29200000	29225000	BAMBI:250Kb:0.0037:0.00036:46:92
chr10	29250000	29275000	BAMBI:300Kb:4.5e-05:2.1e-06:41:1e+02
chr10	29275000	29300000	BAMBI:325Kb:4.4e-10:7.1e-12:39:1.3e+02
chr10	29575000	29600000	BAMBI:625Kb:0.0044:0.0005:26:71
chr10	29650000	29675000	PTCHD3P1:-25Kb:0.0014:1.7e-05:1.9e+02:2.6e+02
chr10	30125000	30150000	SVIL:125Kb:0.0098:0.00012:85:1.5e+02
chr10	30800000	30825000	MAP3K8:100Kb:1.3e-05:1.7e-07:99:2.2e+02
chr10	30825000	30850000	MAP3K8:125Kb:5.4e-05:1.4e-06:85:2e+02
chr10	33075000	33100000	ITGB1:-150Kb:0.0047:5.8e-05:46:1.1e+02
chr10	34075000	34100000	LINC00838:25Kb:0.0083:0.00011:2.1e+02:2.8e+02
chr10	34975000	35000000	PARD3:-125Kb:0.0076:0.0002:75:1.3e+02
chr10	35125000	35150000	PARD3:25Kb:0.0023:3.1e-05:2.5e+02:3.1e+02
chr10	35500000	35525000	CREM:100Kb:3.1e-05:3.8e-07:88:1.7e+02
chr10	35525000	35550000	GJD4:-350Kb:0.0005:1.3e-05:35:1e+02
chr10	35850000	35875000	CCNY:325Kb:0.00057:2.3e-05:38:1e+02
chr10	35850000	35875000	GJD4:-25Kb:3.3e-07:4.3e-09:2.5e+02:3.4e+02
chr10	35875000	35900000	CCNY:350Kb:0.00033:8.7e-06:35:1e+02
chr10	35900000	35925000	CCNY:375Kb:0.00023:3e-06:22:93
chr10	35900000	35925000	FZD8:-25Kb:0:0:78:2.2e+02
chr10	35950000	35975000	FZD8:25Kb:1.8e-05:4.7e-07:78:1.6e+02
chr10	38275000	38300000	ZNF37A:-100Kb:0.00044:1.2e-05:49:87
chr10	38300000	38325000	ZNF33A:25Kb:0.00032:4e-06:1.4e+02:1.8e+02
chr10	38325000	38350000	ZNF37A:-50Kb:0.0066:0.00026:83:1.1e+02
chr10	38350000	38375000	ZNF37A:-25Kb:0:0:1.4e+02:2.3e+02
chr10	38375000	38400000	ZNF33A:100Kb:0.0008:2e-05:49:87
chr10	42875000	42900000	LOC441666:25Kb:9.1e-05:1.1e-06:85:1.6e+02
chr10	42975000	43000000	LINC00839:25Kb:1.2e-06:1.5e-08:85:1.8e+02
chr10	43050000	43075000	ZNF37BP:25Kb:0.0022:2.8e-05:74:1.4e+02
chr10	43350000	43375000	MIR5100:-125Kb:0.005:0.00055:72:1.3e+02
chr10	43350000	43375000	RET:-200Kb:8.4e-10:2.3e-11:64:1.9e+02
chr10	43425000	43450000	MIR5100:-50Kb:0.005:0.00049:1.4e+02:2e+02
chr10	43425000	43450000	RET:-125Kb:0.0004:3.9e-05:72:1.4e+02
chr10	43450000	43475000	MIR5100:-25Kb:0:0:2.2e+02:3.8e+02
chr10	43450000	43475000	RET:-100Kb:3e-05:2.1e-06:84:1.7e+02
chr10	43475000	43500000	RET:-75Kb:6.2e-09:2.6e-10:1e+02:2.2e+02
chr10	43500000	43525000	MIR5100:25Kb:5.4e-08:3e-09:2.2e+02:3.2e+02
chr10	43500000	43525000	RET:-50Kb:0.0032:0.00035:1.4e+02:2e+02
chr10	43525000	43550000	MIR5100:50Kb:4.9e-09:1.4e-10:1.4e+02:2.5e+02
chr10	43525000	43550000	RET:-25Kb:0:0:2.2e+02:3.7e+02
chr10	43550000	43575000	MIR5100:75Kb:4.9e-09:2e-10:1e+02:2.2e+02
chr10	43575000	43600000	MIR5100:100Kb:0.0045:0.00037:84:1.5e+02
chr10	43575000	43600000	RET:25Kb:1.3e-07:6.9e-09:2.2e+02:3.2e+02
chr10	43600000	43625000	CSGALNACT2:-25Kb:1.3e-11:1.6e-13:2.2e+02:3.5e+02
chr10	43600000	43625000	MIR5100:125Kb:0.0016:0.00011:72:1.4e+02
chr10	43600000	43625000	RET:50Kb:9.7e-05:8.1e-06:1.4e+02:2.2e+02
chr10	43650000	43675000	CSGALNACT2:25Kb:0.0032:8.2e-05:2.2e+02:2.9e+02
chr10	43700000	43725000	CSGALNACT2:75Kb:0.0062:0.00024:1e+02:1.7e+02
chr10	43700000	43725000	RASGEF1A:-50Kb:0.0062:0.00016:1.4e+02:2e+02
chr10	43775000	43800000	RASGEF1A:25Kb:2.6e-07:3.4e-09:2.2e+02:3.3e+02
chr10	43850000	43875000	RASGEF1A:100Kb:0.0071:0.00028:84:1.5e+02
chr10	43875000	43900000	FXYD4:25Kb:8.6e-05:1.1e-06:2.2e+02:3.1e+02
chr10	43875000	43900000	ZNF487P:-50Kb:1.7e-06:2e-08:1.4e+02:2.4e+02
chr10	44150000	44175000	ZNF32:25Kb:0.00076:9.4e-06:1.2e+02:2e+02
chr10	44150000	44175000	ZNF32-AS1:25Kb:0.00076:9.4e-06:1.2e+02:2e+02
chr10	44150000	44175000	ZNF32-AS2:25Kb:0.00076:9.4e-06:1.2e+02:2e+02
chr10	44300000	44325000	HNRNPA3P1:25Kb:0.0089:0.00011:1.2e+02:1.9e+02
chr10	44325000	44350000	LINC00840:-25Kb:4.7e-06:1.2e-07:1.2e+02:2.2e+02
chr10	44350000	44375000	LINC00619:25Kb:5.8e-06:7.1e-08:1.2e+02:2.2e+02
chr10	44375000	44400000	LINC00840:25Kb:2.2e-11:2.7e-13:1.2e+02:2.6e+02
chr10	44375000	44400000	LINC00841:-25Kb:2.6e-05:3.3e-07:1.2e+02:2.2e+02
chr10	44425000	44450000	LINC00841:25Kb:0.00043:1.1e-05:1.2e+02:2e+02
chr10	44750000	44775000	LOC100130539:-25Kb:0.002:4.9e-05:1.2e+02:2e+02
chr10	44800000	44825000	LOC100130539:25Kb:0.00014:1.8e-06:1.2e+02:2.1e+02
chr10	44850000	44875000	CXCL12:-25Kb:9.9e-07:1.3e-08:1.2e+02:2.2e+02
chr10	45350000	45375000	TMEM72:-50Kb:0.00029:1.9e-05:88:1.6e+02
chr10	45375000	45400000	TMEM72:-25Kb:0:0:1.2e+02:2.8e+02
chr10	45400000	45425000	C10orf10:-50Kb:1.4e-05:5.2e-07:1.2e+02:2e+02
chr10	45400000	45425000	C10orf25:-75Kb:8.2e-13:3.3e-14:82:2.1e+02
chr10	45400000	45425000	RASSF4:-50Kb:1.4e-05:5.2e-07:1.2e+02:2e+02
chr10	45400000	45425000	TMEM72-AS1:-50Kb:1.4e-05:5.2e-07:1.2e+02:2e+02
chr10	45400000	45425000	ZNF22:-75Kb:8.2e-13:3.3e-14:82:2.1e+02
chr10	45425000	45450000	C10orf10:-25Kb:0:0:2e+02:4.2e+02
chr10	45425000	45450000	C10orf25:-50Kb:0:0:1.2e+02:3e+02
chr10	45425000	45450000	RASSF4:-25Kb:0:0:2e+02:4.2e+02
chr10	45425000	45450000	TMEM72:25Kb:7.4e-06:3e-07:2.3e+02:3.2e+02
chr10	45425000	45450000	TMEM72-AS1:-25Kb:0:0:2e+02:4.2e+02
chr10	45425000	45450000	ZNF22:-50Kb:0:0:1.2e+02:3e+02
chr10	45450000	45475000	C10orf25:-25Kb:0:0:2e+02:4.4e+02
chr10	45450000	45475000	TMEM72:50Kb:1.5e-05:8e-07:1.2e+02:2e+02
chr10	45450000	45475000	ZNF22:-25Kb:0:0:2e+02:4.4e+02
chr10	45475000	45500000	C10orf10:25Kb:0:0:2e+02:4.4e+02
chr10	45475000	45500000	RASSF4:25Kb:0:0:2e+02:4.4e+02
chr10	45475000	45500000	TMEM72:75Kb:5.4e-12:1.5e-13:82:2.1e+02
chr10	45475000	45500000	TMEM72-AS1:25Kb:0:0:2e+02:4.4e+02
chr10	46950000	46975000	GPRIN2:-25Kb:0:0:23:4.7e+02
chr10	46950000	46975000	HNRNPA1P33:-175Kb:0.0044:0.00043:7.2:1.2e+02
chr10	46950000	46975000	PPYR1:-125Kb:5e-06:4.9e-07:8.8:1.8e+02
chr10	46975000	47000000	HNRNPA1P33:-150Kb:1.6e-09:6.5e-11:7.9:2.3e+02
chr10	46975000	47000000	PPYR1:-100Kb:0:0:10:3.3e+02
chr10	46975000	47000000	SYT15:25Kb:0:0:23:4.7e+02
chr10	47000000	47025000	GPRIN2:25Kb:0:0:23:5.9e+02
chr10	47000000	47025000	HNRNPA1P33:-125Kb:1.8e-07:1.2e-08:8.8:2e+02
chr10	47000000	47025000	PPYR1:-75Kb:0:0:12:3.6e+02
chr10	47000000	47025000	SYT15:50Kb:1.3e-06:3.4e-08:15:2e+02
chr10	47025000	47050000	GPRIN2:50Kb:0:0:15:3.1e+02
chr10	47025000	47050000	HNRNPA1P33:-100Kb:4.1e-08:2.3e-09:10:2.1e+02
chr10	47025000	47050000	PPYR1:-50Kb:0:0:15:4.4e+02
chr10	47025000	47050000	SYT15:75Kb:0.0027:0.00014:12:1.4e+02
chr10	47050000	47075000	GPRIN2:75Kb:4e-11:3.4e-12:12:2.5e+02
chr10	47050000	47075000	HNRNPA1P33:-75Kb:0.00024:2e-05:12:1.6e+02
chr10	47050000	47075000	PPYR1:-25Kb:0:0:23:3.8e+02
chr10	47075000	47100000	GPRIN2:100Kb:0:0:10:3.3e+02
chr10	47075000	47100000	HNRNPA1P33:-50Kb:0:0:15:4.4e+02
chr10	47075000	47100000	SYT15:125Kb:1.5e-05:6e-07:8.8:1.8e+02
chr10	47100000	47125000	GPRIN2:125Kb:1.3e-12:9e-14:8.8:2.6e+02
chr10	47100000	47125000	HNRNPA1P33:-25Kb:0:0:23:6.2e+02
chr10	47100000	47125000	PPYR1:25Kb:0:0:23:6.8e+02
chr10	47125000	47150000	GPRIN2:150Kb:8.2e-10:8.1e-11:7.9:2.3e+02
chr10	47125000	47150000	PPYR1:50Kb:0:0:15:4.4e+02
chr10	47125000	47150000	SYT15:175Kb:0.0073:0.00049:7.2:1.2e+02
chr10	47600000	47625000	GPRIN2:625Kb:0.0014:0.00016:3.4:1.3e+02
chr10	47600000	47625000	PPYR1:525Kb:0.0016:0.00017:3.8:1.3e+02
chr10	47675000	47700000	GPRIN2:700Kb:0.0068:0.00085:3.2:1.1e+02
chr10	47675000	47700000	HNRNPA1P33:550Kb:0.0045:0.0005:3.7:1.2e+02
chr10	47675000	47700000	PPYR1:600Kb:0.0021:0.00026:3.5:1.2e+02
chr10	48325000	48350000	ZNF488:-25Kb:3.6e-10:9.7e-12:2.3e+02:3.3e+02
chr10	48350000	48375000	RBP3:-25Kb:0:0:2.3e+02:3.8e+02
chr10	48375000	48400000	GDF2:-25Kb:4.6e-12:6.2e-14:2.3e+02:3.5e+02
chr10	48375000	48400000	ZNF488:25Kb:0:0:2.3e+02:3.8e+02
chr10	48400000	48425000	GDF10:-25Kb:0.0023:0.00016:2.3e+02:2.9e+02
chr10	48400000	48425000	RBP3:25Kb:8.9e-13:2.4e-14:2.3e+02:3.5e+02
chr10	48425000	48450000	GDF2:25Kb:0.0051:0.00014:2.3e+02:2.9e+02
chr10	48450000	48475000	GDF10:25Kb:0.00039:1.6e-05:2.3e+02:3e+02
chr10	48475000	48500000	GDF10:50Kb:4.2e-08:5.8e-10:1.3e+02:2.2e+02
chr10	48500000	48525000	GDF10:75Kb:0.0067:0.00055:90:1.4e+02
chr10	48600000	48625000	GDF10:175Kb:0.0015:8e-05:41:1e+02
chr10	48625000	48650000	GDF10:200Kb:7.7e-08:2.1e-09:32:1.3e+02
chr10	49400000	49425000	FRMPD2P1:25Kb:0:0:0.29:1.5e+02
chr10	49425000	49450000	FRMPD2P1:50Kb:0.0015:3.7e-05:0.41:73
chr10	49450000	49475000	FRMPD2P1:75Kb:0.0047:0.00018:0.51:66
chr10	49725000	49750000	ARHGAP22:-125Kb:0.006:0.00015:97:1.8e+02
chr10	49750000	49775000	ARHGAP22:-100Kb:2.2e-12:2.8e-14:1.1e+02:2.8e+02
chr10	49900000	49925000	WDFY4:25Kb:0.00024:2.9e-06:3e+02:4e+02
chr10	50075000	50100000	LRRC18:-25Kb:2.8e-08:3.4e-10:3e+02:4.5e+02
chr10	50350000	50375000	C10orf128:-25Kb:3e-05:3.7e-07:3e+02:4.2e+02
chr10	50375000	50400000	C10orf71:-125Kb:0.0027:0.00016:97:1.8e+02
chr10	50475000	50500000	C10orf71:-25Kb:7.2e-08:2e-09:3e+02:4.3e+02
chr10	50525000	50550000	C10orf71:25Kb:1.1e-08:1.6e-10:3e+02:4.4e+02
chr10	50550000	50575000	C10orf71:50Kb:0.0027:0.00019:1.9e+02:2.6e+02
chr10	50575000	50600000	C10orf71:75Kb:0.002:8.6e-05:1.4e+02:2.2e+02
chr10	50800000	50825000	OGDHL:-150Kb:1.5e-12:2e-14:57:2e+02
chr10	50825000	50850000	CHAT:25Kb:4.3e-08:1.2e-09:2.3e+02:3.5e+02
chr10	50825000	50850000	OGDHL:-125Kb:0.0012:3.1e-05:66:1.4e+02
chr10	50825000	50850000	SLC18A3:25Kb:4.3e-08:1.2e-09:2.3e+02:3.5e+02
chr10	50850000	50875000	CHAT:50Kb:0.002:0.00011:1.3e+02:2.1e+02
chr10	50850000	50875000	OGDHL:-100Kb:0.0076:0.00039:79:1.4e+02
chr10	50850000	50875000	SLC18A3:50Kb:0.002:0.00011:1.3e+02:2.1e+02
chr10	50925000	50950000	OGDHL:-25Kb:0.0019:7.2e-05:2.3e+02:3e+02
chr10	50950000	50975000	CHAT:150Kb:3.6e-11:4.8e-13:57:2e+02
chr10	50950000	50975000	SLC18A3:150Kb:3.6e-11:4.8e-13:57:2e+02
chr10	50975000	51000000	CHAT:175Kb:8.2e-05:3.3e-06:51:1.4e+02
chr10	50975000	51000000	SLC18A3:175Kb:8.2e-05:3.3e-06:51:1.4e+02
chr10	51475000	51500000	MSMB:-50Kb:1.2e-07:4.7e-09:3.2:1.1e+02
chr10	51475000	51500000	NCOA4:-75Kb:7.6e-05:2.9e-06:1.5:88
chr10	51500000	51525000	MSMB:-25Kb:0:0:1.1e+02:3.7e+02
chr10	51500000	51525000	NCOA4:-50Kb:0:0:3.2:2.3e+02
chr10	51525000	51550000	AGAP7:50Kb:8.1e-07:1e-08:3.2:1.1e+02
chr10	51525000	51550000	NCOA4:-25Kb:0:0:1.1e+02:4e+02
chr10	51550000	51575000	AGAP7:75Kb:0.0002:5e-06:1.5:88
chr10	51550000	51575000	MSMB:25Kb:0:0:1.1e+02:4e+02
chr10	51575000	51600000	MSMB:50Kb:1e-06:5.1e-08:3.2:1e+02
chr10	53425000	53450000	CSTF2T:-25Kb:3.8e-07:4.8e-09:99:1.6e+02
chr10	54375000	54400000	MBL2:-150Kb:0.00022:5.7e-06:27:70
chr10	54400000	54425000	MBL2:-125Kb:0.0011:4.5e-05:29:68
chr10	54500000	54525000	MBL2:-25Kb:0:0:1.1e+02:2.4e+02
chr10	56575000	56600000	PCDH15:25Kb:0.00086:1.1e-05:71:89
chr10	59925000	59950000	CISD1:-100Kb:0:0:60:1.4e+02
chr10	59925000	59950000	IPMK:-100Kb:0:0:60:1.4e+02
chr10	59925000	59950000	TFAM:-200Kb:2.2e-06:1.2e-07:36:88
chr10	60050000	60075000	TFAM:-75Kb:1e-07:4.2e-09:73:1.3e+02
chr10	60075000	60100000	TFAM:-50Kb:0:0:98:1.9e+02
chr10	60100000	60125000	TFAM:-25Kb:4.7e-10:1.3e-11:1.6e+02:2.3e+02
chr10	60125000	60150000	UBE2D1:50Kb:0:0:98:1.9e+02
chr10	60150000	60175000	BICC1:-100Kb:0.0013:1.8e-05:60:1e+02
chr10	61375000	61400000	SLC16A9:-75Kb:0.00054:2e-05:86:1.3e+02
chr10	61425000	61450000	SLC16A9:-25Kb:2.1e-05:2.7e-07:2e+02:2.6e+02
chr10	61550000	61575000	SLC16A9:100Kb:0.00054:1.5e-05:69:1.2e+02
chr10	61575000	61600000	CCDC6:-75Kb:0.0098:0.00038:86:1.2e+02
chr10	61625000	61650000	CCDC6:-25Kb:0:0:2e+02:3.2e+02
chr10	61750000	61775000	CCDC6:100Kb:7e-07:1.8e-08:69:1.3e+02
chr10	62500000	62525000	ANK3:25Kb:4.9e-08:5.9e-10:1.3e+02:1.9e+02
chr10	62500000	62525000	CDK1:-25Kb:0.006:0.00015:1.3e+02:1.7e+02
chr10	62550000	62575000	CDK1:25Kb:1.2e-09:1.5e-11:1.6e+02:2.3e+02
chr10	63375000	63400000	C10orf107:-25Kb:0.00051:6.1e-06:1.8e+02:2.5e+02
chr10	63625000	63650000	ARID5B:-25Kb:0.00029:7.5e-06:1.8e+02:2.5e+02
chr10	63675000	63700000	ARID5B:25Kb:2.5e-12:3.2e-14:1.8e+02:3e+02
chr10	63750000	63775000	MIR548AV:25Kb:0.0046:5.8e-05:1.8e+02:2.4e+02
chr10	64100000	64125000	ZNF365:-25Kb:0.00023:2.8e-06:1.6e+02:2.4e+02
chr10	64375000	64400000	ADO:-175Kb:5.7e-07:1.5e-08:54:1.5e+02
chr10	64375000	64400000	EGR2:-200Kb:0.0085:0.00021:50:1.1e+02
chr10	64400000	64425000	ADO:-150Kb:5.2e-05:2e-06:59:1.4e+02
chr10	64525000	64550000	ADO:-25Kb:0:0:1.6e+02:3.2e+02
chr10	64600000	64625000	EGR2:25Kb:0.00084:1.1e-05:1.6e+02:2.4e+02
chr10	68700000	68725000	LRRTM3:25Kb:0:0:46:2e+02
chr10	70800000	70825000	SRGN:-25Kb:2.7e-14:3.3e-16:2.6e+02:5.4e+02
chr10	71125000	71150000	HKDC1:150Kb:0.00011:1.3e-06:1.1e+02:2.7e+02
chr10	71150000	71175000	HKDC1:175Kb:0.00014:3.4e-06:1.3e+02:2.8e+02
chr10	71225000	71250000	TACR2:50Kb:1.3e-05:3.3e-07:2.2e+02:3.4e+02
chr10	71225000	71250000	TSPAN15:25Kb:3.2e-05:3.9e-07:3.4e+02:4.7e+02
chr10	71250000	71275000	TACR2:75Kb:6.2e-11:8e-13:1.7e+02:3.5e+02
chr10	71250000	71275000	TSPAN15:50Kb:0.0057:0.00014:2.2e+02:3.1e+02
chr10	71275000	71300000	C10orf35:-100Kb:0.0038:4.9e-05:1.4e+02:2.4e+02
chr10	71300000	71325000	NEUROG3:-25Kb:4.7e-05:6.1e-07:3.4e+02:4.7e+02
chr10	72050000	72075000	NPFFR1:25Kb:7e-05:8.8e-07:3.4e+02:4.9e+02
chr10	72075000	72100000	NPFFR1:50Kb:0.00066:1.6e-05:2.2e+02:3.4e+02
chr10	72650000	72675000	UNC5B-AS1:-325Kb:0.003:3.8e-05:78:2.1e+02
chr10	72675000	72700000	UNC5B:-275Kb:0.0014:1.7e-05:96:2.4e+02
chr10	72675000	72700000	UNC5B-AS1:-300Kb:0.0036:9.1e-05:86:2.1e+02
chr10	73000000	73025000	UNC5B-AS1:25Kb:0.0071:0.00027:4.2e+02:5.4e+02
chr10	73025000	73050000	UNC5B-AS1:50Kb:0.0071:0.00036:2.7e+02:3.8e+02
chr10	73100000	73125000	SLC29A3:25Kb:0.002:5.6e-05:4.2e+02:5.6e+02
chr10	73125000	73150000	SLC29A3:50Kb:0.002:3.4e-05:2.7e+02:4.1e+02
chr10	73325000	73350000	CDH23:175Kb:0.0037:4.7e-05:1.2e+02:2.6e+02
chr10	73450000	73475000	C10orf105:-25Kb:1.1e-09:4.5e-11:4.2e+02:6.4e+02
chr10	73450000	73475000	C10orf54:-75Kb:1.8e-05:7.2e-07:2e+02:3.6e+02
chr10	73475000	73500000	C10orf54:-50Kb:1.9e-10:4.6e-12:2.7e+02:4.9e+02
chr10	73500000	73525000	C10orf105:25Kb:1.5e-11:2e-13:4.2e+02:6.6e+02
chr10	73500000	73525000	C10orf54:-25Kb:0.0068:0.00036:4.2e+02:5.3e+02
chr10	73525000	73550000	C10orf105:50Kb:2.6e-10:6.8e-12:2.7e+02:4.9e+02
chr10	73550000	73575000	C10orf105:75Kb:1.9e-09:1e-10:2e+02:4.2e+02
chr10	73550000	73575000	C10orf54:25Kb:1.9e-10:5e-12:4.2e+02:6.5e+02
chr10	73725000	73750000	CHST3:25Kb:0.00015:2e-06:2.4e+02:3.8e+02
chr10	73800000	73825000	CHST3:100Kb:0.00024:6.3e-06:91:2.3e+02
chr10	73800000	73825000	SPOCK2:-25Kb:2.3e-05:3.2e-07:2.4e+02:3.9e+02
chr10	74000000	74025000	ANAPC16:25Kb:0.0016:4e-05:2.4e+02:3.6e+02
chr10	74000000	74025000	ASCC1:25Kb:0.0016:4e-05:2.4e+02:3.6e+02
chr10	74000000	74025000	DDIT4:-25Kb:9.9e-11:2.5e-12:2.4e+02:4.4e+02
chr10	74050000	74075000	DDIT4:25Kb:2.2e-10:8.6e-12:2.4e+02:4.3e+02
chr10	74075000	74100000	ANAPC16:100Kb:0.00042:5.2e-06:91:2.2e+02
chr10	74075000	74100000	ASCC1:100Kb:0.00042:5.2e-06:91:2.2e+02
chr10	74075000	74100000	DDIT4:50Kb:9.9e-11:2.4e-12:1.5e+02:3.5e+02
chr10	74075000	74100000	SPOCK2:250Kb:0.00018:4.8e-06:48:1.8e+02
chr10	74675000	74700000	OIT3:25Kb:0.0071:8.8e-05:2.4e+02:3.4e+02
chr10	75275000	75300000	MYOZ1:-125Kb:1.6e-11:2e-13:74:2.4e+02
chr10	75275000	75300000	SYNPO2L:-125Kb:1.6e-11:2e-13:74:2.4e+02
chr10	75400000	75425000	CHCHD1:-125Kb:0.0055:0.00037:74:1.5e+02
chr10	75400000	75425000	FUT11:-125Kb:0.0055:0.00037:74:1.5e+02
chr10	75400000	75425000	ZSWIM8:-125Kb:0.0055:0.00037:74:1.5e+02
chr10	75500000	75525000	CHCHD1:-25Kb:4e-15:1.1e-16:2.7e+02:4.6e+02
chr10	75500000	75525000	FUT11:-25Kb:4e-15:1.1e-16:2.7e+02:4.6e+02
chr10	75500000	75525000	ZSWIM8:-25Kb:4e-15:1.1e-16:2.7e+02:4.6e+02
chr10	75525000	75550000	NDST2:-25Kb:0:0:2.7e+02:4.7e+02
chr10	75525000	75550000	SEC24C:25Kb:8.7e-15:1.1e-16:2.7e+02:4.6e+02
chr10	75525000	75550000	ZSWIM8-AS1:-25Kb:0:0:2.7e+02:4.7e+02
chr10	75550000	75575000	CAMK2G:-75Kb:0.0079:0.001:1.1e+02:1.8e+02
chr10	75550000	75575000	CHCHD1:25Kb:0:0:2.7e+02:4.7e+02
chr10	75550000	75575000	FUT11:25Kb:0:0:2.7e+02:4.7e+02
chr10	75550000	75575000	ZSWIM8:25Kb:0:0:2.7e+02:4.7e+02
chr10	75575000	75600000	CAMK2G:-50Kb:2.5e-06:1.1e-07:1.5e+02:2.7e+02
chr10	75575000	75600000	CHCHD1:50Kb:0.00055:3e-05:1.5e+02:2.4e+02
chr10	75575000	75600000	FUT11:50Kb:0.00055:3e-05:1.5e+02:2.4e+02
chr10	75575000	75600000	NDST2:25Kb:0.00051:2e-05:2.7e+02:3.6e+02
chr10	75575000	75600000	ZSWIM8:50Kb:0.00055:3e-05:1.5e+02:2.4e+02
chr10	75575000	75600000	ZSWIM8-AS1:25Kb:0.00051:2e-05:2.7e+02:3.6e+02
chr10	75600000	75625000	C10orf55:-75Kb:1.4e-06:5.9e-08:1.1e+02:2.3e+02
chr10	75600000	75625000	CAMK2G:-25Kb:0:0:2.7e+02:6.2e+02
chr10	75600000	75625000	CHCHD1:75Kb:5.1e-07:2.1e-08:1.1e+02:2.4e+02
chr10	75600000	75625000	FUT11:75Kb:5.1e-07:2.1e-08:1.1e+02:2.4e+02
chr10	75600000	75625000	NDST2:50Kb:0.00037:9.7e-06:1.5e+02:2.5e+02
chr10	75600000	75625000	PLAU:-50Kb:0.009:0.00049:1.5e+02:2.3e+02
chr10	75600000	75625000	ZSWIM8:75Kb:5.1e-07:2.1e-08:1.1e+02:2.4e+02
chr10	75600000	75625000	ZSWIM8-AS1:50Kb:0.00037:9.7e-06:1.5e+02:2.5e+02
chr10	75625000	75650000	C10orf55:-50Kb:1.2e-06:3.4e-08:1.5e+02:2.8e+02
chr10	75625000	75650000	PLAU:-25Kb:0.0088:0.00035:2.7e+02:3.4e+02
chr10	75650000	75675000	C10orf55:-25Kb:0:0:2.7e+02:5.2e+02
chr10	75650000	75675000	CAMK2G:25Kb:0.0033:0.00034:2.7e+02:3.4e+02
chr10	75675000	75700000	CAMK2G:50Kb:1.2e-06:3.4e-08:1.5e+02:2.8e+02
chr10	75675000	75700000	PLAU:25Kb:0:0:2.7e+02:5.2e+02
chr10	75700000	75725000	CAMK2G:75Kb:3.7e-06:2.4e-07:1.1e+02:2.3e+02
chr10	75700000	75725000	PLAU:50Kb:0.0098:0.00066:1.5e+02:2.3e+02
chr10	75825000	75850000	CAMK2G:200Kb:0.0033:0.00039:55:1.3e+02
chr10	75850000	75875000	C10orf55:175Kb:0.00026:1.4e-05:46:1.4e+02
chr10	75850000	75875000	CAMK2G:225Kb:3.7e-06:2.7e-07:36:1.5e+02
chr10	75850000	75875000	PLAU:200Kb:0.00069:1.9e-05:41:1.4e+02
chr10	75875000	75900000	CAMK2G:250Kb:0.0033:0.00037:32:1.1e+02
chr10	75925000	75950000	ADK:25Kb:0.0087:0.00011:2.3e+02:3.3e+02
chr10	75925000	75950000	AP3M1:25Kb:0.0087:0.00011:2.3e+02:3.3e+02
chr10	76000000	76025000	DUSP13:-850Kb:7.5e-05:6.2e-06:32:1.1e+02
chr10	76000000	76025000	SAMD8:-850Kb:7.5e-05:6.2e-06:32:1.1e+02
chr10	76025000	76050000	DUSP13:-825Kb:2.8e-06:1.4e-07:32:1.3e+02
chr10	76025000	76050000	SAMD8:-825Kb:2.8e-06:1.4e-07:32:1.3e+02
chr10	76500000	76525000	DUSP13:-350Kb:0.0071:0.0013:38:93
chr10	76500000	76525000	SAMD8:-350Kb:0.0071:0.0013:38:93
chr10	76575000	76600000	DUSP13:-275Kb:0.0046:0.00057:39:99
chr10	76575000	76600000	SAMD8:-275Kb:0.0046:0.00057:39:99
chr10	76600000	76625000	DUSP13:-250Kb:0.0047:0.00079:40:98
chr10	76600000	76625000	SAMD8:-250Kb:0.0047:0.00079:40:98
chr10	76750000	76775000	DUSP13:-100Kb:0.0046:0.00062:75:1.3e+02
chr10	76750000	76775000	SAMD8:-100Kb:0.0046:0.00062:75:1.3e+02
chr10	76775000	76800000	DUPD1:-25Kb:1.8e-05:2.2e-07:2.3e+02:3.3e+02
chr10	76775000	76800000	DUSP13:-75Kb:0:0:95:2.6e+02
chr10	76775000	76800000	SAMD8:-75Kb:0:0:95:2.6e+02
chr10	76800000	76825000	DUSP13:-50Kb:0.0047:0.00071:1.3e+02:1.9e+02
chr10	76800000	76825000	SAMD8:-50Kb:0.0047:0.00071:1.3e+02:1.9e+02
chr10	76825000	76850000	DUPD1:25Kb:0.00079:2e-05:2.3e+02:3.1e+02
chr10	76825000	76850000	DUSP13:-25Kb:0:0:2.3e+02:4.6e+02
chr10	76825000	76850000	SAMD8:-25Kb:0:0:2.3e+02:4.6e+02
chr10	76850000	76875000	COMTD1:-125Kb:3.9e-05:4.9e-07:62:1.5e+02
chr10	76850000	76875000	VDAC2:-100Kb:0.00025:6.3e-06:75:1.5e+02
chr10	76925000	76950000	VDAC2:-25Kb:7e-06:9e-08:2.3e+02:3.3e+02
chr10	76950000	76975000	COMTD1:-25Kb:0.0013:3.3e-05:2.3e+02:3e+02
chr10	76950000	76975000	DUSP13:100Kb:0.00012:1.2e-05:75:1.5e+02
chr10	76950000	76975000	SAMD8:100Kb:0.00012:1.2e-05:75:1.5e+02
chr10	76975000	77000000	DUSP13:125Kb:1.9e-05:1.3e-06:62:1.5e+02
chr10	76975000	77000000	SAMD8:125Kb:1.9e-05:1.3e-06:62:1.5e+02
chr10	76975000	77000000	VDAC2:25Kb:0.00098:3.8e-05:2.3e+02:3e+02
chr10	77000000	77025000	DUSP13:150Kb:0.0077:0.0015:49:1e+02
chr10	77000000	77025000	SAMD8:150Kb:0.0077:0.0015:49:1e+02
chr10	77000000	77025000	ZNF503-AS1:-50Kb:0.0081:0.00031:1.2e+02:1.7e+02
chr10	77025000	77050000	ZNF503-AS1:-25Kb:2.2e-06:2.7e-08:1.9e+02:2.8e+02
chr10	77125000	77150000	ZNF503-AS1:75Kb:0.0041:0.0001:86:1.5e+02
chr10	79150000	79175000	KCNMA1:-225Kb:0.0043:0.00012:65:1.4e+02
chr10	79350000	79375000	KCNMA1:-25Kb:0.0043:6.9e-05:2.5e+02:3.3e+02
chr10	80000000	80025000	LINC00595:-25Kb:0.00029:3.7e-06:4.1e+02:5.3e+02
chr10	80025000	80050000	LINC00856:25Kb:0.00027:3.3e-06:4.1e+02:5.3e+02
chr10	80850000	80875000	ZMIZ1:25Kb:0.0066:8.4e-05:4.1e+02:5.1e+02
chr10	80850000	80875000	ZMIZ1-AS1:25Kb:0.0066:8.4e-05:4.1e+02:5.1e+02
chr10	81075000	81100000	PPIF:-25Kb:0.0007:9.3e-06:4.1e+02:5.2e+02
chr10	81125000	81150000	ZCCHC24:-75Kb:0.0085:0.00033:1.9e+02:2.8e+02
chr10	81150000	81175000	ZCCHC24:-50Kb:0:0:2.5e+02:4.8e+02
chr10	81175000	81200000	ZCCHC24:-25Kb:1.5e-07:3.8e-09:4.1e+02:5.6e+02
chr10	81300000	81325000	SFTPA1:-50Kb:0.00034:5.4e-06:33:1.5e+02
chr10	81325000	81350000	SFTPA1:-25Kb:0.00034:9.1e-06:88:2e+02
chr10	81325000	81350000	SFTPA2:25Kb:0.0018:5.1e-05:88:1.9e+02
chr10	81350000	81375000	SFTPA2:50Kb:0.00041:5.7e-06:33:1.5e+02
chr10	81375000	81400000	SFTPA1:25Kb:0.00039:1.5e-05:88:2e+02
chr10	81900000	81925000	ANXA11:-50Kb:2.5e-09:6.2e-11:1.1e+02:2.6e+02
chr10	81900000	81925000	LINC00857:-50Kb:2.5e-09:6.2e-11:1.1e+02:2.6e+02
chr10	81925000	81950000	ANXA11:-25Kb:1.6e-13:2e-15:2.2e+02:3.9e+02
chr10	81925000	81950000	LINC00857:-25Kb:1.6e-13:2e-15:2.2e+02:3.9e+02
chr10	82175000	82200000	FAM213A:25Kb:2.6e-06:3.3e-08:1.9e+02:3e+02
chr10	82175000	82200000	SH2D4B:-100Kb:1.2e-08:4.9e-10:65:1.8e+02
chr10	82175000	82200000	TSPAN14:-25Kb:2.7e-11:1.5e-12:1.9e+02:3.2e+02
chr10	82200000	82225000	SH2D4B:-75Kb:1.1e-12:1.5e-14:81:2.2e+02
chr10	82225000	82250000	TSPAN14:25Kb:0:0:1.9e+02:4.2e+02
chr10	82250000	82275000	SH2D4B:-25Kb:9.2e-10:2.4e-11:1.9e+02:3.1e+02
chr10	82250000	82275000	TSPAN14:50Kb:0:0:1.1e+02:3.6e+02
chr10	82275000	82300000	TSPAN14:75Kb:3.6e-12:1.4e-13:81:2.2e+02
chr10	82300000	82325000	SH2D4B:25Kb:0.00014:7.3e-06:1.9e+02:2.7e+02
chr10	82300000	82325000	TSPAN14:100Kb:0.0061:0.00057:65:1.3e+02
chr10	82325000	82350000	TSPAN14:125Kb:0.00095:6.4e-05:55:1.3e+02
chr10	82350000	82375000	TSPAN14:150Kb:0.0026:0.00021:48:1.2e+02
chr10	85750000	85775000	CDHR1:-200Kb:0.00085:8e-05:40:1e+02
chr10	85875000	85900000	CDHR1:-75Kb:3.8e-06:2.4e-07:89:1.7e+02
chr10	85900000	85925000	C10orf99:-25Kb:4.2e-05:5.2e-07:2e+02:2.8e+02
chr10	85900000	85925000	CDHR1:-50Kb:9.6e-10:3e-11:1.2e+02:2.3e+02
chr10	85925000	85950000	CDHR1:-25Kb:7.4e-05:5.8e-06:2e+02:2.7e+02
chr10	85950000	85975000	C10orf99:25Kb:0.00022:5.5e-06:2e+02:2.7e+02
chr10	85950000	85975000	GHITM:75Kb:1.7e-05:2.2e-07:89:1.7e+02
chr10	85950000	85975000	LRIT1:-50Kb:5.6e-07:2.4e-08:1.2e+02:2.1e+02
chr10	85950000	85975000	LRIT2:-25Kb:0:0:2e+02:4.3e+02
chr10	85950000	85975000	RGR:-50Kb:5.6e-07:2.4e-08:1.2e+02:2.1e+02
chr10	85975000	86000000	CDHR1:25Kb:0:0:2e+02:4.3e+02
chr10	85975000	86000000	LRIT1:-25Kb:0:0:2e+02:3.5e+02
chr10	85975000	86000000	RGR:-25Kb:0:0:2e+02:3.5e+02
chr10	86000000	86025000	CDHR1:50Kb:3.9e-07:1.8e-08:1.2e+02:2.1e+02
chr10	86000000	86025000	LRIT2:25Kb:0:0:2e+02:3.5e+02
chr10	86050000	86075000	CCSER2:-25Kb:2.2e-07:2.8e-09:2e+02:2.9e+02
chr10	86275000	86300000	LRIT1:275Kb:7.3e-07:4.2e-08:35:1.2e+02
chr10	86275000	86300000	RGR:275Kb:7.3e-07:4.2e-08:35:1.2e+02
chr10	86300000	86325000	CDHR1:350Kb:0.0065:0.00071:29:81
chr10	86300000	86325000	LRIT1:300Kb:1.9e-09:5.5e-11:33:1.4e+02
chr10	86300000	86325000	RGR:300Kb:1.9e-09:5.5e-11:33:1.4e+02
chr10	86325000	86350000	CDHR1:375Kb:0.0079:0.00099:28:78
chr10	86325000	86350000	LRIT1:325Kb:0.0028:0.0002:31:89
chr10	86325000	86350000	RGR:325Kb:0.0028:0.0002:31:89
chr10	86350000	86375000	LRIT1:350Kb:0.0093:0.00081:29:81
chr10	86350000	86375000	RGR:350Kb:0.0093:0.00081:29:81
chr10	87875000	87900000	GRID1:-250Kb:0.0035:0.00011:49:1.3e+02
chr10	87875000	87900000	MIR346:-125Kb:5.2e-05:1.5e-06:74:1.8e+02
chr10	87900000	87925000	MIR346:-100Kb:0.002:0.00021:84:1.6e+02
chr10	87925000	87950000	MIR346:-75Kb:0.0065:0.00086:99:1.7e+02
chr10	87950000	87975000	GRID1:-175Kb:0.0048:0.00022:61:1.4e+02
chr10	87950000	87975000	MIR346:-50Kb:0.00014:6.2e-06:1.2e+02:2.2e+02
chr10	87975000	88000000	MIR346:-25Kb:2e-10:2.9e-12:1.8e+02:3.4e+02
chr10	88000000	88025000	GRID1:-125Kb:0.0058:0.00035:74:1.5e+02
chr10	88025000	88050000	MIR346:25Kb:0.00076:6.7e-05:1.8e+02:2.7e+02
chr10	88050000	88075000	MIR346:50Kb:0.00019:1.1e-05:1.2e+02:2.2e+02
chr10	88100000	88125000	GRID1:-25Kb:1.7e-06:2.5e-08:1.8e+02:3.1e+02
chr10	88100000	88125000	MIR346:100Kb:0.00019:1.4e-05:84:1.8e+02
chr10	88125000	88150000	MIR346:125Kb:0.0034:0.0004:74:1.5e+02
chr10	88375000	88400000	OPN4:-25Kb:1.8e-06:4.9e-08:2.4e+02:3.6e+02
chr10	88400000	88425000	LDB3:-25Kb:8.4e-15:1.1e-16:2.4e+02:4.3e+02
chr10	88425000	88450000	OPN4:25Kb:8.1e-15:1.1e-16:2.4e+02:4.3e+02
chr10	88450000	88475000	BMPR1A:-50Kb:0.0037:4.6e-05:1.5e+02:2.4e+02
chr10	88450000	88475000	LDB3:25Kb:1.8e-07:4.9e-09:2.4e+02:3.7e+02
chr10	88450000	88475000	MMRN2:-250Kb:2.2e-06:2.9e-08:46:1.7e+02
chr10	88450000	88475000	SNCG:-250Kb:2.2e-06:2.9e-08:46:1.7e+02
chr10	88700000	88725000	ADIRF:-25Kb:6.7e-06:8.3e-08:2.4e+02:3.6e+02
chr10	88700000	88725000	AGAP11:-25Kb:6.7e-06:8.3e-08:2.4e+02:3.6e+02
chr10	88725000	88750000	MMRN2:25Kb:3e-06:8.1e-08:2.4e+02:3.6e+02
chr10	88725000	88750000	SNCG:25Kb:3e-06:8.1e-08:2.4e+02:3.6e+02
chr10	89375000	89400000	PAPSS2:-25Kb:1e-07:1.4e-09:2e+02:3.2e+02
chr10	89425000	89450000	PAPSS2:25Kb:0.0023:9.4e-05:2e+02:2.8e+02
chr10	89475000	89500000	PAPSS2:75Kb:2.8e-05:7.6e-07:97:1.9e+02
chr10	89500000	89525000	PAPSS2:100Kb:0.0051:0.00028:80:1.5e+02
chr10	90475000	90500000	LIPN:-25Kb:2.2e-07:2.7e-09:2e+02:3.3e+02
chr10	90500000	90525000	LIPK:25Kb:2e-07:2.4e-09:2e+02:3.3e+02
chr10	90525000	90550000	LIPN:25Kb:0.0032:7.7e-05:2e+02:2.9e+02
chr10	90675000	90700000	CH25H:-275Kb:0.00084:3e-05:42:1.3e+02
chr10	90700000	90725000	CH25H:-250Kb:0.00084:3.3e-05:47:1.3e+02
chr10	90775000	90800000	CH25H:-175Kb:1.6e-05:2e-07:75:1.8e+02
chr10	91000000	91025000	IFIT1:-150Kb:0.00044:5.6e-06:61:1.5e+02
chr10	91000000	91025000	IFIT1B:-125Kb:6.8e-05:1.8e-06:70:1.7e+02
chr10	91000000	91025000	IFIT5:-150Kb:0.00044:5.6e-06:61:1.5e+02
chr10	91025000	91050000	IFIT1B:-100Kb:0.00018:7.1e-06:82:1.7e+02
chr10	91050000	91075000	IFIT1B:-75Kb:0.00021:1.1e-05:1e+02:1.9e+02
chr10	91100000	91125000	IFIT1B:-25Kb:1.4e-07:1.8e-09:2.2e+02:3.5e+02
chr10	91100000	91125000	IFIT3:25Kb:8.5e-05:1e-06:2.2e+02:3.2e+02
chr10	91100000	91125000	LIPA:100Kb:0.0035:0.00014:82:1.6e+02
chr10	91125000	91150000	IFIT2:75Kb:0.0008:9.9e-06:1e+02:1.9e+02
chr10	91125000	91150000	LIPA:125Kb:0.00013:1.7e-06:70:1.7e+02
chr10	91150000	91175000	LIPA:150Kb:0.00022:5.7e-06:61:1.5e+02
chr10	91425000	91450000	PANK1:25Kb:2.4e-06:2.9e-08:2.2e+02:3.4e+02
chr10	91550000	91575000	LOC643529:-25Kb:8.8e-10:1.1e-11:76:2.1e+02
chr10	91600000	91625000	LOC643529:25Kb:1.7e-09:4.1e-11:76:2.1e+02
chr10	92500000	92525000	HTR7:-100Kb:0.0064:0.00025:43:92
chr10	92525000	92550000	HTR7:-75Kb:6.3e-05:1.6e-06:48:1.1e+02
chr10	92575000	92600000	HTR7:-25Kb:0:0:76:2.2e+02
chr10	92875000	92900000	NUDT9P1:-25Kb:2e-07:2.5e-09:1.7e+02:2.5e+02
chr10	92875000	92900000	PCGF5:-25Kb:2e-07:2.5e-09:1.7e+02:2.5e+02
chr10	92975000	93000000	NUDT9P1:75Kb:0.0085:0.00021:76:1.2e+02
chr10	92975000	93000000	PCGF5:75Kb:0.0085:0.00021:76:1.2e+02
chr10	93300000	93325000	LOC100188947:-50Kb:4e-05:1e-06:1e+02:1.8e+02
chr10	93325000	93350000	LOC100188947:-25Kb:6.6e-12:8.6e-14:1.7e+02:2.9e+02
chr10	93625000	93650000	FGFBP3:-25Kb:7.1e-06:8.7e-08:1.9e+02:2.8e+02
chr10	93800000	93825000	MARK2P9:-375Kb:0.00085:6e-05:30:1e+02
chr10	93825000	93850000	CPEB3:-225Kb:0.00075:9.6e-06:43:1.2e+02
chr10	93825000	93850000	MARCH5:-225Kb:0.00075:9.6e-06:43:1.2e+02
chr10	93825000	93850000	MARK2P9:-350Kb:5.4e-13:7.7e-15:31:1.8e+02
chr10	93850000	93875000	MARK2P9:-325Kb:0.00037:2.1e-05:33:1.1e+02
chr10	94150000	94175000	MARK2P9:-25Kb:1.8e-09:5.1e-11:1.9e+02:3.2e+02
chr10	94200000	94225000	MARK2P9:25Kb:1.3e-05:5.7e-07:1.9e+02:2.9e+02
chr10	94850000	94875000	CYP26A1:25Kb:0.007:0.00039:2.8e+02:3.8e+02
chr10	95050000	95075000	CYP26A1:225Kb:0.00025:1.1e-05:63:1.9e+02
chr10	95075000	95100000	CYP26A1:250Kb:0.00015:4.3e-06:56:1.9e+02
chr10	95100000	95125000	CYP26A1:275Kb:8.7e-06:1.2e-07:50:2.1e+02
chr10	95125000	95150000	CEP55:-125Kb:3.5e-05:4.3e-07:84:2.3e+02
chr10	95125000	95150000	MYOF:-100Kb:8.9e-06:1.1e-07:99:2.6e+02
chr10	95300000	95325000	FFAR4:-25Kb:3.2e-07:4.1e-09:2.8e+02:4.5e+02
chr10	95325000	95350000	PDE6C:-25Kb:5.4e-06:6.5e-08:2.8e+02:4.4e+02
chr10	95325000	95350000	RBP4:-25Kb:5.4e-06:6.5e-08:2.8e+02:4.4e+02
chr10	95350000	95375000	FFAR4:25Kb:2.6e-06:6.7e-08:2.8e+02:4.4e+02
chr10	95525000	95550000	LGI1:25Kb:2.3e-06:2.8e-08:1.9e+02:3.5e+02
chr10	95550000	95575000	LGI1:50Kb:0.0039:9.7e-05:1.3e+02:2.4e+02
chr10	96975000	97000000	C10orf129:25Kb:8.6e-15:1.1e-16:1.9e+02:3.7e+02
chr10	97000000	97025000	PDLIM1:-50Kb:9.4e-07:4.7e-08:1.1e+02:2.3e+02
chr10	97025000	97050000	PDLIM1:-25Kb:2.2e-10:5.5e-12:1.9e+02:3.4e+02
chr10	97075000	97100000	PDLIM1:25Kb:0:0:1.9e+02:4e+02
chr10	97100000	97125000	PDLIM1:50Kb:9.6e-08:3.6e-09:1.1e+02:2.4e+02
chr10	97175000	97200000	SORBS1:-125Kb:1e-07:2.7e-09:84:2.2e+02
chr10	97200000	97225000	SORBS1:-100Kb:0.00055:3.6e-05:98:1.9e+02
chr10	97225000	97250000	SORBS1:-75Kb:0.00068:5.3e-05:1.2e+02:2.1e+02
chr10	97250000	97275000	SORBS1:-50Kb:4.4e-05:1.7e-06:1.6e+02:2.7e+02
chr10	97275000	97300000	SORBS1:-25Kb:0:0:2.6e+02:4.7e+02
chr10	97325000	97350000	SORBS1:25Kb:5e-05:2.6e-06:2.6e+02:3.7e+02
chr10	97575000	97600000	ENTPD1:125Kb:0.0068:0.0001:84:1.7e+02
chr10	97575000	97600000	TCTN3:125Kb:0.0068:0.0001:84:1.7e+02
chr10	97600000	97625000	ENTPD1:150Kb:0.0068:0.00017:74:1.6e+02
chr10	97600000	97625000	TCTN3:150Kb:0.0068:0.00017:74:1.6e+02
chr10	98125000	98150000	TLL2:-125Kb:7.4e-05:2e-06:98:2.1e+02
chr10	98150000	98175000	TLL2:-100Kb:3e-05:4.1e-07:1.2e+02:2.4e+02
chr10	98800000	98825000	SLIT1:-125Kb:0.0001:8.7e-06:98:2.1e+02
chr10	98825000	98850000	SLIT1:-100Kb:0:0:1.2e+02:3.6e+02
chr10	98850000	98875000	SLIT1:-75Kb:1.7e-05:9.6e-07:1.4e+02:2.7e+02
chr10	98875000	98900000	SLIT1:-50Kb:8.1e-05:5.6e-06:1.9e+02:3.1e+02
chr10	98900000	98925000	SLIT1:-25Kb:5.7e-06:1.6e-07:3.3e+02:4.6e+02
chr10	98925000	98950000	LOC100505540:75Kb:5.1e-05:6.8e-07:1.4e+02:2.7e+02
chr10	98950000	98975000	SLIT1:25Kb:1.2e-05:5.1e-07:3.3e+02:4.6e+02
chr10	99225000	99250000	EXOSC1:25Kb:6.3e-07:8.6e-09:3.3e+02:4.8e+02
chr10	99225000	99250000	ZDHHC16:25Kb:6.3e-07:8.6e-09:3.3e+02:4.8e+02
chr10	99275000	99300000	EXOSC1:75Kb:0.00088:2.4e-05:1.4e+02:2.5e+02
chr10	99275000	99300000	MMS19:25Kb:2.8e-10:3.5e-12:3.3e+02:5.1e+02
chr10	99275000	99300000	UBTD1:25Kb:2.8e-10:3.5e-12:3.3e+02:5.1e+02
chr10	99275000	99300000	ZDHHC16:75Kb:0.00088:2.4e-05:1.4e+02:2.5e+02
chr10	99325000	99350000	MIR5692C2:-25Kb:4.6e-07:5.9e-09:3.3e+02:4.7e+02
chr10	99350000	99375000	ANKRD2:25Kb:4.6e-07:6e-09:3.3e+02:4.7e+02
chr10	99350000	99375000	C10orf62:25Kb:4.6e-07:6e-09:3.3e+02:4.7e+02
chr10	99350000	99375000	HOGA1:25Kb:4.6e-07:6e-09:3.3e+02:4.7e+02
chr10	99525000	99550000	GOLGA7B:-75Kb:0.00097:2.5e-05:1.5e+02:2.6e+02
chr10	99600000	99625000	SFRP5:75Kb:0.0013:3.3e-05:1.5e+02:2.6e+02
chr10	99625000	99650000	GOLGA7B:25Kb:0.0004:5e-06:3.7e+02:4.8e+02
chr10	99625000	99650000	SFRP5:100Kb:2.1e-09:2.7e-11:1.2e+02:2.9e+02
chr10	101100000	101125000	CNNM1:25Kb:9.4e-07:1.2e-08:1.4e+02:2.1e+02
chr10	101200000	101225000	NKX2-3:-75Kb:0.00011:1.3e-06:1e+02:1.7e+02
chr10	101300000	101325000	GOT1:125Kb:1.3e-06:1.6e-08:73:1.5e+02
chr10	101350000	101375000	GOT1:175Kb:0.00048:1.2e-05:67:1.2e+02
chr10	101550000	101575000	ABCC2:25Kb:0.0019:2.3e-05:2.3e+02:2.9e+02
chr10	101600000	101625000	CPN1:-225Kb:0.0049:6.3e-05:52:1.5e+02
chr10	102300000	102325000	PAX2:-200Kb:0.0046:5.9e-05:90:2e+02
chr10	102725000	102750000	LZTS2:-25Kb:9.4e-13:1.1e-14:3.1e+02:5.4e+02
chr10	102750000	102775000	C10orf2:25Kb:5.9e-13:7.3e-15:3.1e+02:5.4e+02
chr10	102750000	102775000	MIR608:25Kb:5.9e-13:7.3e-15:3.1e+02:5.4e+02
chr10	102750000	102775000	MRPL43:25Kb:5.9e-13:7.3e-15:3.1e+02:5.4e+02
chr10	102750000	102775000	SEMA4G:25Kb:5.9e-13:7.3e-15:3.1e+02:5.4e+02
chr10	102775000	102800000	KAZALD1:-25Kb:4.6e-08:1.2e-09:3.1e+02:4.9e+02
chr10	102800000	102825000	PDZD7:25Kb:8.5e-08:1.1e-09:3.1e+02:4.9e+02
chr10	102800000	102825000	SFXN3:25Kb:8.5e-08:1.1e-09:3.1e+02:4.9e+02
chr10	102800000	102825000	TLX1:-75Kb:0.00097:5e-05:1.4e+02:2.7e+02
chr10	102800000	102825000	TLX1NB:-75Kb:0.00097:5e-05:1.4e+02:2.7e+02
chr10	102825000	102850000	KAZALD1:25Kb:2.6e-09:3.3e-11:3.1e+02:5.1e+02
chr10	102825000	102850000	TLX1:-50Kb:1.7e-09:4.5e-11:1.9e+02:4e+02
chr10	102825000	102850000	TLX1NB:-50Kb:1.7e-09:4.5e-11:1.9e+02:4e+02
chr10	102850000	102875000	TLX1:-25Kb:1.7e-10:2.2e-12:3.1e+02:5.3e+02
chr10	102850000	102875000	TLX1NB:-25Kb:1.7e-10:2.2e-12:3.1e+02:5.3e+02
chr10	102875000	102900000	KAZALD1:75Kb:0.00053:2.7e-05:1.4e+02:2.7e+02
chr10	102900000	102925000	KAZALD1:100Kb:4.7e-05:1.8e-06:1.2e+02:2.6e+02
chr10	102900000	102925000	PDZD7:125Kb:0.0026:6.7e-05:1e+02:2.2e+02
chr10	102900000	102925000	SFXN3:125Kb:0.0026:6.7e-05:1e+02:2.2e+02
chr10	102900000	102925000	TLX1:25Kb:8e-05:3.1e-06:3.1e+02:4.5e+02
chr10	102900000	102925000	TLX1NB:25Kb:8e-05:3.1e-06:3.1e+02:4.5e+02
chr10	102950000	102975000	FLJ41350:-25Kb:0.0023:6.3e-05:3.1e+02:4.3e+02
chr10	102950000	102975000	LBX1:-25Kb:0.0023:6.3e-05:3.1e+02:4.3e+02
chr10	103000000	103025000	FLJ41350:25Kb:8.7e-11:1.2e-12:3.1e+02:5.3e+02
chr10	103000000	103025000	LBX1:25Kb:8.7e-11:1.2e-12:3.1e+02:5.3e+02
chr10	103325000	103350000	FLJ41350:350Kb:0.0079:0.00032:49:1.6e+02
chr10	103325000	103350000	LBX1:350Kb:0.0079:0.00032:49:1.6e+02
chr10	103350000	103375000	FGF8:-175Kb:0.00049:6.1e-06:92:2.3e+02
chr10	103350000	103375000	NPM3:-175Kb:0.00049:6.1e-06:92:2.3e+02
chr10	103525000	103550000	MIR3158-1:175Kb:0.0007:9e-06:92:2.3e+02
chr10	103525000	103550000	MIR3158-2:175Kb:0.0007:9e-06:92:2.3e+02
chr10	103750000	103775000	KCNIP2:150Kb:0.0034:4.5e-05:88:2.1e+02
chr10	103975000	104000000	CUEDC2:-200Kb:0.001:4.1e-05:93:1.9e+02
chr10	103975000	104000000	FBXL15:-200Kb:0.001:4.1e-05:93:1.9e+02
chr10	103975000	104000000	MIR146B:-200Kb:0.001:4.1e-05:93:1.9e+02
chr10	103975000	104000000	NFKB2:-175Kb:0.0025:0.00013:1e+02:1.9e+02
chr10	103975000	104000000	PSD:-200Kb:0.001:4.1e-05:93:1.9e+02
chr10	104000000	104025000	ELOVL3:25Kb:0.0061:0.00049:3.5e+02:4.3e+02
chr10	104100000	104125000	ELOVL3:125Kb:4.2e-14:5.6e-16:1.3e+02:3.3e+02
chr10	104100000	104125000	GBF1:100Kb:0.00027:3.4e-06:1.4e+02:2.5e+02
chr10	104100000	104125000	PITX3:100Kb:0.00027:3.4e-06:1.4e+02:2.5e+02
chr10	104125000	104150000	ELOVL3:150Kb:2.7e-06:7.1e-08:1.1e+02:2.4e+02
chr10	104125000	104150000	NFKB2:-25Kb:0.0025:0.00012:3.5e+02:4.3e+02
chr10	104150000	104175000	CUEDC2:-25Kb:8.1e-15:1.1e-16:3.5e+02:5.4e+02
chr10	104150000	104175000	ELOVL3:175Kb:0.0034:0.00022:1e+02:1.9e+02
chr10	104150000	104175000	FBXL15:-25Kb:8.1e-15:1.1e-16:3.5e+02:5.4e+02
chr10	104150000	104175000	MIR146B:-25Kb:8.1e-15:1.1e-16:3.5e+02:5.4e+02
chr10	104150000	104175000	PSD:-25Kb:8.1e-15:1.1e-16:3.5e+02:5.4e+02
chr10	104175000	104200000	ELOVL3:200Kb:0.0014:7.5e-05:93:1.9e+02
chr10	104175000	104200000	NFKB2:25Kb:8.5e-15:1.1e-16:3.5e+02:5.4e+02
chr10	104225000	104250000	CUEDC2:50Kb:1.9e-07:5.3e-09:2.2e+02:3.6e+02
chr10	104225000	104250000	ELOVL3:250Kb:0.0014:7.2e-05:81:1.8e+02
chr10	104225000	104250000	FBXL15:50Kb:1.9e-07:5.3e-09:2.2e+02:3.6e+02
chr10	104225000	104250000	MIR146B:50Kb:1.9e-07:5.3e-09:2.2e+02:3.6e+02
chr10	104225000	104250000	NFKB2:75Kb:6.8e-06:1.8e-07:1.7e+02:3e+02
chr10	104225000	104250000	PSD:50Kb:1.9e-07:5.3e-09:2.2e+02:3.6e+02
chr10	104350000	104375000	CUEDC2:175Kb:0.0095:0.00052:1e+02:1.8e+02
chr10	104350000	104375000	FBXL15:175Kb:0.0095:0.00052:1e+02:1.8e+02
chr10	104350000	104375000	MIR146B:175Kb:0.0095:0.00052:1e+02:1.8e+02
chr10	104350000	104375000	PSD:175Kb:0.0095:0.00052:1e+02:1.8e+02
chr10	104800000	104825000	CNNM2:125Kb:0.00085:1e-05:89:2.3e+02
chr10	105150000	105175000	CALHM3:-75Kb:1.5e-05:8e-07:1.3e+02:2.9e+02
chr10	105150000	105175000	NEURL:-100Kb:0.0022:0.00019:1.1e+02:2.2e+02
chr10	105175000	105200000	CALHM1:-25Kb:0:0:3.1e+02:6e+02
chr10	105175000	105200000	CALHM2:-25Kb:0:0:3.1e+02:6e+02
chr10	105175000	105200000	CALHM3:-50Kb:8.1e-10:2.2e-11:1.8e+02:4e+02
chr10	105175000	105200000	NEURL:-75Kb:0.0039:0.00045:1.3e+02:2.4e+02
chr10	105175000	105200000	PDCD11:25Kb:0.00033:8.8e-06:3.1e+02:4.5e+02
chr10	105175000	105200000	USMG5:25Kb:0.00033:8.8e-06:3.1e+02:4.5e+02
chr10	105200000	105225000	CALHM3:-25Kb:0:0:3.1e+02:6e+02
chr10	105225000	105250000	CALHM1:25Kb:0:0:3.1e+02:6e+02
chr10	105225000	105250000	CALHM2:25Kb:0:0:3.1e+02:6e+02
chr10	105225000	105250000	PDCD11:75Kb:8.5e-05:1.1e-06:1.3e+02:2.9e+02
chr10	105225000	105250000	USMG5:75Kb:8.5e-05:1.1e-06:1.3e+02:2.9e+02
chr10	105250000	105275000	PDCD11:100Kb:0.0043:0.00023:1.1e+02:2.2e+02
chr10	105250000	105275000	USMG5:100Kb:0.0043:0.00023:1.1e+02:2.2e+02
chr10	105300000	105325000	NEURL:50Kb:6e-06:2.6e-07:1.8e+02:3.4e+02
chr10	105325000	105350000	CALHM1:125Kb:0.00026:1.1e-05:15:1.6e+02
chr10	105325000	105350000	CALHM2:125Kb:0.00026:1.1e-05:15:1.6e+02
chr10	105325000	105350000	CALHM3:100Kb:4e-06:1.6e-07:18:1.8e+02
chr10	105325000	105350000	NEURL:75Kb:0:0:22:3e+02
chr10	105325000	105350000	PDCD11:175Kb:0.0042:0.00017:12:1.3e+02
chr10	105325000	105350000	USMG5:175Kb:0.0042:0.00017:12:1.3e+02
chr10	105350000	105375000	CALHM1:150Kb:0.0041:0.00027:13:1.3e+02
chr10	105350000	105375000	CALHM2:150Kb:0.0041:0.00027:13:1.3e+02
chr10	105350000	105375000	CALHM3:125Kb:0.00069:4.7e-05:15:1.4e+02
chr10	105350000	105375000	NEURL:100Kb:2.4e-06:6.9e-08:18:1.9e+02
chr10	105375000	105400000	CALHM1:175Kb:0.0041:0.00028:12:1.3e+02
chr10	105375000	105400000	CALHM2:175Kb:0.0041:0.00028:12:1.3e+02
chr10	105375000	105400000	NEURL:125Kb:0.00013:9e-06:15:1.6e+02
chr10	105400000	105425000	NEURL:150Kb:4.2e-05:2.4e-06:13:1.6e+02
chr10	105425000	105450000	NEURL:175Kb:0.0028:0.00028:12:1.3e+02
chr10	105450000	105475000	SH3PXD2A:-150Kb:1.8e-05:4.7e-07:95:2.5e+02
chr10	105475000	105500000	LOC100505839:-25Kb:2.9e-11:3.9e-13:3.5e+02:5.8e+02
chr10	105475000	105500000	SH3PXD2A:-125Kb:1.4e-13:1.9e-15:1.1e+02:3.6e+02
chr10	105500000	105525000	SH3PXD2A:-100Kb:0.0088:0.00035:1.3e+02:2.4e+02
chr10	105525000	105550000	LOC100505839:25Kb:3.6e-09:9.7e-11:3.5e+02:5.6e+02
chr10	105800000	105825000	COL17A1:-25Kb:0.0038:4.5e-05:3.5e+02:4.7e+02
chr10	106050000	106075000	ITPRIP:-25Kb:1.5e-06:1.8e-08:3.5e+02:5.2e+02
chr10	111650000	111675000	XPNPEP1:-25Kb:3.1e-09:3.8e-11:2.6e+02:3.8e+02
chr10	111900000	111925000	MXI1:-50Kb:1.9e-13:2.3e-15:1.6e+02:3.1e+02
chr10	112075000	112100000	DUSP5:-175Kb:0.00026:2.1e-05:77:1.6e+02
chr10	112100000	112125000	DUSP5:-150Kb:4.1e-07:1.1e-08:70:1.8e+02
chr10	112125000	112150000	DUSP5:-125Kb:0.00029:2.7e-05:79:1.6e+02
chr10	112150000	112175000	DUSP5:-100Kb:0.0076:0.00082:94:1.6e+02
chr10	112175000	112200000	DUSP5:-75Kb:7.2e-05:3.1e-06:1.2e+02:2.1e+02
chr10	112200000	112225000	DUSP5:-50Kb:7.2e-05:3.9e-06:1.6e+02:2.5e+02
chr10	112275000	112300000	DUSP5:25Kb:1.2e-08:1.6e-10:2.6e+02:3.9e+02
chr10	112300000	112325000	DUSP5:50Kb:0.00026:1.8e-05:1.6e+02:2.4e+02
chr10	112500000	112525000	ADRA2A:-325Kb:0.0037:0.00011:31:1e+02
chr10	112550000	112575000	LOC282997:-75Kb:1.2e-06:3e-08:1.2e+02:2.3e+02
chr10	112550000	112575000	PDCD4:-75Kb:1.2e-06:3e-08:1.2e+02:2.3e+02
chr10	112575000	112600000	LOC282997:-50Kb:0.0045:0.00017:1.6e+02:2.3e+02
chr10	112575000	112600000	PDCD4:-50Kb:0.0045:0.00017:1.6e+02:2.3e+02
chr10	112600000	112625000	LOC282997:-25Kb:0:0:2.6e+02:4.5e+02
chr10	112600000	112625000	PDCD4:-25Kb:0:0:2.6e+02:4.5e+02
chr10	112800000	112825000	ADRA2A:-25Kb:0.0046:0.00027:1.1e+02:1.8e+02
chr10	112850000	112875000	ADRA2A:25Kb:0:0:1.5e+02:3.6e+02
chr10	112875000	112900000	ADRA2A:50Kb:0.0046:0.00028:96:1.6e+02
chr10	113875000	113900000	GUCY2GP:-225Kb:0.0047:0.00018:26:76
chr10	113875000	113900000	VTI1A:-325Kb:0.0042:0.00011:19:73
chr10	113875000	113900000	ZDHHC6:-325Kb:0.0042:0.00011:19:73
chr10	113900000	113925000	GPAM:-25Kb:0.0085:0.00023:1.5e+02:2e+02
chr10	113950000	113975000	GPAM:25Kb:0.0073:9.7e-05:1.5e+02:2e+02
chr10	114050000	114075000	TECTB:25Kb:0:0:1.5e+02:2.8e+02
chr10	114075000	114100000	ACSL5:-50Kb:1e-05:2.8e-07:99:1.7e+02
chr10	114075000	114100000	GUCY2GP:-25Kb:2.1e-14:5.6e-16:1.8e+02:3e+02
chr10	114075000	114100000	VTI1A:-125Kb:9.5e-05:1.2e-06:44:1.1e+02
chr10	114075000	114100000	ZDHHC6:-125Kb:9.5e-05:1.2e-06:44:1.1e+02
chr10	114100000	114125000	ACSL5:-25Kb:7.4e-14:1e-15:2.1e+02:3.2e+02
chr10	114125000	114150000	GUCY2GP:25Kb:1.7e-14:2.2e-16:2.1e+02:3.2e+02
chr10	114150000	114175000	ACSL5:25Kb:0.0024:9.9e-05:2.1e+02:2.6e+02
chr10	115275000	115300000	HABP2:-25Kb:1.6e-13:2e-15:2.1e+02:3.6e+02
chr10	115325000	115350000	HABP2:25Kb:1e-07:2.5e-09:2.1e+02:3.2e+02
chr10	115700000	115725000	ADRB1:-100Kb:0.0068:0.00026:79:1.4e+02
chr10	115775000	115800000	ADRB1:-25Kb:2e-06:2.6e-08:2.3e+02:3.3e+02
chr10	115825000	115850000	ADRB1:25Kb:0.0021:5.3e-05:2.3e+02:3e+02
chr10	115850000	115875000	DCLRE1A:250Kb:3.5e-06:4.3e-08:51:1.5e+02
chr10	115850000	115875000	MIR4483:325Kb:7.3e-05:9.1e-07:45:1.4e+02
chr10	115850000	115875000	NHLRC2:250Kb:3.5e-06:4.3e-08:51:1.5e+02
chr10	115850000	115875000	PLEKHS1:350Kb:0.0079:9.8e-05:44:1.2e+02
chr10	116050000	116075000	AFAP1L2:-100Kb:2.8e-06:1.1e-07:63:1.6e+02
chr10	116075000	116100000	AFAP1L2:-75Kb:0.00011:6e-06:78:1.6e+02
chr10	116100000	116125000	AFAP1L2:-50Kb:1.4e-06:3.7e-08:1.1e+02:2e+02
chr10	116125000	116150000	AFAP1L2:-25Kb:0:0:1.8e+02:3.3e+02
chr10	116175000	116200000	AFAP1L2:25Kb:0.00013:8.7e-06:1.8e+02:2.6e+02
chr10	116625000	116650000	ATRNL1:-225Kb:0.0031:3.8e-05:39:89
chr10	118000000	118025000	GFRA1:-25Kb:4.8e-07:6.2e-09:1.2e+02:1.9e+02
chr10	118200000	118225000	PNLIPRP3:25Kb:3.8e-05:4.6e-07:1.1e+02:1.8e+02
chr10	118350000	118375000	PNLIPRP2:-25Kb:1.9e-05:2.3e-07:1.4e+02:2.2e+02
chr10	118375000	118400000	PNLIPRP1:25Kb:2e-05:2.4e-07:1.4e+02:2.2e+02
chr10	118425000	118450000	HSPA12A:-75Kb:0.00045:1.8e-05:74:1.4e+02
chr10	118450000	118475000	C10orf82:25Kb:0.00089:3.5e-05:1.4e+02:2e+02
chr10	118450000	118475000	HSPA12A:-50Kb:0.0016:8.5e-05:95:1.5e+02
chr10	118475000	118500000	HSPA12A:-25Kb:4.6e-11:1.2e-12:1.4e+02:2.5e+02
chr10	118500000	118525000	C10orf82:75Kb:0.00052:1.4e-05:74:1.4e+02
chr10	118500000	118525000	MIR3663:-425Kb:0.0029:0.0002:40:94
chr10	118525000	118550000	C10orf82:100Kb:8.3e-06:1.1e-07:62:1.4e+02
chr10	118525000	118550000	HSPA12A:25Kb:1.9e-12:2.5e-14:1.4e+02:2.6e+02
chr10	118525000	118550000	MIR3663:-400Kb:2.6e-07:7.3e-09:27:1.1e+02
chr10	118550000	118575000	KCNK18:-400Kb:0.0037:0.00017:27:82
chr10	118550000	118575000	MIR3663:-375Kb:0:0:28:1.6e+02
chr10	118575000	118600000	MIR3663:-350Kb:1.2e-06:5.1e-08:29:1.1e+02
chr10	118600000	118625000	MIR3663:-325Kb:0.0058:0.00049:30:81
chr10	118625000	118650000	ENO4:25Kb:1.6e-05:2.1e-07:1.4e+02:2.2e+02
chr10	118900000	118925000	ENO4:300Kb:0.0081:0.00021:32:87
chr10	118925000	118950000	HSPA12A:425Kb:0.0035:0.00023:40:94
chr10	118925000	118950000	KCNK18:-25Kb:0.0014:4.1e-05:1.4e+02:2e+02
chr10	118950000	118975000	MIR3663:25Kb:0.00071:4e-05:1.4e+02:2e+02
chr10	118975000	119000000	KCNK18:25Kb:0:0:1.4e+02:2.7e+02
chr10	118975000	119000000	SLC18A2:-25Kb:7e-09:9.3e-11:1.4e+02:2.4e+02
chr10	119025000	119050000	SLC18A2:25Kb:7.9e-09:2.1e-10:1.4e+02:2.4e+02
chr10	119150000	119175000	PDZD8:25Kb:1.5e-12:1.9e-14:1.9e+02:3.1e+02
chr10	119275000	119300000	EMX2:-25Kb:9.7e-05:1.3e-06:1.9e+02:2.7e+02
chr10	119275000	119300000	EMX2OS:-25Kb:9.7e-05:1.3e-06:1.9e+02:2.7e+02
chr10	120950000	120975000	MIR4681:-175Kb:0.0011:0.00012:95:1.7e+02
chr10	120975000	121000000	MIR4681:-150Kb:0.00036:3.6e-05:1.1e+02:2e+02
chr10	121000000	121025000	MIR4681:-125Kb:2.4e-06:2.1e-07:1e+02:2.1e+02
chr10	121025000	121050000	MIR4681:-100Kb:0.0068:0.00087:1.2e+02:1.9e+02
chr10	121050000	121075000	MIR4681:-75Kb:4e-11:1.7e-12:1.5e+02:3e+02
chr10	121075000	121100000	MIR4681:-50Kb:2.4e-13:6.8e-15:2e+02:3.6e+02
chr10	121100000	121125000	MIR4681:-25Kb:0:0:3.3e+02:5.4e+02
chr10	121125000	121150000	GRK5:175Kb:0.002:0.00011:95:1.7e+02
chr10	121150000	121175000	GRK5:200Kb:6.6e-05:2.7e-06:82:1.8e+02
chr10	121150000	121175000	MIR4681:25Kb:9.8e-11:5.6e-12:3.3e+02:4.7e+02
chr10	121175000	121200000	GRK5:225Kb:1.7e-09:2.3e-11:72:2.1e+02
chr10	121175000	121200000	MIR4681:50Kb:1e-07:7.1e-09:2e+02:3.2e+02
chr10	121175000	121200000	PRDX3:250Kb:0.001:1.9e-05:65:1.5e+02
chr10	121175000	121200000	SFXN4:250Kb:0.001:1.9e-05:65:1.5e+02
chr10	121200000	121225000	GRK5:250Kb:7.6e-06:2e-07:65:1.7e+02
chr10	121200000	121225000	PRDX3:275Kb:0.001:2.6e-05:58:1.4e+02
chr10	121200000	121225000	SFXN4:275Kb:0.001:2.6e-05:58:1.4e+02
chr10	121250000	121275000	GRK5:300Kb:0.0085:0.00057:53:1.2e+02
chr10	121425000	121450000	BAG3:25Kb:0.0043:5.2e-05:3.3e+02:4.1e+02
chr10	122350000	122375000	MIR5694:25Kb:0:0:1.7e+02:2.9e+02
chr10	124850000	124875000	HMX3:-25Kb:0.00024:6.7e-06:1.8e+02:2.9e+02
chr10	124875000	124900000	BUB3:-25Kb:0.00013:1.6e-06:1.8e+02:3e+02
chr10	124875000	124900000	HMX2:-25Kb:0.00013:1.6e-06:1.8e+02:3e+02
chr10	124900000	124925000	HMX3:25Kb:5.2e-05:7.4e-07:1.8e+02:3e+02
chr10	125125000	125150000	HMX3:250Kb:0.0018:7.5e-05:45:1.4e+02
chr10	126675000	126700000	MIR4296:-25Kb:0.0027:3.5e-05:2.5e+02:3.6e+02
chr10	127425000	127450000	MMP21:-25Kb:9e-06:2.3e-07:2.5e+02:3.3e+02
chr10	127475000	127500000	MMP21:25Kb:0:0:2.5e+02:3.9e+02
chr10	128075000	128100000	LINC00601:-25Kb:0.0003:3.7e-06:1.7e+02:2.5e+02
chr10	128100000	128125000	ADAM12:25Kb:0.00025:3.1e-06:1.7e+02:2.5e+02
chr10	128225000	128250000	C10orf90:25Kb:1.7e-06:2.1e-08:1.7e+02:2.8e+02
chr10	129300000	129325000	NPS:-25Kb:0.0014:3.4e-05:1.3e+02:2.1e+02
chr10	129350000	129375000	NPS:25Kb:0.0014:2.2e-05:1.3e+02:2.1e+02
chr10	129775000	129800000	PTPRE:75Kb:0.00016:6.2e-06:93:1.7e+02
chr10	129800000	129825000	PTPRE:100Kb:2.9e-08:3.8e-10:75:1.8e+02
chr10	129825000	129850000	PTPRE:125Kb:0.0065:0.00034:64:1.2e+02
chr10	129850000	129875000	MKI67:-50Kb:1.1e-06:2.8e-08:1.3e+02:2.2e+02
chr10	129850000	129875000	PTPRE:150Kb:3.4e-07:8.9e-09:55:1.6e+02
chr10	129875000	129900000	MKI67:-25Kb:9.4e-07:1.2e-08:2.1e+02:3.1e+02
chr10	129925000	129950000	MKI67:25Kb:0.0001:4e-06:2.1e+02:2.9e+02
chr10	131225000	131250000	MGMT:-25Kb:8.9e-15:1.1e-16:1.6e+02:2.6e+02
chr10	131275000	131300000	MGMT:25Kb:7.9e-05:2e-06:1.6e+02:2.2e+02
chr10	131900000	131925000	GLRX3:-25Kb:0.0014:1.8e-05:1.6e+02:2.2e+02
chr10	131925000	131950000	CTAGE7P:25Kb:0.001:1.3e-05:1.6e+02:2.2e+02
chr10	131925000	131950000	LOC387723:25Kb:0.001:1.3e-05:1.6e+02:2.2e+02
chr10	131975000	132000000	GLRX3:50Kb:0.0024:6.2e-05:73:1.2e+02
chr10	133575000	133600000	FLJ46300:-25Kb:0.0019:2.4e-05:1.4e+02:2.6e+02
chr10	134000000	134025000	C10orf91:-250Kb:1e-05:1.1e-06:67:2.2e+02
chr10	134025000	134050000	C10orf91:-225Kb:3.1e-08:1.8e-09:72:2.6e+02
chr10	134025000	134050000	DPYSL4:25Kb:1.1e-07:1.5e-09:3.6e+02:5.6e+02
chr10	134025000	134050000	LRRC27:-100Kb:0.0027:3.4e-05:1.3e+02:2.6e+02
chr10	134025000	134050000	PWWP2B:-175Kb:3e-06:1.7e-07:87:2.5e+02
chr10	134025000	134050000	STK32C:-75Kb:0.00089:1.2e-05:1.6e+02:3e+02
chr10	134050000	134075000	C10orf91:-200Kb:0.0074:0.001:79:1.8e+02
chr10	134050000	134075000	STK32C:-50Kb:0.0036:9.3e-05:2.2e+02:3.4e+02
chr10	134175000	134200000	C10orf91:-75Kb:8.5e-09:3.8e-10:1.6e+02:3.6e+02
chr10	134175000	134200000	DPYSL4:175Kb:2.7e-05:8.2e-07:87:2.4e+02
chr10	134175000	134200000	PWWP2B:-25Kb:2.1e-06:8.9e-08:3.6e+02:5.3e+02
chr10	134200000	134225000	C10orf91:-50Kb:0:0:2.2e+02:4.9e+02
chr10	134225000	134250000	C10orf91:-25Kb:5.2e-13:1.6e-14:3.6e+02:6.1e+02
chr10	134225000	134250000	PWWP2B:25Kb:1.7e-09:4.7e-11:3.6e+02:5.7e+02
chr10	134250000	134275000	DPYSL4:250Kb:2.7e-05:1.1e-06:67:2.2e+02
chr10	134250000	134275000	PWWP2B:50Kb:0:0:2.2e+02:4.9e+02
chr10	134375000	134400000	C10orf91:125Kb:0.0074:0.00095:1.1e+02:2.1e+02
chr10	134425000	134450000	C10orf91:175Kb:3.4e-06:3.1e-07:87:2.5e+02
chr10	134450000	134475000	C10orf91:200Kb:1.1e-06:8.2e-08:79:2.5e+02
chr10	134750000	134775000	LOC619207:-500Kb:0.0053:0.00011:97:2.1e+02
chr10	134750000	134775000	SPRN:-475Kb:0.0065:0.00013:97:2.1e+02
chr10	134925000	134950000	KNDC1:-25Kb:0.0031:4.9e-05:87:2.2e+02
chr11	50000	75000	B4GALNT4:-300Kb:0.0015:2.9e-05:3.4e+02:5.1e+02
chr11	75000	100000	PKP3:-300Kb:0.0011:2.2e-05:3.4e+02:5.1e+02
chr11	75000	100000	SIGIRR:-325Kb:0.00097:1.7e-05:3.4e+02:5.1e+02
chr11	100000	125000	ANO9:-325Kb:0.00082:1.4e-05:3.4e+02:5.1e+02
chr11	275000	300000	RNH1:-225Kb:0.0081:0.00014:3.4e+02:4.8e+02
chr11	300000	325000	C11orf35:-250Kb:0.0067:0.00011:3.4e+02:4.8e+02
chr11	300000	325000	HRAS:-225Kb:0.0078:0.00014:3.4e+02:4.8e+02
chr11	300000	325000	LRRC56:-225Kb:0.0078:0.00014:3.4e+02:4.8e+02
chr11	300000	325000	MIR210:-250Kb:0.0067:0.00011:3.4e+02:4.8e+02
chr11	300000	325000	MIR210HG:-250Kb:0.0067:0.00011:3.4e+02:4.8e+02
chr11	300000	325000	RASSF7:-250Kb:0.0067:0.00011:3.4e+02:4.8e+02
chr11	325000	350000	LOC143666:-250Kb:0.0056:9.1e-05:3.4e+02:4.8e+02
chr11	325000	350000	PHRF1:-250Kb:0.0056:9.1e-05:3.4e+02:4.8e+02
chr11	575000	600000	EPS8L2:-125Kb:0.00027:3.9e-06:2.6e+02:4.2e+02
chr11	600000	625000	TALDO1:-125Kb:0.00022:3.1e-06:2.6e+02:4.2e+02
chr11	625000	650000	CEND1:-150Kb:5.9e-05:1.8e-06:2.6e+02:4.2e+02
chr11	625000	650000	NS3BP:-150Kb:5.9e-05:1.8e-06:2.6e+02:4.2e+02
chr11	625000	650000	PDDC1:-150Kb:5.9e-05:1.8e-06:2.6e+02:4.2e+02
chr11	625000	650000	SLC25A22:-150Kb:5.9e-05:1.8e-06:2.6e+02:4.2e+02
chr11	675000	700000	CEND1:-100Kb:4.3e-08:6.5e-10:2.6e+02:4.7e+02
chr11	675000	700000	NS3BP:-100Kb:4.3e-08:6.5e-10:2.6e+02:4.7e+02
chr11	675000	700000	PDDC1:-100Kb:4.3e-08:6.5e-10:2.6e+02:4.7e+02
chr11	675000	700000	PIDD:-125Kb:2.8e-08:4.2e-10:2.6e+02:4.7e+02
chr11	675000	700000	PNPLA2:-125Kb:2.8e-08:4.2e-10:2.6e+02:4.7e+02
chr11	675000	700000	RPLP2:-125Kb:2.8e-08:4.2e-10:2.6e+02:4.7e+02
chr11	675000	700000	SLC25A22:-100Kb:4.3e-08:6.5e-10:2.6e+02:4.7e+02
chr11	675000	700000	SNORA52:-125Kb:2.8e-08:4.2e-10:2.6e+02:4.7e+02
chr11	700000	725000	CD151:-125Kb:2.8e-08:4e-10:2.6e+02:4.7e+02
chr11	700000	725000	EFCAB4A:-125Kb:2.8e-08:4e-10:2.6e+02:4.7e+02
chr11	700000	725000	POLR2L:-125Kb:2.8e-08:4e-10:2.6e+02:4.7e+02
chr11	700000	725000	TSPAN4:-125Kb:2.8e-08:4e-10:2.6e+02:4.7e+02
chr11	800000	825000	CEND1:25Kb:0.0001:4.7e-06:91:2.4e+02
chr11	800000	825000	NS3BP:25Kb:0.0001:4.7e-06:91:2.4e+02
chr11	800000	825000	PDDC1:25Kb:0.0001:4.7e-06:91:2.4e+02
chr11	800000	825000	SLC25A22:25Kb:0.0001:4.7e-06:91:2.4e+02
chr11	825000	850000	CEND1:50Kb:0.00048:2.9e-05:83:2.2e+02
chr11	825000	850000	NS3BP:50Kb:0.00048:2.9e-05:83:2.2e+02
chr11	825000	850000	PDDC1:50Kb:0.00048:2.9e-05:83:2.2e+02
chr11	825000	850000	PIDD:25Kb:0.0066:0.00019:1e+02:2.2e+02
chr11	825000	850000	PNPLA2:25Kb:0.0066:0.00019:1e+02:2.2e+02
chr11	825000	850000	RPLP2:25Kb:0.0066:0.00019:1e+02:2.2e+02
chr11	825000	850000	SLC25A22:50Kb:0.00048:2.9e-05:83:2.2e+02
chr11	825000	850000	SNORA52:25Kb:0.0066:0.00019:1e+02:2.2e+02
chr11	850000	875000	CD151:25Kb:0.0067:0.00019:1e+02:2.2e+02
chr11	850000	875000	EFCAB4A:25Kb:0.0067:0.00019:1e+02:2.2e+02
chr11	850000	875000	POLR2L:25Kb:0.0067:0.00019:1e+02:2.2e+02
chr11	850000	875000	TSPAN4:25Kb:0.0067:0.00019:1e+02:2.2e+02
chr11	875000	900000	MUC2:-175Kb:0.001:2.6e-05:83:2.2e+02
chr11	875000	900000	MUC6:-150Kb:8.4e-05:3.4e-06:91:2.4e+02
chr11	900000	925000	MUC6:-125Kb:0.0035:0.00019:1e+02:2.2e+02
chr11	1000000	1025000	MUC6:-25Kb:2.5e-06:6.6e-08:2.6e+02:4.4e+02
chr11	1025000	1050000	MUC2:-25Kb:5.7e-07:7.1e-09:2.6e+02:4.5e+02
chr11	1050000	1075000	MUC6:25Kb:4e-07:5.4e-09:2.6e+02:4.5e+02
chr11	1675000	1700000	H19:-325Kb:0.0071:0.00049:61:1.7e+02
chr11	1675000	1700000	MRPL23-AS1:-325Kb:0.0071:0.00049:61:1.7e+02
chr11	1700000	1725000	H19:-300Kb:0.0051:0.00028:66:1.8e+02
chr11	1700000	1725000	MRPL23-AS1:-300Kb:0.0051:0.00028:66:1.8e+02
chr11	1850000	1875000	MIR4298:-25Kb:0.00014:3.7e-06:3.5e+02:5e+02
chr11	1875000	1900000	H19:-125Kb:1e-08:1.4e-10:1.3e+02:3.5e+02
chr11	1875000	1900000	LSP1:25Kb:0.00023:3e-06:3.5e+02:5e+02
chr11	1875000	1900000	MRPL23-AS1:-125Kb:1e-08:1.4e-10:1.3e+02:3.5e+02
chr11	1875000	1900000	SYT8:25Kb:0.00023:3e-06:3.5e+02:5e+02
chr11	1875000	1900000	TNNI2:25Kb:0.00023:3e-06:3.5e+02:5e+02
chr11	1900000	1925000	H19:-100Kb:0.00028:7.7e-06:1.5e+02:3e+02
chr11	1900000	1925000	MRPL23:-50Kb:0.00065:8e-06:2.3e+02:3.8e+02
chr11	1900000	1925000	MRPL23-AS1:-100Kb:0.00028:7.7e-06:1.5e+02:3e+02
chr11	1975000	2000000	H19:-25Kb:0.0006:2.5e-05:3.5e+02:4.9e+02
chr11	1975000	2000000	MIR4298:100Kb:0.00014:5.5e-06:1.5e+02:3e+02
chr11	1975000	2000000	MRPL23-AS1:-25Kb:0.0006:2.5e-05:3.5e+02:4.9e+02
chr11	2000000	2025000	MIR4298:125Kb:5.4e-09:7e-11:1.3e+02:3.5e+02
chr11	2025000	2050000	IGF2:-125Kb:5.2e-06:6.4e-08:1.3e+02:3.1e+02
chr11	2025000	2050000	IGF2-AS:-125Kb:5.2e-06:6.4e-08:1.3e+02:3.1e+02
chr11	2025000	2050000	INS:-150Kb:0.00059:1.5e-05:1.3e+02:2.7e+02
chr11	2025000	2050000	INS-IGF2:-150Kb:0.00059:1.5e-05:1.3e+02:2.7e+02
chr11	2025000	2050000	KRTAP5-5:375Kb:0.00013:1.6e-06:53:2.2e+02
chr11	2025000	2050000	MIR4298:150Kb:0.0031:0.00016:1.3e+02:2.5e+02
chr11	2025000	2050000	MIR4686:-150Kb:0.00059:1.5e-05:1.3e+02:2.7e+02
chr11	2025000	2050000	MIR483:-125Kb:5.2e-06:6.4e-08:1.3e+02:3.1e+02
chr11	2025000	2050000	TH:-150Kb:0.00059:1.5e-05:1.3e+02:2.7e+02
chr11	2175000	2200000	TRPM5:-250Kb:0.00019:1.1e-05:79:2.4e+02
chr11	2200000	2225000	TRPM5:-225Kb:2.6e-09:3.7e-11:86:3.3e+02
chr11	2200000	2225000	TSSC4:-200Kb:0.0042:5.4e-05:97:2.4e+02
chr11	2350000	2375000	CD81:-25Kb:0.00013:1.7e-06:3.5e+02:5.2e+02
chr11	2425000	2450000	CDKN1C:-475Kb:0.00034:1.6e-05:40:2e+02
chr11	2425000	2450000	INS:250Kb:6e-05:7.6e-07:79:2.4e+02
chr11	2425000	2450000	INS-IGF2:250Kb:6e-05:7.6e-07:79:2.4e+02
chr11	2425000	2450000	KCNQ1:-25Kb:3.8e-05:1.5e-06:4.3e+02:6.1e+02
chr11	2425000	2450000	MIR4686:250Kb:6e-05:7.6e-07:79:2.4e+02
chr11	2425000	2450000	SLC22A18:-475Kb:0.00034:1.6e-05:40:2e+02
chr11	2425000	2450000	TH:250Kb:6e-05:7.6e-07:79:2.4e+02
chr11	2450000	2475000	CDKN1C:-450Kb:4.3e-05:1.2e-06:42:2.2e+02
chr11	2450000	2475000	SLC22A18:-450Kb:4.3e-05:1.2e-06:42:2.2e+02
chr11	2450000	2475000	TRPM5:25Kb:3.4e-05:1.4e-06:4.3e+02:6.1e+02
chr11	2525000	2550000	CDKN1C:-375Kb:0.00034:1.9e-05:48:2e+02
chr11	2525000	2550000	KCNQ1:75Kb:0:0:1.8e+02:5.1e+02
chr11	2525000	2550000	SLC22A18:-375Kb:0.00034:1.9e-05:48:2e+02
chr11	2525000	2550000	TRPM5:100Kb:8.2e-07:2.3e-08:1.4e+02:3.5e+02
chr11	2550000	2575000	CDKN1C:-350Kb:6e-06:8.5e-08:51:2.5e+02
chr11	2550000	2575000	KCNQ1:100Kb:0.00094:5.2e-05:1.4e+02:2.9e+02
chr11	2550000	2575000	KCNQ1DN:-325Kb:0.0079:0.00011:54:2e+02
chr11	2550000	2575000	SLC22A18:-350Kb:6e-06:8.5e-08:51:2.5e+02
chr11	2575000	2600000	CDKN1C:-325Kb:0.0021:0.00015:54:1.9e+02
chr11	2575000	2600000	SLC22A18:-325Kb:0.0021:0.00015:54:1.9e+02
chr11	2900000	2925000	KCNQ1:450Kb:3.8e-05:1.1e-06:42:2.2e+02
chr11	2900000	2925000	TRPM5:475Kb:0.0002:1.4e-05:40:2e+02
chr11	2925000	2950000	KCNQ1:475Kb:0.0094:0.00064:40:1.6e+02
chr11	3625000	3650000	ART1:-25Kb:0.0066:8.1e-05:2.2e+02:3.4e+02
chr11	3625000	3650000	ART5:-25Kb:0.0066:8.1e-05:2.2e+02:3.4e+02
chr11	3625000	3650000	CHRNA10:-50Kb:0.0001:2.8e-06:1.3e+02:2.8e+02
chr11	3650000	3675000	TRPC2:25Kb:0.0036:8.9e-05:2.2e+02:3.4e+02
chr11	3675000	3700000	TRPC2:50Kb:0.00029:3.6e-06:1.3e+02:2.8e+02
chr11	3700000	3725000	CHRNA10:25Kb:1.1e-05:1.4e-07:2.2e+02:3.9e+02
chr11	3825000	3850000	RHOG:-25Kb:5.1e-12:7e-14:2.2e+02:4.6e+02
chr11	3825000	3850000	RRM1:-275Kb:0.00045:6.4e-06:33:1.7e+02
chr11	3850000	3875000	RRM1:-250Kb:0.0018:7.2e-05:38:1.6e+02
chr11	3850000	3875000	STIM1:-25Kb:2.6e-05:1.1e-06:2.2e+02:3.7e+02
chr11	3875000	3900000	RHOG:25Kb:2.8e-05:1.1e-06:2.2e+02:3.7e+02
chr11	3875000	3900000	RRM1:-225Kb:0.0038:0.00022:44:1.5e+02
chr11	3900000	3925000	STIM1:25Kb:2.2e-06:3e-08:2.2e+02:3.9e+02
chr11	3975000	4000000	RHOG:125Kb:0.0019:0.00011:63:1.8e+02
chr11	3975000	4000000	STIM1:100Kb:0.00026:1.4e-05:75:2.1e+02
chr11	4075000	4100000	RHOG:225Kb:2.8e-08:7.7e-10:44:2.4e+02
chr11	4075000	4100000	RRM1:-25Kb:0.0018:7.8e-05:2.2e+02:3.4e+02
chr11	4075000	4100000	STIM1:200Kb:4.9e-06:1.3e-07:51:2.2e+02
chr11	4100000	4125000	RHOG:250Kb:0.002:0.00013:38:1.6e+02
chr11	4100000	4125000	STIM1:225Kb:0.0053:0.00036:44:1.5e+02
chr11	4200000	4225000	C11orf40:-375Kb:0.00028:7.2e-06:21:1.2e+02
chr11	4200000	4225000	OR52I1:-400Kb:0.00013:4.9e-06:20:1.2e+02
chr11	4200000	4225000	OR52I2:-400Kb:0.00013:4.9e-06:20:1.2e+02
chr11	4200000	4225000	OR52K1:-300Kb:1.2e-06:1.6e-08:24:1.5e+02
chr11	4200000	4225000	OR52K2:-250Kb:0.0018:4.7e-05:27:1.2e+02
chr11	4200000	4225000	OR52M1:-350Kb:3.9e-07:5.1e-09:22:1.5e+02
chr11	4425000	4450000	OR52K2:-25Kb:0.0029:0.00011:1.3e+02:2.2e+02
chr11	4450000	4475000	LOC100506082:250Kb:0.0075:0.00074:27:1.2e+02
chr11	4475000	4500000	LOC100506082:275Kb:0.0058:0.00043:26:1.2e+02
chr11	4475000	4500000	OR52K1:-25Kb:0.0003:1.2e-05:1.3e+02:2.3e+02
chr11	4475000	4500000	OR52K2:25Kb:0.00035:4.5e-06:1.3e+02:2.4e+02
chr11	4500000	4525000	LOC100506082:300Kb:0.00025:7e-06:24:1.5e+02
chr11	4525000	4550000	LOC100506082:325Kb:0.00025:1.1e-05:23:1.5e+02
chr11	4525000	4550000	OR52K1:25Kb:2.1e-05:5.5e-07:1.3e+02:2.4e+02
chr11	4550000	4575000	LOC100506082:350Kb:0.00025:5.7e-06:22:1.5e+02
chr11	4575000	4600000	LOC100506082:375Kb:0.0058:0.00049:21:1.2e+02
chr11	4575000	4600000	OR52I1:-25Kb:1.8e-09:2.3e-11:1.3e+02:2.8e+02
chr11	4575000	4600000	OR52I2:-25Kb:1.8e-09:2.3e-11:1.3e+02:2.8e+02
chr11	4600000	4625000	C11orf40:25Kb:2.8e-09:3.6e-11:1.3e+02:2.8e+02
chr11	4600000	4625000	LOC100506082:400Kb:0.0058:0.00044:20:1.2e+02
chr11	4600000	4625000	TRIM68:-25Kb:0.00017:2.2e-06:1.3e+02:2.3e+02
chr11	4625000	4650000	OR52I1:25Kb:9.3e-05:2.4e-06:1.3e+02:2.3e+02
chr11	4625000	4650000	OR52I2:25Kb:9.3e-05:2.4e-06:1.3e+02:2.3e+02
chr11	5350000	5375000	OR51B2:25Kb:0.0062:7.6e-05:1.1e+02:1.7e+02
chr11	5475000	5500000	OR51I1:25Kb:4e-08:5.1e-10:1.1e+02:2.1e+02
chr11	5475000	5500000	OR51I2:25Kb:4e-08:5.1e-10:1.1e+02:2.1e+02
chr11	5500000	5525000	OR51B5:-25Kb:0.0008:3.2e-05:1.1e+02:1.8e+02
chr11	5500000	5525000	UBQLN3:-25Kb:0.0008:3.2e-05:1.1e+02:1.8e+02
chr11	5500000	5525000	UBQLNL:-25Kb:0.0008:3.2e-05:1.1e+02:1.8e+02
chr11	5525000	5550000	OR52D1:25Kb:0.0029:3.6e-05:1.1e+02:1.8e+02
chr11	5525000	5550000	OR52H1:-25Kb:0:0:1.1e+02:2.8e+02
chr11	5550000	5575000	OR51B5:25Kb:0:0:1.1e+02:2.8e+02
chr11	5550000	5575000	UBQLN3:25Kb:0:0:1.1e+02:2.8e+02
chr11	5550000	5575000	UBQLNL:25Kb:0:0:1.1e+02:2.8e+02
chr11	5575000	5600000	OR51B5:50Kb:0.00072:1.9e-05:69:1.4e+02
chr11	5575000	5600000	OR52B6:-25Kb:0.0034:4.2e-05:1.1e+02:1.8e+02
chr11	5575000	5600000	TRIM6:-25Kb:0.0034:4.2e-05:1.1e+02:1.8e+02
chr11	5575000	5600000	UBQLN3:50Kb:0.00072:1.9e-05:69:1.4e+02
chr11	5575000	5600000	UBQLNL:50Kb:0.00072:1.9e-05:69:1.4e+02
chr11	5625000	5650000	TRIM6-TRIM34:-25Kb:0.0044:5.3e-05:1.5e+02:2.4e+02
chr11	5650000	5675000	TRIM34:25Kb:0.00026:3.1e-06:1.5e+02:2.4e+02
chr11	6025000	6050000	PRKCDBP:-300Kb:0.00065:1.7e-05:26:1.3e+02
chr11	6050000	6075000	PRKCDBP:-275Kb:0.0045:0.00024:27:1.2e+02
chr11	6200000	6225000	C11orf42:-25Kb:0.0027:6.7e-05:1.5e+02:2.5e+02
chr11	6225000	6250000	CNGA4:-25Kb:2.6e-07:3.3e-09:1.5e+02:3e+02
chr11	6225000	6250000	FAM160A2:-25Kb:2.6e-07:3.3e-09:1.5e+02:3e+02
chr11	6225000	6250000	OR52W1:25Kb:0.0055:6.7e-05:1.5e+02:2.5e+02
chr11	6250000	6275000	C11orf42:25Kb:2.6e-07:3.3e-09:1.5e+02:3e+02
chr11	6250000	6275000	CCKBR:-25Kb:9.1e-06:1.1e-07:1.5e+02:2.9e+02
chr11	6275000	6300000	CNGA4:25Kb:4.3e-06:1.1e-07:1.5e+02:2.9e+02
chr11	6275000	6300000	FAM160A2:25Kb:4.3e-06:1.1e-07:1.5e+02:2.9e+02
chr11	6300000	6325000	PRKCDBP:-25Kb:0.0015:5.8e-05:1.5e+02:2.5e+02
chr11	6325000	6350000	OR56A1:300Kb:0.00048:1.3e-05:26:1.3e+02
chr11	6350000	6375000	OR56A1:325Kb:0.00048:9.7e-06:24:1.3e+02
chr11	6350000	6375000	PRKCDBP:25Kb:1e-07:1.3e-09:1.5e+02:3.1e+02
chr11	6400000	6425000	APBB1:-25Kb:4.2e-11:5.6e-13:2.8e+02:4.6e+02
chr11	6400000	6425000	ARFIP2:-100Kb:7.7e-05:2.1e-06:96:2.2e+02
chr11	6400000	6425000	DNHD1:-100Kb:7.7e-05:2.1e-06:96:2.2e+02
chr11	6400000	6425000	HPX:-50Kb:2.7e-08:1.1e-09:1.6e+02:3.2e+02
chr11	6400000	6425000	TAF10:-225Kb:0.0092:0.001:51:1.3e+02
chr11	6400000	6425000	TIMM10B:-100Kb:7.7e-05:2.1e-06:96:2.2e+02
chr11	6400000	6425000	TPP1:-225Kb:0.0092:0.001:51:1.3e+02
chr11	6400000	6425000	TRIM3:-75Kb:6.8e-08:1.8e-09:1.2e+02:2.7e+02
chr11	6425000	6450000	ARFIP2:-75Kb:0.0072:0.00049:1.2e+02:2e+02
chr11	6425000	6450000	DNHD1:-75Kb:0.0072:0.00049:1.2e+02:2e+02
chr11	6425000	6450000	HPX:-25Kb:3.2e-09:8.5e-11:2.8e+02:4.4e+02
chr11	6425000	6450000	SMPD1:25Kb:4.6e-11:6.1e-13:2.8e+02:4.6e+02
chr11	6425000	6450000	TIMM10B:-75Kb:0.0072:0.00049:1.2e+02:2e+02
chr11	6425000	6450000	TRIM3:-50Kb:0.00045:3e-05:1.6e+02:2.7e+02
chr11	6450000	6475000	APBB1:25Kb:2.6e-09:7e-11:2.8e+02:4.4e+02
chr11	6450000	6475000	ARFIP2:-50Kb:0.0072:0.00047:1.6e+02:2.5e+02
chr11	6450000	6475000	DNHD1:-50Kb:0.0072:0.00047:1.6e+02:2.5e+02
chr11	6450000	6475000	SMPD1:50Kb:3.7e-08:9.8e-10:1.6e+02:3.2e+02
chr11	6450000	6475000	TIMM10B:-50Kb:0.0072:0.00047:1.6e+02:2.5e+02
chr11	6450000	6475000	TRIM3:-25Kb:7.4e-14:1e-15:2.8e+02:4.8e+02
chr11	6475000	6500000	APBB1:50Kb:0.0007:2.8e-05:1.6e+02:2.7e+02
chr11	6475000	6500000	ARFIP2:-25Kb:3.4e-06:4.7e-08:2.8e+02:4.2e+02
chr11	6475000	6500000	DNHD1:-25Kb:3.4e-06:4.7e-08:2.8e+02:4.2e+02
chr11	6475000	6500000	HPX:25Kb:8.3e-14:1.1e-15:2.8e+02:4.8e+02
chr11	6475000	6500000	SMPD1:75Kb:4.3e-08:1.7e-09:1.2e+02:2.7e+02
chr11	6475000	6500000	TIMM10B:-25Kb:3.4e-06:4.7e-08:2.8e+02:4.2e+02
chr11	6500000	6525000	APBB1:75Kb:0.0078:0.00045:1.2e+02:2e+02
chr11	6500000	6525000	HPX:50Kb:0.0086:0.00046:1.6e+02:2.5e+02
chr11	6500000	6525000	SMPD1:100Kb:3.6e-05:1.9e-06:96:2.2e+02
chr11	6500000	6525000	TAF10:-125Kb:0.001:6.4e-05:81:1.8e+02
chr11	6500000	6525000	TPP1:-125Kb:0.001:6.4e-05:81:1.8e+02
chr11	6500000	6525000	TRIM3:25Kb:1.1e-06:4.4e-08:2.8e+02:4.2e+02
chr11	6525000	6550000	TAF10:-100Kb:0.0097:0.0012:96:1.8e+02
chr11	6525000	6550000	TPP1:-100Kb:0.0097:0.0012:96:1.8e+02
chr11	6550000	6575000	TAF10:-75Kb:0.00013:5.4e-06:1.2e+02:2.4e+02
chr11	6550000	6575000	TPP1:-75Kb:0.00013:5.4e-06:1.2e+02:2.4e+02
chr11	6575000	6600000	TAF10:-50Kb:0.001:7e-05:1.6e+02:2.6e+02
chr11	6575000	6600000	TPP1:-50Kb:0.001:7e-05:1.6e+02:2.6e+02
chr11	6600000	6625000	TAF10:-25Kb:0.0025:0.00025:2.8e+02:3.7e+02
chr11	6600000	6625000	TPP1:-25Kb:0.0025:0.00025:2.8e+02:3.7e+02
chr11	6625000	6650000	ARFIP2:125Kb:0.00096:3.9e-05:81:1.8e+02
chr11	6625000	6650000	DCHS1:-50Kb:1.8e-09:4.6e-11:1.6e+02:3.4e+02
chr11	6625000	6650000	DNHD1:125Kb:0.00096:3.9e-05:81:1.8e+02
chr11	6625000	6650000	SMPD1:225Kb:0.0087:0.00069:51:1.3e+02
chr11	6625000	6650000	TIMM10B:125Kb:0.00096:3.9e-05:81:1.8e+02
chr11	6650000	6675000	APBB1:225Kb:0.0078:0.00051:51:1.4e+02
chr11	6650000	6675000	DCHS1:-25Kb:0:0:2.8e+02:5.9e+02
chr11	6650000	6675000	SMPD1:250Kb:0.0064:0.00043:45:1.3e+02
chr11	6650000	6675000	TAF10:25Kb:0:0:2.8e+02:8.4e+02
chr11	6650000	6675000	TPP1:25Kb:0:0:2.8e+02:8.4e+02
chr11	6650000	6675000	TRIM3:175Kb:0.00045:3e-05:71:1.7e+02
chr11	6675000	6700000	TAF10:50Kb:4.2e-10:1.2e-11:1.6e+02:3.4e+02
chr11	6675000	6700000	TPP1:50Kb:4.2e-10:1.2e-11:1.6e+02:3.4e+02
chr11	6700000	6725000	TAF10:75Kb:0.0016:0.00013:1.2e+02:2.2e+02
chr11	6700000	6725000	TPP1:75Kb:0.0016:0.00013:1.2e+02:2.2e+02
chr11	7500000	7525000	PPFIBP2:-25Kb:4.2e-06:1.1e-07:1.8e+02:3.2e+02
chr11	7525000	7550000	OLFML1:25Kb:1.1e-05:1.3e-07:1.8e+02:3.2e+02
chr11	7550000	7575000	PPFIBP2:25Kb:0:0:1.8e+02:4.2e+02
chr11	7650000	7675000	CYB5R2:-25Kb:0.00036:4.8e-06:1.8e+02:2.8e+02
chr11	7650000	7675000	PPFIBP2:125Kb:0.0099:0.0004:57:1.5e+02
chr11	8075000	8100000	TUB:25Kb:2.4e-06:5.9e-08:2.3e+02:3.7e+02
chr11	8100000	8125000	TUB:50Kb:2.4e-09:3e-11:1.4e+02:3.2e+02
chr11	8250000	8275000	LMO1:-25Kb:5.3e-05:1.3e-06:2.3e+02:3.6e+02
chr11	8300000	8325000	LMO1:25Kb:3.2e-06:3.9e-08:2.3e+02:3.8e+02
chr11	8650000	8675000	TRIM66:-25Kb:1.3e-05:1.5e-07:2.3e+02:3.6e+02
chr11	9050000	9075000	NRIP3:25Kb:0.00092:1.2e-05:2.7e+02:3.9e+02
chr11	9075000	9100000	KRT8P41:-25Kb:2e-05:2.5e-07:2.7e+02:4e+02
chr11	9075000	9100000	MIR5691:-25Kb:2e-05:2.5e-07:2.7e+02:4e+02
chr11	9075000	9100000	SCUBE2:-25Kb:2e-05:2.5e-07:2.7e+02:4e+02
chr11	9150000	9175000	NRIP3:125Kb:0.0017:4.4e-05:77:1.8e+02
chr11	9650000	9675000	SWAP70:-25Kb:2.1e-07:2.6e-09:2.1e+02:3.6e+02
chr11	9775000	9800000	ADM:-550Kb:0.00047:1.2e-05:34:1.3e+02
chr11	9800000	9825000	LOC440028:25Kb:0.0046:0.00019:2.1e+02:2.9e+02
chr11	9800000	9825000	SBF2-AS1:25Kb:0.0046:0.00019:2.1e+02:2.9e+02
chr11	9975000	10000000	LOC440028:200Kb:0.0046:0.00019:47:1.3e+02
chr11	9975000	10000000	SBF2-AS1:200Kb:0.0046:0.00019:47:1.3e+02
chr11	10325000	10350000	LOC440028:550Kb:0.00051:7.1e-06:34:1.3e+02
chr11	10325000	10350000	SBF2-AS1:550Kb:0.00051:7.1e-06:34:1.3e+02
chr11	10350000	10375000	ADM:25Kb:0.00046:5.8e-06:2.1e+02:3.1e+02
chr11	10375000	10400000	CTR9:-375Kb:0.0029:0.00024:42:1.3e+02
chr11	10400000	10425000	CTR9:-350Kb:3.4e-06:1.4e-07:45:1.7e+02
chr11	10425000	10450000	CTR9:-325Kb:5.3e-08:1.5e-09:49:1.9e+02
chr11	10450000	10475000	CTR9:-300Kb:0.0029:0.00021:53:1.4e+02
chr11	10500000	10525000	AMPD3:50Kb:0.0036:8.1e-05:2.1e+02:2.9e+02
chr11	10500000	10525000	CTR9:-250Kb:0.00094:5.2e-05:65:1.6e+02
chr11	10650000	10675000	AMPD3:200Kb:0.0036:0.00013:82:1.7e+02
chr11	10650000	10675000	CTR9:-100Kb:6.6e-10:9.1e-12:1.2e+02:2.8e+02
chr11	10675000	10700000	AMPD3:225Kb:0.0076:0.00049:72:1.5e+02
chr11	10725000	10750000	AMPD3:275Kb:0.0072:0.00037:58:1.4e+02
chr11	10725000	10750000	MRVI1:25Kb:0.0047:5.8e-05:3.4e+02:4.4e+02
chr11	10750000	10775000	AMPD3:300Kb:0.0036:0.00014:53:1.4e+02
chr11	11025000	11050000	SNORD97:225Kb:8.2e-09:1.1e-10:60:2.1e+02
chr11	12050000	12075000	MICALCL:-250Kb:0.0017:2.1e-05:79:1.9e+02
chr11	12075000	12100000	MICAL2:-50Kb:0.0047:0.00034:2.1e+02:3e+02
chr11	12100000	12125000	MICAL2:-25Kb:0.0047:0.00037:3.1e+02:4.1e+02
chr11	12150000	12175000	MICAL2:25Kb:0:0:3.1e+02:6.1e+02
chr11	12200000	12225000	MICAL2:75Kb:0.0085:0.00078:1.6e+02:2.5e+02
chr11	12225000	12250000	MICAL2:100Kb:6.8e-06:2.7e-07:1.4e+02:2.8e+02
chr11	12250000	12275000	MICAL2:125Kb:1.7e-12:4.4e-14:1.2e+02:3.3e+02
chr11	12275000	12300000	MICAL2:150Kb:4.9e-05:2.6e-06:1.1e+02:2.3e+02
chr11	13700000	13725000	FAR1:25Kb:0.0011:1.4e-05:1.1e+02:1.8e+02
chr11	13775000	13800000	SPON1:-200Kb:0.0086:0.00045:48:1e+02
chr11	14225000	14250000	SPON1:250Kb:0.0064:0.00017:42:1e+02
chr11	14250000	14275000	SPON1:275Kb:4.3e-08:5.7e-10:39:1.4e+02
chr11	14275000	14300000	SPON1:300Kb:0.0086:0.00035:37:94
chr11	14400000	14425000	RRAS2:25Kb:9.7e-07:1.2e-08:1.9e+02:2.8e+02
chr11	14950000	14975000	CALCA:-25Kb:6.4e-05:1.7e-06:1.9e+02:2.6e+02
chr11	15000000	15025000	CALCA:25Kb:5.9e-06:7.9e-08:1.9e+02:2.7e+02
chr11	15150000	15175000	INSC:25Kb:3e-05:3.9e-07:1.9e+02:2.7e+02
chr11	16800000	16825000	PLEKHA7:-225Kb:0.0045:8e-05:46:1.4e+02
chr11	16800000	16825000	RPS13:-275Kb:3.7e-05:4.8e-07:31:1.5e+02
chr11	16825000	16850000	RPS13:-250Kb:0.00067:1.7e-05:37:1.4e+02
chr11	16950000	16975000	PLEKHA7:-75Kb:0.0045:0.00016:96:1.8e+02
chr11	16950000	16975000	RPS13:-125Kb:0.0019:7.3e-05:65:1.6e+02
chr11	16975000	17000000	PLEKHA7:-50Kb:0.0045:0.00021:1.3e+02:2.2e+02
chr11	17000000	17025000	PLEKHA7:-25Kb:0.0045:0.00023:2.3e+02:3.1e+02
chr11	17250000	17275000	NUCB2:-25Kb:1.4e-06:1.7e-08:2.3e+02:3.6e+02
chr11	17400000	17425000	ABCC8:-75Kb:2.6e-08:3.5e-10:1.5e+02:3e+02
chr11	17400000	17425000	USH1C:-150Kb:0.00017:2.2e-06:1.3e+02:2.4e+02
chr11	17425000	17450000	ABCC8:-50Kb:6.7e-05:2.7e-06:2e+02:3.1e+02
chr11	17425000	17450000	KCNJ11:25Kb:2.1e-13:8.4e-15:3.2e+02:5.1e+02
chr11	17450000	17475000	ABCC8:-25Kb:6.2e-05:1.6e-06:3.2e+02:4.3e+02
chr11	17475000	17500000	KCNJ11:75Kb:6.5e-09:3.5e-10:1.5e+02:3e+02
chr11	17500000	17525000	ABCC8:25Kb:0.00016:8.7e-06:3.2e+02:4.2e+02
chr11	17500000	17525000	KCNJ11:100Kb:0:0:1.2e+02:3.5e+02
chr11	17525000	17550000	KCNJ11:125Kb:0:0:1.1e+02:3.4e+02
chr11	17525000	17550000	USH1C:-25Kb:0.0018:4.5e-05:3.2e+02:4.1e+02
chr11	17550000	17575000	KCNJ11:150Kb:4.6e-05:3e-06:1.3e+02:2.4e+02
chr11	17575000	17600000	KCNJ11:175Kb:0.00086:6.8e-05:1e+02:2e+02
chr11	17975000	18000000	KCNC1:225Kb:0.0067:8.3e-05:74:1.7e+02
chr11	18250000	18275000	SAA1:-25Kb:1e-08:1.3e-10:1.8e+02:3.3e+02
chr11	18275000	18300000	SAA2:25Kb:1.4e-08:1.8e-10:1.8e+02:3.3e+02
chr11	18275000	18300000	SAA2-SAA4:25Kb:1.4e-08:1.8e-10:1.8e+02:3.3e+02
chr11	18275000	18300000	SAA4:25Kb:1.4e-08:1.8e-10:1.8e+02:3.3e+02
chr11	18300000	18325000	GTF2H1:-25Kb:7.2e-06:8.8e-08:1.8e+02:3e+02
chr11	18300000	18325000	HPS5:-25Kb:7.2e-06:8.8e-08:1.8e+02:3e+02
chr11	18300000	18325000	SAA1:25Kb:0.0039:0.0001:1.8e+02:2.7e+02
chr11	18550000	18575000	IGSF22:-175Kb:0.00065:4e-05:66:1.5e+02
chr11	18600000	18625000	IGSF22:-125Kb:0.0015:0.00012:78:1.5e+02
chr11	18625000	18650000	SPTY2D1-AS1:25Kb:4.5e-06:5.7e-08:1.8e+02:2.9e+02
chr11	18625000	18650000	UEVLD:25Kb:4.5e-06:5.7e-08:1.8e+02:2.9e+02
chr11	18700000	18725000	IGSF22:-25Kb:0:0:1.8e+02:4.4e+02
chr11	18725000	18750000	SPTY2D1-AS1:125Kb:0.0059:0.00015:78:1.5e+02
chr11	18725000	18750000	TMEM86A:25Kb:0:0:1.8e+02:4.4e+02
chr11	18725000	18750000	UEVLD:125Kb:0.0059:0.00015:78:1.5e+02
chr11	18750000	18775000	IGSF22:25Kb:0:0:1.8e+02:5.3e+02
chr11	18750000	18775000	PTPN5:-50Kb:0.0016:6.5e-05:1.2e+02:2e+02
chr11	18750000	18775000	SAA2:500Kb:0.0085:0.00021:38:1.2e+02
chr11	18750000	18775000	SAA2-SAA4:500Kb:0.0085:0.00021:38:1.2e+02
chr11	18750000	18775000	SAA4:500Kb:0.0085:0.00021:38:1.2e+02
chr11	18775000	18800000	IGSF22:50Kb:1.8e-08:8.4e-10:1.2e+02:2.5e+02
chr11	18775000	18800000	PTPN5:-25Kb:0:0:1.8e+02:3.9e+02
chr11	18800000	18825000	IGSF22:75Kb:0.0097:0.00089:1e+02:1.6e+02
chr11	18825000	18850000	PTPN5:25Kb:0.00068:1.8e-05:1.8e+02:2.6e+02
chr11	19075000	19100000	MIR4486:-500Kb:0.0018:5.1e-05:34:1e+02
chr11	19100000	19125000	MRGPRX2:25Kb:0.00011:1.5e-06:2e+02:2.9e+02
chr11	19375000	19400000	NAV2:25Kb:0.00012:1.6e-06:2e+02:2.8e+02
chr11	19575000	19600000	MIR4694:-200Kb:0.0088:0.00012:51:1.1e+02
chr11	19575000	19600000	MRGPRX2:500Kb:0.0074:0.0002:34:1e+02
chr11	19700000	19725000	MIR4486:125Kb:0.0056:0.00023:65:1.3e+02
chr11	19750000	19775000	LOC100126784:25Kb:2.3e-09:2.9e-11:1.8e+02:2.9e+02
chr11	19750000	19775000	MIR4486:175Kb:5.2e-05:7.2e-07:54:1.4e+02
chr11	20375000	20400000	PRMT3:-25Kb:9.8e-11:1.3e-12:94:1.7e+02
chr11	20400000	20425000	HTATIP2:25Kb:1.8e-10:2.3e-12:94:1.7e+02
chr11	20625000	20650000	PRMT3:225Kb:0.0021:5.6e-05:27:68
chr11	20625000	20650000	SLC6A5:25Kb:0.00042:5.5e-06:1.3e+02:1.8e+02
chr11	20650000	20675000	NELL1:-25Kb:0:0:1.3e+02:2.2e+02
chr11	22650000	22675000	GAS2:-25Kb:0.00046:1.3e-05:89:1.3e+02
chr11	22700000	22725000	GAS2:25Kb:0.00046:7.9e-06:89:1.3e+02
chr11	22750000	22775000	GAS2:75Kb:0.00046:1.8e-05:31:70
chr11	22800000	22825000	SLC17A6:450Kb:0.0083:0.00011:9.4:45
chr11	26600000	26625000	MUC15:25Kb:0.0011:1.4e-05:97:1.3e+02
chr11	26700000	26725000	SLC5A12:-25Kb:6.8e-05:8.6e-07:97:1.4e+02
chr11	27025000	27050000	FIBIN:25Kb:6.9e-09:8.5e-11:1.3e+02:1.9e+02
chr11	27150000	27175000	SLC5A12:425Kb:0.003:7.6e-05:15:47
chr11	27175000	27200000	LGR4:-300Kb:0.00018:1.5e-05:22:60
chr11	27200000	27225000	BDNF-AS:-325Kb:0.00028:7.4e-06:21:62
chr11	27200000	27225000	LGR4:-275Kb:1.3e-08:1.8e-10:23:81
chr11	27200000	27225000	LIN7C:-325Kb:0.00028:7.4e-06:21:62
chr11	27225000	27250000	LGR4:-250Kb:0.0022:0.00021:25:57
chr11	27275000	27300000	LGR4:-200Kb:0.00017:1.2e-05:29:68
chr11	27325000	27350000	LGR4:-150Kb:0.0031:0.00035:36:67
chr11	27375000	27400000	LGR4:-100Kb:1.1e-07:3.1e-09:49:1e+02
chr11	27400000	27425000	CCDC34:25Kb:6.5e-06:1.6e-07:1.3e+02:1.8e+02
chr11	27400000	27425000	LGR4:-75Kb:3.3e-06:1.4e-07:60:1.1e+02
chr11	27450000	27475000	CCDC34:75Kb:0.0063:0.00024:60:91
chr11	27450000	27475000	LGR4:-25Kb:4.3e-05:2.4e-06:1.3e+02:1.8e+02
chr11	27475000	27500000	CCDC34:100Kb:1.2e-07:1.4e-09:49:1e+02
chr11	27550000	27575000	BDNF-AS:25Kb:4.5e-09:6e-11:1.3e+02:2e+02
chr11	27550000	27575000	LIN7C:25Kb:4.5e-09:6e-11:1.3e+02:2e+02
chr11	30000000	30025000	KCNA4:-25Kb:0.0004:4.9e-06:1.1e+02:1.4e+02
chr11	31025000	31050000	DCDC5:25Kb:5.6e-05:6.8e-07:1.1e+02:1.6e+02
chr11	32075000	32100000	RCN1:-25Kb:3.3e-09:8.8e-11:1.9e+02:3e+02
chr11	32125000	32150000	RCN1:25Kb:9.7e-13:1.3e-14:1.9e+02:3.2e+02
chr11	32400000	32425000	EIF3M:-200Kb:4.1e-05:5.3e-07:47:1.4e+02
chr11	32400000	32425000	WT1:-50Kb:1.7e-14:2.2e-16:1.3e+02:2.8e+02
chr11	32400000	32425000	WT1-AS:-50Kb:1.7e-14:2.2e-16:1.3e+02:2.8e+02
chr11	32425000	32450000	WT1:-25Kb:2.6e-09:6.9e-11:2.1e+02:3.3e+02
chr11	32425000	32450000	WT1-AS:-25Kb:2.6e-09:6.9e-11:2.1e+02:3.3e+02
chr11	32475000	32500000	WT1:25Kb:3.6e-05:1.4e-06:2.1e+02:3e+02
chr11	32475000	32500000	WT1-AS:25Kb:3.6e-05:1.4e-06:2.1e+02:3e+02
chr11	32925000	32950000	QSER1:25Kb:4.1e-08:5.2e-10:2.1e+02:3.4e+02
chr11	33000000	33025000	LINC00294:-75Kb:0.0026:3.3e-05:96:1.9e+02
chr11	33025000	33050000	TCP11L1:-25Kb:0.00085:1e-05:2.1e+02:3.2e+02
chr11	33050000	33075000	DEPDC7:25Kb:0.00082:1e-05:2.1e+02:3.2e+02
chr11	33375000	33400000	C11orf91:-325Kb:0.00038:1e-05:40:1.5e+02
chr11	33400000	33425000	C11orf91:-300Kb:0.0089:0.00037:43:1.3e+02
chr11	33675000	33700000	C11orf91:-25Kb:0.00038:7.7e-06:2.5e+02:3.7e+02
chr11	33675000	33700000	KIAA1549L:125Kb:0.004:5.2e-05:80:1.8e+02
chr11	33875000	33900000	LMO2:-25Kb:2e-12:1e-13:3.2e+02:5.2e+02
chr11	33925000	33950000	LMO2:25Kb:0:0:3.2e+02:5.7e+02
chr11	33950000	33975000	LMO2:50Kb:4.4e-15:1.1e-16:2e+02:4.3e+02
chr11	33975000	34000000	LMO2:75Kb:1.2e-13:4.4e-15:1.6e+02:3.7e+02
chr11	34175000	34200000	ABTB2:-200Kb:0.00016:2e-06:83:2.2e+02
chr11	34600000	34625000	EHF:-25Kb:8.2e-05:1e-06:2.2e+02:3.6e+02
chr11	34650000	34675000	EHF:25Kb:0.0018:4.6e-05:2.2e+02:3.4e+02
chr11	35025000	35050000	CD44:-125Kb:0.00031:2.4e-05:87:2e+02
chr11	35050000	35075000	CD44:-100Kb:3.3e-07:1.7e-08:99:2.6e+02
chr11	35075000	35100000	CD44:-75Kb:1.7e-05:1.1e-06:1.2e+02:2.5e+02
chr11	35100000	35125000	CD44:-50Kb:1.4e-07:5.5e-09:1.5e+02:3.1e+02
chr11	35125000	35150000	CD44:-25Kb:0:0:2.2e+02:5.4e+02
chr11	35175000	35200000	CD44:25Kb:0:0:2.2e+02:5e+02
chr11	35400000	35425000	APIP:475Kb:0.0065:9.1e-05:41:1.5e+02
chr11	35400000	35425000	PDHX:475Kb:0.0065:9.1e-05:41:1.5e+02
chr11	35550000	35575000	PAMR1:25Kb:0.0012:1.5e-05:1.4e+02:2.6e+02
chr11	35600000	35625000	FJX1:-25Kb:9.9e-05:1.3e-06:1.4e+02:2.7e+02
chr11	35650000	35675000	FJX1:25Kb:0.0024:6.2e-05:1.4e+02:2.5e+02
chr11	35925000	35950000	LDLRAD3:-25Kb:0.0029:7e-05:1.4e+02:2.4e+02
chr11	35975000	36000000	LDLRAD3:25Kb:0.00028:3.4e-06:1.4e+02:2.6e+02
chr11	36000000	36025000	MIR3973:-25Kb:0.0043:5.3e-05:1.4e+02:2.4e+02
chr11	36325000	36350000	COMMD9:25Kb:2.8e-08:1.2e-09:2e+02:3.4e+02
chr11	36325000	36350000	PRR5L:25Kb:2.8e-08:1.2e-09:2e+02:3.4e+02
chr11	36475000	36500000	COMMD9:175Kb:5.9e-11:8.2e-13:48:2.1e+02
chr11	36475000	36500000	PRR5L:175Kb:5.9e-11:8.2e-13:48:2.1e+02
chr11	36500000	36525000	COMMD9:200Kb:2.7e-08:7.5e-10:38:1.8e+02
chr11	36500000	36525000	PRR5L:200Kb:2.7e-08:7.5e-10:38:1.8e+02
chr11	41450000	41475000	LRRC4C:-25Kb:8.1e-05:2.1e-06:76:1e+02
chr11	41500000	41525000	LRRC4C:25Kb:1.6e-06:2.1e-08:76:1.1e+02
chr11	43300000	43325000	API5:-25Kb:0.0018:2.3e-05:1.2e+02:1.8e+02
chr11	43400000	43425000	TTC17:25Kb:0.0069:0.00019:1.2e+02:1.8e+02
chr11	43425000	43450000	TTC17:50Kb:0.0079:0.00032:73:1.3e+02
chr11	43450000	43475000	TTC17:75Kb:0.0026:3.6e-05:17:84
chr11	43525000	43550000	MIR670:-50Kb:0.0055:0.00014:1.3e+02:2e+02
chr11	43550000	43575000	MIR670:-25Kb:1.3e-05:1.7e-07:2.1e+02:3e+02
chr11	43625000	43650000	MIR129-2:25Kb:0.0093:0.00012:2.1e+02:2.8e+02
chr11	43900000	43925000	ACCSL:-150Kb:0.00046:1.2e-05:64:1.6e+02
chr11	43900000	43925000	LOC100507300:-25Kb:0.0027:7e-05:2.1e+02:3e+02
chr11	43925000	43950000	ACCSL:-125Kb:0.0044:0.00029:72:1.5e+02
chr11	43925000	43950000	ALKBH3:25Kb:0.0017:4.4e-05:2.1e+02:3e+02
chr11	43925000	43950000	C11orf96:-25Kb:1.9e-10:2.5e-12:2.1e+02:3.7e+02
chr11	43925000	43950000	SEC14L1P1:25Kb:0.0017:4.4e-05:2.1e+02:3e+02
chr11	43950000	43975000	ACCSL:-100Kb:0.0042:0.00022:84:1.7e+02
chr11	43950000	43975000	LOC100507300:25Kb:1.1e-10:1.4e-12:2.1e+02:3.7e+02
chr11	44000000	44025000	ACCSL:-50Kb:0.0016:6.3e-05:1.3e+02:2.2e+02
chr11	44050000	44075000	ACCS:-25Kb:2.8e-08:7.2e-10:2.1e+02:3.5e+02
chr11	44050000	44075000	ALKBH3:150Kb:0.00022:2.8e-06:64:1.6e+02
chr11	44050000	44075000	C11orf96:100Kb:0.0056:0.00015:84:1.7e+02
chr11	44050000	44075000	LOC100507300:125Kb:0.0042:0.00016:72:1.5e+02
chr11	44050000	44075000	SEC14L1P1:150Kb:0.00022:2.8e-06:64:1.6e+02
chr11	44075000	44100000	ACCSL:25Kb:2.5e-08:3.4e-10:2.1e+02:3.5e+02
chr11	44075000	44100000	EXT2:-25Kb:1.5e-09:1.9e-11:2.1e+02:3.8e+02
chr11	44100000	44125000	ACCS:25Kb:1.6e-10:2.1e-12:2.1e+02:3.8e+02
chr11	44600000	44625000	CD82:25Kb:0:0:3.2e+02:6.4e+02
chr11	44625000	44650000	CD82:50Kb:0:0:2e+02:4.3e+02
chr11	44925000	44950000	PRDM11:-175Kb:3.5e-07:9.5e-09:85:2.5e+02
chr11	44925000	44950000	TP53I11:-25Kb:2.7e-05:8.1e-07:3.3e+02:4.7e+02
chr11	44950000	44975000	PRDM11:-150Kb:0:0:1e+02:3.9e+02
chr11	44975000	45000000	PRDM11:-125Kb:7.4e-07:3e-08:1.2e+02:2.7e+02
chr11	45000000	45025000	LOC221122:25Kb:1.6e-10:2e-12:3.6e+02:5.6e+02
chr11	45000000	45025000	PRDM11:-100Kb:3.6e-05:1.9e-06:1.4e+02:2.7e+02
chr11	45050000	45075000	TP53I11:100Kb:0.0037:0.00022:1.4e+02:2.4e+02
chr11	45075000	45100000	TP53I11:125Kb:0.0066:0.00049:1.2e+02:2.1e+02
chr11	45100000	45125000	LOC221122:125Kb:2.1e-06:5.2e-08:1.2e+02:2.7e+02
chr11	45100000	45125000	TP53I11:150Kb:0:0:1e+02:3.9e+02
chr11	45125000	45150000	TP53I11:175Kb:0.00013:5.8e-06:92:2.2e+02
chr11	45825000	45850000	CRY2:-25Kb:0.00055:6.8e-06:2.8e+02:4.3e+02
chr11	45850000	45875000	SLC35C1:25Kb:0.00055:6.9e-06:2.8e+02:4.3e+02
chr11	45875000	45900000	MAPK8IP1:-25Kb:8.8e-13:2.3e-14:2.8e+02:5.5e+02
chr11	45900000	45925000	C11orf94:-25Kb:0:0:2.8e+02:5.9e+02
chr11	45900000	45925000	GYLTL1B:-25Kb:0:0:2.8e+02:5.9e+02
chr11	45900000	45925000	PEX16:-25Kb:0:0:2.8e+02:5.9e+02
chr11	45925000	45950000	MAPK8IP1:25Kb:0:0:2.8e+02:5.9e+02
chr11	46250000	46275000	CREB3L1:-25Kb:1.2e-05:3.2e-07:2.8e+02:4.6e+02
chr11	46300000	46325000	CREB3L1:25Kb:1.1e-09:1.5e-11:2.8e+02:5.2e+02
chr11	46325000	46350000	CREB3L1:50Kb:0.00014:5.6e-06:1.6e+02:3.2e+02
chr11	46325000	46350000	DGKZ:-25Kb:0:0:2.8e+02:6e+02
chr11	46325000	46350000	MIR4688:-50Kb:0.0015:6.9e-05:1.6e+02:3e+02
chr11	46350000	46375000	MIR4688:-25Kb:3.3e-13:5.1e-15:2.8e+02:5.6e+02
chr11	46375000	46400000	AMBRA1:-225Kb:0.0089:0.00023:3.2:1.4e+02
chr11	46375000	46400000	CHRM4:-25Kb:1.3e-06:5.9e-08:2.8e+02:4.7e+02
chr11	46375000	46400000	DGKZ:25Kb:1.3e-13:3.8e-15:2.8e+02:5.6e+02
chr11	46375000	46400000	MDK:-25Kb:1.3e-06:5.9e-08:2.8e+02:4.7e+02
chr11	46400000	46425000	AMBRA1:-200Kb:9.5e-07:1.2e-08:3.4:2.1e+02
chr11	46400000	46425000	ARHGAP1:-300Kb:0.0019:5.2e-05:2.7:1.5e+02
chr11	46400000	46425000	ATG13:-225Kb:1.1e-06:1.4e-08:3.2:2.1e+02
chr11	46400000	46425000	F2:-325Kb:0.0015:1.9e-05:2.6:1.6e+02
chr11	46400000	46425000	HARBI1:-225Kb:1.1e-06:1.4e-08:3.2:2.1e+02
chr11	46400000	46425000	MIR4688:25Kb:2e-06:6e-08:2.8e+02:4.7e+02
chr11	46400000	46425000	MIR5582:-350Kb:0.0052:6.7e-05:2.5:1.5e+02
chr11	46400000	46425000	ZNF408:-300Kb:0.0019:5.2e-05:2.7:1.5e+02
chr11	46575000	46600000	CHRM4:175Kb:3.4e-05:2e-06:3.7:1.7e+02
chr11	46575000	46600000	MDK:175Kb:3.4e-05:2e-06:3.7:1.7e+02
chr11	46600000	46625000	CHRM4:200Kb:2.9e-07:7.8e-09:3.4:2.1e+02
chr11	46600000	46625000	MDK:200Kb:2.9e-07:7.8e-09:3.4:2.1e+02
chr11	46600000	46625000	MIR4688:225Kb:0.003:0.00019:3.2:1.4e+02
chr11	46625000	46650000	CHRM4:225Kb:2.9e-07:8.8e-09:3.2:2.1e+02
chr11	46625000	46650000	MDK:225Kb:2.9e-07:8.8e-09:3.2:2.1e+02
chr11	46625000	46650000	MIR4688:250Kb:0.003:0.00026:3:1.3e+02
chr11	46650000	46675000	CHRM4:250Kb:0.00027:2.4e-05:3:1.5e+02
chr11	46650000	46675000	MDK:250Kb:0.00027:2.4e-05:3:1.5e+02
chr11	46675000	46700000	ARHGAP1:-25Kb:1.1e-05:1.4e-07:3.1e+02:5e+02
chr11	46675000	46700000	CHRM4:275Kb:0.00031:3.4e-05:2.9:1.5e+02
chr11	46675000	46700000	MDK:275Kb:0.00031:3.4e-05:2.9:1.5e+02
chr11	46675000	46700000	MIR4688:300Kb:0.003:0.00028:2.7:1.3e+02
chr11	46675000	46700000	ZNF408:-25Kb:1.1e-05:1.4e-07:3.1e+02:5e+02
chr11	46700000	46725000	CHRM4:300Kb:0.00031:3.7e-05:2.7:1.5e+02
chr11	46700000	46725000	MDK:300Kb:0.00031:3.7e-05:2.7:1.5e+02
chr11	46700000	46725000	MIR4688:325Kb:0.0043:0.00046:2.6:1.3e+02
chr11	46725000	46750000	CHRM4:325Kb:0.00016:1.2e-05:2.6:1.6e+02
chr11	46725000	46750000	MDK:325Kb:0.00016:1.2e-05:2.6:1.6e+02
chr11	46725000	46750000	MIR5582:-25Kb:0.006:0.00016:3.1e+02:4.5e+02
chr11	46750000	46775000	CHRM4:350Kb:0.00034:4.6e-05:2.5:1.5e+02
chr11	46750000	46775000	F2:25Kb:0.006:0.00015:3.1e+02:4.5e+02
chr11	46750000	46775000	MDK:350Kb:0.00034:4.6e-05:2.5:1.5e+02
chr11	46875000	46900000	ARFGAP2:-300Kb:4.6e-07:1.3e-08:40:2.5e+02
chr11	46900000	46925000	ARFGAP2:-275Kb:1.4e-07:1.9e-09:43:2.7e+02
chr11	46925000	46950000	ARFGAP2:-250Kb:0.00024:1e-05:47:2.1e+02
chr11	47150000	47175000	LRP4:225Kb:2e-05:2.5e-07:51:2.4e+02
chr11	47175000	47200000	LRP4:250Kb:0.00018:4.3e-06:47:2.1e+02
chr11	47175000	47200000	PACSIN3:-25Kb:0.0011:1.3e-05:2.3e+02:4e+02
chr11	47200000	47225000	ARFGAP2:25Kb:0.00024:1.4e-05:2.3e+02:4e+02
chr11	47250000	47275000	MADD:-25Kb:5e-06:6.5e-08:3.6e+02:5.5e+02
chr11	47250000	47275000	MYBPC3:-100Kb:0.00022:1.2e-05:1.2e+02:2.7e+02
chr11	47250000	47275000	PSMC3:-175Kb:0.0011:7.3e-05:80:2e+02
chr11	47250000	47275000	SLC39A13:-175Kb:0.0011:7.3e-05:80:2e+02
chr11	47275000	47300000	ACP2:25Kb:7.6e-06:9.9e-08:3.6e+02:5.5e+02
chr11	47275000	47300000	MYBPC3:-75Kb:0.00022:1.5e-05:1.5e+02:3e+02
chr11	47275000	47300000	NR1H3:25Kb:7.6e-06:9.9e-08:3.6e+02:5.5e+02
chr11	47275000	47300000	PSMC3:-150Kb:0.00033:1.3e-05:93:2.2e+02
chr11	47275000	47300000	SLC39A13:-150Kb:0.00033:1.3e-05:93:2.2e+02
chr11	47300000	47325000	MYBPC3:-50Kb:0.00073:5.8e-05:2.1e+02:3.4e+02
chr11	47325000	47350000	MYBPC3:-25Kb:1.1e-10:1.5e-12:3.6e+02:6e+02
chr11	47325000	47350000	PSMC3:-100Kb:0.0061:0.0005:1.2e+02:2.2e+02
chr11	47325000	47350000	SLC39A13:-100Kb:0.0061:0.0005:1.2e+02:2.2e+02
chr11	47350000	47375000	ACP2:100Kb:0.0019:5e-05:1.2e+02:2.7e+02
chr11	47350000	47375000	MADD:75Kb:0.0018:4.6e-05:1.5e+02:3e+02
chr11	47350000	47375000	NR1H3:100Kb:0.0019:5e-05:1.2e+02:2.7e+02
chr11	47350000	47375000	PSMC3:-75Kb:7.1e-08:1.9e-09:1.5e+02:3.3e+02
chr11	47350000	47375000	SLC39A13:-75Kb:7.1e-08:1.9e-09:1.5e+02:3.3e+02
chr11	47375000	47400000	MYBPC3:25Kb:1.3e-07:3.5e-09:3.6e+02:5.6e+02
chr11	47375000	47400000	PSMC3:-50Kb:2.5e-10:3.4e-12:2.1e+02:4.2e+02
chr11	47375000	47400000	SLC39A13:-50Kb:2.5e-10:3.4e-12:2.1e+02:4.2e+02
chr11	47375000	47400000	SPI1:-25Kb:2.5e-05:3.1e-07:3.6e+02:5.2e+02
chr11	47400000	47425000	PSMC3:-25Kb:0.00046:2.5e-05:3.6e+02:4.8e+02
chr11	47400000	47425000	SLC39A13:-25Kb:0.00046:2.5e-05:3.6e+02:4.8e+02
chr11	47425000	47450000	MADD:150Kb:0.0079:0.00031:93:2.2e+02
chr11	47425000	47450000	MYBPC3:75Kb:3.1e-06:1.2e-07:1.5e+02:3.3e+02
chr11	47425000	47450000	SPI1:25Kb:0.0031:7.7e-05:3.6e+02:4.8e+02
chr11	47575000	47600000	C1QTNF4:-25Kb:0.00098:1.2e-05:3.6e+02:4.8e+02
chr11	47575000	47600000	FAM180B:-25Kb:0.00098:1.2e-05:3.6e+02:4.8e+02
chr11	47575000	47600000	KBTBD4:-25Kb:0.00098:1.2e-05:3.6e+02:4.8e+02
chr11	47575000	47600000	NDUFS3:-25Kb:0.00098:1.2e-05:3.6e+02:4.8e+02
chr11	47600000	47625000	PTPMT1:25Kb:0.0011:1.4e-05:3.6e+02:4.8e+02
chr11	47975000	48000000	PTPRJ:-25Kb:9.5e-07:3.8e-08:1.7e+02:3e+02
chr11	48025000	48050000	PTPRJ:25Kb:7.8e-10:1e-11:1.7e+02:3.3e+02
chr11	48050000	48075000	PTPRJ:50Kb:3.2e-06:1.7e-07:97:2.2e+02
chr11	48075000	48100000	PTPRJ:75Kb:0.0016:0.00013:71:1.6e+02
chr11	48100000	48125000	PTPRJ:100Kb:9.5e-07:3e-08:57:1.9e+02
chr11	48125000	48150000	PTPRJ:125Kb:2.9e-05:1.9e-06:48:1.6e+02
chr11	49975000	50000000	OR4C12:-25Kb:0.00017:2.2e-06:32:80
chr11	50225000	50250000	LOC441601:-25Kb:2.6e-09:6.7e-11:32:99
chr11	50275000	50300000	LOC441601:25Kb:0:0:32:1.3e+02
chr11	50375000	50400000	LOC646813:25Kb:9.9e-08:1.2e-09:32:94
chr11	51375000	51400000	OR4A5:-25Kb:0:0:29:65
chr11	51475000	51500000	OR4C46:-25Kb:8.3e-11:2.2e-12:29:54
chr11	51525000	51550000	OR4C46:25Kb:2.4e-11:3.1e-13:29:55
chr11	55100000	55125000	OR4A15:-25Kb:0:0:75:1.7e+02
chr11	55125000	55150000	OR4A16:25Kb:0:0:75:1.7e+02
chr11	55150000	55175000	OR4A15:25Kb:3.1e-05:8.2e-07:75:1.1e+02
chr11	55300000	55325000	OR4C16:-25Kb:0:0:75:1.4e+02
chr11	55325000	55350000	OR4C15:25Kb:0:0:75:1.4e+02
chr11	55375000	55400000	OR4C11:25Kb:5.1e-05:6.2e-07:75:1.1e+02
chr11	55400000	55425000	OR4C6:-25Kb:0.0025:3.2e-05:75:1.1e+02
chr11	55425000	55450000	OR4P4:25Kb:0.0019:2.3e-05:75:1.1e+02
chr11	55425000	55450000	OR4S2:25Kb:0.0019:2.3e-05:75:1.1e+02
chr11	55500000	55525000	OR5D14:-50Kb:3.4e-07:1.3e-08:3.7:51
chr11	55500000	55525000	OR5D18:-75Kb:4e-05:1e-06:3:44
chr11	55500000	55525000	OR5L1:-75Kb:4e-05:1e-06:3:44
chr11	55500000	55525000	OR5L2:-75Kb:4e-05:1e-06:3:44
chr11	55525000	55550000	OR5D14:-25Kb:4.4e-10:1.1e-11:5.4:62
chr11	55525000	55550000	OR5D18:-50Kb:0.00021:8.2e-06:3.7:41
chr11	55525000	55550000	OR5L1:-50Kb:0.00021:8.2e-06:3.7:41
chr11	55525000	55550000	OR5L2:-50Kb:0.00021:8.2e-06:3.7:41
chr11	55550000	55575000	OR5D13:25Kb:5.2e-10:6.5e-12:5.4:62
chr11	55550000	55575000	OR5D18:-25Kb:1.1e-12:1.5e-14:80:1.4e+02
chr11	55550000	55575000	OR5L1:-25Kb:1.1e-12:1.5e-14:80:1.4e+02
chr11	55550000	55575000	OR5L2:-25Kb:1.1e-12:1.5e-14:80:1.4e+02
chr11	55575000	55600000	OR5D13:50Kb:0.00019:4.9e-06:3.7:41
chr11	55575000	55600000	OR5D14:25Kb:4.8e-13:6.1e-15:80:1.4e+02
chr11	55575000	55600000	OR5D16:-25Kb:0.0043:5.4e-05:80:1.1e+02
chr11	55600000	55625000	OR5D18:25Kb:0.00079:4.1e-05:80:1.1e+02
chr11	55600000	55625000	OR5L1:25Kb:0.00079:4.1e-05:80:1.1e+02
chr11	55600000	55625000	OR5L2:25Kb:0.00079:4.1e-05:80:1.1e+02
chr11	55700000	55725000	OR10AG1:-25Kb:1.1e-10:1.4e-12:80:1.4e+02
chr11	55725000	55750000	OR5I1:25Kb:6.1e-11:7.8e-13:80:1.4e+02
chr11	55800000	55825000	OR5AS1:25Kb:0.006:7.2e-05:80:1.2e+02
chr11	55875000	55900000	OR8J3:-25Kb:2e-06:4.8e-08:80:1.3e+02
chr11	55900000	55925000	OR5J2:-25Kb:7.1e-07:1.7e-08:80:1.4e+02
chr11	55900000	55925000	OR8H3:25Kb:2.1e-06:2.5e-08:80:1.3e+02
chr11	55900000	55925000	OR8K5:-25Kb:7.1e-07:1.7e-08:80:1.4e+02
chr11	55925000	55950000	OR8J3:25Kb:2.1e-07:2.6e-09:80:1.4e+02
chr11	55950000	55975000	OR5J2:25Kb:7.1e-07:1.7e-08:80:1.4e+02
chr11	55950000	55975000	OR8K5:25Kb:7.1e-07:1.7e-08:80:1.4e+02
chr11	58400000	58425000	GLYATL1:-275Kb:0.0016:6.6e-05:43:1e+02
chr11	58650000	58675000	GLYATL1:-25Kb:1.3e-11:1.8e-13:1.9e+02:3e+02
chr11	58700000	58725000	GLYATL1:25Kb:0.00021:5.6e-06:1.9e+02:2.5e+02
chr11	58950000	58975000	DTX4:25Kb:2.7e-09:3.5e-11:2.3e+02:3.3e+02
chr11	58950000	58975000	MPEG1:-25Kb:9.9e-08:1.3e-09:2.3e+02:3.2e+02
chr11	58950000	58975000	OR5A2:-225Kb:0.0042:0.00011:54:1.1e+02
chr11	59025000	59050000	OR4D6:-175Kb:0.00014:1.8e-06:63:1.4e+02
chr11	59025000	59050000	OR5A1:-175Kb:0.00014:1.8e-06:63:1.4e+02
chr11	59025000	59050000	OR5A2:-150Kb:6.5e-05:8.3e-07:70:1.5e+02
chr11	59325000	59350000	MIR3162:-25Kb:3e-09:3.7e-11:2.3e+02:3.4e+02
chr11	59350000	59375000	OSBP:-25Kb:6e-06:7.6e-08:2.3e+02:3.2e+02
chr11	59375000	59400000	MIR3162:25Kb:2e-06:5.1e-08:2.3e+02:3.2e+02
chr11	59400000	59425000	OSBP:25Kb:3.5e-05:8.8e-07:2.3e+02:3.1e+02
chr11	59525000	59550000	OR10V2P:25Kb:2.6e-05:3.3e-07:2.3e+02:3.6e+02
chr11	59525000	59550000	STX3:25Kb:2.6e-05:3.3e-07:2.3e+02:3.6e+02
chr11	59550000	59575000	OR10V2P:50Kb:0.0029:7.1e-05:1.4e+02:2.5e+02
chr11	59550000	59575000	STX3:50Kb:0.0029:7.1e-05:1.4e+02:2.5e+02
chr11	60600000	60625000	ZP1:-25Kb:2.5e-07:3e-09:4e+02:6.4e+02
chr11	60625000	60650000	CCDC86:25Kb:2.5e-07:3.1e-09:4e+02:6.4e+02
chr11	60625000	60650000	PTGDR2:25Kb:2.5e-07:3.1e-09:4e+02:6.4e+02
chr11	60875000	60900000	SLC15A3:175Kb:0.0099:0.00013:80:2.3e+02
chr11	61300000	61325000	SYT7:-25Kb:0.002:2.5e-05:4.1e+02:6.2e+02
chr11	62175000	62200000	AHNAK:-125Kb:0.0053:6.8e-05:1.1e+02:2.6e+02
chr11	62350000	62375000	B3GAT3:-25Kb:7.8e-07:9.6e-09:3.1e+02:5.3e+02
chr11	62350000	62375000	EML3:-25Kb:7.8e-07:9.6e-09:3.1e+02:5.3e+02
chr11	62350000	62375000	ROM1:-25Kb:7.8e-07:9.6e-09:3.1e+02:5.3e+02
chr11	62375000	62400000	GANAB:-25Kb:1.2e-05:1.5e-07:3.1e+02:5.1e+02
chr11	62375000	62400000	INTS5:-25Kb:1.2e-05:1.5e-07:3.1e+02:5.1e+02
chr11	62375000	62400000	MTA2:25Kb:7.7e-07:9.5e-09:3.1e+02:5.3e+02
chr11	62375000	62400000	TUT1:25Kb:7.7e-07:9.5e-09:3.1e+02:5.3e+02
chr11	62400000	62425000	B3GAT3:25Kb:5.8e-06:1.4e-07:3.1e+02:5.1e+02
chr11	62400000	62425000	EML3:25Kb:5.8e-06:1.4e-07:3.1e+02:5.1e+02
chr11	62400000	62425000	ROM1:25Kb:5.8e-06:1.4e-07:3.1e+02:5.1e+02
chr11	62650000	62675000	CHRM1:-25Kb:0.00012:4.5e-06:2e+02:3.7e+02
chr11	62650000	62675000	SLC22A8:-125Kb:5.8e-05:2.3e-06:75:2.5e+02
chr11	62675000	62700000	SLC22A6:-75Kb:9.6e-06:3.7e-07:95:2.8e+02
chr11	62675000	62700000	SLC22A8:-100Kb:6.5e-08:1.7e-09:79:3e+02
chr11	62725000	62750000	SLC22A6:-25Kb:4.9e-08:1.3e-09:2e+02:4.3e+02
chr11	62750000	62775000	CHRM1:75Kb:1.3e-05:3.3e-07:95:2.8e+02
chr11	62750000	62775000	SLC22A8:-25Kb:8.3e-15:1.1e-16:2e+02:5.2e+02
chr11	62775000	62800000	CHRM1:100Kb:1.3e-07:1.7e-09:79:3e+02
chr11	62775000	62800000	SLC22A6:25Kb:8.6e-15:1.1e-16:2e+02:5.2e+02
chr11	63700000	63725000	COX8A:-25Kb:0.00033:4e-06:3.2e+02:4.9e+02
chr11	63725000	63750000	NAA40:25Kb:0.00034:4.4e-06:3.2e+02:4.9e+02
chr11	64225000	64250000	LOC100996455:25Kb:0.0097:0.00053:4.7e+02:6e+02
chr11	64375000	64400000	LOC100996455:175Kb:0.0018:4.9e-05:1.2e+02:2.8e+02
chr11	64375000	64400000	SLC22A12:25Kb:2.5e-05:3.1e-07:4.7e+02:6.7e+02
chr11	64400000	64425000	LOC100996455:200Kb:0.00052:7e-06:1.1e+02:2.8e+02
chr11	64425000	64450000	LOC100996455:225Kb:0.0046:0.00019:1e+02:2.4e+02
chr11	64600000	64625000	MIR192:-50Kb:0.00074:9.2e-06:2.6e+02:4.3e+02
chr11	64600000	64625000	MIR194-2:-50Kb:0.00074:9.2e-06:2.6e+02:4.3e+02
chr11	64650000	64675000	CDC42BPG:50Kb:0.00078:1e-05:2.6e+02:4.3e+02
chr11	64800000	64825000	NAALADL1:-25Kb:1e-05:1.3e-07:4.3e+02:6.4e+02
chr11	64825000	64850000	SAC3D1:25Kb:1.2e-05:1.5e-07:4.3e+02:6.4e+02
chr11	65125000	65150000	MALAT1:-125Kb:0.00089:2.2e-05:1.3e+02:2.4e+02
chr11	65125000	65150000	MIR548AR:-150Kb:0.00056:7.2e-06:1.2e+02:2.4e+02
chr11	65125000	65150000	NEAT1:-50Kb:3.9e-05:1e-06:2.6e+02:3.9e+02
chr11	65125000	65150000	SCYL1:-150Kb:0.00056:7.2e-06:1.2e+02:2.4e+02
chr11	65175000	65200000	MALAT1:-75Kb:4.2e-13:5.2e-15:1.9e+02:4e+02
chr11	65175000	65200000	MIR548AR:-100Kb:0.0071:0.00018:1.5e+02:2.5e+02
chr11	65175000	65200000	SCYL1:-100Kb:0.0071:0.00018:1.5e+02:2.5e+02
chr11	65250000	65275000	NEAT1:75Kb:4.7e-12:6e-14:1.9e+02:4e+02
chr11	65300000	65325000	EHBP1L1:-25Kb:6.3e-05:7.8e-07:4.3e+02:5.6e+02
chr11	65300000	65325000	FAM89B:-25Kb:6.3e-05:7.8e-07:4.3e+02:5.6e+02
chr11	65300000	65325000	LOC254100:-25Kb:6.3e-05:7.8e-07:4.3e+02:5.6e+02
chr11	65300000	65325000	LTBP3:-25Kb:6.3e-05:7.8e-07:4.3e+02:5.6e+02
chr11	65300000	65325000	SSSCA1:-25Kb:6.3e-05:7.8e-07:4.3e+02:5.6e+02
chr11	65350000	65375000	MAP3K11:-25Kb:0.0046:0.0002:4.3e+02:5.2e+02
chr11	65350000	65375000	PCNXL3:-25Kb:0.0046:0.0002:4.3e+02:5.2e+02
chr11	65375000	65400000	CFL1:-250Kb:0.00055:2.2e-05:79:1.8e+02
chr11	65375000	65400000	CTSW:-250Kb:0.00055:2.2e-05:79:1.8e+02
chr11	65375000	65400000	EFEMP2:-250Kb:0.00055:2.2e-05:79:1.8e+02
chr11	65375000	65400000	MIR4489:-25Kb:0:0:4.3e+02:7e+02
chr11	65375000	65400000	MIR4690:-25Kb:0:0:4.3e+02:7e+02
chr11	65375000	65400000	MUS81:-250Kb:0.00055:2.2e-05:79:1.8e+02
chr11	65375000	65400000	SIPA1:-25Kb:0:0:4.3e+02:7e+02
chr11	65400000	65425000	CFL1:-225Kb:0.0022:0.00012:86:1.8e+02
chr11	65400000	65425000	CTSW:-225Kb:0.0022:0.00012:86:1.8e+02
chr11	65400000	65425000	EFEMP2:-225Kb:0.0022:0.00012:86:1.8e+02
chr11	65400000	65425000	MAP3K11:25Kb:0:0:4.3e+02:7e+02
chr11	65400000	65425000	MUS81:-225Kb:0.0022:0.00012:86:1.8e+02
chr11	65400000	65425000	PCNXL3:25Kb:0:0:4.3e+02:7e+02
chr11	65400000	65425000	RELA:-25Kb:6.8e-10:8.4e-12:4.3e+02:6e+02
chr11	65425000	65450000	MIR4489:25Kb:3.1e-10:8.6e-12:4.3e+02:6e+02
chr11	65425000	65450000	MIR4690:25Kb:3.1e-10:8.6e-12:4.3e+02:6e+02
chr11	65425000	65450000	SIPA1:25Kb:3.1e-10:8.6e-12:4.3e+02:6e+02
chr11	65475000	65500000	CFL1:-150Kb:0.00055:1.6e-05:1.2e+02:2.2e+02
chr11	65475000	65500000	CTSW:-150Kb:0.00055:1.6e-05:1.2e+02:2.2e+02
chr11	65475000	65500000	EFEMP2:-150Kb:0.00055:1.6e-05:1.2e+02:2.2e+02
chr11	65475000	65500000	MUS81:-150Kb:0.00055:1.6e-05:1.2e+02:2.2e+02
chr11	65475000	65500000	SNX32:-125Kb:0.0015:1.9e-05:1.3e+02:2.4e+02
chr11	65550000	65575000	KAT5:75Kb:0.0079:0.00042:1.9e+02:2.8e+02
chr11	65550000	65575000	RNASEH2C:75Kb:0.0079:0.00042:1.9e+02:2.8e+02
chr11	65575000	65600000	KAT5:100Kb:0.00063:2.5e-05:1.6e+02:2.6e+02
chr11	65575000	65600000	RNASEH2C:100Kb:0.00063:2.5e-05:1.6e+02:2.6e+02
chr11	65600000	65625000	KAT5:125Kb:0.00063:2.4e-05:1.3e+02:2.4e+02
chr11	65600000	65625000	RNASEH2C:125Kb:0.00063:2.4e-05:1.3e+02:2.4e+02
chr11	65625000	65650000	BANF1:-125Kb:0.00057:7.4e-06:1.3e+02:2.4e+02
chr11	65625000	65650000	EIF1AD:-125Kb:0.00057:7.4e-06:1.3e+02:2.4e+02
chr11	65625000	65650000	KAT5:150Kb:0.00063:2.5e-05:1.2e+02:2.2e+02
chr11	65625000	65650000	MAP3K11:250Kb:0.0012:3.4e-05:79:1.8e+02
chr11	65625000	65650000	MIR4489:225Kb:0.0038:0.00016:86:1.8e+02
chr11	65625000	65650000	MIR4690:225Kb:0.0038:0.00016:86:1.8e+02
chr11	65625000	65650000	PCNXL3:250Kb:0.0012:3.4e-05:79:1.8e+02
chr11	65625000	65650000	RNASEH2C:150Kb:0.00063:2.5e-05:1.2e+02:2.2e+02
chr11	65625000	65650000	SART1:-100Kb:0.0094:0.00038:1.6e+02:2.4e+02
chr11	65625000	65650000	SIPA1:225Kb:0.0038:0.00016:86:1.8e+02
chr11	65650000	65675000	SART1:-75Kb:0.00015:2e-06:1.9e+02:3.1e+02
chr11	65675000	65700000	SART1:-50Kb:0.00071:1.9e-05:2.6e+02:3.6e+02
chr11	65725000	65750000	C11orf68:50Kb:0.0016:2e-05:2.6e+02:3.6e+02
chr11	65725000	65750000	CCDC85B:75Kb:0.00017:2.1e-06:1.9e+02:3.1e+02
chr11	65725000	65750000	CFL1:100Kb:0.0065:0.00043:1.6e+02:2.4e+02
chr11	65725000	65750000	CTSW:100Kb:0.0065:0.00043:1.6e+02:2.4e+02
chr11	65725000	65750000	DRAP1:50Kb:0.0016:2e-05:2.6e+02:3.6e+02
chr11	65725000	65750000	EFEMP2:100Kb:0.0065:0.00043:1.6e+02:2.4e+02
chr11	65725000	65750000	FIBP:75Kb:0.00017:2.1e-06:1.9e+02:3.1e+02
chr11	65725000	65750000	FOSL1:75Kb:0.00017:2.1e-06:1.9e+02:3.1e+02
chr11	65725000	65750000	MUS81:100Kb:0.0065:0.00043:1.6e+02:2.4e+02
chr11	65750000	65775000	CFL1:125Kb:0.00055:8.6e-06:1.3e+02:2.4e+02
chr11	65750000	65775000	CTSW:125Kb:0.00055:8.6e-06:1.3e+02:2.4e+02
chr11	65750000	65775000	EFEMP2:125Kb:0.00055:8.6e-06:1.3e+02:2.4e+02
chr11	65750000	65775000	MUS81:125Kb:0.00055:8.6e-06:1.3e+02:2.4e+02
chr11	65975000	66000000	KLC2:-25Kb:8.2e-14:1e-15:4.3e+02:6.3e+02
chr11	66075000	66100000	B3GNT1:-25Kb:0:0:3.3e+02:5.6e+02
chr11	66075000	66100000	BRMS1:-25Kb:0:0:3.3e+02:5.6e+02
chr11	66075000	66100000	RIN1:-25Kb:0:0:3.3e+02:5.6e+02
chr11	66100000	66125000	CD248:25Kb:0:0:3.3e+02:5.6e+02
chr11	66200000	66225000	DPP3:-25Kb:7.4e-05:9.2e-07:3.3e+02:4.5e+02
chr11	66200000	66225000	PELI3:-25Kb:7.4e-05:9.2e-07:3.3e+02:4.5e+02
chr11	66225000	66250000	MRPL11:25Kb:6.6e-05:8.5e-07:3.3e+02:4.5e+02
chr11	66250000	66275000	DPP3:25Kb:0.00055:1.4e-05:3.3e+02:4.4e+02
chr11	66250000	66275000	PELI3:25Kb:0.00055:1.4e-05:3.3e+02:4.4e+02
chr11	66300000	66325000	CTSF:-25Kb:0.0012:1.5e-05:3.3e+02:4.4e+02
chr11	66325000	66350000	ACTN3:25Kb:0.0013:1.5e-05:3.3e+02:4.4e+02
chr11	66325000	66350000	ZDHHC24:25Kb:0.0013:1.5e-05:3.3e+02:4.4e+02
chr11	66450000	66475000	LRFN4:-150Kb:7e-07:9.4e-09:1e+02:2.6e+02
chr11	66450000	66475000	RCE1:-150Kb:7e-07:9.4e-09:1e+02:2.6e+02
chr11	66750000	66775000	SYT12:-25Kb:0.00078:9.9e-06:3.3e+02:4.5e+02
chr11	67000000	67025000	LOC100130987:-75Kb:0.00059:2.3e-05:1.8e+02:3e+02
chr11	67025000	67050000	ANKRD13D:-25Kb:2e-12:2.5e-14:4.1e+02:6.4e+02
chr11	67025000	67050000	LOC100130987:-50Kb:1.4e-08:3.7e-10:2.4e+02:4.3e+02
chr11	67025000	67050000	SSH3:-25Kb:2e-12:2.5e-14:4.1e+02:6.4e+02
chr11	67050000	67075000	ADRBK1:25Kb:9.7e-13:1.3e-14:4.1e+02:6.4e+02
chr11	67050000	67075000	LOC100130987:-25Kb:2e-11:2.5e-13:4.1e+02:6.3e+02
chr11	67075000	67100000	ADRBK1:50Kb:1.1e-08:2.9e-10:2.4e+02:4.3e+02
chr11	67075000	67100000	ANKRD13D:25Kb:1.4e-11:3.4e-13:4.1e+02:6.3e+02
chr11	67075000	67100000	SSH3:25Kb:1.4e-11:3.4e-13:4.1e+02:6.3e+02
chr11	67150000	67175000	AIP:-100Kb:7.4e-05:1.9e-06:1.4e+02:3e+02
chr11	67150000	67175000	PITPNM1:-100Kb:7.4e-05:1.9e-06:1.4e+02:3e+02
chr11	67175000	67200000	AIP:-75Kb:0.0081:0.00035:1.8e+02:2.9e+02
chr11	67175000	67200000	CABP4:-25Kb:0.00035:8.8e-06:4.1e+02:5.5e+02
chr11	67175000	67200000	CORO1B:-25Kb:0.00035:8.8e-06:4.1e+02:5.5e+02
chr11	67175000	67200000	GPR152:-25Kb:0.00035:8.8e-06:4.1e+02:5.5e+02
chr11	67175000	67200000	PITPNM1:-75Kb:0.0081:0.00035:1.8e+02:2.9e+02
chr11	67175000	67200000	PTPRCAP:-25Kb:0.00035:8.8e-06:4.1e+02:5.5e+02
chr11	67200000	67225000	AIP:-50Kb:4.3e-05:5.5e-07:2.4e+02:4e+02
chr11	67200000	67225000	CARNS1:25Kb:0.00058:7.4e-06:4.1e+02:5.5e+02
chr11	67200000	67225000	PITPNM1:-50Kb:4.3e-05:5.5e-07:2.4e+02:4e+02
chr11	67200000	67225000	RPS6KB2:25Kb:0.00058:7.4e-06:4.1e+02:5.5e+02
chr11	67250000	67275000	CABP4:50Kb:5e-05:6.3e-07:2.4e+02:4e+02
chr11	67250000	67275000	CORO1B:50Kb:5e-05:6.3e-07:2.4e+02:4e+02
chr11	67250000	67275000	GPR152:50Kb:5e-05:6.3e-07:2.4e+02:4e+02
chr11	67250000	67275000	PPP1CA:100Kb:6.7e-05:8.6e-07:1.4e+02:3e+02
chr11	67250000	67275000	PTPRCAP:50Kb:5e-05:6.3e-07:2.4e+02:4e+02
chr11	67250000	67275000	RAD9A:100Kb:6.7e-05:8.6e-07:1.4e+02:3e+02
chr11	67250000	67275000	TBC1D10C:100Kb:6.7e-05:8.6e-07:1.4e+02:3e+02
chr11	67275000	67300000	AIP:25Kb:0.0081:0.00041:4.1e+02:5.2e+02
chr11	67275000	67300000	PITPNM1:25Kb:0.0081:0.00041:4.1e+02:5.2e+02
chr11	67775000	67800000	MIR4691:-25Kb:0:0:2.5e+02:5.7e+02
chr11	67775000	67800000	TCIRG1:-25Kb:0:0:2.5e+02:5.7e+02
chr11	67800000	67825000	ALDH3B1:25Kb:0:0:2.5e+02:5.7e+02
chr11	67800000	67825000	NDUFS8:25Kb:0:0:2.5e+02:5.7e+02
chr11	67825000	67850000	ALDH3B1:50Kb:0.0019:5.7e-05:1.5e+02:2.7e+02
chr11	67825000	67850000	MIR4691:25Kb:3.8e-11:1.1e-12:2.5e+02:4.8e+02
chr11	67825000	67850000	NDUFS8:50Kb:0.0019:5.7e-05:1.5e+02:2.7e+02
chr11	67825000	67850000	TCIRG1:25Kb:3.8e-11:1.1e-12:2.5e+02:4.8e+02
chr11	68000000	68025000	C11orf24:-25Kb:0.00026:1.1e-05:2.5e+02:3.9e+02
chr11	68025000	68050000	LRP5:-50Kb:0.0014:7.4e-05:1.5e+02:2.7e+02
chr11	68050000	68075000	C11orf24:25Kb:5.2e-10:7.1e-12:2.5e+02:4.7e+02
chr11	68050000	68075000	LRP5:-25Kb:0.0077:0.00063:2.5e+02:3.6e+02
chr11	68075000	68100000	C11orf24:50Kb:0.0016:8.4e-05:1.5e+02:2.7e+02
chr11	68100000	68125000	LRP5:25Kb:9.5e-09:1.3e-10:2.5e+02:4.6e+02
chr11	68125000	68150000	LRP5:50Kb:0.00026:1.1e-05:1.5e+02:2.9e+02
chr11	68150000	68175000	C11orf24:125Kb:1.5e-05:4.1e-07:72:2.4e+02
chr11	68150000	68175000	LRP5:75Kb:1.9e-05:5.1e-07:1.1e+02:2.7e+02
chr11	68175000	68200000	C11orf24:150Kb:0.0075:0.00051:85:1.9e+02
chr11	68175000	68200000	LRP5:100Kb:0.0077:0.00057:86:1.9e+02
chr11	69025000	69050000	MYEOV:-25Kb:3.9e-07:5.8e-09:2e+02:3.9e+02
chr11	69075000	69100000	MYEOV:25Kb:0.00013:6.1e-06:2e+02:3.4e+02
chr11	69150000	69175000	MYEOV:100Kb:0.00018:1.1e-05:1.3e+02:2.7e+02
chr11	69175000	69200000	MYEOV:125Kb:0.00013:4.5e-06:1.2e+02:2.6e+02
chr11	69200000	69225000	MYEOV:150Kb:0.0053:0.0004:1.1e+02:2.2e+02
chr11	69550000	69575000	FGF4:-25Kb:6.3e-07:7.7e-09:2.1e+02:3.8e+02
chr11	70250000	70275000	CTTN:25Kb:1.7e-05:2.1e-07:2.1e+02:3.4e+02
chr11	70725000	70750000	MIR3664:25Kb:0.0026:3.2e-05:2.6e+02:3.6e+02
chr11	70725000	70750000	SHANK2-AS3:25Kb:0.0026:3.2e-05:2.6e+02:3.6e+02
chr11	71150000	71175000	KRTAP5-10:-125Kb:3.7e-08:9.6e-10:26:1.7e+02
chr11	71150000	71175000	KRTAP5-11:-125Kb:3.7e-08:9.6e-10:26:1.7e+02
chr11	71150000	71175000	KRTAP5-7:-75Kb:7.7e-05:3.9e-06:41:1.5e+02
chr11	71150000	71175000	KRTAP5-8:-75Kb:7.7e-05:3.9e-06:41:1.5e+02
chr11	71150000	71175000	KRTAP5-9:-100Kb:0:0:32:2.4e+02
chr11	71175000	71200000	DHCR7:25Kb:0:0:1.1e+02:4.4e+02
chr11	71175000	71200000	KRTAP5-7:-50Kb:1.8e-05:6.8e-07:59:1.8e+02
chr11	71175000	71200000	KRTAP5-8:-50Kb:1.8e-05:6.8e-07:59:1.8e+02
chr11	71175000	71200000	KRTAP5-9:-75Kb:0:0:41:2.4e+02
chr11	71175000	71200000	NADSYN1:25Kb:0:0:1.1e+02:4.4e+02
chr11	71200000	71225000	DHCR7:50Kb:0:0:59:2.6e+02
chr11	71200000	71225000	KRTAP5-10:-75Kb:0.00018:7.1e-06:41:1.4e+02
chr11	71200000	71225000	KRTAP5-11:-75Kb:0.00018:7.1e-06:41:1.4e+02
chr11	71200000	71225000	KRTAP5-7:-25Kb:1.4e-07:3.6e-09:1.1e+02:2.5e+02
chr11	71200000	71225000	KRTAP5-8:-25Kb:1.4e-07:3.6e-09:1.1e+02:2.5e+02
chr11	71200000	71225000	KRTAP5-9:-50Kb:5.7e-14:3.7e-15:59:2.5e+02
chr11	71200000	71225000	NADSYN1:50Kb:0:0:59:2.6e+02
chr11	71225000	71250000	DHCR7:75Kb:3.5e-05:2.2e-06:41:1.5e+02
chr11	71225000	71250000	KRTAP5-9:-25Kb:0:0:1.1e+02:3.3e+02
chr11	71225000	71250000	NADSYN1:75Kb:3.5e-05:2.2e-06:41:1.5e+02
chr11	71250000	71275000	DHCR7:100Kb:0:0:32:2.4e+02
chr11	71250000	71275000	KRTAP5-10:-25Kb:6e-14:7.8e-16:1.1e+02:3e+02
chr11	71250000	71275000	KRTAP5-11:-25Kb:6e-14:7.8e-16:1.1e+02:3e+02
chr11	71250000	71275000	KRTAP5-7:25Kb:0:0:1.1e+02:3.3e+02
chr11	71250000	71275000	KRTAP5-8:25Kb:0:0:1.1e+02:3.3e+02
chr11	71250000	71275000	NADSYN1:100Kb:0:0:32:2.4e+02
chr11	71275000	71300000	DHCR7:125Kb:6.5e-09:3.4e-10:26:1.7e+02
chr11	71275000	71300000	KRTAP5-9:25Kb:1.3e-14:6.7e-16:1.1e+02:3e+02
chr11	71275000	71300000	NADSYN1:125Kb:6.5e-09:3.4e-10:26:1.7e+02
chr11	72175000	72200000	PDE2A:-200Kb:0.0011:5.5e-05:70:2.2e+02
chr11	72275000	72300000	PDE2A:-100Kb:0.00088:3.4e-05:1.7e+02:3.2e+02
chr11	72300000	72325000	MIR139:-25Kb:0:0:3.9e+02:7.2e+02
chr11	72300000	72325000	PDE2A:-75Kb:5e-06:1.3e-07:2.4e+02:4.4e+02
chr11	72350000	72375000	MIR139:25Kb:3e-05:7.5e-07:3.9e+02:5.7e+02
chr11	72400000	72425000	PDE2A:25Kb:0:0:2.2e+02:5.6e+02
chr11	72425000	72450000	ARAP1:-25Kb:3.7e-10:9.7e-12:2.2e+02:4.8e+02
chr11	72425000	72450000	ATG16L2:-100Kb:0.0013:3.5e-05:1.2e+02:2.8e+02
chr11	72425000	72450000	MIR4692:-50Kb:2.3e-10:8.8e-12:1.7e+02:4.3e+02
chr11	72425000	72450000	STARD10:-75Kb:0.00081:3e-05:1.4e+02:3e+02
chr11	72450000	72475000	MIR4692:-25Kb:0:0:2.2e+02:7.9e+02
chr11	72450000	72475000	STARD10:-50Kb:0.00081:2.9e-05:1.7e+02:3.2e+02
chr11	72475000	72500000	ARAP1:25Kb:0:0:2.2e+02:7.9e+02
chr11	72475000	72500000	ATG16L2:-50Kb:0.0081:0.00045:1.7e+02:3e+02
chr11	72475000	72500000	STARD10:-25Kb:6.7e-12:8.3e-14:2.2e+02:5.1e+02
chr11	72500000	72525000	ARAP1:50Kb:0.00073:2.8e-05:1.7e+02:3.2e+02
chr11	72500000	72525000	MIR4692:25Kb:3.1e-12:8.1e-14:2.2e+02:5.1e+02
chr11	72525000	72550000	MIR4692:50Kb:0.0087:0.00045:1.7e+02:3e+02
chr11	72550000	72575000	ATG16L2:25Kb:0.0016:6.7e-05:2.2e+02:3.7e+02
chr11	72875000	72900000	ATG16L2:350Kb:1.8e-05:2.5e-07:74:2.7e+02
chr11	72875000	72900000	FCHSD2:25Kb:0:0:2.2e+02:5.5e+02
chr11	72875000	72900000	P2RY2:-50Kb:0.0003:1.2e-05:1.7e+02:3.3e+02
chr11	72900000	72925000	P2RY2:-25Kb:0:0:2.2e+02:5.8e+02
chr11	72925000	72950000	P2RY6:-50Kb:0.00038:1.5e-05:1.7e+02:3.3e+02
chr11	72950000	72975000	P2RY2:25Kb:1.2e-06:3e-08:2.2e+02:4.3e+02
chr11	72950000	72975000	P2RY6:-25Kb:5.4e-14:1.4e-15:2.2e+02:5.3e+02
chr11	72975000	73000000	ARHGEF17:-25Kb:0:0:2.2e+02:5.7e+02
chr11	72975000	73000000	P2RY2:50Kb:0.00032:1.7e-05:1.7e+02:3.3e+02
chr11	73000000	73025000	P2RY6:25Kb:0:0:2.2e+02:5.7e+02
chr11	73025000	73050000	ARHGEF17:25Kb:4.2e-13:1.1e-14:2.2e+02:5.2e+02
chr11	73025000	73050000	P2RY6:50Kb:0.0033:0.00018:1.7e+02:3.1e+02
chr11	73025000	73050000	PLEKHB1:-325Kb:0.0027:0.00023:40:1.7e+02
chr11	73050000	73075000	PLEKHB1:-300Kb:5.1e-05:2.2e-06:58:2.2e+02
chr11	73050000	73075000	RELT:-25Kb:0:0:2.6e+02:7e+02
chr11	73075000	73100000	PLEKHB1:-275Kb:8.5e-05:4.8e-06:61:2.2e+02
chr11	73100000	73125000	PLEKHB1:-250Kb:1.7e-07:2.4e-09:65:2.8e+02
chr11	73100000	73125000	RELT:25Kb:2.1e-12:5.3e-14:2.6e+02:5.5e+02
chr11	73125000	73150000	PLEKHB1:-225Kb:0.0006:4.3e-05:69:2.1e+02
chr11	73325000	73350000	PLEKHB1:-25Kb:3.7e-05:1.1e-06:2.6e+02:4.3e+02
chr11	73350000	73375000	RELT:275Kb:0.00053:2e-05:61:2.2e+02
chr11	73675000	73700000	UCP3:-25Kb:6e-06:1.5e-07:2.6e+02:4.2e+02
chr11	73700000	73725000	UCP2:25Kb:5.6e-06:1.4e-07:2.6e+02:4.2e+02
chr11	73725000	73750000	UCP2:50Kb:7.6e-07:9.7e-09:1.6e+02:3.4e+02
chr11	73725000	73750000	UCP3:25Kb:0:0:2.6e+02:5.4e+02
chr11	74150000	74175000	KCNE3:-25Kb:7.4e-10:9.7e-12:2.6e+02:4.4e+02
chr11	74175000	74200000	LIPT2:-25Kb:9.4e-05:1.2e-06:2.6e+02:3.9e+02
chr11	74200000	74225000	KCNE3:25Kb:2.1e-05:5.4e-07:2.6e+02:3.9e+02
chr11	74250000	74275000	KCNE3:75Kb:0.00051:2e-05:1.2e+02:2.3e+02
chr11	74400000	74425000	CHRDL2:-25Kb:0:0:2.6e+02:5.5e+02
chr11	74400000	74425000	MIR4696:-25Kb:0:0:2.6e+02:5.5e+02
chr11	74875000	74900000	SLCO2B1:25Kb:8.7e-06:3.3e-07:4.1e+02:5.6e+02
chr11	74900000	74925000	SLCO2B1:50Kb:6.3e-09:8e-11:2.5e+02:4.5e+02
chr11	74925000	74950000	SLCO2B1:75Kb:7.9e-09:2e-10:1.8e+02:3.8e+02
chr11	75000000	75025000	MIR326:-25Kb:9.3e-05:1.2e-06:4.1e+02:5.7e+02
chr11	75125000	75150000	GDPD5:-100Kb:2.5e-06:1.3e-07:1.5e+02:3.2e+02
chr11	75125000	75150000	SERPINH1:-125Kb:0.0026:7.2e-05:1.3e+02:2.6e+02
chr11	75150000	75175000	GDPD5:-75Kb:9.3e-14:1.2e-15:1.8e+02:4.5e+02
chr11	75150000	75175000	KLHL35:25Kb:7.6e-08:1e-09:4.1e+02:6.1e+02
chr11	75150000	75175000	SERPINH1:-100Kb:5.7e-05:7.7e-07:1.5e+02:3.1e+02
chr11	75175000	75200000	GDPD5:-50Kb:7.1e-10:2.8e-11:2.5e+02:4.7e+02
chr11	75200000	75225000	GDPD5:-25Kb:1.2e-10:3e-12:4.1e+02:6.4e+02
chr11	75225000	75250000	KLHL35:100Kb:5.3e-06:1.4e-07:1.5e+02:3.2e+02
chr11	75250000	75275000	KLHL35:125Kb:0.0018:7.3e-05:1.3e+02:2.6e+02
chr11	75875000	75900000	WNT11:-25Kb:2.3e-07:3e-09:3e+02:5.2e+02
chr11	76250000	76275000	LRRC32:-125Kb:0.007:0.00055:99:2e+02
chr11	76275000	76300000	LRRC32:-100Kb:3.6e-06:2.4e-07:1.2e+02:2.8e+02
chr11	76300000	76325000	LRRC32:-75Kb:0:0:1.5e+02:5e+02
chr11	76325000	76350000	LRRC32:-50Kb:1.7e-12:6.8e-14:2e+02:4.4e+02
chr11	76350000	76375000	LRRC32:-25Kb:0:0:3.4e+02:6.2e+02
chr11	76400000	76425000	GUCY2EP:-25Kb:0.0012:4.8e-05:3.4e+02:4.7e+02
chr11	76400000	76425000	LRRC32:25Kb:4.1e-10:2.2e-11:3.4e+02:5.6e+02
chr11	76400000	76425000	TSKU:-75Kb:0.0026:0.00014:1.5e+02:2.6e+02
chr11	76425000	76450000	TSKU:-50Kb:0.00018:7e-06:2e+02:3.4e+02
chr11	76450000	76475000	TSKU:-25Kb:8.4e-15:1.1e-16:3.4e+02:6.1e+02
chr11	76475000	76500000	GUCY2EP:50Kb:0.00027:7.3e-06:2e+02:3.4e+02
chr11	76500000	76525000	GUCY2EP:75Kb:0.00027:4.6e-06:1.5e+02:2.9e+02
chr11	76500000	76525000	TSKU:25Kb:8.5e-06:2.2e-07:3.4e+02:5.1e+02
chr11	76750000	76775000	CAPN5:-25Kb:2.5e-06:3.2e-08:3.4e+02:5.2e+02
chr11	76800000	76825000	CAPN5:25Kb:0.0071:0.00018:3.4e+02:4.6e+02
chr11	76850000	76875000	MYO7A:25Kb:5.8e-11:1.6e-12:2.6e+02:4.8e+02
chr11	76875000	76900000	MYO7A:50Kb:0:0:1.7e+02:4.8e+02
chr11	76900000	76925000	MYO7A:75Kb:4.8e-05:2e-06:1.3e+02:2.8e+02
chr11	77700000	77725000	KCTD14:-25Kb:0.0082:0.0001:2.8e+02:3.8e+02
chr11	77725000	77750000	INTS4:25Kb:0.008:0.0001:2.8e+02:3.8e+02
chr11	77850000	77875000	KCTD21:-25Kb:0:0:2.8e+02:5.1e+02
chr11	77850000	77875000	USP35:-25Kb:0:0:2.8e+02:5.1e+02
chr11	77875000	77900000	ALG8:25Kb:0:0:2.8e+02:5.1e+02
chr11	77900000	77925000	ALG8:50Kb:8.7e-06:2.3e-07:1.6e+02:2.9e+02
chr11	77900000	77925000	KCTD21:25Kb:1.7e-14:4.4e-16:2.8e+02:4.7e+02
chr11	77900000	77925000	USP35:25Kb:1.7e-14:4.4e-16:2.8e+02:4.7e+02
chr11	77925000	77950000	GAB2:-200Kb:9.9e-07:1.3e-08:56:1.8e+02
chr11	77925000	77950000	NARS2:-350Kb:0.0015:4e-05:37:1.2e+02
chr11	78300000	78325000	NARS2:25Kb:0.00018:2.5e-06:73:1.7e+02
chr11	79075000	79100000	MIR708:-25Kb:0.00021:2.6e-06:1.6e+02:2.2e+02
chr11	81575000	81600000	MIR4300:-25Kb:0.0019:2.4e-05:93:1.2e+02
chr11	82400000	82425000	FAM181B:-25Kb:0.0087:0.00044:2.1e+02:2.5e+02
chr11	82525000	82550000	FAM181B:100Kb:0.0083:0.00032:69:1.1e+02
chr11	82550000	82575000	FAM181B:125Kb:2.5e-05:3.3e-07:58:1.1e+02
chr11	82575000	82600000	ANKRD42:-325Kb:0.0016:8.4e-05:36:82
chr11	82575000	82600000	C11orf82:-25Kb:2e-08:2.9e-10:2.1e+02:2.9e+02
chr11	82575000	82600000	FAM181B:150Kb:0.0033:8.3e-05:55:97
chr11	82575000	82600000	PRCP:-25Kb:2e-08:2.9e-10:2.1e+02:2.9e+02
chr11	82600000	82625000	ANKRD42:-300Kb:3.4e-05:8.8e-07:38:96
chr11	82600000	82625000	LOC100506233:-175Kb:0.0004:3.4e-05:50:98
chr11	82600000	82625000	RAB30:-175Kb:0.0004:3.4e-05:50:98
chr11	82600000	82625000	SNORA70E:-150Kb:0.0019:0.0001:55:99
chr11	82625000	82650000	ANKRD42:-275Kb:0.0013:4.9e-05:39:87
chr11	82625000	82650000	LOC100506233:-150Kb:7.2e-05:4.2e-06:55:1.1e+02
chr11	82625000	82650000	RAB30:-150Kb:7.2e-05:4.2e-06:55:1.1e+02
chr11	82625000	82650000	SNORA70E:-125Kb:0.0016:6.2e-05:58:1e+02
chr11	82675000	82700000	SNORA70E:-75Kb:0.0025:0.0002:88:1.3e+02
chr11	82700000	82725000	SNORA70E:-50Kb:0.0021:0.00014:1.2e+02:1.6e+02
chr11	82725000	82750000	SNORA70E:-25Kb:5.4e-11:1.4e-12:2.1e+02:3e+02
chr11	82750000	82775000	C11orf82:150Kb:0.0011:9.7e-05:55:99
chr11	82750000	82775000	LOC100506233:-25Kb:4e-13:1.1e-14:2.1e+02:3e+02
chr11	82750000	82775000	PRCP:150Kb:0.0011:9.7e-05:55:99
chr11	82750000	82775000	RAB30:-25Kb:4e-13:1.1e-14:2.1e+02:3e+02
chr11	82775000	82800000	ANKRD42:-125Kb:3.4e-05:6.8e-07:58:1.2e+02
chr11	82775000	82800000	C11orf82:175Kb:0.00054:3e-05:50:98
chr11	82775000	82800000	PRCP:175Kb:0.00054:3e-05:50:98
chr11	82775000	82800000	SNORA70E:25Kb:7.4e-13:9.9e-15:2.1e+02:3e+02
chr11	82800000	82825000	LOC100506233:25Kb:4e-13:1.1e-14:2.1e+02:3e+02
chr11	82800000	82825000	RAB30:25Kb:4e-13:1.1e-14:2.1e+02:3e+02
chr11	82875000	82900000	C11orf82:275Kb:0.0085:0.00084:39:77
chr11	82875000	82900000	LOC100506233:100Kb:0.00012:8.7e-06:69:1.2e+02
chr11	82875000	82900000	PRCP:275Kb:0.0085:0.00084:39:77
chr11	82875000	82900000	RAB30:100Kb:0.00012:8.7e-06:69:1.2e+02
chr11	82900000	82925000	C11orf82:300Kb:1.1e-05:4.6e-07:38:96
chr11	82900000	82925000	LOC100506233:125Kb:1e-05:4.4e-07:58:1.2e+02
chr11	82900000	82925000	PRCP:300Kb:1.1e-05:4.6e-07:38:96
chr11	82900000	82925000	RAB30:125Kb:1e-05:4.4e-07:58:1.2e+02
chr11	82925000	82950000	C11orf82:325Kb:0.0011:8.2e-05:36:81
chr11	82925000	82950000	PRCP:325Kb:0.0011:8.2e-05:36:81
chr11	82950000	82975000	C11orf82:350Kb:1.1e-05:3e-07:35:94
chr11	82950000	82975000	PRCP:350Kb:1.1e-05:3e-07:35:94
chr11	85875000	85900000	PICALM:100Kb:0.0088:0.00011:80:1.7e+02
chr11	85900000	85925000	PICALM:125Kb:0.0088:0.00022:67:1.5e+02
chr11	86150000	86175000	PRSS23:-350Kb:3e-05:3.9e-07:26:1.4e+02
chr11	87875000	87900000	RAB38:-25Kb:1.3e-05:1.6e-07:1.4e+02:2.4e+02
chr11	88875000	88900000	TYR:-25Kb:0.00092:2.4e-05:29:62
chr11	88925000	88950000	TYR:25Kb:4.2e-11:5.3e-13:29:87
chr11	88950000	88975000	TYR:50Kb:0.00092:3.5e-05:17:49
chr11	89875000	89900000	NAALAD2:25Kb:0.00027:3.3e-06:67:1e+02
chr11	89925000	89950000	CHORDC1:-25Kb:0.002:2.9e-05:67:97
chr11	89975000	90000000	CHORDC1:25Kb:0.002:5.1e-05:67:96
chr11	90250000	90275000	MIR4490:-25Kb:7e-05:1.8e-06:67:1e+02
chr11	90300000	90325000	MIR4490:25Kb:0:0:67:1.3e+02
chr11	92950000	92975000	C11orf75:-325Kb:0.0023:9.8e-05:28:79
chr11	92950000	92975000	KIAA1731:-425Kb:8.6e-05:2.5e-06:24:89
chr11	93250000	93275000	C11orf75:-25Kb:3.8e-05:5.3e-07:1.8e+02:2.4e+02
chr11	93250000	93275000	KIAA1731:-125Kb:0.002:0.00015:46:97
chr11	93275000	93300000	KIAA1731:-100Kb:0.00014:6.1e-06:55:1.2e+02
chr11	93350000	93375000	KIAA1731:-25Kb:1.7e-09:2.5e-11:1.8e+02:2.7e+02
chr11	93375000	93400000	C11orf54:-75Kb:0.0024:0.00012:70:1.2e+02
chr11	93375000	93400000	C11orf75:100Kb:0.00011:3.1e-06:55:1.2e+02
chr11	93375000	93400000	MIR1304:-75Kb:0.0024:0.00012:70:1.2e+02
chr11	93375000	93400000	SCARNA9:-75Kb:0.0024:0.00012:70:1.2e+02
chr11	93375000	93400000	SNORA1:-75Kb:0.0024:0.00012:70:1.2e+02
chr11	93375000	93400000	SNORA18:-75Kb:0.0024:0.00012:70:1.2e+02
chr11	93375000	93400000	SNORA25:-75Kb:0.0024:0.00012:70:1.2e+02
chr11	93375000	93400000	SNORA32:-75Kb:0.0024:0.00012:70:1.2e+02
chr11	93375000	93400000	SNORA40:-75Kb:0.0024:0.00012:70:1.2e+02
chr11	93375000	93400000	SNORA8:-75Kb:0.0024:0.00012:70:1.2e+02
chr11	93375000	93400000	SNORD5:-75Kb:0.0024:0.00012:70:1.2e+02
chr11	93375000	93400000	SNORD6:-75Kb:0.0024:0.00012:70:1.2e+02
chr11	93375000	93400000	TAF1D:-75Kb:0.0024:0.00012:70:1.2e+02
chr11	93425000	93450000	C11orf54:-25Kb:3.3e-05:4.3e-07:1.8e+02:2.5e+02
chr11	93425000	93450000	MED17:-75Kb:0.0085:0.00046:70:1.2e+02
chr11	93425000	93450000	MIR1304:-25Kb:3.3e-05:4.3e-07:1.8e+02:2.5e+02
chr11	93425000	93450000	SCARNA9:-25Kb:3.3e-05:4.3e-07:1.8e+02:2.5e+02
chr11	93425000	93450000	SNORA1:-25Kb:3.3e-05:4.3e-07:1.8e+02:2.5e+02
chr11	93425000	93450000	SNORA18:-25Kb:3.3e-05:4.3e-07:1.8e+02:2.5e+02
chr11	93425000	93450000	SNORA25:-25Kb:3.3e-05:4.3e-07:1.8e+02:2.5e+02
chr11	93425000	93450000	SNORA32:-25Kb:3.3e-05:4.3e-07:1.8e+02:2.5e+02
chr11	93425000	93450000	SNORA40:-25Kb:3.3e-05:4.3e-07:1.8e+02:2.5e+02
chr11	93425000	93450000	SNORA8:-25Kb:3.3e-05:4.3e-07:1.8e+02:2.5e+02
chr11	93425000	93450000	SNORD5:-25Kb:3.3e-05:4.3e-07:1.8e+02:2.5e+02
chr11	93425000	93450000	SNORD6:-25Kb:3.3e-05:4.3e-07:1.8e+02:2.5e+02
chr11	93425000	93450000	TAF1D:-25Kb:3.3e-05:4.3e-07:1.8e+02:2.5e+02
chr11	93450000	93475000	KIAA1731:75Kb:0.0016:9.6e-05:70:1.2e+02
chr11	93450000	93475000	MED17:-50Kb:0.00066:2.7e-05:98:1.6e+02
chr11	93475000	93500000	C11orf54:25Kb:0.00047:1.6e-05:1.8e+02:2.4e+02
chr11	93475000	93500000	MED17:-25Kb:0:0:1.8e+02:3e+02
chr11	93475000	93500000	MIR1304:25Kb:0.00047:1.6e-05:1.8e+02:2.4e+02
chr11	93475000	93500000	SCARNA9:25Kb:0.00047:1.6e-05:1.8e+02:2.4e+02
chr11	93475000	93500000	SNORA1:25Kb:0.00047:1.6e-05:1.8e+02:2.4e+02
chr11	93475000	93500000	SNORA18:25Kb:0.00047:1.6e-05:1.8e+02:2.4e+02
chr11	93475000	93500000	SNORA25:25Kb:0.00047:1.6e-05:1.8e+02:2.4e+02
chr11	93475000	93500000	SNORA32:25Kb:0.00047:1.6e-05:1.8e+02:2.4e+02
chr11	93475000	93500000	SNORA40:25Kb:0.00047:1.6e-05:1.8e+02:2.4e+02
chr11	93475000	93500000	SNORA8:25Kb:0.00047:1.6e-05:1.8e+02:2.4e+02
chr11	93475000	93500000	SNORD5:25Kb:0.00047:1.6e-05:1.8e+02:2.4e+02
chr11	93475000	93500000	SNORD6:25Kb:0.00047:1.6e-05:1.8e+02:2.4e+02
chr11	93475000	93500000	TAF1D:25Kb:0.00047:1.6e-05:1.8e+02:2.4e+02
chr11	93500000	93525000	C11orf54:50Kb:0.00047:1.8e-05:98:1.6e+02
chr11	93500000	93525000	MIR1304:50Kb:0.00047:1.8e-05:98:1.6e+02
chr11	93500000	93525000	SCARNA9:50Kb:0.00047:1.8e-05:98:1.6e+02
chr11	93500000	93525000	SNORA1:50Kb:0.00047:1.8e-05:98:1.6e+02
chr11	93500000	93525000	SNORA18:50Kb:0.00047:1.8e-05:98:1.6e+02
chr11	93500000	93525000	SNORA25:50Kb:0.00047:1.8e-05:98:1.6e+02
chr11	93500000	93525000	SNORA32:50Kb:0.00047:1.8e-05:98:1.6e+02
chr11	93500000	93525000	SNORA40:50Kb:0.00047:1.8e-05:98:1.6e+02
chr11	93500000	93525000	SNORA8:50Kb:0.00047:1.8e-05:98:1.6e+02
chr11	93500000	93525000	SNORD5:50Kb:0.00047:1.8e-05:98:1.6e+02
chr11	93500000	93525000	SNORD6:50Kb:0.00047:1.8e-05:98:1.6e+02
chr11	93500000	93525000	TAF1D:50Kb:0.00047:1.8e-05:98:1.6e+02
chr11	93525000	93550000	MED17:25Kb:3.3e-06:8.8e-08:1.8e+02:2.5e+02
chr11	93550000	93575000	VSTM5:-25Kb:0:0:1.7e+02:3e+02
chr11	93600000	93625000	VSTM5:25Kb:3.3e-05:8.2e-07:1.7e+02:2.4e+02
chr11	95725000	95750000	MIR1260B:-325Kb:0.0026:0.00027:30:90
chr11	95775000	95800000	MIR1260B:-275Kb:0.0061:0.00082:33:88
chr11	95800000	95825000	MIR1260B:-250Kb:0.0016:0.00013:35:99
chr11	95875000	95900000	MIR1260B:-175Kb:0.0053:0.00064:45:1e+02
chr11	95900000	95925000	MIR1260B:-150Kb:0.0016:0.00014:50:1.1e+02
chr11	95950000	95975000	MIR1260B:-100Kb:0.00068:4.1e-05:65:1.3e+02
chr11	95975000	96000000	MIR1260B:-75Kb:3.5e-06:1e-07:79:1.7e+02
chr11	96000000	96025000	MIR1260B:-50Kb:0.00029:1.3e-05:1e+02:1.8e+02
chr11	96025000	96050000	MIR1260B:-25Kb:2.1e-09:3.2e-11:1.6e+02:2.8e+02
chr11	100575000	100600000	ARHGAP42:25Kb:0.00063:8.4e-06:1.1e+02:1.4e+02
chr11	100675000	100700000	ARHGAP42:125Kb:0.00085:3.4e-05:31:62
chr11	100700000	100725000	ARHGAP42:150Kb:0.00085:3.2e-05:27:58
chr11	100825000	100850000	TMEM133:-25Kb:5.1e-08:6.3e-10:96:1.4e+02
chr11	101350000	101375000	MIR3920:-25Kb:2.2e-10:2.7e-12:96:1.6e+02
chr11	102125000	102150000	MMP20:-350Kb:1.5e-05:1.4e-06:27:84
chr11	102125000	102150000	MMP7:-275Kb:0.0034:0.00014:33:76
chr11	102150000	102175000	MMP20:-325Kb:1.2e-08:2.7e-10:29:1e+02
chr11	102150000	102175000	MMP7:-250Kb:0.0087:0.00054:35:74
chr11	102175000	102200000	MMP20:-300Kb:2.2e-05:2.4e-06:31:86
chr11	102200000	102225000	MMP20:-275Kb:7e-08:3.3e-09:33:1e+02
chr11	102250000	102275000	MMP20:-225Kb:1.2e-05:8.7e-07:38:96
chr11	102250000	102275000	MMP7:-150Kb:0.00064:1.7e-05:52:1e+02
chr11	102325000	102350000	BIRC2:125Kb:8.1e-05:3.2e-06:59:1.1e+02
chr11	102325000	102350000	MMP20:-150Kb:5.6e-05:7.9e-06:52:1e+02
chr11	102325000	102350000	TMEM123:25Kb:0.00053:6.4e-06:2e+02:2.5e+02
chr11	102350000	102375000	BIRC2:150Kb:2.1e-06:5.7e-08:52:1.2e+02
chr11	102350000	102375000	MMP20:-125Kb:3.8e-05:4.7e-06:59:1.1e+02
chr11	102400000	102425000	MMP20:-75Kb:1.2e-05:9.1e-07:87:1.4e+02
chr11	102425000	102450000	MMP7:25Kb:0.0087:0.00059:2e+02:2.4e+02
chr11	102450000	102475000	BIRC2:250Kb:0.0038:0.0002:35:78
chr11	102450000	102475000	MMP20:-25Kb:1.2e-08:3.7e-10:2e+02:2.7e+02
chr11	102475000	102500000	BIRC2:275Kb:2.6e-07:3.4e-09:33:1e+02
chr11	102475000	102500000	BIRC3:300Kb:0.00019:2.5e-06:31:86
chr11	102475000	102500000	MMP7:75Kb:4.5e-05:6.1e-07:87:1.4e+02
chr11	102925000	102950000	DCUN1D5:-25Kb:1.2e-05:1.5e-07:1.1e+02:1.8e+02
chr11	104450000	104475000	LOC643733:-325Kb:0.00055:2.2e-05:20:55
chr11	104475000	104500000	LOC643733:-300Kb:0.0088:0.00059:22:49
chr11	104750000	104775000	LOC643733:-25Kb:0:0:1.1e+02:1.9e+02
chr11	104775000	104800000	CASP12:25Kb:0:0:1.1e+02:1.9e+02
chr11	104775000	104800000	CASP4:-50Kb:3.4e-05:1.4e-06:70:1.1e+02
chr11	104800000	104825000	CASP4:-25Kb:0:0:1.1e+02:1.9e+02
chr11	104800000	104825000	LOC643733:25Kb:0.00068:3.7e-05:1.1e+02:1.4e+02
chr11	104825000	104850000	LOC643733:50Kb:4.3e-05:1.2e-06:70:1.1e+02
chr11	104850000	104875000	CASP4:25Kb:1.2e-13:3.1e-15:1.1e+02:1.8e+02
chr11	104925000	104950000	CARD16:25Kb:2.6e-14:3.3e-16:1e+02:1.7e+02
chr11	104925000	104950000	CASP1:25Kb:2.6e-14:3.3e-16:1e+02:1.7e+02
chr11	104975000	105000000	CARD16:75Kb:0.0045:0.00012:39:70
[truncated: 13,225 more rows]
