# Supplementary material for: Promoter-enhancer interactions identified from Hi-C data using probabilistic models and hierarchical topological domains
Source: Nat Commun. 2017 Dec 21;8:2237. doi: 10.1038/s41467-017-02386-3 (PMC5740158; doi:10.1038/s41467-017-02386-3)
Supplement: Supplementary file 4 — Supplementary Data 1 [file 41467_2017_2386_MOESM4_ESM.zip › lib25_KBM7.enh_1e-4.bed]

chr10	225000	250000	MIR5699:-450Kb:9.4e-08:3.2e-09:52:1.7e+02
chr10	225000	250000	PRR26:-450Kb:9.4e-08:3.2e-09:52:1.7e+02
chr10	475000	500000	MIR5699:-200Kb:2.3e-07:1.2e-08:2.5e+02:3.6e+02
chr10	475000	500000	PRR26:-200Kb:2.3e-07:1.2e-08:2.5e+02:3.6e+02
chr10	525000	550000	MIR5699:-150Kb:8.4e-14:1.4e-15:2.5e+02:4.1e+02
chr10	525000	550000	PRR26:-150Kb:8.4e-14:1.4e-15:2.5e+02:4.1e+02
chr10	550000	575000	DIP2C:-175Kb:2.6e-14:4.4e-16:2.5e+02:4.1e+02
chr10	1175000	1200000	LINC00200:-25Kb:6e-10:8.3e-12:1.4e+02:2.6e+02
chr10	1225000	1250000	LINC00200:25Kb:3.1e-09:8.6e-11:1.4e+02:2.5e+02
chr10	1525000	1550000	ADARB2-AS1:-25Kb:0:0:1.4e+02:2.9e+02
chr10	1575000	1600000	ADARB2-AS1:25Kb:1.3e-14:3.3e-16:1.4e+02:2.8e+02
chr10	1600000	1625000	ADARB2-AS1:50Kb:1.6e-05:6.3e-07:96:1.8e+02
chr10	3125000	3150000	PFKP:25Kb:6.2e-05:7.9e-07:1.9e+02:2.9e+02
chr10	3150000	3175000	PITRM1-AS1:-25Kb:0:0:1.9e+02:4.6e+02
chr10	3175000	3200000	PITRM1:-25Kb:7.9e-05:9.9e-07:2.2e+02:3.2e+02
chr10	3200000	3225000	PITRM1-AS1:25Kb:3.8e-05:9.4e-07:2.2e+02:3.2e+02
chr10	3850000	3875000	KLF6:25Kb:0:0:1.3e+02:3.3e+02
chr10	3875000	3900000	KLF6:50Kb:3e-07:8.1e-09:97:2.2e+02
chr10	5500000	5525000	CALML3:-50Kb:8.7e-06:5.7e-07:1.1e+02:2.4e+02
chr10	5500000	5525000	CALML5:-25Kb:0:0:1.5e+02:4.2e+02
chr10	5525000	5550000	CALML3:-25Kb:0:0:1.5e+02:4.4e+02
chr10	5550000	5575000	CALML5:25Kb:0:0:1.5e+02:4.4e+02
chr10	5575000	5600000	CALML3:25Kb:0:0:1.5e+02:5.1e+02
chr10	5575000	5600000	CALML5:50Kb:5.9e-10:2.3e-11:1.1e+02:2.8e+02
chr10	5600000	5625000	CALML3:50Kb:2e-08:1e-09:1.1e+02:2.7e+02
chr10	5625000	5650000	CALML3:75Kb:2e-08:1.1e-09:91:2.5e+02
chr10	5625000	5650000	CALML5:100Kb:2.9e-06:1.5e-07:81:2.2e+02
chr10	5650000	5675000	CALML3:100Kb:3.5e-05:2.8e-06:81:2e+02
chr10	5650000	5675000	CALML5:125Kb:1.2e-05:8e-07:73:2e+02
chr10	6150000	6175000	MIR3155A:-25Kb:2.9e-07:3.7e-09:3.1e+02:4.6e+02
chr10	6150000	6175000	MIR3155B:-25Kb:2.9e-07:3.7e-09:3.1e+02:4.6e+02
chr10	6150000	6175000	PFKFB3:-25Kb:2.9e-07:3.7e-09:3.1e+02:4.6e+02
chr10	6200000	6225000	MIR3155A:25Kb:8.6e-05:2.2e-06:3.1e+02:4.3e+02
chr10	6200000	6225000	MIR3155B:25Kb:8.6e-05:2.2e-06:3.1e+02:4.3e+02
chr10	6200000	6225000	PFKFB3:25Kb:8.6e-05:2.2e-06:3.1e+02:4.3e+02
chr10	6950000	6975000	SFMBT2:-500Kb:2.2e-06:7.3e-08:36:1.3e+02
chr10	7150000	7175000	SFMBT2:-300Kb:6.8e-11:1.1e-12:43:1.6e+02
chr10	7575000	7600000	ITIH2:-150Kb:6.2e-05:9.4e-07:60:1.4e+02
chr10	7750000	7775000	ITIH2:25Kb:6.2e-05:1.6e-06:2.3e+02:3e+02
chr10	7825000	7850000	TAF3:-25Kb:2.6e-08:3.2e-10:1.6e+02:3.2e+02
chr10	7850000	7875000	ATP5C1:25Kb:2.5e-08:3.1e-10:1.6e+02:3.2e+02
chr10	7850000	7875000	KIN:25Kb:2.5e-08:3.1e-10:1.6e+02:3.2e+02
chr10	12625000	12650000	MIR4480:25Kb:6.3e-05:7.8e-07:2.5e+02:3.4e+02
chr10	13225000	13250000	MCM10:25Kb:3e-12:3.7e-14:2.5e+02:3.8e+02
chr10	15225000	15250000	FAM171A1:-175Kb:4.3e-05:2.4e-06:70:1.5e+02
chr10	15250000	15275000	FAM171A1:-150Kb:8.7e-06:1.8e-07:82:1.7e+02
chr10	15275000	15300000	FAM171A1:-125Kb:1.7e-05:7.2e-07:76:1.6e+02
chr10	15375000	15400000	FAM171A1:-25Kb:8.7e-06:2.5e-07:2.4e+02:3.3e+02
chr10	15425000	15450000	FAM171A1:25Kb:4.3e-05:3e-06:2.4e+02:3.2e+02
chr10	15450000	15475000	ITGA8:-300Kb:8.1e-05:2.1e-06:41:1.1e+02
chr10	15475000	15500000	ITGA8:-275Kb:2.5e-08:3.2e-10:45:1.4e+02
chr10	16875000	16900000	VIM:-375Kb:1.8e-05:1.2e-06:33:1e+02
chr10	16900000	16925000	VIM:-350Kb:1.8e-05:1.1e-06:35:1e+02
chr10	16925000	16950000	VIM:-325Kb:2.8e-10:7.6e-12:37:1.3e+02
chr10	16950000	16975000	VIM:-300Kb:1.2e-05:4.7e-07:39:1.1e+02
chr10	17050000	17075000	VIM:-200Kb:6.3e-05:5.2e-06:50:1.1e+02
chr10	17225000	17250000	VIM:-25Kb:4.7e-13:6.4e-15:2e+02:3.1e+02
chr10	17250000	17275000	TRDMT1:25Kb:2.6e-13:3.6e-15:2e+02:3.1e+02
chr10	17275000	17300000	RSU1:425Kb:1.5e-06:4.3e-08:31:1.1e+02
chr10	17300000	17325000	RSU1:450Kb:7.5e-09:1.1e-10:29:1.3e+02
chr10	18250000	18275000	SLC39A12:25Kb:2.4e-07:3.9e-09:1.6e+02:2.3e+02
chr10	18450000	18475000	CACNB2:25Kb:1.5e-05:1.9e-07:1.6e+02:2.1e+02
chr10	20075000	20100000	PLXDC2:-25Kb:4.9e-05:6.5e-07:36:1e+02
chr10	21550000	21575000	C10orf114:-225Kb:1.7e-08:2.3e-10:45:1.3e+02
chr10	21550000	21575000	MIR1915:-225Kb:1.7e-08:2.3e-10:45:1.3e+02
chr10	22025000	22050000	C10orf114:250Kb:7.8e-05:2.2e-06:40:1e+02
chr10	22025000	22050000	MIR1915:250Kb:7.8e-05:2.2e-06:40:1e+02
chr10	22750000	22775000	LOC100499489:25Kb:2.6e-14:3.3e-16:1.6e+02:2.7e+02
chr10	22975000	23000000	PIP4K2A:-25Kb:3.5e-08:4.6e-10:1.6e+02:2.4e+02
chr10	23175000	23200000	ARMC3:-25Kb:8.3e-13:1e-14:1.6e+02:2.6e+02
chr10	23650000	23675000	C10orf67:25Kb:1.3e-07:1.6e-09:1.4e+02:2.1e+02
chr10	24975000	25000000	PRTFDC1:-250Kb:9e-05:5.2e-06:41:91
chr10	25175000	25200000	PRTFDC1:-50Kb:2.2e-06:9.7e-08:1e+02:1.6e+02
chr10	25200000	25225000	PRTFDC1:-25Kb:9.9e-11:1.4e-12:1.8e+02:2.6e+02
chr10	25250000	25275000	PRTFDC1:25Kb:2.8e-07:8.3e-09:1.8e+02:2.4e+02
chr10	26475000	26500000	GAD2:-25Kb:9.1e-12:2.5e-13:1.5e+02:2.4e+02
chr10	26525000	26550000	GAD2:25Kb:1.6e-14:2.2e-16:1.5e+02:2.5e+02
chr10	26700000	26725000	APBB1IP:-25Kb:2.3e-12:6e-14:1.9e+02:2.8e+02
chr10	26750000	26775000	APBB1IP:25Kb:0:0:1.9e+02:3.2e+02
chr10	27000000	27025000	ABI1:-150Kb:7.7e-12:1e-13:52:1.6e+02
chr10	27350000	27375000	ANKRD26:-25Kb:2.5e-06:3.1e-08:1.9e+02:2.6e+02
chr10	27750000	27775000	RAB18:-25Kb:0:0:1.4e+02:3e+02
chr10	27800000	27825000	RAB18:25Kb:6.6e-06:1.8e-07:1.4e+02:2.1e+02
chr10	28575000	28600000	MPP7:25Kb:2.5e-07:3.1e-09:1.4e+02:2.3e+02
chr10	29050000	29075000	LINC00837:-25Kb:1.5e-06:1.9e-08:1.9e+02:2.7e+02
chr10	29125000	29150000	BAMBI:175Kb:1.2e-05:3.7e-07:57:1.2e+02
chr10	29125000	29150000	LINC00837:50Kb:9.1e-05:2.4e-06:1.2e+02:1.9e+02
chr10	29250000	29275000	BAMBI:300Kb:4.5e-05:2.1e-06:41:1e+02
chr10	29275000	29300000	BAMBI:325Kb:4.4e-10:7.1e-12:39:1.3e+02
chr10	30800000	30825000	MAP3K8:100Kb:1.3e-05:1.7e-07:99:2.2e+02
chr10	30825000	30850000	MAP3K8:125Kb:5.4e-05:1.4e-06:85:2e+02
chr10	35500000	35525000	CREM:100Kb:3.1e-05:3.8e-07:88:1.7e+02
chr10	35850000	35875000	GJD4:-25Kb:3.3e-07:4.3e-09:2.5e+02:3.4e+02
chr10	35900000	35925000	FZD8:-25Kb:0:0:78:2.2e+02
chr10	35950000	35975000	FZD8:25Kb:1.8e-05:4.7e-07:78:1.6e+02
chr10	38350000	38375000	ZNF37A:-25Kb:0:0:1.4e+02:2.3e+02
chr10	42875000	42900000	LOC441666:25Kb:9.1e-05:1.1e-06:85:1.6e+02
chr10	42975000	43000000	LINC00839:25Kb:1.2e-06:1.5e-08:85:1.8e+02
chr10	43350000	43375000	RET:-200Kb:8.4e-10:2.3e-11:64:1.9e+02
chr10	43450000	43475000	MIR5100:-25Kb:0:0:2.2e+02:3.8e+02
chr10	43450000	43475000	RET:-100Kb:3e-05:2.1e-06:84:1.7e+02
chr10	43475000	43500000	RET:-75Kb:6.2e-09:2.6e-10:1e+02:2.2e+02
chr10	43500000	43525000	MIR5100:25Kb:5.4e-08:3e-09:2.2e+02:3.2e+02
chr10	43525000	43550000	MIR5100:50Kb:4.9e-09:1.4e-10:1.4e+02:2.5e+02
chr10	43525000	43550000	RET:-25Kb:0:0:2.2e+02:3.7e+02
chr10	43550000	43575000	MIR5100:75Kb:4.9e-09:2e-10:1e+02:2.2e+02
chr10	43575000	43600000	RET:25Kb:1.3e-07:6.9e-09:2.2e+02:3.2e+02
chr10	43600000	43625000	CSGALNACT2:-25Kb:1.3e-11:1.6e-13:2.2e+02:3.5e+02
chr10	43600000	43625000	RET:50Kb:9.7e-05:8.1e-06:1.4e+02:2.2e+02
chr10	43775000	43800000	RASGEF1A:25Kb:2.6e-07:3.4e-09:2.2e+02:3.3e+02
chr10	43875000	43900000	FXYD4:25Kb:8.6e-05:1.1e-06:2.2e+02:3.1e+02
chr10	43875000	43900000	ZNF487P:-50Kb:1.7e-06:2e-08:1.4e+02:2.4e+02
chr10	44325000	44350000	LINC00840:-25Kb:4.7e-06:1.2e-07:1.2e+02:2.2e+02
chr10	44350000	44375000	LINC00619:25Kb:5.8e-06:7.1e-08:1.2e+02:2.2e+02
chr10	44375000	44400000	LINC00840:25Kb:2.2e-11:2.7e-13:1.2e+02:2.6e+02
chr10	44375000	44400000	LINC00841:-25Kb:2.6e-05:3.3e-07:1.2e+02:2.2e+02
chr10	44850000	44875000	CXCL12:-25Kb:9.9e-07:1.3e-08:1.2e+02:2.2e+02
chr10	45375000	45400000	TMEM72:-25Kb:0:0:1.2e+02:2.8e+02
chr10	45400000	45425000	C10orf10:-50Kb:1.4e-05:5.2e-07:1.2e+02:2e+02
chr10	45400000	45425000	C10orf25:-75Kb:8.2e-13:3.3e-14:82:2.1e+02
chr10	45400000	45425000	RASSF4:-50Kb:1.4e-05:5.2e-07:1.2e+02:2e+02
chr10	45400000	45425000	TMEM72-AS1:-50Kb:1.4e-05:5.2e-07:1.2e+02:2e+02
chr10	45400000	45425000	ZNF22:-75Kb:8.2e-13:3.3e-14:82:2.1e+02
chr10	45425000	45450000	C10orf10:-25Kb:0:0:2e+02:4.2e+02
chr10	45425000	45450000	C10orf25:-50Kb:0:0:1.2e+02:3e+02
chr10	45425000	45450000	RASSF4:-25Kb:0:0:2e+02:4.2e+02
chr10	45425000	45450000	TMEM72:25Kb:7.4e-06:3e-07:2.3e+02:3.2e+02
chr10	45425000	45450000	TMEM72-AS1:-25Kb:0:0:2e+02:4.2e+02
chr10	45425000	45450000	ZNF22:-50Kb:0:0:1.2e+02:3e+02
chr10	45450000	45475000	C10orf25:-25Kb:0:0:2e+02:4.4e+02
chr10	45450000	45475000	TMEM72:50Kb:1.5e-05:8e-07:1.2e+02:2e+02
chr10	45450000	45475000	ZNF22:-25Kb:0:0:2e+02:4.4e+02
chr10	45475000	45500000	C10orf10:25Kb:0:0:2e+02:4.4e+02
chr10	45475000	45500000	RASSF4:25Kb:0:0:2e+02:4.4e+02
chr10	45475000	45500000	TMEM72:75Kb:5.4e-12:1.5e-13:82:2.1e+02
chr10	45475000	45500000	TMEM72-AS1:25Kb:0:0:2e+02:4.4e+02
chr10	46950000	46975000	GPRIN2:-25Kb:0:0:23:4.7e+02
chr10	46950000	46975000	PPYR1:-125Kb:5e-06:4.9e-07:8.8:1.8e+02
chr10	46975000	47000000	HNRNPA1P33:-150Kb:1.6e-09:6.5e-11:7.9:2.3e+02
chr10	46975000	47000000	PPYR1:-100Kb:0:0:10:3.3e+02
chr10	46975000	47000000	SYT15:25Kb:0:0:23:4.7e+02
chr10	47000000	47025000	GPRIN2:25Kb:0:0:23:5.9e+02
chr10	47000000	47025000	HNRNPA1P33:-125Kb:1.8e-07:1.2e-08:8.8:2e+02
chr10	47000000	47025000	PPYR1:-75Kb:0:0:12:3.6e+02
chr10	47000000	47025000	SYT15:50Kb:1.3e-06:3.4e-08:15:2e+02
chr10	47025000	47050000	GPRIN2:50Kb:0:0:15:3.1e+02
chr10	47025000	47050000	HNRNPA1P33:-100Kb:4.1e-08:2.3e-09:10:2.1e+02
chr10	47025000	47050000	PPYR1:-50Kb:0:0:15:4.4e+02
chr10	47050000	47075000	GPRIN2:75Kb:4e-11:3.4e-12:12:2.5e+02
chr10	47050000	47075000	PPYR1:-25Kb:0:0:23:3.8e+02
chr10	47075000	47100000	GPRIN2:100Kb:0:0:10:3.3e+02
chr10	47075000	47100000	HNRNPA1P33:-50Kb:0:0:15:4.4e+02
chr10	47075000	47100000	SYT15:125Kb:1.5e-05:6e-07:8.8:1.8e+02
chr10	47100000	47125000	GPRIN2:125Kb:1.3e-12:9e-14:8.8:2.6e+02
chr10	47100000	47125000	HNRNPA1P33:-25Kb:0:0:23:6.2e+02
chr10	47100000	47125000	PPYR1:25Kb:0:0:23:6.8e+02
chr10	47125000	47150000	GPRIN2:150Kb:8.2e-10:8.1e-11:7.9:2.3e+02
chr10	47125000	47150000	PPYR1:50Kb:0:0:15:4.4e+02
chr10	48325000	48350000	ZNF488:-25Kb:3.6e-10:9.7e-12:2.3e+02:3.3e+02
chr10	48350000	48375000	RBP3:-25Kb:0:0:2.3e+02:3.8e+02
chr10	48375000	48400000	GDF2:-25Kb:4.6e-12:6.2e-14:2.3e+02:3.5e+02
chr10	48375000	48400000	ZNF488:25Kb:0:0:2.3e+02:3.8e+02
chr10	48400000	48425000	RBP3:25Kb:8.9e-13:2.4e-14:2.3e+02:3.5e+02
chr10	48475000	48500000	GDF10:50Kb:4.2e-08:5.8e-10:1.3e+02:2.2e+02
chr10	48625000	48650000	GDF10:200Kb:7.7e-08:2.1e-09:32:1.3e+02
chr10	49400000	49425000	FRMPD2P1:25Kb:0:0:0.29:1.5e+02
chr10	49750000	49775000	ARHGAP22:-100Kb:2.2e-12:2.8e-14:1.1e+02:2.8e+02
chr10	50075000	50100000	LRRC18:-25Kb:2.8e-08:3.4e-10:3e+02:4.5e+02
chr10	50350000	50375000	C10orf128:-25Kb:3e-05:3.7e-07:3e+02:4.2e+02
chr10	50475000	50500000	C10orf71:-25Kb:7.2e-08:2e-09:3e+02:4.3e+02
chr10	50525000	50550000	C10orf71:25Kb:1.1e-08:1.6e-10:3e+02:4.4e+02
chr10	50800000	50825000	OGDHL:-150Kb:1.5e-12:2e-14:57:2e+02
chr10	50825000	50850000	CHAT:25Kb:4.3e-08:1.2e-09:2.3e+02:3.5e+02
chr10	50825000	50850000	SLC18A3:25Kb:4.3e-08:1.2e-09:2.3e+02:3.5e+02
chr10	50950000	50975000	CHAT:150Kb:3.6e-11:4.8e-13:57:2e+02
chr10	50950000	50975000	SLC18A3:150Kb:3.6e-11:4.8e-13:57:2e+02
chr10	50975000	51000000	CHAT:175Kb:8.2e-05:3.3e-06:51:1.4e+02
chr10	50975000	51000000	SLC18A3:175Kb:8.2e-05:3.3e-06:51:1.4e+02
chr10	51475000	51500000	MSMB:-50Kb:1.2e-07:4.7e-09:3.2:1.1e+02
chr10	51475000	51500000	NCOA4:-75Kb:7.6e-05:2.9e-06:1.5:88
chr10	51500000	51525000	MSMB:-25Kb:0:0:1.1e+02:3.7e+02
chr10	51500000	51525000	NCOA4:-50Kb:0:0:3.2:2.3e+02
chr10	51525000	51550000	AGAP7:50Kb:8.1e-07:1e-08:3.2:1.1e+02
chr10	51525000	51550000	NCOA4:-25Kb:0:0:1.1e+02:4e+02
chr10	51550000	51575000	MSMB:25Kb:0:0:1.1e+02:4e+02
chr10	51575000	51600000	MSMB:50Kb:1e-06:5.1e-08:3.2:1e+02
chr10	53425000	53450000	CSTF2T:-25Kb:3.8e-07:4.8e-09:99:1.6e+02
chr10	54500000	54525000	MBL2:-25Kb:0:0:1.1e+02:2.4e+02
chr10	59925000	59950000	CISD1:-100Kb:0:0:60:1.4e+02
chr10	59925000	59950000	IPMK:-100Kb:0:0:60:1.4e+02
chr10	59925000	59950000	TFAM:-200Kb:2.2e-06:1.2e-07:36:88
chr10	60050000	60075000	TFAM:-75Kb:1e-07:4.2e-09:73:1.3e+02
chr10	60075000	60100000	TFAM:-50Kb:0:0:98:1.9e+02
chr10	60100000	60125000	TFAM:-25Kb:4.7e-10:1.3e-11:1.6e+02:2.3e+02
chr10	60125000	60150000	UBE2D1:50Kb:0:0:98:1.9e+02
chr10	61425000	61450000	SLC16A9:-25Kb:2.1e-05:2.7e-07:2e+02:2.6e+02
chr10	61625000	61650000	CCDC6:-25Kb:0:0:2e+02:3.2e+02
chr10	61750000	61775000	CCDC6:100Kb:7e-07:1.8e-08:69:1.3e+02
chr10	62500000	62525000	ANK3:25Kb:4.9e-08:5.9e-10:1.3e+02:1.9e+02
chr10	62550000	62575000	CDK1:25Kb:1.2e-09:1.5e-11:1.6e+02:2.3e+02
chr10	63675000	63700000	ARID5B:25Kb:2.5e-12:3.2e-14:1.8e+02:3e+02
chr10	64375000	64400000	ADO:-175Kb:5.7e-07:1.5e-08:54:1.5e+02
chr10	64400000	64425000	ADO:-150Kb:5.2e-05:2e-06:59:1.4e+02
chr10	64525000	64550000	ADO:-25Kb:0:0:1.6e+02:3.2e+02
chr10	68700000	68725000	LRRTM3:25Kb:0:0:46:2e+02
chr10	70800000	70825000	SRGN:-25Kb:2.7e-14:3.3e-16:2.6e+02:5.4e+02
chr10	71225000	71250000	TACR2:50Kb:1.3e-05:3.3e-07:2.2e+02:3.4e+02
chr10	71225000	71250000	TSPAN15:25Kb:3.2e-05:3.9e-07:3.4e+02:4.7e+02
chr10	71250000	71275000	TACR2:75Kb:6.2e-11:8e-13:1.7e+02:3.5e+02
chr10	71300000	71325000	NEUROG3:-25Kb:4.7e-05:6.1e-07:3.4e+02:4.7e+02
chr10	72050000	72075000	NPFFR1:25Kb:7e-05:8.8e-07:3.4e+02:4.9e+02
chr10	73450000	73475000	C10orf105:-25Kb:1.1e-09:4.5e-11:4.2e+02:6.4e+02
chr10	73450000	73475000	C10orf54:-75Kb:1.8e-05:7.2e-07:2e+02:3.6e+02
chr10	73475000	73500000	C10orf54:-50Kb:1.9e-10:4.6e-12:2.7e+02:4.9e+02
chr10	73500000	73525000	C10orf105:25Kb:1.5e-11:2e-13:4.2e+02:6.6e+02
chr10	73525000	73550000	C10orf105:50Kb:2.6e-10:6.8e-12:2.7e+02:4.9e+02
chr10	73550000	73575000	C10orf105:75Kb:1.9e-09:1e-10:2e+02:4.2e+02
chr10	73550000	73575000	C10orf54:25Kb:1.9e-10:5e-12:4.2e+02:6.5e+02
chr10	73800000	73825000	SPOCK2:-25Kb:2.3e-05:3.2e-07:2.4e+02:3.9e+02
chr10	74000000	74025000	DDIT4:-25Kb:9.9e-11:2.5e-12:2.4e+02:4.4e+02
chr10	74050000	74075000	DDIT4:25Kb:2.2e-10:8.6e-12:2.4e+02:4.3e+02
chr10	74075000	74100000	DDIT4:50Kb:9.9e-11:2.4e-12:1.5e+02:3.5e+02
chr10	75275000	75300000	MYOZ1:-125Kb:1.6e-11:2e-13:74:2.4e+02
chr10	75275000	75300000	SYNPO2L:-125Kb:1.6e-11:2e-13:74:2.4e+02
chr10	75500000	75525000	CHCHD1:-25Kb:4e-15:1.1e-16:2.7e+02:4.6e+02
chr10	75500000	75525000	FUT11:-25Kb:4e-15:1.1e-16:2.7e+02:4.6e+02
chr10	75500000	75525000	ZSWIM8:-25Kb:4e-15:1.1e-16:2.7e+02:4.6e+02
chr10	75525000	75550000	NDST2:-25Kb:0:0:2.7e+02:4.7e+02
chr10	75525000	75550000	SEC24C:25Kb:8.7e-15:1.1e-16:2.7e+02:4.6e+02
chr10	75525000	75550000	ZSWIM8-AS1:-25Kb:0:0:2.7e+02:4.7e+02
chr10	75550000	75575000	CHCHD1:25Kb:0:0:2.7e+02:4.7e+02
chr10	75550000	75575000	FUT11:25Kb:0:0:2.7e+02:4.7e+02
chr10	75550000	75575000	ZSWIM8:25Kb:0:0:2.7e+02:4.7e+02
chr10	75575000	75600000	CAMK2G:-50Kb:2.5e-06:1.1e-07:1.5e+02:2.7e+02
chr10	75600000	75625000	C10orf55:-75Kb:1.4e-06:5.9e-08:1.1e+02:2.3e+02
chr10	75600000	75625000	CAMK2G:-25Kb:0:0:2.7e+02:6.2e+02
chr10	75600000	75625000	CHCHD1:75Kb:5.1e-07:2.1e-08:1.1e+02:2.4e+02
chr10	75600000	75625000	FUT11:75Kb:5.1e-07:2.1e-08:1.1e+02:2.4e+02
chr10	75600000	75625000	ZSWIM8:75Kb:5.1e-07:2.1e-08:1.1e+02:2.4e+02
chr10	75625000	75650000	C10orf55:-50Kb:1.2e-06:3.4e-08:1.5e+02:2.8e+02
chr10	75650000	75675000	C10orf55:-25Kb:0:0:2.7e+02:5.2e+02
chr10	75675000	75700000	CAMK2G:50Kb:1.2e-06:3.4e-08:1.5e+02:2.8e+02
chr10	75675000	75700000	PLAU:25Kb:0:0:2.7e+02:5.2e+02
chr10	75700000	75725000	CAMK2G:75Kb:3.7e-06:2.4e-07:1.1e+02:2.3e+02
chr10	75850000	75875000	CAMK2G:225Kb:3.7e-06:2.7e-07:36:1.5e+02
chr10	76000000	76025000	DUSP13:-850Kb:7.5e-05:6.2e-06:32:1.1e+02
chr10	76000000	76025000	SAMD8:-850Kb:7.5e-05:6.2e-06:32:1.1e+02
chr10	76025000	76050000	DUSP13:-825Kb:2.8e-06:1.4e-07:32:1.3e+02
chr10	76025000	76050000	SAMD8:-825Kb:2.8e-06:1.4e-07:32:1.3e+02
chr10	76775000	76800000	DUPD1:-25Kb:1.8e-05:2.2e-07:2.3e+02:3.3e+02
chr10	76775000	76800000	DUSP13:-75Kb:0:0:95:2.6e+02
chr10	76775000	76800000	SAMD8:-75Kb:0:0:95:2.6e+02
chr10	76825000	76850000	DUSP13:-25Kb:0:0:2.3e+02:4.6e+02
chr10	76825000	76850000	SAMD8:-25Kb:0:0:2.3e+02:4.6e+02
chr10	76850000	76875000	COMTD1:-125Kb:3.9e-05:4.9e-07:62:1.5e+02
chr10	76925000	76950000	VDAC2:-25Kb:7e-06:9e-08:2.3e+02:3.3e+02
chr10	76975000	77000000	DUSP13:125Kb:1.9e-05:1.3e-06:62:1.5e+02
chr10	76975000	77000000	SAMD8:125Kb:1.9e-05:1.3e-06:62:1.5e+02
chr10	77025000	77050000	ZNF503-AS1:-25Kb:2.2e-06:2.7e-08:1.9e+02:2.8e+02
chr10	81150000	81175000	ZCCHC24:-50Kb:0:0:2.5e+02:4.8e+02
chr10	81175000	81200000	ZCCHC24:-25Kb:1.5e-07:3.8e-09:4.1e+02:5.6e+02
chr10	81900000	81925000	ANXA11:-50Kb:2.5e-09:6.2e-11:1.1e+02:2.6e+02
chr10	81900000	81925000	LINC00857:-50Kb:2.5e-09:6.2e-11:1.1e+02:2.6e+02
chr10	81925000	81950000	ANXA11:-25Kb:1.6e-13:2e-15:2.2e+02:3.9e+02
chr10	81925000	81950000	LINC00857:-25Kb:1.6e-13:2e-15:2.2e+02:3.9e+02
chr10	82175000	82200000	FAM213A:25Kb:2.6e-06:3.3e-08:1.9e+02:3e+02
chr10	82175000	82200000	SH2D4B:-100Kb:1.2e-08:4.9e-10:65:1.8e+02
chr10	82175000	82200000	TSPAN14:-25Kb:2.7e-11:1.5e-12:1.9e+02:3.2e+02
chr10	82200000	82225000	SH2D4B:-75Kb:1.1e-12:1.5e-14:81:2.2e+02
chr10	82225000	82250000	TSPAN14:25Kb:0:0:1.9e+02:4.2e+02
chr10	82250000	82275000	SH2D4B:-25Kb:9.2e-10:2.4e-11:1.9e+02:3.1e+02
chr10	82250000	82275000	TSPAN14:50Kb:0:0:1.1e+02:3.6e+02
chr10	82275000	82300000	TSPAN14:75Kb:3.6e-12:1.4e-13:81:2.2e+02
chr10	85875000	85900000	CDHR1:-75Kb:3.8e-06:2.4e-07:89:1.7e+02
chr10	85900000	85925000	C10orf99:-25Kb:4.2e-05:5.2e-07:2e+02:2.8e+02
chr10	85900000	85925000	CDHR1:-50Kb:9.6e-10:3e-11:1.2e+02:2.3e+02
chr10	85925000	85950000	CDHR1:-25Kb:7.4e-05:5.8e-06:2e+02:2.7e+02
chr10	85950000	85975000	GHITM:75Kb:1.7e-05:2.2e-07:89:1.7e+02
chr10	85950000	85975000	LRIT1:-50Kb:5.6e-07:2.4e-08:1.2e+02:2.1e+02
chr10	85950000	85975000	LRIT2:-25Kb:0:0:2e+02:4.3e+02
chr10	85950000	85975000	RGR:-50Kb:5.6e-07:2.4e-08:1.2e+02:2.1e+02
chr10	85975000	86000000	CDHR1:25Kb:0:0:2e+02:4.3e+02
chr10	85975000	86000000	LRIT1:-25Kb:0:0:2e+02:3.5e+02
chr10	85975000	86000000	RGR:-25Kb:0:0:2e+02:3.5e+02
chr10	86000000	86025000	CDHR1:50Kb:3.9e-07:1.8e-08:1.2e+02:2.1e+02
chr10	86000000	86025000	LRIT2:25Kb:0:0:2e+02:3.5e+02
chr10	86050000	86075000	CCSER2:-25Kb:2.2e-07:2.8e-09:2e+02:2.9e+02
chr10	86275000	86300000	LRIT1:275Kb:7.3e-07:4.2e-08:35:1.2e+02
chr10	86275000	86300000	RGR:275Kb:7.3e-07:4.2e-08:35:1.2e+02
chr10	86300000	86325000	LRIT1:300Kb:1.9e-09:5.5e-11:33:1.4e+02
chr10	86300000	86325000	RGR:300Kb:1.9e-09:5.5e-11:33:1.4e+02
chr10	87875000	87900000	MIR346:-125Kb:5.2e-05:1.5e-06:74:1.8e+02
chr10	87975000	88000000	MIR346:-25Kb:2e-10:2.9e-12:1.8e+02:3.4e+02
chr10	88100000	88125000	GRID1:-25Kb:1.7e-06:2.5e-08:1.8e+02:3.1e+02
chr10	88375000	88400000	OPN4:-25Kb:1.8e-06:4.9e-08:2.4e+02:3.6e+02
chr10	88400000	88425000	LDB3:-25Kb:8.4e-15:1.1e-16:2.4e+02:4.3e+02
chr10	88425000	88450000	OPN4:25Kb:8.1e-15:1.1e-16:2.4e+02:4.3e+02
chr10	88450000	88475000	LDB3:25Kb:1.8e-07:4.9e-09:2.4e+02:3.7e+02
chr10	88450000	88475000	MMRN2:-250Kb:2.2e-06:2.9e-08:46:1.7e+02
chr10	88450000	88475000	SNCG:-250Kb:2.2e-06:2.9e-08:46:1.7e+02
chr10	88700000	88725000	ADIRF:-25Kb:6.7e-06:8.3e-08:2.4e+02:3.6e+02
chr10	88700000	88725000	AGAP11:-25Kb:6.7e-06:8.3e-08:2.4e+02:3.6e+02
chr10	88725000	88750000	MMRN2:25Kb:3e-06:8.1e-08:2.4e+02:3.6e+02
chr10	88725000	88750000	SNCG:25Kb:3e-06:8.1e-08:2.4e+02:3.6e+02
chr10	89375000	89400000	PAPSS2:-25Kb:1e-07:1.4e-09:2e+02:3.2e+02
chr10	89475000	89500000	PAPSS2:75Kb:2.8e-05:7.6e-07:97:1.9e+02
chr10	90475000	90500000	LIPN:-25Kb:2.2e-07:2.7e-09:2e+02:3.3e+02
chr10	90500000	90525000	LIPK:25Kb:2e-07:2.4e-09:2e+02:3.3e+02
chr10	90775000	90800000	CH25H:-175Kb:1.6e-05:2e-07:75:1.8e+02
chr10	91000000	91025000	IFIT1B:-125Kb:6.8e-05:1.8e-06:70:1.7e+02
chr10	91100000	91125000	IFIT1B:-25Kb:1.4e-07:1.8e-09:2.2e+02:3.5e+02
chr10	91100000	91125000	IFIT3:25Kb:8.5e-05:1e-06:2.2e+02:3.2e+02
chr10	91425000	91450000	PANK1:25Kb:2.4e-06:2.9e-08:2.2e+02:3.4e+02
chr10	91550000	91575000	LOC643529:-25Kb:8.8e-10:1.1e-11:76:2.1e+02
chr10	91600000	91625000	LOC643529:25Kb:1.7e-09:4.1e-11:76:2.1e+02
chr10	92525000	92550000	HTR7:-75Kb:6.3e-05:1.6e-06:48:1.1e+02
chr10	92575000	92600000	HTR7:-25Kb:0:0:76:2.2e+02
chr10	92875000	92900000	NUDT9P1:-25Kb:2e-07:2.5e-09:1.7e+02:2.5e+02
chr10	92875000	92900000	PCGF5:-25Kb:2e-07:2.5e-09:1.7e+02:2.5e+02
chr10	93300000	93325000	LOC100188947:-50Kb:4e-05:1e-06:1e+02:1.8e+02
chr10	93325000	93350000	LOC100188947:-25Kb:6.6e-12:8.6e-14:1.7e+02:2.9e+02
chr10	93625000	93650000	FGFBP3:-25Kb:7.1e-06:8.7e-08:1.9e+02:2.8e+02
chr10	93825000	93850000	MARK2P9:-350Kb:5.4e-13:7.7e-15:31:1.8e+02
chr10	94150000	94175000	MARK2P9:-25Kb:1.8e-09:5.1e-11:1.9e+02:3.2e+02
chr10	94200000	94225000	MARK2P9:25Kb:1.3e-05:5.7e-07:1.9e+02:2.9e+02
chr10	95100000	95125000	CYP26A1:275Kb:8.7e-06:1.2e-07:50:2.1e+02
chr10	95125000	95150000	CEP55:-125Kb:3.5e-05:4.3e-07:84:2.3e+02
chr10	95125000	95150000	MYOF:-100Kb:8.9e-06:1.1e-07:99:2.6e+02
chr10	95300000	95325000	FFAR4:-25Kb:3.2e-07:4.1e-09:2.8e+02:4.5e+02
chr10	95325000	95350000	PDE6C:-25Kb:5.4e-06:6.5e-08:2.8e+02:4.4e+02
chr10	95325000	95350000	RBP4:-25Kb:5.4e-06:6.5e-08:2.8e+02:4.4e+02
chr10	95350000	95375000	FFAR4:25Kb:2.6e-06:6.7e-08:2.8e+02:4.4e+02
chr10	95525000	95550000	LGI1:25Kb:2.3e-06:2.8e-08:1.9e+02:3.5e+02
chr10	96975000	97000000	C10orf129:25Kb:8.6e-15:1.1e-16:1.9e+02:3.7e+02
chr10	97000000	97025000	PDLIM1:-50Kb:9.4e-07:4.7e-08:1.1e+02:2.3e+02
chr10	97025000	97050000	PDLIM1:-25Kb:2.2e-10:5.5e-12:1.9e+02:3.4e+02
chr10	97075000	97100000	PDLIM1:25Kb:0:0:1.9e+02:4e+02
chr10	97100000	97125000	PDLIM1:50Kb:9.6e-08:3.6e-09:1.1e+02:2.4e+02
chr10	97175000	97200000	SORBS1:-125Kb:1e-07:2.7e-09:84:2.2e+02
chr10	97250000	97275000	SORBS1:-50Kb:4.4e-05:1.7e-06:1.6e+02:2.7e+02
chr10	97275000	97300000	SORBS1:-25Kb:0:0:2.6e+02:4.7e+02
chr10	97325000	97350000	SORBS1:25Kb:5e-05:2.6e-06:2.6e+02:3.7e+02
chr10	98125000	98150000	TLL2:-125Kb:7.4e-05:2e-06:98:2.1e+02
chr10	98150000	98175000	TLL2:-100Kb:3e-05:4.1e-07:1.2e+02:2.4e+02
chr10	98825000	98850000	SLIT1:-100Kb:0:0:1.2e+02:3.6e+02
chr10	98850000	98875000	SLIT1:-75Kb:1.7e-05:9.6e-07:1.4e+02:2.7e+02
chr10	98875000	98900000	SLIT1:-50Kb:8.1e-05:5.6e-06:1.9e+02:3.1e+02
chr10	98900000	98925000	SLIT1:-25Kb:5.7e-06:1.6e-07:3.3e+02:4.6e+02
chr10	98925000	98950000	LOC100505540:75Kb:5.1e-05:6.8e-07:1.4e+02:2.7e+02
chr10	98950000	98975000	SLIT1:25Kb:1.2e-05:5.1e-07:3.3e+02:4.6e+02
chr10	99225000	99250000	EXOSC1:25Kb:6.3e-07:8.6e-09:3.3e+02:4.8e+02
chr10	99225000	99250000	ZDHHC16:25Kb:6.3e-07:8.6e-09:3.3e+02:4.8e+02
chr10	99275000	99300000	MMS19:25Kb:2.8e-10:3.5e-12:3.3e+02:5.1e+02
chr10	99275000	99300000	UBTD1:25Kb:2.8e-10:3.5e-12:3.3e+02:5.1e+02
chr10	99325000	99350000	MIR5692C2:-25Kb:4.6e-07:5.9e-09:3.3e+02:4.7e+02
chr10	99350000	99375000	ANKRD2:25Kb:4.6e-07:6e-09:3.3e+02:4.7e+02
chr10	99350000	99375000	C10orf62:25Kb:4.6e-07:6e-09:3.3e+02:4.7e+02
chr10	99350000	99375000	HOGA1:25Kb:4.6e-07:6e-09:3.3e+02:4.7e+02
chr10	99625000	99650000	SFRP5:100Kb:2.1e-09:2.7e-11:1.2e+02:2.9e+02
chr10	101100000	101125000	CNNM1:25Kb:9.4e-07:1.2e-08:1.4e+02:2.1e+02
chr10	101300000	101325000	GOT1:125Kb:1.3e-06:1.6e-08:73:1.5e+02
chr10	102725000	102750000	LZTS2:-25Kb:9.4e-13:1.1e-14:3.1e+02:5.4e+02
chr10	102750000	102775000	C10orf2:25Kb:5.9e-13:7.3e-15:3.1e+02:5.4e+02
chr10	102750000	102775000	MIR608:25Kb:5.9e-13:7.3e-15:3.1e+02:5.4e+02
chr10	102750000	102775000	MRPL43:25Kb:5.9e-13:7.3e-15:3.1e+02:5.4e+02
chr10	102750000	102775000	SEMA4G:25Kb:5.9e-13:7.3e-15:3.1e+02:5.4e+02
chr10	102775000	102800000	KAZALD1:-25Kb:4.6e-08:1.2e-09:3.1e+02:4.9e+02
chr10	102800000	102825000	PDZD7:25Kb:8.5e-08:1.1e-09:3.1e+02:4.9e+02
chr10	102800000	102825000	SFXN3:25Kb:8.5e-08:1.1e-09:3.1e+02:4.9e+02
chr10	102825000	102850000	KAZALD1:25Kb:2.6e-09:3.3e-11:3.1e+02:5.1e+02
chr10	102825000	102850000	TLX1:-50Kb:1.7e-09:4.5e-11:1.9e+02:4e+02
chr10	102825000	102850000	TLX1NB:-50Kb:1.7e-09:4.5e-11:1.9e+02:4e+02
chr10	102850000	102875000	TLX1:-25Kb:1.7e-10:2.2e-12:3.1e+02:5.3e+02
chr10	102850000	102875000	TLX1NB:-25Kb:1.7e-10:2.2e-12:3.1e+02:5.3e+02
chr10	102900000	102925000	KAZALD1:100Kb:4.7e-05:1.8e-06:1.2e+02:2.6e+02
chr10	102900000	102925000	TLX1:25Kb:8e-05:3.1e-06:3.1e+02:4.5e+02
chr10	102900000	102925000	TLX1NB:25Kb:8e-05:3.1e-06:3.1e+02:4.5e+02
chr10	103000000	103025000	FLJ41350:25Kb:8.7e-11:1.2e-12:3.1e+02:5.3e+02
chr10	103000000	103025000	LBX1:25Kb:8.7e-11:1.2e-12:3.1e+02:5.3e+02
chr10	104100000	104125000	ELOVL3:125Kb:4.2e-14:5.6e-16:1.3e+02:3.3e+02
chr10	104125000	104150000	ELOVL3:150Kb:2.7e-06:7.1e-08:1.1e+02:2.4e+02
chr10	104150000	104175000	CUEDC2:-25Kb:8.1e-15:1.1e-16:3.5e+02:5.4e+02
chr10	104150000	104175000	FBXL15:-25Kb:8.1e-15:1.1e-16:3.5e+02:5.4e+02
chr10	104150000	104175000	MIR146B:-25Kb:8.1e-15:1.1e-16:3.5e+02:5.4e+02
chr10	104150000	104175000	PSD:-25Kb:8.1e-15:1.1e-16:3.5e+02:5.4e+02
chr10	104175000	104200000	NFKB2:25Kb:8.5e-15:1.1e-16:3.5e+02:5.4e+02
chr10	104225000	104250000	CUEDC2:50Kb:1.9e-07:5.3e-09:2.2e+02:3.6e+02
chr10	104225000	104250000	FBXL15:50Kb:1.9e-07:5.3e-09:2.2e+02:3.6e+02
chr10	104225000	104250000	MIR146B:50Kb:1.9e-07:5.3e-09:2.2e+02:3.6e+02
chr10	104225000	104250000	NFKB2:75Kb:6.8e-06:1.8e-07:1.7e+02:3e+02
chr10	104225000	104250000	PSD:50Kb:1.9e-07:5.3e-09:2.2e+02:3.6e+02
chr10	105150000	105175000	CALHM3:-75Kb:1.5e-05:8e-07:1.3e+02:2.9e+02
chr10	105175000	105200000	CALHM1:-25Kb:0:0:3.1e+02:6e+02
chr10	105175000	105200000	CALHM2:-25Kb:0:0:3.1e+02:6e+02
chr10	105175000	105200000	CALHM3:-50Kb:8.1e-10:2.2e-11:1.8e+02:4e+02
chr10	105200000	105225000	CALHM3:-25Kb:0:0:3.1e+02:6e+02
chr10	105225000	105250000	CALHM1:25Kb:0:0:3.1e+02:6e+02
chr10	105225000	105250000	CALHM2:25Kb:0:0:3.1e+02:6e+02
chr10	105225000	105250000	PDCD11:75Kb:8.5e-05:1.1e-06:1.3e+02:2.9e+02
chr10	105225000	105250000	USMG5:75Kb:8.5e-05:1.1e-06:1.3e+02:2.9e+02
chr10	105300000	105325000	NEURL:50Kb:6e-06:2.6e-07:1.8e+02:3.4e+02
chr10	105325000	105350000	CALHM3:100Kb:4e-06:1.6e-07:18:1.8e+02
chr10	105325000	105350000	NEURL:75Kb:0:0:22:3e+02
chr10	105350000	105375000	NEURL:100Kb:2.4e-06:6.9e-08:18:1.9e+02
chr10	105400000	105425000	NEURL:150Kb:4.2e-05:2.4e-06:13:1.6e+02
chr10	105450000	105475000	SH3PXD2A:-150Kb:1.8e-05:4.7e-07:95:2.5e+02
chr10	105475000	105500000	LOC100505839:-25Kb:2.9e-11:3.9e-13:3.5e+02:5.8e+02
chr10	105475000	105500000	SH3PXD2A:-125Kb:1.4e-13:1.9e-15:1.1e+02:3.6e+02
chr10	105525000	105550000	LOC100505839:25Kb:3.6e-09:9.7e-11:3.5e+02:5.6e+02
chr10	106050000	106075000	ITPRIP:-25Kb:1.5e-06:1.8e-08:3.5e+02:5.2e+02
chr10	111650000	111675000	XPNPEP1:-25Kb:3.1e-09:3.8e-11:2.6e+02:3.8e+02
chr10	111900000	111925000	MXI1:-50Kb:1.9e-13:2.3e-15:1.6e+02:3.1e+02
chr10	112100000	112125000	DUSP5:-150Kb:4.1e-07:1.1e-08:70:1.8e+02
chr10	112175000	112200000	DUSP5:-75Kb:7.2e-05:3.1e-06:1.2e+02:2.1e+02
chr10	112200000	112225000	DUSP5:-50Kb:7.2e-05:3.9e-06:1.6e+02:2.5e+02
chr10	112275000	112300000	DUSP5:25Kb:1.2e-08:1.6e-10:2.6e+02:3.9e+02
chr10	112550000	112575000	LOC282997:-75Kb:1.2e-06:3e-08:1.2e+02:2.3e+02
chr10	112550000	112575000	PDCD4:-75Kb:1.2e-06:3e-08:1.2e+02:2.3e+02
chr10	112600000	112625000	LOC282997:-25Kb:0:0:2.6e+02:4.5e+02
chr10	112600000	112625000	PDCD4:-25Kb:0:0:2.6e+02:4.5e+02
chr10	112850000	112875000	ADRA2A:25Kb:0:0:1.5e+02:3.6e+02
chr10	114050000	114075000	TECTB:25Kb:0:0:1.5e+02:2.8e+02
chr10	114075000	114100000	ACSL5:-50Kb:1e-05:2.8e-07:99:1.7e+02
chr10	114075000	114100000	GUCY2GP:-25Kb:2.1e-14:5.6e-16:1.8e+02:3e+02
chr10	114075000	114100000	VTI1A:-125Kb:9.5e-05:1.2e-06:44:1.1e+02
chr10	114075000	114100000	ZDHHC6:-125Kb:9.5e-05:1.2e-06:44:1.1e+02
chr10	114100000	114125000	ACSL5:-25Kb:7.4e-14:1e-15:2.1e+02:3.2e+02
chr10	114125000	114150000	GUCY2GP:25Kb:1.7e-14:2.2e-16:2.1e+02:3.2e+02
chr10	115275000	115300000	HABP2:-25Kb:1.6e-13:2e-15:2.1e+02:3.6e+02
chr10	115325000	115350000	HABP2:25Kb:1e-07:2.5e-09:2.1e+02:3.2e+02
chr10	115775000	115800000	ADRB1:-25Kb:2e-06:2.6e-08:2.3e+02:3.3e+02
chr10	115850000	115875000	DCLRE1A:250Kb:3.5e-06:4.3e-08:51:1.5e+02
chr10	115850000	115875000	MIR4483:325Kb:7.3e-05:9.1e-07:45:1.4e+02
chr10	115850000	115875000	NHLRC2:250Kb:3.5e-06:4.3e-08:51:1.5e+02
chr10	116050000	116075000	AFAP1L2:-100Kb:2.8e-06:1.1e-07:63:1.6e+02
chr10	116100000	116125000	AFAP1L2:-50Kb:1.4e-06:3.7e-08:1.1e+02:2e+02
chr10	116125000	116150000	AFAP1L2:-25Kb:0:0:1.8e+02:3.3e+02
chr10	118000000	118025000	GFRA1:-25Kb:4.8e-07:6.2e-09:1.2e+02:1.9e+02
chr10	118200000	118225000	PNLIPRP3:25Kb:3.8e-05:4.6e-07:1.1e+02:1.8e+02
chr10	118350000	118375000	PNLIPRP2:-25Kb:1.9e-05:2.3e-07:1.4e+02:2.2e+02
chr10	118375000	118400000	PNLIPRP1:25Kb:2e-05:2.4e-07:1.4e+02:2.2e+02
chr10	118475000	118500000	HSPA12A:-25Kb:4.6e-11:1.2e-12:1.4e+02:2.5e+02
chr10	118525000	118550000	C10orf82:100Kb:8.3e-06:1.1e-07:62:1.4e+02
chr10	118525000	118550000	HSPA12A:25Kb:1.9e-12:2.5e-14:1.4e+02:2.6e+02
chr10	118525000	118550000	MIR3663:-400Kb:2.6e-07:7.3e-09:27:1.1e+02
chr10	118550000	118575000	MIR3663:-375Kb:0:0:28:1.6e+02
chr10	118575000	118600000	MIR3663:-350Kb:1.2e-06:5.1e-08:29:1.1e+02
chr10	118625000	118650000	ENO4:25Kb:1.6e-05:2.1e-07:1.4e+02:2.2e+02
chr10	118975000	119000000	KCNK18:25Kb:0:0:1.4e+02:2.7e+02
chr10	118975000	119000000	SLC18A2:-25Kb:7e-09:9.3e-11:1.4e+02:2.4e+02
chr10	119025000	119050000	SLC18A2:25Kb:7.9e-09:2.1e-10:1.4e+02:2.4e+02
chr10	119150000	119175000	PDZD8:25Kb:1.5e-12:1.9e-14:1.9e+02:3.1e+02
chr10	119275000	119300000	EMX2:-25Kb:9.7e-05:1.3e-06:1.9e+02:2.7e+02
chr10	119275000	119300000	EMX2OS:-25Kb:9.7e-05:1.3e-06:1.9e+02:2.7e+02
chr10	121000000	121025000	MIR4681:-125Kb:2.4e-06:2.1e-07:1e+02:2.1e+02
chr10	121050000	121075000	MIR4681:-75Kb:4e-11:1.7e-12:1.5e+02:3e+02
chr10	121075000	121100000	MIR4681:-50Kb:2.4e-13:6.8e-15:2e+02:3.6e+02
chr10	121100000	121125000	MIR4681:-25Kb:0:0:3.3e+02:5.4e+02
chr10	121150000	121175000	GRK5:200Kb:6.6e-05:2.7e-06:82:1.8e+02
chr10	121150000	121175000	MIR4681:25Kb:9.8e-11:5.6e-12:3.3e+02:4.7e+02
chr10	121175000	121200000	GRK5:225Kb:1.7e-09:2.3e-11:72:2.1e+02
chr10	121175000	121200000	MIR4681:50Kb:1e-07:7.1e-09:2e+02:3.2e+02
chr10	121200000	121225000	GRK5:250Kb:7.6e-06:2e-07:65:1.7e+02
chr10	122350000	122375000	MIR5694:25Kb:0:0:1.7e+02:2.9e+02
chr10	124900000	124925000	HMX3:25Kb:5.2e-05:7.4e-07:1.8e+02:3e+02
chr10	127425000	127450000	MMP21:-25Kb:9e-06:2.3e-07:2.5e+02:3.3e+02
chr10	127475000	127500000	MMP21:25Kb:0:0:2.5e+02:3.9e+02
chr10	128225000	128250000	C10orf90:25Kb:1.7e-06:2.1e-08:1.7e+02:2.8e+02
chr10	129800000	129825000	PTPRE:100Kb:2.9e-08:3.8e-10:75:1.8e+02
chr10	129850000	129875000	MKI67:-50Kb:1.1e-06:2.8e-08:1.3e+02:2.2e+02
chr10	129850000	129875000	PTPRE:150Kb:3.4e-07:8.9e-09:55:1.6e+02
chr10	129875000	129900000	MKI67:-25Kb:9.4e-07:1.2e-08:2.1e+02:3.1e+02
chr10	131225000	131250000	MGMT:-25Kb:8.9e-15:1.1e-16:1.6e+02:2.6e+02
chr10	131275000	131300000	MGMT:25Kb:7.9e-05:2e-06:1.6e+02:2.2e+02
chr10	134000000	134025000	C10orf91:-250Kb:1e-05:1.1e-06:67:2.2e+02
chr10	134025000	134050000	C10orf91:-225Kb:3.1e-08:1.8e-09:72:2.6e+02
chr10	134025000	134050000	DPYSL4:25Kb:1.1e-07:1.5e-09:3.6e+02:5.6e+02
chr10	134025000	134050000	PWWP2B:-175Kb:3e-06:1.7e-07:87:2.5e+02
chr10	134175000	134200000	C10orf91:-75Kb:8.5e-09:3.8e-10:1.6e+02:3.6e+02
chr10	134175000	134200000	DPYSL4:175Kb:2.7e-05:8.2e-07:87:2.4e+02
chr10	134175000	134200000	PWWP2B:-25Kb:2.1e-06:8.9e-08:3.6e+02:5.3e+02
chr10	134200000	134225000	C10orf91:-50Kb:0:0:2.2e+02:4.9e+02
chr10	134225000	134250000	C10orf91:-25Kb:5.2e-13:1.6e-14:3.6e+02:6.1e+02
chr10	134225000	134250000	PWWP2B:25Kb:1.7e-09:4.7e-11:3.6e+02:5.7e+02
chr10	134250000	134275000	DPYSL4:250Kb:2.7e-05:1.1e-06:67:2.2e+02
chr10	134250000	134275000	PWWP2B:50Kb:0:0:2.2e+02:4.9e+02
chr10	134425000	134450000	C10orf91:175Kb:3.4e-06:3.1e-07:87:2.5e+02
chr10	134450000	134475000	C10orf91:200Kb:1.1e-06:8.2e-08:79:2.5e+02
chr11	625000	650000	CEND1:-150Kb:5.9e-05:1.8e-06:2.6e+02:4.2e+02
chr11	625000	650000	NS3BP:-150Kb:5.9e-05:1.8e-06:2.6e+02:4.2e+02
chr11	625000	650000	PDDC1:-150Kb:5.9e-05:1.8e-06:2.6e+02:4.2e+02
chr11	625000	650000	SLC25A22:-150Kb:5.9e-05:1.8e-06:2.6e+02:4.2e+02
chr11	675000	700000	CEND1:-100Kb:4.3e-08:6.5e-10:2.6e+02:4.7e+02
chr11	675000	700000	NS3BP:-100Kb:4.3e-08:6.5e-10:2.6e+02:4.7e+02
chr11	675000	700000	PDDC1:-100Kb:4.3e-08:6.5e-10:2.6e+02:4.7e+02
chr11	675000	700000	PIDD:-125Kb:2.8e-08:4.2e-10:2.6e+02:4.7e+02
chr11	675000	700000	PNPLA2:-125Kb:2.8e-08:4.2e-10:2.6e+02:4.7e+02
chr11	675000	700000	RPLP2:-125Kb:2.8e-08:4.2e-10:2.6e+02:4.7e+02
chr11	675000	700000	SLC25A22:-100Kb:4.3e-08:6.5e-10:2.6e+02:4.7e+02
chr11	675000	700000	SNORA52:-125Kb:2.8e-08:4.2e-10:2.6e+02:4.7e+02
chr11	700000	725000	CD151:-125Kb:2.8e-08:4e-10:2.6e+02:4.7e+02
chr11	700000	725000	EFCAB4A:-125Kb:2.8e-08:4e-10:2.6e+02:4.7e+02
chr11	700000	725000	POLR2L:-125Kb:2.8e-08:4e-10:2.6e+02:4.7e+02
chr11	700000	725000	TSPAN4:-125Kb:2.8e-08:4e-10:2.6e+02:4.7e+02
chr11	875000	900000	MUC6:-150Kb:8.4e-05:3.4e-06:91:2.4e+02
chr11	1000000	1025000	MUC6:-25Kb:2.5e-06:6.6e-08:2.6e+02:4.4e+02
chr11	1025000	1050000	MUC2:-25Kb:5.7e-07:7.1e-09:2.6e+02:4.5e+02
chr11	1050000	1075000	MUC6:25Kb:4e-07:5.4e-09:2.6e+02:4.5e+02
chr11	1875000	1900000	H19:-125Kb:1e-08:1.4e-10:1.3e+02:3.5e+02
chr11	1875000	1900000	MRPL23-AS1:-125Kb:1e-08:1.4e-10:1.3e+02:3.5e+02
chr11	2000000	2025000	MIR4298:125Kb:5.4e-09:7e-11:1.3e+02:3.5e+02
chr11	2025000	2050000	IGF2:-125Kb:5.2e-06:6.4e-08:1.3e+02:3.1e+02
chr11	2025000	2050000	IGF2-AS:-125Kb:5.2e-06:6.4e-08:1.3e+02:3.1e+02
chr11	2025000	2050000	MIR483:-125Kb:5.2e-06:6.4e-08:1.3e+02:3.1e+02
chr11	2200000	2225000	TRPM5:-225Kb:2.6e-09:3.7e-11:86:3.3e+02
chr11	2425000	2450000	INS:250Kb:6e-05:7.6e-07:79:2.4e+02
chr11	2425000	2450000	INS-IGF2:250Kb:6e-05:7.6e-07:79:2.4e+02
chr11	2425000	2450000	KCNQ1:-25Kb:3.8e-05:1.5e-06:4.3e+02:6.1e+02
chr11	2425000	2450000	MIR4686:250Kb:6e-05:7.6e-07:79:2.4e+02
chr11	2425000	2450000	TH:250Kb:6e-05:7.6e-07:79:2.4e+02
chr11	2450000	2475000	CDKN1C:-450Kb:4.3e-05:1.2e-06:42:2.2e+02
chr11	2450000	2475000	SLC22A18:-450Kb:4.3e-05:1.2e-06:42:2.2e+02
chr11	2450000	2475000	TRPM5:25Kb:3.4e-05:1.4e-06:4.3e+02:6.1e+02
chr11	2525000	2550000	KCNQ1:75Kb:0:0:1.8e+02:5.1e+02
chr11	2525000	2550000	TRPM5:100Kb:8.2e-07:2.3e-08:1.4e+02:3.5e+02
chr11	2550000	2575000	CDKN1C:-350Kb:6e-06:8.5e-08:51:2.5e+02
chr11	2550000	2575000	SLC22A18:-350Kb:6e-06:8.5e-08:51:2.5e+02
chr11	2900000	2925000	KCNQ1:450Kb:3.8e-05:1.1e-06:42:2.2e+02
chr11	3700000	3725000	CHRNA10:25Kb:1.1e-05:1.4e-07:2.2e+02:3.9e+02
chr11	3825000	3850000	RHOG:-25Kb:5.1e-12:7e-14:2.2e+02:4.6e+02
chr11	3850000	3875000	STIM1:-25Kb:2.6e-05:1.1e-06:2.2e+02:3.7e+02
chr11	3875000	3900000	RHOG:25Kb:2.8e-05:1.1e-06:2.2e+02:3.7e+02
chr11	3900000	3925000	STIM1:25Kb:2.2e-06:3e-08:2.2e+02:3.9e+02
chr11	4075000	4100000	RHOG:225Kb:2.8e-08:7.7e-10:44:2.4e+02
chr11	4075000	4100000	STIM1:200Kb:4.9e-06:1.3e-07:51:2.2e+02
chr11	4200000	4225000	OR52K1:-300Kb:1.2e-06:1.6e-08:24:1.5e+02
chr11	4200000	4225000	OR52M1:-350Kb:3.9e-07:5.1e-09:22:1.5e+02
chr11	4525000	4550000	OR52K1:25Kb:2.1e-05:5.5e-07:1.3e+02:2.4e+02
chr11	4575000	4600000	OR52I1:-25Kb:1.8e-09:2.3e-11:1.3e+02:2.8e+02
chr11	4575000	4600000	OR52I2:-25Kb:1.8e-09:2.3e-11:1.3e+02:2.8e+02
chr11	4600000	4625000	C11orf40:25Kb:2.8e-09:3.6e-11:1.3e+02:2.8e+02
chr11	4625000	4650000	OR52I1:25Kb:9.3e-05:2.4e-06:1.3e+02:2.3e+02
chr11	4625000	4650000	OR52I2:25Kb:9.3e-05:2.4e-06:1.3e+02:2.3e+02
chr11	5475000	5500000	OR51I1:25Kb:4e-08:5.1e-10:1.1e+02:2.1e+02
chr11	5475000	5500000	OR51I2:25Kb:4e-08:5.1e-10:1.1e+02:2.1e+02
chr11	5525000	5550000	OR52H1:-25Kb:0:0:1.1e+02:2.8e+02
chr11	5550000	5575000	OR51B5:25Kb:0:0:1.1e+02:2.8e+02
chr11	5550000	5575000	UBQLN3:25Kb:0:0:1.1e+02:2.8e+02
chr11	5550000	5575000	UBQLNL:25Kb:0:0:1.1e+02:2.8e+02
chr11	6225000	6250000	CNGA4:-25Kb:2.6e-07:3.3e-09:1.5e+02:3e+02
chr11	6225000	6250000	FAM160A2:-25Kb:2.6e-07:3.3e-09:1.5e+02:3e+02
chr11	6250000	6275000	C11orf42:25Kb:2.6e-07:3.3e-09:1.5e+02:3e+02
chr11	6250000	6275000	CCKBR:-25Kb:9.1e-06:1.1e-07:1.5e+02:2.9e+02
chr11	6275000	6300000	CNGA4:25Kb:4.3e-06:1.1e-07:1.5e+02:2.9e+02
chr11	6275000	6300000	FAM160A2:25Kb:4.3e-06:1.1e-07:1.5e+02:2.9e+02
chr11	6350000	6375000	PRKCDBP:25Kb:1e-07:1.3e-09:1.5e+02:3.1e+02
chr11	6400000	6425000	APBB1:-25Kb:4.2e-11:5.6e-13:2.8e+02:4.6e+02
chr11	6400000	6425000	ARFIP2:-100Kb:7.7e-05:2.1e-06:96:2.2e+02
chr11	6400000	6425000	DNHD1:-100Kb:7.7e-05:2.1e-06:96:2.2e+02
chr11	6400000	6425000	HPX:-50Kb:2.7e-08:1.1e-09:1.6e+02:3.2e+02
chr11	6400000	6425000	TIMM10B:-100Kb:7.7e-05:2.1e-06:96:2.2e+02
chr11	6400000	6425000	TRIM3:-75Kb:6.8e-08:1.8e-09:1.2e+02:2.7e+02
chr11	6425000	6450000	HPX:-25Kb:3.2e-09:8.5e-11:2.8e+02:4.4e+02
chr11	6425000	6450000	SMPD1:25Kb:4.6e-11:6.1e-13:2.8e+02:4.6e+02
chr11	6450000	6475000	APBB1:25Kb:2.6e-09:7e-11:2.8e+02:4.4e+02
chr11	6450000	6475000	SMPD1:50Kb:3.7e-08:9.8e-10:1.6e+02:3.2e+02
chr11	6450000	6475000	TRIM3:-25Kb:7.4e-14:1e-15:2.8e+02:4.8e+02
chr11	6475000	6500000	ARFIP2:-25Kb:3.4e-06:4.7e-08:2.8e+02:4.2e+02
chr11	6475000	6500000	DNHD1:-25Kb:3.4e-06:4.7e-08:2.8e+02:4.2e+02
chr11	6475000	6500000	HPX:25Kb:8.3e-14:1.1e-15:2.8e+02:4.8e+02
chr11	6475000	6500000	SMPD1:75Kb:4.3e-08:1.7e-09:1.2e+02:2.7e+02
chr11	6475000	6500000	TIMM10B:-25Kb:3.4e-06:4.7e-08:2.8e+02:4.2e+02
chr11	6500000	6525000	SMPD1:100Kb:3.6e-05:1.9e-06:96:2.2e+02
chr11	6500000	6525000	TRIM3:25Kb:1.1e-06:4.4e-08:2.8e+02:4.2e+02
chr11	6625000	6650000	DCHS1:-50Kb:1.8e-09:4.6e-11:1.6e+02:3.4e+02
chr11	6650000	6675000	DCHS1:-25Kb:0:0:2.8e+02:5.9e+02
chr11	6650000	6675000	TAF10:25Kb:0:0:2.8e+02:8.4e+02
chr11	6650000	6675000	TPP1:25Kb:0:0:2.8e+02:8.4e+02
chr11	6675000	6700000	TAF10:50Kb:4.2e-10:1.2e-11:1.6e+02:3.4e+02
chr11	6675000	6700000	TPP1:50Kb:4.2e-10:1.2e-11:1.6e+02:3.4e+02
chr11	7500000	7525000	PPFIBP2:-25Kb:4.2e-06:1.1e-07:1.8e+02:3.2e+02
chr11	7525000	7550000	OLFML1:25Kb:1.1e-05:1.3e-07:1.8e+02:3.2e+02
chr11	7550000	7575000	PPFIBP2:25Kb:0:0:1.8e+02:4.2e+02
chr11	8075000	8100000	TUB:25Kb:2.4e-06:5.9e-08:2.3e+02:3.7e+02
chr11	8100000	8125000	TUB:50Kb:2.4e-09:3e-11:1.4e+02:3.2e+02
chr11	8250000	8275000	LMO1:-25Kb:5.3e-05:1.3e-06:2.3e+02:3.6e+02
chr11	8300000	8325000	LMO1:25Kb:3.2e-06:3.9e-08:2.3e+02:3.8e+02
chr11	8650000	8675000	TRIM66:-25Kb:1.3e-05:1.5e-07:2.3e+02:3.6e+02
chr11	9075000	9100000	KRT8P41:-25Kb:2e-05:2.5e-07:2.7e+02:4e+02
chr11	9075000	9100000	MIR5691:-25Kb:2e-05:2.5e-07:2.7e+02:4e+02
chr11	9075000	9100000	SCUBE2:-25Kb:2e-05:2.5e-07:2.7e+02:4e+02
chr11	9650000	9675000	SWAP70:-25Kb:2.1e-07:2.6e-09:2.1e+02:3.6e+02
chr11	10400000	10425000	CTR9:-350Kb:3.4e-06:1.4e-07:45:1.7e+02
chr11	10425000	10450000	CTR9:-325Kb:5.3e-08:1.5e-09:49:1.9e+02
chr11	10650000	10675000	CTR9:-100Kb:6.6e-10:9.1e-12:1.2e+02:2.8e+02
chr11	11025000	11050000	SNORD97:225Kb:8.2e-09:1.1e-10:60:2.1e+02
chr11	12150000	12175000	MICAL2:25Kb:0:0:3.1e+02:6.1e+02
chr11	12225000	12250000	MICAL2:100Kb:6.8e-06:2.7e-07:1.4e+02:2.8e+02
chr11	12250000	12275000	MICAL2:125Kb:1.7e-12:4.4e-14:1.2e+02:3.3e+02
chr11	12275000	12300000	MICAL2:150Kb:4.9e-05:2.6e-06:1.1e+02:2.3e+02
chr11	14250000	14275000	SPON1:275Kb:4.3e-08:5.7e-10:39:1.4e+02
chr11	14400000	14425000	RRAS2:25Kb:9.7e-07:1.2e-08:1.9e+02:2.8e+02
chr11	14950000	14975000	CALCA:-25Kb:6.4e-05:1.7e-06:1.9e+02:2.6e+02
chr11	15000000	15025000	CALCA:25Kb:5.9e-06:7.9e-08:1.9e+02:2.7e+02
chr11	15150000	15175000	INSC:25Kb:3e-05:3.9e-07:1.9e+02:2.7e+02
chr11	16800000	16825000	RPS13:-275Kb:3.7e-05:4.8e-07:31:1.5e+02
chr11	17250000	17275000	NUCB2:-25Kb:1.4e-06:1.7e-08:2.3e+02:3.6e+02
chr11	17400000	17425000	ABCC8:-75Kb:2.6e-08:3.5e-10:1.5e+02:3e+02
chr11	17425000	17450000	ABCC8:-50Kb:6.7e-05:2.7e-06:2e+02:3.1e+02
chr11	17425000	17450000	KCNJ11:25Kb:2.1e-13:8.4e-15:3.2e+02:5.1e+02
chr11	17450000	17475000	ABCC8:-25Kb:6.2e-05:1.6e-06:3.2e+02:4.3e+02
chr11	17475000	17500000	KCNJ11:75Kb:6.5e-09:3.5e-10:1.5e+02:3e+02
chr11	17500000	17525000	KCNJ11:100Kb:0:0:1.2e+02:3.5e+02
chr11	17525000	17550000	KCNJ11:125Kb:0:0:1.1e+02:3.4e+02
chr11	17550000	17575000	KCNJ11:150Kb:4.6e-05:3e-06:1.3e+02:2.4e+02
chr11	18250000	18275000	SAA1:-25Kb:1e-08:1.3e-10:1.8e+02:3.3e+02
chr11	18275000	18300000	SAA2:25Kb:1.4e-08:1.8e-10:1.8e+02:3.3e+02
chr11	18275000	18300000	SAA2-SAA4:25Kb:1.4e-08:1.8e-10:1.8e+02:3.3e+02
chr11	18275000	18300000	SAA4:25Kb:1.4e-08:1.8e-10:1.8e+02:3.3e+02
chr11	18300000	18325000	GTF2H1:-25Kb:7.2e-06:8.8e-08:1.8e+02:3e+02
chr11	18300000	18325000	HPS5:-25Kb:7.2e-06:8.8e-08:1.8e+02:3e+02
chr11	18625000	18650000	SPTY2D1-AS1:25Kb:4.5e-06:5.7e-08:1.8e+02:2.9e+02
chr11	18625000	18650000	UEVLD:25Kb:4.5e-06:5.7e-08:1.8e+02:2.9e+02
chr11	18700000	18725000	IGSF22:-25Kb:0:0:1.8e+02:4.4e+02
chr11	18725000	18750000	TMEM86A:25Kb:0:0:1.8e+02:4.4e+02
chr11	18750000	18775000	IGSF22:25Kb:0:0:1.8e+02:5.3e+02
chr11	18775000	18800000	IGSF22:50Kb:1.8e-08:8.4e-10:1.2e+02:2.5e+02
chr11	18775000	18800000	PTPN5:-25Kb:0:0:1.8e+02:3.9e+02
chr11	19750000	19775000	LOC100126784:25Kb:2.3e-09:2.9e-11:1.8e+02:2.9e+02
chr11	19750000	19775000	MIR4486:175Kb:5.2e-05:7.2e-07:54:1.4e+02
chr11	20375000	20400000	PRMT3:-25Kb:9.8e-11:1.3e-12:94:1.7e+02
chr11	20400000	20425000	HTATIP2:25Kb:1.8e-10:2.3e-12:94:1.7e+02
chr11	20650000	20675000	NELL1:-25Kb:0:0:1.3e+02:2.2e+02
chr11	26700000	26725000	SLC5A12:-25Kb:6.8e-05:8.6e-07:97:1.4e+02
chr11	27025000	27050000	FIBIN:25Kb:6.9e-09:8.5e-11:1.3e+02:1.9e+02
chr11	27200000	27225000	LGR4:-275Kb:1.3e-08:1.8e-10:23:81
chr11	27375000	27400000	LGR4:-100Kb:1.1e-07:3.1e-09:49:1e+02
chr11	27400000	27425000	CCDC34:25Kb:6.5e-06:1.6e-07:1.3e+02:1.8e+02
chr11	27400000	27425000	LGR4:-75Kb:3.3e-06:1.4e-07:60:1.1e+02
chr11	27450000	27475000	LGR4:-25Kb:4.3e-05:2.4e-06:1.3e+02:1.8e+02
chr11	27475000	27500000	CCDC34:100Kb:1.2e-07:1.4e-09:49:1e+02
chr11	27550000	27575000	BDNF-AS:25Kb:4.5e-09:6e-11:1.3e+02:2e+02
chr11	27550000	27575000	LIN7C:25Kb:4.5e-09:6e-11:1.3e+02:2e+02
chr11	31025000	31050000	DCDC5:25Kb:5.6e-05:6.8e-07:1.1e+02:1.6e+02
chr11	32075000	32100000	RCN1:-25Kb:3.3e-09:8.8e-11:1.9e+02:3e+02
chr11	32125000	32150000	RCN1:25Kb:9.7e-13:1.3e-14:1.9e+02:3.2e+02
chr11	32400000	32425000	EIF3M:-200Kb:4.1e-05:5.3e-07:47:1.4e+02
chr11	32400000	32425000	WT1:-50Kb:1.7e-14:2.2e-16:1.3e+02:2.8e+02
chr11	32400000	32425000	WT1-AS:-50Kb:1.7e-14:2.2e-16:1.3e+02:2.8e+02
chr11	32425000	32450000	WT1:-25Kb:2.6e-09:6.9e-11:2.1e+02:3.3e+02
chr11	32425000	32450000	WT1-AS:-25Kb:2.6e-09:6.9e-11:2.1e+02:3.3e+02
chr11	32475000	32500000	WT1:25Kb:3.6e-05:1.4e-06:2.1e+02:3e+02
chr11	32475000	32500000	WT1-AS:25Kb:3.6e-05:1.4e-06:2.1e+02:3e+02
chr11	32925000	32950000	QSER1:25Kb:4.1e-08:5.2e-10:2.1e+02:3.4e+02
chr11	33875000	33900000	LMO2:-25Kb:2e-12:1e-13:3.2e+02:5.2e+02
chr11	33925000	33950000	LMO2:25Kb:0:0:3.2e+02:5.7e+02
chr11	33950000	33975000	LMO2:50Kb:4.4e-15:1.1e-16:2e+02:4.3e+02
chr11	33975000	34000000	LMO2:75Kb:1.2e-13:4.4e-15:1.6e+02:3.7e+02
chr11	34600000	34625000	EHF:-25Kb:8.2e-05:1e-06:2.2e+02:3.6e+02
chr11	35050000	35075000	CD44:-100Kb:3.3e-07:1.7e-08:99:2.6e+02
chr11	35075000	35100000	CD44:-75Kb:1.7e-05:1.1e-06:1.2e+02:2.5e+02
chr11	35100000	35125000	CD44:-50Kb:1.4e-07:5.5e-09:1.5e+02:3.1e+02
chr11	35125000	35150000	CD44:-25Kb:0:0:2.2e+02:5.4e+02
chr11	35175000	35200000	CD44:25Kb:0:0:2.2e+02:5e+02
chr11	35600000	35625000	FJX1:-25Kb:9.9e-05:1.3e-06:1.4e+02:2.7e+02
chr11	36325000	36350000	COMMD9:25Kb:2.8e-08:1.2e-09:2e+02:3.4e+02
chr11	36325000	36350000	PRR5L:25Kb:2.8e-08:1.2e-09:2e+02:3.4e+02
chr11	36475000	36500000	COMMD9:175Kb:5.9e-11:8.2e-13:48:2.1e+02
chr11	36475000	36500000	PRR5L:175Kb:5.9e-11:8.2e-13:48:2.1e+02
chr11	36500000	36525000	COMMD9:200Kb:2.7e-08:7.5e-10:38:1.8e+02
chr11	36500000	36525000	PRR5L:200Kb:2.7e-08:7.5e-10:38:1.8e+02
chr11	41450000	41475000	LRRC4C:-25Kb:8.1e-05:2.1e-06:76:1e+02
chr11	41500000	41525000	LRRC4C:25Kb:1.6e-06:2.1e-08:76:1.1e+02
chr11	43550000	43575000	MIR670:-25Kb:1.3e-05:1.7e-07:2.1e+02:3e+02
chr11	43925000	43950000	C11orf96:-25Kb:1.9e-10:2.5e-12:2.1e+02:3.7e+02
chr11	43950000	43975000	LOC100507300:25Kb:1.1e-10:1.4e-12:2.1e+02:3.7e+02
chr11	44050000	44075000	ACCS:-25Kb:2.8e-08:7.2e-10:2.1e+02:3.5e+02
chr11	44075000	44100000	ACCSL:25Kb:2.5e-08:3.4e-10:2.1e+02:3.5e+02
chr11	44075000	44100000	EXT2:-25Kb:1.5e-09:1.9e-11:2.1e+02:3.8e+02
chr11	44100000	44125000	ACCS:25Kb:1.6e-10:2.1e-12:2.1e+02:3.8e+02
chr11	44600000	44625000	CD82:25Kb:0:0:3.2e+02:6.4e+02
chr11	44625000	44650000	CD82:50Kb:0:0:2e+02:4.3e+02
chr11	44925000	44950000	PRDM11:-175Kb:3.5e-07:9.5e-09:85:2.5e+02
chr11	44925000	44950000	TP53I11:-25Kb:2.7e-05:8.1e-07:3.3e+02:4.7e+02
chr11	44950000	44975000	PRDM11:-150Kb:0:0:1e+02:3.9e+02
chr11	44975000	45000000	PRDM11:-125Kb:7.4e-07:3e-08:1.2e+02:2.7e+02
chr11	45000000	45025000	LOC221122:25Kb:1.6e-10:2e-12:3.6e+02:5.6e+02
chr11	45000000	45025000	PRDM11:-100Kb:3.6e-05:1.9e-06:1.4e+02:2.7e+02
chr11	45100000	45125000	LOC221122:125Kb:2.1e-06:5.2e-08:1.2e+02:2.7e+02
chr11	45100000	45125000	TP53I11:150Kb:0:0:1e+02:3.9e+02
chr11	45875000	45900000	MAPK8IP1:-25Kb:8.8e-13:2.3e-14:2.8e+02:5.5e+02
chr11	45900000	45925000	C11orf94:-25Kb:0:0:2.8e+02:5.9e+02
chr11	45900000	45925000	GYLTL1B:-25Kb:0:0:2.8e+02:5.9e+02
chr11	45900000	45925000	PEX16:-25Kb:0:0:2.8e+02:5.9e+02
chr11	45925000	45950000	MAPK8IP1:25Kb:0:0:2.8e+02:5.9e+02
chr11	46250000	46275000	CREB3L1:-25Kb:1.2e-05:3.2e-07:2.8e+02:4.6e+02
chr11	46300000	46325000	CREB3L1:25Kb:1.1e-09:1.5e-11:2.8e+02:5.2e+02
chr11	46325000	46350000	DGKZ:-25Kb:0:0:2.8e+02:6e+02
chr11	46350000	46375000	MIR4688:-25Kb:3.3e-13:5.1e-15:2.8e+02:5.6e+02
chr11	46375000	46400000	CHRM4:-25Kb:1.3e-06:5.9e-08:2.8e+02:4.7e+02
chr11	46375000	46400000	DGKZ:25Kb:1.3e-13:3.8e-15:2.8e+02:5.6e+02
chr11	46375000	46400000	MDK:-25Kb:1.3e-06:5.9e-08:2.8e+02:4.7e+02
chr11	46400000	46425000	AMBRA1:-200Kb:9.5e-07:1.2e-08:3.4:2.1e+02
chr11	46400000	46425000	ATG13:-225Kb:1.1e-06:1.4e-08:3.2:2.1e+02
chr11	46400000	46425000	HARBI1:-225Kb:1.1e-06:1.4e-08:3.2:2.1e+02
chr11	46400000	46425000	MIR4688:25Kb:2e-06:6e-08:2.8e+02:4.7e+02
chr11	46575000	46600000	CHRM4:175Kb:3.4e-05:2e-06:3.7:1.7e+02
chr11	46575000	46600000	MDK:175Kb:3.4e-05:2e-06:3.7:1.7e+02
chr11	46600000	46625000	CHRM4:200Kb:2.9e-07:7.8e-09:3.4:2.1e+02
chr11	46600000	46625000	MDK:200Kb:2.9e-07:7.8e-09:3.4:2.1e+02
chr11	46625000	46650000	CHRM4:225Kb:2.9e-07:8.8e-09:3.2:2.1e+02
chr11	46625000	46650000	MDK:225Kb:2.9e-07:8.8e-09:3.2:2.1e+02
chr11	46675000	46700000	ARHGAP1:-25Kb:1.1e-05:1.4e-07:3.1e+02:5e+02
chr11	46675000	46700000	ZNF408:-25Kb:1.1e-05:1.4e-07:3.1e+02:5e+02
chr11	46875000	46900000	ARFGAP2:-300Kb:4.6e-07:1.3e-08:40:2.5e+02
chr11	46900000	46925000	ARFGAP2:-275Kb:1.4e-07:1.9e-09:43:2.7e+02
chr11	47150000	47175000	LRP4:225Kb:2e-05:2.5e-07:51:2.4e+02
chr11	47250000	47275000	MADD:-25Kb:5e-06:6.5e-08:3.6e+02:5.5e+02
chr11	47275000	47300000	ACP2:25Kb:7.6e-06:9.9e-08:3.6e+02:5.5e+02
chr11	47275000	47300000	NR1H3:25Kb:7.6e-06:9.9e-08:3.6e+02:5.5e+02
chr11	47325000	47350000	MYBPC3:-25Kb:1.1e-10:1.5e-12:3.6e+02:6e+02
chr11	47350000	47375000	PSMC3:-75Kb:7.1e-08:1.9e-09:1.5e+02:3.3e+02
chr11	47350000	47375000	SLC39A13:-75Kb:7.1e-08:1.9e-09:1.5e+02:3.3e+02
chr11	47375000	47400000	MYBPC3:25Kb:1.3e-07:3.5e-09:3.6e+02:5.6e+02
chr11	47375000	47400000	PSMC3:-50Kb:2.5e-10:3.4e-12:2.1e+02:4.2e+02
chr11	47375000	47400000	SLC39A13:-50Kb:2.5e-10:3.4e-12:2.1e+02:4.2e+02
chr11	47375000	47400000	SPI1:-25Kb:2.5e-05:3.1e-07:3.6e+02:5.2e+02
chr11	47425000	47450000	MYBPC3:75Kb:3.1e-06:1.2e-07:1.5e+02:3.3e+02
chr11	47975000	48000000	PTPRJ:-25Kb:9.5e-07:3.8e-08:1.7e+02:3e+02
chr11	48025000	48050000	PTPRJ:25Kb:7.8e-10:1e-11:1.7e+02:3.3e+02
chr11	48050000	48075000	PTPRJ:50Kb:3.2e-06:1.7e-07:97:2.2e+02
chr11	48100000	48125000	PTPRJ:100Kb:9.5e-07:3e-08:57:1.9e+02
chr11	48125000	48150000	PTPRJ:125Kb:2.9e-05:1.9e-06:48:1.6e+02
chr11	50225000	50250000	LOC441601:-25Kb:2.6e-09:6.7e-11:32:99
chr11	50275000	50300000	LOC441601:25Kb:0:0:32:1.3e+02
chr11	50375000	50400000	LOC646813:25Kb:9.9e-08:1.2e-09:32:94
chr11	51375000	51400000	OR4A5:-25Kb:0:0:29:65
chr11	51475000	51500000	OR4C46:-25Kb:8.3e-11:2.2e-12:29:54
chr11	51525000	51550000	OR4C46:25Kb:2.4e-11:3.1e-13:29:55
chr11	55100000	55125000	OR4A15:-25Kb:0:0:75:1.7e+02
chr11	55125000	55150000	OR4A16:25Kb:0:0:75:1.7e+02
chr11	55150000	55175000	OR4A15:25Kb:3.1e-05:8.2e-07:75:1.1e+02
chr11	55300000	55325000	OR4C16:-25Kb:0:0:75:1.4e+02
chr11	55325000	55350000	OR4C15:25Kb:0:0:75:1.4e+02
chr11	55375000	55400000	OR4C11:25Kb:5.1e-05:6.2e-07:75:1.1e+02
chr11	55500000	55525000	OR5D14:-50Kb:3.4e-07:1.3e-08:3.7:51
chr11	55500000	55525000	OR5D18:-75Kb:4e-05:1e-06:3:44
chr11	55500000	55525000	OR5L1:-75Kb:4e-05:1e-06:3:44
chr11	55500000	55525000	OR5L2:-75Kb:4e-05:1e-06:3:44
chr11	55525000	55550000	OR5D14:-25Kb:4.4e-10:1.1e-11:5.4:62
chr11	55550000	55575000	OR5D13:25Kb:5.2e-10:6.5e-12:5.4:62
chr11	55550000	55575000	OR5D18:-25Kb:1.1e-12:1.5e-14:80:1.4e+02
chr11	55550000	55575000	OR5L1:-25Kb:1.1e-12:1.5e-14:80:1.4e+02
chr11	55550000	55575000	OR5L2:-25Kb:1.1e-12:1.5e-14:80:1.4e+02
chr11	55575000	55600000	OR5D14:25Kb:4.8e-13:6.1e-15:80:1.4e+02
chr11	55700000	55725000	OR10AG1:-25Kb:1.1e-10:1.4e-12:80:1.4e+02
chr11	55725000	55750000	OR5I1:25Kb:6.1e-11:7.8e-13:80:1.4e+02
chr11	55875000	55900000	OR8J3:-25Kb:2e-06:4.8e-08:80:1.3e+02
chr11	55900000	55925000	OR5J2:-25Kb:7.1e-07:1.7e-08:80:1.4e+02
chr11	55900000	55925000	OR8H3:25Kb:2.1e-06:2.5e-08:80:1.3e+02
chr11	55900000	55925000	OR8K5:-25Kb:7.1e-07:1.7e-08:80:1.4e+02
chr11	55925000	55950000	OR8J3:25Kb:2.1e-07:2.6e-09:80:1.4e+02
chr11	55950000	55975000	OR5J2:25Kb:7.1e-07:1.7e-08:80:1.4e+02
chr11	55950000	55975000	OR8K5:25Kb:7.1e-07:1.7e-08:80:1.4e+02
chr11	58650000	58675000	GLYATL1:-25Kb:1.3e-11:1.8e-13:1.9e+02:3e+02
chr11	58950000	58975000	DTX4:25Kb:2.7e-09:3.5e-11:2.3e+02:3.3e+02
chr11	58950000	58975000	MPEG1:-25Kb:9.9e-08:1.3e-09:2.3e+02:3.2e+02
chr11	59025000	59050000	OR5A2:-150Kb:6.5e-05:8.3e-07:70:1.5e+02
chr11	59325000	59350000	MIR3162:-25Kb:3e-09:3.7e-11:2.3e+02:3.4e+02
chr11	59350000	59375000	OSBP:-25Kb:6e-06:7.6e-08:2.3e+02:3.2e+02
chr11	59375000	59400000	MIR3162:25Kb:2e-06:5.1e-08:2.3e+02:3.2e+02
chr11	59400000	59425000	OSBP:25Kb:3.5e-05:8.8e-07:2.3e+02:3.1e+02
chr11	59525000	59550000	OR10V2P:25Kb:2.6e-05:3.3e-07:2.3e+02:3.6e+02
chr11	59525000	59550000	STX3:25Kb:2.6e-05:3.3e-07:2.3e+02:3.6e+02
chr11	60600000	60625000	ZP1:-25Kb:2.5e-07:3e-09:4e+02:6.4e+02
chr11	60625000	60650000	CCDC86:25Kb:2.5e-07:3.1e-09:4e+02:6.4e+02
chr11	60625000	60650000	PTGDR2:25Kb:2.5e-07:3.1e-09:4e+02:6.4e+02
chr11	62350000	62375000	B3GAT3:-25Kb:7.8e-07:9.6e-09:3.1e+02:5.3e+02
chr11	62350000	62375000	EML3:-25Kb:7.8e-07:9.6e-09:3.1e+02:5.3e+02
chr11	62350000	62375000	ROM1:-25Kb:7.8e-07:9.6e-09:3.1e+02:5.3e+02
chr11	62375000	62400000	GANAB:-25Kb:1.2e-05:1.5e-07:3.1e+02:5.1e+02
chr11	62375000	62400000	INTS5:-25Kb:1.2e-05:1.5e-07:3.1e+02:5.1e+02
chr11	62375000	62400000	MTA2:25Kb:7.7e-07:9.5e-09:3.1e+02:5.3e+02
chr11	62375000	62400000	TUT1:25Kb:7.7e-07:9.5e-09:3.1e+02:5.3e+02
chr11	62400000	62425000	B3GAT3:25Kb:5.8e-06:1.4e-07:3.1e+02:5.1e+02
chr11	62400000	62425000	EML3:25Kb:5.8e-06:1.4e-07:3.1e+02:5.1e+02
chr11	62400000	62425000	ROM1:25Kb:5.8e-06:1.4e-07:3.1e+02:5.1e+02
chr11	62650000	62675000	SLC22A8:-125Kb:5.8e-05:2.3e-06:75:2.5e+02
chr11	62675000	62700000	SLC22A6:-75Kb:9.6e-06:3.7e-07:95:2.8e+02
chr11	62675000	62700000	SLC22A8:-100Kb:6.5e-08:1.7e-09:79:3e+02
chr11	62725000	62750000	SLC22A6:-25Kb:4.9e-08:1.3e-09:2e+02:4.3e+02
chr11	62750000	62775000	CHRM1:75Kb:1.3e-05:3.3e-07:95:2.8e+02
chr11	62750000	62775000	SLC22A8:-25Kb:8.3e-15:1.1e-16:2e+02:5.2e+02
chr11	62775000	62800000	CHRM1:100Kb:1.3e-07:1.7e-09:79:3e+02
chr11	62775000	62800000	SLC22A6:25Kb:8.6e-15:1.1e-16:2e+02:5.2e+02
chr11	64375000	64400000	SLC22A12:25Kb:2.5e-05:3.1e-07:4.7e+02:6.7e+02
chr11	64800000	64825000	NAALADL1:-25Kb:1e-05:1.3e-07:4.3e+02:6.4e+02
chr11	64825000	64850000	SAC3D1:25Kb:1.2e-05:1.5e-07:4.3e+02:6.4e+02
chr11	65125000	65150000	NEAT1:-50Kb:3.9e-05:1e-06:2.6e+02:3.9e+02
chr11	65175000	65200000	MALAT1:-75Kb:4.2e-13:5.2e-15:1.9e+02:4e+02
chr11	65250000	65275000	NEAT1:75Kb:4.7e-12:6e-14:1.9e+02:4e+02
chr11	65300000	65325000	EHBP1L1:-25Kb:6.3e-05:7.8e-07:4.3e+02:5.6e+02
chr11	65300000	65325000	FAM89B:-25Kb:6.3e-05:7.8e-07:4.3e+02:5.6e+02
chr11	65300000	65325000	LOC254100:-25Kb:6.3e-05:7.8e-07:4.3e+02:5.6e+02
chr11	65300000	65325000	LTBP3:-25Kb:6.3e-05:7.8e-07:4.3e+02:5.6e+02
chr11	65300000	65325000	SSSCA1:-25Kb:6.3e-05:7.8e-07:4.3e+02:5.6e+02
chr11	65375000	65400000	MIR4489:-25Kb:0:0:4.3e+02:7e+02
chr11	65375000	65400000	MIR4690:-25Kb:0:0:4.3e+02:7e+02
chr11	65375000	65400000	SIPA1:-25Kb:0:0:4.3e+02:7e+02
chr11	65400000	65425000	MAP3K11:25Kb:0:0:4.3e+02:7e+02
chr11	65400000	65425000	PCNXL3:25Kb:0:0:4.3e+02:7e+02
chr11	65400000	65425000	RELA:-25Kb:6.8e-10:8.4e-12:4.3e+02:6e+02
chr11	65425000	65450000	MIR4489:25Kb:3.1e-10:8.6e-12:4.3e+02:6e+02
chr11	65425000	65450000	MIR4690:25Kb:3.1e-10:8.6e-12:4.3e+02:6e+02
chr11	65425000	65450000	SIPA1:25Kb:3.1e-10:8.6e-12:4.3e+02:6e+02
chr11	65975000	66000000	KLC2:-25Kb:8.2e-14:1e-15:4.3e+02:6.3e+02
chr11	66075000	66100000	B3GNT1:-25Kb:0:0:3.3e+02:5.6e+02
chr11	66075000	66100000	BRMS1:-25Kb:0:0:3.3e+02:5.6e+02
chr11	66075000	66100000	RIN1:-25Kb:0:0:3.3e+02:5.6e+02
chr11	66100000	66125000	CD248:25Kb:0:0:3.3e+02:5.6e+02
chr11	66200000	66225000	DPP3:-25Kb:7.4e-05:9.2e-07:3.3e+02:4.5e+02
chr11	66200000	66225000	PELI3:-25Kb:7.4e-05:9.2e-07:3.3e+02:4.5e+02
chr11	66225000	66250000	MRPL11:25Kb:6.6e-05:8.5e-07:3.3e+02:4.5e+02
chr11	66450000	66475000	LRFN4:-150Kb:7e-07:9.4e-09:1e+02:2.6e+02
chr11	66450000	66475000	RCE1:-150Kb:7e-07:9.4e-09:1e+02:2.6e+02
chr11	67025000	67050000	ANKRD13D:-25Kb:2e-12:2.5e-14:4.1e+02:6.4e+02
chr11	67025000	67050000	LOC100130987:-50Kb:1.4e-08:3.7e-10:2.4e+02:4.3e+02
chr11	67025000	67050000	SSH3:-25Kb:2e-12:2.5e-14:4.1e+02:6.4e+02
chr11	67050000	67075000	ADRBK1:25Kb:9.7e-13:1.3e-14:4.1e+02:6.4e+02
chr11	67050000	67075000	LOC100130987:-25Kb:2e-11:2.5e-13:4.1e+02:6.3e+02
chr11	67075000	67100000	ADRBK1:50Kb:1.1e-08:2.9e-10:2.4e+02:4.3e+02
chr11	67075000	67100000	ANKRD13D:25Kb:1.4e-11:3.4e-13:4.1e+02:6.3e+02
chr11	67075000	67100000	SSH3:25Kb:1.4e-11:3.4e-13:4.1e+02:6.3e+02
chr11	67150000	67175000	AIP:-100Kb:7.4e-05:1.9e-06:1.4e+02:3e+02
chr11	67150000	67175000	PITPNM1:-100Kb:7.4e-05:1.9e-06:1.4e+02:3e+02
chr11	67200000	67225000	AIP:-50Kb:4.3e-05:5.5e-07:2.4e+02:4e+02
chr11	67200000	67225000	PITPNM1:-50Kb:4.3e-05:5.5e-07:2.4e+02:4e+02
chr11	67250000	67275000	CABP4:50Kb:5e-05:6.3e-07:2.4e+02:4e+02
chr11	67250000	67275000	CORO1B:50Kb:5e-05:6.3e-07:2.4e+02:4e+02
chr11	67250000	67275000	GPR152:50Kb:5e-05:6.3e-07:2.4e+02:4e+02
chr11	67250000	67275000	PPP1CA:100Kb:6.7e-05:8.6e-07:1.4e+02:3e+02
chr11	67250000	67275000	PTPRCAP:50Kb:5e-05:6.3e-07:2.4e+02:4e+02
chr11	67250000	67275000	RAD9A:100Kb:6.7e-05:8.6e-07:1.4e+02:3e+02
chr11	67250000	67275000	TBC1D10C:100Kb:6.7e-05:8.6e-07:1.4e+02:3e+02
chr11	67775000	67800000	MIR4691:-25Kb:0:0:2.5e+02:5.7e+02
chr11	67775000	67800000	TCIRG1:-25Kb:0:0:2.5e+02:5.7e+02
chr11	67800000	67825000	ALDH3B1:25Kb:0:0:2.5e+02:5.7e+02
chr11	67800000	67825000	NDUFS8:25Kb:0:0:2.5e+02:5.7e+02
chr11	67825000	67850000	MIR4691:25Kb:3.8e-11:1.1e-12:2.5e+02:4.8e+02
chr11	67825000	67850000	TCIRG1:25Kb:3.8e-11:1.1e-12:2.5e+02:4.8e+02
chr11	68050000	68075000	C11orf24:25Kb:5.2e-10:7.1e-12:2.5e+02:4.7e+02
chr11	68100000	68125000	LRP5:25Kb:9.5e-09:1.3e-10:2.5e+02:4.6e+02
chr11	68150000	68175000	C11orf24:125Kb:1.5e-05:4.1e-07:72:2.4e+02
chr11	68150000	68175000	LRP5:75Kb:1.9e-05:5.1e-07:1.1e+02:2.7e+02
chr11	69025000	69050000	MYEOV:-25Kb:3.9e-07:5.8e-09:2e+02:3.9e+02
chr11	69550000	69575000	FGF4:-25Kb:6.3e-07:7.7e-09:2.1e+02:3.8e+02
chr11	70250000	70275000	CTTN:25Kb:1.7e-05:2.1e-07:2.1e+02:3.4e+02
chr11	71150000	71175000	KRTAP5-10:-125Kb:3.7e-08:9.6e-10:26:1.7e+02
chr11	71150000	71175000	KRTAP5-11:-125Kb:3.7e-08:9.6e-10:26:1.7e+02
chr11	71150000	71175000	KRTAP5-7:-75Kb:7.7e-05:3.9e-06:41:1.5e+02
chr11	71150000	71175000	KRTAP5-8:-75Kb:7.7e-05:3.9e-06:41:1.5e+02
chr11	71150000	71175000	KRTAP5-9:-100Kb:0:0:32:2.4e+02
chr11	71175000	71200000	DHCR7:25Kb:0:0:1.1e+02:4.4e+02
chr11	71175000	71200000	KRTAP5-7:-50Kb:1.8e-05:6.8e-07:59:1.8e+02
chr11	71175000	71200000	KRTAP5-8:-50Kb:1.8e-05:6.8e-07:59:1.8e+02
chr11	71175000	71200000	KRTAP5-9:-75Kb:0:0:41:2.4e+02
chr11	71175000	71200000	NADSYN1:25Kb:0:0:1.1e+02:4.4e+02
chr11	71200000	71225000	DHCR7:50Kb:0:0:59:2.6e+02
chr11	71200000	71225000	KRTAP5-7:-25Kb:1.4e-07:3.6e-09:1.1e+02:2.5e+02
chr11	71200000	71225000	KRTAP5-8:-25Kb:1.4e-07:3.6e-09:1.1e+02:2.5e+02
chr11	71200000	71225000	KRTAP5-9:-50Kb:5.7e-14:3.7e-15:59:2.5e+02
chr11	71200000	71225000	NADSYN1:50Kb:0:0:59:2.6e+02
chr11	71225000	71250000	DHCR7:75Kb:3.5e-05:2.2e-06:41:1.5e+02
chr11	71225000	71250000	KRTAP5-9:-25Kb:0:0:1.1e+02:3.3e+02
chr11	71225000	71250000	NADSYN1:75Kb:3.5e-05:2.2e-06:41:1.5e+02
chr11	71250000	71275000	DHCR7:100Kb:0:0:32:2.4e+02
chr11	71250000	71275000	KRTAP5-10:-25Kb:6e-14:7.8e-16:1.1e+02:3e+02
chr11	71250000	71275000	KRTAP5-11:-25Kb:6e-14:7.8e-16:1.1e+02:3e+02
chr11	71250000	71275000	KRTAP5-7:25Kb:0:0:1.1e+02:3.3e+02
chr11	71250000	71275000	KRTAP5-8:25Kb:0:0:1.1e+02:3.3e+02
chr11	71250000	71275000	NADSYN1:100Kb:0:0:32:2.4e+02
chr11	71275000	71300000	DHCR7:125Kb:6.5e-09:3.4e-10:26:1.7e+02
chr11	71275000	71300000	KRTAP5-9:25Kb:1.3e-14:6.7e-16:1.1e+02:3e+02
chr11	71275000	71300000	NADSYN1:125Kb:6.5e-09:3.4e-10:26:1.7e+02
chr11	72300000	72325000	MIR139:-25Kb:0:0:3.9e+02:7.2e+02
chr11	72300000	72325000	PDE2A:-75Kb:5e-06:1.3e-07:2.4e+02:4.4e+02
chr11	72350000	72375000	MIR139:25Kb:3e-05:7.5e-07:3.9e+02:5.7e+02
chr11	72400000	72425000	PDE2A:25Kb:0:0:2.2e+02:5.6e+02
chr11	72425000	72450000	ARAP1:-25Kb:3.7e-10:9.7e-12:2.2e+02:4.8e+02
chr11	72425000	72450000	MIR4692:-50Kb:2.3e-10:8.8e-12:1.7e+02:4.3e+02
chr11	72450000	72475000	MIR4692:-25Kb:0:0:2.2e+02:7.9e+02
chr11	72475000	72500000	ARAP1:25Kb:0:0:2.2e+02:7.9e+02
chr11	72475000	72500000	STARD10:-25Kb:6.7e-12:8.3e-14:2.2e+02:5.1e+02
chr11	72500000	72525000	MIR4692:25Kb:3.1e-12:8.1e-14:2.2e+02:5.1e+02
chr11	72875000	72900000	ATG16L2:350Kb:1.8e-05:2.5e-07:74:2.7e+02
chr11	72875000	72900000	FCHSD2:25Kb:0:0:2.2e+02:5.5e+02
chr11	72900000	72925000	P2RY2:-25Kb:0:0:2.2e+02:5.8e+02
chr11	72950000	72975000	P2RY2:25Kb:1.2e-06:3e-08:2.2e+02:4.3e+02
chr11	72950000	72975000	P2RY6:-25Kb:5.4e-14:1.4e-15:2.2e+02:5.3e+02
chr11	72975000	73000000	ARHGEF17:-25Kb:0:0:2.2e+02:5.7e+02
chr11	73000000	73025000	P2RY6:25Kb:0:0:2.2e+02:5.7e+02
chr11	73025000	73050000	ARHGEF17:25Kb:4.2e-13:1.1e-14:2.2e+02:5.2e+02
chr11	73050000	73075000	PLEKHB1:-300Kb:5.1e-05:2.2e-06:58:2.2e+02
chr11	73050000	73075000	RELT:-25Kb:0:0:2.6e+02:7e+02
chr11	73075000	73100000	PLEKHB1:-275Kb:8.5e-05:4.8e-06:61:2.2e+02
chr11	73100000	73125000	PLEKHB1:-250Kb:1.7e-07:2.4e-09:65:2.8e+02
chr11	73100000	73125000	RELT:25Kb:2.1e-12:5.3e-14:2.6e+02:5.5e+02
chr11	73325000	73350000	PLEKHB1:-25Kb:3.7e-05:1.1e-06:2.6e+02:4.3e+02
chr11	73675000	73700000	UCP3:-25Kb:6e-06:1.5e-07:2.6e+02:4.2e+02
chr11	73700000	73725000	UCP2:25Kb:5.6e-06:1.4e-07:2.6e+02:4.2e+02
chr11	73725000	73750000	UCP2:50Kb:7.6e-07:9.7e-09:1.6e+02:3.4e+02
chr11	73725000	73750000	UCP3:25Kb:0:0:2.6e+02:5.4e+02
chr11	74150000	74175000	KCNE3:-25Kb:7.4e-10:9.7e-12:2.6e+02:4.4e+02
chr11	74175000	74200000	LIPT2:-25Kb:9.4e-05:1.2e-06:2.6e+02:3.9e+02
chr11	74200000	74225000	KCNE3:25Kb:2.1e-05:5.4e-07:2.6e+02:3.9e+02
chr11	74400000	74425000	CHRDL2:-25Kb:0:0:2.6e+02:5.5e+02
chr11	74400000	74425000	MIR4696:-25Kb:0:0:2.6e+02:5.5e+02
chr11	74875000	74900000	SLCO2B1:25Kb:8.7e-06:3.3e-07:4.1e+02:5.6e+02
chr11	74900000	74925000	SLCO2B1:50Kb:6.3e-09:8e-11:2.5e+02:4.5e+02
chr11	74925000	74950000	SLCO2B1:75Kb:7.9e-09:2e-10:1.8e+02:3.8e+02
chr11	75000000	75025000	MIR326:-25Kb:9.3e-05:1.2e-06:4.1e+02:5.7e+02
chr11	75125000	75150000	GDPD5:-100Kb:2.5e-06:1.3e-07:1.5e+02:3.2e+02
chr11	75150000	75175000	GDPD5:-75Kb:9.3e-14:1.2e-15:1.8e+02:4.5e+02
chr11	75150000	75175000	KLHL35:25Kb:7.6e-08:1e-09:4.1e+02:6.1e+02
chr11	75150000	75175000	SERPINH1:-100Kb:5.7e-05:7.7e-07:1.5e+02:3.1e+02
chr11	75175000	75200000	GDPD5:-50Kb:7.1e-10:2.8e-11:2.5e+02:4.7e+02
chr11	75200000	75225000	GDPD5:-25Kb:1.2e-10:3e-12:4.1e+02:6.4e+02
chr11	75225000	75250000	KLHL35:100Kb:5.3e-06:1.4e-07:1.5e+02:3.2e+02
chr11	75875000	75900000	WNT11:-25Kb:2.3e-07:3e-09:3e+02:5.2e+02
chr11	76275000	76300000	LRRC32:-100Kb:3.6e-06:2.4e-07:1.2e+02:2.8e+02
chr11	76300000	76325000	LRRC32:-75Kb:0:0:1.5e+02:5e+02
chr11	76325000	76350000	LRRC32:-50Kb:1.7e-12:6.8e-14:2e+02:4.4e+02
chr11	76350000	76375000	LRRC32:-25Kb:0:0:3.4e+02:6.2e+02
chr11	76400000	76425000	LRRC32:25Kb:4.1e-10:2.2e-11:3.4e+02:5.6e+02
chr11	76450000	76475000	TSKU:-25Kb:8.4e-15:1.1e-16:3.4e+02:6.1e+02
chr11	76500000	76525000	TSKU:25Kb:8.5e-06:2.2e-07:3.4e+02:5.1e+02
chr11	76750000	76775000	CAPN5:-25Kb:2.5e-06:3.2e-08:3.4e+02:5.2e+02
chr11	76850000	76875000	MYO7A:25Kb:5.8e-11:1.6e-12:2.6e+02:4.8e+02
chr11	76875000	76900000	MYO7A:50Kb:0:0:1.7e+02:4.8e+02
chr11	76900000	76925000	MYO7A:75Kb:4.8e-05:2e-06:1.3e+02:2.8e+02
chr11	77850000	77875000	KCTD21:-25Kb:0:0:2.8e+02:5.1e+02
chr11	77850000	77875000	USP35:-25Kb:0:0:2.8e+02:5.1e+02
chr11	77875000	77900000	ALG8:25Kb:0:0:2.8e+02:5.1e+02
chr11	77900000	77925000	ALG8:50Kb:8.7e-06:2.3e-07:1.6e+02:2.9e+02
chr11	77900000	77925000	KCTD21:25Kb:1.7e-14:4.4e-16:2.8e+02:4.7e+02
chr11	77900000	77925000	USP35:25Kb:1.7e-14:4.4e-16:2.8e+02:4.7e+02
chr11	77925000	77950000	GAB2:-200Kb:9.9e-07:1.3e-08:56:1.8e+02
chr11	82550000	82575000	FAM181B:125Kb:2.5e-05:3.3e-07:58:1.1e+02
chr11	82575000	82600000	C11orf82:-25Kb:2e-08:2.9e-10:2.1e+02:2.9e+02
chr11	82575000	82600000	PRCP:-25Kb:2e-08:2.9e-10:2.1e+02:2.9e+02
chr11	82600000	82625000	ANKRD42:-300Kb:3.4e-05:8.8e-07:38:96
chr11	82625000	82650000	LOC100506233:-150Kb:7.2e-05:4.2e-06:55:1.1e+02
chr11	82625000	82650000	RAB30:-150Kb:7.2e-05:4.2e-06:55:1.1e+02
chr11	82725000	82750000	SNORA70E:-25Kb:5.4e-11:1.4e-12:2.1e+02:3e+02
chr11	82750000	82775000	LOC100506233:-25Kb:4e-13:1.1e-14:2.1e+02:3e+02
chr11	82750000	82775000	RAB30:-25Kb:4e-13:1.1e-14:2.1e+02:3e+02
chr11	82775000	82800000	ANKRD42:-125Kb:3.4e-05:6.8e-07:58:1.2e+02
chr11	82775000	82800000	SNORA70E:25Kb:7.4e-13:9.9e-15:2.1e+02:3e+02
chr11	82800000	82825000	LOC100506233:25Kb:4e-13:1.1e-14:2.1e+02:3e+02
chr11	82800000	82825000	RAB30:25Kb:4e-13:1.1e-14:2.1e+02:3e+02
chr11	82900000	82925000	C11orf82:300Kb:1.1e-05:4.6e-07:38:96
chr11	82900000	82925000	LOC100506233:125Kb:1e-05:4.4e-07:58:1.2e+02
chr11	82900000	82925000	PRCP:300Kb:1.1e-05:4.6e-07:38:96
chr11	82900000	82925000	RAB30:125Kb:1e-05:4.4e-07:58:1.2e+02
chr11	82950000	82975000	C11orf82:350Kb:1.1e-05:3e-07:35:94
chr11	82950000	82975000	PRCP:350Kb:1.1e-05:3e-07:35:94
chr11	86150000	86175000	PRSS23:-350Kb:3e-05:3.9e-07:26:1.4e+02
chr11	87875000	87900000	RAB38:-25Kb:1.3e-05:1.6e-07:1.4e+02:2.4e+02
chr11	88925000	88950000	TYR:25Kb:4.2e-11:5.3e-13:29:87
chr11	90250000	90275000	MIR4490:-25Kb:7e-05:1.8e-06:67:1e+02
chr11	90300000	90325000	MIR4490:25Kb:0:0:67:1.3e+02
chr11	92950000	92975000	KIAA1731:-425Kb:8.6e-05:2.5e-06:24:89
chr11	93250000	93275000	C11orf75:-25Kb:3.8e-05:5.3e-07:1.8e+02:2.4e+02
chr11	93350000	93375000	KIAA1731:-25Kb:1.7e-09:2.5e-11:1.8e+02:2.7e+02
chr11	93425000	93450000	C11orf54:-25Kb:3.3e-05:4.3e-07:1.8e+02:2.5e+02
chr11	93425000	93450000	MIR1304:-25Kb:3.3e-05:4.3e-07:1.8e+02:2.5e+02
chr11	93425000	93450000	SCARNA9:-25Kb:3.3e-05:4.3e-07:1.8e+02:2.5e+02
chr11	93425000	93450000	SNORA1:-25Kb:3.3e-05:4.3e-07:1.8e+02:2.5e+02
chr11	93425000	93450000	SNORA18:-25Kb:3.3e-05:4.3e-07:1.8e+02:2.5e+02
chr11	93425000	93450000	SNORA25:-25Kb:3.3e-05:4.3e-07:1.8e+02:2.5e+02
chr11	93425000	93450000	SNORA32:-25Kb:3.3e-05:4.3e-07:1.8e+02:2.5e+02
chr11	93425000	93450000	SNORA40:-25Kb:3.3e-05:4.3e-07:1.8e+02:2.5e+02
chr11	93425000	93450000	SNORA8:-25Kb:3.3e-05:4.3e-07:1.8e+02:2.5e+02
chr11	93425000	93450000	SNORD5:-25Kb:3.3e-05:4.3e-07:1.8e+02:2.5e+02
chr11	93425000	93450000	SNORD6:-25Kb:3.3e-05:4.3e-07:1.8e+02:2.5e+02
chr11	93425000	93450000	TAF1D:-25Kb:3.3e-05:4.3e-07:1.8e+02:2.5e+02
chr11	93475000	93500000	MED17:-25Kb:0:0:1.8e+02:3e+02
chr11	93525000	93550000	MED17:25Kb:3.3e-06:8.8e-08:1.8e+02:2.5e+02
chr11	93550000	93575000	VSTM5:-25Kb:0:0:1.7e+02:3e+02
chr11	93600000	93625000	VSTM5:25Kb:3.3e-05:8.2e-07:1.7e+02:2.4e+02
chr11	95975000	96000000	MIR1260B:-75Kb:3.5e-06:1e-07:79:1.7e+02
chr11	96025000	96050000	MIR1260B:-25Kb:2.1e-09:3.2e-11:1.6e+02:2.8e+02
chr11	100825000	100850000	TMEM133:-25Kb:5.1e-08:6.3e-10:96:1.4e+02
chr11	101350000	101375000	MIR3920:-25Kb:2.2e-10:2.7e-12:96:1.6e+02
chr11	102125000	102150000	MMP20:-350Kb:1.5e-05:1.4e-06:27:84
chr11	102150000	102175000	MMP20:-325Kb:1.2e-08:2.7e-10:29:1e+02
chr11	102175000	102200000	MMP20:-300Kb:2.2e-05:2.4e-06:31:86
chr11	102200000	102225000	MMP20:-275Kb:7e-08:3.3e-09:33:1e+02
chr11	102250000	102275000	MMP20:-225Kb:1.2e-05:8.7e-07:38:96
chr11	102325000	102350000	BIRC2:125Kb:8.1e-05:3.2e-06:59:1.1e+02
chr11	102325000	102350000	MMP20:-150Kb:5.6e-05:7.9e-06:52:1e+02
chr11	102350000	102375000	BIRC2:150Kb:2.1e-06:5.7e-08:52:1.2e+02
chr11	102350000	102375000	MMP20:-125Kb:3.8e-05:4.7e-06:59:1.1e+02
chr11	102400000	102425000	MMP20:-75Kb:1.2e-05:9.1e-07:87:1.4e+02
chr11	102450000	102475000	MMP20:-25Kb:1.2e-08:3.7e-10:2e+02:2.7e+02
chr11	102475000	102500000	BIRC2:275Kb:2.6e-07:3.4e-09:33:1e+02
chr11	102475000	102500000	MMP7:75Kb:4.5e-05:6.1e-07:87:1.4e+02
chr11	102925000	102950000	DCUN1D5:-25Kb:1.2e-05:1.5e-07:1.1e+02:1.8e+02
chr11	104750000	104775000	LOC643733:-25Kb:0:0:1.1e+02:1.9e+02
chr11	104775000	104800000	CASP12:25Kb:0:0:1.1e+02:1.9e+02
chr11	104775000	104800000	CASP4:-50Kb:3.4e-05:1.4e-06:70:1.1e+02
chr11	104800000	104825000	CASP4:-25Kb:0:0:1.1e+02:1.9e+02
chr11	104825000	104850000	LOC643733:50Kb:4.3e-05:1.2e-06:70:1.1e+02
chr11	104850000	104875000	CASP4:25Kb:1.2e-13:3.1e-15:1.1e+02:1.8e+02
chr11	104925000	104950000	CARD16:25Kb:2.6e-14:3.3e-16:1e+02:1.7e+02
chr11	104925000	104950000	CASP1:25Kb:2.6e-14:3.3e-16:1e+02:1.7e+02
chr11	104975000	105000000	CARD18:-25Kb:9e-10:1.1e-11:1e+02:1.6e+02
chr11	105850000	105875000	MSANTD4:-25Kb:5.9e-11:7.3e-13:1.2e+02:1.8e+02
chr11	107550000	107575000	ALKBH8:125Kb:7.1e-12:9.6e-14:44:1.3e+02
chr11	107550000	107575000	ELMOD1:100Kb:9.1e-11:1.2e-12:53:1.4e+02
chr11	107550000	107575000	LOC643923:100Kb:9.1e-11:1.2e-12:53:1.4e+02
chr11	107600000	107625000	SLN:25Kb:1.4e-05:1.8e-07:1.6e+02:2.2e+02
chr11	107800000	107825000	RAB39A:25Kb:1.4e-05:1.7e-07:1.6e+02:2.3e+02
chr11	108050000	108075000	ATM:-25Kb:1.6e-08:2e-10:2.1e+02:3e+02
chr11	108050000	108075000	NPAT:-25Kb:1.6e-08:2e-10:2.1e+02:3e+02
chr11	108100000	108125000	ATM:25Kb:5.8e-06:1.4e-07:2.1e+02:2.8e+02
chr11	108100000	108125000	NPAT:25Kb:5.8e-06:1.4e-07:2.1e+02:2.8e+02
chr11	108375000	108400000	KDELC2:25Kb:0:0:2.1e+02:3.4e+02
chr11	108425000	108450000	EXPH5:-25Kb:6.9e-10:9.1e-12:2.1e+02:3e+02
chr11	109825000	109850000	ZC3H12C:-125Kb:7.5e-09:9.7e-11:55:1.4e+02
chr11	111150000	111175000	LOC100132078:-125Kb:1.6e-07:4.4e-09:54:1.5e+02
chr11	111225000	111250000	LOC100132078:-50Kb:2.9e-07:1.2e-08:1.1e+02:2e+02
chr11	111225000	111250000	POU2AF1:-25Kb:6.2e-05:7.8e-07:1.8e+02:2.6e+02
chr11	111275000	111300000	C11orf92:125Kb:2.6e-07:6.8e-09:54:1.5e+02
chr11	111275000	111300000	C11orf93:125Kb:2.6e-07:6.8e-09:54:1.5e+02
chr11	111300000	111325000	C11orf92:150Kb:2.5e-07:3.2e-09:51:1.5e+02
chr11	111300000	111325000	C11orf93:150Kb:2.5e-07:3.2e-09:51:1.5e+02
chr11	111300000	111325000	LOC100132078:25Kb:1.6e-14:2.2e-16:1.8e+02:3.1e+02
chr11	111425000	111450000	PPP2R1B:-200Kb:1.9e-06:4.9e-08:50:1.3e+02
chr11	111450000	111475000	PPP2R1B:-175Kb:7.6e-10:9.8e-12:55:1.6e+02
chr11	111625000	111650000	SIK2:175Kb:8.4e-10:1.1e-11:55:1.6e+02
chr11	111650000	111675000	SIK2:200Kb:1.4e-06:7.3e-08:50:1.3e+02
chr11	111675000	111700000	LAYN:275Kb:3.2e-09:4.4e-11:39:1.4e+02
chr11	111675000	111700000	SIK2:225Kb:4e-07:1.6e-08:45:1.3e+02
chr11	111700000	111725000	SIK2:250Kb:1.9e-09:5.1e-11:42:1.4e+02
chr11	111725000	111750000	SIK2:275Kb:4e-05:2.7e-06:39:1.1e+02
chr11	111750000	111775000	CRYAB:-25Kb:2e-07:2.6e-09:2.5e+02:3.4e+02
chr11	111750000	111775000	DIXDC1:-25Kb:2e-07:2.6e-09:2.5e+02:3.4e+02
chr11	111750000	111775000	HSPB2:-25Kb:2e-07:2.6e-09:2.5e+02:3.4e+02
chr11	111750000	111775000	HSPB2-C11orf52:-25Kb:2e-07:2.6e-09:2.5e+02:3.4e+02
chr11	111775000	111800000	FDXACB1:25Kb:2.1e-07:2.6e-09:2.5e+02:3.4e+02
chr11	112100000	112125000	C11orf34:-25Kb:3.3e-11:4.3e-13:1.9e+02:3e+02
chr11	113275000	113300000	ANKK1:25Kb:0:0:1.9e+02:3.7e+02
chr11	113850000	113875000	HTR3A:25Kb:4e-10:5.2e-12:2.6e+02:4e+02
chr11	113950000	113975000	ZBTB16:25Kb:1e-05:5.6e-07:2.6e+02:3.6e+02
chr11	113975000	114000000	ZBTB16:50Kb:5.8e-08:2.4e-09:1.5e+02:2.8e+02
chr11	114000000	114025000	ZBTB16:75Kb:8.6e-05:5.8e-06:1.1e+02:2.1e+02
chr11	114025000	114050000	ZBTB16:100Kb:1.1e-13:1.4e-15:92:2.6e+02
chr11	114050000	114075000	ZBTB16:125Kb:2.1e-12:5.6e-14:78:2.3e+02
chr11	115600000	115625000	LOC283143:-25Kb:2.6e-14:3.3e-16:1.5e+02:2.6e+02
chr11	116650000	116675000	APOA4:-25Kb:5.6e-07:7.3e-09:3e+02:4.4e+02
chr11	116675000	116700000	APOA5:25Kb:3.8e-07:5e-09:3e+02:4.4e+02
chr11	116675000	116700000	ZNF259:25Kb:3.8e-07:5e-09:3e+02:4.4e+02
chr11	116725000	116750000	APOA1:25Kb:1.9e-10:2.5e-12:3e+02:4.7e+02
chr11	116725000	116750000	APOC3:25Kb:1.9e-10:2.5e-12:3e+02:4.7e+02
chr11	117075000	117100000	LOC100652768:25Kb:2.6e-05:3.4e-07:3e+02:4.5e+02
chr11	117075000	117100000	TAGLN:25Kb:2.6e-05:3.4e-07:3e+02:4.5e+02
chr11	117700000	117725000	TMPRSS13:-100Kb:6.8e-05:1.9e-06:1.5e+02:2.9e+02
chr11	117700000	117725000	TMPRSS4:-225Kb:2.2e-08:1.3e-09:49:2.3e+02
chr11	117725000	117750000	TMPRSS4:-200Kb:6.3e-06:5.8e-07:54:2e+02
chr11	117775000	117800000	TMPRSS4:-150Kb:6.3e-06:6.5e-07:69:2.2e+02
chr11	117800000	117825000	FXYD6-FXYD2:100Kb:8.6e-05:2.4e-06:1.5e+02:2.9e+02
chr11	117800000	117825000	TMPRSS4:-125Kb:1.1e-09:4.9e-11:80:2.8e+02
chr11	117850000	117875000	TMPRSS4:-75Kb:6.3e-06:5.1e-07:1.2e+02:2.7e+02
chr11	117875000	117900000	IL10RA:25Kb:0:0:3.6e+02:6.4e+02
chr11	117925000	117950000	FXYD6:200Kb:3.6e-05:4.8e-07:54:2e+02
chr11	117925000	117950000	FXYD6-FXYD2:225Kb:1e-07:1.4e-09:49:2.3e+02
chr11	117925000	117950000	IL10RA:75Kb:2e-05:5.3e-07:1.2e+02:2.7e+02
chr11	117925000	117950000	SCN4B:-75Kb:7.9e-12:1.2e-13:1.7e+02:4e+02
chr11	117925000	117950000	TMPRSS13:125Kb:2.6e-09:3.7e-11:80:2.8e+02
chr11	117925000	117950000	TMPRSS4-AS1:-25Kb:1.4e-11:1.9e-13:3.8e+02:6.1e+02
chr11	117950000	117975000	TMPRSS4:25Kb:6.3e-12:1.8e-13:3.8e+02:6.1e+02
chr11	117975000	118000000	SCN4B:-25Kb:3.8e-09:1.7e-10:3.8e+02:5.8e+02
chr11	118000000	118025000	SCN2B:-25Kb:6.9e-10:9.6e-12:3.8e+02:5.9e+02
chr11	118000000	118025000	TMPRSS4:75Kb:6.3e-12:1.3e-13:1.7e+02:4e+02
chr11	118025000	118050000	SCN4B:25Kb:2.3e-10:6.7e-12:3.8e+02:5.9e+02
chr11	118025000	118050000	TMPRSS4:100Kb:6.8e-05:7.9e-06:1.4e+02:2.7e+02
chr11	118500000	118525000	PHLDB1:25Kb:5.5e-07:7.2e-09:3.8e+02:5.5e+02
chr11	119000000	119025000	NLRX1:-25Kb:1.3e-14:3.3e-16:3.7e+02:5.7e+02
chr11	119025000	119050000	ABCG4:25Kb:6.9e-14:8.9e-16:3.7e+02:5.7e+02
chr11	119025000	119050000	CCDC153:-25Kb:0:0:3.7e+02:5.9e+02
chr11	119025000	119050000	PDZD3:-25Kb:0:0:3.7e+02:5.9e+02
chr11	119050000	119075000	NLRX1:25Kb:0:0:3.7e+02:5.9e+02
chr11	120025000	120050000	OAF:-50Kb:1.1e-08:2.7e-10:2.1e+02:3.6e+02
chr11	120025000	120050000	POU2F3:-75Kb:9.9e-05:1.2e-06:1.7e+02:2.8e+02
chr11	120050000	120075000	OAF:-25Kb:8.4e-13:1e-14:3.2e+02:5e+02
chr11	121175000	121200000	SORL1:-125Kb:1.4e-05:9.5e-07:81:1.7e+02
chr11	121200000	121225000	SORL1:-100Kb:2.3e-06:9.7e-08:81:1.8e+02
chr11	121275000	121300000	SORL1:-25Kb:2.2e-09:6.2e-11:2.5e+02:3.8e+02
chr11	121325000	121350000	SORL1:25Kb:1.1e-05:6.2e-07:2.5e+02:3.5e+02
chr11	121425000	121450000	SORL1:125Kb:2.4e-05:2e-06:81:1.7e+02
chr11	121450000	121475000	SC5DL:300Kb:1.1e-05:1.4e-07:35:1.4e+02
chr11	121450000	121475000	SORL1:150Kb:5.3e-10:7.3e-12:68:2e+02
chr11	122500000	122525000	UBASH3B:-25Kb:2.2e-07:1.1e-08:2.6e+02:4e+02
chr11	122550000	122575000	UBASH3B:25Kb:0:0:2.6e+02:5.7e+02
chr11	122575000	122600000	UBASH3B:50Kb:1.1e-06:6.9e-08:1.6e+02:2.8e+02
chr11	122600000	122625000	UBASH3B:75Kb:4.2e-15:1.1e-16:1.2e+02:3.1e+02
chr11	122625000	122650000	UBASH3B:100Kb:4.2e-14:1.7e-15:96:2.8e+02
chr11	123550000	123575000	SCN3B:25Kb:1.9e-05:2.3e-07:2.3e+02:3.4e+02
chr11	124500000	124525000	ESAM:-125Kb:2.8e-07:7.4e-09:49:1.7e+02
chr11	124500000	124525000	NRGN:-100Kb:5.2e-05:2.7e-06:58:1.6e+02
chr11	124500000	124525000	VSIG2:-100Kb:5.2e-05:2.7e-06:58:1.6e+02
chr11	124525000	124550000	ESAM:-100Kb:3.5e-10:4.6e-12:58:2e+02
chr11	124525000	124550000	NRGN:-75Kb:2.3e-05:8.7e-07:72:1.7e+02
chr11	124525000	124550000	VSIG2:-75Kb:2.3e-05:8.7e-07:72:1.7e+02
chr11	124575000	124600000	ESAM:-50Kb:6.1e-06:2.4e-07:97:2e+02
chr11	124575000	124600000	NRGN:-25Kb:3.5e-14:4.4e-16:1.6e+02:3.4e+02
chr11	124575000	124600000	VSIG2:-25Kb:3.5e-14:4.4e-16:1.6e+02:3.4e+02
chr11	124600000	124625000	ESAM:-25Kb:1.2e-05:6.3e-07:1.6e+02:2.7e+02
chr11	124600000	124625000	SIAE:75Kb:4.1e-05:1.1e-06:72:1.7e+02
chr11	124600000	124625000	SPA17:75Kb:4.1e-05:1.1e-06:72:1.7e+02
chr11	124625000	124650000	NRGN:25Kb:2.3e-05:6.6e-07:1.6e+02:2.7e+02
chr11	124625000	124650000	SIAE:100Kb:5.9e-10:7.8e-12:58:2e+02
chr11	124625000	124650000	SPA17:100Kb:5.9e-10:7.8e-12:58:2e+02
chr11	124625000	124650000	VSIG2:25Kb:2.3e-05:6.6e-07:1.6e+02:2.7e+02
chr11	124650000	124675000	SIAE:125Kb:8.3e-05:3.3e-06:49:1.5e+02
chr11	124650000	124675000	SPA17:125Kb:8.3e-05:3.3e-06:49:1.5e+02
chr11	124725000	124750000	ROBO4:-25Kb:4.3e-07:5.6e-09:2.3e+02:3.5e+02
chr11	124750000	124775000	ROBO3:25Kb:4.7e-07:5.9e-09:2.3e+02:3.5e+02
chr11	125000000	125025000	PKNOX2:-25Kb:1.5e-08:2.1e-10:2.3e+02:3.6e+02
chr11	125450000	125475000	CHEK1:-25Kb:8.5e-08:1e-09:2e+02:3.6e+02
chr11	125475000	125500000	STT3A:25Kb:7.9e-08:9.8e-10:2e+02:3.6e+02
chr11	126050000	126075000	FAM118B:-25Kb:5.8e-09:7.2e-11:2e+02:3.4e+02
chr11	126050000	126075000	RPUSD4:-25Kb:5.8e-09:7.2e-11:2e+02:3.4e+02
chr11	128525000	128550000	FLI1:-25Kb:0:0:2.7e+02:4.3e+02
chr11	128525000	128550000	FLI1-AS1:-25Kb:0:0:2.7e+02:4.3e+02
chr11	128575000	128600000	FLI1:25Kb:0:0:2.7e+02:5.3e+02
chr11	128575000	128600000	FLI1-AS1:25Kb:0:0:2.7e+02:5.3e+02
chr11	128600000	128625000	FLI1:50Kb:2.1e-08:8.2e-10:1.6e+02:2.7e+02
chr11	128600000	128625000	FLI1-AS1:50Kb:2.1e-08:8.2e-10:1.6e+02:2.7e+02
chr11	128625000	128650000	FLI1:75Kb:1.7e-06:8.8e-08:1.2e+02:2.1e+02
chr11	128625000	128650000	FLI1-AS1:75Kb:1.7e-06:8.8e-08:1.2e+02:2.1e+02
chr11	128725000	128750000	TP53AIP1:-75Kb:3.8e-06:1.5e-07:1.2e+02:2.2e+02
chr11	128750000	128775000	KCNJ1:25Kb:9.6e-05:2.8e-06:2.7e+02:3.6e+02
chr11	128750000	128775000	TP53AIP1:-50Kb:9e-11:2.4e-12:1.6e+02:2.9e+02
chr11	128775000	128800000	TP53AIP1:-25Kb:9e-11:1.4e-12:2.7e+02:4.1e+02
chr11	128800000	128825000	C11orf45:25Kb:9.8e-11:1.2e-12:2.7e+02:4.1e+02
chr11	128800000	128825000	KCNJ1:75Kb:6.6e-06:9.6e-08:1.2e+02:2.2e+02
chr11	128800000	128825000	KCNJ5:50Kb:1.3e-10:1.8e-12:1.6e+02:2.9e+02
chr11	129725000	129750000	NFRKB:-25Kb:1.6e-09:2.1e-11:2.4e+02:3.8e+02
chr11	129975000	130000000	NFRKB:225Kb:2.1e-05:8.5e-07:62:1.6e+02
chr11	130000000	130025000	NFRKB:250Kb:2.3e-08:6.1e-10:58:1.9e+02
chr11	130050000	130075000	ADAMTS8:-225Kb:4.5e-12:2e-13:62:2.1e+02
chr11	130050000	130075000	ST14:25Kb:4.5e-13:6.1e-15:2.4e+02:4e+02
chr11	130075000	130100000	ADAMTS15:-225Kb:2.3e-05:1.3e-06:42:1.4e+02
chr11	130075000	130100000	ADAMTS8:-200Kb:0:0:67:2.5e+02
chr11	130250000	130275000	ADAMTS8:-25Kb:0:0:2.4e+02:4.6e+02
chr11	130325000	130350000	ADAMTS15:25Kb:8e-15:1.1e-16:1.6e+02:3.3e+02
chr11	130500000	130525000	C11orf44:-25Kb:4.5e-06:5.5e-08:1.6e+02:2.7e+02
chr11	130700000	130725000	ADAMTS15:400Kb:5.2e-07:2.2e-08:37:1.5e+02
chr11	130725000	130750000	ADAMTS15:425Kb:1.6e-09:4.6e-11:36:1.7e+02
chr11	130725000	130750000	ADAMTS8:450Kb:5.5e-10:3.2e-11:22:1.5e+02
chr11	133375000	133400000	OPCML:-25Kb:4e-07:5e-09:1.2e+02:2.5e+02
chr11	133425000	133450000	OPCML:25Kb:5.3e-05:1.3e-06:1.2e+02:2.3e+02
chr11	133800000	133825000	IGSF9B:-25Kb:5e-05:6.4e-07:3.3e+02:4.5e+02
chr11	133875000	133900000	LOC100128239:-25Kb:1.4e-09:1.9e-11:3.3e+02:5e+02
chr11	134025000	134050000	LOC100128239:125Kb:1.1e-07:2.9e-09:96:2.5e+02
chr12	-225000	-200000	FAM138D:-350Kb:1e-05:2.3e-07:1.1e+02:3e+02
chr12	-150000	-125000	SLC6A12:-450Kb:3.6e-07:7.4e-09:1.1e+02:3e+02
chr12	50000	75000	SLC6A13:-300Kb:1.4e-06:3e-08:2e+02:3.8e+02
chr12	300000	325000	B4GALNT3:-250Kb:7.9e-06:1.3e-07:2e+02:3.6e+02
chr12	1575000	1600000	LOC100292680:-25Kb:4.5e-08:1.2e-09:2e+02:3.8e+02
chr12	1625000	1650000	LOC100292680:25Kb:4.5e-08:7.6e-10:2e+02:3.8e+02
chr12	1750000	1775000	CACNA2D4:-275Kb:1e-05:5.4e-07:68:2.2e+02
chr12	1750000	1775000	LOC100271702:-275Kb:1e-05:5.4e-07:68:2.2e+02
chr12	1875000	1900000	MIR3649:125Kb:1.3e-06:3.3e-08:1.2e+02:2.8e+02
chr12	1900000	1925000	CACNA2D4:-125Kb:0:0:1.2e+02:4.9e+02
chr12	1900000	1925000	LOC100271702:-125Kb:0:0:1.2e+02:4.9e+02
chr12	1900000	1925000	LRTM2:-25Kb:0:0:4.2e+02:7e+02
chr12	1900000	1925000	MIR3649:150Kb:4.6e-07:5.8e-09:1.1e+02:2.8e+02
chr12	1925000	1950000	CACNA2D4:-100Kb:0:0:1.5e+02:4e+02
chr12	1925000	1950000	LOC100271702:-100Kb:0:0:1.5e+02:4e+02
chr12	1950000	1975000	CACNA2D4:-75Kb:2.5e-12:1e-13:1.8e+02:4.1e+02
chr12	1950000	1975000	LOC100271702:-75Kb:2.5e-12:1e-13:1.8e+02:4.1e+02
chr12	1950000	1975000	LRTM2:25Kb:8.3e-10:3.2e-11:4.2e+02:6.2e+02
chr12	2025000	2050000	LRTM2:100Kb:0:0:1.5e+02:4e+02
chr12	2025000	2050000	MIR3649:275Kb:8.7e-06:3.3e-07:68:2.2e+02
chr12	4000000	4025000	CCND2:-375Kb:4.3e-06:1.2e-07:39:1.4e+02
chr12	4100000	4125000	CCND2:-275Kb:2.3e-06:3.3e-08:48:1.6e+02
chr12	4200000	4225000	CCND2:-175Kb:1.7e-05:7.3e-07:65:1.6e+02
chr12	4400000	4425000	CCND2:25Kb:7.3e-05:4.2e-06:2.4e+02:3.3e+02
chr12	4500000	4525000	FGF23:25Kb:4.4e-06:5.6e-08:2.4e+02:3.4e+02
chr12	4525000	4550000	FGF6:-25Kb:5.1e-09:6.2e-11:2.4e+02:3.7e+02
chr12	5125000	5150000	KCNA5:-25Kb:6.1e-06:1.5e-07:2.1e+02:3.1e+02
chr12	5175000	5200000	KCNA5:25Kb:8.5e-11:1.1e-12:2.1e+02:3.5e+02
chr12	6425000	6450000	LTBR:-50Kb:2.1e-05:2.6e-07:2.3e+02:4e+02
chr12	6425000	6450000	SCNN1A:-50Kb:2.1e-05:2.6e-07:2.3e+02:4e+02
chr12	6525000	6550000	CD27:-25Kb:1.1e-08:1.3e-10:3.7e+02:5.9e+02
chr12	6525000	6550000	CD27-AS1:-25Kb:1.1e-08:1.3e-10:3.7e+02:5.9e+02
chr12	6525000	6550000	TAPBPL:-25Kb:1.1e-08:1.3e-10:3.7e+02:5.9e+02
chr12	6600000	6625000	GAPDH:-25Kb:7.7e-05:9.5e-07:3.7e+02:5.3e+02
chr12	6625000	6650000	MRPL51:25Kb:7.5e-05:9.1e-07:3.7e+02:5.3e+02
chr12	6625000	6650000	NCAPD2:25Kb:7.5e-05:9.1e-07:3.7e+02:5.3e+02
chr12	6625000	6650000	SCARNA10:25Kb:7.5e-05:9.1e-07:3.7e+02:5.3e+02
chr12	6850000	6875000	GNB3:-75Kb:1.4e-05:1.8e-07:1.8e+02:3.6e+02
chr12	6850000	6875000	GPR162:-75Kb:1.4e-05:1.8e-07:1.8e+02:3.6e+02
chr12	6850000	6875000	LEPREL2:-75Kb:1.4e-05:1.8e-07:1.8e+02:3.6e+02
chr12	6925000	6950000	MLF2:75Kb:1.5e-05:1.9e-07:1.8e+02:3.6e+02
chr12	7025000	7050000	C12orf57:-25Kb:1.5e-06:3.9e-08:3.7e+02:5.5e+02
chr12	7025000	7050000	MIR141:-25Kb:1.5e-06:3.9e-08:3.7e+02:5.5e+02
chr12	7025000	7050000	MIR200C:-25Kb:1.5e-06:3.9e-08:3.7e+02:5.5e+02
chr12	7025000	7050000	PTPN6:-25Kb:1.5e-06:3.9e-08:3.7e+02:5.5e+02
chr12	7050000	7075000	ATN1:25Kb:3e-06:3.9e-08:3.7e+02:5.5e+02
chr12	7050000	7075000	C1RL:-200Kb:5.2e-08:7.1e-10:96:3e+02
chr12	7050000	7075000	C1RL-AS1:-200Kb:5.2e-08:7.1e-10:96:3e+02
chr12	7075000	7100000	C1RL:-175Kb:2.7e-05:1.5e-06:1.2e+02:2.8e+02
chr12	7075000	7100000	C1RL-AS1:-175Kb:2.7e-05:1.5e-06:1.2e+02:2.8e+02
chr12	7150000	7175000	C1RL:-100Kb:5.4e-06:1.5e-07:1.5e+02:3.2e+02
chr12	7150000	7175000	C1RL-AS1:-100Kb:5.4e-06:1.5e-07:1.5e+02:3.2e+02
chr12	7250000	7275000	C12orf57:200Kb:2.6e-07:3.5e-09:96:3e+02
chr12	7250000	7275000	C1S:100Kb:1.6e-05:2e-07:1.5e+02:3.2e+02
chr12	7250000	7275000	CLSTN3:-25Kb:1.9e-05:2.6e-07:3.7e+02:5.3e+02
chr12	7250000	7275000	MIR141:200Kb:2.6e-07:3.5e-09:96:3e+02
chr12	7250000	7275000	MIR200C:200Kb:2.6e-07:3.5e-09:96:3e+02
chr12	7250000	7275000	PTPN6:200Kb:2.6e-07:3.5e-09:96:3e+02
chr12	7250000	7275000	RBP5:-25Kb:1.9e-05:2.6e-07:3.7e+02:5.3e+02
chr12	7275000	7300000	C1RL:25Kb:6.4e-06:2.6e-07:3.7e+02:5.3e+02
chr12	7275000	7300000	C1RL-AS1:25Kb:6.4e-06:2.6e-07:3.7e+02:5.3e+02
chr12	7300000	7325000	PEX5:-25Kb:1.4e-06:1.7e-08:2.3e+02:4.1e+02
chr12	9825000	9850000	CLEC2D:25Kb:3.2e-08:4.1e-10:1.9e+02:3.4e+02
chr12	9850000	9875000	CLEC2D:50Kb:1.8e-07:4.5e-09:1.1e+02:2.6e+02
chr12	9925000	9950000	CD69:25Kb:2.2e-05:2.8e-07:1.9e+02:3.1e+02
chr12	10775000	10800000	KLRAP1:25Kb:3e-10:3.7e-12:1.6e+02:3e+02
chr12	10775000	10800000	MAGOHB:25Kb:3e-10:3.7e-12:1.6e+02:3e+02
chr12	10850000	10875000	CSDA:-25Kb:2.5e-05:3.2e-07:1.6e+02:2.6e+02
chr12	10975000	11000000	PRR4:-25Kb:3.2e-05:7.9e-07:90:1.9e+02
chr12	11000000	11025000	PRH1:-25Kb:1.8e-09:2.3e-11:90:2.3e+02
chr12	11000000	11025000	TAS2R10:25Kb:3.7e-05:4.6e-07:90:1.9e+02
chr12	11025000	11050000	PRR4:25Kb:1.3e-09:1.6e-11:90:2.3e+02
chr12	11100000	11125000	PRH2:25Kb:3.5e-07:4.3e-09:90:2.1e+02
chr12	11100000	11125000	TAS2R14:25Kb:3.5e-07:4.3e-09:90:2.1e+02
chr12	11125000	11150000	TAS2R20:-25Kb:1.2e-06:1.5e-08:90:2.1e+02
chr12	11150000	11175000	TAS2R50:25Kb:4.1e-07:5.1e-09:90:2.1e+02
chr12	11275000	11300000	LOC100129361:-25Kb:1.4e-07:1.7e-09:90:2.2e+02
chr12	11275000	11300000	PRH1-PRR4:-25Kb:1.4e-07:1.7e-09:90:2.2e+02
chr12	11300000	11325000	TAS2R30:25Kb:1.9e-07:2.3e-09:90:2.2e+02
chr12	11300000	11325000	TAS2R42:-25Kb:1.4e-06:1.8e-08:90:2.2e+02
chr12	11325000	11350000	LOC100129361:25Kb:7.2e-07:1.8e-08:90:2.2e+02
chr12	11325000	11350000	PRH1-PRR4:25Kb:7.2e-07:1.8e-08:90:2.2e+02
chr12	11475000	11500000	PRB1:-25Kb:2.6e-05:3.3e-07:90:2.1e+02
chr12	11825000	11850000	ETV6:25Kb:3.4e-10:4.8e-12:2.4e+02:4e+02
chr12	12525000	12550000	GPR19:-300Kb:3.1e-05:3.9e-07:41:1.6e+02
chr12	13050000	13075000	LOC100506314:-75Kb:2.7e-05:1.1e-06:1.3e+02:2.2e+02
chr12	13125000	13150000	MIR614:75Kb:3.8e-05:1.5e-06:1.3e+02:2.2e+02
chr12	13225000	13250000	EMP1:-100Kb:7.4e-07:4.2e-08:1e+02:2.2e+02
chr12	13250000	13275000	EMP1:-75Kb:1.2e-12:2.6e-14:1.3e+02:2.9e+02
chr12	13275000	13300000	EMP1:-50Kb:1.2e-12:3.3e-14:1.7e+02:3.4e+02
chr12	13275000	13300000	GSG1:25Kb:0:0:2.9e+02:5e+02
chr12	13300000	13325000	EMP1:-25Kb:6.4e-09:2.7e-10:2.9e+02:4.2e+02
chr12	13325000	13350000	GSG1:75Kb:8.7e-15:2.2e-16:1.3e+02:2.9e+02
chr12	13350000	13375000	EMP1:25Kb:2.8e-05:2e-06:2.9e+02:3.9e+02
chr12	13350000	13375000	GSG1:100Kb:2.2e-11:8.6e-13:1e+02:2.4e+02
chr12	13350000	13375000	HEBP1:200Kb:1.6e-07:2.1e-09:68:1.9e+02
chr12	13350000	13375000	HTR7P1:200Kb:1.6e-07:2.1e-09:68:1.9e+02
chr12	13350000	13375000	KIAA1467:175Kb:7.4e-07:9.5e-09:80:2e+02
chr12	13350000	13375000	LOC100506314:225Kb:1e-09:1.4e-11:59:2e+02
chr12	13350000	13375000	MIR614:300Kb:2.8e-10:7.2e-12:41:1.8e+02
chr12	13375000	13400000	LOC100506314:250Kb:5.3e-06:1.4e-07:51:1.6e+02
chr12	13375000	13400000	MIR614:325Kb:2.8e-10:7.6e-12:37:1.8e+02
chr12	14400000	14425000	ATF7IP:-100Kb:1.7e-06:2.2e-08:76:1.8e+02
chr12	15100000	15125000	PDE6H:-25Kb:1.7e-14:2.2e-16:2.1e+02:3.7e+02
chr12	15125000	15150000	ARHGDIB:25Kb:1.7e-14:2.2e-16:2.1e+02:3.7e+02
chr12	15675000	15700000	STRAP:-350Kb:4.9e-05:1.9e-06:25:94
chr12	15725000	15750000	STRAP:-300Kb:6.8e-06:8.6e-08:30:1.1e+02
chr12	15750000	15775000	STRAP:-275Kb:4.9e-05:1.5e-06:33:1e+02
chr12	16325000	16350000	MGST1:-175Kb:1.2e-09:1.6e-11:37:1.3e+02
chr12	16400000	16425000	SLC15A5:-25Kb:3.5e-12:8.7e-14:1.3e+02:2.3e+02
chr12	16450000	16475000	SLC15A5:25Kb:7.5e-13:9.3e-15:1.3e+02:2.3e+02
chr12	19550000	19575000	AEBP2:-25Kb:3.4e-07:4.2e-09:1.9e+02:2.6e+02
chr12	19600000	19625000	AEBP2:25Kb:1.6e-05:3.9e-07:1.9e+02:2.5e+02
chr12	20925000	20950000	SLCO1B3:-25Kb:7.6e-05:9.7e-07:98:1.4e+02
chr12	21625000	21650000	GOLT1B:-25Kb:5.4e-08:6.8e-10:1.1e+02:1.7e+02
chr12	21625000	21650000	RECQL:-25Kb:5.4e-08:6.8e-10:1.1e+02:1.7e+02
chr12	21725000	21750000	GYS2:-25Kb:2.2e-10:2.9e-12:1.1e+02:1.9e+02
chr12	21750000	21775000	LDHB:-50Kb:7.6e-07:3e-08:72:1.3e+02
chr12	21775000	21800000	LDHB:-25Kb:2e-13:5.4e-15:1.1e+02:2e+02
chr12	21800000	21825000	GYS2:50Kb:7.2e-07:2.8e-08:72:1.3e+02
chr12	21825000	21850000	GYS2:75Kb:3.8e-08:9.8e-10:55:1.2e+02
chr12	21825000	21850000	LDHB:25Kb:0:0:1.1e+02:2.2e+02
chr12	22150000	22175000	CMAS:-25Kb:2.7e-09:7e-11:97:1.7e+02
chr12	22200000	22225000	CMAS:25Kb:5.4e-11:7.1e-13:1.2e+02:2e+02
chr12	22650000	22675000	C2CD5:-25Kb:4.6e-11:6e-13:1.2e+02:2e+02
chr12	22675000	22700000	ETNK1:-100Kb:2.9e-09:3.8e-11:49:1.2e+02
chr12	22700000	22725000	C2CD5:25Kb:1.3e-08:5.1e-10:1.2e+02:1.9e+02
chr12	22750000	22775000	C2CD5:75Kb:2.5e-07:1.3e-08:59:1.2e+02
chr12	22750000	22775000	ETNK1:-25Kb:2e-07:5.1e-09:1.2e+02:1.8e+02
chr12	22775000	22800000	C2CD5:100Kb:4.9e-09:1.3e-10:49:1.2e+02
chr12	25175000	25200000	C12orf77:25Kb:5.3e-05:1.3e-06:2.1e+02:2.7e+02
chr12	25225000	25250000	LRMP:25Kb:6.3e-05:8e-07:2.1e+02:2.7e+02
chr12	25250000	25275000	C12orf77:100Kb:3.1e-11:3.9e-13:73:1.6e+02
chr12	25275000	25300000	BCAT1:175Kb:5e-07:7.2e-09:48:1.2e+02
chr12	26125000	26150000	LOC100506451:25Kb:3.5e-05:4.5e-07:1.8e+02:2.6e+02
chr12	26125000	26150000	RASSF8:25Kb:3.5e-05:4.5e-07:1.8e+02:2.6e+02
chr12	26300000	26325000	BHLHE41:25Kb:2.1e-08:3.4e-10:2.1e+02:3.2e+02
chr12	26425000	26450000	BHLHE41:150Kb:2.1e-08:5.9e-10:71:1.8e+02
chr12	27025000	27050000	ITPR2:50Kb:3.4e-14:4.4e-16:39:1.9e+02
chr12	27575000	27600000	C12orf70:-25Kb:6.7e-05:1.7e-06:2.3e+02:3.1e+02
chr12	27625000	27650000	C12orf70:25Kb:3.2e-08:4.1e-10:2.3e+02:3.4e+02
chr12	27650000	27675000	PPFIBP1:-25Kb:2.5e-09:6.6e-11:2.3e+02:3.4e+02
chr12	27700000	27725000	PPFIBP1:25Kb:5.8e-13:7.5e-15:2.3e+02:3.7e+02
chr12	27950000	27975000	KLHL42:25Kb:3.4e-14:4.4e-16:1.6e+02:2.9e+02
chr12	29250000	29275000	FAR2:-50Kb:1.5e-08:1.3e-09:1.1e+02:1.9e+02
chr12	29325000	29350000	FAR2:25Kb:6.1e-14:1.7e-15:2e+02:3.1e+02
chr12	29350000	29375000	FAR2:50Kb:7.1e-14:2.9e-15:1.1e+02:2.2e+02
chr12	29375000	29400000	FAR2:75Kb:0:0:74:1.9e+02
chr12	29425000	29450000	FAR2:125Kb:3.2e-11:1.7e-12:45:1.4e+02
chr12	29450000	29475000	FAR2:150Kb:1.4e-08:9.6e-10:42:1.2e+02
chr12	30875000	30900000	CAPRIN2:-25Kb:1.2e-09:1.5e-11:99:2.3e+02
chr12	31050000	31075000	TSPAN11:-25Kb:1.1e-09:3.1e-11:1.7e+02:3e+02
chr12	31100000	31125000	TSPAN11:25Kb:0:0:1.7e+02:3.5e+02
chr12	31125000	31150000	TSPAN11:50Kb:7.4e-08:3e-09:1e+02:2.2e+02
chr12	31375000	31400000	TSPAN11:300Kb:3.7e-07:2e-08:27:1.3e+02
chr12	31500000	31525000	FAM60A:25Kb:5.2e-10:6.5e-12:1.7e+02:3.1e+02
chr12	31500000	31525000	FLJ13224:25Kb:5.2e-10:6.5e-12:1.7e+02:3.1e+02
chr12	31775000	31800000	METTL20:-25Kb:8.2e-06:1.2e-07:69:1.8e+02
chr12	31850000	31875000	AMN1:-25Kb:7.7e-05:1e-06:2.3e+02:3.3e+02
chr12	39800000	39825000	KIF21A:-25Kb:7.7e-10:1e-11:1.3e+02:2e+02
chr12	44125000	44150000	IRAK4:-25Kb:4.4e-14:1.8e-15:1.2e+02:2e+02
chr12	44125000	44150000	PUS7L:-25Kb:4.4e-14:1.8e-15:1.2e+02:2e+02
chr12	44150000	44175000	TMEM117:-75Kb:3e-11:1.1e-12:55:1.2e+02
chr12	44175000	44200000	IRAK4:25Kb:1.7e-11:9e-13:1.2e+02:1.9e+02
chr12	44175000	44200000	PUS7L:25Kb:1.7e-11:9e-13:1.2e+02:1.9e+02
chr12	44175000	44200000	TMEM117:-50Kb:2.4e-08:1.2e-09:73:1.3e+02
chr12	44200000	44225000	TMEM117:-25Kb:0:0:1.2e+02:2.3e+02
chr12	44225000	44250000	IRAK4:75Kb:2.6e-11:1.7e-12:55:1.2e+02
chr12	44225000	44250000	PUS7L:75Kb:2.6e-11:1.7e-12:55:1.2e+02
chr12	44225000	44250000	TWF1:25Kb:0:0:1.2e+02:2.3e+02
chr12	44250000	44275000	IRAK4:100Kb:0:0:45:1.4e+02
chr12	44250000	44275000	PUS7L:100Kb:0:0:45:1.4e+02
chr12	44250000	44275000	TMEM117:25Kb:0:0:1.2e+02:2.2e+02
chr12	44250000	44275000	TWF1:50Kb:9.6e-10:2.5e-11:73:1.4e+02
chr12	44275000	44300000	IRAK4:125Kb:0:0:39:1.2e+02
chr12	44275000	44300000	PUS7L:125Kb:0:0:39:1.2e+02
chr12	45650000	45675000	ANO6:50Kb:4.3e-05:5.6e-07:1.3e+02:1.9e+02
chr12	45650000	45675000	PLEKHA8P1:50Kb:4.3e-05:5.6e-07:1.3e+02:1.9e+02
chr12	46525000	46550000	SLC38A1:-125Kb:3.2e-05:1.6e-06:61:1.3e+02
chr12	46550000	46575000	SLC38A1:-100Kb:1.5e-06:5.9e-08:71:1.5e+02
chr12	46600000	46625000	SLC38A1:-50Kb:1e-08:2.7e-10:1.1e+02:2.1e+02
chr12	46675000	46700000	SLC38A1:25Kb:4.1e-11:5.4e-13:1.8e+02:2.9e+02
chr12	47050000	47075000	SLC38A2:300Kb:1.2e-07:1.6e-09:32:1.3e+02
chr12	47625000	47650000	PCED1B:25Kb:3.6e-06:4.6e-08:2e+02:3.4e+02
chr12	47625000	47650000	PCED1B-AS1:25Kb:3.6e-06:4.6e-08:2e+02:3.4e+02
chr12	48100000	48125000	HDAC7:-100Kb:3.4e-06:1.8e-07:1.1e+02:2.8e+02
chr12	48100000	48125000	RAPGEF3:-50Kb:2.5e-09:6.6e-11:1.9e+02:3.9e+02
chr12	48100000	48125000	SLC48A1:-50Kb:2.5e-09:6.6e-11:1.9e+02:3.9e+02
chr12	48125000	48150000	ENDOU:25Kb:0:0:3.1e+02:6.6e+02
chr12	48125000	48150000	HDAC7:-75Kb:3.6e-10:4.7e-12:1.4e+02:3.6e+02
chr12	48125000	48150000	RAPGEF3:-25Kb:0:0:3.1e+02:7.6e+02
chr12	48125000	48150000	SLC48A1:-25Kb:0:0:3.1e+02:7.6e+02
chr12	48150000	48175000	ENDOU:50Kb:2e-09:5.3e-11:1.9e+02:3.9e+02
chr12	48175000	48200000	ENDOU:75Kb:8.4e-05:5.6e-06:1.4e+02:2.8e+02
chr12	48175000	48200000	HDAC7:-25Kb:4e-07:1e-08:3.1e+02:4.9e+02
chr12	48200000	48225000	ENDOU:100Kb:2e-06:1.1e-07:1.1e+02:2.8e+02
chr12	48225000	48250000	ENDOU:125Kb:6.9e-09:2.8e-10:96:2.9e+02
chr12	48225000	48250000	HDAC7:25Kb:2.6e-06:1e-07:3.1e+02:4.7e+02
chr12	48225000	48250000	RAPGEF3:75Kb:2.6e-05:1e-06:1.4e+02:2.9e+02
chr12	48225000	48250000	SLC48A1:75Kb:2.6e-05:1e-06:1.4e+02:2.9e+02
chr12	48250000	48275000	VDR:-25Kb:2.1e-07:2.7e-09:3.1e+02:4.9e+02
chr12	49150000	49175000	ADCY6:-25Kb:1.1e-11:1.3e-13:3.5e+02:5.9e+02
chr12	49175000	49200000	MIR4701:25Kb:1.9e-11:2.3e-13:3.5e+02:5.9e+02
chr12	49325000	49350000	ARF3:-25Kb:2.6e-10:3.2e-12:3.5e+02:5.7e+02
chr12	49325000	49350000	WNT10B:-25Kb:2.6e-10:3.2e-12:3.5e+02:5.7e+02
chr12	49325000	49350000	WNT1:-25Kb:2.6e-10:3.2e-12:3.5e+02:5.7e+02
chr12	49375000	49400000	PRKAG1:-25Kb:1.8e-08:4.5e-10:3.5e+02:5.4e+02
chr12	49400000	49425000	DDN:25Kb:4e-08:5.2e-10:3.5e+02:5.4e+02
chr12	49400000	49425000	MLL2:-25Kb:0:0:3.5e+02:6.9e+02
chr12	49425000	49450000	PRKAG1:25Kb:0:0:3.5e+02:6.9e+02
chr12	49675000	49700000	C1QL4:-50Kb:5.6e-05:7.3e-07:2e+02:3.6e+02
chr12	49675000	49700000	DNAJC22:-50Kb:5.6e-05:7.3e-07:2e+02:3.6e+02
chr12	49725000	49750000	PRPH:50Kb:5.7e-05:7.4e-07:2e+02:3.6e+02
chr12	49925000	49950000	MCRS1:-25Kb:2.1e-06:2.8e-08:3.5e+02:5.2e+02
chr12	49950000	49975000	KCNH3:25Kb:2.3e-06:3e-08:3.5e+02:5.2e+02
chr12	50025000	50050000	FMNL3:-75Kb:0:0:1.6e+02:4.4e+02
chr12	50025000	50050000	TMBIM6:-100Kb:7.2e-06:8.8e-08:1.3e+02:2.8e+02
chr12	50275000	50300000	AQP5:-75Kb:7e-06:2.8e-07:1.6e+02:2.9e+02
chr12	50275000	50300000	AQP6:-75Kb:7e-06:2.8e-07:1.6e+02:2.9e+02
chr12	50275000	50300000	LOC283332:-25Kb:0:0:3.4e+02:6e+02
chr12	50300000	50325000	FAIM2:25Kb:0:0:3.4e+02:6e+02
chr12	50350000	50375000	ASIC1:-100Kb:0:0:1.3e+02:3.8e+02
chr12	50350000	50375000	FAIM2:75Kb:1.6e-05:4.1e-07:1.6e+02:2.9e+02
chr12	50425000	50450000	AQP5:75Kb:5.3e-07:1.4e-08:1.6e+02:3.1e+02
chr12	50425000	50450000	AQP6:75Kb:5.3e-07:1.4e-08:1.6e+02:3.1e+02
chr12	50425000	50450000	ASIC1:-25Kb:3.3e-07:8.8e-09:3.4e+02:4.9e+02
chr12	50450000	50475000	AQP5:100Kb:0:0:1.3e+02:3.8e+02
chr12	50450000	50475000	AQP6:100Kb:0:0:1.3e+02:3.8e+02
chr12	51575000	51600000	POU6F1:-25Kb:6.9e-08:8.4e-10:2.7e+02:4.2e+02
chr12	52275000	52300000	ACVRL1:-25Kb:4.2e-14:5.6e-16:3.1e+02:5.5e+02
chr12	52300000	52325000	ACVR1B:-25Kb:6.1e-08:7.4e-10:3.1e+02:5e+02
chr12	52300000	52325000	ANKRD33:25Kb:1.6e-14:2.2e-16:3.1e+02:5.5e+02
chr12	52325000	52350000	ACVRL1:25Kb:1.9e-08:4.9e-10:3.1e+02:5e+02
chr12	52350000	52375000	ACVRL1:50Kb:3.8e-06:1.5e-07:1.9e+02:3.4e+02
chr12	52375000	52400000	ACVRL1:75Kb:4.6e-06:2.4e-07:1.4e+02:2.9e+02
chr12	52425000	52450000	C12orf44:-25Kb:0:0:3.1e+02:6.1e+02
chr12	52525000	52550000	KRT85:-225Kb:1.9e-07:2.7e-09:1.1e+02:2.9e+02
chr12	52550000	52575000	KRT7:-75Kb:1.2e-06:3.2e-08:1.9e+02:3.6e+02
chr12	52550000	52575000	KRT80:-25Kb:0:0:3.3e+02:6.4e+02
chr12	52550000	52575000	LINC00592:-50Kb:2.1e-05:2.7e-07:2.3e+02:3.8e+02
chr12	52550000	52575000	LOC283403:-50Kb:2.1e-05:2.7e-07:2.3e+02:3.8e+02
chr12	52650000	52675000	KRT7:25Kb:8.4e-15:1.1e-16:3.3e+02:5.8e+02
chr12	53000000	53025000	KRT2:-25Kb:1.9e-05:4e-07:3.3e+02:4.8e+02
chr12	53025000	53050000	KRT1:-25Kb:3.7e-05:4.7e-07:3.3e+02:4.8e+02
chr12	53025000	53050000	KRT73:25Kb:3.2e-05:4e-07:3.3e+02:4.8e+02
chr12	53050000	53075000	KRT2:25Kb:1.9e-05:4.7e-07:3.3e+02:4.8e+02
chr12	53175000	53200000	KRT4:-25Kb:3.7e-06:5.1e-08:3.3e+02:5e+02
chr12	53200000	53225000	KRT3:25Kb:3.8e-06:4.8e-08:3.3e+02:5e+02
chr12	53200000	53225000	KRT78:-25Kb:1.6e-05:2.3e-07:3.3e+02:4.9e+02
chr12	53200000	53225000	KRT79:-25Kb:1.6e-05:2.3e-07:3.3e+02:4.9e+02
chr12	53225000	53250000	KRT4:25Kb:8.5e-06:2.4e-07:3.3e+02:4.9e+02
chr12	53575000	53600000	C12orf10:-100Kb:7.4e-06:1.8e-07:1.3e+02:2.8e+02
chr12	53575000	53600000	PFDN5:-100Kb:7.4e-06:1.8e-07:1.3e+02:2.8e+02
chr12	53600000	53625000	C12orf10:-75Kb:7.4e-06:2e-07:1.6e+02:3.1e+02
chr12	53600000	53625000	MFSD5:-25Kb:6.6e-07:8.4e-09:3.5e+02:5.3e+02
chr12	53600000	53625000	PFDN5:-75Kb:7.4e-06:2e-07:1.6e+02:3.1e+02
chr12	53600000	53625000	RARG:-25Kb:6.6e-07:8.4e-09:3.5e+02:5.3e+02
chr12	53625000	53650000	ITGB7:25Kb:6.9e-07:8.8e-09:3.5e+02:5.3e+02
chr12	53650000	53675000	ITGB7:50Kb:8.3e-05:3.2e-06:2.1e+02:3.5e+02
chr12	53675000	53700000	ITGB7:75Kb:1.2e-05:3.1e-07:1.6e+02:3.1e+02
chr12	54125000	54150000	CALCOCO1:25Kb:6.3e-11:8.2e-13:3.5e+02:5.8e+02
chr12	54375000	54400000	SMUG1:-200Kb:1.4e-11:2.1e-13:83:3.1e+02
chr12	54400000	54425000	SMUG1:-175Kb:5.9e-11:1.7e-12:94:3.1e+02
chr12	54425000	54450000	SMUG1:-150Kb:1e-06:4.6e-08:1.1e+02:2.8e+02
chr12	54575000	54600000	HOXC10:200Kb:7.3e-12:9.6e-14:83:3.1e+02
chr12	54575000	54600000	HOXC4:175Kb:8.5e-11:1.1e-12:94:3.1e+02
chr12	54575000	54600000	HOXC5:150Kb:3.4e-06:4.3e-08:1.1e+02:2.8e+02
chr12	54575000	54600000	HOXC6:175Kb:8.5e-11:1.1e-12:94:3.1e+02
chr12	54575000	54600000	HOXC8:175Kb:8.5e-11:1.1e-12:94:3.1e+02
chr12	54575000	54600000	HOXC9:200Kb:7.3e-12:9.6e-14:83:3.1e+02
chr12	54575000	54600000	MIR196A2:200Kb:7.3e-12:9.6e-14:83:3.1e+02
chr12	54575000	54600000	MIR615:150Kb:3.4e-06:4.3e-08:1.1e+02:2.8e+02
chr12	54600000	54625000	GPR84:-150Kb:2.9e-07:1.2e-08:1.1e+02:2.8e+02
chr12	54600000	54625000	HOXC10:225Kb:2.4e-06:6.2e-08:74:2.4e+02
chr12	54600000	54625000	HOXC4:200Kb:5.4e-05:1.3e-06:83:2.3e+02
chr12	54600000	54625000	HOXC6:200Kb:5.4e-05:1.3e-06:83:2.3e+02
chr12	54600000	54625000	HOXC8:200Kb:5.4e-05:1.3e-06:83:2.3e+02
chr12	54600000	54625000	HOXC9:225Kb:2.4e-06:6.2e-08:74:2.4e+02
chr12	54600000	54625000	MIR196A2:225Kb:2.4e-06:6.2e-08:74:2.4e+02
chr12	54600000	54625000	ZNF385A:-175Kb:3.7e-05:2.1e-06:94:2.3e+02
chr12	54625000	54650000	GPR84:-125Kb:1.2e-05:8e-07:1e+02:2.5e+02
chr12	54675000	54700000	GPR84:-75Kb:1.2e-05:7.6e-07:1.5e+02:3e+02
chr12	54725000	54750000	GPR84:-25Kb:6.5e-08:1.8e-09:3.5e+02:5.3e+02
chr12	54750000	54775000	HNRNPA1P10:75Kb:8.2e-05:1e-06:1.5e+02:3e+02
chr12	54750000	54775000	MIR148B:25Kb:1.6e-07:2e-09:3.5e+02:5.3e+02
chr12	54750000	54775000	NFE2:75Kb:8.2e-05:1e-06:1.5e+02:3e+02
chr12	54750000	54775000	ZNF385A:-25Kb:3.9e-10:1.6e-11:3.5e+02:5.5e+02
chr12	54775000	54800000	GPR84:25Kb:1.3e-09:1.7e-11:3.5e+02:5.5e+02
chr12	54775000	54800000	ITGA5:-25Kb:0:0:3.5e+02:6.2e+02
chr12	54800000	54825000	ZNF385A:25Kb:0:0:3.5e+02:6.2e+02
chr12	54825000	54850000	ITGA5:25Kb:6.8e-06:1.7e-07:3.5e+02:5e+02
chr12	54825000	54850000	ZNF385A:50Kb:0:0:2e+02:4.8e+02
chr12	54900000	54925000	PDE1B:-25Kb:7.1e-07:8.7e-09:3.5e+02:5.2e+02
chr12	54975000	55000000	GLYCAM1:-25Kb:1.3e-10:3.3e-12:1.7e+02:3.8e+02
chr12	55000000	55025000	DCD:-25Kb:0:0:1.7e+02:4.2e+02
chr12	55000000	55025000	LACRT:-25Kb:0:0:1.7e+02:4.2e+02
chr12	55000000	55025000	PPP1R1A:25Kb:1.8e-10:2.4e-12:1.7e+02:3.8e+02
chr12	55025000	55050000	GLYCAM1:25Kb:0:0:1.7e+02:4.2e+02
chr12	55050000	55075000	DCD:25Kb:9.8e-08:2.6e-09:1.7e+02:3.5e+02
chr12	55050000	55075000	LACRT:25Kb:9.8e-08:2.6e-09:1.7e+02:3.5e+02
chr12	55425000	55450000	NEUROD4:25Kb:5.5e-07:6.8e-09:1.7e+02:3.3e+02
chr12	55450000	55475000	TESPA1:75Kb:3e-09:3.9e-11:80:2.7e+02
chr12	56000000	56025000	OR10P1:-25Kb:0:0:1.7e+02:4.2e+02
chr12	56075000	56100000	BLOC1S1:-25Kb:0:0:3.4e+02:5.2e+02
chr12	56075000	56100000	CD63:-25Kb:0:0:3.4e+02:5.2e+02
chr12	56075000	56100000	ITGA7:-25Kb:0:0:3.4e+02:5.2e+02
chr12	56075000	56100000	RDH5:-25Kb:0:0:3.4e+02:5.2e+02
chr12	56100000	56125000	METTL7B:25Kb:8.1e-15:1.1e-16:3.4e+02:5.2e+02
chr12	56325000	56350000	CDK2:-25Kb:3.5e-13:4.6e-15:3.4e+02:5.2e+02
chr12	56325000	56350000	DNAJC14:125Kb:2.4e-05:3e-07:1e+02:2.1e+02
chr12	56325000	56350000	GDF11:200Kb:1.7e-06:2.6e-08:82:2e+02
chr12	56325000	56350000	ORMDL2:125Kb:2.4e-05:3e-07:1e+02:2.1e+02
chr12	56325000	56350000	PMEL:-25Kb:3.5e-13:4.6e-15:3.4e+02:5.2e+02
chr12	56325000	56350000	RAB5B:-25Kb:3.5e-13:4.6e-15:3.4e+02:5.2e+02
chr12	56325000	56350000	SARNP:125Kb:2.4e-05:3e-07:1e+02:2.1e+02
chr12	56325000	56350000	TMEM198B:125Kb:2.4e-05:3e-07:1e+02:2.1e+02
chr12	56500000	56525000	MYL6B:-25Kb:1.5e-06:1.9e-08:3.4e+02:4.7e+02
chr12	56525000	56550000	ESYT1:25Kb:1.1e-06:1.4e-08:3.4e+02:4.7e+02
chr12	56525000	56550000	RPL41:25Kb:1.1e-06:1.4e-08:3.4e+02:4.7e+02
chr12	56525000	56550000	ZC3H10:25Kb:1.1e-06:1.4e-08:3.4e+02:4.7e+02
chr12	57400000	57425000	MYO1A:-25Kb:1.2e-05:1.5e-07:3.6e+02:5.9e+02
chr12	57425000	57450000	TAC3:25Kb:1.1e-05:1.5e-07:3.6e+02:5.9e+02
chr12	57425000	57450000	ZBTB39:25Kb:1.1e-05:1.5e-07:3.6e+02:5.9e+02
chr12	57550000	57575000	LRP1:50Kb:1.4e-07:1.8e-09:2.2e+02:4.8e+02
chr12	57550000	57575000	MIR1228:-25Kb:0:0:3.6e+02:7.6e+02
chr12	57550000	57575000	STAT6:50Kb:1.4e-07:1.8e-09:2.2e+02:4.8e+02
chr12	57575000	57600000	NDUFA4L2:-50Kb:6.1e-05:1.5e-06:2.2e+02:4.2e+02
chr12	57575000	57600000	NXPH4:-25Kb:1e-08:2.5e-10:3.6e+02:6.4e+02
chr12	57575000	57600000	SHMT2:-25Kb:1e-08:2.5e-10:3.6e+02:6.4e+02
chr12	57575000	57600000	STAC3:-50Kb:6.1e-05:1.5e-06:2.2e+02:4.2e+02
chr12	57600000	57625000	MIR1228:25Kb:9.4e-09:2.5e-10:3.6e+02:6.4e+02
chr12	57600000	57625000	NDUFA4L2:-25Kb:3e-10:3.9e-12:3.6e+02:6.6e+02
chr12	57600000	57625000	STAC3:-25Kb:3e-10:3.9e-12:3.6e+02:6.6e+02
chr12	57625000	57650000	MIR1228:50Kb:3.9e-05:1.6e-06:2.2e+02:4.2e+02
chr12	57625000	57650000	NXPH4:25Kb:3.1e-10:3.9e-12:3.6e+02:6.6e+02
chr12	57625000	57650000	SHMT2:25Kb:3.1e-10:3.9e-12:3.6e+02:6.6e+02
chr12	58150000	58175000	AVIL:-50Kb:1.1e-05:4.3e-07:1.3e+02:3.4e+02
chr12	58150000	58175000	MIR26A2:-50Kb:1.1e-05:4.3e-07:1.3e+02:3.4e+02
chr12	58175000	58200000	AVIL:-25Kb:1.1e-05:4e-07:2.6e+02:4.7e+02
chr12	58175000	58200000	MIR26A2:-25Kb:1.1e-05:4e-07:2.6e+02:4.7e+02
chr12	58200000	58225000	CYP27B1:50Kb:4.2e-05:5.4e-07:1.3e+02:3.4e+02
chr12	58200000	58225000	METTL1:50Kb:4.2e-05:5.4e-07:1.3e+02:3.4e+02
chr12	58200000	58225000	METTL21B:50Kb:4.2e-05:5.4e-07:1.3e+02:3.4e+02
chr12	58200000	58225000	TSFM:25Kb:3.4e-05:4.2e-07:2.6e+02:4.7e+02
chr12	58225000	58250000	AVIL:25Kb:6.5e-05:3.4e-06:2.6e+02:4.5e+02
chr12	58225000	58250000	MIR26A2:25Kb:6.5e-05:3.4e-06:2.6e+02:4.5e+02
chr12	58275000	58300000	AVIL:75Kb:2.7e-06:3.6e-08:88:3.2e+02
chr12	58275000	58300000	MIR26A2:75Kb:2.7e-06:3.6e-08:88:3.2e+02
chr12	59950000	59975000	SLC16A7:-25Kb:0:0:92:1.5e+02
chr12	60000000	60025000	SLC16A7:25Kb:0:0:92:1.5e+02
chr12	60175000	60200000	SLC16A7:200Kb:2.8e-06:1.2e-07:21:54
chr12	63175000	63200000	C12orf61:200Kb:1.5e-05:1.9e-07:53:1.7e+02
chr12	63175000	63200000	MIRLET7I:200Kb:1.5e-05:1.9e-07:53:1.7e+02
chr12	63225000	63250000	SRGAP1:-1000Kb:3.5e-05:8.7e-07:5.2:1.5e+02
chr12	63250000	63275000	SRGAP1:-975Kb:2.2e-05:2.7e-07:5.4:1.6e+02
chr12	63300000	63325000	PPM1H:-25Kb:2.2e-05:5.6e-07:42:1.8e+02
chr12	63350000	63375000	PPM1H:25Kb:6.4e-11:8.1e-13:42:2.3e+02
chr12	63500000	63525000	AVPR1A:-25Kb:2.4e-09:3e-11:42:2.3e+02
chr12	63550000	63575000	AVPR1A:25Kb:1.1e-08:2.8e-10:42:2.2e+02
chr12	64175000	64200000	TMEM5:25Kb:1.2e-05:1.6e-07:42:2e+02
chr12	64625000	64650000	C12orf66:25Kb:1.3e-13:1.7e-15:42:2.3e+02
chr12	65675000	65700000	MSRB3:25Kb:0:0:57:2.3e+02
chr12	66175000	66200000	HMGA2:-25Kb:1.1e-05:1.3e-07:1.3e+02:2.2e+02
chr12	66175000	66200000	RPSAP52:-25Kb:1.1e-05:1.3e-07:1.3e+02:2.2e+02
chr12	66625000	66650000	IRAK3:50Kb:3.5e-05:4.5e-07:1.2e+02:2e+02
chr12	66650000	66675000	HELB:-25Kb:2.2e-08:3.1e-10:2.1e+02:3.1e+02
chr12	68000000	68025000	DYRK2:-25Kb:6.5e-05:1.7e-06:1.4e+02:2.1e+02
chr12	68050000	68075000	DYRK2:25Kb:0:0:1.4e+02:2.8e+02
chr12	68725000	68750000	LOC100507250:-350Kb:1.3e-05:3.4e-07:38:1.2e+02
chr12	68725000	68750000	NUP107:-350Kb:1.3e-05:3.4e-07:38:1.2e+02
chr12	68750000	68775000	LOC100507250:-325Kb:8.8e-05:3.4e-06:40:1.1e+02
chr12	68750000	68775000	NUP107:-325Kb:8.8e-05:3.4e-06:40:1.1e+02
chr12	68750000	68775000	RAP1B:-250Kb:4.4e-06:5.7e-08:46:1.3e+02
chr12	68750000	68775000	SNORA70G:-250Kb:4.4e-06:5.7e-08:46:1.3e+02
chr12	69100000	69125000	LOC100507250:25Kb:2.1e-13:2.7e-15:2.4e+02:3.7e+02
chr12	69100000	69125000	NUP107:25Kb:2.1e-13:2.7e-15:2.4e+02:3.7e+02
chr12	69125000	69150000	LOC100130075:-50Kb:2.3e-05:5.7e-07:1.4e+02:2.2e+02
chr12	69150000	69175000	LOC100130075:-25Kb:3.5e-08:4.3e-10:2.4e+02:3.4e+02
chr12	69175000	69200000	SLC35E3:50Kb:2e-05:2.5e-07:1.4e+02:2.2e+02
chr12	70025000	70050000	LRRC10:25Kb:2.7e-13:3.6e-15:2.2e+02:3.5e+02
chr12	70600000	70625000	CNOT2:-25Kb:2e-05:2.4e-07:76:1.5e+02
chr12	70775000	70800000	KCNMB4:25Kb:1.1e-06:1.3e-08:76:1.6e+02
chr12	71050000	71075000	PTPRB:25Kb:1.2e-10:1.5e-12:76:1.8e+02
chr12	71800000	71825000	RAB21:-325Kb:2.2e-08:3.2e-10:25:94
chr12	72025000	72050000	RAB21:-100Kb:1.4e-06:4.1e-08:66:1.3e+02
chr12	72050000	72075000	TMEM19:-25Kb:2.7e-05:3.5e-07:2.1e+02:2.6e+02
chr12	72075000	72100000	THAP2:25Kb:3.2e-05:4.3e-07:2.1e+02:2.6e+02
chr12	72075000	72100000	ZFC3H1:25Kb:3.2e-05:4.3e-07:2.1e+02:2.6e+02
chr12	72150000	72175000	MRS2P2:-75Kb:5.6e-07:2.2e-08:84:1.4e+02
chr12	72150000	72175000	TBC1D15:-75Kb:5.6e-07:2.2e-08:84:1.4e+02
chr12	72175000	72200000	MRS2P2:-50Kb:0:0:1.2e+02:2.4e+02
chr12	72175000	72200000	TBC1D15:-50Kb:0:0:1.2e+02:2.4e+02
chr12	72200000	72225000	MRS2P2:-25Kb:5.6e-07:1.7e-08:2.1e+02:2.7e+02
chr12	72200000	72225000	TBC1D15:-25Kb:5.6e-07:1.7e-08:2.1e+02:2.7e+02
chr12	74650000	74675000	LOC100507377:-25Kb:0:0:85:1.4e+02
chr12	74700000	74725000	LOC100507377:25Kb:2.8e-07:6.9e-09:85:1.2e+02
chr12	79775000	79800000	MIR1252:-25Kb:9.4e-08:1.2e-09:1.4e+02:2e+02
chr12	79950000	79975000	PAWR:-125Kb:3.6e-10:9.5e-12:37:1e+02
chr12	80100000	80125000	PAWR:25Kb:1.1e-10:1.5e-12:1.4e+02:2.1e+02
chr12	80350000	80375000	PPP1R12A:25Kb:8.5e-15:1.1e-16:1.4e+02:2.2e+02
chr12	80375000	80400000	PPP1R12A:50Kb:6.4e-06:1.7e-07:80:1.3e+02
chr12	81125000	81150000	MYF5:25Kb:2.6e-11:3.4e-13:1e+02:1.6e+02
chr12	81125000	81150000	MYF6:25Kb:2.6e-11:3.4e-13:1e+02:1.6e+02
chr12	81200000	81225000	MIR617:-25Kb:5.3e-11:6.5e-13:1e+02:1.6e+02
chr12	82725000	82750000	CCDC59:-25Kb:1e-11:1.3e-13:72:1.3e+02
chr12	82725000	82750000	METTL25:-25Kb:1e-11:1.3e-13:72:1.3e+02
chr12	83100000	83125000	TMTC2:25Kb:5.5e-06:9.2e-08:1.2e+02:1.5e+02
chr12	83375000	83400000	TMTC2:300Kb:5e-05:1.7e-06:18:50
chr12	85325000	85350000	SLC6A15:25Kb:1.6e-05:2e-07:85:1.2e+02
chr12	85850000	85875000	NTS:-400Kb:3.9e-08:2.1e-09:18:55
chr12	85875000	85900000	NTS:-375Kb:8.4e-05:6.2e-06:18:46
chr12	85950000	85975000	NTS:-300Kb:6.9e-11:2.1e-12:20:64
chr12	85975000	86000000	NTS:-275Kb:3.9e-08:2.3e-09:21:58
chr12	86225000	86250000	NTS:-25Kb:0:0:1e+02:1.6e+02
chr12	86250000	86275000	RASSF9:25Kb:0:0:1e+02:1.6e+02
chr12	88200000	88225000	MKRN9P:25Kb:0:0:87:1.7e+02
chr12	88400000	88425000	C12orf29:-25Kb:1.3e-05:1.7e-07:87:1.3e+02
chr12	88425000	88450000	C12orf50:25Kb:1.7e-05:2e-07:87:1.3e+02
chr12	88450000	88475000	C12orf29:25Kb:3.3e-05:8.2e-07:95:1.4e+02
chr12	89375000	89400000	CEP290:850Kb:1.9e-06:2.6e-08:23:73
chr12	89375000	89400000	LOC728084:-25Kb:1.7e-08:4.8e-10:77:1.8e+02
chr12	89375000	89400000	TMTC3:850Kb:1.9e-06:2.6e-08:23:73
chr12	89400000	89425000	POC1B:-500Kb:3.9e-06:1e-07:24:1.1e+02
chr12	89400000	89425000	POC1B-GALNT4:-500Kb:3.9e-06:1e-07:24:1.1e+02
chr12	89425000	89450000	DUSP6:-300Kb:1.1e-06:3.2e-08:35:1.3e+02
chr12	89425000	89450000	POC1B:-475Kb:1.3e-07:1.7e-09:24:1.2e+02
chr12	89425000	89450000	POC1B-GALNT4:-475Kb:1.3e-07:1.7e-09:24:1.2e+02
chr12	89475000	89500000	DUSP6:-250Kb:6.3e-05:5.4e-06:40:1.2e+02
chr12	89550000	89575000	DUSP6:-175Kb:3.5e-05:2e-06:52:1.3e+02
chr12	89625000	89650000	DUSP6:-100Kb:1.6e-07:2.3e-09:80:1.8e+02
chr12	89700000	89725000	DUSP6:-25Kb:1.6e-05:6.8e-07:2.3e+02:3.1e+02
chr12	89750000	89775000	DUSP6:25Kb:5.2e-05:3.8e-06:2.3e+02:3.1e+02
chr12	89850000	89875000	LOC728084:450Kb:1.7e-08:3.7e-10:26:1.3e+02
chr12	89875000	89900000	LOC728084:475Kb:3.4e-06:2e-07:24:1.1e+02
chr12	89900000	89925000	LOC728084:500Kb:1.3e-06:5.5e-08:24:1.1e+02
chr12	89925000	89950000	LOC728084:525Kb:9.9e-05:7.2e-06:23:95
chr12	93375000	93400000	NUDT4P1:-400Kb:2.5e-06:3.4e-08:37:1.4e+02
chr12	93800000	93825000	UBE2N:-25Kb:8.7e-15:1.1e-16:89:2.5e+02
chr12	93975000	94000000	CRADD:-75Kb:2.5e-06:3.1e-08:1.3e+02:2.4e+02
chr12	94125000	94150000	SOCS2:175Kb:7.5e-07:9.7e-09:73:1.9e+02
chr12	94125000	94150000	SOCS2-AS1:175Kb:7.5e-07:9.7e-09:73:1.9e+02
chr12	94550000	94575000	PLXNC1:25Kb:9.4e-06:4.1e-07:2.7e+02:3.6e+02
chr12	94900000	94925000	PLXNC1:375Kb:4.3e-07:1.2e-08:41:1.5e+02
chr12	94925000	94950000	PLXNC1:400Kb:1.9e-09:2.7e-11:40:1.6e+02
chr12	95725000	95750000	MIR331:25Kb:4e-05:4.9e-07:1.9e+02:2.8e+02
chr12	95725000	95750000	MIR3685:25Kb:4e-05:4.9e-07:1.9e+02:2.8e+02
chr12	96450000	96475000	ELK3:-125Kb:2.2e-05:1.2e-06:81:1.8e+02
chr12	96500000	96525000	ELK3:-75Kb:2.4e-06:9.4e-08:1.1e+02:2.2e+02
chr12	96550000	96575000	ELK3:-25Kb:4.2e-08:1.1e-09:2.3e+02:3.5e+02
chr12	96600000	96625000	ELK3:25Kb:4.2e-08:8.2e-10:2.3e+02:3.6e+02
chr12	98800000	98825000	LOC643770:-75Kb:5.3e-09:2.2e-10:93:1.7e+02
chr12	98800000	98825000	SLC25A3:-175Kb:6.3e-05:2.5e-06:46:1e+02
chr12	98800000	98825000	SNORA53:-175Kb:6.3e-05:2.5e-06:46:1e+02
chr12	98800000	98825000	TMPO:-100Kb:1.1e-07:2.9e-09:73:1.4e+02
chr12	98800000	98825000	TMPO-AS1:-100Kb:1.1e-07:2.9e-09:73:1.4e+02
chr12	98825000	98850000	LOC643770:-50Kb:4.6e-05:2.5e-06:1.3e+02:1.9e+02
chr12	98850000	98875000	LOC643770:-25Kb:1.5e-09:2.3e-11:2.3e+02:3.1e+02
chr12	98875000	98900000	SLC9A7P1:25Kb:2e-09:2.4e-11:2.3e+02:3.1e+02
chr12	98875000	98900000	TMPO:-25Kb:3e-09:3.9e-11:2.3e+02:3.1e+02
chr12	98875000	98900000	TMPO-AS1:-25Kb:3e-09:3.9e-11:2.3e+02:3.1e+02
chr12	98900000	98925000	LOC643770:25Kb:1.5e-09:4e-11:2.3e+02:3.1e+02
chr12	98975000	99000000	APAF1:-50Kb:3.7e-09:4.8e-11:1.3e+02:2.1e+02
chr12	98975000	99000000	IKBIP:-50Kb:3.7e-09:4.8e-11:1.3e+02:2.1e+02
chr12	99025000	99050000	SLC25A3:50Kb:4.8e-09:6.5e-11:1.3e+02:2.1e+02
chr12	99025000	99050000	SNORA53:50Kb:4.8e-09:6.5e-11:1.3e+02:2.1e+02
chr12	99050000	99075000	SLC25A3:75Kb:3.3e-06:8.9e-08:93:1.6e+02
chr12	99050000	99075000	SNORA53:75Kb:3.3e-06:8.9e-08:93:1.6e+02
chr12	100525000	100550000	ACTR6:-50Kb:2.4e-13:6.2e-15:90:1.7e+02
chr12	100525000	100550000	GOLGA2P5:-25Kb:3.5e-10:9e-12:1.6e+02:2.4e+02
chr12	100525000	100550000	MIR1827:-50Kb:2.4e-13:6.2e-15:90:1.7e+02
chr12	100550000	100575000	ACTR6:-25Kb:0:0:1.6e+02:2.9e+02
chr12	100550000	100575000	MIR1827:-25Kb:0:0:1.6e+02:2.9e+02
chr12	100550000	100575000	UHRF1BP1L:25Kb:4.1e-10:1e-11:1.6e+02:2.4e+02
chr12	100575000	100600000	GOLGA2P5:25Kb:0:0:1.6e+02:2.9e+02
chr12	100575000	100600000	UHRF1BP1L:50Kb:6e-13:7.5e-15:90:1.7e+02
chr12	100600000	100625000	ACTR6:25Kb:6.3e-11:2.5e-12:1.6e+02:2.4e+02
chr12	100600000	100625000	GOLGA2P5:50Kb:3e-08:1.2e-09:90:1.6e+02
chr12	100600000	100625000	MIR1827:25Kb:6.3e-11:2.5e-12:1.6e+02:2.4e+02
chr12	100600000	100625000	UHRF1BP1L:75Kb:1.3e-05:4.9e-07:63:1.2e+02
chr12	100775000	100800000	SLC17A8:25Kb:0:0:1.6e+02:3.1e+02
chr12	100825000	100850000	NR1H4:-25Kb:6.9e-05:8.7e-07:1.6e+02:2.2e+02
chr12	101625000	101650000	UTP20:-25Kb:9e-05:1.1e-06:1.6e+02:2.2e+02
chr12	102150000	102175000	DRAM1:-100Kb:3.6e-07:9.4e-09:72:1.5e+02
chr12	102150000	102175000	GNPTAB:-50Kb:3.4e-14:8.9e-16:1.3e+02:2.4e+02
chr12	102175000	102200000	GNPTAB:-25Kb:0:0:2.3e+02:4e+02
chr12	102225000	102250000	DRAM1:-25Kb:0:0:2.3e+02:3.6e+02
chr12	102225000	102250000	GNPTAB:25Kb:6.4e-10:2.5e-11:2.3e+02:3.2e+02
chr12	102300000	102325000	DRAM1:50Kb:8e-07:3.1e-08:73:1.5e+02
chr12	102325000	102350000	CCDC53:-125Kb:1e-05:1.3e-07:53:1.3e+02
chr12	104200000	104225000	NT5DC3:-25Kb:7.2e-07:9e-09:2e+02:3.3e+02
chr12	104550000	104575000	NFYB:25Kb:9.6e-06:1.2e-07:2.2e+02:3.5e+02
chr12	106600000	106625000	CKAP4:-25Kb:1.5e-06:8.4e-08:2e+02:2.8e+02
chr12	106625000	106650000	TCP11L2:-50Kb:2.9e-08:3.8e-10:1.1e+02:2.1e+02
chr12	106650000	106675000	CKAP4:25Kb:0:0:2e+02:3.7e+02
chr12	106675000	106700000	CKAP4:50Kb:2.1e-08:6.4e-10:1.1e+02:2.1e+02
chr12	106725000	106750000	CKAP4:100Kb:2.1e-08:8.4e-10:66:1.6e+02
chr12	107300000	107325000	POLR3B:550Kb:3.8e-05:4.8e-07:39:1.2e+02
chr12	107725000	107750000	BTBD11:25Kb:9e-06:2.3e-07:2.2e+02:3.1e+02
chr12	107775000	107800000	BTBD11:75Kb:3.9e-07:5.1e-09:93:1.9e+02
chr12	108700000	108725000	CMKLR1:-25Kb:7.3e-08:9.1e-10:2.7e+02:4.4e+02
chr12	108925000	108950000	ISCU:-25Kb:5e-11:7.1e-13:1.4e+02:3.4e+02
chr12	108925000	108950000	SART3:-25Kb:5e-11:7.1e-13:1.4e+02:3.4e+02
chr12	108975000	109000000	ISCU:25Kb:7.5e-05:3.2e-06:3.2e+02:4.4e+02
chr12	108975000	109000000	SART3:25Kb:7.5e-05:3.2e-06:3.2e+02:4.4e+02
chr12	109000000	109025000	ISCU:50Kb:2.9e-09:8.2e-11:2e+02:3.8e+02
chr12	109000000	109025000	SART3:50Kb:2.9e-09:8.2e-11:2e+02:3.8e+02
chr12	109000000	109025000	SELPLG:-25Kb:1e-09:1.4e-11:3.2e+02:5.1e+02
chr12	109000000	109025000	TMEM119:25Kb:8.9e-06:1.1e-07:3.2e+02:4.6e+02
chr12	109950000	109975000	FAM222A-AS1:-250Kb:2.8e-07:7.9e-09:68:2.3e+02
chr12	109975000	110000000	FAM222A-AS1:-225Kb:6.8e-05:2.8e-06:77:2.1e+02
chr12	110025000	110050000	FAM222A-AS1:-175Kb:2.6e-07:3.6e-09:87:2.5e+02
chr12	110225000	110250000	MIR4497:-25Kb:3.2e-07:8.8e-09:3.2e+02:4.8e+02
chr12	110225000	110250000	TRPV4:-25Kb:3.2e-07:8.8e-09:3.2e+02:4.8e+02
chr12	110250000	110275000	GLTP:-50Kb:5.2e-06:1.4e-07:1.1e+02:2.6e+02
chr12	110275000	110300000	GLTP:-25Kb:5.4e-07:7.1e-09:3.1e+02:4.8e+02
chr12	110275000	110300000	MIR4497:25Kb:0:0:2.1e+02:5.1e+02
chr12	110275000	110300000	TRPV4:25Kb:0:0:2.1e+02:5.1e+02
chr12	110300000	110325000	MIR4497:50Kb:3.2e-06:1.3e-07:1.1e+02:2.6e+02
chr12	110300000	110325000	TRPV4:50Kb:3.2e-06:1.3e-07:1.1e+02:2.6e+02
chr12	110325000	110350000	MIR4497:75Kb:8.6e-05:4.7e-06:78:2e+02
chr12	110325000	110350000	TRPV4:75Kb:8.6e-05:4.7e-06:78:2e+02
chr12	110350000	110375000	TCHP:25Kb:9e-08:1.2e-09:3.1e+02:4.8e+02
chr12	110475000	110500000	C12orf76:-25Kb:3.5e-06:4.3e-08:3.1e+02:4.5e+02
chr12	111075000	111100000	HVCN1:-50Kb:5.3e-05:1.4e-06:1.8e+02:3e+02
chr12	111075000	111100000	TCTN1:25Kb:8.1e-10:1e-11:3.1e+02:4.9e+02
chr12	111100000	111125000	HVCN1:-25Kb:5.3e-05:8.6e-07:3.1e+02:4.4e+02
chr12	111700000	111725000	CUX2:250Kb:1e-05:2.8e-07:70:1.9e+02
chr12	111700000	111725000	LOC100131138:350Kb:1.4e-05:3.9e-07:47:1.7e+02
chr12	111700000	111725000	MYL2:350Kb:1.4e-05:3.9e-07:47:1.7e+02
chr12	111725000	111750000	CUX2:275Kb:1e-05:1.7e-07:63:1.8e+02
chr12	111725000	111750000	LOC100131138:375Kb:1.4e-08:1.9e-10:44:1.9e+02
chr12	111725000	111750000	MYL2:375Kb:1.4e-08:1.9e-10:44:1.9e+02
chr12	111850000	111875000	SH2B3:25Kb:2.4e-05:5.9e-07:3.3e+02:4.5e+02
chr12	111875000	111900000	SH2B3:50Kb:0:0:2e+02:4.7e+02
chr12	112175000	112200000	ALDH2:-25Kb:0:0:3.3e+02:5.2e+02
chr12	113475000	113500000	C12orf52:-125Kb:6.5e-13:9.3e-15:1.1e+02:2.9e+02
chr12	113475000	113500000	DDX54:-125Kb:6.5e-13:9.3e-15:1.1e+02:2.9e+02
chr12	113525000	113550000	CCDC42B:-50Kb:3.1e-05:8.2e-07:2.2e+02:3.4e+02
chr12	113575000	113600000	C12orf52:-25Kb:3.9e-12:1.1e-13:3.8e+02:5.5e+02
chr12	113575000	113600000	DDX54:-25Kb:3.9e-12:1.1e-13:3.8e+02:5.5e+02
chr12	113600000	113625000	CCDC42B:25Kb:9.9e-12:1.3e-13:3.8e+02:5.5e+02
chr12	113600000	113625000	DTX1:125Kb:2.8e-13:3.6e-15:1.1e+02:2.9e+02
chr12	115125000	115150000	TBX3:25Kb:4.6e-09:5.7e-11:1.1e+02:2.2e+02
chr12	116950000	116975000	MAP1LC3B2:-25Kb:1.7e-08:2.5e-10:3e+02:4.7e+02
chr12	116975000	117000000	LINC00173:25Kb:1.8e-08:2.4e-10:3e+02:4.7e+02
chr12	117000000	117025000	MAP1LC3B2:25Kb:1.9e-05:5.4e-07:3e+02:4.3e+02
chr12	117475000	117500000	TESC:-50Kb:2.7e-10:6.7e-12:1.9e+02:3.5e+02
chr12	117500000	117525000	TESC:-25Kb:5.5e-11:6.8e-13:3e+02:4.7e+02
chr12	122575000	122600000	MLXIP:75Kb:1.1e-06:2.8e-08:1.4e+02:2.8e+02
chr12	122600000	122625000	IL31:-50Kb:7.2e-05:9.2e-07:1.9e+02:3.2e+02
chr12	122600000	122625000	LRRC43:-50Kb:7.2e-05:9.2e-07:1.9e+02:3.2e+02
chr12	122600000	122625000	MLXIP:100Kb:0:0:1.1e+02:3.3e+02
chr12	123450000	123475000	MIR4304:-25Kb:3.4e-08:4.7e-10:3.4e+02:5.2e+02
chr12	123475000	123500000	ABCB9:25Kb:3.6e-08:5.4e-10:3.4e+02:5.2e+02
chr12	123475000	123500000	ARL6IP4:25Kb:3.6e-08:5.4e-10:3.4e+02:5.2e+02
chr12	123475000	123500000	OGFOD2:25Kb:3.6e-08:5.4e-10:3.4e+02:5.2e+02
chr12	123475000	123500000	PITPNM2:-100Kb:2.8e-07:1.1e-08:1.2e+02:2.6e+02
chr12	123500000	123525000	MIR4304:25Kb:4.5e-07:1.2e-08:3.4e+02:5e+02
chr12	123500000	123525000	PITPNM2:-75Kb:7.5e-05:5e-06:1.5e+02:2.6e+02
chr12	123525000	123550000	PITPNM2:-50Kb:3.9e-07:2.1e-08:2e+02:3.4e+02
chr12	123550000	123575000	PITPNM2:-25Kb:0:0:3.4e+02:5.9e+02
chr12	123575000	123600000	LOC100507091:25Kb:0:0:3.4e+02:5.9e+02
chr12	123575000	123600000	MIR4304:100Kb:4.6e-06:1.9e-07:1.2e+02:2.6e+02
chr12	123600000	123625000	LOC100507091:50Kb:5.3e-05:1.4e-06:2e+02:3.2e+02
chr12	123600000	123625000	PITPNM2:25Kb:0:0:3.4e+02:5.6e+02
chr12	125150000	125175000	NCOR2:100Kb:9.2e-08:1.2e-09:1.5e+02:3.6e+02
chr12	125500000	125525000	BRI3BP:25Kb:6e-05:7.3e-07:2.3e+02:3.9e+02
chr12	129275000	129300000	SLC15A4:-25Kb:4.6e-10:5.7e-12:1.6e+02:2.2e+02
chr12	129300000	129325000	GLT1D1:-25Kb:4.3e-05:5.3e-07:1.6e+02:2e+02
chr12	129325000	129350000	SLC15A4:25Kb:1.9e-05:4.7e-07:1.6e+02:2e+02
chr12	130800000	130825000	LOC100190940:275Kb:2.6e-05:3.4e-07:42:1e+02
chr12	130975000	131000000	RIMBP2:-25Kb:7.3e-05:9e-07:1.6e+02:2.4e+02
chr12	132475000	132500000	SNORA49:-25Kb:4e-06:4.9e-08:2.6e+02:4.4e+02
chr12	132825000	132850000	LOC100130238:-25Kb:1.2e-07:1.7e-09:3.1e+02:5.1e+02
chr12	132900000	132925000	LOC100130238:50Kb:4.3e-05:1.9e-06:1.8e+02:3.4e+02
chr12	132925000	132950000	LOC100130238:75Kb:2.1e-05:6.2e-07:1.4e+02:3e+02
chr12	132975000	133000000	PGAM5:-300Kb:4.8e-07:7.9e-09:92:3.2e+02
chr12	133000000	133025000	PGAM5:-275Kb:2.5e-05:8.2e-07:1.1e+02:3e+02
chr12	133000000	133025000	POLE:-250Kb:1.6e-05:2.6e-07:1.4e+02:3.4e+02
chr12	133000000	133025000	PXMP2:-250Kb:1.6e-05:2.6e-07:1.4e+02:3.4e+02
chr12	133100000	133125000	FBRSL1:50Kb:1.1e-08:1.7e-10:92:3.2e+02
chr12	133125000	133150000	FBRSL1:75Kb:6.2e-06:1.9e-07:80:2.6e+02
chr12	133200000	133225000	ZNF605:-325Kb:1.7e-07:3.2e-09:3.1e+02:5.8e+02
chr13	19550000	19575000	LINC00442:-25Kb:1.1e-05:1.5e-07:97:1.6e+02
chr13	19625000	19650000	LINC00442:50Kb:1.2e-05:3.2e-07:63:1.2e+02
chr13	19725000	19750000	RNU6-52:25Kb:0:0:97:2.8e+02
chr13	19725000	19750000	TUBA3C:-25Kb:0:0:97:2.5e+02
chr13	21050000	21075000	GJB2:300Kb:1e-08:1.5e-10:50:1.4e+02
chr13	21600000	21625000	LATS2:-25Kb:0:0:2e+02:3.5e+02
chr13	22425000	22450000	LINC00424:-25Kb:1.6e-07:2.1e-09:1.7e+02:2.8e+02
chr13	24700000	24725000	MIR2276:-25Kb:4.1e-08:5.4e-10:2e+02:3.2e+02
chr13	24700000	24725000	SPATA13:-25Kb:4.1e-08:5.4e-10:2e+02:3.2e+02
chr13	24750000	24775000	MIR2276:25Kb:5.9e-05:1.6e-06:2e+02:2.9e+02
chr13	24750000	24775000	SPATA13:25Kb:5.9e-05:1.6e-06:2e+02:2.9e+02
chr13	24800000	24825000	SPATA13-AS1:-25Kb:7.6e-05:9.8e-07:2e+02:3e+02
chr13	25175000	25200000	ATP12A:-75Kb:1.6e-05:6.2e-07:82:1.8e+02
chr13	25225000	25250000	ATP12A:-25Kb:4.4e-10:1.2e-11:1.9e+02:3.3e+02
chr13	25275000	25300000	ATP12A:25Kb:0:0:1.9e+02:3.8e+02
chr13	25300000	25325000	ATP12A:50Kb:8.7e-05:4.6e-06:1.1e+02:2e+02
chr13	25750000	25775000	AMER2:25Kb:1.2e-05:1.5e-07:1.7e+02:2.6e+02
chr13	27350000	27375000	GPR12:25Kb:1.5e-08:2e-10:2.2e+02:3.4e+02
chr13	27850000	27875000	RASL11A:25Kb:9.7e-10:1.3e-11:2.2e+02:3.7e+02
chr13	27850000	27875000	RPL21:25Kb:9.7e-10:1.3e-11:2.2e+02:3.7e+02
chr13	27850000	27875000	RPL21P28:25Kb:9.7e-10:1.3e-11:2.2e+02:3.7e+02
chr13	27850000	27875000	SNORA27:25Kb:9.7e-10:1.3e-11:2.2e+02:3.7e+02
chr13	27850000	27875000	SNORD102:25Kb:9.7e-10:1.3e-11:2.2e+02:3.7e+02
chr13	27950000	27975000	GTF3A:-25Kb:2.2e-10:6.7e-12:2.2e+02:3.8e+02
chr13	27975000	28000000	MTIF3:-25Kb:0:0:2.2e+02:4.3e+02
chr13	28000000	28025000	GTF3A:25Kb:0:0:2.2e+02:4.3e+02
chr13	28050000	28075000	GTF3A:75Kb:3.5e-05:1.6e-06:1.2e+02:2.2e+02
chr13	28450000	28475000	PDX1:-25Kb:5.6e-05:6.9e-07:2.2e+02:3.3e+02
chr13	29600000	29625000	MTUS2:25Kb:2.7e-06:3.5e-08:1.8e+02:2.7e+02
chr13	30075000	30100000	MTUS2-AS1:25Kb:3.7e-05:1e-06:1.8e+02:2.6e+02
chr13	30175000	30200000	SLC7A1:25Kb:2.3e-06:2.9e-08:1.8e+02:2.7e+02
chr13	30275000	30300000	MTUS2-AS1:225Kb:2.7e-10:3.6e-12:43:1.7e+02
chr13	30475000	30500000	LINC00544:-25Kb:8.3e-05:1.1e-06:2.4e+02:3.3e+02
chr13	31250000	31275000	ALOX5AP:-25Kb:0:0:2.4e+02:4.2e+02
chr13	31300000	31325000	ALOX5AP:25Kb:0:0:2.4e+02:4.4e+02
chr13	31325000	31350000	ALOX5AP:50Kb:5.4e-07:2.2e-08:1.5e+02:2.5e+02
chr13	31350000	31375000	ALOX5AP:75Kb:7.5e-07:4e-08:1.1e+02:2.1e+02
chr13	32675000	32700000	FRY:75Kb:5.3e-05:7.1e-07:1e+02:2e+02
chr13	33450000	33475000	LINC00423:-25Kb:9.5e-13:1.3e-14:2e+02:3.7e+02
chr13	33825000	33850000	STARD13-AS:-25Kb:1.5e-07:1.9e-09:2e+02:3.2e+02
chr13	36900000	36925000	SPG20:-25Kb:9.1e-06:2.4e-07:1.5e+02:2.3e+02
chr13	36925000	36950000	SPG20OS:25Kb:2e-05:2.5e-07:1.5e+02:2.3e+02
chr13	36950000	36975000	SPG20:25Kb:0:0:1.5e+02:2.9e+02
chr13	36975000	37000000	CCNA1:-25Kb:5.2e-10:7e-12:1.5e+02:2.5e+02
chr13	37025000	37050000	CCNA1:25Kb:1.7e-08:4.5e-10:1.5e+02:2.4e+02
chr13	37425000	37450000	ALG5:-125Kb:5.1e-08:7e-10:59:1.4e+02
chr13	37425000	37450000	EXOSC8:-125Kb:5.1e-08:7e-10:59:1.4e+02
chr13	37425000	37450000	SMAD9:-50Kb:9.1e-05:3.5e-06:1e+02:1.7e+02
chr13	37450000	37475000	SMAD9:-25Kb:1.7e-05:2.2e-07:1.5e+02:2.3e+02
chr13	37500000	37525000	SMAD9:25Kb:4.9e-05:1.2e-06:1.5e+02:2.2e+02
chr13	37600000	37625000	SUPT20H:-25Kb:4.2e-09:5.6e-11:84:1.7e+02
chr13	37650000	37675000	CSNK1A1L:-25Kb:1e-06:1.3e-08:1.2e+02:2e+02
chr13	39275000	39300000	FREM2:25Kb:8.9e-15:1.1e-16:1.2e+02:2.1e+02
chr13	39975000	40000000	LHFP:-200Kb:3.1e-07:4.8e-09:40:1.1e+02
chr13	40200000	40225000	LHFP:25Kb:1.3e-05:4.1e-07:1.3e+02:1.9e+02
chr13	40800000	40825000	LINC00548:25Kb:2.6e-14:3.3e-16:1.9e+02:3.1e+02
chr13	41025000	41050000	LINC00598:-25Kb:2.6e-14:6.7e-16:1.9e+02:3.1e+02
chr13	41075000	41100000	LINC00598:25Kb:0:0:1.9e+02:3.3e+02
chr13	41200000	41225000	FOXO1:-25Kb:2.3e-05:3.1e-07:1.9e+02:2.7e+02
chr13	41375000	41400000	SLC25A15:25Kb:6.2e-14:8.9e-16:2.3e+02:3.6e+02
chr13	42050000	42075000	RGCC:25Kb:2.5e-06:3.3e-08:1.9e+02:2.7e+02
chr13	42075000	42100000	RGCC:50Kb:4.2e-05:1.1e-06:1.1e+02:1.8e+02
chr13	43150000	43175000	TNFSF11:25Kb:4.6e-10:5.6e-12:1.6e+02:2.3e+02
chr13	44425000	44450000	CCDC122:-25Kb:5.6e-06:6.8e-08:50:1.3e+02
chr13	44425000	44450000	LACC1:-25Kb:5.6e-06:6.8e-08:50:1.3e+02
chr13	44700000	44725000	SMIM2-IT1:-25Kb:1.2e-05:1.5e-07:2e+02:2.8e+02
chr13	44950000	44975000	SERP2:25Kb:8e-08:1e-09:2e+02:3e+02
chr13	45350000	45375000	LINC00330:-25Kb:3.3e-11:8.9e-13:2e+02:3.4e+02
chr13	45400000	45425000	LINC00330:25Kb:0:0:2e+02:3.9e+02
chr13	46150000	46175000	FAM194B:-25Kb:2.7e-07:3.8e-09:2.6e+02:3.9e+02
chr13	46275000	46300000	FAM194B:100Kb:3.3e-05:9.2e-07:86:1.9e+02
chr13	46450000	46475000	SIAH3:25Kb:1.1e-07:1.4e-09:2.4e+02:3.7e+02
chr13	46650000	46675000	CPB2:-25Kb:0:0:2.4e+02:4.2e+02
chr13	46650000	46675000	CPB2-AS1:25Kb:2.5e-05:3.1e-07:2.4e+02:3.4e+02
chr13	46650000	46675000	ZC3H13:25Kb:2.5e-05:3.1e-07:2.4e+02:3.4e+02
chr13	46725000	46750000	LCP1:-25Kb:1.8e-10:2.3e-12:2.4e+02:3.8e+02
chr13	47150000	47175000	LRCH1:25Kb:5.9e-05:7.7e-07:2.4e+02:3.3e+02
chr13	47425000	47450000	HTR2A:-25Kb:5.1e-11:6.5e-13:1.6e+02:2.8e+02
chr13	49075000	49100000	RCBTB2:-25Kb:4.7e-07:1.2e-08:2e+02:3.8e+02
chr13	49125000	49150000	RCBTB2:25Kb:0:0:2e+02:5.1e+02
chr13	50175000	50200000	ARL11:-25Kb:1.2e-06:1.6e-08:2.4e+02:4.1e+02
chr13	51600000	51625000	GUCY1B2:-25Kb:9.8e-12:1.3e-13:2.1e+02:3.7e+02
chr13	51875000	51900000	MIR5693:-25Kb:1.1e-10:1.4e-12:2.3e+02:4e+02
chr13	51875000	51900000	SERPINE3:-25Kb:1.1e-10:1.4e-12:2.3e+02:4e+02
chr13	52350000	52375000	DHRS12:-25Kb:5e-14:1.6e-15:2.3e+02:4.3e+02
chr13	52375000	52400000	LINC00282:-25Kb:8.1e-15:1.1e-16:2.3e+02:4.4e+02
chr13	52400000	52425000	DHRS12:25Kb:7.1e-15:1.1e-16:2.3e+02:4.4e+02
chr13	53000000	53025000	CKAP2:-25Kb:8.4e-05:1.1e-06:1e+02:2e+02
chr13	55700000	55725000	MIR5007:-25Kb:6.7e-05:8.4e-07:73:1e+02
chr13	60925000	60950000	TDRD3:-25Kb:8.1e-05:9.9e-07:1.6e+02:2.1e+02
chr13	67775000	67800000	PCDH9:-25Kb:1.5e-12:1.9e-14:85:1.3e+02
chr13	67825000	67850000	PCDH9:25Kb:3.6e-05:8.9e-07:66:95
chr13	71600000	71625000	LINC00348:25Kb:1.8e-08:2.2e-10:66:1e+02
chr13	72400000	72425000	DACH1:-25Kb:1.9e-08:2.4e-10:75:1.1e+02
chr13	73325000	73350000	BORA:25Kb:0:0:1.1e+02:1.9e+02
chr13	73325000	73350000	MZT1:25Kb:0:0:1.1e+02:1.9e+02
chr13	73375000	73400000	DIS3:25Kb:4.5e-07:5.6e-09:1.1e+02:1.6e+02
chr13	73375000	73400000	PIBF1:25Kb:4.5e-07:5.6e-09:1.1e+02:1.6e+02
chr13	73600000	73625000	KLF5:-25Kb:8.4e-05:2.1e-06:1.1e+02:1.5e+02
chr13	73650000	73675000	KLF5:25Kb:2e-09:2.4e-11:1.1e+02:1.7e+02
chr13	76025000	76050000	TBC1D4:-25Kb:4.9e-10:1.3e-11:1.9e+02:2.6e+02
chr13	76050000	76075000	COMMD6:-50Kb:2.4e-06:6.2e-08:1.1e+02:1.6e+02
chr13	76050000	76075000	UCHL3:-50Kb:2.4e-06:6.2e-08:1.1e+02:1.6e+02
chr13	76075000	76100000	COMMD6:-25Kb:0:0:1.9e+02:3.2e+02
chr13	76075000	76100000	TBC1D4:25Kb:0:0:1.9e+02:3.5e+02
chr13	76075000	76100000	UCHL3:-25Kb:0:0:1.9e+02:3.2e+02
chr13	76100000	76125000	TBC1D4:50Kb:1.4e-06:5.7e-08:1.1e+02:1.6e+02
chr13	76450000	76475000	C13orf45:25Kb:2.9e-05:3.8e-07:1.1e+02:1.7e+02
chr13	77475000	77500000	KCTD12:25Kb:1.1e-06:1.4e-08:92:2e+02
chr13	77500000	77525000	IRG1:-25Kb:9.5e-06:1.2e-07:2e+02:3e+02
chr13	77525000	77550000	BTF3P11:25Kb:1e-05:1.3e-07:2e+02:3e+02
chr13	79200000	79225000	POU4F1:25Kb:0:0:1.3e+02:2.6e+02
chr13	79200000	79225000	RNF219:-25Kb:1.4e-10:1.7e-12:1.3e+02:2e+02
chr13	80000000	80025000	NDFIP2:-50Kb:9.8e-07:1.2e-08:74:1.3e+02
chr13	80000000	80025000	NDFIP2-AS1:-50Kb:9.8e-07:1.2e-08:74:1.3e+02
chr13	80025000	80050000	NDFIP2:-25Kb:3.9e-05:1.5e-06:1.3e+02:1.8e+02
chr13	80025000	80050000	NDFIP2-AS1:-25Kb:3.9e-05:1.5e-06:1.3e+02:1.8e+02
chr13	80075000	80100000	NDFIP2:25Kb:4.6e-06:1.2e-07:1.3e+02:1.9e+02
chr13	80075000	80100000	NDFIP2-AS1:25Kb:4.6e-06:1.2e-07:1.3e+02:1.9e+02
chr13	80100000	80125000	RBM26:125Kb:8.9e-07:1.1e-08:32:85
chr13	80100000	80125000	RBM26-AS1:125Kb:8.9e-07:1.1e-08:32:85
chr13	80625000	80650000	SPRY2:-275Kb:3.3e-05:9e-07:28:74
chr13	80875000	80900000	SPRY2:-25Kb:1.4e-07:1.9e-09:1.1e+02:1.7e+02
chr13	84725000	84750000	LINC00333:25Kb:0:0:77:1.3e+02
chr13	85950000	85975000	LINC00351:25Kb:1.3e-08:1.6e-10:50:1.1e+02
chr13	91600000	91625000	LINC00410:25Kb:1.8e-14:2.2e-16:1.1e+02:1.8e+02
chr13	91825000	91850000	LINC00379:-25Kb:0:0:1.5e+02:2.3e+02
chr13	91875000	91900000	LINC00379:25Kb:0:0:1.5e+02:2.5e+02
chr13	93900000	93925000	GPC6:25Kb:0:0:73:1.7e+02
chr13	94475000	94500000	GPC6-AS2:-25Kb:1.9e-08:2.3e-10:73:1.6e+02
chr13	94525000	94550000	GPC6-AS2:25Kb:5.9e-06:1.4e-07:73:1.4e+02
chr13	95075000	95100000	GPR180:-175Kb:4.2e-05:5.2e-07:46:1.2e+02
chr13	95200000	95225000	TGDS:-25Kb:9.6e-08:1.2e-09:2e+02:2.9e+02
chr13	96100000	96125000	CLDN10:25Kb:4.9e-05:6.2e-07:2.2e+02:3e+02
chr13	96700000	96725000	HS6ST3:-25Kb:1.4e-05:1.7e-07:83:1.7e+02
chr13	96725000	96750000	UGGT2:25Kb:1.7e-05:2e-07:83:1.7e+02
chr13	96750000	96775000	HS6ST3:25Kb:3.3e-05:8.1e-07:83:1.6e+02
chr13	97600000	97625000	LINC00359:-25Kb:1.9e-06:2.4e-08:83:1.5e+02
chr13	97600000	97625000	OXGR1:-25Kb:1.9e-06:2.4e-08:83:1.5e+02
chr13	97650000	97675000	LINC00359:25Kb:7.8e-05:2e-06:1.6e+02:2.2e+02
chr13	97650000	97675000	OXGR1:25Kb:7.8e-05:2e-06:1.6e+02:2.2e+02
chr13	97825000	97850000	MBNL2:-25Kb:1e-06:1.3e-08:1.6e+02:2.3e+02
chr13	99125000	99150000	STK24:-100Kb:5e-05:8.2e-07:81:1.6e+02
chr13	99200000	99225000	STK24:-25Kb:5e-05:1.3e-06:2.3e+02:3.1e+02
chr13	99975000	100000000	FKSG29:-25Kb:2.1e-07:5.4e-09:2.7e+02:3.7e+02
chr13	99975000	100000000	MIR623:-25Kb:2.1e-07:5.4e-09:2.7e+02:3.7e+02
chr13	100025000	100050000	FKSG29:25Kb:8.9e-09:1.2e-10:2.7e+02:3.8e+02
chr13	100025000	100050000	MIR548AN:-25Kb:1.6e-06:2.1e-08:2.7e+02:3.7e+02
chr13	100025000	100050000	MIR623:25Kb:8.9e-09:1.2e-10:2.7e+02:3.8e+02
chr13	100075000	100100000	MIR548AN:25Kb:1.6e-06:4e-08:2.7e+02:3.7e+02
chr13	100250000	100275000	MIR4306:-25Kb:4.8e-10:6.2e-12:1.2e+02:2.4e+02
chr13	100275000	100300000	CLYBL:25Kb:3.1e-10:3.8e-12:1.2e+02:2.4e+02
chr13	100575000	100600000	ZIC2:-50Kb:7.5e-05:9.5e-07:94:1.8e+02
chr13	100575000	100600000	ZIC5:-25Kb:0:0:1.2e+02:2.9e+02
chr13	100750000	100775000	PCCA:25Kb:6.4e-07:7.8e-09:1.2e+02:2.2e+02
chr13	101100000	101125000	PCCA-AS1:-25Kb:4.3e-13:5.4e-15:1.2e+02:2.5e+02
chr13	101150000	101175000	PCCA-AS1:25Kb:5.9e-07:1.5e-08:1.2e+02:2.1e+02
chr13	101250000	101275000	GGACT:25Kb:3.1e-08:4.1e-10:2e+02:2.9e+02
chr13	101275000	101300000	GGACT:50Kb:3.2e-06:8.6e-08:1.1e+02:2e+02
chr13	101300000	101325000	TMTC4:-25Kb:2.2e-05:2.8e-07:2e+02:2.7e+02
chr13	103225000	103250000	ERCC5:-250Kb:4.9e-13:6.8e-15:29:1.4e+02
chr13	103225000	103250000	METTL21C:-100Kb:4.5e-06:1.9e-07:62:1.4e+02
chr13	103225000	103250000	TEX30:-200Kb:6.3e-06:8.6e-08:35:1.1e+02
chr13	103250000	103275000	ERCC5:-225Kb:2.1e-06:8.8e-08:32:1.1e+02
chr13	103250000	103275000	TPP2:25Kb:1.2e-06:1e-07:1.9e+02:2.7e+02
chr13	103275000	103300000	TEX30:-150Kb:2e-05:5.6e-07:44:1.2e+02
chr13	103275000	103300000	TPP2:50Kb:2.5e-06:2.9e-07:1.1e+02:1.8e+02
chr13	103300000	103325000	ERCC5:-175Kb:2e-05:1.1e-06:39:1.1e+02
chr13	103300000	103325000	METTL21C:-25Kb:8.5e-13:2.4e-14:1.9e+02:3e+02
chr13	103325000	103350000	TPP2:100Kb:1.5e-06:1.5e-07:62:1.4e+02
chr13	103350000	103375000	ERCC5:-125Kb:1.9e-06:5.1e-08:51:1.3e+02
chr13	103350000	103375000	METTL21C:25Kb:0:0:1.9e+02:3.2e+02
chr13	103350000	103375000	TPP2:125Kb:3.2e-11:1.4e-12:51:1.5e+02
chr13	103375000	103400000	CCDC168:-25Kb:0:0:1.9e+02:3.2e+02
chr13	103375000	103400000	TPP2:150Kb:1.4e-08:8.1e-10:44:1.3e+02
chr13	103425000	103450000	BIVM:-25Kb:6.8e-05:8.9e-07:1.9e+02:2.6e+02
chr13	103425000	103450000	BIVM-ERCC5:-25Kb:6.8e-05:8.9e-07:1.9e+02:2.6e+02
chr13	103425000	103450000	KDELC1:-25Kb:6.8e-05:8.9e-07:1.9e+02:2.6e+02
chr13	103425000	103450000	TPP2:200Kb:8.2e-07:6e-08:35:1.1e+02
chr13	103450000	103475000	TEX30:25Kb:2.1e-05:8.4e-07:1.9e+02:2.6e+02
chr13	103450000	103475000	TPP2:225Kb:9.8e-05:1.3e-05:32:93
chr13	103475000	103500000	TPP2:250Kb:9.2e-14:2.7e-15:29:1.4e+02
chr13	103500000	103525000	TPP2:275Kb:0:0:27:1.5e+02
chr13	103550000	103575000	METTL21EP:25Kb:7.2e-08:9e-10:1.2e+02:2e+02
chr13	106125000	106150000	DAOA:25Kb:1.4e-09:1.7e-11:99:1.5e+02
chr13	107225000	107250000	LINC00551:-25Kb:0:0:2e+02:3.4e+02
chr13	107275000	107300000	LINC00443:-25Kb:6.6e-05:8.3e-07:2e+02:2.6e+02
chr13	107275000	107300000	LINC00551:25Kb:1.3e-07:3.5e-09:2e+02:2.8e+02
chr13	108475000	108500000	FAM155A:-25Kb:2.6e-07:3.2e-09:1.2e+02:1.7e+02
chr13	108825000	108850000	ABHD13:-25Kb:1.9e-07:2.3e-09:1.2e+02:1.8e+02
chr13	108825000	108850000	LIG4:-25Kb:1.9e-07:2.3e-09:1.2e+02:1.8e+02
chr13	111125000	111150000	COL4A2-AS1:-25Kb:4.3e-15:1.1e-16:2.3e+02:3.7e+02
chr13	111125000	111150000	RAB20:-75Kb:4.1e-05:1.6e-06:1.1e+02:1.8e+02
chr13	111150000	111175000	RAB20:-50Kb:3.6e-05:9.4e-07:1.4e+02:2.2e+02
chr13	111175000	111200000	COL4A2-AS1:25Kb:0:0:2.3e+02:3.8e+02
chr13	111175000	111200000	RAB20:-25Kb:0:0:2.3e+02:4e+02
chr13	111200000	111225000	COL4A2-AS1:50Kb:2e-05:7.8e-07:1.4e+02:2.2e+02
chr13	113000000	113025000	SPACA7:-25Kb:3.2e-05:3.8e-07:1.6e+02:2.8e+02
chr13	114300000	114325000	LINC00565:-325Kb:2.8e-09:5.2e-11:58:3e+02
chr13	114450000	114475000	LINC00565:-175Kb:5.8e-06:2.1e-07:1.9e+02:3.8e+02
chr14	20875000	20900000	APEX1:-25Kb:7e-06:9.1e-08:2.5e+02:4.9e+02
chr14	20875000	20900000	KLHL33:-25Kb:7e-06:9.1e-08:2.5e+02:4.9e+02
chr14	20875000	20900000	OSGEP:-25Kb:7e-06:9.1e-08:2.5e+02:4.9e+02
chr14	20900000	20925000	TEP1:25Kb:6.9e-06:8.8e-08:2.5e+02:4.9e+02
chr14	21475000	21500000	RNASE13:-25Kb:1.4e-05:1.8e-07:3.1e+02:5.4e+02
chr14	21475000	21500000	RNASE7:-25Kb:1.4e-05:1.8e-07:3.1e+02:5.4e+02
chr14	21500000	21525000	NDRG2:25Kb:1.6e-05:1.9e-07:3.1e+02:5.4e+02
chr14	21500000	21525000	TPPP2:25Kb:1.6e-05:1.9e-07:3.1e+02:5.4e+02
chr14	21525000	21550000	TMEM253:-25Kb:2.5e-10:3.2e-12:3.1e+02:6.1e+02
chr14	21525000	21550000	ZNF219:-25Kb:2.5e-10:3.2e-12:3.1e+02:6.1e+02
chr14	21550000	21575000	ARHGEF40:25Kb:8.4e-10:1e-11:3.1e+02:6.1e+02
chr14	21550000	21575000	RNASE8:25Kb:8.4e-10:1e-11:3.1e+02:6.1e+02
chr14	21700000	21725000	SNORD8:-150Kb:5.8e-06:7.5e-08:69:1.8e+02
chr14	21700000	21725000	SNORD9:-150Kb:5.8e-06:7.5e-08:69:1.8e+02
chr14	21700000	21725000	SUPT16H:-150Kb:5.8e-06:7.5e-08:69:1.8e+02
chr14	23450000	23475000	PSMB11:-50Kb:1.1e-06:1.4e-08:2.1e+02:3.7e+02
chr14	23450000	23475000	PSMB5:-50Kb:1.1e-06:1.4e-08:2.1e+02:3.7e+02
chr14	23475000	23500000	PSMB11:-25Kb:7.4e-05:1.9e-06:3.5e+02:4.9e+02
chr14	23475000	23500000	PSMB5:-25Kb:7.4e-05:1.9e-06:3.5e+02:4.9e+02
chr14	23500000	23525000	AJUBA:50Kb:3.3e-07:4.1e-09:2.1e+02:3.7e+02
chr14	23500000	23525000	C14orf93:25Kb:7.6e-05:9.2e-07:3.5e+02:4.9e+02
chr14	23525000	23550000	AJUBA:75Kb:6.5e-05:1.6e-06:1.5e+02:2.8e+02
chr14	23825000	23850000	MIR208A:-25Kb:1.1e-05:2.8e-07:3.5e+02:5.1e+02
chr14	23850000	23875000	CMTM5:25Kb:2.3e-05:2.9e-07:3.5e+02:5.1e+02
chr14	23850000	23875000	EFS:25Kb:2.3e-05:2.9e-07:3.5e+02:5.1e+02
chr14	23850000	23875000	IL25:25Kb:2.3e-05:2.9e-07:3.5e+02:5.1e+02
chr14	23850000	23875000	MIR208B:-25Kb:3.3e-11:4.2e-13:3.5e+02:5.8e+02
chr14	23850000	23875000	MYH6:-25Kb:3.3e-11:4.2e-13:3.5e+02:5.8e+02
chr14	23875000	23900000	MIR208A:25Kb:1.8e-11:2.3e-13:3.5e+02:5.8e+02
chr14	24525000	24550000	NRL:-25Kb:2e-12:2.6e-14:4e+02:6.3e+02
chr14	24525000	24550000	PCK2:-25Kb:2e-12:2.6e-14:4e+02:6.3e+02
chr14	24550000	24575000	CPNE6:25Kb:2.2e-12:2.8e-14:4e+02:6.3e+02
chr14	24700000	24725000	CIDEB:-75Kb:6.1e-08:1.6e-09:1.7e+02:3.5e+02
chr14	24700000	24725000	DHRS1:-50Kb:0:0:2.3e+02:5.2e+02
chr14	24700000	24725000	LTB4R2:-75Kb:6.1e-08:1.6e-09:1.7e+02:3.5e+02
chr14	24700000	24725000	LTB4R:-75Kb:6.1e-08:1.6e-09:1.7e+02:3.5e+02
chr14	24700000	24725000	NOP9:-50Kb:0:0:2.3e+02:5.2e+02
chr14	24700000	24725000	RABGGTA:-25Kb:0:0:4e+02:7.3e+02
chr14	24700000	24725000	TGM1:-25Kb:0:0:4e+02:7.3e+02
chr14	24725000	24750000	DHRS1:-25Kb:2.5e-13:6.6e-15:4e+02:6.4e+02
chr14	24725000	24750000	GMPR2:25Kb:0:0:4e+02:7.3e+02
chr14	24725000	24750000	NEDD8-MDP1:25Kb:0:0:4e+02:7.3e+02
chr14	24725000	24750000	NOP9:-25Kb:2.5e-13:6.6e-15:4e+02:6.4e+02
chr14	24725000	24750000	TINF2:25Kb:0:0:4e+02:7.3e+02
chr14	24750000	24775000	CIDEB:-25Kb:9.1e-09:1.2e-10:4e+02:6e+02
chr14	24750000	24775000	GMPR2:50Kb:0:0:2.3e+02:5.2e+02
chr14	24750000	24775000	LTB4R2:-25Kb:9.1e-09:1.2e-10:4e+02:6e+02
chr14	24750000	24775000	LTB4R:-25Kb:9.1e-09:1.2e-10:4e+02:6e+02
chr14	24750000	24775000	NEDD8-MDP1:50Kb:0:0:2.3e+02:5.2e+02
chr14	24750000	24775000	RABGGTA:25Kb:2.7e-13:7e-15:4e+02:6.4e+02
[truncated: 5,571 more rows]
