# Supplementary material for: Promoter-enhancer interactions identified from Hi-C data using probabilistic models and hierarchical topological domains
Source: Nat Commun. 2017 Dec 21;8:2237. doi: 10.1038/s41467-017-02386-3 (PMC5740158; doi:10.1038/s41467-017-02386-3)
Supplement: Supplementary file 4 — Supplementary Data 1 [file 41467_2017_2386_MOESM4_ESM.zip › lib25_NHEK.enh_1e-10.bed]

chr1	525000	550000	LOC100288069:-175Kb:0:0:0:1.9e+02
chr1	1100000	1125000	TNFRSF18:-25Kb:5.5e-11:6.9e-13:1.3e+02:2e+02
chr1	1100000	1125000	TNFRSF4:-25Kb:5.5e-11:6.9e-13:1.3e+02:2e+02
chr1	1125000	1150000	MIR200A:25Kb:3.8e-11:4.8e-13:1.3e+02:2e+02
chr1	1125000	1150000	MIR200B:25Kb:3.8e-11:4.8e-13:1.3e+02:2e+02
chr1	1125000	1150000	MIR429:25Kb:3.8e-11:4.8e-13:1.3e+02:2e+02
chr1	1125000	1150000	TTLL10:25Kb:3.8e-11:4.8e-13:1.3e+02:2e+02
chr1	1300000	1325000	CCNL2:-25Kb:0:0:86:1.8e+02
chr1	1300000	1325000	LOC148413:-25Kb:0:0:86:1.8e+02
chr1	1300000	1325000	MRPL20:-25Kb:0:0:86:1.8e+02
chr1	1325000	1350000	ANKRD65:-25Kb:0:0:86:1.7e+02
chr1	1325000	1350000	AURKAIP1:25Kb:0:0:86:1.8e+02
chr1	1325000	1350000	TMEM88B:-25Kb:0:0:86:1.7e+02
chr1	1325000	1350000	VWA1:-25Kb:0:0:86:1.7e+02
chr1	1350000	1375000	CCNL2:25Kb:0:0:86:1.7e+02
chr1	1350000	1375000	LOC148413:25Kb:0:0:86:1.7e+02
chr1	1350000	1375000	MRPL20:25Kb:0:0:86:1.7e+02
chr1	1500000	1525000	C1orf233:-25Kb:0:0:55:1.7e+02
chr1	1525000	1550000	SSU72:25Kb:0:0:55:1.7e+02
chr1	1875000	1900000	GABRD:-75Kb:0:0:54:1.4e+02
chr1	1875000	1900000	KIAA1751:-50Kb:8.8e-12:2.2e-13:86:1.5e+02
chr1	1900000	1925000	KIAA1751:-25Kb:8.8e-12:2.1e-13:1.9e+02:2.6e+02
chr1	2250000	2275000	LOC100129534:-25Kb:0:0:1.5e+02:2.3e+02
chr1	3725000	3750000	CEP104:-25Kb:0:0:46:2.4e+02
chr1	3725000	3750000	DFFB:-25Kb:0:0:46:2.4e+02
chr1	3775000	3800000	C1orf174:-25Kb:0:0:46:2e+02
chr1	3775000	3800000	CEP104:25Kb:1.7e-11:4.1e-13:46:1.5e+02
chr1	3775000	3800000	DFFB:25Kb:1.7e-11:4.1e-13:46:1.5e+02
chr1	3775000	3800000	LOC100133612:-25Kb:0:0:46:2e+02
chr1	4675000	4700000	AJAP1:-25Kb:1.1e-13:1.3e-15:39:1.6e+02
chr1	9250000	9275000	H6PD:-25Kb:3.7e-13:4.6e-15:2.3e+02:3.2e+02
chr1	11925000	11950000	NPPA:25Kb:0:0:1.7e+02:3.7e+02
chr1	11925000	11950000	NPPA-AS1:25Kb:0:0:1.7e+02:3.7e+02
chr1	11925000	11950000	NPPB:25Kb:0:0:1.7e+02:3.7e+02
chr1	12175000	12200000	MIR4632:-75Kb:0:0:80:2.4e+02
chr1	12300000	12325000	VPS13D:25Kb:0:0:30:2e+02
chr1	12750000	12775000	AADACL3:-25Kb:0:0:1.5:2.2e+02
chr1	16775000	16800000	CROCCP3:-25Kb:0:0:54:1.9e+02
chr1	16925000	16950000	CROCC:-300Kb:0:0:2.5:1.2e+02
chr1	16925000	16950000	CROCCP2:-25Kb:0:0:48:2e+02
chr1	16925000	16950000	MST1P2:-25Kb:0:0:48:2e+02
chr1	16950000	16975000	NBPF1:25Kb:0:0:48:2e+02
chr1	17000000	17025000	ESPNP:-25Kb:0:0:0:1.8e+02
chr1	17050000	17075000	ESPNP:25Kb:0:0:0:1.6e+02
chr1	17225000	17250000	NBPF1:300Kb:8e-15:3.3e-16:2.5:1.2e+02
chr1	17250000	17275000	NBPF1:325Kb:0:0:2.4:1.5e+02
chr1	19150000	19175000	TAS1R2:-25Kb:0:0:2.1e+02:3.4e+02
chr1	20625000	20650000	VWA5B1:25Kb:0:0:2.5e+02:3.9e+02
chr1	21625000	21650000	ECE1:-25Kb:2.6e-14:3.3e-16:2e+02:3.2e+02
chr1	23150000	23175000	MIR4253:-25Kb:0:0:2.7e+02:4.1e+02
chr1	24125000	24150000	CNR2:-100Kb:3.6e-12:9.3e-14:19:1.2e+02
chr1	24125000	24150000	FUCA1:-50Kb:2.3e-11:6e-13:46:1.5e+02
chr1	24150000	24175000	FUCA1:-25Kb:0:0:1.1e+02:2.4e+02
chr1	24175000	24200000	GALE:50Kb:1.4e-11:3.6e-13:46:1.5e+02
chr1	24175000	24200000	HMGCL:25Kb:0:0:1.1e+02:2.4e+02
chr1	24200000	24225000	CNR2:-25Kb:1.6e-12:2.1e-14:1.1e+02:2.2e+02
chr1	24225000	24250000	GALE:100Kb:2.5e-12:3.2e-14:19:1.2e+02
chr1	24700000	24725000	LOC284632:175Kb:5e-14:6.7e-16:42:1.6e+02
chr1	26275000	26300000	PAFAH2:-25Kb:0:0:2.5e+02:3.7e+02
chr1	26925000	26950000	PIGV:-175Kb:5.7e-11:7.2e-13:37:1.3e+02
chr1	29525000	29550000	MECR:-25Kb:0:0:33:2.1e+02
chr1	29525000	29550000	PTPRU:-25Kb:0:0:33:2.1e+02
chr1	31250000	31275000	SDC3:-125Kb:0:0:44:2e+02
chr1	32000000	32025000	LOC284551:25Kb:5.3e-14:6.7e-16:2.3e+02:3.4e+02
chr1	32175000	32200000	MIR4254:-25Kb:0:0:2.6e+02:3.7e+02
chr1	32950000	32975000	ZBTB8B:25Kb:0:0:2e+02:3.1e+02
chr1	35275000	35300000	GJA4:25Kb:2.1e-13:2.6e-15:2e+02:3e+02
chr1	35375000	35400000	DLGAP3:25Kb:1.4e-12:1.7e-14:2e+02:2.9e+02
chr1	36025000	36050000	C1orf216:-150Kb:0:0:46:1.5e+02
chr1	36175000	36200000	TFAP2E:150Kb:0:0:46:1.5e+02
chr1	36350000	36375000	AGO3:-25Kb:0:0:2.3e+02:3.2e+02
chr1	36950000	36975000	CSF3R:25Kb:0:0:2e+02:3e+02
chr1	36950000	36975000	MRPS15:25Kb:0:0:2e+02:3e+02
chr1	37900000	37925000	LOC728431:-25Kb:0:0:61:2.2e+02
chr1	37900000	37925000	ZC3H12A:-25Kb:0:0:61:2.2e+02
chr1	38650000	38675000	LOC339442:-25Kb:8.9e-15:2.2e-16:1.7e+02:3.2e+02
chr1	38700000	38725000	LOC339442:25Kb:8.9e-15:2.2e-16:1.7e+02:3.2e+02
chr1	40075000	40100000	HEYL:-25Kb:1.1e-13:1.3e-15:2.1e+02:3.4e+02
chr1	40375000	40400000	MFSD2A:-25Kb:0:0:2.4e+02:3.6e+02
chr1	40575000	40600000	PPT1:25Kb:0:0:2e+02:3.7e+02
chr1	43325000	43350000	ZNF691:25Kb:1.7e-12:2.1e-14:2.2e+02:3.2e+02
chr1	45200000	45225000	RPS8:-25Kb:8.7e-12:1.1e-13:2e+02:3e+02
chr1	45200000	45225000	SNORD38A:-25Kb:8.7e-12:1.1e-13:2e+02:3e+02
chr1	45200000	45225000	SNORD38B:-25Kb:8.7e-12:1.1e-13:2e+02:3e+02
chr1	45200000	45225000	SNORD46:-25Kb:8.7e-12:1.1e-13:2e+02:3e+02
chr1	45200000	45225000	SNORD55:-25Kb:8.7e-12:1.1e-13:2e+02:3e+02
chr1	45225000	45250000	KIF2C:25Kb:1.4e-11:1.6e-13:2e+02:3e+02
chr1	45750000	45775000	HECTD3:275Kb:2.5e-11:3.5e-13:25:1.2e+02
chr1	45750000	45775000	UROD:275Kb:2.5e-11:3.5e-13:25:1.2e+02
chr1	46500000	46525000	TSPAN1:-125Kb:7.6e-11:1.9e-12:52:1.9e+02
chr1	46600000	46625000	TSPAN1:-25Kb:2.8e-13:3.6e-15:2.1e+02:3.6e+02
chr1	46725000	46750000	LRRC41:-25Kb:0:0:0:2.9e+02
chr1	46725000	46750000	RAD54L:25Kb:0:0:0:2.6e+02
chr1	46725000	46750000	UQCRH:-25Kb:0:0:0:2.9e+02
chr1	46775000	46800000	LRRC41:25Kb:0:0:0:2.1e+02
chr1	46775000	46800000	UQCRH:25Kb:0:0:0:2.1e+02
chr1	50475000	50500000	ELAVL4:-25Kb:7.5e-13:1.8e-14:1.2e+02:2.6e+02
chr1	50500000	50525000	AGBL4:25Kb:2.4e-12:3e-14:1.2e+02:2.6e+02
chr1	50525000	50550000	ELAVL4:25Kb:9e-15:1.1e-16:1.2e+02:2.7e+02
chr1	53575000	53600000	SLC1A7:-25Kb:0:0:2.1e+02:3.2e+02
chr1	55400000	55425000	BSND:-50Kb:0:0:1.3e+02:2.6e+02
chr1	57325000	57350000	C8A:25Kb:0:0:2.4e+02:3.6e+02
chr1	59125000	59150000	MYSM1:-25Kb:0:0:58:2.2e+02
chr1	60250000	60275000	HOOK1:-25Kb:0:0:69:2.8e+02
chr1	64025000	64050000	DLEU2L:25Kb:0:0:75:2.2e+02
chr1	65850000	65875000	LEPROT:-25Kb:0:0:2.1e+02:3.1e+02
chr1	70250000	70275000	LRRC7:25Kb:0:0:55:2.1e+02
chr1	72275000	72300000	NEGR1-IT1:-25Kb:9e-15:1.1e-16:2.1e+02:2.9e+02
chr1	78700000	78725000	MGC27382:25Kb:6.4e-12:7.9e-14:1.3e+02:2.4e+02
chr1	78975000	79000000	PTGFR:25Kb:1.1e-11:1.4e-13:1.3e+02:2.4e+02
chr1	79125000	79150000	IFI44:25Kb:0:0:1.3e+02:3.6e+02
chr1	84775000	84800000	SAMD13:25Kb:0:0:2.3e+02:3.6e+02
chr1	85175000	85200000	SSX2IP:25Kb:0:0:2.3e+02:3.5e+02
chr1	87550000	87575000	LOC339524:-25Kb:0:0:72:2.1e+02
chr1	89100000	89125000	PKN2:-25Kb:2.3e-11:2.8e-13:2.3e+02:3.3e+02
chr1	89400000	89425000	CCBL2:-25Kb:0:0:1.1e+02:2.4e+02
chr1	89550000	89575000	GBP2:-25Kb:0:0:1.4e+02:2.9e+02
chr1	89600000	89625000	GBP2:25Kb:2.5e-12:6.4e-14:1.4e+02:2.4e+02
chr1	89625000	89650000	GBP4:-25Kb:0:0:1.4e+02:2.8e+02
chr1	89650000	89675000	GBP7:25Kb:0:0:1.4e+02:2.8e+02
chr1	89675000	89700000	GBP4:25Kb:0:0:1.4e+02:2.8e+02
chr1	89700000	89725000	GBP5:-25Kb:0:0:1.4e+02:2.8e+02
chr1	89750000	89775000	GBP5:25Kb:0:0:1.4e+02:2.6e+02
chr1	90250000	90275000	GEMIN8P4:-200Kb:3.8e-11:4.9e-13:36:1.4e+02
chr1	90250000	90275000	ZNF326:-200Kb:3.8e-11:4.9e-13:36:1.4e+02
chr1	92425000	92450000	BRDT:25Kb:0:0:65:2.2e+02
chr1	99150000	99175000	SNX7:25Kb:4.3e-14:5.6e-16:1.6e+02:2.6e+02
chr1	99750000	99775000	LPPR4:25Kb:1e-11:1.3e-13:2.2e+02:3e+02
chr1	100075000	100100000	PALMD:-25Kb:0:0:2.2e+02:3.4e+02
chr1	100200000	100225000	FRRS1:-25Kb:0:0:91:2.2e+02
chr1	101150000	101175000	VCAM1:-25Kb:0:0:1.5e+02:3e+02
chr1	101200000	101225000	VCAM1:25Kb:0:0:1.5e+02:2.7e+02
chr1	101775000	101800000	RNU6-6:-25Kb:0:0:2.5e+02:3.7e+02
chr1	104075000	104100000	ACTG1P4:-25Kb:2.2e-13:5.8e-15:52:1.7e+02
chr1	104100000	104125000	AMY2B:25Kb:5e-13:6.2e-15:52:1.7e+02
chr1	104125000	104150000	ACTG1P4:25Kb:0:0:13:2.7e+02
chr1	104625000	104650000	LOC100129138:25Kb:3.4e-12:4.3e-14:1.8e+02:2.9e+02
chr1	107550000	107575000	PRMT6:-25Kb:0:0:2e+02:2.9e+02
chr1	107700000	107725000	NTNG1:25Kb:2.9e-13:3.9e-15:70:1.6e+02
chr1	110025000	110050000	AMIGO1:-25Kb:3.3e-11:4e-13:2.6e+02:3.8e+02
chr1	110050000	110075000	ATXN7L2:25Kb:3.4e-11:4.1e-13:2.6e+02:3.8e+02
chr1	110050000	110075000	CYB561D1:25Kb:3.4e-11:4.1e-13:2.6e+02:3.8e+02
chr1	110950000	110975000	PROK1:-25Kb:0:0:2.6e+02:4.4e+02
chr1	110975000	111000000	LAMTOR5:25Kb:0:0:2.6e+02:4.4e+02
chr1	111300000	111325000	KCNA2:150Kb:0:0:54:2e+02
chr1	113325000	113350000	FAM19A3:75Kb:8.1e-13:1.1e-14:71:1.7e+02
chr1	113325000	113350000	PPM1J:75Kb:8.1e-13:1.1e-14:71:1.7e+02
chr1	113325000	113350000	RHOC:75Kb:8.1e-13:1.1e-14:71:1.7e+02
chr1	114650000	114675000	SYT6:-25Kb:7e-12:8.7e-14:2.6e+02:3.6e+02
chr1	115600000	115625000	TSPAN2:-25Kb:7.3e-12:9e-14:2.8e+02:3.9e+02
chr1	116975000	117000000	ATP1A1OS:25Kb:6.5e-13:8.3e-15:2.1e+02:3.4e+02
chr1	119825000	119850000	HAO2:-75Kb:8.6e-15:1.1e-16:69:1.6e+02
chr1	120200000	120225000	ZNF697:25Kb:0:0:2.6e+02:3.7e+02
chr1	121175000	121200000	EMBP1:-75Kb:4.4e-11:1.7e-12:5:66
chr1	121225000	121250000	EMBP1:-25Kb:0:0:89:1.9e+02
chr1	121475000	121500000	EMBP1:225Kb:0:0:0.68:1.4e+02
chr1	145000000	145025000	PDE4DIP:-75Kb:0:0:90:2.8e+02
chr1	145000000	145025000	SEC22B:-75Kb:0:0:90:2.8e+02
chr1	145025000	145050000	PDE4DIP:-50Kb:0:0:1.7e+02:3.6e+02
chr1	145025000	145050000	SEC22B:-50Kb:0:0:1.7e+02:3.6e+02
chr1	145050000	145075000	PDE4DIP:-25Kb:0:0:4.9e+02:8.4e+02
chr1	145050000	145075000	SEC22B:-25Kb:0:0:4.9e+02:8.4e+02
chr1	145100000	145125000	PDE4DIP:25Kb:1.3e-14:6.7e-16:4.9e+02:6.6e+02
chr1	145100000	145125000	SEC22B:25Kb:1.3e-14:6.7e-16:4.9e+02:6.6e+02
chr1	146625000	146650000	CHD1L:-75Kb:8.1e-15:2.2e-16:11:1.1e+02
chr1	146700000	146725000	PDIA3P:75Kb:3.1e-14:4.4e-16:11:1.1e+02
chr1	146700000	146725000	PRKAB2:75Kb:3.1e-14:4.4e-16:11:1.1e+02
chr1	146725000	146750000	CHD1L:25Kb:0:0:0.065:2e+02
chr1	146975000	147000000	BCL9:-25Kb:0:0:2.2e+02:3.3e+02
chr1	147000000	147025000	LINC00624:25Kb:0:0:2.2e+02:3.3e+02
chr1	147025000	147050000	BCL9:25Kb:1.3e-11:3.4e-13:2.2e+02:3.2e+02
chr1	147075000	147100000	LINC00624:100Kb:1.3e-11:3.4e-13:69:1.6e+02
chr1	147775000	147800000	MIR5087:-25Kb:0:0:0:1.8e+02
chr1	147825000	147850000	MIR5087:25Kb:0:0:0:1.2e+02
chr1	150225000	150250000	C1orf51:-25Kb:0:0:2.2e+02:3.1e+02
chr1	150225000	150250000	MRPS21:-25Kb:0:0:2.2e+02:3.1e+02
chr1	150250000	150275000	APH1A:25Kb:0:0:2.2e+02:3.1e+02
chr1	150250000	150275000	C1orf54:25Kb:0:0:2.2e+02:3.1e+02
chr1	150250000	150275000	CA14:25Kb:0:0:2.2e+02:3.1e+02
chr1	150850000	150875000	SETDB1:-25Kb:0:0:2.1e+02:3e+02
chr1	152025000	152050000	TCHH:-50Kb:4.4e-14:5.6e-16:1.2e+02:2.5e+02
chr1	152100000	152125000	RPTN:-25Kb:0:0:2.2e+02:4.1e+02
chr1	152100000	152125000	TCHH:25Kb:1.7e-12:4.3e-14:2.2e+02:3.4e+02
chr1	152300000	152325000	FLG2:-25Kb:4.1e-13:5.3e-15:2.2e+02:3.5e+02
chr1	152850000	152875000	IVL:-25Kb:0:0:2.3e+02:4.1e+02
chr1	152875000	152900000	SMCP:25Kb:0:0:2.3e+02:4.1e+02
chr1	153200000	153225000	LOR:-25Kb:0:0:2.3e+02:4.1e+02
chr1	153325000	153350000	S100A8:-25Kb:2.3e-11:2.9e-13:2.5e+02:3.8e+02
chr1	153350000	153375000	S100A12:25Kb:3.5e-11:4.6e-13:2.5e+02:3.8e+02
chr1	153350000	153375000	S100A9:25Kb:3.5e-11:4.6e-13:2.5e+02:3.8e+02
chr1	155850000	155875000	GON4L:25Kb:0:0:1.6e+02:3.2e+02
chr1	155850000	155875000	SYT11:25Kb:0:0:1.6e+02:3.2e+02
chr1	156350000	156375000	C1orf61:-25Kb:5.5e-13:6.8e-15:2.5e+02:3.9e+02
chr1	156350000	156375000	MIR9-1:-25Kb:5.5e-13:6.8e-15:2.5e+02:3.9e+02
chr1	156925000	156950000	MIR765:25Kb:0:0:2.7e+02:3.9e+02
chr1	159650000	159675000	CRP:-25Kb:6.5e-13:8.2e-15:2.3e+02:3.5e+02
chr1	159750000	159775000	CCDC19:-100Kb:0:0:60:2.1e+02
chr1	159850000	159875000	DUSP23:100Kb:0:0:60:2.1e+02
chr1	159850000	159875000	FCRL6:100Kb:0:0:60:2.1e+02
chr1	161650000	161675000	FCRLA:-25Kb:7.2e-14:8.9e-16:68:2.8e+02
chr1	161650000	161675000	FCRLB:-25Kb:7.2e-14:8.9e-16:68:2.8e+02
chr1	161675000	161700000	RPL31P11:25Kb:6.3e-14:7.8e-16:68:2.8e+02
chr1	165350000	165375000	LOC400794:-200Kb:0:0:47:2e+02
chr1	165375000	165400000	LOC400794:-175Kb:2.2e-13:5.9e-15:52:1.6e+02
chr1	166900000	166925000	ILDR2:-25Kb:1.2e-11:1.6e-13:2.2e+02:3.3e+02
chr1	166975000	167000000	MAEL:25Kb:0:0:2.2e+02:3.6e+02
chr1	167075000	167100000	DUSP27:25Kb:6.8e-11:8.5e-13:2.2e+02:3.3e+02
chr1	167075000	167100000	GPA33:25Kb:6.8e-11:8.5e-13:2.2e+02:3.3e+02
chr1	168650000	168675000	DPT:-25Kb:0:0:1.4e+02:2.9e+02
chr1	168725000	168750000	LINC00626:-25Kb:6.8e-12:1.7e-13:1.4e+02:2.7e+02
chr1	168775000	168800000	LINC00626:25Kb:0:0:1.4e+02:3.3e+02
chr1	169100000	169125000	ATP1B1:25Kb:8.4e-11:1.1e-12:1.4e+02:2.7e+02
chr1	169825000	169850000	SCYL3:-25Kb:0:0:43:2.2e+02
chr1	177000000	177025000	MIR488:25Kb:0:0:1.6e+02:3.3e+02
chr1	180200000	180225000	LOC100527964:-25Kb:0:0:1.6e+02:3e+02
chr1	180375000	180400000	MIR3121:-25Kb:5e-12:6.2e-14:1.6e+02:2.7e+02
chr1	192475000	192500000	RGS1:-50Kb:1.1e-11:3e-13:1.2e+02:2e+02
chr1	192550000	192575000	RGS1:25Kb:0:0:2.1e+02:3.2e+02
chr1	192975000	193000000	RGS2:200Kb:1e-11:1.3e-13:36:1.2e+02
chr1	198475000	198500000	ATP6V1G3:-25Kb:5.5e-11:6.9e-13:2.3e+02:3.1e+02
chr1	204400000	204425000	PIK3C2B:-50Kb:0:0:1.3e+02:2.8e+02
chr1	205225000	205250000	NUAK2:-50Kb:0:0:1.3e+02:2.6e+02
chr1	205300000	205325000	KLHDC8A:-25Kb:5.4e-13:6.7e-15:2.6e+02:3.7e+02
chr1	205300000	205325000	LEMD1-AS1:-25Kb:5.4e-13:6.7e-15:2.6e+02:3.7e+02
chr1	205475000	205500000	CDK18:25Kb:9.4e-14:1.2e-15:2.6e+02:3.9e+02
chr1	206225000	206250000	C1orf186:-50Kb:4.9e-11:6.2e-13:38:1.7e+02
chr1	206225000	206250000	CTSE:-75Kb:0:0:14:2e+02
chr1	206250000	206275000	CTSE:-50Kb:2.9e-11:7.9e-13:38:1.7e+02
chr1	207250000	207275000	C4BPA:-25Kb:1.1e-13:1.4e-15:1.7e+02:3.3e+02
chr1	207275000	207300000	C4BPB:25Kb:1.7e-13:2.2e-15:1.7e+02:3.3e+02
chr1	207450000	207475000	CD55:-25Kb:6e-13:7.2e-15:1.7e+02:3.1e+02
chr1	207600000	207625000	CR2:-25Kb:4.3e-12:1.1e-13:1.7e+02:3e+02
chr1	207625000	207650000	CR1:-25Kb:0:0:1.7e+02:3.2e+02
chr1	207650000	207675000	CR2:25Kb:0:0:1.7e+02:3.2e+02
chr1	209650000	209675000	MIR205:50Kb:9.4e-13:1.3e-14:1.5e+02:2.6e+02
chr1	209650000	209675000	MIR205HG:50Kb:9.4e-13:1.3e-14:1.5e+02:2.6e+02
chr1	210125000	210150000	SYT14:25Kb:2.7e-11:3.4e-13:2.3e+02:3.4e+02
chr1	212175000	212200000	DTL:-25Kb:1e-12:1.4e-14:99:2.1e+02
chr1	212175000	212200000	INTS7:-25Kb:1e-12:1.4e-14:99:2.1e+02
chr1	213125000	213150000	VASH2:25Kb:0:0:2.1e+02:3.6e+02
chr1	214050000	214075000	LINC00538:-25Kb:2.9e-13:3.6e-15:2.5e+02:3.6e+02
chr1	214800000	214825000	CENPF:25Kb:1.5e-13:1.9e-15:80:2e+02
chr1	217275000	217300000	ESRRG:-25Kb:0:0:2.3e+02:3.3e+02
chr1	218025000	218050000	LINC00210:-25Kb:0:0:2e+02:3e+02
chr1	220325000	220350000	MIR664:-25Kb:0:0:95:2.9e+02
chr1	221525000	221550000	C1orf140:25Kb:7.3e-14:8.9e-16:2.5e+02:3.5e+02
chr1	222725000	222750000	HHIPL2:25Kb:1.7e-11:2.1e-13:1.6e+02:2.7e+02
chr1	229700000	229725000	ABCB10:25Kb:0:0:56:2.3e+02
chr1	231475000	231500000	LINC00582:-250Kb:1.4e-11:1.8e-13:32:1.3e+02
chr1	231475000	231500000	TSNAX:-225Kb:5.2e-14:6.7e-16:35:1.4e+02
chr1	234625000	234650000	LOC100506795:-25Kb:0:0:1.4e+02:3.1e+02
chr1	234775000	234800000	LINC00184:25Kb:0:0:1.4e+02:3.5e+02
chr1	234875000	234900000	LOC100506810:25Kb:0:0:1.4e+02:3e+02
chr1	235250000	235275000	SNORA14B:-25Kb:0:0:62:2.2e+02
chr1	235250000	235275000	TOMM20:-25Kb:0:0:62:2.2e+02
chr1	236275000	236300000	GPR137B:-25Kb:6.1e-11:7.4e-13:1.3e+02:2.3e+02
chr1	236400000	236425000	ERO1LB:-25Kb:0:0:1.3e+02:2.5e+02
chr1	236725000	236750000	HEATR1:-25Kb:0:0:1.5e+02:2.8e+02
chr1	238025000	238050000	ZP4:-25Kb:1.8e-12:2.3e-14:2e+02:2.8e+02
chr1	238050000	238075000	LOC100130331:25Kb:2e-12:2.7e-14:2e+02:2.8e+02
chr1	240125000	240150000	RPS7P5:-25Kb:0:0:1.3e+02:2.2e+02
chr1	241300000	241325000	MIR3123:25Kb:1.1e-11:1.4e-13:1.5e+02:2.5e+02
chr1	241475000	241500000	RGS7:-25Kb:8.9e-13:2.2e-14:1.5e+02:2.6e+02
chr1	241525000	241550000	RGS7:25Kb:8.9e-13:1.3e-14:1.5e+02:2.6e+02
chr1	243375000	243400000	CEP170:-25Kb:3.5e-11:8.8e-13:92:2.2e+02
chr1	243375000	243400000	SDCCAG8:-25Kb:3.5e-11:8.8e-13:92:2.2e+02
chr1	243425000	243450000	CEP170:25Kb:2.5e-13:3.1e-15:92:2.4e+02
chr1	243425000	243450000	SDCCAG8:25Kb:2.5e-13:3.1e-15:92:2.4e+02
chr1	246900000	246925000	SMYD3:250Kb:0:0:17:95
chr1	247450000	247475000	ZNF496:-25Kb:0:0:1.9e+02:2.8e+02
chr1	247775000	247800000	OR2G2:25Kb:1.2e-13:1.4e-15:1.7e+02:2.6e+02
chr1	247775000	247800000	OR2G3:25Kb:1.2e-13:1.4e-15:1.7e+02:2.6e+02
chr10	1125000	1150000	WDR37:25Kb:0:0:23:1.9e+02
chr10	3075000	3100000	PFKP:-25Kb:0:0:30:2.1e+02
chr10	3125000	3150000	PFKP:25Kb:0:0:0:1.6e+02
chr10	3150000	3175000	PITRM1-AS1:-25Kb:0:0:0:2.3e+02
chr10	5375000	5400000	UCN3:-25Kb:0:0:1.2e+02:2.8e+02
chr10	7825000	7850000	TAF3:-25Kb:6e-11:7.3e-13:1e+02:2.4e+02
chr10	7850000	7875000	ATP5C1:25Kb:6.4e-11:7.9e-13:1e+02:2.4e+02
chr10	7850000	7875000	KIN:25Kb:6.4e-11:7.9e-13:1e+02:2.4e+02
chr10	10800000	10825000	SFTA1P:-25Kb:0:0:1.2e+02:2.9e+02
chr10	10850000	10875000	SFTA1P:25Kb:0:0:1.2e+02:3.1e+02
chr10	10950000	10975000	LINC00710:-25Kb:8.9e-15:2.2e-16:1.2e+02:2.8e+02
chr10	11000000	11025000	CELF2:-25Kb:3.9e-12:5e-14:1.2e+02:2.7e+02
chr10	11000000	11025000	LINC00710:25Kb:0:0:1.2e+02:3e+02
chr10	12200000	12225000	CDC123:-25Kb:0:0:34:2.3e+02
chr10	12200000	12225000	NUDT5:-25Kb:0:0:34:2.3e+02
chr10	16825000	16850000	RSU1:-25Kb:0:0:54:1.7e+02
chr10	22450000	22475000	EBLN1:-25Kb:0:0:2.1e+02:3.2e+02
chr10	22750000	22775000	LOC100499489:25Kb:8.2e-14:1e-15:2.1e+02:3.1e+02
chr10	26225000	26250000	MYO3A:25Kb:0:0:1.8e+02:2.9e+02
chr10	26475000	26500000	GAD2:-25Kb:0:0:1.8e+02:2.8e+02
chr10	26525000	26550000	GAD2:25Kb:0:0:1.8e+02:2.9e+02
chr10	26700000	26725000	APBB1IP:-25Kb:1.8e-11:2.2e-13:1.8e+02:2.7e+02
chr10	30925000	30950000	LYZL2:25Kb:0:0:96:2.4e+02
chr10	32700000	32725000	CCDC7:-25Kb:1.1e-11:1.3e-13:1.9e+02:2.8e+02
chr10	34025000	34050000	LINC00838:-25Kb:1.4e-13:1.8e-15:2.4e+02:3.4e+02
chr10	35850000	35875000	GJD4:-25Kb:0:0:98:2.9e+02
chr10	38100000	38125000	ZNF248:-25Kb:9.1e-15:1.1e-16:1.4e+02:2.5e+02
chr10	45425000	45450000	C10orf10:-25Kb:1.7e-11:2.1e-13:1.8e+02:2.5e+02
chr10	45425000	45450000	RASSF4:-25Kb:1.7e-11:2.1e-13:1.8e+02:2.5e+02
chr10	45425000	45450000	TMEM72-AS1:-25Kb:1.7e-11:2.1e-13:1.8e+02:2.5e+02
chr10	45775000	45800000	OR13A1:-25Kb:2.7e-11:3.3e-13:1.8e+02:2.5e+02
chr10	46975000	47000000	PPYR1:-100Kb:0:0:14:3.3e+02
chr10	47000000	47025000	PPYR1:-75Kb:0:0:32:3.5e+02
chr10	47050000	47075000	GPRIN2:75Kb:4.6e-11:1.9e-12:32:2.8e+02
chr10	47075000	47100000	GPRIN2:100Kb:0:0:14:3.3e+02
chr10	47100000	47125000	GPRIN2:125Kb:8.4e-12:2.3e-13:7.5:2.7e+02
chr10	51500000	51525000	MSMB:-25Kb:0:0:0:3e+02
chr10	51500000	51525000	NCOA4:-50Kb:7.2e-11:2.7e-12:0:1.3e+02
chr10	51525000	51550000	NCOA4:-25Kb:0:0:0:2.7e+02
chr10	51550000	51575000	MSMB:25Kb:0:0:0:2.7e+02
chr10	51575000	51600000	NCOA4:25Kb:0:0:0:1.7e+02
chr10	52575000	52600000	A1CF:-50Kb:5.7e-15:2.2e-16:1.1e+02:2e+02
chr10	52600000	52625000	A1CF:-25Kb:0:0:2.1e+02:3.1e+02
chr10	52650000	52675000	A1CF:25Kb:0:0:2.1e+02:3e+02
chr10	54500000	54525000	MBL2:-25Kb:0:0:2e+02:3.5e+02
chr10	58075000	58100000	ZWINT:-25Kb:9.1e-15:1.1e-16:1.4e+02:2.4e+02
chr10	60100000	60125000	TFAM:-25Kb:1.1e-12:1.4e-14:2e+02:3e+02
chr10	62500000	62525000	CDK1:-25Kb:0:0:1.6e+02:2.8e+02
chr10	68700000	68725000	LRRTM3:25Kb:0:0:64:2.3e+02
chr10	69550000	69575000	DNAJC12:-25Kb:0:0:65:2e+02
chr10	72675000	72700000	UNC5B:-275Kb:8.7e-12:1.2e-13:36:1.5e+02
chr10	73675000	73700000	CHST3:-25Kb:5e-13:6.1e-15:2.2e+02:3.3e+02
chr10	74675000	74700000	PLA2G12B:-25Kb:0:0:2.1e+02:3.1e+02
chr10	75275000	75300000	MYOZ1:-125Kb:0:0:47:1.5e+02
chr10	75275000	75300000	SYNPO2L:-125Kb:0:0:47:1.5e+02
chr10	75300000	75325000	USP54:-25Kb:0:0:2.2e+02:3.2e+02
chr10	81175000	81200000	ZCCHC24:-25Kb:3.2e-11:8.1e-13:1.9e+02:3e+02
chr10	81225000	81250000	ZCCHC24:25Kb:0:0:1.9e+02:3.3e+02
chr10	81325000	81350000	SFTPA1:-25Kb:0:0:93:2.5e+02
chr10	81375000	81400000	SFTPA1:25Kb:2.9e-11:7.5e-13:93:2e+02
chr10	82250000	82275000	TSPAN14:50Kb:3.8e-13:4.8e-15:1.1e+02:2.2e+02
chr10	85900000	85925000	CDHR1:-50Kb:0:0:1.1e+02:2.3e+02
chr10	85900000	85925000	GHITM:25Kb:0:0:65:1.8e+02
chr10	90775000	90800000	CH25H:-175Kb:4.6e-12:6.3e-14:47:1.8e+02
chr10	92875000	92900000	NUDT9P1:-25Kb:0:0:2.4e+02:3.7e+02
chr10	92875000	92900000	PCGF5:-25Kb:0:0:2.4e+02:3.7e+02
chr10	93825000	93850000	MARK2P9:-350Kb:8.9e-11:1.2e-12:22:1.2e+02
chr10	96475000	96500000	CYP2C19:-25Kb:0:0:1.5e+02:2.9e+02
chr10	97850000	97875000	ZNF518A:-25Kb:1.8e-14:2.2e-16:2.3e+02:3.4e+02
chr10	97975000	98000000	DNTT:-75Kb:1e-11:1.4e-13:84:1.8e+02
chr10	98825000	98850000	SLIT1:-100Kb:2e-12:2.5e-14:62:1.6e+02
chr10	99325000	99350000	MIR5692C2:-25Kb:0:0:2.2e+02:3.3e+02
chr10	99350000	99375000	ANKRD2:25Kb:0:0:2.2e+02:3.3e+02
chr10	99350000	99375000	C10orf62:25Kb:0:0:2.2e+02:3.3e+02
chr10	99350000	99375000	HOGA1:25Kb:0:0:2.2e+02:3.3e+02
chr10	100050000	100075000	LOXL4:25Kb:0:0:2.7e+02:3.8e+02
chr10	101550000	101575000	ABCC2:25Kb:1.1e-11:1.3e-13:1.8e+02:2.8e+02
chr10	102850000	102875000	TLX1:-25Kb:1.7e-12:2e-14:2.2e+02:3.4e+02
chr10	102850000	102875000	TLX1NB:-25Kb:1.7e-12:2e-14:2.2e+02:3.4e+02
chr10	104100000	104125000	ELOVL3:125Kb:6e-12:8.1e-14:53:1.7e+02
chr10	112100000	112125000	DUSP5:-150Kb:1.7e-14:2.2e-16:49:1.6e+02
chr10	112300000	112325000	SMNDC1:250Kb:2e-11:2.7e-13:31:1.3e+02
chr10	112500000	112525000	LOC282997:-125Kb:3.3e-12:4.6e-14:58:1.6e+02
chr10	112500000	112525000	PDCD4:-125Kb:3.3e-12:4.6e-14:58:1.6e+02
chr10	114050000	114075000	GPAM:125Kb:0:0:55:1.7e+02
chr10	114050000	114075000	TECTB:25Kb:0:0:2.2e+02:3.5e+02
chr10	118550000	118575000	MIR3663:-375Kb:0:0:25:1.8e+02
chr10	118975000	119000000	KCNK18:25Kb:0:0:1.3e+02:2.4e+02
chr10	119150000	119175000	PDZD8:25Kb:6.5e-13:8.1e-15:2.5e+02:3.5e+02
chr10	121175000	121200000	GRK5:225Kb:0:0:28:1.4e+02
chr10	122300000	122325000	MIR5694:-25Kb:1.2e-13:1.6e-15:2.3e+02:3.4e+02
chr10	124100000	124125000	PLEKHA1:-25Kb:4.2e-13:5.3e-15:2.4e+02:3.5e+02
chr10	124275000	124300000	DMBT1:-25Kb:4.3e-12:5.4e-14:2.4e+02:3.5e+02
chr10	128075000	128100000	LINC00601:-25Kb:2.6e-13:6.6e-15:1.9e+02:3.2e+02
chr10	128100000	128125000	ADAM12:25Kb:5.1e-13:6.4e-15:1.9e+02:3.2e+02
chr10	128125000	128150000	LINC00601:25Kb:8.7e-15:1.1e-16:1.9e+02:3.3e+02
chr10	128225000	128250000	C10orf90:25Kb:8.8e-11:1.1e-12:1.9e+02:3.1e+02
chr10	128600000	128625000	DOCK1:25Kb:0:0:25:1.9e+02
chr10	132725000	132750000	MIR378C:-25Kb:1.6e-13:2e-15:1.9e+02:3e+02
chr10	134700000	134725000	LOC399829:-75Kb:4.5e-13:6.2e-15:1.6e+02:2.6e+02
chr11	825000	850000	CHID1:-75Kb:0:0:1.2e+02:2.4e+02
chr11	850000	875000	AP2A2:-75Kb:0:0:1.2e+02:2.4e+02
chr11	2525000	2550000	KCNQ1:75Kb:0:0:84:2e+02
chr11	3375000	3400000	LOC650368:-25Kb:0:0:0:1.4e+02
chr11	3375000	3400000	OR7E12P:-25Kb:0:0:0:1.4e+02
chr11	3375000	3400000	ZNF195:-25Kb:0:0:0:1.4e+02
chr11	4075000	4100000	RHOG:225Kb:0:0:24:1.6e+02
chr11	4175000	4200000	LOC100506082:-25Kb:0:0:0:1.6e+02
chr11	4200000	4225000	OR52K1:-300Kb:1e-13:1.3e-15:5.9:1.3e+02
chr11	4200000	4225000	OR52M1:-350Kb:0:0:5.2:1.5e+02
chr11	4225000	4250000	LOC100506082:25Kb:2.5e-15:1.1e-16:0:1.3e+02
chr11	4500000	4525000	LOC100506082:300Kb:7.4e-15:4.4e-16:5.9:1.3e+02
chr11	4525000	4550000	LOC100506082:325Kb:6.4e-13:4.8e-14:5.5:1.2e+02
chr11	4550000	4575000	LOC100506082:350Kb:0:0:5.2:1.5e+02
chr11	5325000	5350000	OR51B6:-25Kb:0:0:2e+02:3.2e+02
chr11	5350000	5375000	OR51B2:25Kb:0:0:2e+02:3.2e+02
chr11	5525000	5550000	OR52H1:-25Kb:0:0:2e+02:3.2e+02
chr11	5550000	5575000	OR51B5:25Kb:0:0:2e+02:3.2e+02
chr11	5550000	5575000	UBQLN3:25Kb:0:0:2e+02:3.2e+02
chr11	5550000	5575000	UBQLNL:25Kb:0:0:2e+02:3.2e+02
chr11	6650000	6675000	TAF10:25Kb:9.2e-11:1.1e-12:2.4e+02:3.5e+02
chr11	6650000	6675000	TPP1:25Kb:9.2e-11:1.1e-12:2.4e+02:3.5e+02
chr11	7550000	7575000	PPFIBP2:25Kb:0:0:2.2e+02:3.9e+02
chr11	7900000	7925000	EIF3F:-100Kb:0:0:40:1.6e+02
chr11	7950000	7975000	NLRP10:-25Kb:0:0:1.6e+02:2.9e+02
chr11	7975000	8000000	OR10A3:25Kb:0:0:1.6e+02:2.9e+02
chr11	7975000	8000000	OR10A6:25Kb:0:0:1.6e+02:2.9e+02
chr11	8100000	8125000	TUB:50Kb:0:0:1.2e+02:2.6e+02
chr11	9050000	9075000	NRIP3:25Kb:2.6e-14:3.3e-16:2.5e+02:3.5e+02
chr11	9150000	9175000	NRIP3:125Kb:3.1e-12:7.9e-14:54:1.5e+02
chr11	9400000	9425000	TMEM41B:75Kb:9.2e-11:1.1e-12:63:1.4e+02
chr11	9425000	9450000	SNORA23:-25Kb:9e-14:1.1e-15:2.1e+02:3.1e+02
chr11	10425000	10450000	AMPD3:-25Kb:8.7e-11:1.1e-12:2e+02:3e+02
chr11	10550000	10575000	LYVE1:-25Kb:0:0:2e+02:3.2e+02
chr11	10575000	10600000	MRVI1-AS1:25Kb:0:0:2e+02:3.2e+02
chr11	10575000	10600000	RNF141:25Kb:0:0:2e+02:3.2e+02
chr11	10600000	10625000	LYVE1:25Kb:1.2e-13:3e-15:2e+02:3.1e+02
chr11	10675000	10700000	MRVI1:-25Kb:2.7e-14:6.7e-16:2e+02:3.1e+02
chr11	10725000	10750000	MRVI1:25Kb:0:0:2e+02:3.7e+02
chr11	11825000	11850000	USP47:-25Kb:9.2e-15:1.1e-16:2.5e+02:3.5e+02
chr11	12325000	12350000	MICALCL:25Kb:0:0:50:1.6e+02
chr11	13150000	13175000	LOC100506305:150Kb:6.1e-12:8.1e-14:51:1.5e+02
chr11	14250000	14275000	SPON1:275Kb:4.1e-12:5.6e-14:31:1.6e+02
chr11	14475000	14500000	COPB1:-25Kb:4.3e-12:5.3e-14:1.7e+02:2.9e+02
chr11	15150000	15175000	INSC:25Kb:0:0:2.3e+02:3.9e+02
chr11	18775000	18800000	PTPN5:-25Kb:8.5e-13:1.1e-14:2e+02:3.2e+02
chr11	19750000	19775000	MIR4486:175Kb:0:0:47:2.1e+02
chr11	22225000	22250000	ANO5:25Kb:1.7e-14:2.2e-16:2e+02:2.9e+02
chr11	22550000	22575000	SLC17A6:200Kb:0:0:41:1.5e+02
chr11	22800000	22825000	GAS2:125Kb:7.1e-11:9.2e-13:53:1.3e+02
chr11	24475000	24500000	LUZP2:-25Kb:0:0:51:2.2e+02
chr11	26600000	26625000	MUC15:25Kb:1.5e-11:1.9e-13:1.7e+02:2.8e+02
chr11	27025000	27050000	BBOX1:-25Kb:4.5e-14:5.6e-16:1.7e+02:3e+02
chr11	27025000	27050000	FIBIN:25Kb:0:0:1.7e+02:3.2e+02
chr11	30000000	30025000	KCNA4:-25Kb:0:0:1.9e+02:3.1e+02
chr11	32125000	32150000	RCN1:25Kb:0:0:2e+02:3.3e+02
chr11	33925000	33950000	LMO2:25Kb:0:0:2.3e+02:4.1e+02
chr11	34550000	34575000	ELF5:25Kb:1.3e-11:1.6e-13:1.8e+02:3.1e+02
chr11	34600000	34625000	EHF:-25Kb:9e-15:1.1e-16:1.8e+02:3.2e+02
chr11	34900000	34925000	APIP:-25Kb:9.9e-12:1.3e-13:69:1.9e+02
chr11	34900000	34925000	PDHX:-25Kb:9.9e-12:1.3e-13:69:1.9e+02
chr11	36550000	36575000	TRAF6:25Kb:0:0:52:1.6e+02
chr11	43300000	43325000	API5:-25Kb:0:0:37:1.9e+02
chr11	43425000	43450000	TTC17:50Kb:1.7e-14:2.2e-16:27:1.3e+02
chr11	45700000	45725000	LOC100507384:-25Kb:0:0:2.6e+02:4.1e+02
chr11	46300000	46325000	CREB3L1:25Kb:9.1e-14:1.1e-15:2.4e+02:3.5e+02
chr11	46800000	46825000	SNORD67:25Kb:0:0:2.4e+02:3.5e+02
chr11	49975000	50000000	OR4C12:-25Kb:5.8e-11:7.3e-13:69:1.4e+02
chr11	50375000	50400000	LOC646813:25Kb:0:0:97:2e+02
chr11	56425000	56450000	OR9G1:-25Kb:4.4e-14:5.6e-16:1.8e+02:2.8e+02
chr11	56450000	56475000	OR5AR1:25Kb:2.6e-14:3.3e-16:1.8e+02:2.8e+02
chr11	56875000	56900000	APLNR:-125Kb:0:0:61:2e+02
chr11	56950000	56975000	LRRC55:25Kb:8.7e-15:1.1e-16:2.4e+02:3.6e+02
chr11	57125000	57150000	PRG2:-25Kb:5.5e-13:1.4e-14:2.5e+02:3.6e+02
chr11	57150000	57175000	PRG3:25Kb:1.1e-12:1.4e-14:2.5e+02:3.6e+02
chr11	57150000	57175000	SLC43A3:-25Kb:0:0:2.5e+02:3.8e+02
chr11	57175000	57200000	PRG2:25Kb:0:0:2.5e+02:3.8e+02
chr11	59650000	59675000	TCN1:25Kb:5.3e-14:6.7e-16:2.3e+02:3.5e+02
chr11	62725000	62750000	SLC22A6:-25Kb:0:0:1.7e+02:3.3e+02
chr11	62750000	62775000	SLC22A8:-25Kb:0:0:1.7e+02:3.1e+02
chr11	62775000	62800000	SLC22A6:25Kb:0:0:1.7e+02:3.1e+02
chr11	62925000	62950000	SLC22A24:25Kb:3.2e-11:4e-13:1.7e+02:2.8e+02
chr11	63150000	63175000	SLC22A9:25Kb:3.7e-14:4.4e-16:1.7e+02:2.9e+02
chr11	64700000	64725000	C11orf85:-25Kb:1.8e-11:2.3e-13:2.1e+02:3.4e+02
chr11	64725000	64750000	GPHA2:25Kb:1.8e-11:2.2e-13:2.1e+02:3.4e+02
chr11	68750000	68775000	MRGPRD:25Kb:2.7e-11:3.3e-13:2e+02:3.4e+02
chr11	71100000	71125000	FLJ42102:-25Kb:2e-12:2.6e-14:1.6e+02:2.6e+02
chr11	72875000	72900000	FCHSD2:25Kb:1.2e-12:1.5e-14:2.2e+02:3.3e+02
chr11	73725000	73750000	UCP3:25Kb:1.7e-12:2e-14:2.4e+02:3.6e+02
chr11	77700000	77725000	KCTD14:-25Kb:2.6e-11:3.2e-13:1.9e+02:2.8e+02
chr11	77725000	77750000	INTS4:25Kb:1.3e-11:1.7e-13:1.9e+02:2.8e+02
chr11	77850000	77875000	KCTD21:-25Kb:0:0:2.3e+02:3.4e+02
chr11	77850000	77875000	USP35:-25Kb:0:0:2.3e+02:3.4e+02
chr11	77875000	77900000	ALG8:25Kb:0:0:2.3e+02:3.4e+02
chr11	79075000	79100000	MIR708:-25Kb:3.6e-12:4.5e-14:1.9e+02:2.9e+02
chr11	82950000	82975000	CCDC90B:-25Kb:4.4e-14:5.6e-16:47:1.7e+02
chr11	86700000	86725000	TMEM135:-25Kb:0:0:1.2e+02:2.9e+02
chr11	87875000	87900000	RAB38:-25Kb:9.3e-12:2.4e-13:1.3e+02:2.7e+02
chr11	87925000	87950000	RAB38:25Kb:0:0:1.3e+02:2.9e+02
chr11	88200000	88225000	GRM5-AS1:-25Kb:0:0:1.3e+02:3e+02
chr11	88925000	88950000	TYR:25Kb:1.8e-13:2.2e-15:1.2e+02:2.4e+02
chr11	89825000	89850000	NAALAD2:-25Kb:0:0:0:1.2e+02
chr11	89875000	89900000	NAALAD2:25Kb:0:0:0:1.9e+02
chr11	89925000	89950000	CHORDC1:-25Kb:0:0:22:1.7e+02
chr11	90250000	90275000	MIR4490:-25Kb:1.8e-11:2.4e-13:1.9e+02:2.8e+02
chr11	93425000	93450000	C11orf54:-25Kb:0:0:81:2.2e+02
chr11	93425000	93450000	MIR1304:-25Kb:0:0:81:2.2e+02
chr11	93425000	93450000	SCARNA9:-25Kb:0:0:81:2.2e+02
chr11	93425000	93450000	SNORA1:-25Kb:0:0:81:2.2e+02
chr11	93425000	93450000	SNORA18:-25Kb:0:0:81:2.2e+02
chr11	93425000	93450000	SNORA25:-25Kb:0:0:81:2.2e+02
chr11	93425000	93450000	SNORA32:-25Kb:0:0:81:2.2e+02
chr11	93425000	93450000	SNORA40:-25Kb:0:0:81:2.2e+02
chr11	93425000	93450000	SNORA8:-25Kb:0:0:81:2.2e+02
chr11	93425000	93450000	SNORD5:-25Kb:0:0:81:2.2e+02
chr11	93425000	93450000	SNORD6:-25Kb:0:0:81:2.2e+02
chr11	93425000	93450000	TAF1D:-25Kb:0:0:81:2.2e+02
chr11	94825000	94850000	ENDOD1:25Kb:0:0:1.4e+02:3.1e+02
chr11	94825000	94850000	SRSF8:25Kb:0:0:1.4e+02:3.1e+02
chr11	101400000	101425000	MIR3920:25Kb:1.2e-11:1.5e-13:2.1e+02:3.2e+02
chr11	104800000	104825000	LOC643733:25Kb:0:0:99:1.9e+02
chr11	111150000	111175000	LOC100132078:-125Kb:1e-13:1.3e-15:59:2e+02
chr11	111275000	111300000	C11orf92:125Kb:8.9e-14:1.1e-15:59:2e+02
chr11	111275000	111300000	C11orf93:125Kb:8.9e-14:1.1e-15:59:2e+02
chr11	112100000	112125000	C11orf34:-25Kb:9.1e-14:1.1e-15:2.2e+02:3.6e+02
chr11	114425000	114450000	NXPE4:-25Kb:5.6e-11:6.9e-13:2e+02:3e+02
chr11	114450000	114475000	NXPE1:25Kb:6e-11:7.7e-13:2e+02:3e+02
chr11	117700000	117725000	TMPRSS13:-100Kb:0:0:79:2.2e+02
chr11	117800000	117825000	FXYD6-FXYD2:100Kb:0:0:79:2.2e+02
chr11	120050000	120075000	OAF:-25Kb:4.5e-11:5.7e-13:2.5e+02:3.7e+02
chr11	120150000	120175000	LOC649133:25Kb:0:0:2.5e+02:3.9e+02
chr11	120150000	120175000	POU2F3:50Kb:2.9e-12:3.7e-14:1.4e+02:2.7e+02
chr11	124425000	124450000	OR8B4:150Kb:6.6e-11:1.8e-12:49:1.6e+02
chr11	124450000	124475000	OR8B4:175Kb:0:0:43:1.8e+02
chr11	128475000	128500000	ETS1:25Kb:2.4e-13:3e-15:2e+02:3.3e+02
chr11	128575000	128600000	FLI1:25Kb:0:0:2e+02:3.4e+02
chr11	128575000	128600000	FLI1-AS1:25Kb:0:0:2e+02:3.4e+02
chr11	128750000	128775000	TP53AIP1:-50Kb:0:0:1.2e+02:2.8e+02
chr11	128800000	128825000	KCNJ5:50Kb:0:0:1.2e+02:2.8e+02
chr11	129600000	129625000	BARX2:375Kb:0:0:24:1.8e+02
chr11	130250000	130275000	ADAMTS8:-25Kb:0:0:1.9e+02:3.5e+02
chr11	130700000	130725000	ADAMTS15:400Kb:0:0:30:2e+02
chr11	130725000	130750000	ADAMTS15:425Kb:1.4e-12:3.7e-14:29:1.6e+02
chr11	133375000	133400000	OPCML:-25Kb:1.9e-13:4.7e-15:1.2e+02:2.5e+02
chr11	133425000	133450000	OPCML:25Kb:8.9e-15:1.1e-16:1.2e+02:2.6e+02
chr12	-225000	-200000	FAM138D:-350Kb:1.3e-11:3e-13:60:1.8e+02
chr12	-150000	-125000	SLC6A12:-450Kb:7.2e-14:1.4e-15:60:1.8e+02
chr12	1875000	1900000	MIR3649:125Kb:0:0:39:1.6e+02
chr12	2875000	2900000	FKBP4:-25Kb:0:0:87:2.3e+02
chr12	2875000	2900000	ITFG2:-25Kb:0:0:87:2.3e+02
chr12	2900000	2925000	LOC283440:25Kb:0:0:87:2.3e+02
chr12	3150000	3175000	TSPAN9:-25Kb:0:0:72:2.2e+02
chr12	10175000	10200000	CLEC7A:-100Kb:1.7e-14:2.2e-16:65:1.9e+02
chr12	10275000	10300000	CLEC9A:100Kb:1.7e-14:2.2e-16:65:1.9e+02
chr12	11100000	11125000	TAS2R50:-25Kb:6.4e-12:8.1e-14:1.8e+02:2.9e+02
chr12	12225000	12250000	BCL2L14:25Kb:3.3e-12:4.1e-14:99:2.1e+02
chr12	12800000	12825000	GPR19:-25Kb:0:0:1.6e+02:3.2e+02
chr12	13275000	13300000	GSG1:25Kb:0:0:2.3e+02:3.9e+02
chr12	21725000	21750000	GYS2:-25Kb:0:0:1.9e+02:3.3e+02
chr12	27950000	27975000	KLHL42:25Kb:3.4e-11:4.2e-13:2.2e+02:3.2e+02
chr12	31050000	31075000	TSPAN11:-25Kb:5.1e-14:6.7e-16:1.8e+02:2.9e+02
chr12	31100000	31125000	TSPAN11:25Kb:7.2e-14:1.9e-15:1.8e+02:2.9e+02
chr12	40450000	40475000	SLC2A13:-25Kb:0:0:1.8e+02:3.1e+02
chr12	44200000	44225000	TMEM117:-25Kb:0:0:1.9e+02:3.1e+02
chr12	44225000	44250000	TWF1:25Kb:0:0:1.9e+02:3.1e+02
chr12	44250000	44275000	TMEM117:25Kb:1.4e-11:3.6e-13:1.9e+02:2.7e+02
chr12	44275000	44300000	IRAK4:125Kb:7.6e-11:9.7e-13:52:1.3e+02
chr12	44275000	44300000	PUS7L:125Kb:7.6e-11:9.7e-13:52:1.3e+02
chr12	47175000	47200000	SLC38A4:-25Kb:0:0:2.1e+02:3.4e+02
chr12	48125000	48150000	RAPGEF3:-25Kb:0:0:2.4e+02:4e+02
chr12	48125000	48150000	SLC48A1:-25Kb:0:0:2.4e+02:4e+02
chr12	48525000	48550000	SENP1:25Kb:9.8e-12:1.2e-13:2.4e+02:3.3e+02
chr12	50025000	50050000	FMNL3:-75Kb:5.4e-13:6.7e-15:80:2e+02
chr12	53050000	53075000	KRT77:-25Kb:1.5e-13:2e-15:2.7e+02:4.1e+02
chr12	53075000	53100000	KRT1:25Kb:2e-13:2.7e-15:2.7e+02:4.1e+02
chr12	55650000	55675000	OR6C6:-25Kb:4.1e-11:4.9e-13:1.8e+02:3e+02
chr12	57150000	57175000	GPR182:-225Kb:0:0:32:2e+02
chr12	57375000	57400000	HSD17B6:225Kb:0:0:32:2e+02
chr12	57400000	57425000	MYO1A:-25Kb:0:0:2.2e+02:4.3e+02
chr12	57425000	57450000	TAC3:25Kb:0:0:2.2e+02:4.3e+02
chr12	57425000	57450000	ZBTB39:25Kb:0:0:2.2e+02:4.3e+02
chr12	60000000	60025000	SLC16A7:25Kb:2.2e-12:2.9e-14:1.9e+02:2.9e+02
chr12	63175000	63200000	C12orf61:200Kb:4.4e-14:5.6e-16:41:2e+02
chr12	63175000	63200000	MIRLET7I:200Kb:4.4e-14:5.6e-16:41:2e+02
chr12	65275000	65300000	WIF1:-225Kb:0:0:43:1.8e+02
chr12	65475000	65500000	FLJ41278:200Kb:5.1e-11:1.4e-12:46:1.4e+02
chr12	65500000	65525000	FLJ41278:225Kb:0:0:43:1.8e+02
chr12	72025000	72050000	RAB21:-100Kb:1.1e-11:2.8e-13:59:1.5e+02
chr12	72050000	72075000	RAB21:-75Kb:0:0:78:1.9e+02
chr12	76450000	76475000	PHLDA1:25Kb:0:0:92:2.5e+02
chr12	80350000	80375000	PPP1R12A:25Kb:7.3e-12:9.4e-14:1.8e+02:2.8e+02
chr12	81125000	81150000	MYF5:25Kb:4.3e-14:5.6e-16:1.8e+02:3e+02
chr12	81125000	81150000	MYF6:25Kb:4.3e-14:5.6e-16:1.8e+02:3e+02
chr12	81200000	81225000	MIR617:-25Kb:0:0:1.8e+02:3e+02
chr12	85950000	85975000	NTS:-300Kb:9e-12:1.2e-13:28:1.3e+02
chr12	88500000	88525000	CEP290:-25Kb:7.1e-14:1e-15:1.7e+02:2.8e+02
chr12	88500000	88525000	TMTC3:-25Kb:7.1e-14:1e-15:1.7e+02:2.8e+02
chr12	89375000	89400000	LOC728084:-25Kb:2.1e-13:2.9e-15:51:2.1e+02
chr12	90125000	90150000	LOC338758:25Kb:9.2e-11:1.1e-12:1.5e+02:2.9e+02
chr12	91350000	91375000	CCER1:25Kb:5.3e-11:6.8e-13:76:1.9e+02
chr12	92825000	92850000	CLLU1:25Kb:4e-11:5.2e-13:2.1e+02:3.2e+02
chr12	92825000	92850000	CLLU1OS:25Kb:4e-11:5.2e-13:2.1e+02:3.2e+02
chr12	93100000	93125000	PLEKHG7:-25Kb:0:0:2e+02:3.4e+02
chr12	95250000	95275000	MIR492:25Kb:0:0:2.3e+02:3.5e+02
chr12	95425000	95450000	NR2C1:-25Kb:0:0:1.1e+02:2.5e+02
chr12	100550000	100575000	ACTR6:-25Kb:0:0:2.2e+02:3.2e+02
chr12	100550000	100575000	MIR1827:-25Kb:0:0:2.2e+02:3.2e+02
chr12	100575000	100600000	GOLGA2P5:25Kb:0:0:2.2e+02:3.2e+02
chr12	100925000	100950000	SLC17A8:175Kb:1.1e-13:1.6e-15:36:1.3e+02
chr12	101150000	101175000	ANO4:-25Kb:1.7e-12:2.1e-14:2.2e+02:3.1e+02
chr12	108925000	108950000	ISCU:-25Kb:0:0:89:2.9e+02
chr12	108925000	108950000	SART3:-25Kb:0:0:89:2.9e+02
chr12	113625000	113650000	C12orf52:25Kb:0:0:28:1.7e+02
chr12	113625000	113650000	DDX54:25Kb:0:0:28:1.7e+02
chr12	117500000	117525000	TESC:-25Kb:2.7e-14:3.3e-16:2.2e+02:3.2e+02
chr12	120075000	120100000	PRKAB1:-25Kb:0:0:1.5:1.4e+02
chr12	120550000	120575000	MIR4498:-25Kb:0:0:1.8e+02:3.2e+02
chr12	120575000	120600000	RAB35:25Kb:0:0:1.8e+02:3.2e+02
chr12	120600000	120625000	MIR4498:25Kb:4.5e-14:1.1e-15:1.8e+02:2.8e+02
chr12	121075000	121100000	MLEC:-25Kb:2.2e-13:2.7e-15:2.3e+02:3.2e+02
chr12	121100000	121125000	CABP1:25Kb:8.4e-13:1.1e-14:2.3e+02:3.2e+02
chr12	122575000	122600000	MLXIP:75Kb:4.3e-15:1.1e-16:62:1.8e+02
chr12	122600000	122625000	MLXIP:100Kb:0:0:47:1.9e+02
chr12	122725000	122750000	DIABLO:25Kb:1.8e-11:2.2e-13:1.8e+02:2.8e+02
chr12	128350000	128375000	LINC00507:-25Kb:0:0:1.9e+02:2.8e+02
chr12	128375000	128400000	FLJ37505:25Kb:0:0:1.9e+02:2.8e+02
chr12	130550000	130575000	LOC100190940:25Kb:1.4e-12:1.9e-14:1.7e+02:2.7e+02
chr12	131650000	131675000	LOC116437:25Kb:3.6e-11:4.8e-13:1.6e+02:2.6e+02
chr13	22200000	22225000	FGF9:-25Kb:6.5e-12:7.9e-14:1.5e+02:2.4e+02
chr13	27700000	27725000	USP12:-25Kb:1.3e-11:1.6e-13:1.5e+02:2.7e+02
chr13	27850000	27875000	RASL11A:25Kb:0:0:1.5e+02:2.9e+02
chr13	27850000	27875000	RPL21:25Kb:0:0:1.5e+02:2.9e+02
chr13	27850000	27875000	RPL21P28:25Kb:0:0:1.5e+02:2.9e+02
chr13	27850000	27875000	SNORA27:25Kb:0:0:1.5e+02:2.9e+02
chr13	27850000	27875000	SNORD102:25Kb:0:0:1.5e+02:2.9e+02
chr13	27950000	27975000	GTF3A:-25Kb:2.9e-13:3.7e-15:1.5e+02:2.7e+02
chr13	28325000	28350000	GSX1:-25Kb:4.3e-13:5.3e-15:1.5e+02:2.7e+02
chr13	28375000	28400000	GSX1:25Kb:1.5e-12:3.7e-14:1.5e+02:2.7e+02
chr13	28450000	28475000	PDX1:-25Kb:0:0:1.5e+02:3e+02
chr13	29600000	29625000	MTUS2:25Kb:8.4e-15:1.1e-16:2.2e+02:3.2e+02
chr13	30275000	30300000	SLC7A1:125Kb:1.6e-13:2e-15:56:1.6e+02
chr13	31250000	31275000	ALOX5AP:-25Kb:0:0:2.3e+02:3.7e+02
chr13	31300000	31325000	ALOX5AP:25Kb:0:0:2.3e+02:3.6e+02
chr13	32000000	32025000	RXFP2:-300Kb:5.7e-11:7.7e-13:33:1.2e+02
chr13	33450000	33475000	LINC00423:-25Kb:0:0:2.1e+02:3.2e+02
chr13	33550000	33575000	KL:-25Kb:5.8e-12:7.3e-14:2.1e+02:3e+02
chr13	36675000	36700000	DCLK1:-25Kb:3.5e-14:4.4e-16:2e+02:3.1e+02
chr13	36950000	36975000	SPG20:25Kb:0:0:2e+02:3.2e+02
chr13	39150000	39175000	LINC00366:25Kb:2.3e-11:3e-13:2.1e+02:2.9e+02
chr13	40250000	40275000	COG6:25Kb:0:0:67:1.8e+02
chr13	40250000	40275000	MIR4305:25Kb:0:0:67:1.8e+02
chr13	40800000	40825000	LINC00548:25Kb:0:0:2.3e+02:3.5e+02
chr13	41025000	41050000	LINC00598:-25Kb:9.1e-15:1.1e-16:2.3e+02:3.4e+02
chr13	41375000	41400000	SLC25A15:25Kb:0:0:1.2e+02:2.6e+02
chr13	44425000	44450000	CCDC122:-25Kb:9.7e-14:1.2e-15:57:1.8e+02
chr13	44425000	44450000	LACC1:-25Kb:9.7e-14:1.2e-15:57:1.8e+02
chr13	44550000	44575000	LINC00284:-25Kb:0:0:1.9e+02:3.3e+02
chr13	44750000	44775000	SMIM2-IT1:25Kb:0:0:1.9e+02:3.5e+02
chr13	44900000	44925000	SERP2:-25Kb:1.5e-11:2.4e-13:1.9e+02:3.1e+02
chr13	44950000	44975000	SERP2:25Kb:1.5e-11:3.7e-13:1.9e+02:3e+02
chr13	46000000	46025000	COG3:-25Kb:2.3e-12:2.9e-14:1.8e+02:2.8e+02
chr13	46650000	46675000	CPB2:-25Kb:8.8e-15:1.1e-16:2.3e+02:3.4e+02
chr13	47325000	47350000	ESD:-25Kb:0:0:47:2.1e+02
chr13	49125000	49150000	RCBTB2:25Kb:0:0:1.9e+02:3.7e+02
chr13	49325000	49350000	LINC00462:175Kb:0:0:42:2e+02
chr13	51800000	51825000	FAM124A:25Kb:3.6e-12:4.6e-14:1.7e+02:2.9e+02
chr13	51875000	51900000	MIR5693:-25Kb:1e-11:2.5e-13:1.7e+02:2.8e+02
chr13	51875000	51900000	SERPINE3:-25Kb:1e-11:2.5e-13:1.7e+02:2.8e+02
chr13	51925000	51950000	MIR5693:25Kb:1.6e-12:2e-14:1.7e+02:2.9e+02
chr13	51925000	51950000	SERPINE3:25Kb:1.6e-12:2e-14:1.7e+02:2.9e+02
chr13	52050000	52075000	INTS6:25Kb:1.8e-12:2.3e-14:1.7e+02:2.9e+02
chr13	52350000	52375000	DHRS12:-25Kb:3.7e-13:4.9e-15:68:1.8e+02
chr13	52975000	53000000	VPS36:-25Kb:0:0:1.1e+02:2.4e+02
chr13	53000000	53025000	THSD1:25Kb:0:0:1.1e+02:2.4e+02
chr13	53575000	53600000	OLFM4:-25Kb:1.6e-12:4.2e-14:2.2e+02:3e+02
chr13	53625000	53650000	OLFM4:25Kb:0:0:2.2e+02:3.3e+02
chr13	58175000	58200000	PCDH17:-25Kb:0:0:55:1.3e+02
chr13	73325000	73350000	BORA:25Kb:0:0:78:2.5e+02
chr13	73325000	73350000	MZT1:25Kb:0:0:78:2.5e+02
chr13	77500000	77525000	IRG1:-25Kb:3.7e-12:4.6e-14:2.2e+02:3.1e+02
chr13	77525000	77550000	BTF3P11:25Kb:4.5e-12:5.6e-14:2.2e+02:3.1e+02
chr13	77575000	77600000	CLN5:25Kb:2.6e-13:3.3e-15:1.2e+02:2.2e+02
chr13	78075000	78100000	SCEL:-25Kb:1.6e-13:2e-15:2.2e+02:3.2e+02
chr13	80025000	80050000	NDFIP2:-25Kb:7e-12:1.8e-13:1.7e+02:2.6e+02
chr13	80025000	80050000	NDFIP2-AS1:-25Kb:7e-12:1.8e-13:1.7e+02:2.6e+02
chr13	80075000	80100000	NDFIP2:25Kb:2.1e-12:2.7e-14:1.7e+02:2.6e+02
chr13	80075000	80100000	NDFIP2-AS1:25Kb:2.1e-12:2.7e-14:1.7e+02:2.6e+02
chr13	85900000	85925000	LINC00351:-25Kb:6e-12:1.5e-13:1e+02:2.4e+02
chr13	85950000	85975000	LINC00351:25Kb:2.7e-13:3.3e-15:1e+02:2.5e+02
chr13	86325000	86350000	SLITRK6:-25Kb:1.5e-12:2e-14:1e+02:2.5e+02
chr13	91600000	91625000	LINC00410:25Kb:5.3e-14:6.7e-16:1.9e+02:3e+02
chr13	91825000	91850000	LINC00379:-25Kb:8.1e-13:1e-14:2.2e+02:3.2e+02
chr13	91875000	91900000	LINC00379:25Kb:5.8e-11:1.4e-12:2.2e+02:3.1e+02
chr13	100025000	100050000	FKSG29:25Kb:0:0:1.8e+02:3e+02
chr13	100025000	100050000	MIR623:25Kb:0:0:1.8e+02:3e+02
chr13	102075000	102100000	NALCN:25Kb:3e-11:3.6e-13:2.1e+02:3e+02
chr13	103200000	103225000	TPP2:-25Kb:0:0:80:2.1e+02
chr13	103350000	103375000	METTL21C:25Kb:0:0:2e+02:3.4e+02
chr13	103375000	103400000	CCDC168:-25Kb:0:0:2e+02:3.3e+02
chr13	107225000	107250000	LINC00551:-25Kb:4.6e-12:5.8e-14:2.3e+02:3.3e+02
chr13	108875000	108900000	TNFSF13B:-25Kb:1.8e-14:2.2e-16:67:1.6e+02
chr13	113000000	113025000	SPACA7:-25Kb:1.8e-14:2.2e-16:63:2.3e+02
chr14	20200000	20225000	OR4M1:-25Kb:0:0:0:1.3e+02
chr14	20225000	20250000	OR4Q3:25Kb:0:0:0:1.3e+02
chr14	20250000	20275000	OR4M1:25Kb:0:0:0:1.3e+02
chr14	21000000	21025000	RNASE9:-25Kb:1.3e-13:1.6e-15:2.4e+02:3.6e+02
chr14	21875000	21900000	SNORD8:25Kb:0:0:2.2e+02:3.5e+02
chr14	21875000	21900000	SNORD9:25Kb:0:0:2.2e+02:3.5e+02
chr14	21875000	21900000	SUPT16H:25Kb:0:0:2.2e+02:3.5e+02
chr14	23850000	23875000	MIR208B:-25Kb:0:0:2.5e+02:3.8e+02
chr14	23850000	23875000	MYH6:-25Kb:0:0:2.5e+02:3.8e+02
chr14	23875000	23900000	MIR208A:25Kb:0:0:2.5e+02:3.8e+02
chr14	24125000	24150000	DHRS2:25Kb:1.7e-14:2.2e-16:2e+02:3.2e+02
chr14	24700000	24725000	DHRS1:-50Kb:9e-14:1.1e-15:1.2e+02:2.5e+02
chr14	24700000	24725000	NOP9:-50Kb:9e-14:1.1e-15:1.2e+02:2.5e+02
chr14	24700000	24725000	RABGGTA:-25Kb:1.2e-11:1.5e-13:2.5e+02:3.7e+02
chr14	24700000	24725000	TGM1:-25Kb:1.2e-11:1.5e-13:2.5e+02:3.7e+02
chr14	24725000	24750000	GMPR2:25Kb:6e-12:1.5e-13:2.5e+02:3.7e+02
chr14	24725000	24750000	NEDD8-MDP1:25Kb:6e-12:1.5e-13:2.5e+02:3.7e+02
chr14	24725000	24750000	TINF2:25Kb:6e-12:1.5e-13:2.5e+02:3.7e+02
chr14	24750000	24775000	GMPR2:50Kb:8e-14:1e-15:1.2e+02:2.5e+02
chr14	24750000	24775000	NEDD8-MDP1:50Kb:8e-14:1e-15:1.2e+02:2.5e+02
chr14	24750000	24775000	TINF2:50Kb:8e-14:1e-15:1.2e+02:2.5e+02
chr14	24800000	24825000	CBLN3:-75Kb:2e-11:2.6e-13:82:2e+02
chr14	24800000	24825000	KHNYN:-75Kb:2e-11:2.6e-13:82:2e+02
chr14	24825000	24850000	CBLN3:-50Kb:4.5e-11:1.1e-12:1.2e+02:2.3e+02
chr14	24825000	24850000	KHNYN:-50Kb:4.5e-11:1.1e-12:1.2e+02:2.3e+02
chr14	24875000	24900000	ADCY4:75Kb:4.2e-11:5.3e-13:82:2e+02
chr14	24875000	24900000	RIPK3:75Kb:4.2e-11:5.3e-13:82:2e+02
chr14	25075000	25100000	GZMB:-25Kb:1.2e-11:1.5e-13:1.7e+02:2.8e+02
chr14	25100000	25125000	GZMH:25Kb:1.5e-11:1.9e-13:1.7e+02:2.8e+02
chr14	25125000	25150000	GZMB:25Kb:1.7e-11:4.2e-13:1.7e+02:2.7e+02
chr14	29975000	30000000	C14orf23:750Kb:2e-13:4.2e-15:24:1.1e+02
chr14	29975000	30000000	FOXG1:750Kb:2e-13:4.2e-15:24:1.1e+02
chr14	30000000	30025000	C14orf23:775Kb:2e-13:5.2e-15:11:96
chr14	30000000	30025000	FOXG1:775Kb:2e-13:5.2e-15:11:96
chr14	32750000	32775000	AKAP6:-25Kb:2.9e-13:3.7e-15:2.1e+02:3.3e+02
chr14	35825000	35850000	NFKBIA:-25Kb:2.9e-12:3.7e-14:1.7e+02:2.5e+02
chr14	39925000	39950000	FBXO33:25Kb:0:0:38:1.6e+02
chr14	45325000	45350000	C14orf28:-25Kb:0:0:91:1.8e+02
chr14	48100000	48125000	MDGA2:-25Kb:1e-12:1.3e-14:1.8e+02:2.6e+02
chr14	48200000	48225000	MIR548Y:-25Kb:2.8e-13:3.6e-15:1.8e+02:2.6e+02
chr14	55125000	55150000	SAMD4A:100Kb:0:0:52:1.6e+02
chr14	55150000	55175000	SAMD4A:125Kb:1.7e-14:4.4e-16:46:1.5e+02
chr14	56200000	56225000	RPL13AP3:-25Kb:0:0:1.3e+02:2.8e+02
chr14	56225000	56250000	LINC00520:-25Kb:9e-14:1.1e-15:1.3e+02:2.6e+02
chr14	56250000	56275000	RPL13AP3:25Kb:4.5e-14:1.1e-15:1.3e+02:2.6e+02
chr14	61150000	61175000	SIX4:-25Kb:0:0:1.2e+02:2.6e+02
chr14	62600000	62625000	LINC00643:25Kb:4.3e-12:5.6e-14:48:2e+02
chr14	63675000	63700000	RHOJ:25Kb:8.9e-15:1.1e-16:1e+02:2.6e+02
chr14	63750000	63775000	GPHB5:-25Kb:3.9e-11:4.7e-13:1e+02:2.4e+02
chr14	65300000	65325000	SPTB:25Kb:4.1e-11:5.3e-13:2.5e+02:3.8e+02
chr14	70925000	70950000	ADAM21:25Kb:0:0:0:1.6e+02
chr14	70975000	71000000	ADAM20:-25Kb:0:0:0:2e+02
chr14	70975000	71000000	ADAM20P1:25Kb:0:0:0:1.7e+02
chr14	72975000	73000000	DCAF4:-400Kb:3.6e-11:4.4e-13:47:1.4e+02
chr14	72975000	73000000	DPF3:-375Kb:1e-12:1.3e-14:47:1.5e+02
chr14	74275000	74300000	ELMSAN1:25Kb:1.7e-13:2.1e-15:2.1e+02:3e+02
chr14	74375000	74400000	COQ6:-25Kb:1.2e-13:1.4e-15:2.1e+02:3e+02
chr14	74375000	74400000	FAM161B:-25Kb:1.2e-13:1.4e-15:2.1e+02:3e+02
chr14	76475000	76500000	IFT43:25Kb:0:0:1.4e+02:2.9e+02
chr14	77325000	77350000	KIAA1737:-225Kb:3.1e-11:4.1e-13:32:1.2e+02
chr14	82025000	82050000	SEL1L:25Kb:0:0:47:1.8e+02
chr14	88625000	88650000	LOC283587:150Kb:5.1e-14:6.7e-16:50:1.6e+02
chr14	90425000	90450000	EFCAB11:25Kb:0:0:69:2.1e+02
chr14	90425000	90450000	TDP1:25Kb:0:0:69:2.1e+02
chr14	92300000	92325000	TC2N:-25Kb:0:0:2.2e+02:3.5e+02
chr14	92800000	92825000	SLC24A4:25Kb:0:0:2.4e+02:3.6e+02
chr14	94400000	94425000	LINC00521:-50Kb:6.1e-12:1.5e-13:1.3e+02:2.4e+02
chr14	94425000	94450000	LINC00521:-25Kb:0:0:2.5e+02:4e+02
chr14	94450000	94475000	ASB2:25Kb:0:0:2.5e+02:4e+02
chr14	94900000	94925000	SERPINA9:-25Kb:2e-11:2.5e-13:2.6e+02:3.7e+02
chr14	94925000	94950000	SERPINA11:25Kb:1.7e-11:2.1e-13:2.6e+02:3.7e+02
chr14	96625000	96650000	BDKRB2:-25Kb:0:0:2.2e+02:3.6e+02
chr14	98400000	98425000	C14orf64:-25Kb:0:0:2e+02:3.1e+02
chr14	101075000	101100000	LINC00523:-25Kb:5.9e-13:8.1e-15:1.8e+02:2.8e+02
chr14	101400000	101425000	SNORD114-10:-25Kb:0:0:2e+02:3.2e+02
chr14	101400000	101425000	SNORD114-11:-25Kb:0:0:2e+02:3.2e+02
chr14	101400000	101425000	SNORD114-12:-25Kb:0:0:2e+02:3.2e+02
chr14	101400000	101425000	SNORD114-13:-25Kb:0:0:2e+02:3.2e+02
chr14	101400000	101425000	SNORD114-14:-25Kb:0:0:2e+02:3.2e+02
chr14	101400000	101425000	SNORD114-15:-25Kb:0:0:2e+02:3.2e+02
chr14	101400000	101425000	SNORD114-16:-25Kb:0:0:2e+02:3.2e+02
chr14	101400000	101425000	SNORD114-17:-25Kb:0:0:2e+02:3.2e+02
chr14	101400000	101425000	SNORD114-18:-25Kb:0:0:2e+02:3.2e+02
chr14	101400000	101425000	SNORD114-19:-25Kb:0:0:2e+02:3.2e+02
chr14	101400000	101425000	SNORD114-20:-25Kb:0:0:2e+02:3.2e+02
chr14	101400000	101425000	SNORD114-21:-25Kb:0:0:2e+02:3.2e+02
chr14	101400000	101425000	SNORD114-22:-25Kb:0:0:2e+02:3.2e+02
chr14	101400000	101425000	SNORD114-7:-25Kb:0:0:2e+02:3.2e+02
chr14	101400000	101425000	SNORD114-8:-25Kb:0:0:2e+02:3.2e+02
chr14	101400000	101425000	SNORD114-9:-25Kb:0:0:2e+02:3.2e+02
chr14	101425000	101450000	SNORD113-4:25Kb:0:0:2e+02:3.2e+02
chr14	101425000	101450000	SNORD113-5:25Kb:0:0:2e+02:3.2e+02
chr14	101425000	101450000	SNORD113-6:25Kb:0:0:2e+02:3.2e+02
chr14	101425000	101450000	SNORD113-7:25Kb:0:0:2e+02:3.2e+02
chr14	101425000	101450000	SNORD113-9:25Kb:0:0:2e+02:3.2e+02
chr14	101425000	101450000	SNORD114-1:25Kb:0:0:2e+02:3.2e+02
chr14	101425000	101450000	SNORD114-2:25Kb:0:0:2e+02:3.2e+02
chr14	101425000	101450000	SNORD114-23:-25Kb:5.4e-13:6.7e-15:2e+02:3.1e+02
chr14	101425000	101450000	SNORD114-24:-25Kb:5.4e-13:6.7e-15:2e+02:3.1e+02
chr14	101425000	101450000	SNORD114-25:-25Kb:5.4e-13:6.7e-15:2e+02:3.1e+02
chr14	101425000	101450000	SNORD114-26:-25Kb:5.4e-13:6.7e-15:2e+02:3.1e+02
chr14	101425000	101450000	SNORD114-27:-25Kb:5.4e-13:6.7e-15:2e+02:3.1e+02
chr14	101425000	101450000	SNORD114-28:-25Kb:5.4e-13:6.7e-15:2e+02:3.1e+02
chr14	101425000	101450000	SNORD114-29:-25Kb:5.4e-13:6.7e-15:2e+02:3.1e+02
chr14	101425000	101450000	SNORD114-30:-25Kb:5.4e-13:6.7e-15:2e+02:3.1e+02
chr14	101425000	101450000	SNORD114-31:-25Kb:5.4e-13:6.7e-15:2e+02:3.1e+02
chr14	101425000	101450000	SNORD114-3:25Kb:0:0:2e+02:3.2e+02
chr14	101425000	101450000	SNORD114-4:25Kb:0:0:2e+02:3.2e+02
chr14	101425000	101450000	SNORD114-5:25Kb:0:0:2e+02:3.2e+02
chr14	101425000	101450000	SNORD114-6:25Kb:0:0:2e+02:3.2e+02
chr14	101450000	101475000	SNORD114-10:25Kb:2.2e-13:5.4e-15:2e+02:3.1e+02
chr14	101450000	101475000	SNORD114-11:25Kb:2.2e-13:5.4e-15:2e+02:3.1e+02
chr14	101450000	101475000	SNORD114-12:25Kb:2.2e-13:5.4e-15:2e+02:3.1e+02
chr14	101450000	101475000	SNORD114-13:25Kb:2.2e-13:5.4e-15:2e+02:3.1e+02
chr14	101450000	101475000	SNORD114-14:25Kb:2.2e-13:5.4e-15:2e+02:3.1e+02
chr14	101450000	101475000	SNORD114-15:25Kb:2.2e-13:5.4e-15:2e+02:3.1e+02
chr14	101450000	101475000	SNORD114-16:25Kb:2.2e-13:5.4e-15:2e+02:3.1e+02
chr14	101450000	101475000	SNORD114-17:25Kb:2.2e-13:5.4e-15:2e+02:3.1e+02
chr14	101450000	101475000	SNORD114-18:25Kb:2.2e-13:5.4e-15:2e+02:3.1e+02
chr14	101450000	101475000	SNORD114-19:25Kb:2.2e-13:5.4e-15:2e+02:3.1e+02
chr14	101450000	101475000	SNORD114-20:25Kb:2.2e-13:5.4e-15:2e+02:3.1e+02
chr14	101450000	101475000	SNORD114-21:25Kb:2.2e-13:5.4e-15:2e+02:3.1e+02
chr14	101450000	101475000	SNORD114-22:25Kb:2.2e-13:5.4e-15:2e+02:3.1e+02
chr14	101450000	101475000	SNORD114-7:25Kb:2.2e-13:5.4e-15:2e+02:3.1e+02
chr14	101450000	101475000	SNORD114-8:25Kb:2.2e-13:5.4e-15:2e+02:3.1e+02
chr14	101450000	101475000	SNORD114-9:25Kb:2.2e-13:5.4e-15:2e+02:3.1e+02
chr14	102625000	102650000	HSP90AA1:25Kb:2.7e-13:3.3e-15:2.2e+02:3.1e+02
chr14	102625000	102650000	WDR20:25Kb:2.7e-13:3.3e-15:2.2e+02:3.1e+02
chr14	103750000	103775000	EXOC3L4:200Kb:0:0:32:1.4e+02
chr14	105225000	105250000	SIVA1:25Kb:5.3e-11:6.7e-13:1.3e+02:2.3e+02
chr14	105450000	105475000	CDCA4:-25Kb:1.1e-12:1.4e-14:1.5e+02:2.6e+02
chr14	105475000	105500000	C14orf79:25Kb:1e-12:1.3e-14:1.5e+02:2.6e+02
chr15	20450000	20475000	CHEK2P2:-25Kb:0:0:0:1.3e+02
chr15	21900000	21925000	LOC646214:-25Kb:0:0:0:2.5e+02
chr15	22500000	22525000	REREP3:-25Kb:0:0:1.5e+02:2.7e+02
chr15	23775000	23800000	MIR4508:-25Kb:1e-11:1.2e-13:1.2e+02:1.8e+02
chr15	23775000	23800000	MKRN3:-25Kb:1e-11:1.2e-13:1.2e+02:1.8e+02
chr15	24375000	24400000	PWRN2:-25Kb:7.8e-12:9.8e-14:0:68
chr15	24425000	24450000	PWRN2:25Kb:4.3e-11:1.1e-12:0:65
chr15	26050000	26075000	MIR4715:-25Kb:0:0:1.3e+02:2.9e+02
chr15	26100000	26125000	LOC100128714:-25Kb:0:0:1.3e+02:2.8e+02
chr15	26125000	26150000	ATP10A:25Kb:0:0:1.3e+02:2.8e+02
chr15	26150000	26175000	LOC100128714:25Kb:0:0:1.3e+02:2.8e+02
chr15	26375000	26400000	LOC503519:25Kb:1.4e-12:1.8e-14:1.3e+02:2.5e+02
chr15	27125000	27150000	GABRA5:25Kb:1.8e-14:2.2e-16:57:1.8e+02
chr15	29225000	29250000	APBA2:25Kb:5.2e-13:6.7e-15:80:1.6e+02
chr15	30200000	30225000	TJP1:100Kb:2.6e-11:3.2e-13:57:1.3e+02
chr15	31125000	31150000	HERC2P10:25Kb:2.2e-11:2.7e-13:0:1e+02
chr15	31325000	31350000	MIR211:-25Kb:0:0:2.1e+02:3.5e+02
chr15	34750000	34775000	GOLGA8A:25Kb:0:0:0:2.4e+02
chr15	34775000	34800000	MIR1233-2:-25Kb:9.7e-11:1.2e-12:0:1.1e+02
chr15	35050000	35075000	GJD2:25Kb:1.4e-13:1.8e-15:2.7e+02:3.9e+02
chr15	35250000	35275000	ZNF770:-25Kb:4.6e-12:5.6e-14:70:1.9e+02
chr15	35275000	35300000	AQR:25Kb:3.8e-12:4.7e-14:70:1.9e+02
chr15	36225000	36250000	MIR4510:25Kb:1.3e-11:1.7e-13:2.2e+02:3e+02
chr15	36825000	36850000	C15orf41:-25Kb:7.8e-12:9.4e-14:2.2e+02:2.9e+02
chr15	38200000	38225000	TMCO5A:-25Kb:0:0:1.6e+02:2.8e+02
chr15	40575000	40600000	PLCB2:-25Kb:9.9e-11:1.2e-12:2.4e+02:3.3e+02
chr15	43525000	43550000	TGM5:-25Kb:0:0:2.2e+02:3.8e+02
chr15	43575000	43600000	ADAL:-25Kb:1.8e-14:2.2e-16:2.2e+02:3.4e+02
chr15	43575000	43600000	LCMT2:-25Kb:1.8e-14:2.2e-16:2.2e+02:3.4e+02
chr15	43600000	43625000	TGM7:25Kb:1.7e-14:2.2e-16:2.2e+02:3.4e+02
chr15	43775000	43800000	MAP1A:-25Kb:7.2e-14:8.9e-16:1.9e+02:3.1e+02
chr15	43775000	43800000	TP53BP1:-25Kb:7.2e-14:8.9e-16:1.9e+02:3.1e+02
chr15	44025000	44050000	ELL3:-25Kb:0:0:0:1.5e+02
chr15	44025000	44050000	SERF2:-25Kb:0:0:0:1.5e+02
chr15	44050000	44075000	CATSPER2P1:25Kb:0:0:0:1.5e+02
chr15	44050000	44075000	HYPK:-25Kb:0:0:0:1.8e+02
chr15	44050000	44075000	MIR1282:-25Kb:0:0:0:1.8e+02
chr15	44050000	44075000	PDIA3:25Kb:0:0:0:1.5e+02
chr15	44050000	44075000	SERF2-C15ORF63:-25Kb:0:0:0:1.8e+02
chr15	44050000	44075000	SERINC4:-25Kb:0:0:0:1.8e+02
chr15	44075000	44100000	ELL3:25Kb:0:0:0:1.8e+02
chr15	44075000	44100000	SERF2:25Kb:0:0:0:1.8e+02
chr15	44975000	45000000	PATL2:25Kb:0:0:1.9e+02:3.4e+02
chr15	44975000	45000000	SPG11:25Kb:0:0:1.9e+02:3.4e+02
chr15	45250000	45275000	C15orf43:25Kb:1.9e-12:2.4e-14:17:1.2e+02
chr15	45275000	45300000	SORD:-25Kb:4.3e-14:5.6e-16:98:2.1e+02
chr15	45375000	45400000	DUOX1:-25Kb:0:0:98:2.9e+02
chr15	45375000	45400000	DUOX2:-25Kb:0:0:98:2.9e+02
chr15	45375000	45400000	DUOXA1:-25Kb:0:0:98:2.9e+02
chr15	45375000	45400000	DUOXA2:-25Kb:0:0:98:2.9e+02
chr15	45425000	45450000	DUOX1:25Kb:0:0:1.2e+02:2.6e+02
chr15	45425000	45450000	DUOX2:25Kb:0:0:1.2e+02:2.6e+02
chr15	45425000	45450000	DUOXA1:25Kb:0:0:1.2e+02:2.6e+02
chr15	45425000	45450000	DUOXA2:25Kb:0:0:1.2e+02:2.6e+02
chr15	47450000	47475000	SEMA6D:-25Kb:3.3e-14:4.4e-16:71:1.7e+02
chr15	49150000	49175000	SHC4:-100Kb:2.6e-14:3.3e-16:74:1.8e+02
chr15	49250000	49275000	EID1:100Kb:8.9e-15:1.1e-16:74:1.8e+02
chr15	51600000	51625000	CYP19A1:-25Kb:0:0:2.5e+02:3.7e+02
chr15	51600000	51625000	GLDN:-25Kb:0:0:2.5e+02:3.7e+02
chr15	52050000	52075000	LYSMD2:25Kb:0:0:2.5e+02:3.6e+02
chr15	52050000	52075000	SCG3:100Kb:3.6e-12:4.6e-14:64:1.6e+02
chr15	52050000	52075000	TMOD2:25Kb:0:0:2.5e+02:3.6e+02
chr15	54275000	54300000	UNC13C:-25Kb:0:0:1e+02:2.6e+02
chr15	56575000	56600000	TEX9:-75Kb:1.4e-12:1.8e-14:69:1.6e+02
chr15	57850000	57875000	GCOM1:-25Kb:9.1e-14:1.1e-15:2.7e+02:3.9e+02
chr15	58450000	58475000	AQP9:25Kb:0:0:2.7e+02:4.2e+02
chr15	58675000	58700000	LIPC:-25Kb:1.6e-13:2e-15:2.3e+02:3.5e+02
chr15	59200000	59225000	SLTM:-25Kb:3.2e-13:4.1e-15:65:1.7e+02
chr15	59825000	59850000	GCNT3:-75Kb:2e-13:2.6e-15:72:1.9e+02
chr15	60650000	60675000	ANXA2:-25Kb:0:0:0:1.6e+02
chr15	60700000	60725000	ANXA2:25Kb:0:0:0:2.3e+02
chr15	60725000	60750000	ANXA2:50Kb:0:0:0:1.4e+02
chr15	60725000	60750000	NARG2:-25Kb:0:0:1.4e+02:2.8e+02
chr15	62425000	62450000	C2CD4B:-25Kb:0:0:2.2e+02:3.4e+02
chr15	65325000	65350000	UBAP1L:-50Kb:2.1e-13:2.7e-15:1.1e+02:2.1e+02
chr15	65375000	65400000	SLC51B:50Kb:2.2e-13:2.8e-15:1.1e+02:2.1e+02
chr15	65550000	65575000	CLPX:75Kb:0:0:70:2.1e+02
chr15	71075000	71100000	UACA:25Kb:0:0:1.6e+02:2.9e+02
chr15	71100000	71125000	LARP6:-25Kb:7.5e-14:1.9e-15:1.6e+02:2.7e+02
chr15	71150000	71175000	LARP6:25Kb:0:0:1.6e+02:3e+02
chr15	72525000	72550000	PARP6:-25Kb:6.1e-14:1.6e-15:2.2e+02:3.1e+02
chr15	72575000	72600000	PARP6:25Kb:0:0:2.2e+02:3.2e+02
chr15	74550000	74575000	CCDC33:25Kb:2.8e-11:3.6e-13:2.2e+02:3.4e+02
chr15	75950000	75975000	IMP3:25Kb:1.8e-14:2.2e-16:2e+02:3.1e+02
chr15	75950000	75975000	SNX33:25Kb:1.8e-14:2.2e-16:2e+02:3.1e+02
chr15	78600000	78625000	CRABP1:-25Kb:1.8e-11:2.2e-13:2.1e+02:3.3e+02
chr15	82300000	82325000	MEX3B:-25Kb:0:0:1.1e+02:2.9e+02
chr15	82350000	82375000	MEX3B:25Kb:0:0:1.1e+02:2.7e+02
chr15	83975000	84000000	BNC1:25Kb:4e-13:5.1e-15:2.2e+02:3.2e+02
chr15	85375000	85400000	ALPK3:25Kb:6.1e-12:7.7e-14:2.2e+02:3e+02
chr15	85450000	85475000	SLC28A1:25Kb:2.6e-12:3.4e-14:2.2e+02:3e+02
chr15	97300000	97325000	SPATA8:-25Kb:7e-14:8.9e-16:2.3e+02:3.1e+02
chr15	101675000	101700000	SNRPA1:-150Kb:3.9e-14:5.6e-16:2e+02:3.4e+02
chr15	101675000	101700000	VIMP:-125Kb:2.4e-14:3.3e-16:2e+02:3.4e+02
chr15	101700000	101725000	CHSY1:-75Kb:1.6e-14:2.2e-16:2e+02:3.4e+02
chr16	1725000	1750000	MAPK8IP3:-25Kb:8.5e-13:1.1e-14:1.7e+02:2.7e+02
chr16	1750000	1775000	HN1L:25Kb:7e-13:8.7e-15:1.7e+02:2.7e+02
chr16	1900000	1925000	MSRB1:-75Kb:2e-13:2.6e-15:48:1.4e+02
chr16	1925000	1950000	HS3ST6:-25Kb:0:0:1.4e+02:2.5e+02
chr16	1950000	1975000	LINC00254:25Kb:0:0:1.4e+02:2.5e+02
chr16	1975000	2000000	MEIOB:75Kb:5.2e-13:6.7e-15:48:1.4e+02
chr16	2850000	2875000	PRSS30P:-25Kb:3.1e-12:3.9e-14:1.7e+02:2.6e+02
chr16	2850000	2875000	ZG16B:-25Kb:3.1e-12:3.9e-14:1.7e+02:2.6e+02
chr16	2875000	2900000	PRSS21:25Kb:3.7e-11:4.5e-13:1.7e+02:2.6e+02
chr16	4250000	4275000	SRL:-25Kb:0:0:2.1e+02:3.1e+02
chr16	8575000	8600000	TMEM114:-25Kb:0:0:39:1.6e+02
chr16	8750000	8775000	PMM2:-125Kb:0:0:39:1.5e+02
chr16	8750000	8775000	TMEM186:-125Kb:0:0:39:1.5e+02
chr16	8875000	8900000	ABAT:125Kb:0:0:39:1.5e+02
chr16	10600000	10625000	NUBP1:-225Kb:3.3e-13:4.3e-15:29:1.3e+02
chr16	10625000	10650000	EMP2:-25Kb:1e-11:1.3e-13:1.9e+02:2.8e+02
chr16	11350000	11375000	PRM1:-25Kb:2.6e-11:3.3e-13:2.1e+02:3.1e+02
chr16	11375000	11400000	PRM2:25Kb:2.5e-11:3.2e-13:2.1e+02:3.1e+02
chr16	11375000	11400000	PRM3:25Kb:2.5e-11:3.2e-13:2.1e+02:3.1e+02
chr16	11375000	11400000	SOCS1:25Kb:2.5e-11:3.2e-13:2.1e+02:3.1e+02
chr16	11375000	11400000	TNP2:25Kb:2.5e-11:3.2e-13:2.1e+02:3.1e+02
chr16	13975000	14000000	ERCC4:-25Kb:3.3e-14:4.4e-16:70:2e+02
chr16	16050000	16075000	MYH11:100Kb:5.8e-12:1.6e-13:53:1.1e+02
chr16	16100000	16125000	MYH11:150Kb:0:0:40:1e+02
chr16	17525000	17550000	XYLT1:-25Kb:0:0:85:2e+02
chr16	18950000	18975000	TMC7:-25Kb:3.2e-13:4.2e-15:82:1.9e+02
chr16	19150000	19175000	ITPRIPL2:25Kb:4.6e-12:5.7e-14:2.1e+02:3.1e+02
chr16	19300000	19325000	CLEC19A:25Kb:0:0:2.1e+02:3.4e+02
chr16	21625000	21650000	METTL9:25Kb:0:0:1.3e+02:2.8e+02
chr16	21700000	21725000	OTOA:25Kb:0:0:1.3e+02:3.1e+02
chr16	22075000	22100000	C16orf52:75Kb:1.4e-11:1.8e-13:78:2e+02
chr16	22075000	22100000	PDZD9:75Kb:1.4e-11:1.8e-13:78:2e+02
chr16	22350000	22375000	CDR2:-25Kb:6e-12:1.5e-13:1.2e+02:2.4e+02
chr16	22400000	22425000	CDR2:25Kb:0:0:15:2.6e+02
chr16	22400000	22425000	RRN3P3:-25Kb:0:0:15:1.7e+02
chr16	22400000	22425000	SMG1P1:-25Kb:0:0:15:1.7e+02
chr16	25225000	25250000	ZKSCAN2:-25Kb:0:0:35:2.2e+02
chr16	25250000	25275000	AQP8:25Kb:0:0:35:2.2e+02
chr16	28025000	28050000	GSG1L:-25Kb:3.1e-11:4.1e-13:2e+02:3.1e+02
chr16	28275000	28300000	SBK1:-25Kb:0:0:43:2.8e+02
chr16	28325000	28350000	SBK1:25Kb:2.8e-12:7e-14:43:1.6e+02
chr16	28475000	28500000	APOBR:-25Kb:4.3e-15:1.1e-16:43:1.7e+02
chr16	28475000	28500000	CLN3:-25Kb:4.3e-15:1.1e-16:43:1.7e+02
chr16	28475000	28500000	IL27:-25Kb:4.3e-15:1.1e-16:43:1.7e+02
chr16	28525000	28550000	APOBR:25Kb:0:0:43:2.2e+02
chr16	28525000	28550000	CCDC101:-25Kb:0:0:43:1.9e+02
chr16	28525000	28550000	CLN3:25Kb:0:0:43:2.2e+02
chr16	28525000	28550000	IL27:25Kb:0:0:43:2.2e+02
chr16	28525000	28550000	NUPR1:-25Kb:0:0:43:1.9e+02
chr16	28575000	28600000	CCDC101:25Kb:0:0:43:2e+02
chr16	28575000	28600000	NUPR1:25Kb:0:0:43:2e+02
chr16	28575000	28600000	SULT1A2:-25Kb:0:0:43:2.8e+02
chr16	31475000	31500000	C16orf58:-25Kb:3.1e-12:3.9e-14:1.6e+02:2.5e+02
chr16	31500000	31525000	SLC5A2:25Kb:3.4e-12:4.3e-14:1.6e+02:2.5e+02
chr16	31500000	31525000	TGFB1I1:25Kb:3.4e-12:4.3e-14:1.6e+02:2.5e+02
chr16	48150000	48175000	ABCC12:-25Kb:0:0:1.1e+02:3.7e+02
chr16	49275000	49300000	CBLN1:-25Kb:0:0:1.3e+02:2.9e+02
chr16	50750000	50775000	NOD2:25Kb:0:0:2.2e+02:3.5e+02
chr16	52550000	52575000	TOX3:-25Kb:6.5e-14:8.9e-16:2.3e+02:3.3e+02
chr16	52600000	52625000	LOC643714:-25Kb:9e-11:1.2e-12:2.3e+02:3.2e+02
chr16	55725000	55750000	MMP2:225Kb:0:0:35:1.7e+02
chr16	57325000	57350000	CCL17:-100Kb:3.5e-14:4.4e-16:58:1.6e+02
chr16	57700000	57725000	CCDC135:-25Kb:0:0:2.1e+02:3.6e+02
chr16	57725000	57750000	GPR97:25Kb:0:0:2.1e+02:3.6e+02
chr16	65125000	65150000	CDH11:-25Kb:0:0:69:2e+02
chr16	70575000	70600000	COG4:25Kb:0:0:2.1e+02:3.2e+02
chr16	70575000	70600000	SF3B3:25Kb:0:0:2.1e+02:3.2e+02
chr16	70575000	70600000	SNORD111:25Kb:0:0:2.1e+02:3.2e+02
chr16	70575000	70600000	SNORD111B:25Kb:0:0:2.1e+02:3.2e+02
chr16	70625000	70650000	IL34:25Kb:0:0:2.1e+02:3.3e+02
chr16	73375000	73400000	LOC100506172:-25Kb:0:0:1.9e+02:3e+02
chr16	74300000	74325000	PSMD7:-25Kb:1.7e-14:2.2e-16:45:1.6e+02
chr16	79600000	79625000	MAF:-25Kb:5.7e-11:7.8e-13:79:1.6e+02
chr16	80850000	80875000	DYNLRB2:300Kb:0:0:33:1.4e+02
chr16	82625000	82650000	CDH13:-25Kb:0:0:1.6e+02:2.6e+02
chr16	83500000	83525000	MIR3182:-25Kb:0:0:1.1e+02:2.2e+02
chr16	83950000	83975000	MLYCD:25Kb:1.1e-12:1.3e-14:1.4e+02:2.3e+02
chr16	83975000	84000000	SLC38A8:-100Kb:8.6e-15:1.1e-16:65:1.6e+02
chr16	84000000	84025000	SLC38A8:-75Kb:1.6e-12:4e-14:85:1.7e+02
chr16	84075000	84100000	NECAB2:75Kb:1.6e-12:2e-14:85:1.7e+02
chr16	84075000	84100000	OSGIN1:100Kb:0:0:65:1.6e+02
chr16	85175000	85200000	LOC400548:25Kb:1.8e-14:2.2e-16:1.8e+02:2.8e+02
chr16	85800000	85825000	COX4I1:-25Kb:0:0:33:1.9e+02
chr16	85800000	85825000	EMC8:-25Kb:0:0:33:1.9e+02
chr16	86550000	86575000	FLJ30679:-25Kb:0:0:25:1.7e+02
chr16	86550000	86575000	MTHFSD:-25Kb:0:0:25:1.7e+02
chr16	88450000	88475000	ZNF469:-25Kb:2.6e-14:3.3e-16:1e+02:2e+02
chr16	88650000	88675000	ZC3H18:25Kb:0:0:1.1e+02:2.3e+02
chr16	89175000	89200000	ACSF3:25Kb:2e-13:2.7e-15:1.6e+02:2.6e+02
chr17	3300000	3325000	OR1E2:-25Kb:0:0:1.7e+02:2.8e+02
chr17	3325000	3350000	OR1E1:25Kb:0:0:1.7e+02:2.8e+02
chr17	3325000	3350000	OR3A3:25Kb:0:0:1.7e+02:2.8e+02
chr17	3550000	3575000	P2RX5:-25Kb:0:0:42:1.8e+02
chr17	3550000	3575000	P2RX5-TAX1BP3:-25Kb:0:0:42:1.8e+02
chr17	3575000	3600000	EMC6:25Kb:0:0:42:1.8e+02
chr17	3575000	3600000	TAX1BP3:25Kb:0:0:42:1.8e+02
chr17	4375000	4400000	SPNS2:-25Kb:2.2e-13:2.8e-15:2.2e+02:3.1e+02
chr17	4500000	4525000	SMTNL2:25Kb:1.8e-13:2.2e-15:2.2e+02:3.1e+02
chr17	4650000	4675000	GLTPD2:-25Kb:9.4e-13:1.2e-14:1.9e+02:2.8e+02
chr17	4650000	4675000	PSMB6:-25Kb:9.4e-13:1.2e-14:1.9e+02:2.8e+02
chr17	4650000	4675000	TM4SF5:-25Kb:9.4e-13:1.2e-14:1.9e+02:2.8e+02
chr17	4650000	4675000	VMO1:-25Kb:9.4e-13:1.2e-14:1.9e+02:2.8e+02
chr17	4800000	4825000	GP1BA:-25Kb:2.5e-13:3.1e-15:1.9e+02:2.7e+02
chr17	4800000	4825000	RNF167:-25Kb:2.5e-13:3.1e-15:1.9e+02:2.7e+02
chr17	4800000	4825000	SLC25A11:-25Kb:2.5e-13:3.1e-15:1.9e+02:2.7e+02
chr17	4825000	4850000	C17orf107:25Kb:3.3e-13:4.2e-15:1.9e+02:2.7e+02
chr17	4825000	4850000	CHRNE:25Kb:3.3e-13:4.2e-15:1.9e+02:2.7e+02
chr17	6650000	6675000	FBXO39:-25Kb:1.7e-14:2.2e-16:2.3e+02:3.3e+02
chr17	6675000	6700000	XAF1:25Kb:9.1e-15:1.1e-16:2.3e+02:3.3e+02
chr17	7975000	8000000	ALOXE3:-25Kb:7.3e-14:8.9e-16:2.3e+02:3.7e+02
chr17	8000000	8025000	ALOX12B:25Kb:9.1e-14:1.1e-15:2.3e+02:3.7e+02
chr17	8000000	8025000	MIR4314:25Kb:9.1e-14:1.1e-15:2.3e+02:3.7e+02
chr17	10700000	10725000	PIRT:-25Kb:0:0:2.2e+02:3.6e+02
chr17	10725000	10750000	LINC00675:25Kb:0:0:2.2e+02:3.6e+02
chr17	11925000	11950000	MAP2K4:25Kb:0:0:53:1.8e+02
chr17	11925000	11950000	MIR744:-50Kb:0:0:0:1.2e+02
chr17	11925000	11950000	ZNF18:25Kb:0:0:53:1.8e+02
chr17	11950000	11975000	MIR744:-25Kb:0:0:0:2.6e+02
chr17	12000000	12025000	MIR744:25Kb:0:0:0:2.3e+02
chr17	15800000	15825000	ADORA2B:-25Kb:0:0:1.2e+02:2.8e+02
chr17	16400000	16425000	FAM211A:25Kb:1.7e-11:2.1e-13:2.1e+02:3.5e+02
chr17	17325000	17350000	SMCR9:25Kb:6.5e-13:8.2e-15:2.1e+02:3.7e+02
chr17	18100000	18125000	ALKBH5:25Kb:0:0:1.4e+02:2.5e+02
chr17	19175000	19200000	EPN2-IT1:25Kb:0:0:2e+02:3e+02
chr17	19325000	19350000	RNF112:25Kb:4.5e-14:5.6e-16:2e+02:2.8e+02
chr17	19400000	19425000	ALDH3A1:-250Kb:1.6e-12:2.1e-14:29:1.1e+02
chr17	19425000	19450000	SNORA59A:-25Kb:0:0:2e+02:3.1e+02
chr17	19450000	19475000	SLC47A1:25Kb:0:0:2e+02:3.1e+02
chr17	20000000	20025000	AKAP10:125Kb:0:0:48:1.4e+02
chr17	20000000	20025000	SPECC1:100Kb:8.6e-15:1.1e-16:59:1.5e+02
chr17	21200000	21225000	KCNJ18:-100Kb:3.4e-14:1.4e-15:57:1.5e+02
chr17	21225000	21250000	KCNJ18:-75Kb:0:0:75:2.6e+02
chr17	21325000	21350000	KCNJ18:25Kb:0:0:2.2e+02:3.3e+02
chr17	26825000	26850000	FOXN1:-25Kb:1.1e-12:1.4e-14:2.7e+02:4.2e+02
chr17	30300000	30325000	LRRC37B:-25Kb:0:0:0:1.4e+02
chr17	30600000	30625000	RHBDL3:25Kb:1.7e-13:2.1e-15:2.3e+02:3.4e+02
chr17	32525000	32550000	CCL1:-150Kb:3.3e-11:4.2e-13:49:1.5e+02
chr17	32525000	32550000	CCL13:-150Kb:3.3e-11:4.2e-13:49:1.5e+02
chr17	34450000	34475000	CCL14:150Kb:6.6e-13:8.2e-15:43:1.6e+02
chr17	34450000	34475000	CCL15:150Kb:6.6e-13:8.2e-15:43:1.6e+02
chr17	34450000	34475000	CCL16:150Kb:6.6e-13:8.2e-15:43:1.6e+02
chr17	34450000	34475000	CCL4:25Kb:0:0:2.5e+02:4.6e+02
chr17	34800000	34825000	ZNHIT3:-25Kb:0:0:0:1.9e+02
chr17	34825000	34850000	TBC1D3G:25Kb:0:0:0:1.9e+02
chr17	34850000	34875000	MYO19:-25Kb:0:0:0:2.2e+02
chr17	34850000	34875000	PIGW:-25Kb:0:0:0:2.2e+02
chr17	34850000	34875000	ZNHIT3:25Kb:0:0:0:2.4e+02
chr17	34875000	34900000	GGNBP2:-25Kb:0:0:0:1.7e+02
chr17	34900000	34925000	DHRS11:-25Kb:0:0:66:2.3e+02
chr17	34900000	34925000	MYO19:25Kb:0:0:0:1.7e+02
chr17	34900000	34925000	PIGW:25Kb:0:0:0:1.7e+02
chr17	34925000	34950000	GGNBP2:25Kb:0:0:66:2.3e+02
chr17	39500000	39525000	KRT33B:-25Kb:1.1e-13:1.4e-15:2.4e+02:3.7e+02
chr17	39500000	39525000	KRT34:-25Kb:1.1e-13:1.4e-15:2.4e+02:3.7e+02
chr17	39525000	39550000	KRT33A:25Kb:1.3e-13:1.7e-15:2.4e+02:3.7e+02
chr17	39575000	39600000	KRT32:-25Kb:0:0:2.4e+02:4.4e+02
chr17	39600000	39625000	KRT35:-25Kb:0:0:2.4e+02:4.3e+02
chr17	39600000	39625000	KRT36:-25Kb:0:0:2.4e+02:4.3e+02
chr17	39600000	39625000	KRT37:25Kb:0:0:2.4e+02:4.4e+02
chr17	39600000	39625000	KRT38:25Kb:0:0:2.4e+02:4.4e+02
chr17	39625000	39650000	KRT32:25Kb:0:0:2.4e+02:4.3e+02
chr17	39700000	39725000	KRT14:-25Kb:0:0:2.4e+02:3.8e+02
chr17	39700000	39725000	KRT9:-25Kb:0:0:2.4e+02:3.8e+02
chr17	39725000	39750000	LOC147093:25Kb:0:0:2.4e+02:3.8e+02
chr17	41025000	41050000	G6PC:-25Kb:0:0:2.1e+02:3.4e+02
chr17	41025000	41050000	LINC00671:-25Kb:0:0:2.1e+02:3.4e+02
chr17	41400000	41425000	LINC00854:25Kb:0:0:1.2e+02:3.6e+02
chr17	41650000	41675000	MEOX1:-75Kb:1.8e-14:2.2e-16:91:2.1e+02
chr17	41775000	41800000	SOST:-50Kb:8.5e-15:1.1e-16:1.4e+02:2.6e+02
chr17	42350000	42375000	SLC4A1:25Kb:0:0:2.2e+02:3.4e+02
chr17	45350000	45375000	ITGB3:25Kb:0:0:2.1e+02:3.5e+02
chr17	45925000	45950000	SP2:-25Kb:5.4e-12:6.6e-14:2.5e+02:3.7e+02
chr17	45950000	45975000	SP6:25Kb:5.6e-12:6.9e-14:2.5e+02:3.7e+02
chr17	46525000	46550000	SKAP1:25Kb:3.5e-11:4.3e-13:2.1e+02:3.4e+02
chr17	47650000	47675000	SPOP:-100Kb:8.3e-13:1e-14:71:2.1e+02
chr17	47675000	47700000	NXPH3:25Kb:1.8e-13:3e-15:2.5e+02:3.8e+02
chr17	47750000	47775000	NXPH3:100Kb:1.8e-13:4.6e-15:71:2.1e+02
chr17	48850000	48875000	WFIKKN2:-50Kb:0:0:1.4e+02:2.7e+02
chr17	49025000	49050000	TOB1:100Kb:0:0:66:1.9e+02
chr17	49025000	49050000	TOB1-AS1:100Kb:0:0:66:1.9e+02
chr17	51025000	51050000	C17orf112:-25Kb:0:0:58:2.1e+02
chr17	51075000	51100000	C17orf112:25Kb:1.3e-14:3.3e-16:1e+02:2.3e+02
chr17	55175000	55200000	AKAP1:25Kb:0:0:1.3e+02:2.4e+02
chr17	57500000	57525000	YPEL2:100Kb:4.2e-11:5.5e-13:58:1.6e+02
chr17	57825000	57850000	MIR21:-75Kb:1.2e-11:3.1e-13:57:1.6e+02
chr17	57850000	57875000	MIR21:-50Kb:0:0:94:2.2e+02
chr17	58725000	58750000	BCAS3:-25Kb:0:0:91:2.1e+02
chr17	59500000	59525000	TBX4:-25Kb:0:0:2e+02:3.2e+02
chr17	59550000	59575000	TBX4:25Kb:0:0:2e+02:3.2e+02
chr17	60675000	60700000	MRC2:-25Kb:0:0:78:2.1e+02
chr17	61575000	61600000	KCNH6:-25Kb:4.2e-11:5.4e-13:2.6e+02:3.8e+02
chr17	63150000	63175000	RGS9:25Kb:1.5e-12:1.8e-14:2.2e+02:3.3e+02
chr17	64200000	64225000	APOH:-25Kb:0:0:1.4e+02:2.8e+02
chr17	68025000	68050000	KCNJ16:-25Kb:0:0:1.3e+02:3e+02
chr17	68075000	68100000	KCNJ16:25Kb:2.8e-13:7.2e-15:1.3e+02:2.7e+02
chr17	73675000	73700000	ITGB4:-25Kb:7e-12:8.5e-14:2.1e+02:3.4e+02
chr17	75300000	75325000	SEPT9:25Kb:7.1e-11:8.7e-13:1.4e+02:2.4e+02
chr17	76525000	76550000	DNAH17:-25Kb:1.6e-12:2e-14:2.3e+02:3.5e+02
chr17	79050000	79075000	BAIAP2:50Kb:1.8e-12:2.2e-14:94:1.9e+02
chr17	79050000	79075000	BAIAP2-AS1:50Kb:1.8e-12:2.2e-14:94:1.9e+02
chr17	80075000	80100000	FASN:25Kb:0:0:1.4e+02:2.8e+02
chr18	500000	525000	C18orf56:-150Kb:0:0:51:1.9e+02
chr18	500000	525000	TYMS:-150Kb:0:0:51:1.9e+02
chr18	525000	550000	ENOSF1:-175Kb:0:0:51:1.9e+02
chr18	4275000	4300000	DLGAP1-AS5:25Kb:8.9e-14:1.1e-15:1.1e+02:2.6e+02
chr18	5900000	5925000	TMEM200C:25Kb:0:0:1.5e+02:2.9e+02
chr18	7200000	7225000	LRRC30:-25Kb:4.7e-11:1.2e-12:1.3e+02:2.6e+02
chr18	7250000	7275000	LRRC30:25Kb:1.7e-12:2.1e-14:1.3e+02:2.7e+02
chr18	11100000	11125000	PIEZO2:-25Kb:3.6e-13:4.4e-15:2.2e+02:3.4e+02
chr18	12225000	12250000	CIDEA:-25Kb:0:0:74:1.9e+02
chr18	12275000	12300000	CIDEA:25Kb:0:0:74:2.1e+02
chr18	12275000	12300000	TUBB6:-25Kb:0:0:74:2.5e+02
chr18	12725000	12750000	SEH1L:-200Kb:4.2e-13:5.7e-15:30:1.4e+02
chr18	13425000	13450000	MIR5190:-25Kb:3.8e-11:4.9e-13:2e+02:2.9e+02
chr18	13450000	13475000	LOC100288122:25Kb:4.6e-11:6e-13:2e+02:2.9e+02
chr18	13925000	13950000	MC2R:25Kb:0:0:2e+02:3e+02
chr18	14750000	14775000	ANKRD30B:25Kb:0:0:21:1.5e+02
chr18	23675000	23700000	PSMA8:-25Kb:3.5e-14:8.9e-16:1.7e+02:2.7e+02
chr18	23725000	23750000	PSMA8:25Kb:0:0:1.7e+02:2.8e+02
chr18	25775000	25800000	CDH2:25Kb:0:0:96:2e+02
chr18	29125000	29150000	TTR:-25Kb:0:0:2.1e+02:3.6e+02
chr18	29150000	29175000	LOC100652770:25Kb:0:0:2.1e+02:3.6e+02
chr18	29175000	29200000	TTR:25Kb:0:0:2.1e+02:3.3e+02
chr18	29300000	29325000	LOC100652770:175Kb:1.5e-11:4.1e-13:39:1.4e+02
chr18	29350000	29375000	SLC25A52:25Kb:2.1e-13:2.7e-15:2.1e+02:3.2e+02
chr18	29775000	29800000	MEP1B:25Kb:0:0:1.7e+02:3e+02
chr18	30050000	30075000	WBP11P1:-25Kb:3.5e-14:4.4e-16:1.7e+02:2.8e+02
chr18	30075000	30100000	GAREM:25Kb:4.4e-14:5.6e-16:1.7e+02:2.8e+02
chr18	32025000	32050000	DTNA:-25Kb:5.1e-11:6.1e-13:2e+02:3e+02
chr18	37275000	37300000	MIR5583-1:25Kb:2e-13:2.4e-15:2.2e+02:3e+02
chr18	37275000	37300000	MIR5583-2:25Kb:2e-13:2.4e-15:2.2e+02:3e+02
chr18	37350000	37375000	LINC00669:25Kb:5.2e-12:6.4e-14:2.2e+02:3e+02
chr18	40650000	40675000	RIT2:-25Kb:0:0:1e+02:2.7e+02
chr18	40700000	40725000	RIT2:25Kb:4.3e-15:1.1e-16:1e+02:2.7e+02
chr18	43300000	43325000	SIGLEC15:-100Kb:0:0:66:2.1e+02
chr18	43400000	43425000	SLC14A1:100Kb:0:0:66:2.1e+02
chr18	46600000	46625000	MIR4744:25Kb:4.2e-12:5.4e-14:2e+02:3e+02
chr18	46975000	47000000	C18orf32:-25Kb:0:0:97:2.1e+02
chr18	46975000	47000000	MIR1539:-25Kb:0:0:97:2.1e+02
chr18	46975000	47000000	RPL17:-25Kb:0:0:97:2.1e+02
chr18	46975000	47000000	SNORD58A:-25Kb:0:0:97:2.1e+02
chr18	46975000	47000000	SNORD58C:-25Kb:0:0:97:2.1e+02
chr18	47000000	47025000	DYM:25Kb:0:0:97:2.1e+02
chr18	48875000	48900000	LOC100287225:-25Kb:2.3e-12:3.1e-14:2.3e+02:3.4e+02
chr18	49825000	49850000	DCC:-25Kb:0:0:58:2e+02
chr18	54325000	54350000	TXNL1:25Kb:0:0:64:2.3e+02
chr18	54325000	54350000	WDR7:25Kb:0:0:64:2.3e+02
chr18	55225000	55250000	FECH:-25Kb:0:0:73:2.1e+02
chr18	56075000	56100000	MIR122:-25Kb:2.1e-13:2.7e-15:2.6e+02:3.8e+02
chr18	56075000	56100000	MIR3591:-25Kb:2.1e-13:2.7e-15:2.6e+02:3.8e+02
chr18	68100000	68125000	RTTN:250Kb:0:0:53:2e+02
chr18	69200000	69225000	LOC100505776:-25Kb:4.5e-12:5.5e-14:91:2.3e+02
chr18	70175000	70200000	CBLN2:-25Kb:8e-14:1e-15:91:2.3e+02
chr18	71825000	71850000	FBXO15:25Kb:0:0:68:2.4e+02
chr18	71825000	71850000	TIMM21:25Kb:0:0:68:2.4e+02
chr18	72175000	72200000	CNDP1:-25Kb:7.4e-12:9.5e-14:2.1e+02:3.1e+02
chr18	72225000	72250000	CNDP1:25Kb:2.9e-11:7.6e-13:2.1e+02:3.1e+02
chr19	125000	150000	C2CD4C:-275Kb:0:0:1.2e+02:2e+02
chr19	150000	175000	ODF3L2:-300Kb:0:0:1.2e+02:2e+02
chr19	150000	175000	SHC2:-300Kb:0:0:1.2e+02:2e+02
chr19	175000	200000	MADCAM1:-300Kb:0:0:1.2e+02:2e+02
chr19	1325000	1350000	MUM1:-25Kb:0:0:1.6e+02:2.4e+02
chr19	1350000	1375000	NDUFS7:-25Kb:1.5e-13:1.9e-15:1.6e+02:2.2e+02
chr19	1375000	1400000	MUM1:25Kb:3.1e-14:7.8e-16:1.6e+02:2.2e+02
chr19	2600000	2625000	LMNB2:150Kb:1.4e-13:1.8e-15:31:1.2e+02
chr19	3825000	3850000	ZFR2:-25Kb:0:0:1.6e+02:2.6e+02
chr19	3900000	3925000	ATCAY:25Kb:8.5e-12:1.1e-13:1.6e+02:2.4e+02
chr19	4550000	4575000	TNFAIP8L1:-75Kb:1.3e-13:1.6e-15:51:1.3e+02
chr19	4625000	4650000	SEMA6B:75Kb:2.6e-14:3.3e-16:51:1.3e+02
chr19	6000000	6025000	LOC100128568:25Kb:0:0:1.8e+02:2.7e+02
chr19	6000000	6025000	RANBP3:25Kb:0:0:1.8e+02:2.7e+02
chr19	6050000	6075000	RFX2:-50Kb:0:0:93:2e+02
chr19	7550000	7575000	MCOLN1:-25Kb:9.2e-11:1.1e-12:1.3e+02:2.2e+02
chr19	7550000	7575000	PNPLA6:-25Kb:9.2e-11:1.1e-12:1.3e+02:2.2e+02
chr19	7550000	7575000	ZNF358:-25Kb:9.2e-11:1.1e-12:1.3e+02:2.2e+02
chr19	7575000	7600000	C19orf45:25Kb:8.9e-11:1.1e-12:1.3e+02:2.2e+02
chr19	7575000	7600000	PEX11G:25Kb:8.9e-11:1.1e-12:1.3e+02:2.2e+02
chr19	7700000	7725000	C19orf59:-25Kb:3.1e-11:4e-13:1.3e+02:2.2e+02
chr19	7700000	7725000	RETN:-25Kb:3.1e-11:4e-13:1.3e+02:2.2e+02
chr19	7700000	7725000	TRAPPC5:-25Kb:3.1e-11:4e-13:1.3e+02:2.2e+02
chr19	7725000	7750000	STXBP2:25Kb:1.8e-11:2.3e-13:1.3e+02:2.2e+02
chr19	7750000	7775000	CLEC4G:-25Kb:0:0:1.3e+02:2.5e+02
chr19	7775000	7800000	FCER2:25Kb:0:0:1.3e+02:2.5e+02
chr19	7800000	7825000	CLEC4M:-25Kb:6.2e-13:7.8e-15:1.3e+02:2.3e+02
chr19	7825000	7850000	CD209:25Kb:7.6e-13:9.4e-15:1.3e+02:2.3e+02
chr19	9050000	9075000	MUC16:-25Kb:0:0:1.2e+02:2.5e+02
chr19	9475000	9500000	ZNF177:25Kb:1.4e-12:1.7e-14:1.6e+02:2.6e+02
chr19	9475000	9500000	ZNF559-ZNF177:25Kb:1.4e-12:1.7e-14:1.6e+02:2.6e+02
chr19	10075000	10100000	COL5A3:-25Kb:0:0:1.9e+02:3.1e+02
chr19	10075000	10100000	RDH8:-25Kb:0:0:1.9e+02:3.1e+02
chr19	10125000	10150000	OLFM2:100Kb:1.6e-12:2e-14:52:1.5e+02
chr19	11800000	11825000	ZNF823:-25Kb:0:0:1.6e+02:2.6e+02
chr19	11850000	11875000	ZNF441:-25Kb:0:0:1.6e+02:2.6e+02
chr19	11875000	11900000	ZNF491:-25Kb:8e-12:1e-13:1.6e+02:2.4e+02
chr19	11900000	11925000	ZNF441:25Kb:4.5e-12:1.2e-13:1.6e+02:2.4e+02
chr19	11950000	11975000	ZNF439:-25Kb:0:0:1.6e+02:3e+02
chr19	11950000	11975000	ZNF69:-25Kb:0:0:1.6e+02:3e+02
chr19	12775000	12800000	FBXW9:-25Kb:1.2e-12:1.5e-14:74:1.6e+02
chr19	12775000	12800000	SNORD41:-25Kb:1.2e-12:1.5e-14:74:1.6e+02
chr19	12800000	12825000	DHPS:25Kb:8e-13:1.1e-14:74:1.6e+02
chr19	12800000	12825000	MAN2B1:25Kb:8e-13:1.1e-14:74:1.6e+02
chr19	12800000	12825000	WDR83:25Kb:8e-13:1.1e-14:74:1.6e+02
chr19	12800000	12825000	WDR83OS:25Kb:8e-13:1.1e-14:74:1.6e+02
chr19	13125000	13150000	NFIX:25Kb:6.2e-14:7.8e-16:2e+02:2.9e+02
chr19	14925000	14950000	OR7A10:-25Kb:0:0:2.1e+02:3e+02
chr19	14950000	14975000	OR7A5:25Kb:0:0:2.1e+02:3e+02
chr19	15250000	15275000	ILVBL:25Kb:6.9e-13:8.5e-15:2.1e+02:3e+02
chr19	15850000	15875000	CYP4F24P:-25Kb:4e-13:5.2e-15:2e+02:2.9e+02
chr19	15875000	15900000	OR10H3:25Kb:4.5e-13:5.9e-15:2e+02:2.9e+02
chr19	16100000	16125000	FLJ25328:-25Kb:0:0:2e+02:3e+02
chr19	16100000	16125000	LINC00661:-25Kb:0:0:2e+02:3e+02
chr19	17900000	17925000	INSL3:-25Kb:0:0:1.6e+02:2.9e+02
chr19	17925000	17950000	B3GNT3:25Kb:0:0:1.6e+02:2.9e+02
chr19	19850000	19875000	ZNF14:25Kb:0:0:1.2e+02:2.3e+02
chr19	19950000	19975000	ZNF253:-25Kb:1.8e-14:2.2e-16:1.2e+02:2.2e+02
chr19	20625000	20650000	ZNF826P:25Kb:0:0:1.2e+02:2.2e+02
chr19	23200000	23225000	ZNF728:25Kb:8.8e-15:1.1e-16:1.3e+02:2e+02
chr19	28250000	28275000	LINC00662:-25Kb:0:0:1.1e+02:2.1e+02
chr19	30100000	30125000	POP4:25Kb:0:0:65:1.7e+02
chr19	31600000	31625000	DKFZp566F0947:-25Kb:0:0:97:3.2e+02
chr19	31650000	31675000	DKFZp566F0947:25Kb:2.2e-12:5.8e-14:97:2.7e+02
chr19	32050000	32075000	THEG5:-25Kb:3e-11:7.6e-13:97:2.8e+02
chr19	32100000	32125000	THEG5:25Kb:1.4e-11:1.8e-13:97:2.9e+02
chr19	32850000	32875000	ZNF507:25Kb:0:0:97:2.9e+02
chr19	33825000	33850000	CEBPG:-25Kb:0:0:2e+02:3.7e+02
chr19	35275000	35300000	LOC400685:-25Kb:9.4e-13:1.2e-14:2e+02:2.9e+02
chr19	35550000	35575000	LOC100128675:-25Kb:9.7e-12:1.2e-13:2.2e+02:3e+02
chr19	35950000	35975000	FFAR1:125Kb:3.2e-12:4.1e-14:58:1.5e+02
chr19	35950000	35975000	FFAR3:125Kb:3.2e-12:4.1e-14:58:1.5e+02
chr19	35950000	35975000	MIR5196:125Kb:3.2e-12:4.1e-14:58:1.5e+02
chr19	36825000	36850000	ZFP14:-25Kb:4.3e-12:5.3e-14:1.4e+02:2.2e+02
chr19	40050000	40075000	LGALS13:-25Kb:0:0:2.1e+02:3.3e+02
chr19	42100000	42125000	CEACAM21:25Kb:0:0:2.1e+02:3.4e+02
chr19	42275000	42300000	CEACAM6:25Kb:4.4e-14:5.6e-16:2.1e+02:3.4e+02
chr19	42650000	42675000	LOC100505622:25Kb:8.5e-15:1.1e-16:2e+02:3.3e+02
chr19	42650000	42675000	MIR4323:25Kb:8.5e-15:1.1e-16:2e+02:3.3e+02
chr19	42650000	42675000	POU2F2:25Kb:8.5e-15:1.1e-16:2e+02:3.3e+02
chr19	42950000	42975000	CEACAM1:-75Kb:1e-13:1.3e-15:45:1.8e+02
chr19	43000000	43025000	CEACAM1:-25Kb:3.3e-13:8.5e-15:1.5e+02:2.8e+02
chr19	43050000	43075000	CEACAM8:-25Kb:4.7e-13:1.3e-14:1.5e+02:2.8e+02
chr19	43100000	43125000	CEACAM8:25Kb:0:0:1.5e+02:3.3e+02
chr19	46550000	46575000	IGFL4:25Kb:0:0:2.2e+02:3.5e+02
chr19	46550000	46575000	PGLYRP1:25Kb:0:0:2.2e+02:3.5e+02
chr19	46625000	46650000	IGFL2:-25Kb:0:0:2.2e+02:3.4e+02
chr19	46650000	46675000	IGFL3:25Kb:0:0:2.2e+02:3.4e+02
chr19	46700000	46725000	IGFL1:-25Kb:5.1e-13:6.6e-15:2.2e+02:3.3e+02
chr19	46725000	46750000	DKFZp434J0226:25Kb:5.6e-13:7.2e-15:2.2e+02:3.3e+02
chr19	46900000	46925000	PNMAL2:-75Kb:0:0:77:2e+02
chr19	46975000	47000000	CCDC8:75Kb:0:0:77:2e+02
chr19	47475000	47500000	AP2S1:125Kb:2.3e-11:3e-13:40:1.4e+02
chr19	49900000	49925000	LOC100507003:-25Kb:0:0:2.1e+02:3.2e+02
chr19	49900000	49925000	PTH2:-25Kb:0:0:2.1e+02:3.2e+02
chr19	49900000	49925000	SLC17A7:-25Kb:0:0:2.1e+02:3.2e+02
chr19	51325000	51350000	KLK3:-25Kb:3.2e-12:8e-14:1.8e+02:2.8e+02
chr19	51350000	51375000	KLK1:25Kb:2e-12:2.5e-14:1.8e+02:2.8e+02
chr19	51350000	51375000	KLK15:25Kb:2e-12:2.5e-14:1.8e+02:2.8e+02
chr19	51350000	51375000	KLK2:-25Kb:0:0:1.8e+02:3.4e+02
chr19	51350000	51375000	KLKP1:-25Kb:0:0:1.8e+02:3.4e+02
chr19	51375000	51400000	KLK3:25Kb:0:0:1.8e+02:3.4e+02
chr19	51450000	51475000	KLK7:-25Kb:1.8e-14:2.2e-16:1.8e+02:3e+02
chr19	51475000	51500000	KLK5:25Kb:1.8e-14:2.2e-16:1.8e+02:3e+02
chr19	51475000	51500000	KLK6:25Kb:1.8e-14:2.2e-16:1.8e+02:3e+02
chr19	51700000	51725000	CD33:-25Kb:0:0:2e+02:3.3e+02
chr19	51975000	52000000	SIGLEC12:-25Kb:7.1e-12:8.6e-14:2e+02:3e+02
chr19	52000000	52025000	CEACAM18:25Kb:9.5e-12:1.2e-13:2e+02:3e+02
chr19	52600000	52625000	ZNF616:-25Kb:1.8e-12:2.3e-14:1.8e+02:2.7e+02
chr19	52650000	52675000	PPP2R1A:-25Kb:8.8e-15:1.1e-16:1.8e+02:2.7e+02
chr19	52675000	52700000	ZNF836:25Kb:1.8e-14:2.2e-16:1.8e+02:2.7e+02
chr19	52925000	52950000	ZNF578:-25Kb:0:0:1.8e+02:2.7e+02
chr19	52950000	52975000	ZNF534:25Kb:0:0:1.8e+02:2.7e+02
chr19	53500000	53525000	ERVV-2:-25Kb:0:0:1.7e+02:2.8e+02
chr19	53525000	53550000	ERVV-1:25Kb:0:0:1.7e+02:2.8e+02
chr19	53550000	53575000	ERVV-2:25Kb:0:0:1.7e+02:2.6e+02
chr19	54175000	54200000	MIR517A:-25Kb:7.2e-14:8.9e-16:1.7e+02:2.6e+02
chr19	54175000	54200000	MIR517B:-25Kb:7.2e-14:8.9e-16:1.7e+02:2.6e+02
chr19	54175000	54200000	MIR518B:-25Kb:7.2e-14:8.9e-16:1.7e+02:2.6e+02
chr19	54175000	54200000	MIR518C:-25Kb:7.2e-14:8.9e-16:1.7e+02:2.6e+02
chr19	54175000	54200000	MIR518F:-25Kb:7.2e-14:8.9e-16:1.7e+02:2.6e+02
chr19	54175000	54200000	MIR519D:-25Kb:7.2e-14:8.9e-16:1.7e+02:2.6e+02
chr19	54175000	54200000	MIR520B:-25Kb:7.2e-14:8.9e-16:1.7e+02:2.6e+02
chr19	54175000	54200000	MIR520C:-25Kb:7.2e-14:8.9e-16:1.7e+02:2.6e+02
chr19	54175000	54200000	MIR520D:-25Kb:7.2e-14:8.9e-16:1.7e+02:2.6e+02
chr19	54175000	54200000	MIR521-2:-25Kb:7.2e-14:8.9e-16:1.7e+02:2.6e+02
chr19	54175000	54200000	MIR523:-25Kb:7.2e-14:8.9e-16:1.7e+02:2.6e+02
chr19	54175000	54200000	MIR524:-25Kb:7.2e-14:8.9e-16:1.7e+02:2.6e+02
chr19	54175000	54200000	MIR525:-25Kb:7.2e-14:8.9e-16:1.7e+02:2.6e+02
chr19	54175000	54200000	MIR526A1:-25Kb:7.2e-14:8.9e-16:1.7e+02:2.6e+02
chr19	54200000	54225000	MIR1283-1:25Kb:2.7e-14:3.3e-16:1.7e+02:2.6e+02
chr19	54200000	54225000	MIR1323:25Kb:2.7e-14:3.3e-16:1.7e+02:2.6e+02
chr19	54200000	54225000	MIR498:25Kb:2.7e-14:3.3e-16:1.7e+02:2.6e+02
chr19	54200000	54225000	MIR515-1:25Kb:2.7e-14:3.3e-16:1.7e+02:2.6e+02
chr19	54200000	54225000	MIR515-2:25Kb:2.7e-14:3.3e-16:1.7e+02:2.6e+02
chr19	54200000	54225000	MIR519B:25Kb:2.7e-14:3.3e-16:1.7e+02:2.6e+02
chr19	54200000	54225000	MIR519C:25Kb:2.7e-14:3.3e-16:1.7e+02:2.6e+02
chr19	54200000	54225000	MIR519E:25Kb:2.7e-14:3.3e-16:1.7e+02:2.6e+02
chr19	54200000	54225000	MIR520A:25Kb:2.7e-14:3.3e-16:1.7e+02:2.6e+02
chr19	54200000	54225000	MIR520E:25Kb:2.7e-14:3.3e-16:1.7e+02:2.6e+02
chr19	54200000	54225000	MIR520F:25Kb:2.7e-14:3.3e-16:1.7e+02:2.6e+02
chr19	54200000	54225000	MIR526B:25Kb:2.7e-14:3.3e-16:1.7e+02:2.6e+02
chr19	54450000	54475000	CACNG6:-25Kb:7.2e-13:9.1e-15:1.2e+02:2.1e+02
chr19	54475000	54500000	CACNG8:25Kb:7.9e-13:9.5e-15:1.2e+02:2.1e+02
chr19	54500000	54525000	CACNG6:25Kb:6.3e-11:1.6e-12:1.2e+02:2e+02
chr19	55000000	55025000	KIR3DX1:-25Kb:2.8e-13:7.3e-15:59:1.5e+02
chr19	55025000	55050000	LAIR2:25Kb:5.3e-13:6.7e-15:59:1.5e+02
chr19	55050000	55075000	KIR3DX1:25Kb:0:0:59:2.2e+02
chr19	55050000	55075000	LILRA2:-25Kb:0:0:59:1.7e+02
chr19	55075000	55100000	LILRA1:-25Kb:0:0:59:2e+02
chr19	55100000	55125000	LILRA2:25Kb:0:0:59:2e+02
chr19	55100000	55125000	LILRB1:-25Kb:3.7e-13:9.7e-15:59:1.5e+02
chr19	55125000	55150000	LILRA1:25Kb:2.8e-13:7.3e-15:59:1.5e+02
chr19	55125000	55150000	LILRB4:-25Kb:4.2e-15:1.1e-16:59:1.6e+02
chr19	55150000	55175000	LILRB1:25Kb:8.6e-15:1.1e-16:59:1.6e+02
chr19	55175000	55200000	LILRB4:25Kb:0:0:59:1.9e+02
chr19	55175000	55200000	LILRP2:-25Kb:0:0:59:1.8e+02
chr19	55375000	55400000	NCR1:-25Kb:1.3e-11:3.2e-13:59:1.5e+02
chr19	55400000	55425000	FCAR:25Kb:1.9e-11:2.4e-13:59:1.5e+02
chr19	55425000	55450000	NCR1:25Kb:9e-15:1.1e-16:59:1.6e+02
chr19	55500000	55525000	NLRP2:25Kb:0:0:59:1.6e+02
chr19	55550000	55575000	EPS8L1:-25Kb:0:0:18:1.4e+02
chr19	55550000	55575000	GP6:25Kb:1.9e-11:2.4e-13:59:1.5e+02
chr19	55550000	55575000	RDH13:-25Kb:0:0:18:1.4e+02
chr19	56200000	56225000	NLRP9:-25Kb:1.1e-11:1.3e-13:39:1.3e+02
chr19	56400000	56425000	NLRP13:-25Kb:0:0:1.5e+02:2.5e+02
chr19	56950000	56975000	LOC100128252:-25Kb:0:0:1.5e+02:2.8e+02
chr19	56950000	56975000	ZNF667:-25Kb:0:0:1.5e+02:2.8e+02
chr19	56975000	57000000	ZNF471:-25Kb:0:0:1.5e+02:2.8e+02
chr19	57000000	57025000	LOC100128252:25Kb:0:0:1.5e+02:2.8e+02
chr19	57000000	57025000	ZNF667:25Kb:0:0:1.5e+02:2.8e+02
chr19	57075000	57100000	ZNF71:-25Kb:4.4e-14:1.1e-15:1.5e+02:2.5e+02
chr19	57100000	57125000	ZNF470:25Kb:2.7e-14:3.3e-16:1.5e+02:2.5e+02
chr19	57125000	57150000	ZNF71:25Kb:0:0:1.5e+02:2.8e+02
chr19	57300000	57325000	ZIM2:-25Kb:0:0:1.5e+02:2.8e+02
chr19	57325000	57350000	PEG3-AS1:25Kb:0:0:1.5e+02:2.8e+02
chr19	57825000	57850000	TRAPPC2P1:-25Kb:2.4e-12:2.9e-14:1.7e+02:2.7e+02
chr19	57825000	57850000	ZNF304:-25Kb:2.4e-12:2.9e-14:1.7e+02:2.7e+02
chr19	57850000	57875000	ZNF543:25Kb:2.7e-12:3.3e-14:1.7e+02:2.7e+02
chr19	58050000	58075000	ZIK1:-25Kb:0:0:1.7e+02:2.8e+02
chr19	58050000	58075000	ZNF416:-25Kb:0:0:1.7e+02:2.8e+02
chr19	58075000	58100000	ZNF530:-25Kb:0:0:1.7e+02:3.1e+02
chr19	58075000	58100000	ZNF550:25Kb:0:0:1.7e+02:2.8e+02
chr19	58100000	58125000	ZIK1:25Kb:0:0:1.7e+02:3.1e+02
chr19	58100000	58125000	ZNF416:25Kb:0:0:1.7e+02:3.1e+02
chr19	58125000	58150000	ZNF551:-50Kb:0:0:1.7e+02:2.9e+02
chr19	58125000	58150000	ZSCAN4:-50Kb:0:0:1.7e+02:2.9e+02
chr19	58150000	58175000	ZNF134:25Kb:0:0:1.7e+02:2.9e+02
chr19	58150000	58175000	ZNF211:25Kb:0:0:1.7e+02:2.9e+02
chr2	3475000	3500000	ADI1:-25Kb:3.7e-12:4.6e-14:1.7e+02:3e+02
chr2	3725000	3750000	ALLC:25Kb:0:0:23:2.2e+02
chr2	4725000	4750000	LOC727982:25Kb:3.3e-13:4e-15:87:2.7e+02
chr2	9300000	9325000	ASAP2:-25Kb:0:0:2.2e+02:3.3e+02
chr2	10975000	11000000	C2orf50:-275Kb:2.6e-11:3.4e-13:28:1.5e+02
chr2	10975000	11000000	FLJ33534:-275Kb:2.6e-11:3.4e-13:28:1.5e+02
chr2	11625000	11650000	GREB1:-25Kb:4.2e-11:5.2e-13:2.2e+02:3.4e+02
chr2	12900000	12925000	MIR3125:25Kb:0:0:2.4e+02:3.6e+02
chr2	14725000	14750000	FAM84A:-25Kb:0:0:1.8e+02:3.6e+02
chr2	15750000	15775000	DDX1:25Kb:0:0:52:2e+02
chr2	16850000	16875000	FAM49A:25Kb:4.4e-13:5.6e-15:2e+02:3.4e+02
chr2	18725000	18750000	NT5C1B:-25Kb:1.6e-12:4.1e-14:1.2e+02:2.8e+02
chr2	18750000	18775000	RDH14:25Kb:1.4e-12:1.7e-14:1.2e+02:2.8e+02
chr2	18775000	18800000	NT5C1B:25Kb:0:0:1.2e+02:3e+02
chr2	20025000	20050000	FLJ12334:-25Kb:0:0:1.2e+02:3.3e+02
chr2	20075000	20100000	FLJ12334:25Kb:2.8e-11:7.5e-13:1.2e+02:2.9e+02
chr2	26875000	26900000	KCNK3:-25Kb:0:0:2.6e+02:4e+02
chr2	26925000	26950000	KCNK3:25Kb:0:0:2.6e+02:3.8e+02
chr2	27300000	27325000	TRIM54:-200Kb:6e-14:7.8e-16:34:1.4e+02
chr2	27500000	27525000	EMILIN1:200Kb:3.1e-13:4e-15:34:1.4e+02
chr2	27500000	27525000	KHK:200Kb:3.1e-13:4e-15:34:1.4e+02
chr2	29225000	29250000	FAM179A:25Kb:6e-12:7.5e-14:2.1e+02:3.4e+02
chr2	30325000	30350000	YPEL5:-25Kb:0:0:1.1e+02:2.8e+02
chr2	31375000	31400000	GALNT14:25Kb:5.9e-11:8.5e-13:2.4e+02:3.5e+02
chr2	37575000	37600000	QPCT:25Kb:5.6e-11:7e-13:1.8e+02:3e+02
chr2	37850000	37875000	CDC42EP3:-25Kb:3.7e-11:4.8e-13:1.8e+02:3.1e+02
chr2	39975000	40000000	THUMPD2:-25Kb:0:0:53:2.2e+02
chr2	42125000	42150000	LOC388942:25Kb:0:0:2.1e+02:3.7e+02
chr2	42300000	42325000	LOC388942:200Kb:8.5e-15:2.2e-16:45:1.5e+02
chr2	43025000	43050000	HAAO:25Kb:0:0:49:2.3e+02
chr2	44350000	44375000	PPM1B:-25Kb:8.2e-12:1e-13:1.7e+02:2.8e+02
chr2	48025000	48050000	MSH6:25Kb:0:0:93:2.1e+02
chr2	53975000	54000000	ASB3:-25Kb:0:0:83:2.2e+02
chr2	53975000	54000000	ERLEC1:-25Kb:0:0:83:2.2e+02
chr2	54000000	54025000	CHAC2:25Kb:0:0:83:2.2e+02
chr2	54025000	54050000	ASB3:25Kb:0:0:0:1.6e+02
chr2	54025000	54050000	ERLEC1:25Kb:0:0:0:1.6e+02
chr2	54050000	54075000	GPR75:-25Kb:0:0:0:2.2e+02
chr2	54050000	54075000	GPR75-ASB3:-25Kb:0:0:0:2.2e+02
chr2	54050000	54075000	MIR3682:-25Kb:0:0:0:2.2e+02
chr2	54100000	54125000	GPR75:25Kb:0:0:0:2.1e+02
chr2	54100000	54125000	GPR75-ASB3:25Kb:0:0:0:2.1e+02
chr2	54100000	54125000	MIR3682:25Kb:0:0:0:2.1e+02
chr2	55450000	55475000	MTIF2:-25Kb:0:0:1.4e+02:2.5e+02
chr2	55475000	55500000	CLHC1:25Kb:0:0:1.4e+02:2.5e+02
chr2	55475000	55500000	RPS27A:25Kb:0:0:1.4e+02:2.5e+02
chr2	60575000	60600000	MIR4432:-25Kb:0:0:2.1e+02:3.4e+02
chr2	61600000	61625000	SNORA70B:-25Kb:8.2e-11:1e-12:2e+02:2.9e+02
chr2	62375000	62400000	B3GNT2:-25Kb:5.8e-11:7.3e-13:1.9e+02:2.8e+02
chr2	62925000	62950000	EHBP1:25Kb:0:0:1.9e+02:3e+02
chr2	63775000	63800000	MDH1:-25Kb:4.2e-12:5.2e-14:1.3e+02:2.3e+02
chr2	63775000	63800000	WDPCP:-25Kb:4.2e-12:5.2e-14:1.3e+02:2.3e+02
chr2	69100000	69125000	BMP10:25Kb:2.4e-12:3.1e-14:2.5e+02:3.7e+02
chr2	70450000	70475000	PCYOX1:-25Kb:0:0:20:1.6e+02
chr2	70450000	70475000	TIA1:-25Kb:0:0:20:1.6e+02
chr2	75675000	75700000	MRPL19:-175Kb:7.7e-11:9.7e-13:44:1.3e+02
chr2	75750000	75775000	EVA1A:-25Kb:3.5e-14:4.4e-16:2.3e+02:3.4e+02
chr2	85950000	85975000	LOC284950:-75Kb:0:0:96:2.4e+02
chr2	86625000	86650000	KDM3A:-25Kb:5.9e-12:7.3e-14:2.5e+02:3.5e+02
chr2	87000000	87025000	CD8A:-25Kb:0:0:0:2e+02
chr2	87050000	87075000	CD8A:25Kb:0:0:0:1.3e+02
chr2	88375000	88400000	FABP1:-50Kb:0:0:1.2e+02:2.2e+02
chr2	88400000	88425000	FABP1:-25Kb:0:0:2.2e+02:3.9e+02
chr2	88425000	88450000	MIR4780:50Kb:0:0:1.2e+02:2.2e+02
chr2	88950000	88975000	EIF2AK3:25Kb:0:0:2.2e+02:3.3e+02
chr2	95400000	95425000	LOC90499:-25Kb:0:0:0:1.3e+02
chr2	95650000	95675000	MAL:-25Kb:0:0:1.6e+02:2.8e+02
chr2	95725000	95750000	MAL:50Kb:2.6e-12:6.6e-14:81:1.8e+02
chr2	96175000	96200000	TRIM43B:25Kb:0:0:0:1.2e+02
chr2	101725000	101750000	TBC1D8:-25Kb:6.1e-11:7.7e-13:2.2e+02:3.2e+02
chr2	102825000	102850000	IL1RL2:25Kb:2.7e-14:3.3e-16:2.4e+02:3.6e+02
chr2	103200000	103225000	SLC9A4:125Kb:8.9e-15:1.1e-16:60:1.7e+02
chr2	105725000	105750000	GPR45:-125Kb:0:0:48:1.7e+02
chr2	105900000	105925000	TGFBRAP1:-25Kb:1.1e-13:1.3e-15:1.3e+02:2.4e+02
chr2	106250000	106275000	LOC285000:25Kb:1.6e-12:2e-14:2.3e+02:3.5e+02
chr2	108875000	108900000	SULT1C2:-25Kb:0:0:2e+02:3.4e+02
chr2	113200000	113225000	TTL:-25Kb:0:0:0:2.3e+02
chr2	114600000	114625000	ACTR3:-25Kb:1.2e-11:1.5e-13:2e+02:3e+02
chr2	114650000	114675000	SLC35F5:150Kb:1.4e-12:1.9e-14:47:1.5e+02
chr2	118725000	118750000	CCDC93:-25Kb:8.4e-12:1e-13:1.6e+02:2.6e+02
chr2	119700000	119725000	MARCO:25Kb:1.2e-12:1.5e-14:2.4e+02:3.5e+02
chr2	120525000	120550000	PTPN4:25Kb:7.4e-11:9.4e-13:2.3e+02:3.3e+02
chr2	128300000	128325000	IWS1:25Kb:0:0:2.3e+02:3.3e+02
chr2	128300000	128325000	MYO7B:25Kb:0:0:2.3e+02:3.3e+02
chr2	130700000	130725000	LOC100131320:-25Kb:7.3e-13:9.1e-15:0:88
chr2	130700000	130725000	RAB6C:-25Kb:7.3e-13:9.1e-15:0:88
chr2	131050000	131075000	CCDC115:-25Kb:0:0:81:2.4e+02
chr2	131075000	131100000	IMP4:-25Kb:4.3e-15:1.1e-16:81:1.7e+02
chr2	131075000	131100000	PTPN18:-25Kb:4.3e-15:1.1e-16:81:1.7e+02
chr2	131100000	131125000	CCDC115:25Kb:4.2e-15:1.1e-16:81:1.7e+02
chr2	131125000	131150000	IMP4:25Kb:0:0:81:2e+02
chr2	131125000	131150000	PTPN18:25Kb:0:0:81:2e+02
chr2	132175000	132200000	LOC389043:25Kb:0:0:0:1.7e+02
chr2	133125000	133150000	GPR39:-25Kb:8.9e-15:1.1e-16:2.1e+02:2.8e+02
chr2	133450000	133475000	LYPD1:25Kb:1.4e-12:1.8e-14:2.1e+02:2.8e+02
chr2	135700000	135725000	CCNT2:25Kb:0:0:85:2.3e+02
chr2	135700000	135725000	LOC100129961:25Kb:0:0:85:2.3e+02
chr2	135750000	135775000	MAP3K19:-25Kb:0:0:92:2.7e+02
chr2	135775000	135800000	RAB3GAP1:-25Kb:0:0:92:2.5e+02
chr2	135800000	135825000	MAP3K19:25Kb:0:0:92:2.5e+02
chr2	136375000	136400000	MIR128-1:-25Kb:0:0:92:2.4e+02
chr2	136425000	136450000	MIR128-1:25Kb:0:0:92:2.6e+02
chr2	136450000	136475000	UBXN4:-25Kb:0:0:92:2.4e+02
chr2	138675000	138700000	HNMT:-25Kb:6e-11:7.8e-13:1.2e+02:2.5e+02
chr2	145450000	145475000	DKFZp686O1327:25Kb:0:0:2.1e+02:3.3e+02
chr2	149600000	149625000	KIF5C:-25Kb:0:0:1.4e+02:3e+02
chr2	149850000	149875000	LYPD6B:-25Kb:2.4e-12:3e-14:85:2.2e+02
chr2	155325000	155350000	LOC100144595:25Kb:8.7e-15:1.1e-16:1e+02:2.5e+02
chr2	157250000	157275000	GPD2:-25Kb:0:0:1.2e+02:2.8e+02
chr2	158975000	159000000	CCDC148-AS1:-25Kb:6e-12:7.3e-14:1.2e+02:2.7e+02
chr2	163075000	163100000	FAP:-25Kb:0:0:0:2.8e+02
chr2	163125000	163150000	FAP:25Kb:0:0:0:3.1e+02
chr2	166675000	166700000	GALNT3:25Kb:9.9e-14:1.2e-15:1.9e+02:2.9e+02
chr2	174850000	174875000	SP3:25Kb:1.8e-14:2.2e-16:2e+02:3.2e+02
chr2	175625000	175650000	CHN1:-225Kb:0:0:32:1.6e+02
chr2	175825000	175850000	CHRNA1:200Kb:5.2e-14:1.4e-15:37:1.5e+02
chr2	175850000	175875000	CHRNA1:225Kb:0:0:32:1.6e+02
chr2	176950000	176975000	HOXD10:-25Kb:0:0:28:1.9e+02
chr2	176950000	176975000	HOXD8:-25Kb:0:0:28:1.9e+02
chr2	176950000	176975000	HOXD9:-25Kb:0:0:28:1.9e+02
chr2	176975000	177000000	HOXD11:25Kb:0:0:28:1.9e+02
chr2	176975000	177000000	HOXD12:25Kb:0:0:28:1.9e+02
chr2	176975000	177000000	HOXD13:25Kb:0:0:28:1.9e+02
chr2	183350000	183375000	PDE1A:-25Kb:1.6e-11:2e-13:1.3e+02:2.4e+02
chr2	183600000	183625000	DNAJC10:25Kb:0:0:1.2e+02:2.5e+02
chr2	185475000	185500000	ZNF804A:25Kb:9.4e-13:1.2e-14:78:1.5e+02
chr2	187500000	187525000	ZC3H15:150Kb:1.3e-12:1.6e-14:35:1.3e+02
chr2	187725000	187750000	CALCRL:-575Kb:1.2e-13:1.8e-15:23:1.3e+02
chr2	192500000	192525000	NABP1:-25Kb:0:0:1.8e+02:3.2e+02
chr2	197050000	197075000	STK17B:25Kb:0:0:2e+02:3.2e+02
chr2	197100000	197125000	STK17B:75Kb:5.6e-12:2.2e-13:84:1.8e+02
chr2	197125000	197150000	STK17B:100Kb:6.7e-13:1.8e-14:67:1.6e+02
chr2	197175000	197200000	DNAH7:250Kb:6.8e-12:9.9e-14:18:1.1e+02
chr2	200750000	200775000	C2orf69:-25Kb:1.7e-12:2.1e-14:1.1e+02:2.2e+02
chr2	202850000	202875000	FZD7:-25Kb:3.1e-13:3.9e-15:2.1e+02:3.6e+02
chr2	203450000	203475000	FAM117B:-25Kb:1.8e-12:2.3e-14:1.8e+02:3e+02
chr2	204700000	204725000	CTLA4:-25Kb:0:0:2.3e+02:3.5e+02
chr2	204750000	204775000	CTLA4:25Kb:0:0:2.3e+02:3.3e+02
chr2	207600000	207625000	DYTN:25Kb:0:0:2.2e+02:3.3e+02
chr2	213250000	213275000	MIR548F2:-25Kb:0:0:1.4e+02:2.7e+02
chr2	213300000	213325000	MIR548F2:25Kb:0:0:1.4e+02:2.9e+02
chr2	215375000	215400000	VWC2L-IT1:25Kb:4.8e-12:6e-14:1.9e+02:2.7e+02
chr2	216725000	216750000	LINC00607:25Kb:2.7e-14:3.3e-16:1.9e+02:3.4e+02
chr2	231750000	231775000	LOC348761:-100Kb:7.3e-11:9.6e-13:59:1.5e+02
chr2	231750000	231775000	SPATA3:-100Kb:7.3e-11:9.6e-13:59:1.5e+02
chr2	231850000	231875000	LOC151484:100Kb:6e-11:7.8e-13:59:1.5e+02
chr2	233425000	233450000	CHRNG:25Kb:3.1e-12:3.8e-14:1.3e+02:2.5e+02
chr2	233425000	233450000	EIF4E2:25Kb:3.1e-12:3.8e-14:1.3e+02:2.5e+02
chr2	233425000	233450000	TIGD1:25Kb:3.1e-12:3.8e-14:1.3e+02:2.5e+02
chr2	233850000	233875000	NEU2:-25Kb:3.2e-13:4.1e-15:2.2e+02:3.4e+02
chr2	233850000	233875000	NGEF:-25Kb:3.2e-13:4.1e-15:2.2e+02:3.4e+02
chr2	234225000	234250000	DGKD:-25Kb:4.7e-11:5.8e-13:2.2e+02:3.4e+02
chr2	234850000	234875000	TRPM8:25Kb:0:0:2e+02:3.5e+02
chr2	234925000	234950000	SPP2:-25Kb:7.9e-13:2e-14:2e+02:3.3e+02
chr2	234975000	235000000	SPP2:25Kb:0:0:2e+02:3.5e+02
chr2	238000000	238025000	COPS8:25Kb:4.1e-14:5.6e-16:77:2e+02
chr2	238050000	238075000	COL6A3:-250Kb:2.7e-13:3.7e-15:37:1.5e+02
chr2	239425000	239450000	LOC151171:-25Kb:0:0:1.9e+02:3.7e+02
chr2	239475000	239500000	LOC151171:25Kb:6e-13:1.6e-14:1.9e+02:3e+02
chr2	240925000	240950000	NDUFA10:-25Kb:0:0:83:2.2e+02
chr2	240925000	240950000	OR6B2:-25Kb:0:0:83:2.2e+02
chr2	242200000	242225000	HDLBP:-50Kb:1.8e-14:2.2e-16:2.1e+02:3e+02
chr2	242200000	242225000	SEPT2:-50Kb:1.8e-14:2.2e-16:2.1e+02:3e+02
chr2	242375000	242400000	ATG4B:-200Kb:1e-11:1.5e-13:2.1e+02:2.8e+02
chr2	242375000	242400000	THAP4:-200Kb:1e-11:1.5e-13:2.1e+02:2.8e+02
chr20	1650000	1675000	SIRPG:25Kb:8.7e-15:1.1e-16:2.2e+02:3.8e+02
chr20	4550000	4575000	ADRA1D:325Kb:0:0:34:1.6e+02
chr20	17225000	17250000	PCSK2:25Kb:0:0:1.5e+02:3e+02
chr20	19550000	19575000	SLC24A3:375Kb:0:0:28:1.7e+02
chr20	20000000	20025000	C20orf26:-25Kb:0:0:67:2.1e+02
chr20	20000000	20025000	CRNKL1:-25Kb:0:0:67:2.1e+02
chr20	21400000	21425000	NKX2-4:25Kb:3.1e-11:3.9e-13:1.2e+02:2.4e+02
chr20	23175000	23200000	THBD:150Kb:2.4e-11:3.3e-13:56:1.7e+02
chr20	23550000	23575000	CST9L:25Kb:8.2e-11:1e-12:2.2e+02:3.3e+02
chr20	24975000	25000000	ACSS1:-50Kb:0:0:1.1e+02:2.4e+02
chr20	24975000	25000000	VSX1:-75Kb:1.2e-11:3.2e-13:76:1.6e+02
chr20	25000000	25025000	ACSS1:-25Kb:0:0:2.1e+02:3.2e+02
chr20	25100000	25125000	VSX1:50Kb:0:0:1.1e+02:2.1e+02
chr20	26200000	26225000	LOC284801:25Kb:0:0:0.92:1e+02
chr20	26200000	26225000	MIR663A:25Kb:0:0:0.92:1e+02
chr20	29850000	29875000	DEFB116:-25Kb:5e-12:6.6e-14:1.5e+02:2.4e+02
chr20	29925000	29950000	DEFB118:-25Kb:0:0:1.5e+02:2.8e+02
chr20	29950000	29975000	DEFB119:-25Kb:2.4e-13:6.3e-15:1.5e+02:2.5e+02
chr20	29975000	30000000	DEFB118:25Kb:2.2e-13:5.9e-15:1.5e+02:2.5e+02
chr20	29975000	30000000	DEFB121:-25Kb:0:0:1.5e+02:2.6e+02
chr20	29975000	30000000	DEFB122:-25Kb:0:0:1.5e+02:2.6e+02
chr20	30000000	30025000	DEFB119:25Kb:0:0:1.5e+02:2.6e+02
chr20	30075000	30100000	DEFB124:25Kb:8.2e-14:1e-15:1.5e+02:2.5e+02
chr20	30075000	30100000	LINC00028:25Kb:8.2e-14:1e-15:1.5e+02:2.5e+02
chr20	30075000	30100000	REM1:25Kb:8.2e-14:1e-15:1.5e+02:2.5e+02
chr20	30100000	30125000	PSIMCT-1:-25Kb:0:0:1.4e+02:2.6e+02
chr20	30125000	30150000	HM13:25Kb:0:0:1.4e+02:2.6e+02
chr20	31100000	31125000	C20orf203:-125Kb:0:0:41:1.6e+02
chr20	31250000	31275000	DNMT3B:-100Kb:1.5e-11:1.9e-13:66:1.6e+02
chr20	31575000	31600000	BPIFB6:-25Kb:3e-11:3.7e-13:2.4e+02:3.3e+02
chr20	31600000	31625000	BPIFB2:25Kb:2.8e-11:3.5e-13:2.4e+02:3.3e+02
chr20	31600000	31625000	SUN5:25Kb:2.8e-11:3.5e-13:2.4e+02:3.3e+02
chr20	35000000	35025000	DLGAP4:25Kb:0:0:1.8e+02:3.4e+02
chr20	35050000	35075000	AAR2:250Kb:2.2e-11:2.9e-13:34:1.5e+02
chr20	36275000	36300000	LINC00489:25Kb:0:0:2.3e+02:3.8e+02
chr20	41775000	41800000	PTPRT:-25Kb:7.7e-11:9.4e-13:1e+02:2.6e+02
chr20	42775000	42800000	JPH2:-25Kb:5.3e-11:6.6e-13:2.3e+02:3.5e+02
chr20	44675000	44700000	SLC12A5:25Kb:3.7e-14:4.4e-16:2.3e+02:4.2e+02
chr20	45375000	45400000	MIR3616:-400Kb:7.2e-12:9.7e-14:25:1.4e+02
chr20	50775000	50800000	ZFP64:-25Kb:0:0:66:1.8e+02
chr20	52150000	52175000	ZNF217:-25Kb:0:0:15:1.4e+02
chr20	52700000	52725000	PFDN4:-100Kb:0:0:62:2.5e+02
chr20	52750000	52775000	CYP24A1:-25Kb:0:0:2.1e+02:3.5e+02
chr20	54550000	54575000	CBLN4:-25Kb:4e-13:1e-14:93:2.5e+02
chr20	54600000	54625000	CBLN4:25Kb:0:0:93:2.6e+02
chr20	54775000	54800000	MC3R:-25Kb:1.6e-11:2e-13:93:2.3e+02
chr20	55650000	55675000	MIR5095:-250Kb:8.7e-14:1.1e-15:34:1.7e+02
chr20	55650000	55675000	SPO11:-250Kb:8.7e-14:1.1e-15:34:1.7e+02
chr20	56700000	56725000	C20orf85:-25Kb:8.2e-15:1.1e-16:2.6e+02:3.8e+02
chr20	57850000	57875000	EDN3:-25Kb:1.5e-11:3.9e-13:2.3e+02:3.1e+02
chr20	57900000	57925000	EDN3:25Kb:0:0:2.3e+02:3.4e+02
chr20	60650000	60675000	LSM14B:-25Kb:6.1e-14:7.8e-16:2e+02:3e+02
chr20	61300000	61325000	LINC00659:-100Kb:2.7e-13:3.6e-15:35:1.4e+02
chr20	61300000	61325000	NTSR1:-25Kb:0:0:1.3e+02:2.6e+02
chr20	61325000	61350000	LINC00659:-75Kb:4.8e-11:1.9e-12:46:1.4e+02
chr20	61350000	61375000	LINC00659:-50Kb:2.8e-11:7.3e-13:69:1.6e+02
chr20	61350000	61375000	NTSR1:25Kb:0:0:1.3e+02:3e+02
chr20	61375000	61400000	LINC00659:-25Kb:8.3e-11:4.3e-12:1.3e+02:2.2e+02
chr20	61400000	61425000	NTSR1:75Kb:5.1e-11:2e-12:46:1.4e+02
chr21	9850000	9875000	MIR3648:25Kb:0:0:4.5:55
chr21	9850000	9875000	MIR3687:25Kb:0:0:4.5:55
chr21	11025000	11050000	BAGE2:-50Kb:1.9e-13:4.7e-15:20:82
chr21	11025000	11050000	BAGE4:-50Kb:1.9e-13:4.7e-15:20:82
chr21	11025000	11050000	BAGE:-50Kb:1.9e-13:4.7e-15:20:82
chr21	11050000	11075000	BAGE2:-25Kb:0:0:75:2.1e+02
chr21	11050000	11075000	BAGE:-25Kb:0:0:75:2.1e+02
chr21	11050000	11075000	BAGE4:-25Kb:0:0:75:2.1e+02
chr21	11050000	11075000	BAGE5:25Kb:0:0:75:2.4e+02
chr21	11075000	11100000	BAGE5:50Kb:1.9e-13:4.7e-15:20:82
chr21	15600000	15625000	ABCC13:-25Kb:0:0:81:1.8e+02
chr21	15600000	15625000	LIPI:25Kb:0:0:1.3e+02:2.4e+02
chr21	15600000	15625000	RBM11:25Kb:0:0:1.3e+02:2.4e+02
chr21	27900000	27925000	CYYR1:-25Kb:2.8e-11:3.4e-13:1.9e+02:3.2e+02
chr21	28300000	28325000	ADAMTS5:-25Kb:1.3e-13:1.6e-15:1.3e+02:2.9e+02
chr21	28300000	28325000	MIR4759:-25Kb:1.3e-13:1.6e-15:1.3e+02:2.9e+02
chr21	30575000	30600000	LINC00189:25Kb:3.8e-11:4.9e-13:2.3e+02:3.3e+02
chr21	30625000	30650000	BACH1:-25Kb:0:0:2.3e+02:3.4e+02
chr21	33075000	33100000	SCAF4:-25Kb:0:0:40:2e+02
chr21	33750000	33775000	TCP10L:-200Kb:2.3e-11:3e-13:29:1.3e+02
chr21	33925000	33950000	EVA1C:150Kb:0:0:38:1.6e+02
chr21	33950000	33975000	C21orf119:200Kb:1.4e-11:1.8e-13:29:1.3e+02
chr21	33950000	33975000	URB1:200Kb:1.4e-11:1.8e-13:29:1.3e+02
chr21	36075000	36100000	LINC00160:-25Kb:3.5e-12:4.3e-14:2.4e+02:3.6e+02
chr21	36075000	36100000	LOC100506385:-25Kb:3.5e-12:4.3e-14:2.4e+02:3.6e+02
chr21	37450000	37475000	CBR1:25Kb:7.1e-12:8.7e-14:1.9e+02:3e+02
chr21	37450000	37475000	SETD4:25Kb:7.1e-12:8.7e-14:1.9e+02:3e+02
chr21	40150000	40175000	LINC00114:25Kb:0:0:2.5e+02:3.9e+02
chr21	41600000	41625000	MIR4760:25Kb:4.5e-14:5.6e-16:1.6e+02:2.8e+02
chr21	43025000	43050000	RIPK4:-150Kb:0:0:39:1.7e+02
chr21	43050000	43075000	LINC00111:-25Kb:0:0:1.8e+02:3.6e+02
chr21	43100000	43125000	LINC00112:-25Kb:1.7e-14:2.2e-16:1.8e+02:3.1e+02
chr21	43100000	43125000	LINC00479:-25Kb:1.7e-14:2.2e-16:1.8e+02:3.1e+02
chr22	20150000	20175000	LOC150197:-25Kb:0:0:15:2e+02
chr22	20150000	20175000	LOC284865:-25Kb:0:0:15:2e+02
chr22	20200000	20225000	LOC150197:25Kb:0:0:15:2.5e+02
chr22	20200000	20225000	LOC284865:25Kb:0:0:15:2.5e+02
chr22	20200000	20225000	MIR1286:-25Kb:0:0:15:2.4e+02
chr22	20750000	20775000	SCARF2:-25Kb:0:0:22:1.9e+02
chr22	20750000	20775000	ZNF74:25Kb:0:0:15:2.1e+02
chr22	20800000	20825000	SCARF2:25Kb:0:0:0:2.3e+02
chr22	20825000	20850000	KLHL22:-25Kb:4.9e-13:1.3e-14:0:1.3e+02
chr22	20825000	20850000	MED15:-25Kb:4.9e-13:1.3e-14:0:1.3e+02
chr22	20875000	20900000	KLHL22:25Kb:0:0:0:2e+02
chr22	20875000	20900000	MED15:25Kb:0:0:0:2e+02
chr22	21950000	21975000	CCDC116:-25Kb:0:0:0:1.7e+02
chr22	21950000	21975000	SDF2L1:-25Kb:0:0:0:1.7e+02
chr22	21950000	21975000	YDJC:-25Kb:0:0:0:1.7e+02
chr22	21975000	22000000	MIR130B:-25Kb:0:0:0:1.4e+02
chr22	21975000	22000000	MIR301B:-25Kb:0:0:0:1.4e+02
chr22	21975000	22000000	PPIL2:-25Kb:0:0:0:1.4e+02
chr22	22000000	22025000	CCDC116:25Kb:0:0:0:1.4e+02
chr22	22000000	22025000	SDF2L1:25Kb:0:0:0:1.4e+02
chr22	22000000	22025000	YDJC:25Kb:0:0:0:1.4e+02
chr22	24200000	24225000	LOC284889:-25Kb:0:0:0:2.4e+02
chr22	24200000	24225000	MIF:-25Kb:0:0:0:2.4e+02
chr22	24250000	24275000	LOC284889:25Kb:0:0:0:2.2e+02
chr22	24250000	24275000	MIF:25Kb:0:0:0:2.2e+02
chr22	24825000	24850000	ADORA2A-AS1:-50Kb:3.9e-11:5.1e-13:99:2.2e+02
chr22	24825000	24850000	UPB1:-50Kb:3.9e-11:5.1e-13:99:2.2e+02
chr22	25525000	25550000	LOC100128531:25Kb:0:0:1.5e+02:2.8e+02
chr22	28275000	28300000	MIR3199-1:-25Kb:6.3e-12:8e-14:1.4e+02:2.6e+02
chr22	28275000	28300000	MIR3199-2:-25Kb:6.3e-12:8e-14:1.4e+02:2.6e+02
chr22	28275000	28300000	PITPNB:-25Kb:6.3e-12:8e-14:1.4e+02:2.6e+02
chr22	28275000	28300000	TTC28-AS1:-25Kb:6.3e-12:8e-14:1.4e+02:2.6e+02
chr22	34275000	34300000	LARGE:-25Kb:0:0:78:2.2e+02
chr22	35625000	35650000	HMGXB4:-25Kb:0:0:0:1.9e+02
chr22	35650000	35675000	TOM1:-25Kb:0:0:0:2e+02
chr22	35675000	35700000	HMGXB4:25Kb:0:0:0:2e+02
chr22	35700000	35725000	MIR3909:-25Kb:0:0:18:2.2e+02
chr22	35700000	35725000	TOM1:25Kb:0:0:0:1.6e+02
chr22	38350000	38375000	C22orf23:25Kb:0:0:36:1.7e+02
chr22	38350000	38375000	POLR2F:25Kb:0:0:36:1.7e+02
chr22	38725000	38750000	CSNK1E:25Kb:0:0:83:2.1e+02
chr22	39925000	39950000	CACNA1I:-25Kb:2.8e-12:3.5e-14:1.5e+02:2.6e+02
chr22	39950000	39975000	RPS19BP1:25Kb:2.7e-12:3.7e-14:1.5e+02:2.6e+02
chr22	40250000	40275000	ENTHD1:-25Kb:3e-11:7.4e-13:1.5e+02:2.6e+02
chr22	40250000	40275000	GRAP2:-25Kb:3e-11:7.4e-13:1.5e+02:2.6e+02
chr22	40300000	40325000	ENTHD1:25Kb:0:0:1.5e+02:3.1e+02
chr22	40300000	40325000	GRAP2:25Kb:0:0:1.5e+02:3.1e+02
chr22	40350000	40375000	FAM83F:-25Kb:0:0:1.5e+02:3e+02
chr22	42900000	42925000	SERHL2:-25Kb:0:0:0:1.3e+02
chr22	42925000	42950000	RRP7A:25Kb:0:0:0:1.3e+02
chr22	43650000	43675000	SCUBE1:-75Kb:1.2e-11:1.6e-13:82:1.6e+02
chr22	44325000	44350000	SAMM50:-25Kb:0:0:1e+02:2e+02
chr22	46400000	46425000	LOC100271722:-25Kb:0:0:2.2e+02:3.2e+02
chr22	46400000	46425000	LOC150381:-25Kb:0:0:2.2e+02:3.2e+02
chr22	46425000	46450000	LOC730668:25Kb:0:0:2.2e+02:3.2e+02
chr22	48050000	48075000	FLJ46257:25Kb:2.3e-12:2.9e-14:2.1e+02:2.8e+02
chr22	48900000	48925000	LOC284933:-25Kb:8.1e-14:1e-15:1.3e+02:2e+02
chr3	2150000	2175000	CNTN4-AS2:-25Kb:1.8e-14:2.2e-16:1.9e+02:2.8e+02
chr3	3175000	3200000	CRBN:-25Kb:0:0:36:2.4e+02
chr3	3175000	3200000	IL5RA:25Kb:0:0:0:1.5e+02
chr3	3175000	3200000	TRNT1:25Kb:0:0:0:1.5e+02
chr3	3850000	3875000	LRRN1:25Kb:6.8e-11:8.5e-13:1e+02:2.4e+02
chr3	5250000	5275000	EDEM1:25Kb:0:0:33:2e+02
chr3	8575000	8600000	LINC00312:-25Kb:8.5e-15:1.1e-16:2e+02:3.2e+02
chr3	8625000	8650000	LINC00312:25Kb:8.1e-11:2.1e-12:2e+02:3e+02
chr3	12175000	12200000	TIMP4:-25Kb:1.6e-11:2e-13:2.5e+02:3.9e+02
chr3	13525000	13550000	LINC00620:-150Kb:0:0:46:2e+02
chr3	14125000	14150000	CHCHD4:-25Kb:5.4e-13:6.9e-15:1.5e+02:2.7e+02
chr3	14125000	14150000	TMEM43:-25Kb:5.4e-13:6.9e-15:1.5e+02:2.7e+02
chr3	14600000	14625000	GRIP2:25Kb:1.2e-12:1.5e-14:2.7e+02:3.9e+02
chr3	15400000	15425000	SH3BP5:25Kb:1.4e-12:1.7e-14:1.9e+02:3e+02
chr3	19150000	19175000	KCNH8:-25Kb:1.1e-13:1.3e-15:1.9e+02:2.9e+02
chr3	23200000	23225000	UBE2E2:-25Kb:1.9e-11:2.4e-13:2.1e+02:3e+02
chr3	26675000	26700000	LRRC3B:25Kb:3e-11:3.9e-13:2.1e+02:3e+02
chr3	27350000	27375000	NEK10:-50Kb:4.3e-13:5.4e-15:44:1.4e+02
chr3	28575000	28600000	LINC00693:-25Kb:0:0:2.2e+02:3.3e+02
chr3	30600000	30625000	TGFBR2:-25Kb:1.2e-11:1.5e-13:2.2e+02:3.3e+02
chr3	39225000	39250000	CX3CR1:-75Kb:8.4e-15:1.1e-16:95:2.2e+02
chr3	39300000	39325000	XIRP1:75Kb:8.9e-15:1.1e-16:95:2.2e+02
chr3	40450000	40475000	ENTPD3:25Kb:9.8e-14:1.2e-15:2.1e+02:3.4e+02
chr3	43175000	43200000	FAM198A:175Kb:0:0:45:1.6e+02
chr3	44250000	44275000	TOPAZ1:-25Kb:2.1e-12:2.6e-14:2.3e+02:3.2e+02
chr3	44625000	44650000	ZNF197:-25Kb:7.6e-13:9.4e-15:2.1e+02:3.2e+02
chr3	44650000	44675000	ZNF660:25Kb:8.2e-13:1e-14:2.1e+02:3.2e+02
chr3	45025000	45050000	EXOSC7:25Kb:0:0:1.5e+02:2.6e+02
chr3	45025000	45050000	ZDHHC3:25Kb:0:0:1.5e+02:2.6e+02
chr3	45225000	45250000	CDCP1:50Kb:2e-12:2.5e-14:1.3e+02:2.4e+02
chr3	46750000	46775000	PRSS45:-25Kb:1.8e-13:2.2e-15:1.3e+02:2.9e+02
chr3	46750000	46775000	PRSS46:-25Kb:1.8e-13:2.2e-15:1.3e+02:2.9e+02
chr3	46775000	46800000	PRSS50:25Kb:1.9e-13:2.4e-15:1.3e+02:2.9e+02
chr3	46850000	46875000	PRSS42:-25Kb:1.8e-14:2.2e-16:1.3e+02:3e+02
chr3	46925000	46950000	MYL3:25Kb:4.5e-13:5.8e-15:1.3e+02:2.9e+02
chr3	46925000	46950000	PTH1R:25Kb:4.5e-13:5.8e-15:1.3e+02:2.9e+02
chr3	48325000	48350000	SPINK8:-25Kb:8.8e-11:1.1e-12:2.2e+02:3e+02
chr3	48350000	48375000	NME6:25Kb:7.2e-11:9.3e-13:2.2e+02:3e+02
chr3	48375000	48400000	FBXW12:-25Kb:0:0:2.2e+02:3.3e+02
chr3	53150000	53175000	PRKCD:-25Kb:0:0:2.5e+02:3.9e+02
chr3	53175000	53200000	RFT1:25Kb:0:0:2.5e+02:3.9e+02
chr3	57950000	57975000	FLNB:-25Kb:0:0:1.8e+02:3.3e+02
chr3	58475000	58500000	ACOX2:-25Kb:1.1e-13:1.4e-15:2.5e+02:3.8e+02
chr3	58500000	58525000	KCTD6:25Kb:9.9e-14:1.2e-15:2.5e+02:3.8e+02
chr3	58575000	58600000	FAM107A:25Kb:0:0:2.5e+02:3.9e+02
chr3	64050000	64075000	PRICKLE2-AS2:-25Kb:1.3e-11:3.2e-13:2.2e+02:3.2e+02
chr3	64075000	64100000	LOC100287879:25Kb:3.2e-11:3.9e-13:2.2e+02:3.2e+02
chr3	64075000	64100000	PRICKLE2-AS1:25Kb:3.2e-11:3.9e-13:2.2e+02:3.2e+02
chr3	64100000	64125000	PRICKLE2-AS2:25Kb:1.1e-13:1.4e-15:2.2e+02:3.3e+02
chr3	64175000	64200000	PRICKLE2-AS3:25Kb:0:0:2.2e+02:3.6e+02
chr3	67000000	67025000	KBTBD8:-25Kb:1.7e-11:4.5e-13:1e+02:2.5e+02
chr3	67050000	67075000	KBTBD8:25Kb:3.5e-13:4.4e-15:1e+02:2.6e+02
chr3	67250000	67275000	MIR4272:-25Kb:0:0:1e+02:3.1e+02
chr3	67300000	67325000	MIR4272:25Kb:1.7e-14:4.4e-16:1e+02:2.7e+02
chr3	68050000	68075000	FAM19A1:25Kb:1.8e-13:2.2e-15:1e+02:2.9e+02
chr3	69025000	69050000	EOGT:-25Kb:0:0:0:2.2e+02
chr3	69050000	69075000	MIR3136:-25Kb:0:0:0:2.8e+02
chr3	69075000	69100000	EOGT:25Kb:0:0:0:2.8e+02
chr3	69075000	69100000	TMF1:-25Kb:0:0:0:2.3e+02
chr3	69100000	69125000	MIR3136:25Kb:0:0:0:2.3e+02
chr3	69750000	69775000	MITF:-25Kb:0:0:1.8e+02:3.3e+02
chr3	71550000	71575000	MIR1284:-25Kb:4.9e-13:6.1e-15:2.1e+02:3.1e+02
chr3	72175000	72200000	LOC201617:-25Kb:9.3e-11:1.2e-12:2.3e+02:3.2e+02
chr3	75275000	75300000	MIR4444-1:25Kb:0:0:51:2.2e+02
chr3	75800000	75825000	ZNF717:-25Kb:0:0:0:92
chr3	77300000	77325000	ROBO2:225Kb:3.2e-11:4e-13:33:1.1e+02
chr3	84875000	84900000	LOC440970:-25Kb:0:0:1.8e+02:2.5e+02
chr3	87300000	87325000	CHMP2B:25Kb:0:0:76:1.9e+02
chr3	87300000	87325000	MIR4795:25Kb:0:0:76:1.9e+02
chr3	93800000	93825000	DHFRL1:25Kb:0:0:87:2e+02
chr3	93800000	93825000	NSUN3:25Kb:0:0:87:2e+02
chr3	97975000	98000000	OR5H2:-25Kb:9.6e-14:1.2e-15:1.7e+02:2.9e+02
chr3	98000000	98025000	OR5H6:25Kb:7.9e-14:1e-15:1.7e+02:2.9e+02
chr3	98025000	98050000	GABRR3:275Kb:5.9e-12:7.8e-14:33:1.5e+02
chr3	98475000	98500000	ST3GAL6:25Kb:0:0:2.3e+02:3.8e+02
chr3	98475000	98500000	ST3GAL6-AS1:25Kb:0:0:2.3e+02:3.8e+02
chr3	98675000	98700000	DCBLD2:75Kb:0:0:73:2.2e+02
chr3	99500000	99525000	CMSS1:-25Kb:0:0:96:2.4e+02
chr3	99700000	99725000	MIR3921:25Kb:3.3e-11:4.1e-13:2.3e+02:3.3e+02
chr3	100675000	100700000	ABI3BP:-25Kb:0:0:1.9e+02:3.8e+02
chr3	101375000	101400000	RPL24:-25Kb:0:0:0:1.5e+02
chr3	101400000	101425000	CEP97:-25Kb:1.3e-14:3.3e-16:0:1.4e+02
chr3	101400000	101425000	LOC100009676:25Kb:0:0:0:1.5e+02
chr3	101400000	101425000	PDCL3P4:-25Kb:1.3e-14:3.3e-16:0:1.4e+02
chr3	101400000	101425000	ZBTB11:25Kb:0:0:0:1.5e+02
chr3	101425000	101450000	RPL24:25Kb:1.3e-14:3.3e-16:0:1.4e+02
chr3	101450000	101475000	CEP97:25Kb:0:0:0:1.7e+02
chr3	101450000	101475000	PDCL3P4:25Kb:0:0:0:1.7e+02
chr3	102125000	102150000	ZPLD1:-25Kb:4e-11:5e-13:2.1e+02:3.1e+02
chr3	108250000	108275000	MYH15:25Kb:0:0:2.5e+02:3.7e+02
chr3	111300000	111325000	PLCXD2:-75Kb:4.4e-11:1.2e-12:78:1.7e+02
chr3	111325000	111350000	ZBED2:25Kb:8.8e-15:1.1e-16:2e+02:3.1e+02
chr3	111350000	111375000	PLCXD2:-25Kb:4.4e-11:6.4e-13:2e+02:3e+02
chr3	111375000	111400000	ZBED2:75Kb:2.7e-11:6.9e-13:78:1.7e+02
chr3	111725000	111750000	TMPRSS7:-25Kb:1.7e-11:2.1e-13:2e+02:3.1e+02
chr3	112175000	112200000	BTLA:-25Kb:0:0:2.2e+02:3.9e+02
chr3	114425000	114450000	MIR4796:-25Kb:0:0:1.6e+02:3.1e+02
chr3	115300000	115325000	GAP43:-25Kb:0:0:1.6e+02:2.9e+02
chr3	115350000	115375000	GAP43:25Kb:0:0:1.6e+02:3e+02
chr3	118675000	118700000	IGSF11-AS1:25Kb:0:0:1.4e+02:2.6e+02
chr3	119325000	119350000	PLA1A:25Kb:0:0:2.2e+02:3.4e+02
chr3	119350000	119375000	COX17:-25Kb:0:0:2.2e+02:3.4e+02
chr3	119350000	119375000	POPDC2:-25Kb:0:0:2.2e+02:3.4e+02
chr3	121225000	121250000	POLQ:-25Kb:2.7e-14:3.3e-16:1.3e+02:2.2e+02
chr3	122075000	122100000	CCDC58:-25Kb:8.6e-15:1.1e-16:1.4e+02:2.5e+02
chr3	122075000	122100000	FAM162A:-25Kb:8.6e-15:1.1e-16:1.4e+02:2.5e+02
chr3	122700000	122725000	SEMA5B:-25Kb:9.8e-14:1.3e-15:2.4e+02:3.5e+02
chr3	123325000	123350000	MYLK-AS1:25Kb:0:0:1.1e+02:2.3e+02
chr3	123325000	123350000	PTPLB:25Kb:0:0:1.1e+02:2.3e+02
chr3	127275000	127300000	MCM2:-25Kb:0:0:73:2.2e+02
chr3	127275000	127300000	TPRA1:-25Kb:0:0:73:2.2e+02
chr3	128250000	128275000	LOC90246:25Kb:0:0:2.5e+02:3.8e+02
chr3	128400000	128425000	RAB7A:-25Kb:0:0:1.7e+02:2.9e+02
chr3	128450000	128475000	RAB7A:25Kb:4.8e-12:1.2e-13:1.7e+02:2.6e+02
chr3	129775000	129800000	ALG1L2:-25Kb:6.8e-13:8.5e-15:0:1.1e+02
chr3	130700000	130725000	ASTE1:-25Kb:0:0:61:2e+02
chr3	130700000	130725000	NEK11:-25Kb:0:0:61:2e+02
chr3	132400000	132425000	NPHP3:-25Kb:0:0:52:2.2e+02
chr3	132400000	132425000	NPHP3-AS1:-25Kb:0:0:52:2.2e+02
chr3	132425000	132450000	NPHP3-ACAD11:25Kb:0:0:52:2.2e+02
chr3	134175000	134200000	AMOTL2:100Kb:2e-13:2.4e-15:68:1.9e+02
chr3	134325000	134350000	KY:-25Kb:9.7e-13:1.2e-14:2.2e+02:3.2e+02
chr3	135650000	135675000	PPP2R3A:-25Kb:0:0:0:2.6e+02
chr3	135700000	135725000	PPP2R3A:25Kb:0:0:0:2.7e+02
chr3	135725000	135750000	PPP2R3A:50Kb:3.3e-12:1.2e-13:0:1.3e+02
chr3	139150000	139175000	RBP2:-25Kb:5.5e-11:6.9e-13:2.1e+02:3.2e+02
chr3	139225000	139250000	RBP1:-25Kb:0:0:2.1e+02:3.6e+02
chr3	141050000	141075000	ZBTB38:25Kb:9.5e-11:2.4e-12:2.3e+02:3.1e+02
chr3	141150000	141175000	ZBTB38:125Kb:2e-11:2.6e-13:57:1.5e+02
chr3	141950000	141975000	GK5:25Kb:2.5e-12:3.2e-14:2.2e+02:3.2e+02
chr3	142550000	142575000	LOC100289361:-150Kb:4.4e-11:5.7e-13:45:1.4e+02
chr3	142550000	142575000	U2SURP:-150Kb:4.4e-11:5.7e-13:45:1.4e+02
chr3	142600000	142625000	LOC100507389:-25Kb:0:0:2.1e+02:3.3e+02
chr3	142625000	142650000	PCOLCE2:25Kb:0:0:2.1e+02:3.3e+02
chr3	142650000	142675000	LOC100507389:25Kb:2.4e-12:6.3e-14:2.1e+02:3.1e+02
chr3	142650000	142675000	PAQR9:-25Kb:0:0:2.1e+02:3.3e+02
chr3	147075000	147100000	ZIC4:-25Kb:0:0:2.1e+02:3.4e+02
chr3	148975000	149000000	HPS3:150Kb:0:0:50:2e+02
chr3	152750000	152775000	RAP2B:-125Kb:4.2e-11:5.4e-13:47:1.6e+02
chr3	154100000	154125000	GPR149:-25Kb:5.9e-13:7.2e-15:1.9e+02:3e+02
chr3	155075000	155100000	PLCH1:-325Kb:0:0:23:1.9e+02
chr3	155800000	155825000	KCNAB1:-25Kb:0:0:2e+02:3.9e+02
chr3	155850000	155875000	KCNAB1:25Kb:1.7e-14:4.4e-16:2e+02:3.4e+02
chr3	156350000	156375000	TIPARP:-25Kb:0:0:2e+02:3.5e+02
chr3	156350000	156375000	TIPARP-AS1:-25Kb:0:0:2e+02:3.5e+02
chr3	156800000	156825000	LOC339894:-25Kb:0:0:2e+02:3.5e+02
chr3	156825000	156850000	LOC100498859:25Kb:0:0:2e+02:3.5e+02
chr3	158550000	158575000	IQCJ:-400Kb:1.1e-14:3.3e-16:22:1.4e+02
chr3	158575000	158600000	IQCJ:-375Kb:4.9e-12:2.9e-13:23:1.3e+02
chr3	158625000	158650000	IQCJ:-325Kb:1.4e-13:6.2e-15:26:1.4e+02
chr3	158950000	158975000	SCHIP1:-25Kb:6.7e-15:1.1e-16:65:1.8e+02
chr3	158975000	159000000	IQCJ:25Kb:7.6e-15:1.1e-16:65:1.8e+02
chr3	159600000	159625000	IL12A:-100Kb:2.4e-13:3.2e-15:61:1.6e+02
chr3	160200000	160225000	SCARNA7:-25Kb:0:0:1.2e+02:2.6e+02
chr3	161050000	161075000	SPTSSB:-25Kb:0:0:2.2e+02:3.3e+02
chr3	161100000	161125000	SPTSSB:25Kb:0:0:2.2e+02:3.5e+02
chr3	161175000	161200000	OTOL1:-25Kb:9e-15:1.1e-16:1.1e+02:2.1e+02
chr3	167325000	167350000	WDR49:-25Kb:2.4e-12:3.2e-14:2.2e+02:3e+02
chr3	172825000	172850000	SPATA16:-25Kb:1.5e-13:1.8e-15:2.3e+02:3.4e+02
chr3	178100000	178125000	KCNMB2-IT1:-25Kb:0:0:75:2.2e+02
chr3	178225000	178250000	KCNMB2:-25Kb:0:0:1.4e+02:2.7e+02
chr3	178275000	178300000	KCNMB2:25Kb:3.5e-12:8.7e-14:1.4e+02:2.5e+02
chr3	179000000	179025000	KCNMB3:25Kb:0:0:1.5e+02:3e+02
chr3	179325000	179350000	USP13:-25Kb:4.1e-12:5e-14:1.4e+02:2.4e+02
chr3	180350000	180375000	CCDC39:-25Kb:0:0:1e+02:2.6e+02
chr3	184475000	184500000	EPHB3:200Kb:1.3e-12:1.6e-14:44:1.4e+02
chr3	187025000	187050000	LOC100131635:-375Kb:1.5e-11:2e-13:24:1.4e+02
chr3	187025000	187050000	RTP2:-375Kb:1.5e-11:2e-13:24:1.4e+02
chr3	187025000	187050000	SST:-350Kb:0:0:25:2.1e+02
chr3	188900000	188925000	TPRG1:25Kb:0:0:2.3e+02:3.6e+02
chr3	191000000	191025000	CCDC50:-25Kb:1.2e-13:1.4e-15:2.2e+02:3.4e+02
chr3	191000000	191025000	UTS2D:-25Kb:1.2e-13:1.4e-15:2.2e+02:3.4e+02
chr3	195225000	195250000	PPP1R2:-25Kb:0:0:0:1.6e+02
chr3	195275000	195300000	APOD:-25Kb:0:0:0:2.8e+02
chr3	195275000	195300000	PPP1R2:25Kb:0:0:0:2.4e+02
chr3	195325000	195350000	APOD:25Kb:0:0:0:2.6e+02
chr3	195825000	195850000	LOC401109:-25Kb:0:0:1.7e+02:3e+02
chr3	196975000	197000000	BDH1:-325Kb:0:0:26:1.3e+02
chr4	6325000	6350000	WFS1:75Kb:5.5e-13:6.9e-15:83:1.7e+02
chr4	10050000	10075000	SLC2A9:25Kb:5.3e-11:6.5e-13:2.1e+02:3.3e+02
chr4	10650000	10675000	CLNK:-25Kb:8.1e-12:1e-13:1.3e+02:2.8e+02
chr4	11450000	11475000	HS3ST1:25Kb:0:0:1.3e+02:2.9e+02
chr4	15225000	15250000	CC2D2A:-225Kb:0:0:30:1.6e+02
chr4	15800000	15825000	FGFBP2:-150Kb:5e-12:6.7e-14:52:1.5e+02
chr4	17475000	17500000	CLRN2:-25Kb:0:0:51:2.2e+02
chr4	17475000	17500000	QDPR:-25Kb:0:0:51:2.2e+02
chr4	20275000	20300000	SLIT2:25Kb:0:0:64:1.7e+02
chr4	24750000	24775000	SOD3:-25Kb:0:0:2.3e+02:3.6e+02
chr4	25000000	25025000	CCDC149:25Kb:2.8e-12:3.6e-14:2.3e+02:3.3e+02
chr4	30675000	30700000	PCDH7:-25Kb:0:0:70:1.8e+02
chr4	37200000	37225000	KIAA1239:-25Kb:0:0:1.3e+02:3.1e+02
chr4	37200000	37225000	MIR4801:-25Kb:0:0:1.3e+02:3.1e+02
chr4	37250000	37275000	KIAA1239:25Kb:0:0:1.3e+02:3.2e+02
chr4	37250000	37275000	MIR4801:25Kb:0:0:1.3e+02:3.2e+02
chr4	40200000	40225000	RHOH:25Kb:1.2e-12:1.6e-14:1.9e+02:2.8e+02
chr4	40350000	40375000	CHRNA9:25Kb:0:0:1.9e+02:3.1e+02
chr4	41225000	41250000	UCHL1:-25Kb:1.2e-11:1.5e-13:69:2.1e+02
chr4	42000000	42025000	DCAF4L1:25Kb:0:0:0:2e+02
chr4	42000000	42025000	SLC30A9:25Kb:0:0:0:2e+02
chr4	44700000	44725000	GNPDA2:-25Kb:2.7e-14:3.3e-16:30:1.5e+02
chr4	52750000	52775000	LRRC66:-125Kb:2.2e-13:2.8e-15:48:1.3e+02
chr4	57275000	57300000	AASDH:25Kb:0:0:98:2.2e+02
chr4	68875000	68900000	TMPRSS11GP:25Kb:1.2e-12:1.5e-14:1.9e+02:3e+02
chr4	69000000	69025000	FTLP10:-25Kb:3.8e-11:5.1e-13:1.9e+02:3e+02
chr4	70475000	70500000	UGT2A1:-25Kb:0:0:75:2e+02
chr4	72075000	72100000	SLC4A4:25Kb:3.4e-11:4.3e-13:2.1e+02:3e+02
chr4	73400000	73425000	ADAMTS3:-25Kb:0:0:1.2e+02:2.5e+02
chr4	76975000	77000000	ART3:50Kb:2.7e-14:3.3e-16:1.1e+02:2.1e+02
chr4	76975000	77000000	CXCL10:50Kb:2.7e-14:3.3e-16:1.1e+02:2.1e+02
chr4	76975000	77000000	CXCL9:50Kb:2.7e-14:3.3e-16:1.1e+02:2.1e+02
chr4	76975000	77000000	SDAD1:75Kb:0:0:72:2.4e+02
chr4	77000000	77025000	SDAD1:100Kb:0:0:53:1.6e+02
chr4	79825000	79850000	PAQR3:-25Kb:5.3e-11:6.6e-13:1.4e+02:2.2e+02
chr4	80250000	80275000	NAA11:25Kb:1.5e-12:2e-14:2e+02:2.9e+02
chr4	81275000	81300000	BMP3:-675Kb:0:0:31:2.1e+02
chr4	81925000	81950000	BMP3:-25Kb:5.8e-13:1.5e-14:1.1e+02:2.4e+02
chr4	83500000	83525000	TMEM150C:25Kb:0:0:2.3e+02:3.4e+02
chr4	84225000	84250000	COQ2:25Kb:4.2e-13:5.4e-15:2e+02:3e+02
chr4	86350000	86375000	ARHGAP24:-25Kb:0:0:2.1e+02:3.1e+02
chr4	88500000	88525000	DSPP:-25Kb:0:0:1.9e+02:3.2e+02
chr4	89225000	89250000	PPM1K:25Kb:4.3e-13:5.3e-15:2.3e+02:3.4e+02
chr4	89650000	89675000	FAM13A-AS1:25Kb:0:0:2.3e+02:3.6e+02
chr4	90200000	90225000	GPRIN3:-25Kb:0:0:1.9e+02:3.3e+02
chr4	95275000	95300000	HPGDS:25Kb:1.2e-11:1.5e-13:2.3e+02:3.2e+02
chr4	95325000	95350000	PDLIM5:-25Kb:0:0:2.3e+02:3.9e+02
chr4	99600000	99625000	TSPAN5:25Kb:0:0:2.1e+02:3.4e+02
chr4	99975000	100000000	ADH5:-25Kb:0:0:96:2.2e+02
chr4	99975000	100000000	LOC100507053:-25Kb:0:0:96:2.2e+02
chr4	102675000	102700000	BANK1:-25Kb:0:0:1.9e+02:3e+02
chr4	103750000	103775000	CISD2:-25Kb:0:0:1.9e+02:3.1e+02
chr4	103750000	103775000	UBE2D3:-25Kb:0:0:1.9e+02:3.1e+02
chr4	103900000	103925000	SLC9B1:-25Kb:0:0:1.9e+02:3.1e+02
chr4	104025000	104050000	BDH2:25Kb:0:0:1e+02:2.2e+02
chr4	106500000	106525000	ARHGEF38-IT1:25Kb:0:0:1.9e+02:3.2e+02
chr4	108875000	108900000	HADH:-25Kb:0:0:1.2e+02:2.4e+02
chr4	109575000	109600000	OSTC:25Kb:0:0:70:2.1e+02
chr4	111575000	111600000	PITX2:25Kb:1.4e-12:2e-14:1.9e+02:2.9e+02
chr4	115300000	115325000	MIR577:-275Kb:6e-11:7.7e-13:26:1.3e+02
chr4	117175000	117200000	MIR1973:-25Kb:4.5e-14:5.6e-16:1.8e+02:2.6e+02
chr4	118025000	118050000	TRAM1L1:25Kb:0:0:80:1.9e+02
chr4	119275000	119300000	SNORA24:75Kb:2.1e-11:2.7e-13:21:1.2e+02
chr4	120250000	120275000	C4orf3:25Kb:0:0:0:1.5e+02
chr4	120250000	120275000	FABP2:25Kb:0:0:0:1.5e+02
chr4	121000000	121025000	MAD2L1:25Kb:0:0:50:2.1e+02
chr4	121950000	121975000	NDNF:-25Kb:7.7e-11:9.5e-13:1.1e+02:2.3e+02
chr4	122150000	122175000	TNIP3:25Kb:2.2e-13:2.7e-15:2.1e+02:3.4e+02
chr4	123550000	123575000	IL21:25Kb:8.3e-11:1.1e-12:2e+02:3.1e+02
chr4	123675000	123700000	NUDT6:-150Kb:0:0:43:1.8e+02
chr4	123675000	123700000	SPATA5:-150Kb:0:0:43:1.8e+02
chr4	128525000	128550000	SLC25A31:-125Kb:0:0:45:1.5e+02
chr4	128625000	128650000	SLC25A31:-25Kb:0:0:1.4e+02:2.5e+02
chr4	128675000	128700000	SLC25A31:25Kb:0:0:1.4e+02:2.4e+02
chr4	134025000	134050000	PCDH10:-25Kb:0:0:71:1.6e+02
chr4	139250000	139275000	LINC00499:25Kb:2.2e-12:2.8e-14:2.2e+02:3e+02
chr4	141450000	141475000	UCP1:-25Kb:9.5e-11:2.4e-12:2e+02:3e+02
chr4	141500000	141525000	UCP1:25Kb:0:0:2e+02:3.2e+02
chr4	144625000	144650000	FREM3:25Kb:0:0:1.6e+02:2.9e+02
chr4	146025000	146050000	ABCE1:25Kb:0:0:75:1.9e+02
chr4	146025000	146050000	ANAPC10:25Kb:0:0:75:1.9e+02
chr4	148725000	148750000	MIR4799:25Kb:0:0:1.8e+02:3.7e+02
chr4	150950000	150975000	DCLK2:-25Kb:0:0:1.9e+02:3.2e+02
chr4	152150000	152175000	PRSS48:-25Kb:1.7e-14:2.2e-16:1.8e+02:2.7e+02
chr4	152200000	152225000	PRSS48:25Kb:1.1e-12:2.8e-14:1.8e+02:2.7e+02
chr4	158500000	158525000	LOC340017:25Kb:1.8e-11:2.2e-13:1.2e+02:2.4e+02
chr4	159050000	159075000	FAM198B:-25Kb:2.2e-13:2.9e-15:1.5e+02:2.9e+02
chr4	159400000	159425000	RXFP1:-25Kb:4.9e-13:6e-15:1.3e+02:2.6e+02
chr4	159925000	159950000	C4orf45:-25Kb:0:0:2.2e+02:3.4e+02
chr4	166200000	166225000	MSMO1:-25Kb:9e-11:1.1e-12:1.3e+02:2.5e+02
chr4	166225000	166250000	GK3P:25Kb:9.4e-11:1.1e-12:1.3e+02:2.5e+02
chr4	166275000	166300000	CPE:-25Kb:6.6e-13:1.7e-14:1.3e+02:2.6e+02
chr4	166275000	166300000	MIR578:-25Kb:6.6e-13:1.7e-14:1.3e+02:2.6e+02
chr4	166325000	166350000	CPE:25Kb:0:0:1.3e+02:2.8e+02
chr4	166325000	166350000	MIR578:25Kb:0:0:1.3e+02:2.8e+02
chr4	168125000	168150000	SPOCK3:-25Kb:2.5e-11:3.2e-13:1.5e+02:2.4e+02
chr4	169425000	169450000	DDX60L:25Kb:0:0:2.4e+02:3.4e+02
chr4	169425000	169450000	PALLD:25Kb:0:0:2.4e+02:3.4e+02
chr4	170850000	170875000	LOC100506085:-25Kb:1e-12:2.6e-14:2.1e+02:3.1e+02
chr4	170900000	170925000	LOC100506085:25Kb:0:0:2.1e+02:3.2e+02
chr4	174250000	174275000	SAP30:-25Kb:2.7e-11:3.3e-13:1.8e+02:2.9e+02
chr4	174275000	174300000	HMGB2:25Kb:2.8e-11:3.4e-13:1.8e+02:2.9e+02
chr4	183850000	183875000	DCTD:25Kb:0:0:1.1e+02:2e+02
chr4	184150000	184175000	WWC2:150Kb:1.5e-12:1.9e-14:47:1.3e+02
chr4	184150000	184175000	WWC2-AS2:150Kb:1.5e-12:1.9e-14:47:1.3e+02
chr4	187425000	187450000	LOC285441:25Kb:0:0:2e+02:3.3e+02
chr4	190550000	190575000	DUX4L4:-450Kb:0:0:2.5e+02:5.7e+02
chr4	190575000	190600000	LOC100288255:-350Kb:0:0:2.5e+02:5.7e+02
chr4	190600000	190625000	DUX4L4:-400Kb:0:0:2.5e+02:6.1e+02
chr4	190625000	190650000	DUX4L4:-375Kb:0:0:1.1e+02:4.4e+02
chr5	800000	825000	ZDHHC11:-50Kb:0:0:1.7e+02:3.1e+02
chr5	825000	850000	BRD9:-50Kb:0:0:1.7e+02:3.1e+02
chr5	825000	850000	TRIP13:-50Kb:0:0:1.7e+02:3.1e+02
chr5	1125000	1150000	SLC12A7:25Kb:9.9e-13:1.3e-14:1.7e+02:2.6e+02
chr5	1400000	1425000	SLC6A3:-25Kb:0:0:1.7e+02:2.7e+02
chr5	1450000	1475000	SLC6A3:25Kb:3.3e-12:8.6e-14:1.7e+02:2.5e+02
chr5	5000000	5025000	LOC340094:-25Kb:5.9e-12:7.4e-14:2e+02:2.9e+02
chr5	5050000	5075000	LOC340094:25Kb:9.6e-12:2.4e-13:2e+02:2.9e+02
chr5	5400000	5425000	ADAMTS16:275Kb:8.8e-11:1.1e-12:34:1.2e+02
chr5	9025000	9050000	MIR4636:-25Kb:4.8e-13:6.6e-15:1.8e+02:2.8e+02
chr5	9075000	9100000	MIR4636:25Kb:1.3e-11:3.5e-13:1.8e+02:2.7e+02
chr5	15000000	15025000	LOC100130744:300Kb:0:0:23:1.4e+02
chr5	23475000	23500000	PRDM9:-25Kb:0:0:1.7e+02:2.5e+02
chr5	24800000	24825000	LOC340107:-25Kb:0:0:1.7e+02:2.6e+02
chr5	24850000	24875000	LOC340107:25Kb:0:0:1.7e+02:2.5e+02
chr5	32450000	32475000	SUB1:-125Kb:2e-12:2.7e-14:48:1.5e+02
chr5	32475000	32500000	SUB1:-100Kb:4.6e-12:1.2e-13:59:1.5e+02
chr5	34000000	34025000	C1QTNF3:-25Kb:0:0:0:2.7e+02
chr5	34025000	34050000	AMACR:25Kb:0:0:0:2.7e+02
chr5	34050000	34075000	C1QTNF3:25Kb:0:0:0:2.5e+02
chr5	40800000	40825000	CARD6:-25Kb:0:0:51:2e+02
chr5	40800000	40825000	LOC100506548:-25Kb:0:0:51:2e+02
chr5	40800000	40825000	RPL37:-25Kb:0:0:51:2e+02
chr5	40800000	40825000	SNORD72:-25Kb:0:0:51:2e+02
chr5	44350000	44375000	FGF10:-25Kb:9.2e-12:2.4e-13:1.7e+02:2.6e+02
chr5	44400000	44425000	FGF10:25Kb:0:0:1.7e+02:3e+02
chr5	44825000	44850000	MRPS30:25Kb:0:0:1e+02:2e+02
chr5	57750000	57775000	GAPT:-25Kb:0:0:24:2e+02
chr5	57775000	57800000	PLK2:25Kb:0:0:24:2e+02
chr5	60000000	60025000	DEPDC1B:25Kb:0:0:1.4e+02:2.6e+02
chr5	60100000	60125000	ELOVL7:-25Kb:8.8e-15:1.1e-16:1.4e+02:2.5e+02
chr5	61550000	61575000	KIF2A:-50Kb:2.9e-13:3.8e-15:25:1.3e+02
chr5	61675000	61700000	IPO11:-25Kb:0:0:41:1.5e+02
chr5	61700000	61725000	DIMT1:25Kb:0:0:41:1.5e+02
chr5	65175000	65200000	ERBB2IP:-25Kb:7e-12:9.2e-14:2.3e+02:3.2e+02
chr5	66450000	66475000	CD180:-25Kb:1.8e-14:3.3e-16:1.1e+02:2.6e+02
chr5	66500000	66525000	CD180:25Kb:1.8e-14:4.4e-16:1.1e+02:2.6e+02
chr5	70725000	70750000	BDP1:-25Kb:5.8e-13:7e-15:0:78
chr5	70975000	71000000	CARTPT:-25Kb:0:0:2.3e+02:3.4e+02
chr5	71025000	71050000	CARTPT:25Kb:0:0:2.3e+02:3.3e+02
chr5	78325000	78350000	BHMT:-75Kb:4.5e-13:5.6e-15:71:1.7e+02
chr5	80475000	80500000	RNU5E-1:-25Kb:2.7e-14:3.3e-16:1.8e+02:2.9e+02
chr5	88000000	88025000	LINC00461:25Kb:0:0:22:1.4e+02
chr5	95025000	95050000	SPATA9:25Kb:0:0:2e+02:3.4e+02
chr5	95075000	95100000	RHOBTB3:25Kb:0:0:2e+02:3.7e+02
chr5	95950000	95975000	CAST:-25Kb:7.1e-12:8.6e-14:2e+02:3.3e+02
chr5	98125000	98150000	FLJ35946:25Kb:2.7e-13:3.4e-15:99:2.4e+02
chr5	98125000	98150000	RGMB:25Kb:2.7e-13:3.4e-15:99:2.4e+02
chr5	102800000	102825000	C5orf30:225Kb:4e-11:5.1e-13:30:1.3e+02
chr5	104450000	104475000	RAB9BP1:25Kb:0:0:1.5e+02:2.5e+02
chr5	109050000	109075000	MAN2A1:25Kb:0:0:91:2.3e+02
[truncated: 763 more rows]
