# Supplementary material for: Promoter-enhancer interactions identified from Hi-C data using probabilistic models and hierarchical topological domains
Source: Nat Commun. 2017 Dec 21;8:2237. doi: 10.1038/s41467-017-02386-3 (PMC5740158; doi:10.1038/s41467-017-02386-3)
Supplement: Supplementary file 4 — Supplementary Data 1 [file 41467_2017_2386_MOESM4_ESM.zip › lib25_NHEK.enh_1e-2.bed]

chr1	500000	525000	LOC100288069:-200Kb:2.5e-06:1.1e-07:0:48
chr1	525000	550000	LOC100288069:-175Kb:0:0:0:1.9e+02
chr1	575000	600000	LOC100288069:-125Kb:1.1e-09:3.3e-11:1.1e+02:1.7e+02
chr1	600000	625000	LINC00115:-150Kb:9.3e-10:1.3e-11:1.1e+02:1.7e+02
chr1	600000	625000	LOC643837:-150Kb:9.3e-10:1.3e-11:1.1e+02:1.7e+02
chr1	800000	825000	LOC100130417:-50Kb:0.0054:7.3e-05:1.3e+02:1.6e+02
chr1	800000	825000	SAMD11:-50Kb:0.0054:7.3e-05:1.3e+02:1.6e+02
chr1	825000	850000	C1orf170:-75Kb:0.0048:6e-05:1.3e+02:1.6e+02
chr1	825000	850000	KLHL17:-50Kb:0.0047:6.2e-05:1.3e+02:1.6e+02
chr1	825000	850000	NOC2L:-50Kb:0.0047:6.2e-05:1.3e+02:1.6e+02
chr1	825000	850000	PLEKHN1:-75Kb:0.0048:6e-05:1.3e+02:1.6e+02
chr1	850000	875000	HES4:-75Kb:0.0055:6.9e-05:1.3e+02:1.6e+02
chr1	850000	875000	ISG15:-75Kb:0.0055:6.9e-05:1.3e+02:1.6e+02
chr1	1075000	1100000	B3GALT6:-75Kb:2.1e-07:2.7e-09:47:1e+02
chr1	1075000	1100000	SDF4:-75Kb:2.1e-07:2.7e-09:47:1e+02
chr1	1100000	1125000	B3GALT6:-50Kb:0.0051:0.00013:69:1e+02
chr1	1100000	1125000	SDF4:-50Kb:0.0051:0.00013:69:1e+02
chr1	1100000	1125000	TNFRSF18:-25Kb:5.5e-11:6.9e-13:1.3e+02:2e+02
chr1	1100000	1125000	TNFRSF4:-25Kb:5.5e-11:6.9e-13:1.3e+02:2e+02
chr1	1125000	1150000	MIR200A:25Kb:3.8e-11:4.8e-13:1.3e+02:2e+02
chr1	1125000	1150000	MIR200B:25Kb:3.8e-11:4.8e-13:1.3e+02:2e+02
chr1	1125000	1150000	MIR429:25Kb:3.8e-11:4.8e-13:1.3e+02:2e+02
chr1	1125000	1150000	TTLL10:25Kb:3.8e-11:4.8e-13:1.3e+02:2e+02
chr1	1150000	1175000	MIR200A:50Kb:0.0045:0.00011:69:1e+02
chr1	1150000	1175000	MIR200B:50Kb:0.0045:0.00011:69:1e+02
chr1	1150000	1175000	MIR429:50Kb:0.0045:0.00011:69:1e+02
chr1	1150000	1175000	TTLL10:50Kb:0.0045:0.00011:69:1e+02
chr1	1275000	1300000	AURKAIP1:-25Kb:7.2e-08:1.8e-09:86:1.4e+02
chr1	1300000	1325000	CCNL2:-25Kb:0:0:86:1.8e+02
chr1	1300000	1325000	DVL1:25Kb:7.6e-08:9.1e-10:86:1.4e+02
chr1	1300000	1325000	LOC148413:-25Kb:0:0:86:1.8e+02
chr1	1300000	1325000	MRPL20:-25Kb:0:0:86:1.8e+02
chr1	1300000	1325000	MXRA8:25Kb:7.6e-08:9.1e-10:86:1.4e+02
chr1	1325000	1350000	ANKRD65:-25Kb:0:0:86:1.7e+02
chr1	1325000	1350000	ATAD3C:-50Kb:0.00029:7.3e-06:50:94
chr1	1325000	1350000	AURKAIP1:25Kb:0:0:86:1.8e+02
chr1	1325000	1350000	TMEM88B:-25Kb:0:0:86:1.7e+02
chr1	1325000	1350000	VWA1:-25Kb:0:0:86:1.7e+02
chr1	1350000	1375000	ATAD3C:-25Kb:0.00022:2.8e-06:86:1.3e+02
chr1	1350000	1375000	CCNL2:25Kb:0:0:86:1.7e+02
chr1	1350000	1375000	LOC148413:25Kb:0:0:86:1.7e+02
chr1	1350000	1375000	MRPL20:25Kb:0:0:86:1.7e+02
chr1	1375000	1400000	ANKRD65:25Kb:0.00011:2.6e-06:86:1.3e+02
chr1	1375000	1400000	CCNL2:50Kb:0.00018:6.5e-06:50:94
chr1	1375000	1400000	LOC148413:50Kb:0.00018:6.5e-06:50:94
chr1	1375000	1400000	MRPL20:50Kb:0.00018:6.5e-06:50:94
chr1	1375000	1400000	TMEM88B:25Kb:0.00011:2.6e-06:86:1.3e+02
chr1	1375000	1400000	VWA1:25Kb:0.00011:2.6e-06:86:1.3e+02
chr1	1500000	1525000	C1orf233:-25Kb:0:0:55:1.7e+02
chr1	1500000	1525000	MIB2:-50Kb:1.3e-06:3.3e-08:27:83
chr1	1500000	1525000	MMP23A:-50Kb:1.3e-06:3.3e-08:27:83
chr1	1500000	1525000	MMP23B:-50Kb:1.3e-06:3.3e-08:27:83
chr1	1525000	1550000	MIB2:-25Kb:8.6e-07:1e-08:55:1.1e+02
chr1	1525000	1550000	MMP23A:-25Kb:8.6e-07:1e-08:55:1.1e+02
chr1	1525000	1550000	MMP23B:-25Kb:8.6e-07:1e-08:55:1.1e+02
chr1	1525000	1550000	SSU72:25Kb:0:0:55:1.7e+02
chr1	1550000	1575000	C1orf233:25Kb:3.4e-07:8.3e-09:55:1.1e+02
chr1	1550000	1575000	SSU72:50Kb:1e-06:2.6e-08:27:83
chr1	1875000	1900000	GABRD:-75Kb:0:0:54:1.4e+02
chr1	1875000	1900000	KIAA1751:-50Kb:8.8e-12:2.2e-13:86:1.5e+02
chr1	1875000	1900000	PRKCZ:-100Kb:8.3e-07:1e-08:38:91
chr1	1900000	1925000	GABRD:-50Kb:3.4e-08:1.3e-09:86:1.4e+02
chr1	1900000	1925000	KIAA1751:-25Kb:8.8e-12:2.1e-13:1.9e+02:2.6e+02
chr1	1925000	1950000	GABRD:-25Kb:6.7e-09:1.7e-10:1.9e+02:2.5e+02
chr1	1950000	1975000	KIAA1751:25Kb:4.3e-09:1.6e-10:1.9e+02:2.5e+02
chr1	2100000	2125000	MORN1:-200Kb:5e-05:1.3e-06:21:66
chr1	2100000	2125000	RER1:-200Kb:5e-05:1.3e-06:21:66
chr1	2125000	2150000	MORN1:-175Kb:5.1e-07:6.7e-09:24:78
chr1	2125000	2150000	RER1:-175Kb:5.1e-07:6.7e-09:24:78
chr1	2150000	2175000	MORN1:-150Kb:0.0022:0.00017:28:62
chr1	2150000	2175000	RER1:-150Kb:0.0022:0.00017:28:62
chr1	2175000	2200000	MORN1:-125Kb:0.0018:0.00012:33:68
chr1	2175000	2200000	RER1:-125Kb:0.0018:0.00012:33:68
chr1	2175000	2200000	SKI:25Kb:9.5e-08:1.2e-09:1.5e+02:2e+02
chr1	2250000	2275000	LOC100129534:-25Kb:0:0:1.5e+02:2.3e+02
chr1	2250000	2275000	MORN1:-50Kb:7.8e-05:3.1e-06:77:1.2e+02
chr1	2250000	2275000	RER1:-50Kb:7.8e-05:3.1e-06:77:1.2e+02
chr1	2250000	2275000	SKI:100Kb:0.0011:2.8e-05:40:78
chr1	2275000	2300000	MORN1:-25Kb:0.0018:0.0001:1.5e+02:1.8e+02
chr1	2275000	2300000	RER1:-25Kb:0.0018:0.0001:1.5e+02:1.8e+02
chr1	2300000	2325000	C1orf86:175Kb:2.6e-07:3.2e-09:24:78
chr1	2300000	2325000	LOC100129534:25Kb:0.0037:9.4e-05:1.5e+02:1.8e+02
chr1	2300000	2325000	SKI:150Kb:0.0032:0.00012:28:62
chr1	2325000	2350000	MORN1:25Kb:0.0066:0.0006:99:1.3e+02
chr1	2325000	2350000	RER1:25Kb:0.0066:0.0006:99:1.3e+02
chr1	2350000	2375000	PLCH2:-50Kb:0.0011:1.4e-05:60:1e+02
chr1	2375000	2400000	PLCH2:-25Kb:0.0053:0.00014:1.5e+02:1.9e+02
chr1	2525000	2550000	MMEL1:-25Kb:3.4e-09:5.2e-11:1.5e+02:2.1e+02
chr1	2675000	2700000	TTC34:-25Kb:2.1e-10:2.5e-12:47:1.2e+02
chr1	2900000	2925000	ACTRT2:-25Kb:0.0062:7.5e-05:1.8e+02:2.3e+02
chr1	3325000	3350000	MMEL1:775Kb:0.0077:0.00023:1.5:36
chr1	3400000	3425000	MEGF6:-125Kb:0.00068:8.8e-06:46:1.1e+02
chr1	3400000	3425000	TPRG1L:-125Kb:0.00068:8.8e-06:46:1.1e+02
chr1	3450000	3475000	MEGF6:-75Kb:0.0049:0.00013:71:1.2e+02
chr1	3450000	3475000	TPRG1L:-75Kb:0.0049:0.00013:71:1.2e+02
chr1	3725000	3750000	C1orf174:-75Kb:0.00035:1.8e-05:9.1:68
chr1	3725000	3750000	CEP104:-25Kb:0:0:46:2.4e+02
chr1	3725000	3750000	DFFB:-25Kb:0:0:46:2.4e+02
chr1	3725000	3750000	LOC100133612:-75Kb:0.00035:1.8e-05:9.1:68
chr1	3750000	3775000	C1orf174:-50Kb:2.2e-05:5.6e-07:16:86
chr1	3750000	3775000	LOC100133612:-50Kb:2.2e-05:5.6e-07:16:86
chr1	3775000	3800000	C1orf174:-25Kb:0:0:46:2e+02
chr1	3775000	3800000	CEP104:25Kb:1.7e-11:4.1e-13:46:1.5e+02
chr1	3775000	3800000	DFFB:25Kb:1.7e-11:4.1e-13:46:1.5e+02
chr1	3775000	3800000	LOC100133612:-25Kb:0:0:46:2e+02
chr1	3800000	3825000	CEP104:50Kb:1.4e-05:5.4e-07:16:86
chr1	3800000	3825000	DFFB:50Kb:1.4e-05:5.4e-07:16:86
chr1	3825000	3850000	C1orf174:25Kb:3.3e-05:1.3e-06:46:1.1e+02
chr1	3825000	3850000	LOC100133612:25Kb:3.3e-05:1.3e-06:46:1.1e+02
chr1	3825000	3850000	LOC728716:-175Kb:7.4e-06:9.1e-08:26:1e+02
chr1	4425000	4450000	LOC284661:-25Kb:1.6e-07:2e-09:2.1e+02:2.9e+02
chr1	4475000	4500000	LOC284661:25Kb:0.0031:7.7e-05:2.1e+02:2.6e+02
chr1	4650000	4675000	AJAP1:-50Kb:0.0026:6.6e-05:32:91
chr1	4675000	4700000	AJAP1:-25Kb:1.1e-13:1.3e-15:39:1.6e+02
chr1	5625000	5650000	MIR4417:25Kb:0.0019:2.4e-05:2.1e+02:2.7e+02
chr1	6075000	6100000	KCNAB2:25Kb:4.2e-05:5.1e-07:1.3e+02:2e+02
chr1	6075000	6100000	NPHP4:25Kb:4.2e-05:5.1e-07:1.3e+02:2e+02
chr1	6400000	6425000	ACOT7:-50Kb:2.3e-05:2.8e-07:1e+02:1.8e+02
chr1	6550000	6575000	PLEKHG5:-25Kb:4.1e-06:5e-08:1.4e+02:2.3e+02
chr1	6700000	6725000	THAP3:25Kb:1.2e-10:1.4e-12:1.4e+02:2.5e+02
chr1	6725000	6750000	DNAJC11:-25Kb:0.002:2.4e-05:1.5e+02:2.2e+02
chr1	6800000	6825000	CAMTA1:-25Kb:0.0012:1.4e-05:2.1e+02:2.8e+02
chr1	7875000	7900000	UTS2:-25Kb:0.0057:7e-05:2.7e+02:3.2e+02
chr1	8025000	8050000	SLC45A1:-350Kb:9.8e-05:2.6e-06:51:1.1e+02
chr1	8050000	8075000	ERRFI1:-25Kb:0.0018:2.4e-05:1.5e+02:2.1e+02
chr1	8075000	8100000	SLC45A1:-300Kb:0.0004:1.6e-05:54:1.1e+02
chr1	8100000	8125000	ERRFI1:25Kb:0.0023:7.3e-05:1.5e+02:2.1e+02
chr1	8350000	8375000	ERRFI1:275Kb:0.0063:0.00032:56:1.1e+02
chr1	8350000	8375000	SLC45A1:-25Kb:2.4e-06:3.2e-08:1.5e+02:2.2e+02
chr1	8375000	8400000	ERRFI1:300Kb:0.0023:8.9e-05:54:1.1e+02
chr1	8400000	8425000	SLC45A1:25Kb:0.00063:3.3e-05:1.5e+02:2e+02
chr1	8900000	8925000	RERE:25Kb:0.0013:1.6e-05:2.3e+02:2.8e+02
chr1	9025000	9050000	CA6:25Kb:0.0013:1.7e-05:2.3e+02:2.8e+02
chr1	9050000	9075000	SLC2A7:-25Kb:6.3e-06:7.9e-08:2.3e+02:3e+02
chr1	9250000	9275000	H6PD:-25Kb:3.7e-13:4.6e-15:2.3e+02:3.2e+02
chr1	9525000	9550000	SPSB1:175Kb:0.0011:1.4e-05:54:1e+02
chr1	9725000	9750000	C1orf200:25Kb:0.00072:8.8e-06:2.1e+02:2.6e+02
chr1	9725000	9750000	PIK3CD:25Kb:0.00072:8.8e-06:2.1e+02:2.6e+02
chr1	10200000	10225000	LZIC:200Kb:0.003:3.8e-05:27:74
chr1	10200000	10225000	NMNAT1:200Kb:0.003:3.8e-05:27:74
chr1	11075000	11100000	TARDBP:25Kb:6.1e-05:7.4e-07:60:1.3e+02
chr1	11750000	11775000	AGTRAP:-25Kb:0.00029:3.5e-06:2.3e+02:3e+02
chr1	11775000	11800000	DRAXIN:25Kb:0.00012:1.4e-06:2.3e+02:3e+02
chr1	11775000	11800000	MAD2L2:25Kb:0.00012:1.4e-06:2.3e+02:3e+02
chr1	11875000	11900000	CLCN6:25Kb:0.00028:3.4e-06:1.7e+02:2.4e+02
chr1	11875000	11900000	MTHFR:25Kb:0.00028:3.4e-06:1.7e+02:2.4e+02
chr1	11875000	11900000	NPPA:-25Kb:1.7e-07:6.2e-09:1.7e+02:2.7e+02
chr1	11875000	11900000	NPPA-AS1:-25Kb:1.7e-07:6.2e-09:1.7e+02:2.7e+02
chr1	11875000	11900000	NPPB:-25Kb:1.7e-07:6.2e-09:1.7e+02:2.7e+02
chr1	11925000	11950000	NPPA:25Kb:0:0:1.7e+02:3.7e+02
chr1	11925000	11950000	NPPA-AS1:25Kb:0:0:1.7e+02:3.7e+02
chr1	11925000	11950000	NPPB:25Kb:0:0:1.7e+02:3.7e+02
chr1	11950000	11975000	NPPA:50Kb:1.6e-07:3.9e-09:89:1.9e+02
chr1	11950000	11975000	NPPA-AS1:50Kb:1.6e-07:3.9e-09:89:1.9e+02
chr1	11950000	11975000	NPPB:50Kb:1.6e-07:3.9e-09:89:1.9e+02
chr1	12150000	12175000	MIR4632:-100Kb:0.00022:5.7e-06:52:1.3e+02
chr1	12175000	12200000	MIR4632:-75Kb:0:0:80:2.4e+02
chr1	12175000	12200000	VPS13D:-100Kb:0.00062:2.4e-05:52:1.2e+02
chr1	12200000	12225000	MIR4632:-50Kb:0.00064:2.5e-05:96:1.6e+02
chr1	12200000	12225000	TNFRSF1B:-25Kb:0.0016:1.9e-05:1.8e+02:2.5e+02
chr1	12300000	12325000	VPS13D:25Kb:0:0:30:2e+02
chr1	12325000	12350000	VPS13D:50Kb:0.00055:1.5e-05:18:88
chr1	12725000	12750000	AADACL3:-50Kb:8.7e-10:2.3e-11:1.6:1e+02
chr1	12725000	12750000	C1orf158:-75Kb:0.00055:1.4e-05:1.7:65
chr1	12725000	12750000	PRAMEF12:-100Kb:0.0096:0.00024:1.7:53
chr1	12750000	12775000	AADACL3:-25Kb:0:0:1.5:2.2e+02
chr1	12750000	12775000	C1orf158:-50Kb:1.3e-07:1.6e-09:1.6:91
chr1	12750000	12775000	PRAMEF12:-75Kb:0.0096:0.00019:1.7:54
chr1	15625000	15650000	CTRC:-125Kb:0.005:0.00011:56:1.2e+02
chr1	15650000	15675000	CTRC:-100Kb:0.005:0.00012:69:1.3e+02
chr1	15825000	15850000	CASP9:-25Kb:0.00013:3.3e-06:81:1.6e+02
chr1	15825000	15850000	DNAJC16:-25Kb:0.00013:3.3e-06:81:1.6e+02
chr1	15875000	15900000	AGMAT:-25Kb:0.0084:0.00011:1.6e+02:2.3e+02
chr1	15875000	15900000	CASP9:25Kb:9.1e-09:1.2e-10:1.6e+02:2.8e+02
chr1	15875000	15900000	DNAJC16:25Kb:9.1e-09:1.2e-10:1.6e+02:2.8e+02
chr1	15925000	15950000	PLEKHM2:-75Kb:0.00015:4.1e-06:28:1.1e+02
chr1	15975000	16000000	PLEKHM2:-25Kb:2.4e-07:3.2e-09:1.6e+02:2.7e+02
chr1	16000000	16025000	DDI2:75Kb:0.0003:3.8e-06:28:1.1e+02
chr1	16100000	16125000	FBLIM1:25Kb:0.0015:1.9e-05:75:1.5e+02
chr1	16275000	16300000	ZBTB17:-25Kb:1.1e-06:1.4e-08:2e+02:3.1e+02
chr1	16300000	16325000	C1orf64:-25Kb:0.00093:1.1e-05:2e+02:2.8e+02
chr1	16300000	16325000	CLCNKA:-25Kb:0.00093:1.1e-05:2e+02:2.8e+02
chr1	16300000	16325000	HSPB7:-25Kb:0.00093:1.1e-05:2e+02:2.8e+02
chr1	16325000	16350000	ZBTB17:25Kb:0.00046:1.2e-05:2e+02:2.8e+02
chr1	16425000	16450000	FAM131C:25Kb:0.0005:6.4e-06:2.2e+02:3e+02
chr1	16500000	16525000	FAM131C:100Kb:0.0027:6.9e-05:53:1.2e+02
chr1	16525000	16550000	RSG1:-25Kb:1.2e-07:1.4e-09:2.2e+02:3.1e+02
chr1	16550000	16575000	ARHGEF19:25Kb:6.3e-08:7.7e-10:2.2e+02:3.1e+02
chr1	16775000	16800000	CROCCP3:-25Kb:0:0:54:1.9e+02
chr1	16900000	16925000	NBPF1:-25Kb:0.00062:5.1e-05:48:1.1e+02
chr1	16925000	16950000	CROCC:-300Kb:0:0:2.5:1.2e+02
chr1	16925000	16950000	CROCCP2:-25Kb:0:0:48:2e+02
chr1	16925000	16950000	ESPNP:-100Kb:5.4e-08:2.1e-09:5.3:93
chr1	16925000	16950000	MST1P2:-25Kb:0:0:48:2e+02
chr1	16950000	16975000	NBPF1:25Kb:0:0:48:2e+02
chr1	17000000	17025000	ESPNP:-25Kb:0:0:0:1.8e+02
chr1	17000000	17025000	NBPF1:75Kb:0.0064:0.00063:6.5:56
chr1	17025000	17050000	CROCC:-200Kb:0.0021:8.3e-05:3.7:59
chr1	17025000	17050000	NBPF1:100Kb:7.1e-08:4e-09:5.3:93
chr1	17050000	17075000	ESPNP:25Kb:0:0:0:1.6e+02
chr1	17200000	17225000	CROCC:-25Kb:9.5e-09:2.5e-10:28:1.2e+02
chr1	17200000	17225000	ESPNP:175Kb:4e-07:2.1e-08:4.2:86
chr1	17200000	17225000	NBPF1:275Kb:9.3e-07:6.5e-08:2.7:83
chr1	17225000	17250000	ESPNP:200Kb:0.0017:0.00011:3.7:59
chr1	17225000	17250000	NBPF1:300Kb:8e-15:3.3e-16:2.5:1.2e+02
chr1	17250000	17275000	CROCC:25Kb:0.0029:0.00015:2.5e+02:3e+02
chr1	17250000	17275000	NBPF1:325Kb:0:0:2.4:1.5e+02
chr1	17400000	17425000	PADI2:-25Kb:0.0065:0.00017:2.5e+02:3e+02
chr1	17450000	17475000	PADI1:-75Kb:0.00014:1.8e-06:93:1.6e+02
chr1	17500000	17525000	PADI1:-25Kb:0.00077:2.9e-05:2.5e+02:3.1e+02
chr1	17550000	17575000	PADI1:25Kb:0.00047:1.2e-05:2.5e+02:3.1e+02
chr1	17550000	17575000	PADI2:125Kb:0.001:1.3e-05:59:1.2e+02
chr1	17700000	17725000	PADI2:275Kb:0.0078:0.00031:29:79
chr1	17725000	17750000	PADI2:300Kb:0.0092:0.00048:27:75
chr1	17725000	17750000	SDHB:350Kb:0.0015:1.9e-05:24:84
chr1	17825000	17850000	ARHGEF10L:-25Kb:5.7e-06:7e-08:1.5e+02:2.3e+02
chr1	17875000	17900000	ARHGEF10L:25Kb:0.00036:8.9e-06:1.5e+02:2.1e+02
chr1	18200000	18225000	ACTL8:125Kb:0.0094:0.00012:56:1e+02
chr1	19150000	19175000	TAS1R2:-25Kb:0:0:2.1e+02:3.4e+02
chr1	19375000	19400000	ALDH4A1:150Kb:0.00011:2.7e-06:48:1.2e+02
chr1	19400000	19425000	ALDH4A1:175Kb:8.5e-09:1.1e-10:39:1.4e+02
chr1	19425000	19450000	ALDH4A1:200Kb:0.0014:5.1e-05:33:95
chr1	20275000	20300000	PLA2G2E:25Kb:2.6e-05:3.2e-07:2.5e+02:3.3e+02
chr1	20275000	20300000	PLA2G2F:-175Kb:0.0013:3.3e-05:50:1.1e+02
chr1	20400000	20425000	PLA2G2A:100Kb:0.0002:2.5e-06:79:1.5e+02
chr1	20400000	20425000	PLA2G5:25Kb:0.0001:1.3e-06:2.5e+02:3.3e+02
chr1	20425000	20450000	PLA2G2F:-25Kb:1e-09:1.3e-11:2.5e+02:3.6e+02
chr1	20450000	20475000	PLA2G2D:25Kb:1.6e-09:2.1e-11:2.5e+02:3.6e+02
chr1	20525000	20550000	CAMK2N1:-275Kb:9.9e-06:1.3e-07:34:1.2e+02
chr1	20525000	20550000	LOC339505:-225Kb:5.4e-05:6.9e-07:40:1.2e+02
chr1	20575000	20600000	VWA5B1:-25Kb:2.4e-08:5.9e-10:2.5e+02:3.5e+02
chr1	20625000	20650000	VWA5B1:25Kb:0:0:2.5e+02:3.9e+02
chr1	20650000	20675000	VWA5B1:50Kb:0.003:0.00011:1.4e+02:2e+02
chr1	20825000	20850000	PINK1:-125Kb:0.0038:6.5e-05:66:1.3e+02
chr1	20850000	20875000	FAM43B:-25Kb:5e-09:6.1e-11:2.5e+02:3.5e+02
chr1	20850000	20875000	PINK1:-100Kb:0.0038:9.4e-05:79:1.4e+02
chr1	20950000	20975000	MUL1:125Kb:0.0048:5.9e-05:66:1.3e+02
chr1	21075000	21100000	SH2D5:25Kb:2.2e-06:2.7e-08:2.3e+02:3.1e+02
chr1	21575000	21600000	ECE1:-75Kb:0.0015:3.7e-05:70:1.3e+02
chr1	21575000	21600000	LOC100506801:-25Kb:0.0014:3.5e-05:2e+02:2.6e+02
chr1	21600000	21625000	ECE1:-50Kb:0.0068:0.00026:1e+02:1.5e+02
chr1	21625000	21650000	ECE1:-25Kb:2.6e-14:3.3e-16:2e+02:3.2e+02
chr1	21625000	21650000	LOC100506801:25Kb:0.0014:2.6e-05:2e+02:2.6e+02
chr1	21650000	21675000	LOC100506801:50Kb:0.0096:0.00036:1e+02:1.5e+02
chr1	21850000	21875000	ALPL:25Kb:0.0059:7.1e-05:2e+02:2.6e+02
chr1	21950000	21975000	RAP1GAP:-25Kb:0.00058:7.2e-06:2e+02:2.6e+02
chr1	22275000	22300000	HSPG2:25Kb:0.0011:1.3e-05:2e+02:2.7e+02
chr1	22700000	22725000	WNT4:250Kb:0.005:0.00013:37:96
chr1	22725000	22750000	C1QA:-225Kb:0.00066:8.2e-06:40:1e+02
chr1	22725000	22750000	C1QC:-225Kb:0.00066:8.2e-06:40:1e+02
chr1	22725000	22750000	WNT4:275Kb:4.4e-06:5.5e-08:34:1.2e+02
chr1	23150000	23175000	MIR4253:-25Kb:0:0:2.7e+02:4.1e+02
chr1	23200000	23225000	C1QB:225Kb:0.00034:1.5e-05:40:1e+02
chr1	23200000	23225000	EPHB2:175Kb:0.00084:1.1e-05:50:1.1e+02
chr1	23200000	23225000	MIR4684:175Kb:0.00084:1.1e-05:50:1.1e+02
chr1	23225000	23250000	C1QB:250Kb:0.00034:1.7e-05:37:98
chr1	23250000	23275000	C1QB:275Kb:9.8e-08:1.3e-09:34:1.2e+02
chr1	23275000	23300000	C1QB:300Kb:0.00024:6.2e-06:31:96
chr1	23400000	23425000	HTR1D:-100Kb:0.00034:8.3e-06:61:1.3e+02
chr1	23425000	23450000	HTR1D:-75Kb:0.00011:1.3e-06:84:1.6e+02
chr1	23775000	23800000	TCEA3:25Kb:0.0014:1.7e-05:2.4e+02:3e+02
chr1	23850000	23875000	MDS2:-100Kb:3.6e-08:4.5e-10:61:1.5e+02
chr1	23875000	23900000	MDS2:-75Kb:0.00022:5.5e-06:81:1.5e+02
chr1	23900000	23925000	ID3:25Kb:2.9e-05:3.6e-07:2.4e+02:3.1e+02
chr1	23950000	23975000	E2F2:100Kb:5.5e-08:6.8e-10:61:1.5e+02
chr1	23950000	23975000	ID3:75Kb:0.00027:6.6e-06:81:1.5e+02
chr1	24075000	24100000	CNR2:-150Kb:0.0027:0.00021:22:73
chr1	24100000	24125000	CNR2:-125Kb:2.5e-06:9.8e-08:14:89
chr1	24100000	24125000	GALE:-25Kb:4e-09:1.5e-10:1.1e+02:2e+02
chr1	24125000	24150000	CNR2:-100Kb:3.6e-12:9.3e-14:19:1.2e+02
chr1	24125000	24150000	FUCA1:-50Kb:2.3e-11:6e-13:46:1.5e+02
chr1	24125000	24150000	HMGCL:-25Kb:6.3e-06:1.6e-07:1.1e+02:1.9e+02
chr1	24125000	24150000	LOC100506963:25Kb:1e-08:1.3e-10:1.1e+02:2e+02
chr1	24125000	24150000	LYPLA2:25Kb:1e-08:1.3e-10:1.1e+02:2e+02
chr1	24125000	24150000	PITHD1:25Kb:1e-08:1.3e-10:1.1e+02:2e+02
chr1	24150000	24175000	CNR2:-75Kb:0.00014:8.9e-06:27:89
chr1	24150000	24175000	FUCA1:-25Kb:0:0:1.1e+02:2.4e+02
chr1	24150000	24175000	GALE:25Kb:2.3e-06:1.2e-07:1.1e+02:1.9e+02
chr1	24175000	24200000	CNR2:-50Kb:1.3e-05:6.6e-07:46:1.2e+02
chr1	24175000	24200000	GALE:50Kb:1.4e-11:3.6e-13:46:1.5e+02
chr1	24175000	24200000	HMGCL:25Kb:0:0:1.1e+02:2.4e+02
chr1	24200000	24225000	CNR2:-25Kb:1.6e-12:2.1e-14:1.1e+02:2.2e+02
chr1	24200000	24225000	FUCA1:25Kb:1.3e-06:5e-08:1.1e+02:1.9e+02
chr1	24200000	24225000	GALE:75Kb:0.00034:2.1e-05:27:85
chr1	24225000	24250000	FUCA1:50Kb:1e-05:5.3e-07:46:1.2e+02
chr1	24225000	24250000	GALE:100Kb:2.5e-12:3.2e-14:19:1.2e+02
chr1	24225000	24250000	HMGCL:75Kb:0.0002:7.8e-06:27:89
chr1	24225000	24250000	LOC100506963:125Kb:2e-06:5.1e-08:14:89
chr1	24225000	24250000	LYPLA2:125Kb:2e-06:5.1e-08:14:89
chr1	24225000	24250000	PITHD1:125Kb:2e-06:5.1e-08:14:89
chr1	24400000	24425000	MYOM3:-25Kb:9.7e-09:1.2e-10:2.5e+02:3.4e+02
chr1	24475000	24500000	IFNLR1:-25Kb:6.3e-06:7.9e-08:2.5e+02:3.2e+02
chr1	24525000	24550000	GRHL3:-100Kb:1.3e-06:1.6e-08:70:1.5e+02
chr1	24600000	24625000	LOC284632:75Kb:2.1e-05:8.5e-07:91:1.6e+02
chr1	24625000	24650000	LOC284632:100Kb:8.6e-07:2.3e-08:70:1.5e+02
chr1	24650000	24675000	LOC284632:125Kb:0.00074:4.9e-05:57:1.1e+02
chr1	24675000	24700000	LOC284632:150Kb:0.00013:6.7e-06:48:1.1e+02
chr1	24700000	24725000	GRHL3:75Kb:0.0028:7e-05:91:1.5e+02
chr1	24700000	24725000	IFNLR1:200Kb:0.00072:1.8e-05:37:97
chr1	24700000	24725000	LOC284632:175Kb:5e-14:6.7e-16:42:1.6e+02
chr1	24900000	24925000	NCMAP:25Kb:0.00076:9.3e-06:2.5e+02:3.1e+02
chr1	25550000	25575000	RHD:-25Kb:0.00074:8.9e-06:85:1.4e+02
chr1	25575000	25600000	C1orf63:25Kb:0.00096:1.2e-05:85:1.4e+02
chr1	25575000	25600000	SYF2:25Kb:0.00096:1.2e-05:85:1.4e+02
chr1	25675000	25700000	TMEM50A:25Kb:0.0013:1.6e-05:27:84
chr1	26050000	26075000	MAN1C1:125Kb:7.1e-06:9.1e-08:59:1.3e+02
chr1	26075000	26100000	MAN1C1:150Kb:0.0014:5.3e-05:48:1e+02
chr1	26100000	26125000	LDLRAP1:250Kb:0.0029:3.6e-05:27:81
chr1	26100000	26125000	MAN1C1:175Kb:4.4e-05:1.1e-06:41:1e+02
chr1	26125000	26150000	MAN1C1:200Kb:0.0073:0.00037:35:81
chr1	26150000	26175000	PAFAH2:-150Kb:6.4e-05:2.5e-06:48:1.1e+02
chr1	26200000	26225000	PAFAH2:-100Kb:0.0021:0.00011:63:1.1e+02
chr1	26225000	26250000	EXTL1:-100Kb:0.0044:5.6e-05:63:1.1e+02
chr1	26225000	26250000	PAFAH2:-75Kb:3.5e-06:9e-08:84:1.5e+02
chr1	26250000	26275000	MIR3917:25Kb:3e-07:3.8e-09:2.5e+02:3.2e+02
chr1	26250000	26275000	STMN1:25Kb:3e-07:3.8e-09:2.5e+02:3.2e+02
chr1	26275000	26300000	PAFAH2:-25Kb:0:0:2.5e+02:3.7e+02
chr1	26300000	26325000	LOC646471:150Kb:0.00066:8.1e-06:48:1.1e+02
chr1	26300000	26325000	MIR3917:75Kb:7.1e-06:1.8e-07:84:1.5e+02
chr1	26300000	26325000	STMN1:75Kb:7.1e-06:1.8e-07:84:1.5e+02
chr1	26325000	26350000	MIR3917:100Kb:0.0023:8.6e-05:63:1.1e+02
chr1	26325000	26350000	STMN1:100Kb:0.0023:8.6e-05:63:1.1e+02
chr1	26350000	26375000	FAM110D:-125Kb:0.00063:1.6e-05:52:1.1e+02
chr1	26350000	26375000	ZNF593:-125Kb:0.00063:1.6e-05:52:1.1e+02
chr1	26400000	26425000	TRIM63:25Kb:2.1e-10:2.6e-12:2.3e+02:3.2e+02
chr1	26425000	26450000	FAM110D:-50Kb:1.8e-07:2.3e-09:1.2e+02:2e+02
chr1	26425000	26450000	ZNF593:-50Kb:1.8e-07:2.3e-09:1.2e+02:2e+02
chr1	26475000	26500000	PDIK1L:50Kb:1.8e-07:2.2e-09:1.2e+02:2e+02
chr1	26475000	26500000	SLC30A2:125Kb:0.0012:1.5e-05:52:1.1e+02
chr1	26600000	26625000	CD52:-25Kb:0.00079:9.6e-06:2.3e+02:2.8e+02
chr1	26600000	26625000	UBXN11:-25Kb:0.00079:9.6e-06:2.3e+02:2.8e+02
chr1	26625000	26650000	SH3BGRL3:25Kb:0.00067:8.4e-06:2.3e+02:2.8e+02
chr1	26750000	26775000	HMGN2:-25Kb:0.0058:7.2e-05:2.3e+02:2.8e+02
chr1	26775000	26800000	DHDDS:25Kb:0.0057:6.9e-05:2.3e+02:2.8e+02
chr1	26850000	26875000	MIR1976:-25Kb:1.4e-09:1.8e-11:2e+02:2.9e+02
chr1	26875000	26900000	RPS6KA1:25Kb:1.7e-09:2.1e-11:2e+02:2.9e+02
chr1	26900000	26925000	MIR1976:25Kb:1.1e-06:2.8e-08:2e+02:2.7e+02
chr1	26900000	26925000	PIGV:-200Kb:0.0017:6.5e-05:33:84
chr1	26925000	26950000	ARID1A:-75Kb:7.3e-07:9.2e-09:77:1.5e+02
chr1	26925000	26950000	PIGV:-175Kb:5.7e-11:7.2e-13:37:1.3e+02
chr1	27075000	27100000	PIGV:-25Kb:2.8e-07:7.3e-09:2e+02:2.7e+02
chr1	27275000	27300000	TRNP1:-25Kb:0.0048:5.8e-05:2e+02:2.5e+02
chr1	27300000	27325000	C1orf172:25Kb:0.0051:6.2e-05:2e+02:2.5e+02
chr1	27625000	27650000	CD164L2:-75Kb:1.1e-08:1.4e-10:68:1.6e+02
chr1	27625000	27650000	FCN3:-75Kb:1.1e-08:1.4e-10:68:1.6e+02
chr1	27625000	27650000	GPR3:-75Kb:1.1e-08:1.4e-10:68:1.6e+02
chr1	27625000	27650000	LOC644961:-25Kb:7.7e-08:9.8e-10:2e+02:2.8e+02
chr1	27625000	27650000	SYTL1:-25Kb:7.7e-08:9.8e-10:2e+02:2.8e+02
chr1	27650000	27675000	TMEM222:25Kb:3.7e-08:9.2e-10:2e+02:2.8e+02
chr1	27675000	27700000	CD164L2:-25Kb:8.7e-08:2.3e-09:1.9e+02:2.8e+02
chr1	27675000	27700000	FCN3:-25Kb:8.7e-08:2.3e-09:1.9e+02:2.8e+02
chr1	27675000	27700000	GPR3:-25Kb:8.7e-08:2.3e-09:1.9e+02:2.8e+02
chr1	27700000	27725000	MAP3K6:25Kb:1.8e-07:2.3e-09:1.9e+02:2.8e+02
chr1	27700000	27725000	TMEM222:75Kb:1.1e-08:1.3e-10:68:1.6e+02
chr1	27925000	27950000	FGR:-25Kb:0.00033:8.3e-06:2.1e+02:2.7e+02
chr1	27925000	27950000	IFI6:-50Kb:2.5e-09:3.2e-11:1.1e+02:2e+02
chr1	27950000	27975000	AHDC1:25Kb:0.00049:1.3e-05:2.1e+02:2.7e+02
chr1	27950000	27975000	IFI6:-25Kb:0.00012:3.1e-06:2.1e+02:2.8e+02
chr1	27975000	28000000	AHDC1:50Kb:6.2e-09:8.1e-11:1.1e+02:2e+02
chr1	27975000	28000000	FGR:25Kb:0.00025:3.1e-06:2.1e+02:2.8e+02
chr1	28050000	28075000	STX12:-25Kb:6.7e-06:8.1e-08:2.1e+02:2.8e+02
chr1	28075000	28100000	FAM76A:25Kb:7.6e-06:9.3e-08:2.1e+02:2.8e+02
chr1	28175000	28200000	XKR8:-100Kb:0.0096:0.00036:59:1.1e+02
chr1	28250000	28275000	XKR8:-25Kb:3.8e-06:4.7e-08:2.4e+02:3.1e+02
chr1	28275000	28300000	SMPDL3B:25Kb:4e-06:4.8e-08:2.4e+02:3.1e+02
chr1	28300000	28325000	XKR8:25Kb:5.9e-06:1.5e-07:2.4e+02:3.1e+02
chr1	28400000	28425000	PTAFR:-100Kb:2e-05:5.1e-07:59:1.3e+02
chr1	28425000	28450000	PTAFR:-75Kb:1.5e-08:1.9e-10:79:1.7e+02
chr1	28500000	28525000	EYA3:100Kb:3.7e-05:9.2e-07:59:1.3e+02
chr1	28525000	28550000	EYA3:125Kb:2e-06:2.4e-08:47:1.2e+02
chr1	28600000	28625000	SESN2:25Kb:4.3e-07:5.4e-09:2e+02:2.8e+02
chr1	29150000	29175000	OPRD1:25Kb:0.0083:0.00017:2.1e+02:2.8e+02
chr1	29175000	29200000	OPRD1:50Kb:0.0083:0.0002:1.1e+02:1.8e+02
chr1	29525000	29550000	MECR:-25Kb:0:0:33:2.1e+02
chr1	29525000	29550000	PTPRU:-25Kb:0:0:33:2.1e+02
chr1	31200000	31225000	LAPTM5:-25Kb:2.6e-09:3.3e-11:2.8e+02:3.9e+02
chr1	31200000	31225000	SDC3:-175Kb:0.00076:2.9e-05:30:91
chr1	31225000	31250000	MIR4420:25Kb:3.6e-09:4.5e-11:2.8e+02:3.9e+02
chr1	31225000	31250000	SDC3:-150Kb:0.0057:0.00029:35:88
chr1	31250000	31275000	SDC3:-125Kb:0:0:44:2e+02
chr1	31275000	31300000	SDC3:-100Kb:1.5e-09:3.7e-11:57:1.6e+02
chr1	31375000	31400000	MIR4420:175Kb:0.0021:5.3e-05:30:91
chr1	31675000	31700000	NKAIN1:-25Kb:1e-10:1.3e-12:2.3e+02:3.3e+02
chr1	31850000	31875000	SERINC2:-25Kb:0.00035:4.5e-06:2.3e+02:2.9e+02
chr1	31900000	31925000	LOC284551:-75Kb:0.0044:0.00011:78:1.3e+02
chr1	32000000	32025000	LOC284551:25Kb:5.3e-14:6.7e-16:2.3e+02:3.4e+02
chr1	32000000	32025000	SERINC2:125Kb:0.002:5.1e-05:51:1e+02
chr1	32050000	32075000	HCRTR1:-25Kb:7.5e-09:9.4e-11:2.6e+02:3.5e+02
chr1	32050000	32075000	TINAGL1:25Kb:1.2e-06:1.6e-08:2.6e+02:3.4e+02
chr1	32100000	32125000	BAI2:-125Kb:0.00093:1.2e-05:56:1.1e+02
chr1	32175000	32200000	MIR4254:-25Kb:0:0:2.6e+02:3.7e+02
chr1	32225000	32250000	PEF1:125Kb:0.0065:8.3e-05:56:1.1e+02
chr1	32300000	32325000	SPOCD1:25Kb:1.4e-08:1.7e-10:2.6e+02:3.3e+02
chr1	32600000	32625000	TXLNA:-25Kb:1.2e-05:1.4e-07:2.2e+02:2.9e+02
chr1	32675000	32700000	FAM229A:-150Kb:0.0077:9.5e-05:29:74
chr1	32675000	32700000	HDAC1:-75Kb:0.008:0.0002:58:1e+02
chr1	32675000	32700000	MARCKSL1:-125Kb:0.0091:0.00011:38:82
chr1	32675000	32700000	TSSK3:-150Kb:0.0077:9.5e-05:29:74
chr1	32750000	32775000	EIF3I:75Kb:0.0048:0.00024:58:1e+02
chr1	32750000	32775000	TMEM234:75Kb:0.0048:0.00024:58:1e+02
chr1	32775000	32800000	EIF3I:100Kb:0.00036:4.5e-06:51:1e+02
chr1	32775000	32800000	HDAC1:25Kb:0.0015:1.8e-05:2.2e+02:2.7e+02
chr1	32775000	32800000	TMEM234:100Kb:0.00036:4.5e-06:51:1e+02
chr1	32800000	32825000	EIF3I:125Kb:0.0033:0.00012:38:82
chr1	32800000	32825000	TMEM234:125Kb:0.0033:0.00012:38:82
chr1	32825000	32850000	EIF3I:150Kb:0.0033:0.00011:29:74
chr1	32825000	32850000	TMEM234:150Kb:0.0033:0.00011:29:74
chr1	32900000	32925000	ZBTB8B:-25Kb:0.0072:0.00018:2e+02:2.4e+02
chr1	32950000	32975000	ZBTB8B:25Kb:0:0:2e+02:3.1e+02
chr1	33375000	33400000	ADC:-150Kb:0.0034:4.2e-05:41:1.1e+02
chr1	33375000	33400000	HPCA:25Kb:1.1e-09:1.4e-11:1.8e+02:2.9e+02
chr1	33375000	33400000	TMEM54:25Kb:1.1e-09:1.4e-11:1.8e+02:2.9e+02
chr1	33450000	33475000	RNF19B:25Kb:8.8e-07:1.1e-08:1.8e+02:2.7e+02
chr1	34300000	34325000	HMGB4:-25Kb:0.00055:6.9e-06:2.3e+02:3.1e+02
chr1	34300000	34325000	LOC402779:-25Kb:0.00055:6.9e-06:2.3e+02:3.1e+02
chr1	35250000	35275000	SMIM12:-75Kb:0.0092:0.00035:66:1e+02
chr1	35275000	35300000	GJA4:25Kb:2.1e-13:2.6e-15:2e+02:3e+02
chr1	35300000	35325000	GJA4:50Kb:4.5e-09:1.1e-10:1e+02:1.7e+02
chr1	35325000	35350000	DLGAP3:-25Kb:4.1e-06:1e-07:2e+02:2.6e+02
chr1	35325000	35350000	GJA4:75Kb:0.008:0.0003:66:1e+02
chr1	35350000	35375000	SMIM12:25Kb:9.8e-06:1.2e-07:2e+02:2.6e+02
chr1	35375000	35400000	DLGAP3:25Kb:1.4e-12:1.7e-14:2e+02:2.9e+02
chr1	35375000	35400000	SMIM12:50Kb:0.0021:5.3e-05:1e+02:1.4e+02
chr1	35425000	35450000	DLGAP3:75Kb:0.0085:0.00032:66:1e+02
chr1	35650000	35675000	ZMYM4:-75Kb:2.5e-07:4.9e-09:49:1.1e+02
chr1	35675000	35700000	ZMYM4:-50Kb:2.5e-07:6.1e-09:86:1.5e+02
chr1	35725000	35750000	SFPQ:75Kb:5.6e-07:7e-09:49:1.1e+02
chr1	35750000	35775000	SFPQ:100Kb:9.3e-06:2.3e-07:60:1.2e+02
chr1	35900000	35925000	KIAA0319L:-100Kb:2.9e-06:3.6e-08:64:1.2e+02
chr1	35900000	35925000	NCDN:-100Kb:2.9e-06:3.6e-08:64:1.2e+02
chr1	35900000	35925000	TFAP2E:-125Kb:2.3e-05:6e-07:53:1.1e+02
chr1	36025000	36050000	C1orf216:-150Kb:0:0:46:1.5e+02
chr1	36025000	36050000	CLSPN:-200Kb:0.00044:5.5e-06:36:83
chr1	36050000	36075000	C1orf216:-125Kb:0.0036:0.00014:53:93
chr1	36100000	36125000	C1orf216:-75Kb:2.2e-09:5.6e-11:74:1.4e+02
chr1	36125000	36150000	PSMB2:25Kb:9.5e-06:3.6e-07:2.4e+02:2.9e+02
chr1	36150000	36175000	PSMB2:50Kb:9.5e-06:2.5e-07:1.1e+02:1.7e+02
chr1	36175000	36200000	PSMB2:75Kb:8.8e-09:1.1e-10:74:1.4e+02
chr1	36175000	36200000	TFAP2E:150Kb:0:0:46:1.5e+02
chr1	36200000	36225000	TFAP2E:175Kb:0.0054:0.00028:40:79
chr1	36225000	36250000	TFAP2E:200Kb:0.00038:1.5e-05:36:83
chr1	36325000	36350000	AGO3:-50Kb:0.0061:0.00016:85:1.2e+02
chr1	36350000	36375000	AGO3:-25Kb:0:0:2.3e+02:3.2e+02
chr1	36550000	36575000	SH3D21:-200Kb:0.0019:2.4e-05:22:65
chr1	36575000	36600000	SH3D21:-175Kb:0.0044:0.00017:29:67
chr1	36750000	36775000	ADPRHL2:200Kb:0.0014:1.9e-05:22:65
chr1	36750000	36775000	COL8A2:200Kb:0.0014:1.9e-05:22:65
chr1	36875000	36900000	LSM10:25Kb:0.0047:5.7e-05:2e+02:2.5e+02
chr1	36875000	36900000	SH3D21:125Kb:0.0044:0.00015:40:79
chr1	36875000	36900000	STK40:25Kb:0.0047:5.7e-05:2e+02:2.5e+02
chr1	36900000	36925000	CSF3R:-25Kb:0.0049:0.00019:2e+02:2.4e+02
chr1	36900000	36925000	MRPS15:-25Kb:0.0049:0.00019:2e+02:2.4e+02
chr1	36950000	36975000	CSF3R:25Kb:0:0:2e+02:3e+02
chr1	36950000	36975000	MRPS15:25Kb:0:0:2e+02:3e+02
chr1	36975000	37000000	CSF3R:50Kb:5.6e-06:1.4e-07:75:1.3e+02
chr1	36975000	37000000	MRPS15:50Kb:5.6e-06:1.4e-07:75:1.3e+02
chr1	37050000	37075000	GRIK3:-425Kb:0.0033:4.3e-05:35:80
chr1	37600000	37625000	MIR4255:-25Kb:0.00032:3.9e-06:2.4e+02:2.9e+02
chr1	37900000	37925000	LOC728431:-25Kb:0:0:61:2.2e+02
chr1	37900000	37925000	MIR5581:-50Kb:0.0014:1.7e-05:39:1e+02
chr1	37900000	37925000	ZC3H12A:-25Kb:0:0:61:2.2e+02
chr1	38075000	38100000	GNL2:25Kb:0.0012:3e-05:2.4e+02:3e+02
chr1	38125000	38150000	GNL2:75Kb:1.2e-06:1.5e-08:74:1.6e+02
chr1	38175000	38200000	C1orf109:25Kb:0.0001:1.3e-06:2.4e+02:3.1e+02
chr1	38175000	38200000	CDCA8:25Kb:0.0001:1.3e-06:2.4e+02:3.1e+02
chr1	38200000	38225000	EPHA10:-25Kb:1.9e-07:2.4e-09:2.4e+02:3.3e+02
chr1	38525000	38550000	POU3F1:25Kb:1.5e-08:1.9e-10:1.7e+02:2.8e+02
chr1	38575000	38600000	MIR3659:25Kb:9.7e-06:1.2e-07:1.7e+02:2.6e+02
chr1	38650000	38675000	LOC339442:-25Kb:8.9e-15:2.2e-16:1.7e+02:3.2e+02
chr1	38700000	38725000	LOC339442:25Kb:8.9e-15:2.2e-16:1.7e+02:3.2e+02
chr1	39425000	39450000	AKIRIN1:-25Kb:3.7e-07:4.6e-09:1.5e+02:2.6e+02
chr1	39425000	39450000	RHBDL2:25Kb:0.00029:3.5e-06:1.5e+02:2.4e+02
chr1	39475000	39500000	AKIRIN1:25Kb:0.0067:0.00017:1.5e+02:2.2e+02
chr1	40050000	40075000	HEYL:-50Kb:6.3e-06:1.6e-07:1.1e+02:1.9e+02
chr1	40075000	40100000	HEYL:-25Kb:1.1e-13:1.3e-15:2.1e+02:3.4e+02
chr1	40125000	40150000	HPCAL4:-25Kb:0.00031:7.6e-06:2.1e+02:2.8e+02
chr1	40150000	40175000	NT5C1A:25Kb:0.00068:8.7e-06:2.1e+02:2.8e+02
chr1	40175000	40200000	HPCAL4:25Kb:1.7e-06:2.1e-08:2.1e+02:3e+02
chr1	40275000	40300000	MYCL1:-75Kb:1.3e-06:1.6e-08:93:1.7e+02
chr1	40300000	40325000	TRIT1:-25Kb:0.0066:8e-05:2.4e+02:2.9e+02
chr1	40375000	40400000	MFSD2A:-25Kb:0:0:2.4e+02:3.6e+02
chr1	40575000	40600000	PPT1:25Kb:0:0:2e+02:3.7e+02
chr1	40600000	40625000	PPT1:50Kb:0.0031:7.8e-05:1.2e+02:1.7e+02
chr1	40800000	40825000	COL9A2:25Kb:0.0023:2.9e-05:2e+02:2.6e+02
chr1	40900000	40925000	ZFP69:-25Kb:2e-05:2.4e-07:2e+02:2.8e+02
chr1	40925000	40950000	ZFP69B:25Kb:1.9e-05:2.3e-07:2e+02:2.8e+02
chr1	41175000	41200000	MIR30C1:-25Kb:0.0014:1.7e-05:2.5e+02:3.2e+02
chr1	41175000	41200000	MIR30E:-25Kb:0.0014:1.7e-05:2.5e+02:3.2e+02
chr1	41300000	41325000	CTPS1:-125Kb:0.0027:3.3e-05:54:1.2e+02
chr1	41400000	41425000	CITED4:75Kb:0.00074:9.2e-06:87:1.6e+02
chr1	42600000	42625000	GUCA2A:-25Kb:1.3e-05:1.6e-07:1.2e+02:2.1e+02
chr1	42625000	42650000	GUCA2B:25Kb:8e-06:1e-07:1.2e+02:2.1e+02
chr1	42800000	42825000	PPIH:-300Kb:0.00077:9.6e-06:33:90
chr1	42875000	42900000	PPCS:-25Kb:1.1e-07:1.4e-09:2.4e+02:3.4e+02
chr1	42875000	42900000	ZMYND12:-25Kb:1.1e-07:1.4e-09:2.4e+02:3.4e+02
chr1	43075000	43100000	PPIH:-25Kb:0.0026:6.4e-05:2.4e+02:3e+02
chr1	43275000	43300000	ZNF691:-25Kb:2.2e-05:5.3e-07:2.2e+02:2.9e+02
chr1	43300000	43325000	CCDC23:25Kb:4.3e-05:5.2e-07:2.2e+02:2.9e+02
chr1	43300000	43325000	ERMAP:25Kb:4.3e-05:5.2e-07:2.2e+02:2.9e+02
chr1	43325000	43350000	ZNF691:25Kb:1.7e-12:2.1e-14:2.2e+02:3.2e+02
chr1	43500000	43525000	SLC2A1:100Kb:0.0007:1.7e-05:66:1.3e+02
chr1	43500000	43525000	SLC2A1-AS1:100Kb:0.0007:1.7e-05:66:1.3e+02
chr1	43525000	43550000	SLC2A1:125Kb:3e-07:3.7e-09:54:1.4e+02
chr1	43525000	43550000	SLC2A1-AS1:125Kb:3e-07:3.7e-09:54:1.4e+02
chr1	43650000	43675000	EBNA1BP2:25Kb:0.00021:2.5e-06:2.6e+02:3.2e+02
chr1	43650000	43675000	WDR65:25Kb:0.00021:2.5e-06:2.6e+02:3.2e+02
chr1	43675000	43700000	ELOVL1:-150Kb:0.0012:2.9e-05:49:1.1e+02
chr1	43675000	43700000	MED8:-175Kb:6.7e-05:1e-06:43:1.1e+02
chr1	43675000	43700000	SZT2:-175Kb:6.7e-05:1e-06:43:1.1e+02
chr1	43700000	43725000	CDC20:-100Kb:0.0046:0.00012:72:1.3e+02
chr1	43700000	43725000	ELOVL1:-125Kb:1.3e-05:1.7e-07:58:1.3e+02
chr1	43700000	43725000	MED8:-150Kb:6.7e-05:1.7e-06:49:1.2e+02
chr1	43700000	43725000	MPL:-100Kb:0.0046:0.00012:72:1.3e+02
chr1	43700000	43725000	SZT2:-150Kb:6.7e-05:1.7e-06:49:1.2e+02
chr1	43775000	43800000	C1orf210:25Kb:3.3e-07:4e-09:2.6e+02:3.4e+02
chr1	43775000	43800000	CDC20:-25Kb:0.0012:1.5e-05:2.6e+02:3.2e+02
chr1	43775000	43800000	MPL:-25Kb:0.0012:1.5e-05:2.6e+02:3.2e+02
chr1	43775000	43800000	TIE1:25Kb:3.3e-07:4e-09:2.6e+02:3.4e+02
chr1	43875000	43900000	MED8:25Kb:0.004:0.00015:2.6e+02:3.1e+02
chr1	43875000	43900000	SZT2:25Kb:0.004:0.00015:2.6e+02:3.1e+02
chr1	43950000	43975000	PTPRF:-25Kb:0.0096:0.00012:2.6e+02:3.1e+02
chr1	44200000	44225000	IPO13:-200Kb:0.00072:1.8e-05:43:1e+02
chr1	44400000	44425000	ATP6V0B:-25Kb:0.0006:7.3e-06:2.6e+02:3.2e+02
chr1	44400000	44425000	B4GALT2:-25Kb:0.0006:7.3e-06:2.6e+02:3.2e+02
chr1	44400000	44425000	DPH2:-25Kb:0.0006:7.3e-06:2.6e+02:3.2e+02
chr1	44425000	44450000	IPO13:25Kb:0.00066:8.3e-06:2.6e+02:3.2e+02
chr1	44500000	44525000	CCDC24:50Kb:2.7e-05:3.3e-07:1.2e+02:1.9e+02
chr1	44750000	44775000	DMAP1:75Kb:0.0019:2.5e-05:84:1.4e+02
chr1	44775000	44800000	ERI3:-25Kb:0.0002:2.5e-06:2.6e+02:3.3e+02
chr1	44975000	45000000	MIR5584:-25Kb:0.00026:3.3e-06:2.6e+02:3.3e+02
chr1	45200000	45225000	RPS8:-25Kb:8.7e-12:1.1e-13:2e+02:3e+02
chr1	45200000	45225000	SNORD38A:-25Kb:8.7e-12:1.1e-13:2e+02:3e+02
chr1	45200000	45225000	SNORD38B:-25Kb:8.7e-12:1.1e-13:2e+02:3e+02
chr1	45200000	45225000	SNORD46:-25Kb:8.7e-12:1.1e-13:2e+02:3e+02
chr1	45200000	45225000	SNORD55:-25Kb:8.7e-12:1.1e-13:2e+02:3e+02
chr1	45225000	45250000	KIF2C:25Kb:1.4e-11:1.6e-13:2e+02:3e+02
chr1	45275000	45300000	BEST4:25Kb:0.0012:1.4e-05:2e+02:2.5e+02
chr1	45275000	45300000	BTBD19:25Kb:0.0012:1.4e-05:2e+02:2.5e+02
chr1	45275000	45300000	PLK3:25Kb:0.0012:1.4e-05:2e+02:2.5e+02
chr1	45275000	45300000	TCTEX1D4:25Kb:0.0012:1.4e-05:2e+02:2.5e+02
chr1	45475000	45500000	LOC400752:-275Kb:2.7e-05:3.3e-07:25:1.2e+02
chr1	45675000	45700000	HECTD3:200Kb:1.2e-10:3.3e-12:33:1.2e+02
chr1	45675000	45700000	UROD:200Kb:1.2e-10:3.3e-12:33:1.2e+02
chr1	45700000	45725000	HECTD3:225Kb:3.3e-06:1.8e-07:30:95
chr1	45700000	45725000	UROD:225Kb:3.3e-06:1.8e-07:30:95
chr1	45725000	45750000	HECTD3:250Kb:1.5e-08:6.3e-10:27:1e+02
chr1	45725000	45750000	UROD:250Kb:1.5e-08:6.3e-10:27:1e+02
chr1	45750000	45775000	HECTD3:275Kb:2.5e-11:3.5e-13:25:1.2e+02
chr1	45750000	45775000	UROD:275Kb:2.5e-11:3.5e-13:25:1.2e+02
chr1	45775000	45800000	HECTD3:300Kb:5.9e-05:4.9e-06:17:74
chr1	45775000	45800000	UROD:300Kb:5.9e-05:4.9e-06:17:74
chr1	45800000	45825000	CCDC163P:-150Kb:0.0056:0.00014:44:1.1e+02
chr1	45800000	45825000	HECTD3:325Kb:9.8e-06:6.8e-07:16:78
chr1	45800000	45825000	MMACHC:-150Kb:0.0056:0.00014:44:1.1e+02
chr1	45800000	45825000	TESK2:-150Kb:0.0056:0.00014:44:1.1e+02
chr1	45800000	45825000	UROD:325Kb:9.8e-06:6.8e-07:16:78
chr1	45825000	45850000	CCDC163P:-125Kb:0.00015:1.8e-06:51:1.4e+02
chr1	45825000	45850000	MMACHC:-125Kb:0.00015:1.8e-06:51:1.4e+02
chr1	45825000	45850000	TESK2:-125Kb:0.00015:1.8e-06:51:1.4e+02
chr1	46050000	46075000	CCDC17:-25Kb:0.0005:6.1e-06:1.1e+02:1.9e+02
chr1	46475000	46500000	TSPAN1:-150Kb:0.0005:1.9e-05:45:1.2e+02
chr1	46500000	46525000	TSPAN1:-125Kb:7.6e-11:1.9e-12:52:1.9e+02
chr1	46550000	46575000	PIK3R3:-25Kb:0.00055:6.9e-06:2.1e+02:2.9e+02
chr1	46600000	46625000	TSPAN1:-25Kb:2.8e-13:3.6e-15:2.1e+02:3.6e+02
chr1	46700000	46725000	LRRC41:-50Kb:0.0001:3.7e-06:0:88
chr1	46700000	46725000	UQCRH:-50Kb:0.0001:3.7e-06:0:88
chr1	46725000	46750000	LRRC41:-25Kb:0:0:0:2.9e+02
chr1	46725000	46750000	RAD54L:25Kb:0:0:0:2.6e+02
chr1	46725000	46750000	UQCRH:-25Kb:0:0:0:2.9e+02
chr1	46750000	46775000	RAD54L:50Kb:0.00015:3.7e-06:0:88
chr1	46775000	46800000	LRRC41:25Kb:0:0:0:2.1e+02
chr1	46775000	46800000	UQCRH:25Kb:0:0:0:2.1e+02
chr1	46900000	46925000	KNCN:-100Kb:0.0013:1.6e-05:66:1.5e+02
chr1	46900000	46925000	MKNK1-AS1:-100Kb:0.0013:1.6e-05:66:1.5e+02
chr1	47025000	47050000	MKNK1:-25Kb:3.4e-05:4.1e-07:2.5e+02:3.5e+02
chr1	47275000	47300000	CYP4B1:25Kb:5.6e-05:6.8e-07:1.6e+02:2.6e+02
chr1	47500000	47525000	CYP4X1:25Kb:7.3e-08:8.9e-10:1.6e+02:2.9e+02
chr1	47650000	47675000	TAL1:-25Kb:1.5e-10:1.8e-12:2e+02:3.5e+02
chr1	47675000	47700000	PDZK1IP1:25Kb:1.8e-10:2.4e-12:2e+02:3.5e+02
chr1	47700000	47725000	TAL1:25Kb:5.8e-09:1.5e-10:2e+02:3.4e+02
chr1	47850000	47875000	FOXE3:-25Kb:0.0064:0.00016:2.7e+02:3.3e+02
chr1	47925000	47950000	FOXD2:25Kb:0.0018:9.2e-05:2.7e+02:3.3e+02
chr1	47925000	47950000	FOXD2-AS1:25Kb:0.0018:9.2e-05:2.7e+02:3.3e+02
chr1	47975000	48000000	FOXD2:75Kb:0.0011:2.7e-05:1e+02:1.8e+02
chr1	47975000	48000000	FOXD2-AS1:75Kb:0.0011:2.7e-05:1e+02:1.8e+02
chr1	48150000	48175000	FOXD2:250Kb:0.0015:5.6e-05:38:1e+02
chr1	48150000	48175000	FOXD2-AS1:250Kb:0.0015:5.6e-05:38:1e+02
chr1	48175000	48200000	FOXD2:275Kb:7.5e-08:9.6e-10:35:1.4e+02
chr1	48175000	48200000	FOXD2-AS1:275Kb:7.5e-08:9.6e-10:35:1.4e+02
chr1	48175000	48200000	FOXE3:300Kb:0.0028:3.5e-05:32:1e+02
chr1	48500000	48525000	TRABD2B:50Kb:0.00057:7.1e-06:1.5e+02:2.2e+02
chr1	50450000	50475000	AGBL4:-25Kb:6.7e-06:1.6e-07:1.2e+02:2.1e+02
chr1	50475000	50500000	ELAVL4:-25Kb:7.5e-13:1.8e-14:1.2e+02:2.6e+02
chr1	50500000	50525000	AGBL4:25Kb:2.4e-12:3e-14:1.2e+02:2.6e+02
chr1	50525000	50550000	ELAVL4:25Kb:9e-15:1.1e-16:1.2e+02:2.7e+02
chr1	51575000	51600000	C1orf185:25Kb:1.9e-09:2.3e-11:2.2e+02:3.2e+02
chr1	51600000	51625000	C1orf185:50Kb:0.0087:0.00033:1.1e+02:1.6e+02
chr1	51625000	51650000	C1orf185:75Kb:0.0033:8.2e-05:73:1.3e+02
chr1	51825000	51850000	TTC39A:25Kb:0.006:7.3e-05:2.2e+02:2.7e+02
chr1	52025000	52050000	OSBPL9:-50Kb:0.0005:2.7e-05:1.2e+02:1.7e+02
chr1	52050000	52075000	OSBPL9:-25Kb:4.6e-05:6.2e-07:2.2e+02:2.8e+02
chr1	52100000	52125000	OSBPL9:25Kb:0.00037:1.5e-05:2.2e+02:2.7e+02
chr1	52200000	52225000	OSBPL9:125Kb:0.0013:8.7e-05:51:1e+02
chr1	52225000	52250000	OSBPL9:150Kb:0.00037:1.4e-05:44:99
chr1	52275000	52300000	RAB3B:-175Kb:0.0065:0.00034:30:72
chr1	52325000	52350000	RAB3B:-125Kb:0.0014:3.8e-05:49:98
chr1	52350000	52375000	RAB3B:-100Kb:9.1e-06:1.2e-07:61:1.2e+02
chr1	52375000	52400000	RAB3B:-75Kb:0.0038:0.00015:81:1.3e+02
chr1	52450000	52475000	NRD1:125Kb:0.0039:4.8e-05:49:98
chr1	52700000	52725000	ZFYVE9:100Kb:2.9e-05:7.4e-07:61:1.2e+02
chr1	52750000	52775000	ZFYVE9:150Kb:2.2e-08:2.8e-10:41:1.2e+02
chr1	52775000	52800000	ZFYVE9:175Kb:0.0056:0.00022:35:79
chr1	52800000	52825000	CC2D1B:-25Kb:6e-05:7.4e-07:1.2e+02:1.8e+02
chr1	53150000	53175000	ZYG11B:-25Kb:1.4e-08:1.8e-10:1.2e+02:2e+02
chr1	53175000	53200000	SELRC1:25Kb:1.2e-08:1.7e-10:1.2e+02:2e+02
chr1	53400000	53425000	ECHDC2:25Kb:0.00079:9.9e-06:2.1e+02:2.7e+02
chr1	53400000	53425000	SCP2:25Kb:0.00079:9.9e-06:2.1e+02:2.7e+02
chr1	53525000	53550000	SLC1A7:-75Kb:0.0029:0.00011:69:1.2e+02
chr1	53575000	53600000	SLC1A7:-25Kb:0:0:2.1e+02:3.2e+02
chr1	53625000	53650000	SLC1A7:25Kb:2.2e-06:5.6e-08:2.1e+02:2.8e+02
chr1	53650000	53675000	C1orf123:-25Kb:1.3e-07:1.5e-09:2.1e+02:2.9e+02
chr1	53675000	53700000	CPT2:25Kb:9.3e-08:1.2e-09:2.1e+02:2.9e+02
chr1	53750000	53775000	LRP8:-25Kb:4.3e-05:1.1e-06:2.4e+02:3.1e+02
chr1	53800000	53825000	LRP8:25Kb:4.3e-05:7.2e-07:2.4e+02:3.1e+02
chr1	54275000	54300000	TMEM48:-25Kb:0.0011:2.7e-05:1.7e+02:2.3e+02
chr1	54325000	54350000	TMEM48:25Kb:4.9e-07:6.1e-09:1.7e+02:2.5e+02
chr1	54375000	54400000	DIO1:25Kb:1.7e-07:2.2e-09:1.7e+02:2.5e+02
chr1	54375000	54400000	YIPF1:25Kb:1.7e-07:2.2e-09:1.7e+02:2.5e+02
chr1	54425000	54450000	HSPB11:25Kb:0.00022:2.7e-06:1.7e+02:2.4e+02
chr1	54425000	54450000	LRRC42:25Kb:0.00022:2.7e-06:1.7e+02:2.4e+02
chr1	54425000	54450000	TMEM48:125Kb:0.0015:5.5e-05:55:1.1e+02
chr1	54450000	54475000	LDLRAD1:-25Kb:7.9e-08:9.6e-10:1.7e+02:2.6e+02
chr1	54575000	54600000	CDCP2:-25Kb:3e-05:3.9e-07:2.2e+02:2.9e+02
chr1	54675000	54700000	CYB5RL:25Kb:1e-06:1.3e-08:2.2e+02:3e+02
chr1	54675000	54700000	MRPL37:25Kb:1e-06:1.3e-08:2.2e+02:3e+02
chr1	54975000	55000000	ACOT11:-25Kb:0.0044:5.4e-05:2.2e+02:2.8e+02
chr1	55100000	55125000	MROH7:-25Kb:0.00078:3e-05:2.2e+02:2.8e+02
chr1	55125000	55150000	C1orf177:-125Kb:0.0012:1.5e-05:46:1.1e+02
chr1	55125000	55150000	HEATR8-TTC4:25Kb:0.0028:3.4e-05:2.2e+02:2.8e+02
chr1	55125000	55150000	TTC22:-125Kb:0.0012:1.5e-05:46:1.1e+02
chr1	55150000	55175000	MROH7:25Kb:1.4e-07:1.8e-09:2.2e+02:3e+02
chr1	55200000	55225000	TTC4:25Kb:0.00058:7.1e-06:2.2e+02:2.8e+02
chr1	55250000	55275000	MROH7:125Kb:0.00048:1.2e-05:46:1.1e+02
chr1	55325000	55350000	BSND:-125Kb:0.0031:0.00012:47:99
chr1	55400000	55425000	BSND:-50Kb:0:0:1.3e+02:2.6e+02
chr1	55425000	55450000	BSND:-25Kb:6.3e-06:1.6e-07:2.6e+02:3.3e+02
chr1	55450000	55475000	TMEM61:25Kb:1.7e-05:2e-07:2.6e+02:3.3e+02
chr1	55700000	55725000	LOC100507634:25Kb:0.00021:2.6e-06:2.6e+02:3.2e+02
chr1	55700000	55725000	MIR4422:25Kb:0.00021:2.6e-06:2.6e+02:3.2e+02
chr1	55700000	55725000	USP24:25Kb:0.00021:2.6e-06:2.6e+02:3.2e+02
chr1	57075000	57100000	PRKAA2:-25Kb:7.4e-10:9.3e-12:1.3e+02:2.2e+02
chr1	57125000	57150000	PRKAA2:25Kb:0.0081:0.0002:2e+02:2.4e+02
chr1	57250000	57275000	C1orf168:-25Kb:2.1e-08:2.9e-10:2.2e+02:2.9e+02
chr1	57325000	57350000	C8A:25Kb:0:0:2.4e+02:3.6e+02
chr1	57325000	57350000	C8B:-100Kb:0.0011:4.2e-05:69:1.2e+02
chr1	57400000	57425000	C8A:100Kb:0.0079:0.00031:69:1.1e+02
chr1	57400000	57425000	C8B:-25Kb:1.1e-07:1.4e-09:2.4e+02:3.2e+02
chr1	57450000	57475000	C8B:25Kb:3.4e-06:8.9e-08:2.4e+02:3.1e+02
chr1	57525000	57550000	C8A:225Kb:0.0079:0.00041:36:78
chr1	57600000	57625000	C8A:300Kb:0.0079:0.00044:32:73
chr1	58675000	58700000	DAB1:-25Kb:0.0015:1.9e-05:2.5e+02:3.1e+02
chr1	58975000	59000000	OMA1:-25Kb:0.0071:0.00017:2.5e+02:3e+02
chr1	59100000	59125000	OMA1:100Kb:0.0071:0.00018:62:1.2e+02
chr1	59125000	59150000	MYSM1:-25Kb:0:0:58:2.2e+02
chr1	59200000	59225000	JUN:-25Kb:8.2e-09:1e-10:2.3e+02:3.4e+02
chr1	59375000	59400000	LOC100131060:125Kb:3e-05:3.9e-07:54:1.4e+02
chr1	60250000	60275000	HOOK1:-25Kb:0:0:69:2.8e+02
chr1	62075000	62100000	MGC34796:-25Kb:6.6e-06:8.3e-08:2.3e+02:3e+02
chr1	62225000	62250000	INADL:25Kb:1.4e-09:1.8e-11:84:1.7e+02
chr1	62800000	62825000	KANK4:25Kb:0.00028:6.9e-06:2.2e+02:2.7e+02
chr1	62850000	62875000	KANK4:75Kb:2.9e-08:3.6e-10:75:1.4e+02
chr1	62850000	62875000	L1TD1:200Kb:0.002:2.5e-05:58:1e+02
chr1	62875000	62900000	L1TD1:225Kb:0.0053:0.00013:57:95
chr1	64025000	64050000	DLEU2L:25Kb:0:0:75:2.2e+02
chr1	65000000	65025000	MIR4794:-25Kb:0.0016:2e-05:2.3e+02:2.8e+02
chr1	65325000	65350000	JAK1:-100Kb:0.00094:1.2e-05:60:1.1e+02
chr1	65700000	65725000	LEPROT:-175Kb:0.00054:1.4e-05:41:93
chr1	65750000	65775000	DNAJC6:25Kb:0.00029:3.7e-06:2.1e+02:2.6e+02
chr1	65850000	65875000	LEPROT:-25Kb:0:0:2.1e+02:3.1e+02
chr1	67050000	67075000	MIR3117:-25Kb:7.9e-05:9.6e-07:2.3e+02:3.1e+02
chr1	67100000	67125000	MIR3117:25Kb:9.4e-05:2.3e-06:2.3e+02:3.1e+02
chr1	67450000	67475000	C1orf141:-150Kb:0.00056:1.4e-05:50:1.3e+02
chr1	67475000	67500000	C1orf141:-125Kb:0.00019:2.4e-06:58:1.4e+02
chr1	67500000	67525000	C1orf141:-100Kb:0.0049:0.00019:70:1.4e+02
chr1	67725000	67750000	IL12RB2:-25Kb:0.0047:5.7e-05:2.1e+02:2.8e+02
chr1	68000000	68025000	GADD45A:-150Kb:0.0026:6.5e-05:64:1.3e+02
chr1	68025000	68050000	GADD45A:-125Kb:0.0026:3.6e-05:68:1.4e+02
chr1	68200000	68225000	GADD45A:50Kb:0.0028:0.00011:1.1e+02:1.8e+02
chr1	68225000	68250000	GADD45A:75Kb:0.0054:0.00028:63:1.2e+02
chr1	68875000	68900000	RPE65:-25Kb:0.0011:1.4e-05:2.2e+02:2.9e+02
chr1	70250000	70275000	LRRC7:25Kb:0:0:55:2.1e+02
chr1	70275000	70300000	LRRC7:50Kb:2.5e-06:6.7e-08:38:99
chr1	70850000	70875000	ANKRD13C:50Kb:0.005:7.9e-05:1.1e+02:1.5e+02
chr1	70850000	70875000	HHLA3:50Kb:0.005:7.9e-05:1.1e+02:1.5e+02
chr1	70875000	70900000	ANKRD13C:75Kb:0.005:0.00013:69:1.1e+02
chr1	70875000	70900000	HHLA3:75Kb:0.005:0.00013:69:1.1e+02
chr1	70950000	70975000	ANKRD13C:150Kb:0.0072:0.00028:45:85
chr1	70950000	70975000	HHLA3:150Kb:0.0072:0.00028:45:85
chr1	70975000	71000000	PTGER3:-525Kb:1.5e-05:4.2e-07:43:99
chr1	70975000	71000000	ZRANB2-AS1:-525Kb:1.5e-05:4.2e-07:43:99
chr1	71125000	71150000	PTGER3:-375Kb:4e-05:1.7e-06:46:99
chr1	71125000	71150000	ZRANB2-AS1:-375Kb:4e-05:1.7e-06:46:99
chr1	71150000	71175000	PTGER3:-350Kb:5.9e-07:8.1e-09:47:1.1e+02
chr1	71150000	71175000	ZRANB2-AS1:-350Kb:5.9e-07:8.1e-09:47:1.1e+02
chr1	71350000	71375000	PTGER3:-150Kb:0.0028:0.00015:56:97
chr1	71350000	71375000	ZRANB2-AS1:-150Kb:0.0028:0.00015:56:97
chr1	72275000	72300000	NEGR1-IT1:-25Kb:9e-15:1.1e-16:2.1e+02:2.9e+02
chr1	75100000	75125000	C1orf173:-25Kb:1.9e-08:2.4e-10:2e+02:2.7e+02
chr1	76275000	76300000	MSH4:25Kb:2.1e-06:2.6e-08:96:1.6e+02
chr1	76275000	76300000	RABGGTB:25Kb:2.1e-06:2.6e-08:96:1.6e+02
chr1	76275000	76300000	SNORD45A:25Kb:2.1e-06:2.6e-08:96:1.6e+02
chr1	76275000	76300000	SNORD45B:25Kb:2.1e-06:2.6e-08:96:1.6e+02
chr1	76275000	76300000	SNORD45C:25Kb:2.1e-06:2.6e-08:96:1.6e+02
chr1	77300000	77325000	ST6GALNAC5:-25Kb:7.7e-10:9.3e-12:2.2e+02:3e+02
chr1	78550000	78575000	DNAJB4:100Kb:5.3e-08:6.6e-10:53:1.5e+02
chr1	78550000	78575000	FUBP1:125Kb:0.0033:8.1e-05:43:1e+02
chr1	78550000	78575000	GIPC2:50Kb:0.0014:1.8e-05:1.1e+02:1.7e+02
chr1	78575000	78600000	DNAJB4:125Kb:2e-05:5e-07:30:1e+02
chr1	78575000	78600000	FUBP1:150Kb:0.0033:7.6e-05:26:84
chr1	78575000	78600000	GIPC2:75Kb:0.0083:0.00021:46:1e+02
chr1	78600000	78625000	IFI44:-500Kb:0.0027:0.0001:36:90
chr1	78700000	78725000	MGC27382:25Kb:6.4e-12:7.9e-14:1.3e+02:2.4e+02
chr1	78925000	78950000	PTGFR:-25Kb:1.9e-07:4.7e-09:1.3e+02:2.2e+02
chr1	78975000	79000000	PTGFR:25Kb:1.1e-11:1.4e-13:1.3e+02:2.4e+02
chr1	79075000	79100000	IFI44:-25Kb:8.3e-05:2.1e-06:1.3e+02:2e+02
chr1	79100000	79125000	IFI44L:25Kb:0.00017:2.1e-06:1.3e+02:2e+02
chr1	79125000	79150000	IFI44:25Kb:0:0:1.3e+02:3.6e+02
chr1	84575000	84600000	MIR548AP:200Kb:0.00044:5.6e-06:38:1e+02
chr1	84775000	84800000	SAMD13:25Kb:0:0:2.3e+02:3.6e+02
chr1	84875000	84900000	DNASE2B:25Kb:0.00019:2.4e-06:2.3e+02:3e+02
chr1	84875000	84900000	SAMD13:125Kb:0.00044:1.1e-05:53:1.2e+02
chr1	84875000	84900000	UOX:25Kb:0.00019:2.4e-06:2.3e+02:3e+02
chr1	85050000	85075000	CTBS:25Kb:8.6e-06:1.1e-07:2.3e+02:3e+02
chr1	85075000	85100000	GNG5:125Kb:0.0016:2e-05:53:1.1e+02
chr1	85175000	85200000	SSX2IP:25Kb:0:0:2.3e+02:3.5e+02
chr1	85425000	85450000	MCOLN2:-25Kb:4.3e-05:5.3e-07:2.4e+02:3.2e+02
chr1	85700000	85725000	MIR4423:125Kb:5.4e-06:6.7e-08:54:1.4e+02
chr1	86000000	86025000	CYR61:-25Kb:9.4e-05:1.2e-06:2.5e+02:3.2e+02
chr1	86000000	86025000	DDAH1:-25Kb:9.4e-05:1.2e-06:2.5e+02:3.2e+02
chr1	86900000	86925000	CLCA2:25Kb:2.5e-08:3.1e-10:2.2e+02:3.2e+02
chr1	86975000	87000000	CLCA4:-25Kb:0.0088:0.00022:2.2e+02:2.8e+02
chr1	87025000	87050000	CLCA4:25Kb:7.3e-09:9.1e-11:2.2e+02:3.2e+02
chr1	87550000	87575000	LOC339524:-25Kb:0:0:72:2.1e+02
chr1	87800000	87825000	LOC100505768:-25Kb:0.00016:1.9e-06:2.4e+02:2.9e+02
chr1	89100000	89125000	PKN2:-25Kb:2.3e-11:2.8e-13:2.3e+02:3.3e+02
chr1	89400000	89425000	CCBL2:-25Kb:0:0:1.1e+02:2.4e+02
chr1	89450000	89475000	GBP3:-25Kb:1.1e-08:1.4e-10:1.4e+02:2.3e+02
chr1	89475000	89500000	RBMXL1:25Kb:7.8e-09:1.1e-10:1.4e+02:2.3e+02
chr1	89500000	89525000	GBP3:25Kb:4e-07:9.8e-09:1.4e+02:2.2e+02
chr1	89550000	89575000	GBP1:25Kb:1.8e-05:2.2e-07:1.4e+02:2.1e+02
chr1	89550000	89575000	GBP2:-25Kb:0:0:1.4e+02:2.9e+02
chr1	89600000	89625000	GBP2:25Kb:2.5e-12:6.4e-14:1.4e+02:2.4e+02
chr1	89600000	89625000	GBP7:-25Kb:3e-05:7.4e-07:1.4e+02:2.1e+02
chr1	89625000	89650000	GBP4:-25Kb:0:0:1.4e+02:2.8e+02
chr1	89650000	89675000	GBP7:25Kb:0:0:1.4e+02:2.8e+02
chr1	89675000	89700000	GBP4:25Kb:0:0:1.4e+02:2.8e+02
chr1	89700000	89725000	GBP5:-25Kb:0:0:1.4e+02:2.8e+02
chr1	89750000	89775000	GBP5:25Kb:0:0:1.4e+02:2.6e+02
chr1	89825000	89850000	GBP1P1:-25Kb:1.7e-10:2.1e-12:1.4e+02:2.4e+02
chr1	89850000	89875000	GBP6:25Kb:1.7e-10:2.2e-12:1.4e+02:2.4e+02
chr1	89900000	89925000	RBMXL1:450Kb:0.0011:4.5e-05:37:93
chr1	89925000	89950000	RBMXL1:475Kb:0.00069:1.9e-05:36:95
chr1	90225000	90250000	FLJ27354:150Kb:0.0037:4.7e-05:47:1e+02
chr1	90225000	90250000	GEMIN8P4:-225Kb:0.0048:0.00025:33:84
chr1	90225000	90250000	LRRC8C:150Kb:0.0037:4.7e-05:47:1e+02
chr1	90225000	90250000	ZNF326:-225Kb:0.0048:0.00025:33:84
chr1	90250000	90275000	GEMIN8P4:-200Kb:3.8e-11:4.9e-13:36:1.4e+02
chr1	90250000	90275000	ZNF326:-200Kb:3.8e-11:4.9e-13:36:1.4e+02
chr1	90275000	90300000	GEMIN8P4:-175Kb:1.3e-05:3.3e-07:41:1.1e+02
chr1	90275000	90300000	ZNF326:-175Kb:1.3e-05:3.3e-07:41:1.1e+02
chr1	90300000	90325000	GEMIN8P4:-150Kb:0.00042:1.6e-05:47:1.1e+02
chr1	90300000	90325000	ZNF326:-150Kb:0.00042:1.6e-05:47:1.1e+02
chr1	90450000	90475000	LRRC8D:175Kb:3.3e-05:4.2e-07:41:1.1e+02
chr1	92425000	92450000	BRDT:25Kb:0:0:65:2.2e+02
chr1	92450000	92475000	GLMN:-300Kb:3.5e-06:4.6e-08:18:1.1e+02
chr1	92450000	92475000	RPAP2:-300Kb:3.5e-06:4.6e-08:18:1.1e+02
chr1	93325000	93350000	FAM69A:-100Kb:1e-05:1.3e-07:58:1.4e+02
chr1	93450000	93475000	FAM69A:25Kb:0.0095:0.00024:2.3e+02:2.8e+02
chr1	93450000	93475000	SNORA66:150Kb:9.3e-05:1.2e-06:44:1.2e+02
chr1	93450000	93475000	SNORD21:150Kb:9.3e-05:1.2e-06:44:1.2e+02
chr1	93475000	93500000	MTF2:-50Kb:0.0013:1.6e-05:1.1e+02:1.8e+02
chr1	94350000	94375000	DNTTIP2:25Kb:8.7e-06:1.1e-07:85:2e+02
chr1	94525000	94550000	ABCA4:-50Kb:0.00078:1.9e-05:1.3e+02:2.2e+02
chr1	94550000	94575000	ABCA4:-25Kb:7.5e-05:9.1e-07:2.3e+02:3.4e+02
chr1	95350000	95375000	CNN3:-25Kb:0.00035:4.5e-06:2.5e+02:3.5e+02
chr1	95350000	95375000	LOC729970:-25Kb:0.00035:4.5e-06:2.5e+02:3.5e+02
chr1	97200000	97225000	PTBP2:25Kb:0.00026:3.2e-06:2e+02:2.5e+02
chr1	97575000	97600000	DPYD-AS1:25Kb:6.6e-10:8.8e-12:2e+02:2.7e+02
chr1	98925000	98950000	MIR137HG:425Kb:0.009:0.00012:27:66
chr1	98925000	98950000	MIR2682:425Kb:0.009:0.00012:27:66
chr1	99100000	99125000	SNX7:-25Kb:1.4e-07:3.6e-09:1.6e+02:2.3e+02
chr1	99150000	99175000	SNX7:25Kb:4.3e-14:5.6e-16:1.6e+02:2.6e+02
chr1	99750000	99775000	LPPR4:25Kb:1e-11:1.3e-13:2.2e+02:3e+02
chr1	99775000	99800000	LPPR4:50Kb:7.1e-06:1.9e-07:1.2e+02:1.8e+02
chr1	100000000	100025000	PALMD:-100Kb:0.004:0.00016:62:1.1e+02
chr1	100075000	100100000	PALMD:-25Kb:0:0:2.2e+02:3.4e+02
chr1	100125000	100150000	PALMD:25Kb:0.0003:7.8e-06:2.2e+02:2.7e+02
chr1	100200000	100225000	FRRS1:-25Kb:0:0:91:2.2e+02
chr1	100775000	100800000	CDC14A:-25Kb:6e-05:7.2e-07:2.3e+02:3e+02
chr1	101025000	101050000	GPR88:25Kb:6.8e-06:8.4e-08:1.5e+02:2.2e+02
chr1	101150000	101175000	VCAM1:-25Kb:0:0:1.5e+02:3e+02
chr1	101200000	101225000	VCAM1:25Kb:0:0:1.5e+02:2.7e+02
chr1	101425000	101450000	S1PR1:-275Kb:0.00066:3.5e-05:36:93
chr1	101450000	101475000	S1PR1:-250Kb:0.0001:2.8e-06:38:1e+02
chr1	101475000	101500000	S1PR1:-225Kb:0.0001:1.5e-06:40:1.1e+02
chr1	101500000	101525000	S1PR1:-200Kb:0.00016:6.5e-06:42:1e+02
chr1	101700000	101725000	DPH5:225Kb:4.5e-05:5.8e-07:40:1.1e+02
chr1	101775000	101800000	RNU6-6:-25Kb:0:0:2.5e+02:3.7e+02
chr1	103525000	103550000	COL11A1:-25Kb:0.00038:4.7e-06:52:2.1e+02
chr1	103575000	103600000	COL11A1:25Kb:0.0022:5.4e-05:52:1.9e+02
chr1	104025000	104050000	RNPC3:-25Kb:5.2e-09:6.6e-11:52:1.5e+02
chr1	104050000	104075000	AMY2B:-25Kb:5.9e-08:1.4e-09:52:1.4e+02
chr1	104075000	104100000	ACTG1P4:-25Kb:2.2e-13:5.8e-15:52:1.7e+02
chr1	104075000	104100000	RNPC3:25Kb:7.1e-08:1.8e-09:52:1.4e+02
chr1	104100000	104125000	AMY2A:-50Kb:0.00062:1.5e-05:8:72
chr1	104100000	104125000	AMY2B:25Kb:5e-13:6.2e-15:52:1.7e+02
chr1	104125000	104150000	ACTG1P4:25Kb:0:0:13:2.7e+02
chr1	104125000	104150000	AMY2A:-25Kb:0.00062:8.5e-06:4:70
chr1	104150000	104175000	ACTG1P4:50Kb:0.00039:1.5e-05:8:72
chr1	104625000	104650000	LOC100129138:25Kb:3.4e-12:4.3e-14:1.8e+02:2.9e+02
chr1	107550000	107575000	PRMT6:-25Kb:0:0:2e+02:2.9e+02
chr1	107700000	107725000	NTNG1:25Kb:2.9e-13:3.9e-15:70:1.6e+02
chr1	109150000	109175000	FAM102B:50Kb:0.0027:3.6e-05:67:1.3e+02
chr1	109175000	109200000	HENMT1:-25Kb:3.8e-05:4.7e-07:1.4e+02:2.2e+02
chr1	109375000	109400000	AKNAD1:-25Kb:1.1e-09:1.4e-11:2.3e+02:3.3e+02
chr1	109375000	109400000	GPSM2:-25Kb:1.1e-09:1.4e-11:2.3e+02:3.3e+02
chr1	109400000	109425000	SRG7:25Kb:1.1e-09:1.4e-11:2.3e+02:3.3e+02
chr1	109475000	109500000	CLCC1:-25Kb:8e-05:1e-06:2.3e+02:3e+02
chr1	109800000	109825000	SORT1:-125Kb:3.9e-10:5.1e-12:56:1.7e+02
chr1	109825000	109850000	SORT1:-100Kb:3.9e-07:1e-08:68:1.6e+02
chr1	109850000	109875000	SORT1:-75Kb:0.0044:0.00017:82:1.4e+02
chr1	109900000	109925000	MYBPHL:75Kb:0.0045:0.00011:82:1.4e+02
chr1	109900000	109925000	PSRC1:75Kb:0.0045:0.00011:82:1.4e+02
chr1	109925000	109950000	MYBPHL:100Kb:8.6e-07:1.1e-08:68:1.6e+02
chr1	109925000	109950000	PSRC1:100Kb:8.6e-07:1.1e-08:68:1.6e+02
chr1	109975000	110000000	SYPL2:-25Kb:1.1e-05:1.4e-07:2.6e+02:3.4e+02
chr1	110025000	110050000	AMIGO1:-25Kb:3.3e-11:4e-13:2.6e+02:3.8e+02
chr1	110050000	110075000	ATXN7L2:25Kb:3.4e-11:4.1e-13:2.6e+02:3.8e+02
chr1	110050000	110075000	CYB561D1:25Kb:3.4e-11:4.1e-13:2.6e+02:3.8e+02
chr1	110100000	110125000	MIR197:-25Kb:8.3e-05:2e-06:2.2e+02:3e+02
chr1	110125000	110150000	AMPD2:-25Kb:0.00012:1.5e-06:2.2e+02:3e+02
chr1	110125000	110150000	GNAT2:-25Kb:0.00012:1.5e-06:2.2e+02:3e+02
chr1	110150000	110175000	MIR197:25Kb:8.3e-05:1.5e-06:2.2e+02:3e+02
chr1	110175000	110200000	EPS8L3:-125Kb:1.5e-07:4.2e-09:54:1.5e+02
chr1	110250000	110275000	GSTM3:-25Kb:0.00059:7.2e-06:2.2e+02:2.9e+02
chr1	110275000	110300000	GSTM5:25Kb:0.00051:6.4e-06:2.2e+02:2.9e+02
chr1	110300000	110325000	AHCYL1:-225Kb:1.8e-07:2.3e-09:41:1.4e+02
chr1	110300000	110325000	GSTM4:125Kb:1.3e-07:1.7e-09:54:1.5e+02
chr1	110325000	110350000	AHCYL1:-200Kb:0.0015:3.7e-05:44:1.1e+02
chr1	110325000	110350000	CSF1:-125Kb:0.001:2.5e-05:54:1.2e+02
chr1	110475000	110500000	CSF1:25Kb:0.001:2.6e-05:2.2e+02:2.9e+02
chr1	110475000	110500000	EPS8L3:175Kb:0.0033:0.00018:47:1.1e+02
chr1	110500000	110525000	EPS8L3:200Kb:0.00042:1.7e-05:44:1.1e+02
chr1	110525000	110550000	EPS8L3:225Kb:1.5e-07:2.2e-09:41:1.4e+02
chr1	110625000	110650000	ALX3:25Kb:6.3e-05:7.7e-07:2.6e+02:3.5e+02
chr1	110725000	110750000	CYMP:-275Kb:0.00032:4.1e-06:39:1.2e+02
chr1	110825000	110850000	KCNC4:75Kb:0.0025:6.2e-05:88:1.6e+02
chr1	110850000	110875000	KCNC4:100Kb:0.0025:3.9e-05:66:1.4e+02
chr1	110950000	110975000	PROK1:-25Kb:0:0:2.6e+02:4.4e+02
chr1	110975000	111000000	LAMTOR5:25Kb:0:0:2.6e+02:4.4e+02
chr1	111025000	111050000	CYMP:25Kb:0.0097:0.00025:2.6e+02:3.2e+02
chr1	111050000	111075000	KCNA2:-100Kb:0.0033:0.00017:76:1.4e+02
chr1	111075000	111100000	KCNA2:-75Kb:0.0033:0.00015:98:1.6e+02
chr1	111300000	111325000	KCNA2:150Kb:0:0:54:2e+02
chr1	111325000	111350000	KCNA2:175Kb:4.1e-06:1.1e-07:47:1.3e+02
chr1	111750000	111775000	PGCP1:-175Kb:0.0039:4.8e-05:41:1.1e+02
chr1	111775000	111800000	CHI3L2:25Kb:0.00051:1.3e-05:2.5e+02:3.2e+02
chr1	111775000	111800000	CHIAP2:-25Kb:1.6e-08:2e-10:2.5e+02:3.5e+02
chr1	111850000	111875000	CHI3L2:100Kb:1.3e-05:1.7e-07:64:1.5e+02
chr1	111875000	111900000	CHI3L2:125Kb:0.0041:0.00021:64:1.2e+02
chr1	111925000	111950000	CHI3L2:175Kb:0.001:4.1e-05:41:1.1e+02
chr1	112000000	112025000	DDX20:-275Kb:0.0028:0.00011:23:79
chr1	112000000	112025000	FAM212B:-275Kb:0.0028:0.00011:23:79
chr1	112000000	112025000	LOC100506343:-275Kb:0.0028:0.00011:23:79
chr1	112025000	112050000	DDX20:-250Kb:0.00021:2.6e-06:26:95
chr1	112025000	112050000	FAM212B:-250Kb:0.00021:2.6e-06:26:95
chr1	112025000	112050000	LOC100506343:-250Kb:0.00021:2.6e-06:26:95
chr1	112200000	112225000	C1orf162:200Kb:0.00012:1.6e-06:35:1.1e+02
chr1	112250000	112275000	DDX20:-25Kb:0.00074:1.9e-05:2.7e+02:3.4e+02
chr1	112250000	112275000	FAM212B:-25Kb:0.00074:1.9e-05:2.7e+02:3.4e+02
chr1	112250000	112275000	LOC100506343:-25Kb:0.00074:1.9e-05:2.7e+02:3.4e+02
chr1	112275000	112300000	C1orf162:275Kb:0.0083:0.00032:23:79
chr1	112300000	112325000	C1orf162:300Kb:0.00059:1.5e-05:21:89
chr1	112325000	112350000	KCND3:-200Kb:0.007:9.2e-05:50:1.1e+02
chr1	112325000	112350000	LOC643355:-200Kb:0.007:9.2e-05:50:1.1e+02
chr1	112900000	112925000	CAPZA1:-250Kb:0.00023:3.1e-06:19:80
chr1	112900000	112925000	CTTNBP2NL:-25Kb:6.9e-06:8.6e-08:1.1e+02:1.9e+02
chr1	112900000	112925000	ST7L:-250Kb:0.00023:3.1e-06:19:80
chr1	112925000	112950000	FAM19A3:-325Kb:0.0081:0.00032:10:53
chr1	112925000	112950000	PPM1J:-325Kb:0.0081:0.00032:10:53
chr1	112925000	112950000	RHOC:-325Kb:0.0081:0.00032:10:53
chr1	113025000	113050000	CAPZA1:-125Kb:0.0022:5.7e-05:52:1e+02
chr1	113025000	113050000	ST7L:-125Kb:0.0022:5.7e-05:52:1e+02
chr1	113275000	113300000	FAM19A3:25Kb:2.3e-07:6e-09:1.9e+02:2.7e+02
chr1	113275000	113300000	PPM1J:25Kb:2.3e-07:6e-09:1.9e+02:2.7e+02
chr1	113275000	113300000	RHOC:25Kb:2.3e-07:6e-09:1.9e+02:2.7e+02
chr1	113325000	113350000	FAM19A3:75Kb:8.1e-13:1.1e-14:71:1.7e+02
chr1	113325000	113350000	PPM1J:75Kb:8.1e-13:1.1e-14:71:1.7e+02
chr1	113325000	113350000	RHOC:75Kb:8.1e-13:1.1e-14:71:1.7e+02
chr1	113675000	113700000	MAGI3:-250Kb:0.0066:8.1e-05:35:84
chr1	113700000	113725000	LOC643441:-25Kb:3.8e-07:9.6e-09:2.2e+02:2.9e+02
chr1	113750000	113775000	LOC643441:25Kb:2.5e-10:3.2e-12:2.2e+02:3.1e+02
chr1	113775000	113800000	LOC643441:50Kb:0.0024:9.2e-05:1.1e+02:1.6e+02
chr1	114325000	114350000	PHTF1:25Kb:4e-08:4.9e-10:2.2e+02:3e+02
chr1	114650000	114675000	SYT6:-25Kb:7e-12:8.7e-14:2.6e+02:3.6e+02
chr1	114800000	114825000	OLFML3:300Kb:0.00052:2.1e-05:26:80
chr1	114825000	114850000	OLFML3:325Kb:3.1e-05:4.2e-07:24:89
chr1	114875000	114900000	OLFML3:375Kb:0.00052:2.1e-05:21:75
chr1	115075000	115100000	TRIM33:25Kb:1.3e-09:1.6e-11:2.3e+02:3.2e+02
chr1	115275000	115300000	NRAS:25Kb:0.0015:1.8e-05:2.3e+02:2.9e+02
chr1	115600000	115625000	TSPAN2:-25Kb:7.3e-12:9e-14:2.8e+02:3.9e+02
chr1	115975000	116000000	NGF:100Kb:0.0039:4.8e-05:74:1.4e+02
chr1	116150000	116175000	CASQ2:-150Kb:1.4e-05:3.6e-07:51:1.4e+02
chr1	116250000	116275000	CASQ2:-50Kb:1.4e-05:1.9e-07:1.4e+02:2.3e+02
chr1	116325000	116350000	SLC22A15:-175Kb:0.0018:4.6e-05:45:1.2e+02
chr1	116350000	116375000	SLC22A15:-150Kb:7.8e-05:9.9e-07:51:1.4e+02
chr1	116925000	116950000	ATP1A1OS:-25Kb:8.8e-08:2.3e-09:2.1e+02:3.1e+02
chr1	116975000	117000000	ATP1A1OS:25Kb:6.5e-13:8.3e-15:2.1e+02:3.4e+02
chr1	117000000	117025000	ATP1A1OS:50Kb:0.0012:4.8e-05:1.3e+02:2e+02
chr1	117025000	117050000	MAB21L3:375Kb:0.0063:7.6e-05:33:1e+02
chr1	117625000	117650000	TRIM45:-25Kb:8.9e-05:1.1e-06:2.3e+02:3.4e+02
chr1	117650000	117675000	MIR942:25Kb:9.7e-05:1.2e-06:2.3e+02:3.4e+02
chr1	118700000	118725000	SPAG17:-25Kb:0.0056:6.8e-05:2e+02:2.8e+02
chr1	119500000	119525000	TBX15:-25Kb:3.1e-07:4.1e-09:2e+02:2.8e+02
chr1	119800000	119825000	HAO2:-100Kb:1.4e-05:3.7e-07:52:1.1e+02
chr1	119825000	119850000	HAO2:-75Kb:8.6e-15:1.1e-16:69:1.6e+02
chr1	119925000	119950000	HSD3B2:-25Kb:0.00015:1.8e-06:2.2e+02:2.7e+02
chr1	120200000	120225000	ZNF697:25Kb:0:0:2.6e+02:3.7e+02
chr1	120275000	120300000	HMGCS2:-25Kb:0.0043:0.00011:2.6e+02:3e+02
chr1	120275000	120300000	PHGDH:25Kb:0.0091:0.00011:2.6e+02:3e+02
chr1	120325000	120350000	HMGCS2:25Kb:9.5e-05:1.2e-06:2.6e+02:3.1e+02
chr1	120325000	120350000	REG4:-25Kb:0.009:0.00011:2.6e+02:3e+02
chr1	120500000	120525000	ADAM30:75Kb:0.0015:1.9e-05:34:76
chr1	121150000	121175000	EMBP1:-100Kb:0.001:6.5e-05:4.2:38
chr1	121175000	121200000	EMBP1:-75Kb:4.4e-11:1.7e-12:5:66
chr1	121225000	121250000	EMBP1:-25Kb:0:0:89:1.9e+02
chr1	121325000	121350000	EMBP1:75Kb:4.6e-07:2.3e-08:5:53
chr1	121475000	121500000	EMBP1:225Kb:0:0:0.68:1.4e+02
chr1	145000000	145025000	PDE4DIP:-75Kb:0:0:90:2.8e+02
chr1	145000000	145025000	SEC22B:-75Kb:0:0:90:2.8e+02
chr1	145025000	145050000	PDE4DIP:-50Kb:0:0:1.7e+02:3.6e+02
chr1	145025000	145050000	SEC22B:-50Kb:0:0:1.7e+02:3.6e+02
chr1	145050000	145075000	PDE4DIP:-25Kb:0:0:4.9e+02:8.4e+02
chr1	145050000	145075000	SEC22B:-25Kb:0:0:4.9e+02:8.4e+02
chr1	145100000	145125000	PDE4DIP:25Kb:1.3e-14:6.7e-16:4.9e+02:6.6e+02
chr1	145100000	145125000	SEC22B:25Kb:1.3e-14:6.7e-16:4.9e+02:6.6e+02
chr1	145425000	145450000	ANKRD34A:-25Kb:4.7e-08:5.9e-10:2.2e+02:3.5e+02
chr1	145425000	145450000	POLR3GL:-25Kb:4.7e-08:5.9e-10:2.2e+02:3.5e+02
chr1	145450000	145475000	TXNIP:25Kb:4.7e-08:5.9e-10:2.2e+02:3.5e+02
chr1	146525000	146550000	PDIA3P:-100Kb:0.0026:0.00026:6.9:49
chr1	146525000	146550000	PRKAB2:-100Kb:0.0026:0.00026:6.9:49
chr1	146550000	146575000	CHD1L:-150Kb:0.008:0.00055:3.6:43
chr1	146550000	146575000	PDIA3P:-75Kb:2.3e-08:9.1e-10:11:83
chr1	146550000	146575000	PRKAB2:-75Kb:2.3e-08:9.1e-10:11:83
chr1	146575000	146600000	CHD1L:-125Kb:0.0097:0.00079:4.8:43
chr1	146575000	146600000	FMO5:-100Kb:0.00025:1e-05:6.9:58
chr1	146575000	146600000	PDIA3P:-50Kb:6.1e-06:4.4e-07:70:1.3e+02
chr1	146575000	146600000	PRKAB2:-50Kb:6.1e-06:4.4e-07:70:1.3e+02
chr1	146600000	146625000	CHD1L:-100Kb:0.0043:0.00024:6.9:49
chr1	146600000	146625000	FMO5:-75Kb:0.00028:1.5e-05:11:61
chr1	146600000	146625000	PDIA3P:-25Kb:2.3e-08:9.9e-10:1.4e+02:2.1e+02
chr1	146600000	146625000	PRKAB2:-25Kb:2.3e-08:9.9e-10:1.4e+02:2.1e+02
chr1	146625000	146650000	CHD1L:-75Kb:8.1e-15:2.2e-16:11:1.1e+02
chr1	146650000	146675000	FMO5:-25Kb:8.2e-08:2.2e-09:1.4e+02:2.1e+02
chr1	146650000	146675000	PDIA3P:25Kb:0.0082:0.00094:1.4e+02:1.8e+02
chr1	146650000	146675000	PRKAB2:25Kb:0.0082:0.00094:1.4e+02:1.8e+02
chr1	146700000	146725000	PDIA3P:75Kb:3.1e-14:4.4e-16:11:1.1e+02
chr1	146700000	146725000	PRKAB2:75Kb:3.1e-14:4.4e-16:11:1.1e+02
chr1	146725000	146750000	CHD1L:25Kb:0:0:0.065:2e+02
chr1	146725000	146750000	FMO5:50Kb:1.9e-08:2.6e-10:0.063:74
chr1	146725000	146750000	PDIA3P:100Kb:7.8e-08:4.4e-09:0.061:69
chr1	146725000	146750000	PRKAB2:100Kb:7.8e-08:4.4e-09:0.061:69
chr1	146750000	146775000	CHD1L:50Kb:0.00012:4.9e-06:0.063:53
chr1	146750000	146775000	FMO5:75Kb:0.0037:0.00025:0.062:42
chr1	146750000	146775000	PDIA3P:125Kb:2e-05:1.7e-06:0.061:56
chr1	146750000	146775000	PRKAB2:125Kb:2e-05:1.7e-06:0.061:56
chr1	146950000	146975000	GJA8:-400Kb:0.0043:0.00049:21:65
chr1	146950000	146975000	LINC00624:-25Kb:4e-10:1.6e-11:2.2e+02:3.1e+02
chr1	146975000	147000000	BCL9:-25Kb:0:0:2.2e+02:3.3e+02
chr1	146975000	147000000	GJA8:-375Kb:0.00048:4.7e-05:22:74
chr1	147000000	147025000	LINC00624:25Kb:0:0:2.2e+02:3.3e+02
chr1	147025000	147050000	BCL9:25Kb:1.3e-11:3.4e-13:2.2e+02:3.2e+02
chr1	147050000	147075000	LINC00624:75Kb:0.0011:9.1e-05:88:1.4e+02
chr1	147075000	147100000	BCL9:75Kb:0.00033:1.3e-05:88:1.4e+02
chr1	147075000	147100000	GJA8:-275Kb:4.6e-05:3.8e-06:29:88
chr1	147075000	147100000	LINC00624:100Kb:1.3e-11:3.4e-13:69:1.6e+02
chr1	147100000	147125000	GJA8:-250Kb:1.8e-07:9.7e-09:32:1e+02
chr1	147100000	147125000	LINC00624:125Kb:3.1e-07:1.7e-08:57:1.3e+02
chr1	147125000	147150000	GJA8:-225Kb:0.0043:0.00054:35:78
chr1	147150000	147175000	ACP6:25Kb:0.00072:9.2e-06:2.2e+02:2.8e+02
chr1	147150000	147175000	GJA8:-200Kb:2.8e-07:2e-08:38:1.1e+02
chr1	147175000	147200000	GJA8:-175Kb:5e-09:1.4e-10:43:1.2e+02
chr1	147200000	147225000	GJA5:-25Kb:0.00048:1.8e-05:2.2e+02:2.8e+02
chr1	147200000	147225000	GJA8:-150Kb:9.8e-08:4.1e-09:49:1.2e+02
chr1	147225000	147250000	GJA8:-125Kb:3.7e-09:5.2e-11:57:1.4e+02
chr1	147250000	147275000	GJA5:25Kb:2.5e-10:3.2e-12:2.2e+02:3.1e+02
chr1	147350000	147375000	GJA5:125Kb:2e-09:5.2e-11:57:1.4e+02
chr1	147350000	147375000	LINC00624:375Kb:0.00069:4.7e-05:22:74
chr1	147725000	147750000	MIR5087:-75Kb:3.2e-09:1.2e-10:0:62
chr1	147750000	147775000	MIR5087:-50Kb:1.7e-08:8.7e-10:0:59
chr1	147775000	147800000	MIR5087:-25Kb:0:0:0:1.8e+02
chr1	147825000	147850000	MIR5087:25Kb:0:0:0:1.2e+02
chr1	149875000	149900000	MTMR11:-25Kb:0.003:3.7e-05:2.3e+02:2.7e+02
chr1	149875000	149900000	SF3B4:-25Kb:0.003:3.7e-05:2.3e+02:2.7e+02
chr1	149900000	149925000	SV2A:25Kb:0.0023:2.8e-05:2.3e+02:2.7e+02
chr1	149925000	149950000	VPS45:-100Kb:2.3e-07:2.9e-09:69:1.2e+02
chr1	150125000	150150000	VPS45:100Kb:0.0032:7.9e-05:69:1e+02
chr1	150150000	150175000	VPS45:125Kb:0.0042:0.00016:60:94
chr1	150225000	150250000	C1orf51:-25Kb:0:0:2.2e+02:3.1e+02
chr1	150225000	150250000	MRPS21:-25Kb:0:0:2.2e+02:3.1e+02
chr1	150250000	150275000	APH1A:25Kb:0:0:2.2e+02:3.1e+02
chr1	150250000	150275000	C1orf54:25Kb:0:0:2.2e+02:3.1e+02
chr1	150250000	150275000	CA14:25Kb:0:0:2.2e+02:3.1e+02
chr1	150250000	150275000	PRPF3:-25Kb:0.00018:2.2e-06:2.2e+02:2.6e+02
chr1	150275000	150300000	C1orf51:25Kb:6.7e-05:1.6e-06:2.2e+02:2.6e+02
chr1	150275000	150300000	MRPS21:25Kb:6.7e-05:1.6e-06:2.2e+02:2.6e+02
chr1	150425000	150450000	ADAMTSL4:-75Kb:9.9e-06:1.2e-07:69:1.2e+02
chr1	150425000	150450000	MIR4257:-75Kb:9.9e-06:1.2e-07:69:1.2e+02
chr1	150575000	150600000	CTSK:-200Kb:0.0027:3.8e-05:32:74
chr1	150750000	150775000	CTSS:25Kb:1.3e-07:1.6e-09:2.1e+02:2.7e+02
chr1	150850000	150875000	SETDB1:-25Kb:0:0:2.1e+02:3e+02
chr1	150900000	150925000	ARNT:75Kb:0.00098:1.2e-05:65:1.1e+02
chr1	150900000	150925000	CERS2:-25Kb:1.3e-07:1.5e-09:2.1e+02:2.7e+02
chr1	151000000	151025000	CDC42SE1:-25Kb:1.2e-08:1.4e-10:2.1e+02:2.8e+02
chr1	151000000	151025000	GABPB2:-25Kb:1.2e-08:1.4e-10:2.1e+02:2.8e+02
chr1	151000000	151025000	MLLT11:-25Kb:1.2e-08:1.4e-10:2.1e+02:2.8e+02
chr1	151025000	151050000	BNIPL:25Kb:1.3e-08:1.6e-10:2.1e+02:2.8e+02
chr1	151025000	151050000	C1orf56:25Kb:1.3e-08:1.6e-10:2.1e+02:2.8e+02
chr1	151125000	151150000	BNIPL:125Kb:0.0018:4.5e-05:34:78
chr1	151125000	151150000	C1orf56:125Kb:0.0018:4.5e-05:34:78
chr1	151125000	151150000	FAM63A:150Kb:0.0061:7.4e-05:28:70
chr1	151125000	151150000	PRUNE:150Kb:0.0061:7.4e-05:28:70
chr1	151325000	151350000	PSMB4:-25Kb:9.2e-08:1.1e-09:2.5e+02:3.3e+02
chr1	151350000	151375000	SELENBP1:25Kb:5.4e-08:6.5e-10:2.5e+02:3.3e+02
chr1	151425000	151450000	CGN:-50Kb:0.00035:4.3e-06:1.2e+02:1.8e+02
chr1	151425000	151450000	MIR554:-75Kb:0.008:9.8e-05:80:1.3e+02
chr1	151425000	151450000	TUFT1:-75Kb:0.008:9.8e-05:80:1.3e+02
chr1	151475000	151500000	POGZ:50Kb:0.00032:4e-06:1.2e+02:1.8e+02
chr1	151500000	151525000	POGZ:75Kb:0.0033:8.1e-05:80:1.3e+02
chr1	151725000	151750000	LINGO4:-50Kb:8.2e-05:1e-06:1.2e+02:1.9e+02
chr1	151725000	151750000	TDRKH:-25Kb:0.00042:5.2e-06:2.5e+02:3.1e+02
chr1	151750000	151775000	MRPL9:25Kb:0.0002:5e-06:2.5e+02:3.1e+02
chr1	151750000	151775000	OAZ3:25Kb:0.0002:5e-06:2.5e+02:3.1e+02
chr1	151775000	151800000	MRPL9:50Kb:7.4e-05:9.1e-07:1.2e+02:1.9e+02
chr1	151775000	151800000	OAZ3:50Kb:7.4e-05:9.1e-07:1.2e+02:1.9e+02
chr1	151800000	151825000	THEM5:-25Kb:0.00033:4e-06:2.5e+02:3.2e+02
chr1	151825000	151850000	C2CD4D:25Kb:0.00026:3.3e-06:2.5e+02:3.2e+02
chr1	151825000	151850000	LOC100132111:25Kb:0.00026:3.3e-06:2.5e+02:3.2e+02
chr1	151825000	151850000	RORC:25Kb:0.00026:3.3e-06:2.5e+02:3.2e+02
chr1	151975000	152000000	S100A11:-25Kb:0.0011:1.4e-05:2.2e+02:2.9e+02
chr1	152025000	152050000	RPTN:-100Kb:7.4e-06:2e-07:71:1.5e+02
chr1	152025000	152050000	TCHH:-50Kb:4.4e-14:5.6e-16:1.2e+02:2.5e+02
chr1	152025000	152050000	TCHHL1:-25Kb:6.4e-08:8e-10:2.2e+02:3.2e+02
chr1	152050000	152075000	TCHH:-25Kb:2.9e-07:1.1e-08:2.2e+02:3.1e+02
chr1	152075000	152100000	TCHHL1:25Kb:4.4e-07:1.1e-08:2.2e+02:3.1e+02
chr1	152100000	152125000	RPTN:-25Kb:0:0:2.2e+02:4.1e+02
chr1	152100000	152125000	TCHH:25Kb:1.7e-12:4.3e-14:2.2e+02:3.4e+02
chr1	152300000	152325000	FLG2:-25Kb:4.1e-13:5.3e-15:2.2e+02:3.5e+02
chr1	152350000	152375000	FLG2:25Kb:2.1e-10:5.5e-12:2.2e+02:3.4e+02
chr1	152500000	152525000	CRCT1:25Kb:0.001:1.3e-05:2.3e+02:3e+02
chr1	152500000	152525000	LCE5A:25Kb:0.001:1.3e-05:2.3e+02:3e+02
chr1	152600000	152625000	LCE3E:75Kb:0.00039:4.8e-06:86:1.6e+02
chr1	152825000	152850000	IVL:-50Kb:0.0094:0.00049:1.2e+02:1.8e+02
chr1	152850000	152875000	IVL:-25Kb:0:0:2.3e+02:4.1e+02
chr1	152875000	152900000	LELP1:-300Kb:0.0019:5.1e-05:33:1e+02
chr1	152875000	152900000	PRR9:-300Kb:0.0019:5.1e-05:33:1e+02
chr1	152875000	152900000	SMCP:25Kb:0:0:2.3e+02:4.1e+02
chr1	152925000	152950000	SPRR1A:-25Kb:2e-09:2.5e-11:2.3e+02:3.5e+02
chr1	152925000	152950000	SPRR3:-25Kb:2e-09:2.5e-11:2.3e+02:3.5e+02
chr1	152950000	152975000	SPRR4:25Kb:1.8e-09:2.3e-11:2.3e+02:3.5e+02
chr1	153125000	153150000	SPRR2C:25Kb:3.7e-09:4.5e-11:2.3e+02:3.5e+02
chr1	153125000	153150000	SPRR2G:25Kb:3.7e-09:4.5e-11:2.3e+02:3.5e+02
chr1	153150000	153175000	IVL:275Kb:5.3e-06:1.4e-07:35:1.2e+02
chr1	153150000	153175000	SMCP:300Kb:0.00045:1.2e-05:33:1.1e+02
chr1	153175000	153200000	IVL:300Kb:0.0011:4.2e-05:33:1e+02
chr1	153175000	153200000	LOR:-50Kb:0.0046:0.00011:1.2e+02:1.9e+02
chr1	153200000	153225000	LELP1:25Kb:3.4e-05:4.5e-07:2.3e+02:3.2e+02
chr1	153200000	153225000	LOR:-25Kb:0:0:2.3e+02:4.1e+02
chr1	153200000	153225000	PRR9:25Kb:3.4e-05:4.5e-07:2.3e+02:3.2e+02
chr1	153225000	153250000	LELP1:50Kb:0.0033:0.00013:1.2e+02:1.9e+02
chr1	153225000	153250000	PRR9:50Kb:0.0033:0.00013:1.2e+02:1.9e+02
chr1	153325000	153350000	S100A8:-25Kb:2.3e-11:2.9e-13:2.5e+02:3.8e+02
chr1	153350000	153375000	S100A12:25Kb:3.5e-11:4.6e-13:2.5e+02:3.8e+02
chr1	153350000	153375000	S100A9:25Kb:3.5e-11:4.6e-13:2.5e+02:3.8e+02
chr1	153450000	153475000	PGLYRP4:150Kb:0.003:3.7e-05:48:1.2e+02
chr1	153450000	153475000	S100A12:125Kb:8e-10:2.1e-11:63:1.8e+02
chr1	153450000	153475000	S100A7:25Kb:0.00067:8.2e-06:2.5e+02:3.3e+02
chr1	153450000	153475000	S100A9:125Kb:8e-10:2.1e-11:63:1.8e+02
chr1	153475000	153500000	S100A12:150Kb:1.1e-05:4.3e-07:48:1.3e+02
chr1	153475000	153500000	S100A9:150Kb:1.1e-05:4.3e-07:48:1.3e+02
chr1	153625000	153650000	INTS3:-75Kb:0.0029:7.2e-05:71:1.3e+02
chr1	153650000	153675000	INTS3:-50Kb:1.5e-08:1.9e-10:1.1e+02:2.1e+02
chr1	153700000	153725000	ILF2:75Kb:0.0065:8e-05:71:1.3e+02
chr1	153700000	153725000	NPR1:50Kb:1.6e-08:2e-10:1.1e+02:2.1e+02
chr1	153700000	153725000	SNAPIN:75Kb:0.0065:8e-05:71:1.3e+02
chr1	154150000	154175000	HAX1:-75Kb:0.0013:1.6e-05:71:1.4e+02
chr1	154200000	154225000	HAX1:-25Kb:0.0055:0.00014:2.1e+02:2.7e+02
chr1	154225000	154250000	MIR190B:75Kb:0.002:2.6e-05:71:1.4e+02
chr1	154225000	154250000	TPM3:75Kb:0.002:2.6e-05:71:1.4e+02
chr1	154475000	154500000	SHE:25Kb:3.4e-05:4.2e-07:2.3e+02:3.1e+02
chr1	154475000	154500000	TDRD10:25Kb:3.4e-05:4.2e-07:2.3e+02:3.1e+02
chr1	154725000	154750000	KCNN3:-100Kb:0.0012:1.6e-05:71:1.3e+02
chr1	155050000	155075000	KRTCAP2:-75Kb:1.6e-06:1.9e-08:91:1.9e+02
chr1	155050000	155075000	TRIM46:-75Kb:1.6e-06:1.9e-08:91:1.9e+02
chr1	155125000	155150000	EFNA3:75Kb:1.2e-06:1.4e-08:91:1.9e+02
chr1	155225000	155250000	FDPS:-50Kb:0.004:9.8e-05:94:1.6e+02
chr1	155225000	155250000	RUSC1:-50Kb:0.004:9.8e-05:94:1.6e+02
chr1	155225000	155250000	RUSC1-AS1:-50Kb:0.004:9.8e-05:94:1.6e+02
chr1	155250000	155275000	FDPS:-25Kb:0.00011:1.4e-06:1.9e+02:2.8e+02
chr1	155250000	155275000	RUSC1:-25Kb:0.00011:1.4e-06:1.9e+02:2.8e+02
chr1	155250000	155275000	RUSC1-AS1:-25Kb:0.00011:1.4e-06:1.9e+02:2.8e+02
chr1	155275000	155300000	CLK2:50Kb:0.008:9.8e-05:94:1.6e+02
chr1	155275000	155300000	FAM189B:50Kb:0.008:9.8e-05:94:1.6e+02
chr1	155275000	155300000	HCN3:50Kb:0.008:9.8e-05:94:1.6e+02
chr1	155275000	155300000	PKLR:25Kb:0.00011:1.4e-06:1.9e+02:2.8e+02
chr1	155275000	155300000	SCAMP3:50Kb:0.008:9.8e-05:94:1.6e+02
chr1	155325000	155350000	MIR555:25Kb:0.00015:1.8e-06:1.9e+02:2.8e+02
chr1	155625000	155650000	DAP3:-25Kb:0.0066:8e-05:1.4e+02:2.1e+02
chr1	155625000	155650000	YY1AP1:-25Kb:0.0066:8e-05:1.4e+02:2.1e+02
chr1	155800000	155825000	GON4L:-25Kb:0.0045:0.00011:1.6e+02:2.2e+02
chr1	155800000	155825000	SYT11:-25Kb:0.0045:0.00011:1.6e+02:2.2e+02
chr1	155850000	155875000	GON4L:25Kb:0:0:1.6e+02:3.2e+02
chr1	155850000	155875000	SYT11:25Kb:0:0:1.6e+02:3.2e+02
chr1	156050000	156075000	SEMA4A:-50Kb:0.0043:5.5e-05:1.1e+02:1.8e+02
chr1	156075000	156100000	LMNA:25Kb:3.2e-09:4e-11:2.3e+02:3.4e+02
chr1	156075000	156100000	MEX3A:25Kb:3.2e-09:4e-11:2.3e+02:3.4e+02
chr1	156100000	156125000	LMNA:50Kb:0.0022:5.5e-05:1.1e+02:1.8e+02
chr1	156100000	156125000	MEX3A:50Kb:0.0022:5.5e-05:1.1e+02:1.8e+02
chr1	156175000	156200000	SEMA4A:75Kb:0.0043:0.00012:73:1.4e+02
chr1	156200000	156225000	SEMA4A:100Kb:0.0043:0.00016:65:1.3e+02
chr1	156350000	156375000	C1orf61:-25Kb:5.5e-13:6.8e-15:2.5e+02:3.9e+02
chr1	156350000	156375000	MIR9-1:-25Kb:5.5e-13:6.8e-15:2.5e+02:3.9e+02
chr1	156500000	156525000	IQGAP3:-25Kb:0.0031:3.8e-05:2.5e+02:3.2e+02
chr1	156500000	156525000	TTC24:-25Kb:0.0031:3.8e-05:2.5e+02:3.2e+02
chr1	156600000	156625000	NES:-25Kb:0.0025:3.1e-05:2.5e+02:3.2e+02
chr1	156625000	156650000	BCAN:25Kb:0.0025:3e-05:2.5e+02:3.2e+02
chr1	156750000	156775000	INSRR:-75Kb:5.2e-05:6.6e-07:90:1.8e+02
chr1	156750000	156775000	PEAR1:-100Kb:0.0085:0.00011:67:1.4e+02
chr1	156925000	156950000	MIR765:25Kb:0:0:2.7e+02:3.9e+02
chr1	157050000	157075000	ETV3:-50Kb:3.4e-09:4.1e-11:1.4e+02:2.3e+02
chr1	157100000	157125000	ETV3L:50Kb:2.3e-09:2.9e-11:1.4e+02:2.3e+02
chr1	157125000	157150000	ETV3L:75Kb:0.00082:2.1e-05:77:1.4e+02
chr1	157700000	157725000	FCRL2:-25Kb:0.00065:8.1e-06:2e+02:3.1e+02
chr1	157750000	157775000	FCRL1:-25Kb:0.00064:1.1e-05:2e+02:3e+02
chr1	157750000	157775000	FCRL2:25Kb:0.0092:0.00023:2e+02:2.9e+02
chr1	157775000	157800000	CD5L:-25Kb:0.0013:1.6e-05:2e+02:3e+02
chr1	157800000	157825000	FCRL1:25Kb:0.00064:1.6e-05:2e+02:3e+02
chr1	157975000	158000000	KIRREL:25Kb:2e-06:2.5e-08:2e+02:3.3e+02
chr1	158050000	158075000	KIRREL:100Kb:0.0064:0.00024:69:1.5e+02
chr1	158075000	158100000	KIRREL:125Kb:0.0064:0.00019:59:1.4e+02
chr1	158550000	158575000	OR10Z1:-25Kb:0.0004:5e-06:1.8e+02:2.8e+02
chr1	158625000	158650000	OR6K2:-25Kb:0.00025:3e-06:1.8e+02:2.9e+02
chr1	158625000	158650000	SPTA1:-25Kb:0.00025:3e-06:1.8e+02:2.9e+02
chr1	158750000	158775000	OR6N1:25Kb:0.0097:0.00012:1.8e+02:2.7e+02
chr1	158750000	158775000	OR6N2:25Kb:0.0097:0.00012:1.8e+02:2.7e+02
chr1	158775000	158800000	MNDA:-25Kb:0.0001:1.2e-06:1.8e+02:2.9e+02
chr1	158825000	158850000	MNDA:25Kb:0.0078:0.00019:1.8e+02:2.6e+02
chr1	159125000	159150000	DARC:-25Kb:7.6e-07:9.2e-09:2.3e+02:3.6e+02
chr1	159125000	159150000	LOC100131825:-25Kb:7.6e-07:9.2e-09:2.3e+02:3.6e+02
chr1	159150000	159175000	CADM3:25Kb:2.4e-06:3e-08:2.3e+02:3.6e+02
chr1	159650000	159675000	CRP:-25Kb:6.5e-13:8.2e-15:2.3e+02:3.5e+02
chr1	159750000	159775000	C1orf204:-75Kb:0.00037:9.2e-06:79:1.4e+02
chr1	159750000	159775000	CCDC19:-100Kb:0:0:60:2.1e+02
chr1	159750000	159775000	VSIG8:-75Kb:0.00037:9.2e-06:79:1.4e+02
chr1	159775000	159800000	C1orf204:-50Kb:0.00048:1.8e-05:1.2e+02:1.8e+02
chr1	159775000	159800000	CCDC19:-75Kb:0.005:0.00019:79:1.3e+02
chr1	159775000	159800000	VSIG8:-50Kb:0.00048:1.8e-05:1.2e+02:1.8e+02
chr1	159800000	159825000	C1orf204:-25Kb:3.4e-08:4.3e-10:2.3e+02:3.2e+02
chr1	159800000	159825000	DUSP23:50Kb:5.1e-06:1.4e-07:1.2e+02:2e+02
chr1	159800000	159825000	FCRL6:50Kb:5.1e-06:1.4e-07:1.2e+02:2e+02
chr1	159800000	159825000	SLAMF8:25Kb:1.2e-05:1.5e-07:2.3e+02:3.1e+02
chr1	159800000	159825000	VSIG8:-25Kb:3.4e-08:4.3e-10:2.3e+02:3.2e+02
chr1	159825000	159850000	DUSP23:75Kb:0.00025:1.1e-05:79:1.4e+02
chr1	159825000	159850000	FCRL6:75Kb:0.00025:1.1e-05:79:1.4e+02
chr1	159825000	159850000	SLAMF8:50Kb:0.0008:2e-05:1.2e+02:1.8e+02
chr1	159850000	159875000	DUSP23:100Kb:0:0:60:2.1e+02
chr1	159850000	159875000	FCRL6:100Kb:0:0:60:2.1e+02
chr1	159850000	159875000	SLAMF8:75Kb:0.0052:0.0002:79:1.3e+02
chr1	159900000	159925000	LOC100505633:-25Kb:0.0028:6.9e-05:2.9e+02:3.5e+02
chr1	159925000	159950000	IGSF9:25Kb:0.0017:6.4e-05:2.9e+02:3.5e+02
chr1	159925000	159950000	SLAMF9:25Kb:0.0017:6.4e-05:2.9e+02:3.5e+02
chr1	159950000	159975000	IGSF9:50Kb:6.1e-07:7.9e-09:1.4e+02:2.3e+02
chr1	159950000	159975000	LOC100505633:25Kb:6.7e-09:8.3e-11:2.9e+02:3.9e+02
chr1	159950000	159975000	SLAMF9:50Kb:6.1e-07:7.9e-09:1.4e+02:2.3e+02
chr1	159975000	160000000	CCDC19:125Kb:2.8e-05:7.2e-07:47:1.2e+02
chr1	159975000	160000000	IGSF9:75Kb:6.1e-07:1.5e-08:94:1.8e+02
chr1	159975000	160000000	SLAMF9:75Kb:6.1e-07:1.5e-08:94:1.8e+02
chr1	160000000	160025000	KCNJ10:-25Kb:0.0015:1.8e-05:2.9e+02:3.5e+02
chr1	160025000	160050000	PIGM:25Kb:0.0014:1.7e-05:2.9e+02:3.5e+02
chr1	160075000	160100000	ATP1A4:-25Kb:0.00021:2.5e-06:2.9e+02:3.6e+02
chr1	160100000	160125000	ATP1A2:25Kb:0.0002:2.5e-06:2.9e+02:3.6e+02
chr1	160200000	160225000	IGSF8:150Kb:0.0045:5.6e-05:48:1.1e+02
chr1	160200000	160225000	KCNJ9:150Kb:0.0045:5.6e-05:48:1.1e+02
chr1	160500000	160525000	CD84:-25Kb:1.6e-05:2e-07:2.6e+02:3.9e+02
chr1	160725000	160750000	SLAMF7:25Kb:1.6e-07:1.9e-09:2.1e+02:3.7e+02
chr1	161450000	161475000	FCGR2A:-25Kb:4.9e-09:5.9e-11:0:1.7e+02
chr1	161450000	161475000	HSPA6:-25Kb:4.9e-09:5.9e-11:0:1.7e+02
chr1	161650000	161675000	FCRLA:-25Kb:7.2e-14:8.9e-16:68:2.8e+02
chr1	161650000	161675000	FCRLB:-25Kb:7.2e-14:8.9e-16:68:2.8e+02
chr1	161675000	161700000	DUSP12:-25Kb:0.00024:3.1e-06:68:1.9e+02
chr1	161675000	161700000	RPL31P11:25Kb:6.3e-14:7.8e-16:68:2.8e+02
chr1	161700000	161725000	FCRLA:25Kb:0.00014:3.4e-06:68:1.9e+02
chr1	161700000	161725000	FCRLB:25Kb:0.00014:3.4e-06:68:1.9e+02
chr1	161725000	161750000	DUSP12:25Kb:0.0072:0.00018:56:1.5e+02
chr1	161950000	161975000	OLFML2B:-25Kb:0.00021:2.6e-06:2.5e+02:3.7e+02
chr1	162225000	162250000	NOS1AP:200Kb:0.0053:7e-05:41:1.4e+02
chr1	162300000	162325000	C1orf111:-25Kb:0.0011:1.5e-05:2.5e+02:3.1e+02
chr1	162300000	162325000	C1orf226:-25Kb:0.0011:1.5e-05:2.5e+02:3.1e+02
chr1	162325000	162350000	MIR556:25Kb:0.0013:1.6e-05:2.5e+02:3.1e+02
chr1	162625000	162650000	DDR2:25Kb:0.00082:1e-05:2.3e+02:2.9e+02
chr1	162725000	162750000	DDR2:125Kb:0.00087:2.2e-05:41:1e+02
chr1	162825000	162850000	NUF2:-450Kb:2.3e-07:2.9e-09:30:1.1e+02
chr1	162825000	162850000	RGS4:-200Kb:0.00047:6e-06:48:1.1e+02
chr1	162825000	162850000	RGS5:-450Kb:2.3e-07:2.9e-09:30:1.1e+02
chr1	163025000	163050000	C1orf110:200Kb:0.00048:1.3e-05:48:1.1e+02
chr1	163025000	163050000	NUF2:-250Kb:0.0012:3e-05:42:95
chr1	163025000	163050000	RGS5:-250Kb:0.0012:3e-05:42:95
chr1	163125000	163150000	C1orf110:300Kb:0.0083:0.00043:38:85
chr1	163150000	163175000	C1orf110:325Kb:0.0024:9.3e-05:36:89
chr1	163275000	163300000	C1orf110:450Kb:1.8e-06:2.4e-08:30:1.1e+02
chr1	163275000	163300000	RGS4:250Kb:0.0019:4.8e-05:42:95
chr1	165100000	165125000	LMX1A:-225Kb:3.7e-09:4.8e-11:42:1.3e+02
chr1	165350000	165375000	LOC400794:-200Kb:0:0:47:2e+02
chr1	165375000	165400000	LOC400794:-175Kb:2.2e-13:5.9e-15:52:1.6e+02
chr1	165375000	165400000	RXRG:-25Kb:1.1e-08:1.3e-10:2.6e+02:3.5e+02
chr1	165425000	165450000	RXRG:25Kb:2.7e-05:7e-07:2.6e+02:3.3e+02
chr1	165525000	165550000	RXRG:125Kb:0.0046:0.00018:69:1.2e+02
chr1	166075000	166100000	MIR921:-25Kb:0.00034:9e-06:2.2e+02:2.8e+02
chr1	166100000	166125000	FAM78B:-25Kb:3.9e-06:5.1e-08:2.2e+02:3e+02
chr1	166125000	166150000	MIR921:25Kb:5.7e-06:7.6e-08:2.2e+02:3e+02
chr1	166150000	166175000	FAM78B:25Kb:0.00047:1.2e-05:2.2e+02:2.8e+02
chr1	166900000	166925000	ILDR2:-25Kb:1.2e-11:1.6e-13:2.2e+02:3.3e+02
chr1	166900000	166925000	MAEL:-50Kb:9.2e-07:3.5e-08:1.2e+02:2.1e+02
chr1	166925000	166950000	MAEL:-25Kb:8.3e-10:2.1e-11:2.2e+02:3.2e+02
chr1	166950000	166975000	ILDR2:25Kb:8.7e-10:2.2e-11:2.2e+02:3.2e+02
chr1	166975000	167000000	MAEL:25Kb:0:0:2.2e+02:3.6e+02
chr1	167025000	167050000	POU2F1:-150Kb:0.0035:4.4e-05:48:1.1e+02
chr1	167075000	167100000	DUSP27:25Kb:6.8e-11:8.5e-13:2.2e+02:3.3e+02
chr1	167075000	167100000	GPA33:25Kb:6.8e-11:8.5e-13:2.2e+02:3.3e+02
chr1	167450000	167475000	CD247:-25Kb:2.6e-07:3.2e-09:2.2e+02:3e+02
chr1	167550000	167575000	RCSD1:-25Kb:0.003:7.3e-05:2.5e+02:3.1e+02
chr1	167650000	167675000	CREG1:150Kb:0.00042:5.1e-06:36:1e+02
chr1	167650000	167675000	MPZL1:-25Kb:0.0009:1.1e-05:2.5e+02:3.2e+02
chr1	167650000	167675000	RCSD1:75Kb:0.003:6.2e-05:81:1.4e+02
chr1	168225000	168250000	TBX19:-25Kb:4.3e-05:5.3e-07:2.4e+02:3.3e+02
chr1	168275000	168300000	ANKRD36BP1:75Kb:0.006:7.4e-05:81:1.5e+02
chr1	168325000	168350000	LOC100505918:-50Kb:0.0075:0.00019:1.2e+02:1.9e+02
chr1	168350000	168375000	MIR557:25Kb:0.008:0.0002:2.4e+02:3.1e+02
chr1	168375000	168400000	MIR557:50Kb:0.008:0.00017:1.2e+02:1.9e+02
chr1	168400000	168425000	LOC100505918:25Kb:0.00062:8e-06:2.4e+02:3.2e+02
chr1	168400000	168425000	XCL1:-125Kb:6.4e-07:8e-09:56:1.6e+02
chr1	168650000	168675000	DPT:-25Kb:0:0:1.4e+02:2.9e+02
chr1	168700000	168725000	DPT:25Kb:1.5e-10:3.8e-12:1.4e+02:2.6e+02
chr1	168725000	168750000	LINC00626:-25Kb:6.8e-12:1.7e-13:1.4e+02:2.7e+02
chr1	168775000	168800000	LINC00626:25Kb:0:0:1.4e+02:3.3e+02
chr1	169100000	169125000	ATP1B1:25Kb:8.4e-11:1.1e-12:1.4e+02:2.7e+02
chr1	169525000	169550000	SELL:-150Kb:0.0096:0.00025:49:1.1e+02
chr1	169550000	169575000	SELL:-125Kb:0.00061:8e-06:57:1.3e+02
chr1	169600000	169625000	SELP:25Kb:6.7e-09:8.7e-11:2.2e+02:3.3e+02
chr1	169675000	169700000	F5:125Kb:0.002:2.6e-05:57:1.3e+02
chr1	169725000	169750000	SELE:25Kb:0.0018:2.3e-05:2.2e+02:2.9e+02
chr1	169800000	169825000	SCYL3:-50Kb:0.00016:3.9e-06:30:99
chr1	169825000	169850000	SCYL3:-25Kb:0:0:43:2.2e+02
chr1	170125000	170150000	METTL11B:25Kb:1e-07:1.3e-09:2.1e+02:2.9e+02
chr1	170125000	170150000	MIR3119-1:25Kb:1e-07:1.3e-09:2.1e+02:2.9e+02
chr1	170125000	170150000	MIR3119-2:25Kb:1e-07:1.3e-09:2.1e+02:2.9e+02
chr1	170150000	170175000	METTL11B:50Kb:0.00021:5.4e-06:1.1e+02:1.7e+02
chr1	170150000	170175000	MIR3119-1:50Kb:0.00021:5.4e-06:1.1e+02:1.7e+02
chr1	170150000	170175000	MIR3119-2:50Kb:0.00021:5.4e-06:1.1e+02:1.7e+02
chr1	170525000	170550000	GORAB:25Kb:0.002:2.4e-05:2.1e+02:2.6e+02
chr1	171925000	171950000	METTL13:175Kb:9.2e-05:2.3e-06:40:1.3e+02
chr1	171950000	171975000	METTL13:200Kb:4.8e-05:6e-07:35:1.4e+02
chr1	172075000	172100000	DNM3OS:-25Kb:0.0017:4.1e-05:1.3e+02:2.2e+02
chr1	172075000	172100000	MIR3120:-25Kb:0.0017:4.1e-05:1.3e+02:2.2e+02
chr1	172125000	172150000	DNM3OS:25Kb:6.5e-05:8.1e-07:1.3e+02:2.3e+02
chr1	172125000	172150000	MIR3120:25Kb:6.5e-05:8.1e-07:1.3e+02:2.3e+02
chr1	172350000	172375000	C1orf105:-25Kb:0.00012:1.5e-06:1.3e+02:2.3e+02
chr1	174375000	174400000	GPR52:-25Kb:7.8e-05:1.9e-06:1.1e+02:2.2e+02
chr1	174425000	174450000	GPR52:25Kb:7.8e-05:1.9e-06:1.1e+02:2.2e+02
chr1	174725000	174750000	CACYBP:-225Kb:0.0009:2.3e-05:64:1.3e+02
chr1	174925000	174950000	CACYBP:-25Kb:4.1e-07:5.2e-09:1.6e+02:2.6e+02
chr1	175000000	175025000	TNN:-25Kb:8.8e-06:2.2e-07:2.4e+02:3.2e+02
chr1	175050000	175075000	TNN:25Kb:8.8e-06:2.2e-07:2.4e+02:3.2e+02
chr1	175175000	175200000	KIAA0040:25Kb:6.6e-05:8e-07:2.4e+02:3.2e+02
chr1	175675000	175700000	TNR:-25Kb:1.4e-08:2.4e-10:2.4e+02:3.4e+02
chr1	175725000	175750000	TNR:25Kb:1.4e-08:3.6e-10:2.4e+02:3.4e+02
chr1	175900000	175925000	SCARNA3:-25Kb:7.4e-09:9.2e-11:1.1e+02:2.1e+02
chr1	176400000	176425000	PAPPA2:-25Kb:2.1e-07:2.6e-09:2e+02:3e+02
chr1	176850000	176875000	ASTN1:-275Kb:0.003:0.00012:41:1.1e+02
chr1	176850000	176875000	FAM5B:-275Kb:0.003:0.00012:41:1.1e+02
chr1	176875000	176900000	ASTN1:-250Kb:0.0043:0.00023:43:1.1e+02
chr1	176875000	176900000	FAM5B:-250Kb:0.0043:0.00023:43:1.1e+02
chr1	176950000	176975000	MIR488:-25Kb:4.1e-09:1e-10:1.6e+02:2.8e+02
chr1	177000000	177025000	MIR488:25Kb:0:0:1.6e+02:3.3e+02
chr1	177100000	177125000	ASTN1:-25Kb:3.7e-05:4.9e-07:1.6e+02:2.5e+02
chr1	177100000	177125000	FAM5B:-25Kb:3.7e-05:4.9e-07:1.6e+02:2.5e+02
chr1	177150000	177175000	ASTN1:25Kb:0.00019:5e-06:1.6e+02:2.4e+02
chr1	177150000	177175000	FAM5B:25Kb:0.00019:5e-06:1.6e+02:2.4e+02
chr1	177900000	177925000	SEC16B:-25Kb:0.00076:9.7e-06:1.6e+02:2.4e+02
chr1	178025000	178050000	RASAL2:-25Kb:0.0038:4.8e-05:2.2e+02:2.9e+02
chr1	178025000	178050000	RASAL2-AS1:-25Kb:0.0038:4.8e-05:2.2e+02:2.9e+02
chr1	178450000	178475000	TEX35:-25Kb:1.7e-08:2.3e-10:2.3e+02:3.3e+02
chr1	178650000	178675000	RALGPS2:-25Kb:0.00059:7.5e-06:2.3e+02:2.9e+02
chr1	178700000	178725000	C1orf220:200Kb:0.00058:7.8e-06:41:1.1e+02
chr1	178725000	178750000	C1orf220:225Kb:0.0067:0.00018:39:96
chr1	179025000	179050000	FAM20B:50Kb:2e-07:2.5e-09:59:1.4e+02
chr1	179675000	179700000	FAM163A:-25Kb:2.2e-07:5.4e-09:2.2e+02:3e+02
chr1	179725000	179750000	FAM163A:25Kb:1.3e-09:1.6e-11:2.2e+02:3.2e+02
chr1	179750000	179775000	FAM163A:50Kb:1.5e-05:5.6e-07:1.2e+02:1.9e+02
chr1	180200000	180225000	ACBD6:-250Kb:0.0007:2.6e-05:16:76
chr1	180200000	180225000	LHX4:25Kb:0.00014:1.7e-06:1.6e+02:2.3e+02
chr1	180200000	180225000	LOC100527964:-25Kb:0:0:1.6e+02:3e+02
chr1	180225000	180250000	ACBD6:-225Kb:0.0007:1.8e-05:18:79
chr1	180250000	180275000	LOC100527964:25Kb:1.5e-10:3.8e-12:1.6e+02:2.6e+02
chr1	180375000	180400000	MIR3121:-25Kb:5e-12:6.2e-14:1.6e+02:2.7e+02
chr1	180425000	180450000	ACBD6:-25Kb:2.5e-07:3.2e-09:1.4e+02:2.3e+02
chr1	180450000	180475000	LOC100527964:225Kb:0.00037:1.4e-05:18:79
chr1	180950000	180975000	STX6:-25Kb:0.0001:1.3e-06:2.4e+02:3.1e+02
chr1	181025000	181050000	MR1:25Kb:4.3e-05:5.4e-07:2.4e+02:3.2e+02
chr1	181100000	181125000	IER5:50Kb:0.0004:4.9e-06:1.2e+02:2.1e+02
chr1	181100000	181125000	MR1:100Kb:6.1e-05:1.5e-06:64:1.4e+02
chr1	182050000	182075000	GLUL:-300Kb:9.7e-05:1.2e-06:30:1.4e+02
chr1	182050000	182075000	TEDDM1:-300Kb:9.7e-05:1.2e-06:30:1.4e+02
chr1	182100000	182125000	GLUL:-250Kb:0.0011:2.9e-05:35:1.3e+02
chr1	182100000	182125000	TEDDM1:-250Kb:0.0011:2.9e-05:35:1.3e+02
chr1	182550000	182575000	NPL:-200Kb:0.00015:1.9e-06:42:1.5e+02
chr1	182600000	182625000	RGS8:-25Kb:5.6e-05:6.9e-07:2.3e+02:3.5e+02
chr1	182650000	182675000	RGS8:25Kb:0.00091:2.2e-05:2.3e+02:3.3e+02
chr1	182750000	182775000	RGS16:200Kb:0.00016:2.1e-06:42:1.5e+02
chr1	182750000	182775000	RNASEL:200Kb:0.00016:2.1e-06:42:1.5e+02
chr1	182775000	182800000	DHX9:-25Kb:5.8e-09:7.2e-11:1.4e+02:2.9e+02
chr1	184675000	184700000	EDEM3:-25Kb:7.3e-09:8.9e-11:1.4e+02:2.3e+02
chr1	184750000	184775000	FAM129A:-175Kb:0.00025:6.5e-06:45:99
chr1	184775000	184800000	FAM129A:-150Kb:3.6e-08:4.7e-10:48:1.2e+02
chr1	184800000	184825000	FAM129A:-125Kb:0.0019:7.5e-05:52:99
chr1	184825000	184850000	FAM129A:-100Kb:0.0042:0.00022:56:1e+02
chr1	184975000	185000000	RNF2:-25Kb:6.2e-05:7.7e-07:2.2e+02:2.8e+02
chr1	185350000	185375000	IVNS1ABP:75Kb:0.0076:0.0003:86:1.3e+02
chr1	185475000	185500000	LOC100288079:175Kb:0.0066:0.00017:52:98
chr1	185500000	185525000	LOC100288079:200Kb:0.0037:4.9e-05:51:1e+02
chr1	185525000	185550000	IVNS1ABP:250Kb:0.00064:8.4e-06:49:1e+02
chr1	185625000	185650000	IVNS1ABP:350Kb:0.0076:0.00026:47:91
chr1	185725000	185750000	HMCN1:25Kb:2.8e-08:3.5e-10:2.2e+02:3.2e+02
chr1	185750000	185775000	RNU6-72:-425Kb:0.0014:1.9e-05:29:89
chr1	186150000	186175000	RNU6-72:-25Kb:0.0025:6.6e-05:2.2e+02:2.8e+02
chr1	186575000	186600000	PTGS2:-50Kb:4.5e-05:5.7e-07:1.1e+02:1.8e+02
chr1	191950000	191975000	RGS21:-325Kb:0.0046:0.00018:33:73
chr1	192300000	192325000	RGS21:25Kb:4e-08:5.1e-10:2e+02:2.7e+02
chr1	192400000	192425000	RGS21:125Kb:0.0016:4.3e-05:42:86
chr1	192425000	192450000	RGS1:-100Kb:7.1e-05:3.7e-06:63:1.1e+02
chr1	192475000	192500000	RGS1:-50Kb:1.1e-11:3e-13:1.2e+02:2e+02
chr1	192500000	192525000	RGS1:-25Kb:2.1e-09:8.2e-11:2.1e+02:2.9e+02
chr1	192550000	192575000	RGS1:25Kb:0:0:2.1e+02:3.2e+02
chr1	192625000	192650000	RGS13:25Kb:1.5e-09:1.9e-11:2.1e+02:2.9e+02
chr1	192900000	192925000	RGS2:125Kb:0.00061:3.2e-05:52:98
chr1	192925000	192950000	RGS2:150Kb:1.8e-07:4.6e-09:43:1.1e+02
chr1	192950000	192975000	RGS2:175Kb:0.00051:2e-05:39:87
chr1	192975000	193000000	RGS2:200Kb:1e-11:1.3e-13:36:1.2e+02
chr1	196300000	196325000	CFH:-300Kb:1.9e-05:2.5e-07:34:1.2e+02
chr1	196325000	196350000	CFH:-275Kb:0.00058:1.5e-05:35:1.1e+02
chr1	197700000	197725000	DENND1B:-25Kb:2e-06:2.6e-08:2e+02:2.9e+02
chr1	198475000	198500000	ATP6V1G3:-25Kb:5.5e-11:6.9e-13:2.3e+02:3.1e+02
chr1	198575000	198600000	PTPRC:-25Kb:4.4e-07:5.6e-09:2.3e+02:3e+02
chr1	200300000	200325000	SMIM16:-25Kb:3.8e-09:4.7e-11:2.3e+02:3.2e+02
chr1	200400000	200425000	ZNF281:25Kb:4.9e-07:6.2e-09:2.3e+02:3e+02
chr1	200425000	200450000	ZNF281:50Kb:0.0007:1.8e-05:1.2e+02:1.7e+02
chr1	200600000	200625000	CAMSAP2:-100Kb:0.00025:6.4e-06:55:1.2e+02
chr1	200625000	200650000	CAMSAP2:-75Kb:0.0014:5.2e-05:67:1.2e+02
chr1	200650000	200675000	CAMSAP2:-50Kb:2.5e-05:3.1e-07:1e+02:1.8e+02
chr1	200700000	200725000	DDX59:75Kb:0.0032:4e-05:67:1.2e+02
chr1	200950000	200975000	KIF21B:-25Kb:2e-07:2.5e-09:2.8e+02:3.8e+02
chr1	201225000	201250000	PKP1:-25Kb:5e-06:6.1e-08:2.8e+02:3.8e+02
chr1	201525000	201550000	MIR5191:-150Kb:0.0047:0.00012:56:1.3e+02
chr1	201525000	201550000	RNU6-79:-225Kb:0.0095:0.00012:39:1.2e+02
chr1	201625000	201650000	NAV1:25Kb:0.0035:4.3e-05:2.8e+02:3.6e+02
chr1	201700000	201725000	MIR5191:25Kb:0.0012:1.5e-05:2.8e+02:3.7e+02
chr1	201850000	201875000	LMOD1:-50Kb:1.7e-06:4.2e-08:1.1e+02:2.2e+02
chr1	201850000	201875000	TIMM17A:-50Kb:1.7e-06:4.2e-08:1.1e+02:2.2e+02
chr1	201875000	201900000	LMOD1:-25Kb:1.3e-07:1.6e-09:2.5e+02:3.7e+02
chr1	201875000	201900000	SHISA4:25Kb:3.8e-05:1.4e-06:2.5e+02:3.5e+02
chr1	201875000	201900000	TIMM17A:-25Kb:1.3e-07:1.6e-09:2.5e+02:3.7e+02
chr1	201900000	201925000	SHISA4:50Kb:1.6e-06:4.1e-08:1.1e+02:2.2e+02
chr1	201925000	201950000	SHISA4:75Kb:1.1e-09:1.4e-11:66:2e+02
chr1	201950000	201975000	GPR37L1:-125Kb:1.1e-07:1.3e-09:69:1.9e+02
chr1	201975000	202000000	GPR37L1:-100Kb:1.1e-06:2.8e-08:75:1.9e+02
chr1	202075000	202100000	ELF3:100Kb:1.7e-06:2.1e-08:75:1.9e+02
chr1	202075000	202100000	RNPEP:125Kb:7.3e-08:9e-10:69:1.9e+02
chr1	202650000	202675000	SYT2:-25Kb:6.9e-09:8.5e-11:1.3e+02:3e+02
chr1	203000000	203025000	CHIT1:-175Kb:8.1e-05:1.1e-06:43:1.6e+02
chr1	203100000	203125000	MYBPH:-25Kb:0.00025:3.2e-06:2.7e+02:3.8e+02
chr1	203150000	203175000	CHIT1:-25Kb:0.002:5.3e-05:2.7e+02:3.7e+02
chr1	203175000	203200000	CHI3L1:25Kb:0.0044:5.5e-05:2.7e+02:3.7e+02
chr1	203175000	203200000	PPFIA4:175Kb:5.4e-05:6.9e-07:43:1.6e+02
chr1	203300000	203325000	OPTC:-150Kb:0.00036:4.6e-06:52:1.6e+02
chr1	203325000	203350000	PRELP:-100Kb:0.0081:0.0001:76:1.7e+02
chr1	203450000	203475000	FMOD:150Kb:0.00022:2.8e-06:52:1.6e+02
chr1	203825000	203850000	ETNK2:-275Kb:0.0014:1.7e-05:28:1.2e+02
chr1	204075000	204100000	SNRPE:250Kb:6.9e-09:8.8e-11:31:1.8e+02
chr1	204100000	204125000	SNRPE:275Kb:0.0011:2.7e-05:28:1.2e+02
chr1	204125000	204150000	KISS1:-25Kb:2.5e-05:3.1e-07:2.5e+02:3.7e+02
chr1	204125000	204150000	LINC00628:-200Kb:2.1e-06:8.4e-08:41:1.2e+02
chr1	204125000	204150000	PLEKHA6:-200Kb:2.1e-06:8.4e-08:41:1.2e+02
chr1	204150000	204175000	REN:25Kb:2.7e-05:3.4e-07:2.5e+02:3.7e+02
chr1	204175000	204200000	LINC00628:-150Kb:1.6e-09:2.1e-11:60:1.6e+02
chr1	204175000	204200000	PLEKHA6:-150Kb:1.6e-09:2.1e-11:60:1.6e+02
chr1	204200000	204225000	LINC00628:-125Kb:2.4e-06:1.3e-07:57:1.4e+02
chr1	204200000	204225000	PLEKHA6:-125Kb:2.4e-06:1.3e-07:57:1.4e+02
chr1	204225000	204250000	LINC00628:-100Kb:9e-07:2.4e-08:70:1.6e+02
chr1	204225000	204250000	PLEKHA6:-100Kb:9e-07:2.4e-08:70:1.6e+02
chr1	204325000	204350000	GOLT1A:150Kb:0.00013:1.6e-06:60:1.6e+02
chr1	204325000	204350000	REN:200Kb:0.0051:0.00013:41:1.2e+02
chr1	204350000	204375000	PIK3C2B:-100Kb:0.0098:0.00038:70:1.2e+02
chr1	204375000	204400000	PIK3C2B:-75Kb:2.4e-05:6.1e-07:91:1.7e+02
chr1	204400000	204425000	PIK3C2B:-50Kb:0:0:1.3e+02:2.8e+02
chr1	204450000	204475000	PPP1R15B:75Kb:4.7e-05:5.7e-07:91:1.7e+02
chr1	204500000	204525000	MDM4:25Kb:0.0064:7.8e-05:1.8e+02:2.4e+02
chr1	204525000	204550000	NFASC:-250Kb:0.00021:2.7e-06:36:1.1e+02
chr1	204675000	204700000	LRRN2:25Kb:5.5e-06:6.8e-08:2.8e+02:3.7e+02
chr1	204900000	204925000	NFASC:125Kb:0.0018:4.6e-05:88:1.5e+02
chr1	204950000	204975000	CNTN2:-50Kb:0.0006:1.5e-05:1.5e+02:2.1e+02
chr1	204975000	205000000	CNTN2:-25Kb:6.8e-09:8.3e-11:2.8e+02:3.8e+02
chr1	205225000	205250000	NUAK2:-50Kb:0:0:1.3e+02:2.6e+02
chr1	205250000	205275000	NUAK2:-25Kb:0.0079:0.0002:2.6e+02:3.1e+02
chr1	205300000	205325000	CDK18:-150Kb:0.0017:8.6e-05:45:1.1e+02
chr1	205300000	205325000	KLHDC8A:-25Kb:5.4e-13:6.7e-15:2.6e+02:3.7e+02
chr1	205300000	205325000	LEMD1-AS1:-25Kb:5.4e-13:6.7e-15:2.6e+02:3.7e+02
chr1	205325000	205350000	CDK18:-125Kb:0.0016:6.1e-05:57:1.2e+02
chr1	205375000	205400000	CDK18:-75Kb:7.5e-05:1.9e-06:82:1.6e+02
chr1	205400000	205425000	CDK18:-50Kb:0.0018:0.00011:1.3e+02:1.9e+02
chr1	205450000	205475000	KLHDC8A:125Kb:0.00039:9.7e-06:57:1.2e+02
chr1	205450000	205475000	LEMD1:75Kb:4.3e-05:5.4e-07:82:1.6e+02
chr1	205450000	205475000	LEMD1-AS1:125Kb:0.00039:9.7e-06:57:1.2e+02
chr1	205450000	205475000	MIR135B:50Kb:0.006:7.3e-05:1.3e+02:1.9e+02
chr1	205475000	205500000	CDK18:25Kb:9.4e-14:1.2e-15:2.6e+02:3.9e+02
chr1	205475000	205500000	KLHDC8A:150Kb:0.0021:8e-05:45:1e+02
chr1	205475000	205500000	LEMD1-AS1:150Kb:0.0021:8e-05:45:1e+02
chr1	205550000	205575000	ELK4:-50Kb:0.0015:1.8e-05:1.2e+02:1.9e+02
chr1	205875000	205900000	SLC26A9:-25Kb:0.00013:1.7e-06:2.5e+02:3.3e+02
chr1	206200000	206225000	C1orf186:-75Kb:0.0047:0.00012:14:83
chr1	206200000	206225000	CTSE:-100Kb:2.1e-05:8.6e-07:6.6:97
chr1	206225000	206250000	AVPR1B:25Kb:0.0035:0.00019:2.2e+02:2.9e+02
chr1	206225000	206250000	C1orf186:-50Kb:4.9e-11:6.2e-13:38:1.7e+02
chr1	206225000	206250000	CTSE:-75Kb:0:0:14:2e+02
chr1	206250000	206275000	AVPR1B:50Kb:0.0023:6.2e-05:38:1.1e+02
chr1	206250000	206275000	CTSE:-50Kb:2.9e-11:7.9e-13:38:1.7e+02
chr1	206275000	206300000	AVPR1B:75Kb:0.0027:0.00011:14:83
chr1	206300000	206325000	AVPR1B:100Kb:5e-05:6.8e-07:6.6:97
chr1	206900000	206925000	FAIM3:-175Kb:1.7e-06:2.2e-08:51:1.6e+02
chr1	206900000	206925000	FCAMR:-225Kb:0.0094:0.00024:40:1.1e+02
chr1	206900000	206925000	IL10:-25Kb:0.0053:0.00013:2.9e+02:3.6e+02
chr1	206925000	206950000	IL19:-25Kb:0.00044:1.1e-05:2.9e+02:3.8e+02
chr1	206950000	206975000	IL10:25Kb:0.00088:1.1e-05:2.9e+02:3.8e+02
chr1	206975000	207000000	FAIM3:-100Kb:0.00011:2.8e-06:84:1.8e+02
chr1	206975000	207000000	IL19:25Kb:0.00044:9e-06:2.9e+02:3.8e+02
chr1	207100000	207125000	FCAMR:-25Kb:2.4e-10:3.1e-12:2.9e+02:4.3e+02
chr1	207125000	207150000	PIGR:25Kb:1.8e-10:2.3e-12:2.9e+02:4.3e+02
chr1	207150000	207175000	FCAMR:25Kb:0.0097:0.00037:2.9e+02:3.6e+02
chr1	207200000	207225000	PFKFB2:-25Kb:0.0028:6.8e-05:1.7e+02:2.5e+02
chr1	207200000	207225000	YOD1:-25Kb:0.0028:6.8e-05:1.7e+02:2.5e+02
chr1	207225000	207250000	C1orf116:25Kb:0.0064:7.9e-05:1.7e+02:2.5e+02
chr1	207225000	207250000	C4BPB:-25Kb:0.00051:2e-05:1.7e+02:2.5e+02
chr1	207250000	207275000	C4BPA:-25Kb:1.1e-13:1.4e-15:1.7e+02:3.3e+02
chr1	207250000	207275000	CR1:-400Kb:9.9e-07:2.7e-08:27:1.2e+02
chr1	207250000	207275000	PFKFB2:25Kb:0.0025:3.1e-05:1.7e+02:2.5e+02
chr1	207250000	207275000	YOD1:25Kb:0.0025:3.1e-05:1.7e+02:2.5e+02
chr1	207275000	207300000	C4BPB:25Kb:1.7e-13:2.2e-15:1.7e+02:3.3e+02
chr1	207275000	207300000	CR1:-375Kb:0.0085:0.0004:28:88
chr1	207300000	207325000	C4BPA:25Kb:1.7e-06:4.5e-08:1.7e+02:2.8e+02
chr1	207450000	207475000	CD55:-25Kb:6e-13:7.2e-15:1.7e+02:3.1e+02
chr1	207575000	207600000	C4BPB:325Kb:0.0054:0.00028:31:1e+02
chr1	207600000	207625000	CR2:-25Kb:4.3e-12:1.1e-13:1.7e+02:3e+02
chr1	207625000	207650000	CR1:-25Kb:0:0:1.7e+02:3.2e+02
chr1	207650000	207675000	C4BPB:400Kb:4e-05:1.1e-06:27:1.2e+02
chr1	207650000	207675000	CR2:25Kb:0:0:1.7e+02:3.2e+02
chr1	207675000	207700000	CR1:25Kb:0.0085:0.00045:1.7e+02:2.3e+02
chr1	207825000	207850000	CR1L:25Kb:3.7e-05:4.5e-07:1.5e+02:2.4e+02
chr1	208100000	208125000	CD34:25Kb:7.8e-05:9.5e-07:2.7e+02:3.5e+02
chr1	208175000	208200000	PLXNA2:-225Kb:0.0024:3e-05:27:89
chr1	209525000	209550000	MIR205:-75Kb:4.2e-05:1.1e-06:95:1.6e+02
chr1	209525000	209550000	MIR205HG:-75Kb:4.2e-05:1.1e-06:95:1.6e+02
chr1	209650000	209675000	MIR205:50Kb:9.4e-13:1.3e-14:1.5e+02:2.6e+02
chr1	209650000	209675000	MIR205HG:50Kb:9.4e-13:1.3e-14:1.5e+02:2.6e+02
chr1	209725000	209750000	TRAF3IP3:-200Kb:0.00018:4.4e-06:37:1e+02
chr1	209750000	209775000	HSD11B1:-100Kb:0.0028:9.6e-05:70:1.2e+02
chr1	209750000	209775000	TRAF3IP3:-175Kb:1.9e-05:2.3e-07:45:1.2e+02
chr1	209800000	209825000	HSD11B1:-50Kb:0.0028:0.00011:1.5e+02:2e+02
chr1	209825000	209850000	HSD11B1:-25Kb:2.8e-06:3.6e-08:3e+02:3.8e+02
chr1	209850000	209875000	CAMK1G:100Kb:0.0041:0.00016:70:1.2e+02
chr1	209850000	209875000	G0S2:25Kb:4.3e-06:5.2e-08:3e+02:3.8e+02
chr1	209850000	209875000	LAMB3:25Kb:4.3e-06:5.2e-08:3e+02:3.8e+02
chr1	209875000	209900000	CAMK1G:125Kb:0.0054:0.00027:76:1.3e+02
chr1	209900000	209925000	CAMK1G:150Kb:2.2e-09:2.8e-11:58:1.5e+02
chr1	209925000	209950000	CAMK1G:175Kb:2.2e-05:5.6e-07:45:1.2e+02
chr1	210125000	210150000	SYT14:25Kb:2.7e-11:3.4e-13:2.3e+02:3.4e+02
chr1	210150000	210175000	DIEXF:150Kb:0.00047:5.7e-06:46:1.1e+02
chr1	210525000	210550000	HHAT:25Kb:0.00011:1.4e-06:2.3e+02:3e+02
chr1	210575000	210600000	KCNH1:-725Kb:0.0042:0.00029:32:83
chr1	210600000	210625000	KCNH1:-700Kb:0.0015:8.3e-05:32:88
chr1	210625000	210650000	KCNH1:-675Kb:6.3e-05:1.8e-06:32:1e+02
chr1	210750000	210775000	KCNH1:-550Kb:2.3e-05:3.1e-07:33:1.1e+02
chr1	211325000	211350000	RCOR3:-100Kb:0.0018:2.3e-05:24:84
chr1	211400000	211425000	KCNH1:100Kb:0.00047:2e-05:24:85
chr1	211500000	211525000	RD3:-150Kb:0.0019:4.8e-05:45:1e+02
chr1	211675000	211700000	NEK2:-150Kb:0.00054:2.3e-05:45:1e+02
chr1	211675000	211700000	RD3:25Kb:1.9e-10:2.4e-12:2.2e+02:3.2e+02
chr1	211700000	211725000	NEK2:-125Kb:0.0035:0.00019:53:1e+02
chr1	211725000	211750000	NEK2:-100Kb:6.2e-06:8.5e-08:64:1.4e+02
chr1	211750000	211775000	NEK2:-75Kb:3e-05:8.4e-07:82:1.5e+02
chr1	211775000	211800000	SLC30A1:25Kb:1.9e-09:2.3e-11:2.2e+02:3.1e+02
chr1	211800000	211825000	SLC30A1:50Kb:8.4e-07:2.1e-08:1.2e+02:2e+02
chr1	211825000	211850000	SLC30A1:75Kb:2.7e-05:9.9e-07:82:1.5e+02
chr1	211850000	211875000	DTL:-350Kb:0.00011:2.9e-06:17:84
chr1	211850000	211875000	INTS7:-350Kb:0.00011:2.9e-06:17:84
chr1	212075000	212100000	LPGAT1:75Kb:0.00023:2.9e-06:80:1.4e+02
chr1	212175000	212200000	DTL:-25Kb:1e-12:1.4e-14:99:2.1e+02
chr1	212175000	212200000	INTS7:-25Kb:1e-12:1.4e-14:99:2.1e+02
chr1	212225000	212250000	NENF:-375Kb:0.0078:0.0002:13:62
chr1	212225000	212250000	PPP2R5A:-225Kb:0.00032:4e-06:53:1.2e+02
chr1	212225000	212250000	SNORA16B:-300Kb:0.002:2.4e-05:51:1.1e+02
chr1	212250000	212275000	PPP2R5A:-200Kb:0.0034:8.3e-05:53:1.1e+02
chr1	212275000	212300000	MIR3122:25Kb:0.0089:0.00037:2.5e+02:3e+02
chr1	212350000	212375000	MIR3122:100Kb:0.0089:0.00029:58:1.1e+02
chr1	212450000	212475000	MIR3122:200Kb:0.0089:0.0002:53:1.1e+02
chr1	212625000	212650000	FAM71A:-150Kb:0.0076:0.00024:45:92
chr1	212625000	212650000	NENF:25Kb:0.0049:6.3e-05:2.1e+02:2.6e+02
chr1	212650000	212675000	ATF3:-75Kb:0.00049:6.2e-06:82:1.4e+02
chr1	212650000	212675000	FAM71A:-125Kb:0.0055:6.8e-05:53:1e+02
chr1	212800000	212825000	FAM71A:25Kb:0.0076:0.00028:2.1e+02:2.6e+02
chr1	212875000	212900000	BATF3:25Kb:0.0023:2.9e-05:2.1e+02:2.6e+02
chr1	213075000	213100000	VASH2:-25Kb:0.00058:1.4e-05:2.1e+02:2.7e+02
chr1	213125000	213150000	VASH2:25Kb:0:0:2.1e+02:3.6e+02
chr1	213225000	213250000	RPS6KC1:25Kb:9.7e-06:1.2e-07:1.5e+02:2.2e+02
chr1	214050000	214075000	LINC00538:-25Kb:2.9e-13:3.6e-15:2.5e+02:3.6e+02
chr1	214100000	214125000	LINC00538:25Kb:0.00014:3.5e-06:2.5e+02:3.1e+02
chr1	214475000	214500000	SMYD2:25Kb:0.0045:5.6e-05:2.5e+02:3e+02
chr1	214800000	214825000	CENPF:25Kb:1.5e-13:1.9e-15:80:2e+02
chr1	217275000	217300000	ESRRG:-25Kb:0:0:2.3e+02:3.3e+02
chr1	217325000	217350000	ESRRG:25Kb:0.0084:0.00022:2.3e+02:2.7e+02
chr1	217825000	217850000	GPATCH2:25Kb:0.00012:1.4e-06:2.3e+02:2.8e+02
chr1	217825000	217850000	SPATA17:25Kb:0.00012:1.4e-06:2.3e+02:2.8e+02
chr1	218025000	218050000	LINC00210:-25Kb:0:0:2e+02:3e+02
chr1	218650000	218675000	LOC728463:150Kb:0.0056:0.00024:42:82
chr1	218650000	218675000	TGFB2:150Kb:0.0056:0.00024:42:82
chr1	218675000	218700000	LOC728463:175Kb:5.2e-06:7.4e-08:40:1e+02
chr1	218675000	218700000	TGFB2:175Kb:5.2e-06:7.4e-08:40:1e+02
chr1	219225000	219250000	LOC728463:725Kb:3.5e-05:9.9e-07:25:79
chr1	219225000	219250000	TGFB2:725Kb:3.5e-05:9.9e-07:25:79
chr1	219300000	219325000	LOC643723:-25Kb:0.0017:2.1e-05:2.3e+02:2.8e+02
chr1	219300000	219325000	LYPLAL1:-25Kb:0.0017:2.1e-05:2.3e+02:2.8e+02
chr1	220300000	220325000	MIR664:-50Kb:1.5e-05:3.7e-07:55:1.2e+02
chr1	220325000	220350000	MIR664:-25Kb:0:0:95:2.9e+02
chr1	220450000	220475000	MARC1:-500Kb:0.0077:0.0002:39:84
chr1	220975000	221000000	MARC1:25Kb:2.2e-09:2.8e-11:1.4e+02:2.2e+02
chr1	221350000	221375000	HLX:300Kb:2.8e-05:3.5e-07:40:1e+02
chr1	221525000	221550000	C1orf140:25Kb:7.3e-14:8.9e-16:2.5e+02:3.5e+02
chr1	222725000	222750000	HHIPL2:25Kb:1.7e-11:2.1e-13:1.6e+02:2.7e+02
chr1	222725000	222750000	TAF1A:-25Kb:4.3e-09:1.1e-10:1.6e+02:2.6e+02
chr1	222750000	222775000	MIA3:-25Kb:1e-09:1.3e-11:1.6e+02:2.7e+02
chr1	222775000	222800000	TAF1A:25Kb:2.4e-10:3e-12:1.6e+02:2.7e+02
chr1	222800000	222825000	MIA3:25Kb:8.7e-07:2.2e-08:1.6e+02:2.5e+02
chr1	222950000	222975000	DISP1:-25Kb:0.0029:3.7e-05:1.5e+02:2.2e+02
chr1	223700000	223725000	CAPN8:-150Kb:1.3e-05:5e-07:46:1.3e+02
chr1	223800000	223825000	CAPN8:-50Kb:5.7e-08:1.5e-09:95:2e+02
chr1	223825000	223850000	CAPN8:-25Kb:1.8e-08:2.4e-10:2e+02:3.1e+02
chr1	224000000	224025000	TP53BP2:-25Kb:0.00098:2.4e-05:1.8e+02:2.5e+02
chr1	224050000	224075000	TP53BP2:25Kb:1e-07:1.3e-09:1.8e+02:2.9e+02
chr1	224700000	224725000	CNIH3:-100Kb:0.00015:1.8e-06:70:1.5e+02
chr1	224775000	224800000	CNIH3:-25Kb:0.00084:2.1e-05:2.6e+02:3.3e+02
chr1	225625000	225650000	LBR:25Kb:2.4e-07:3e-09:1.7e+02:2.7e+02
chr1	225650000	225675000	SRP9:-300Kb:0.0025:6.9e-05:35:1e+02
chr1	225825000	225850000	SRP9:-125Kb:0.0002:2.7e-06:41:1.2e+02
chr1	225950000	225975000	ENAH:125Kb:0.00032:4e-06:41:1.2e+02
chr1	226200000	226225000	SDE2:25Kb:0.0035:4.3e-05:2.1e+02:2.6e+02
chr1	226550000	226575000	PARP1:-25Kb:8.2e-08:1e-09:2.1e+02:3e+02
chr1	226700000	226725000	C1orf95:-25Kb:1.7e-07:4.5e-09:2.3e+02:3.1e+02
chr1	226750000	226775000	C1orf95:25Kb:4.1e-08:5.3e-10:2.3e+02:3.2e+02
chr1	226775000	226800000	C1orf95:50Kb:0.00033:1.3e-05:1.2e+02:1.8e+02
chr1	226950000	226975000	ITPKB:25Kb:0.00072:1.8e-05:2.3e+02:2.9e+02
chr1	227000000	227025000	ITPKB:75Kb:1.1e-05:1.4e-07:86:1.6e+02
chr1	227600000	227625000	CDC42BPA:100Kb:1.9e-06:2.3e-08:46:1.3e+02
chr1	227650000	227675000	MIR5008:-475Kb:0.0026:0.00014:21:72
chr1	227650000	227675000	WNT9A:-475Kb:0.0026:0.00014:21:72
chr1	227925000	227950000	MIR5008:-200Kb:8.2e-06:3.2e-07:35:1e+02
chr1	227925000	227950000	WNT9A:-200Kb:8.2e-06:3.2e-07:35:1e+02
chr1	227950000	227975000	MIR5008:-175Kb:8.2e-06:3.1e-07:38:1.1e+02
chr1	227950000	227975000	WNT9A:-175Kb:8.2e-06:3.1e-07:38:1.1e+02
chr1	227975000	228000000	MIR5008:-150Kb:8.2e-06:1.9e-07:41:1.1e+02
chr1	227975000	228000000	WNT9A:-150Kb:8.2e-06:1.9e-07:41:1.1e+02
chr1	228025000	228050000	PRSS38:25Kb:9.9e-08:1.3e-09:2e+02:2.8e+02
chr1	228050000	228075000	PRSS38:50Kb:0.0016:4e-05:1e+02:1.6e+02
chr1	228175000	228200000	C1orf35:-100Kb:0.0019:2.3e-05:59:1.2e+02
chr1	228175000	228200000	MIR3620:-100Kb:0.0019:2.3e-05:59:1.2e+02
chr1	228175000	228200000	MRPL55:-100Kb:0.0019:2.3e-05:59:1.2e+02
chr1	228225000	228250000	WNT3A:50Kb:0.0061:0.00016:1.1e+02:1.6e+02
chr1	228275000	228300000	WNT3A:100Kb:0.00091:1.2e-05:59:1.2e+02
chr1	229475000	229500000	ACTA1:-75Kb:1.3e-05:1.7e-07:54:1.3e+02
chr1	229500000	229525000	CCSAP:25Kb:2.5e-06:3.1e-08:2.4e+02:3.3e+02
chr1	229550000	229575000	CCSAP:75Kb:1.7e-05:4.3e-07:54:1.3e+02
chr1	229575000	229600000	RAB4A:175Kb:8.2e-05:2.1e-06:29:99
chr1	229600000	229625000	RAB4A:200Kb:8.2e-05:1.3e-06:26:97
chr1	229675000	229700000	TAF5L:-75Kb:1.3e-05:1.6e-07:28:1e+02
chr1	229675000	229700000	URB2:-75Kb:1.3e-05:1.6e-07:28:1e+02
chr1	229700000	229725000	ABCB10:25Kb:0:0:56:2.3e+02
chr1	229725000	229750000	ABCB10:50Kb:0.0011:4.3e-05:36:94
chr1	229750000	229775000	ABCB10:75Kb:2e-05:5.1e-07:28:1e+02
chr1	230675000	230700000	PGBD5:125Kb:0.00045:5.7e-06:55:1.1e+02
chr1	230900000	230925000	CAPN9:25Kb:8.2e-06:1e-07:2.6e+02:3.3e+02
chr1	230975000	231000000	C1orf198:-25Kb:0.0021:2.6e-05:2.5e+02:3e+02
chr1	231325000	231350000	LOC149373:25Kb:4.4e-07:5.7e-09:2.5e+02:3.2e+02
chr1	231350000	231375000	C1orf131:-25Kb:3.5e-05:4.4e-07:1.6e+02:2.2e+02
chr1	231350000	231375000	GNPAT:-25Kb:3.5e-05:4.4e-07:1.6e+02:2.2e+02
chr1	231400000	231425000	C1orf131:25Kb:0.00054:1.4e-05:2e+02:2.6e+02
chr1	231400000	231425000	GNPAT:25Kb:0.00054:1.4e-05:2e+02:2.6e+02
chr1	231475000	231500000	LINC00582:-250Kb:1.4e-11:1.8e-13:32:1.3e+02
chr1	231475000	231500000	TSNAX:-225Kb:5.2e-14:6.7e-16:35:1.4e+02
chr1	231475000	231500000	TSNAX-DISC1:-175Kb:0.00028:1.1e-05:42:97
chr1	231500000	231525000	EGLN1:-50Kb:0.0091:0.00036:1.2e+02:1.6e+02
chr1	231500000	231525000	TSNAX:-200Kb:8.1e-07:2.1e-08:38:1.1e+02
chr1	231500000	231525000	TSNAX-DISC1:-150Kb:2.4e-06:6.2e-08:48:1.2e+02
chr1	231550000	231575000	TSNAX-DISC1:-100Kb:4e-08:5.2e-10:66:1.4e+02
chr1	231575000	231600000	EGLN1:25Kb:1.9e-05:4.9e-07:2e+02:2.7e+02
chr1	231575000	231600000	SNRPD2P2:-25Kb:1.5e-09:1.8e-11:2e+02:2.9e+02
chr1	231575000	231600000	TSNAX-DISC1:-75Kb:0.0012:6.2e-05:84:1.3e+02
chr1	231650000	231675000	EGLN1:100Kb:6.9e-08:9e-10:66:1.4e+02
chr1	232675000	232700000	SIPA1L2:25Kb:5.5e-10:6.9e-12:2.4e+02:3.2e+02
chr1	232750000	232775000	NTPCR:-325Kb:1.3e-05:3.6e-07:20:72
chr1	232900000	232925000	MAP10:-25Kb:0.0011:1.4e-05:2.5e+02:2.9e+02
chr1	233000000	233025000	NTPCR:-75Kb:7.6e-06:1.1e-07:81:1.4e+02
chr1	233050000	233075000	NTPCR:-25Kb:0.0018:7.5e-05:2.5e+02:2.9e+02
chr1	233575000	233600000	MIR4427:-175Kb:0.00064:8e-06:39:95
chr1	234000000	234025000	SLC35F3:-25Kb:1.1e-05:1.4e-07:2.3e+02:3.1e+02
chr1	234400000	234425000	MIR4671:-25Kb:0.00011:1.4e-06:2.6e+02:3.5e+02
chr1	234625000	234650000	IRF2BP2:-100Kb:0.0067:0.00017:66:1.4e+02
chr1	234625000	234650000	LOC100506795:-25Kb:0:0:1.4e+02:3.1e+02
chr1	234625000	234650000	TARBP1:25Kb:0.00013:1.6e-06:98:1.9e+02
chr1	234675000	234700000	LOC100506795:25Kb:5.1e-05:1.3e-06:1.4e+02:2.3e+02
chr1	234700000	234725000	IRF2BP2:-25Kb:0.0012:1.6e-05:1.4e+02:2.2e+02
chr1	234700000	234725000	LOC100506795:50Kb:0.0091:0.00034:97:1.6e+02
chr1	234775000	234800000	LINC00184:25Kb:0:0:1.4e+02:3.5e+02
chr1	234825000	234850000	LOC100506810:-25Kb:1.5e-07:4e-09:1.4e+02:2.5e+02
chr1	234875000	234900000	LOC100506810:25Kb:0:0:1.4e+02:3e+02
chr1	235250000	235275000	SNORA14B:-25Kb:0:0:62:2.2e+02
chr1	235250000	235275000	TOMM20:-25Kb:0:0:62:2.2e+02
chr1	236050000	236075000	LYST:25Kb:0.0062:7.7e-05:2.4e+02:3e+02
chr1	236250000	236275000	LGALS8:-425Kb:5.3e-05:2.7e-06:36:1e+02
chr1	236250000	236275000	LGALS8-AS1:-425Kb:5.3e-05:2.7e-06:36:1e+02
chr1	236250000	236275000	NID1:25Kb:2.7e-05:3.3e-07:1.2e+02:1.9e+02
chr1	236275000	236300000	GPR137B:-25Kb:6.1e-11:7.4e-13:1.3e+02:2.3e+02
chr1	236275000	236300000	LGALS8:-400Kb:4e-06:1.5e-07:37:1.1e+02
chr1	236275000	236300000	LGALS8-AS1:-400Kb:4e-06:1.5e-07:37:1.1e+02
chr1	236325000	236350000	GPR137B:25Kb:2.2e-06:5.4e-08:1.3e+02:2e+02
chr1	236400000	236425000	ERO1LB:-25Kb:0:0:1.3e+02:2.5e+02
chr1	236450000	236475000	ERO1LB:25Kb:5.4e-10:1.3e-11:1.3e+02:2.2e+02
chr1	236525000	236550000	EDARADD:-25Kb:2.1e-06:5.2e-08:1.3e+02:2e+02
chr1	236575000	236600000	EDARADD:25Kb:7.5e-09:9.2e-11:1.3e+02:2.2e+02
chr1	236650000	236675000	LGALS8:-25Kb:5.1e-10:6.5e-12:1.3e+02:2.2e+02
chr1	236650000	236675000	LGALS8-AS1:-25Kb:5.1e-10:6.5e-12:1.3e+02:2.2e+02
chr1	236700000	236725000	HEATR1:-50Kb:2.2e-06:5.7e-08:73:1.5e+02
chr1	236700000	236725000	LGALS8:25Kb:1.6e-07:4e-09:1.3e+02:2.1e+02
chr1	236700000	236725000	LGALS8-AS1:25Kb:1.6e-07:4e-09:1.3e+02:2.1e+02
chr1	236725000	236750000	HEATR1:-25Kb:0:0:1.5e+02:2.8e+02
chr1	237000000	237025000	HEATR1:250Kb:0.0011:4.3e-05:32:87
chr1	237125000	237150000	MT1P2:-25Kb:1.4e-07:1.7e-09:2.1e+02:3e+02
chr1	238025000	238050000	ZP4:-25Kb:1.8e-12:2.3e-14:2e+02:2.8e+02
chr1	238050000	238075000	LOC100130331:25Kb:2e-12:2.7e-14:2e+02:2.8e+02
chr1	238225000	238250000	LOC100130331:200Kb:0.00053:2.2e-05:34:80
chr1	238400000	238425000	LOC100130331:375Kb:0.00033:9e-06:27:75
chr1	240125000	240150000	RPS7P5:-25Kb:0:0:1.3e+02:2.2e+02
chr1	240275000	240300000	FMN2:25Kb:0.00039:4.8e-06:2.2e+02:2.7e+02
chr1	240800000	240825000	GREM2:25Kb:3.3e-05:4e-07:2.2e+02:2.8e+02
chr1	241300000	241325000	MIR3123:25Kb:1.1e-11:1.4e-13:1.5e+02:2.5e+02
chr1	241475000	241500000	RGS7:-25Kb:8.9e-13:2.2e-14:1.5e+02:2.6e+02
chr1	241525000	241550000	RGS7:25Kb:8.9e-13:1.3e-14:1.5e+02:2.6e+02
chr1	241650000	241675000	FH:-25Kb:0.00012:3e-06:1.4e+02:2.1e+02
chr1	241650000	241675000	KMO:-25Kb:0.00012:3e-06:1.4e+02:2.1e+02
chr1	241675000	241700000	CHML:-100Kb:6.7e-06:1.7e-07:62:1.4e+02
chr1	241775000	241800000	EXO1:-225Kb:0.00011:1.4e-06:35:1.1e+02
chr1	241775000	241800000	FH:100Kb:9.3e-06:1.2e-07:62:1.4e+02
chr1	241775000	241800000	KMO:100Kb:9.3e-06:1.2e-07:62:1.4e+02
chr1	241825000	241850000	OPN3:25Kb:0.0054:0.00021:2.1e+02:2.7e+02
chr1	241825000	241850000	WDR64:25Kb:0.0054:0.00021:2.1e+02:2.7e+02
chr1	241900000	241925000	OPN3:100Kb:0.0054:0.00027:62:1.2e+02
chr1	241900000	241925000	WDR64:100Kb:0.0054:0.00027:62:1.2e+02
chr1	241950000	241975000	OPN3:150Kb:0.0054:0.00028:44:97
chr1	241950000	241975000	WDR64:150Kb:0.0054:0.00028:44:97
chr1	241975000	242000000	CHML:200Kb:5.7e-08:7.4e-10:37:1.3e+02
chr1	241975000	242000000	FH:300Kb:0.00095:3.6e-05:30:90
chr1	241975000	242000000	KMO:300Kb:0.00095:3.6e-05:30:90
chr1	241975000	242000000	OPN3:175Kb:8e-08:1e-09:40:1.3e+02
chr1	241975000	242000000	WDR64:175Kb:8e-08:1e-09:40:1.3e+02
chr1	242000000	242025000	CHML:225Kb:2.5e-05:9.9e-07:35:1.1e+02
chr1	242050000	242075000	MAP1LC3C:-100Kb:0.0057:7.1e-05:62:1.2e+02
chr1	242700000	242725000	PLD5:25Kb:0.0011:1.5e-05:1.7e+02:2.4e+02
chr1	243375000	243400000	CEP170:-25Kb:3.5e-11:8.8e-13:92:2.2e+02
chr1	243375000	243400000	SDCCAG8:-25Kb:3.5e-11:8.8e-13:92:2.2e+02
chr1	243425000	243450000	CEP170:25Kb:2.5e-13:3.1e-15:92:2.4e+02
chr1	243425000	243450000	SDCCAG8:25Kb:2.5e-13:3.1e-15:92:2.4e+02
chr1	243450000	243475000	CEP170:50Kb:6.5e-06:2.4e-07:41:1.4e+02
chr1	243450000	243475000	SDCCAG8:50Kb:6.5e-06:2.4e-07:41:1.4e+02
chr1	244025000	244050000	AKT3:25Kb:5.3e-06:6.5e-08:1.5e+02:2.5e+02
chr1	244100000	244125000	LOC339529:25Kb:4.7e-10:5.9e-12:1.5e+02:2.8e+02
chr1	244175000	244200000	ZBTB18:-25Kb:2.2e-05:5.5e-07:1.5e+02:2.4e+02
chr1	244225000	244250000	ZBTB18:25Kb:2.2e-05:5.5e-07:1.5e+02:2.4e+02
chr1	244775000	244800000	DESI2:-25Kb:1.4e-09:1.7e-11:1.9e+02:2.9e+02
chr1	245200000	245225000	HNRNPU:175Kb:0.0021:2.7e-05:40:1e+02
chr1	245225000	245250000	KIF26B:-75Kb:0.0052:0.00014:74:1.2e+02
chr1	245275000	245300000	KIF26B:-25Kb:3e-05:4e-07:2.1e+02:2.7e+02
chr1	246650000	246675000	LOC255654:-25Kb:7.3e-05:1.1e-06:1.7e+02:2.2e+02
chr1	246675000	246700000	SMYD3:25Kb:2.9e-05:1.1e-06:1.7e+02:2.2e+02
chr1	246700000	246725000	LOC255654:25Kb:0.0012:4.7e-05:2.1e+02:2.4e+02
chr1	246825000	246850000	LOC255654:150Kb:7.3e-05:1.9e-06:34:77
chr1	246850000	246875000	LOC255654:175Kb:0.0016:8.5e-05:29:64
chr1	246850000	246875000	SMYD3:200Kb:4.2e-06:1.1e-07:21:69
chr1	246900000	246925000	SMYD3:250Kb:0:0:17:95
chr1	246975000	247000000	LOC149134:25Kb:0.00014:1.7e-06:2.1e+02:2.5e+02
chr1	247450000	247475000	ZNF496:-25Kb:0:0:1.9e+02:2.8e+02
chr1	247550000	247575000	NLRP3:-25Kb:7e-05:8.7e-07:1.9e+02:2.4e+02
chr1	247625000	247650000	NLRP3:50Kb:0.0016:4e-05:94:1.4e+02
chr1	247675000	247700000	GCSAML:-25Kb:4.9e-05:6e-07:1.9e+02:2.4e+02
chr1	247700000	247725000	GCSAML-AS1:25Kb:6e-05:7.3e-07:1.9e+02:2.4e+02
chr1	247700000	247725000	OR2C3:25Kb:6e-05:7.3e-07:1.9e+02:2.4e+02
chr1	247725000	247750000	GCSAML:25Kb:0.0033:8.1e-05:1.9e+02:2.3e+02
chr1	247775000	247800000	OR2G2:25Kb:1.2e-13:1.4e-15:1.7e+02:2.6e+02
chr1	247775000	247800000	OR2G3:25Kb:1.2e-13:1.4e-15:1.7e+02:2.6e+02
chr10	600000	625000	DIP2C:-125Kb:1.4e-05:2e-07:2.1e+02:2.8e+02
chr10	975000	1000000	GTPBP4:-50Kb:0.0039:0.00015:89:1.4e+02
chr10	975000	1000000	LARP4B:0Kb:7.6e-06:9.4e-08:1.6e+02:2.3e+02
chr10	1000000	1025000	GTPBP4:-25Kb:8.5e-10:1.1e-11:1.6e+02:2.5e+02
chr10	1000000	1025000	LARP4B:25Kb:0.0065:0.00016:89:1.4e+02
chr10	1025000	1050000	IDI2:-25Kb:0.00012:1.5e-06:1.6e+02:2.2e+02
chr10	1025000	1050000	IDI2-AS1:-25Kb:0.00012:1.5e-06:1.6e+02:2.2e+02
chr10	1050000	1075000	GTPBP4:25Kb:5.1e-05:1.3e-06:1.6e+02:2.2e+02
chr10	1125000	1150000	IDI1:50Kb:0.0067:8.2e-05:15:64
chr10	1125000	1150000	WDR37:25Kb:0:0:23:1.9e+02
chr10	1150000	1175000	WDR37:50Kb:0.0034:8.3e-05:15:64
chr10	1175000	1200000	LINC00200:-25Kb:0.00074:9.1e-06:1.8e+02:2.4e+02
chr10	1525000	1550000	ADARB2-AS1:-25Kb:2e-05:2.4e-07:1.8e+02:2.5e+02
chr10	1600000	1625000	ADARB2-AS1:50Kb:3e-05:7.4e-07:1.1e+02:1.7e+02
chr10	2025000	2050000	LINC00700:-25Kb:0.00012:1.4e-06:1.8e+02:2.4e+02
chr10	2325000	2350000	LINC00701:-25Kb:0.00019:2.4e-06:1.8e+02:2.5e+02
chr10	2375000	2400000	LINC00701:25Kb:0.0035:8.5e-05:1.8e+02:2.4e+02
chr10	3075000	3100000	PFKP:-25Kb:0:0:30:2.1e+02
chr10	3125000	3150000	PFKP:25Kb:0:0:0:1.6e+02
chr10	3150000	3175000	PFKP:50Kb:0.002:7.6e-05:0:65
chr10	3150000	3175000	PITRM1-AS1:-25Kb:0:0:0:2.3e+02
chr10	4725000	4750000	LINC00704:25Kb:0.0062:0.00016:1.9e+02:2.6e+02
chr10	4800000	4825000	LINC00704:100Kb:0.00091:1.2e-05:67:1.5e+02
chr10	4875000	4900000	AKR1E2:25Kb:1.7e-07:2.1e-09:1.2e+02:2.2e+02
chr10	4875000	4900000	TUBAL3:-550Kb:0.0016:6.5e-05:28:92
chr10	4925000	4950000	AKR1C6P:-25Kb:1.2e-05:3e-07:1.2e+02:2.1e+02
chr10	4975000	5000000	AKR1C6P:25Kb:2.6e-10:3.2e-12:1.2e+02:2.4e+02
chr10	5050000	5075000	AKR1C3:-25Kb:0.00091:2.2e-05:1.2e+02:1.9e+02
chr10	5075000	5100000	AKR1C2:25Kb:0.0021:2.7e-05:1.2e+02:1.9e+02
chr10	5100000	5125000	AKR1C3:25Kb:5.1e-09:6.2e-11:1.2e+02:2.3e+02
chr10	5175000	5200000	AKR1C4:-50Kb:2.8e-05:7.1e-07:84:1.7e+02
chr10	5175000	5200000	AKR1CL1:-50Kb:2.8e-05:7.1e-07:84:1.7e+02
chr10	5200000	5225000	AKR1C4:-25Kb:4.5e-08:5.7e-10:1.2e+02:2.2e+02
chr10	5200000	5225000	AKR1CL1:-25Kb:4.5e-08:5.7e-10:1.2e+02:2.2e+02
chr10	5250000	5275000	AKR1C4:25Kb:3.2e-05:1.2e-06:1.2e+02:2e+02
chr10	5250000	5275000	AKR1CL1:25Kb:3.2e-05:1.2e-06:1.2e+02:2e+02
chr10	5350000	5375000	UCN3:-50Kb:0.00047:1.8e-05:84:1.5e+02
chr10	5375000	5400000	UCN3:-25Kb:0:0:1.2e+02:2.8e+02
chr10	5400000	5425000	TUBAL3:-25Kb:7.9e-10:1e-11:1.2e+02:2.3e+02
chr10	5425000	5450000	NET1:-25Kb:5.6e-09:7.1e-11:1.2e+02:2.2e+02
chr10	5425000	5450000	UCN3:25Kb:2.9e-10:7.5e-12:1.2e+02:2.3e+02
chr10	5450000	5475000	TUBAL3:25Kb:2e-09:5.3e-11:1.2e+02:2.2e+02
chr10	5475000	5500000	NET1:25Kb:0.0012:3e-05:1.1e+02:1.8e+02
chr10	5525000	5550000	CALML3:-25Kb:5.9e-05:7.5e-07:2.7e+02:3.5e+02
chr10	5550000	5575000	CALML5:25Kb:5.8e-05:7.5e-07:2.7e+02:3.5e+02
chr10	5575000	5600000	CALML3:25Kb:0.00029:7.3e-06:2.7e+02:3.4e+02
chr10	5575000	5600000	CALML5:50Kb:0.00027:7e-06:1.3e+02:2e+02
chr10	6025000	6050000	IL2RA:-75Kb:0.0038:9.7e-05:83:1.4e+02
chr10	6075000	6100000	IL2RA:-25Kb:1.5e-05:1.9e-07:2.4e+02:3.2e+02
chr10	6775000	6800000	LINC00707:-25Kb:6.2e-07:7.6e-09:2e+02:2.8e+02
chr10	7575000	7600000	ITIH2:-150Kb:0.0095:0.00024:49:1.2e+02
chr10	7750000	7775000	ITIH2:25Kb:0.00011:1.4e-06:2e+02:2.9e+02
chr10	7800000	7825000	ATP5C1:-25Kb:5.5e-06:1.4e-07:1e+02:2.1e+02
chr10	7800000	7825000	KIN:-25Kb:5.5e-06:1.4e-07:1e+02:2.1e+02
chr10	7825000	7850000	TAF3:-25Kb:6e-11:7.3e-13:1e+02:2.4e+02
chr10	7850000	7875000	ATP5C1:25Kb:6.4e-11:7.9e-13:1e+02:2.4e+02
chr10	7850000	7875000	KIN:25Kb:6.4e-11:7.9e-13:1e+02:2.4e+02
chr10	7875000	7900000	TAF3:25Kb:9.5e-06:2.3e-07:1e+02:2e+02
chr10	10800000	10825000	SFTA1P:-25Kb:0:0:1.2e+02:2.9e+02
chr10	10850000	10875000	SFTA1P:25Kb:0:0:1.2e+02:3.1e+02
chr10	10875000	10900000	SFTA1P:50Kb:0.0056:0.00022:80:1.5e+02
chr10	10950000	10975000	LINC00710:-25Kb:8.9e-15:2.2e-16:1.2e+02:2.8e+02
chr10	10975000	11000000	CELF2:-50Kb:0.0047:0.00019:80:1.5e+02
chr10	11000000	11025000	CELF2:-25Kb:3.9e-12:5e-14:1.2e+02:2.7e+02
chr10	11000000	11025000	LINC00710:25Kb:0:0:1.2e+02:3e+02
chr10	11025000	11050000	LINC00710:50Kb:0.0048:0.00018:80:1.5e+02
chr10	11050000	11075000	CELF2:25Kb:1.3e-07:3.3e-09:1.2e+02:2.4e+02
chr10	11100000	11125000	CELF2-AS2:-25Kb:0.00065:7.9e-06:1.2e+02:2e+02
chr10	11150000	11175000	CELF2-AS2:25Kb:0.0012:3e-05:1.2e+02:2e+02
chr10	11825000	11850000	PROSER2:-25Kb:8.2e-06:9.9e-08:2.1e+02:3e+02
chr10	12175000	12200000	CDC123:-50Kb:2.6e-06:6.5e-08:23:1.1e+02
chr10	12175000	12200000	NUDT5:-50Kb:2.6e-06:6.5e-08:23:1.1e+02
chr10	12200000	12225000	CDC123:-25Kb:0:0:34:2.3e+02
chr10	12200000	12225000	NUDT5:-25Kb:0:0:34:2.3e+02
chr10	12250000	12275000	CDC123:25Kb:0.0076:0.00029:2e+02:2.6e+02
chr10	12250000	12275000	NUDT5:25Kb:0.0076:0.00029:2e+02:2.6e+02
chr10	12575000	12600000	MIR4480:-25Kb:1.4e-05:3.6e-07:2e+02:2.6e+02
chr10	12625000	12650000	MIR4480:25Kb:9.2e-09:1.2e-10:2e+02:2.8e+02
chr10	12750000	12775000	OPTN:-375Kb:0.0021:2.7e-05:26:80
chr10	13225000	13250000	MCM10:25Kb:5.1e-06:6.2e-08:2.3e+02:3e+02
chr10	13550000	13575000	BEND7:25Kb:3e-05:3.8e-07:2.3e+02:3e+02
chr10	14575000	14600000	CDNF:-300Kb:2.1e-05:2.7e-07:27:1e+02
chr10	14575000	14600000	HSPA14:-300Kb:2.1e-05:2.7e-07:27:1e+02
chr10	15100000	15125000	OLAH:25Kb:1.9e-07:2.3e-09:1.9e+02:2.8e+02
chr10	15475000	15500000	ITGA8:-275Kb:3.7e-07:4.6e-09:49:1.3e+02
chr10	15900000	15925000	RSU1:-950Kb:0.0067:0.00045:5.2:50
chr10	15925000	15950000	RSU1:-925Kb:0.00061:3.3e-05:5.3:59
chr10	16825000	16850000	RSU1:-25Kb:0:0:54:1.7e+02
chr10	16875000	16900000	TRDMT1:-350Kb:0.00022:3e-06:24:77
chr10	16875000	16900000	VIM:-375Kb:2.3e-10:3e-12:23:1e+02
chr10	16900000	16925000	VIM:-350Kb:0.00055:1.5e-05:24:73
chr10	17175000	17200000	CUBN:25Kb:5.9e-08:7.6e-10:2e+02:2.7e+02
chr10	17225000	17250000	VIM:-25Kb:0.0036:0.00014:2e+02:2.4e+02
chr10	17250000	17275000	TRDMT1:25Kb:0.0053:0.00014:2e+02:2.4e+02
chr10	17275000	17300000	RSU1:425Kb:2.1e-05:5.7e-07:21:86
chr10	17300000	17325000	RSU1:450Kb:9.1e-05:3.6e-06:20:80
chr10	17325000	17350000	ST8SIA6:-150Kb:0.0058:7.5e-05:48:93
chr10	17325000	17350000	ST8SIA6-AS1:-100Kb:0.0013:4.9e-05:66:1.1e+02
chr10	17400000	17425000	ST8SIA6-AS1:-25Kb:0.00011:2.9e-06:2e+02:2.5e+02
chr10	17450000	17475000	ST8SIA6:-25Kb:0.0078:0.0002:2e+02:2.4e+02
chr10	17450000	17475000	ST8SIA6-AS1:25Kb:4.3e-06:5.5e-08:2e+02:2.6e+02
chr10	17700000	17725000	STAM:25Kb:6e-05:7.5e-07:2e+02:2.6e+02
chr10	18200000	18225000	SLC39A12:-25Kb:0.0055:7.1e-05:23:64
chr10	18250000	18275000	LOC100129213:-25Kb:0.0042:8.9e-05:2.4e+02:2.8e+02
chr10	18350000	18375000	LOC100129213:75Kb:0.0042:0.00011:75:1.1e+02
chr10	20125000	20150000	PLXDC2:25Kb:9.2e-05:1.2e-06:1.1e+02:1.9e+02
chr10	21475000	21500000	NEBL:25Kb:0.0015:2e-05:2.2e+02:2.8e+02
chr10	21475000	21500000	NEBL-AS1:25Kb:0.0015:2e-05:2.2e+02:2.8e+02
chr10	21550000	21575000	C10orf114:-225Kb:0.0019:2.5e-05:29:86
chr10	21550000	21575000	MIR1915:-225Kb:0.0019:2.5e-05:29:86
chr10	21575000	21600000	C10orf114:-200Kb:0.0099:0.00026:32:81
chr10	21575000	21600000	MIR1915:-200Kb:0.0099:0.00026:32:81
chr10	22300000	22325000	EBLN1:-175Kb:0.0011:2.7e-05:34:84
chr10	22450000	22475000	EBLN1:-25Kb:0:0:2.1e+02:3.2e+02
chr10	22500000	22525000	EBLN1:25Kb:0.0031:0.00012:2.1e+02:2.6e+02
chr10	22600000	22625000	DNAJC1:325Kb:0.0067:0.00038:27:70
chr10	22750000	22775000	LOC100499489:25Kb:8.2e-14:1e-15:2.1e+02:3.1e+02
chr10	22825000	22850000	DNAJC1:550Kb:0.0025:5.2e-05:23:72
chr10	22875000	22900000	DNAJC1:600Kb:0.0068:0.00048:22:64
chr10	23150000	23175000	ARMC3:-50Kb:0.0068:0.00027:1.1e+02:1.6e+02
chr10	23175000	23200000	ARMC3:-25Kb:3.8e-08:5.1e-10:2.1e+02:3e+02
chr10	23225000	23250000	ARMC3:25Kb:0.0011:2.8e-05:2.1e+02:2.7e+02
chr10	23250000	23275000	DNAJC1:975Kb:0.0025:7e-05:19:67
chr10	23275000	23300000	DNAJC1:1000Kb:0.004:0.00017:18:64
chr10	23600000	23625000	C10orf67:-25Kb:0.0072:0.00038:1.6e+02:2.1e+02
chr10	23650000	23675000	C10orf67:25Kb:2.3e-10:3.1e-12:1.6e+02:2.6e+02
chr10	23725000	23750000	C10orf67:100Kb:0.0038:0.00015:59:1.1e+02
chr10	23800000	23825000	C10orf67:175Kb:0.0021:5.7e-05:40:98
chr10	24525000	24550000	MIR603:-25Kb:9.7e-05:1.7e-06:1.6e+02:2.3e+02
chr10	24575000	24600000	MIR603:25Kb:9.7e-05:2.4e-06:1.6e+02:2.3e+02
chr10	25300000	25325000	ENKUR:-50Kb:0.003:7.5e-05:1.2e+02:1.8e+02
chr10	25350000	25375000	THNSL1:50Kb:0.0078:9.6e-05:1.2e+02:1.8e+02
chr10	25375000	25400000	ENKUR:25Kb:1.1e-07:1.4e-09:1.3e+02:2.1e+02
chr10	25425000	25450000	GPR158:-25Kb:0.00014:1.8e-06:2.2e+02:2.8e+02
chr10	25425000	25450000	GPR158-AS1:-25Kb:0.00014:1.8e-06:2.2e+02:2.8e+02
chr10	26175000	26200000	MYO3A:-25Kb:0.00044:1.1e-05:1.8e+02:2.3e+02
chr10	26225000	26250000	MYO3A:25Kb:0:0:1.8e+02:2.9e+02
chr10	26475000	26500000	GAD2:-25Kb:0:0:1.8e+02:2.8e+02
chr10	26525000	26550000	GAD2:25Kb:0:0:1.8e+02:2.9e+02
chr10	26700000	26725000	APBB1IP:-25Kb:1.8e-11:2.2e-13:1.8e+02:2.7e+02
chr10	27000000	27025000	ABI1:-150Kb:1.9e-05:4.9e-07:31:96
chr10	27025000	27050000	ABI1:-125Kb:0.001:3.9e-05:38:90
chr10	27050000	27075000	ABI1:-100Kb:1.1e-05:1.5e-07:48:1.2e+02
chr10	27350000	27375000	ANKRD26:-25Kb:2.2e-06:2.6e-08:2.1e+02:2.8e+02
chr10	27400000	27425000	MASTL:-25Kb:0.0022:2.7e-05:2.1e+02:2.7e+02
chr10	27400000	27425000	YME1L1:-25Kb:0.0022:2.7e-05:2.1e+02:2.7e+02
chr10	27725000	27750000	RAB18:-50Kb:0.00099:3.7e-05:1.1e+02:1.7e+02
chr10	27750000	27775000	RAB18:-25Kb:8.3e-07:1e-08:1.8e+02:2.7e+02
chr10	27800000	27825000	RAB18:25Kb:5.1e-05:1.3e-06:1.8e+02:2.6e+02
chr10	28000000	28025000	MKX:-25Kb:0.0088:0.00023:1.8e+02:2.4e+02
chr10	28050000	28075000	MKX:25Kb:6.9e-05:9e-07:1.8e+02:2.6e+02
chr10	28300000	28325000	ARMC4:25Kb:1.1e-07:1.4e-09:1.8e+02:2.9e+02
chr10	28575000	28600000	MPP7:25Kb:6.2e-05:7.7e-07:1.8e+02:2.8e+02
chr10	28950000	28975000	LYZL1:-625Kb:0.0016:4.1e-05:20:94
chr10	29050000	29075000	LINC00837:-25Kb:7.3e-08:9.1e-10:1.7e+02:2.8e+02
chr10	29100000	29125000	LINC00837:25Kb:0.0038:9.3e-05:1.7e+02:2.4e+02
chr10	29275000	29300000	BAMBI:325Kb:0.00024:7.1e-06:30:1.2e+02
chr10	29400000	29425000	BAMBI:450Kb:1.1e-06:1.6e-08:24:1.3e+02
chr10	29550000	29575000	LYZL1:-25Kb:0.00046:6e-06:1.7e+02:2.5e+02
chr10	29575000	29600000	BAMBI:625Kb:0.0016:6.8e-05:20:94
chr10	29700000	29725000	PTCHD3P1:25Kb:8.3e-08:1e-09:1.7e+02:2.8e+02
chr10	30600000	30625000	MTPAP:-25Kb:7.2e-10:8.8e-12:1.8e+02:2.8e+02
chr10	30800000	30825000	MAP3K8:100Kb:0.0033:4.1e-05:76:1.3e+02
chr10	30925000	30950000	LYZL2:25Kb:0:0:96:2.4e+02
chr10	32400000	32425000	KIF5B:75Kb:0.00038:9.9e-06:70:1.2e+02
chr10	32425000	32450000	KIF5B:100Kb:0.00022:2.9e-06:52:1e+02
chr10	32500000	32525000	KIF5B:175Kb:0.0084:0.00033:30:69
chr10	32675000	32700000	EPC1:25Kb:1.8e-06:2.3e-08:1.9e+02:2.6e+02
chr10	32700000	32725000	CCDC7:-25Kb:1.1e-11:1.3e-13:1.9e+02:2.8e+02
chr10	33275000	33300000	ITGB1:50Kb:1.7e-07:2e-09:1e+02:1.8e+02
chr10	34025000	34050000	LINC00838:-25Kb:1.4e-13:1.8e-15:2.4e+02:3.4e+02
chr10	34075000	34100000	LINC00838:25Kb:2.7e-05:6.9e-07:2.4e+02:3e+02
chr10	35150000	35175000	PARD3:50Kb:0.003:3.9e-05:1.2e+02:1.8e+02
chr10	35850000	35875000	GJD4:-25Kb:0:0:98:2.9e+02
chr10	35900000	35925000	GJD4:25Kb:2.8e-08:7.1e-10:98:2.2e+02
chr10	35950000	35975000	FZD8:25Kb:0.00078:1e-05:98:1.8e+02
chr10	37850000	37875000	MTRNR2L7:-25Kb:1.7e-07:2.2e-09:1.4e+02:2.3e+02
chr10	37900000	37925000	MTRNR2L7:25Kb:1.6e-05:4.1e-07:1.4e+02:2.1e+02
chr10	38100000	38125000	ZNF248:-25Kb:9.1e-15:1.1e-16:1.4e+02:2.5e+02
chr10	38350000	38375000	ZNF37A:-25Kb:7.9e-05:9.6e-07:1.6e+02:2.2e+02
chr10	38425000	38450000	LOC100129055:-25Kb:0.00015:2.4e-06:1.6e+02:2.2e+02
chr10	38475000	38500000	LOC100129055:25Kb:0.00015:3.6e-06:1.6e+02:2.1e+02
chr10	42975000	43000000	LINC00839:25Kb:1.4e-07:1.7e-09:1.7e+02:2.3e+02
chr10	43150000	43175000	ZNF33B:25Kb:0.00048:1.8e-05:1.7e+02:2.2e+02
chr10	43175000	43200000	ZNF33B:50Kb:0.00048:1.7e-05:90:1.4e+02
chr10	43250000	43275000	BMS1:-25Kb:0.0072:9.2e-05:1.7e+02:2.1e+02
chr10	43250000	43275000	ZNF33B:125Kb:9.4e-09:1.2e-10:39:1.1e+02
chr10	43350000	43375000	RET:-200Kb:9.6e-10:1.3e-11:29:1e+02
chr10	43375000	43400000	RET:-175Kb:0.0012:8.2e-05:33:75
chr10	43400000	43425000	RET:-150Kb:4.9e-06:2e-07:38:95
chr10	43425000	43450000	RET:-125Kb:0.0033:0.00027:45:84
chr10	43450000	43475000	MIR5100:-25Kb:3.3e-07:8.6e-09:2.1e+02:2.8e+02
chr10	43450000	43475000	RET:-100Kb:7.1e-07:1.9e-08:56:1.2e+02
chr10	43500000	43525000	MIR5100:25Kb:1.2e-10:1.5e-12:2.1e+02:2.9e+02
chr10	43525000	43550000	MIR5100:50Kb:0.0031:0.00012:1.1e+02:1.5e+02
chr10	43525000	43550000	RET:-25Kb:5.8e-05:3.2e-06:2.1e+02:2.6e+02
chr10	43650000	43675000	CSGALNACT2:25Kb:3.3e-05:4.2e-07:2.1e+02:2.7e+02
chr10	43775000	43800000	RASGEF1A:25Kb:5.6e-06:6.8e-08:2.1e+02:2.7e+02
chr10	44100000	44125000	ZNF32:-25Kb:0.0035:4.3e-05:2e+02:2.4e+02
chr10	44100000	44125000	ZNF32-AS1:-25Kb:0.0035:4.3e-05:2e+02:2.4e+02
chr10	44100000	44125000	ZNF32-AS2:-25Kb:0.0035:4.3e-05:2e+02:2.4e+02
chr10	44125000	44150000	ZNF32-AS3:25Kb:0.0033:4.1e-05:2e+02:2.4e+02
chr10	44125000	44150000	ZNF485:25Kb:0.0033:4.1e-05:2e+02:2.4e+02
chr10	44325000	44350000	LINC00840:-25Kb:0.005:0.00013:2e+02:2.4e+02
chr10	44375000	44400000	LINC00840:25Kb:0.0014:1.8e-05:2e+02:2.5e+02
chr10	44425000	44450000	LINC00841:25Kb:0.00012:1.4e-06:2e+02:2.5e+02
chr10	44800000	44825000	LOC100130539:25Kb:0.00053:6.5e-06:2e+02:2.5e+02
chr10	45375000	45400000	TMEM72:-25Kb:2.2e-05:2.8e-07:2e+02:2.5e+02
chr10	45425000	45450000	C10orf10:-25Kb:1.7e-11:2.1e-13:1.8e+02:2.5e+02
chr10	45425000	45450000	RASSF4:-25Kb:1.7e-11:2.1e-13:1.8e+02:2.5e+02
chr10	45425000	45450000	TMEM72-AS1:-25Kb:1.7e-11:2.1e-13:1.8e+02:2.5e+02
chr10	45775000	45800000	OR13A1:-25Kb:2.7e-11:3.3e-13:1.8e+02:2.5e+02
chr10	46950000	46975000	PPYR1:-125Kb:0.007:0.00047:7.5:1.3e+02
chr10	46975000	47000000	HNRNPA1P33:-150Kb:4.2e-09:5.8e-11:4.5:2.4e+02
chr10	46975000	47000000	PPYR1:-100Kb:0:0:14:3.3e+02
chr10	47000000	47025000	GPRIN2:25Kb:5.6e-06:3.8e-07:5e+02:6.8e+02
chr10	47000000	47025000	HNRNPA1P33:-125Kb:1.7e-07:8.8e-09:7.5:2.1e+02
chr10	47000000	47025000	PPYR1:-75Kb:0:0:32:3.5e+02
chr10	47025000	47050000	HNRNPA1P33:-100Kb:1.7e-07:7.1e-09:14:2.2e+02
chr10	47025000	47050000	PPYR1:-50Kb:0.00045:2.4e-05:3.2e+02:4.7e+02
chr10	47050000	47075000	GPRIN2:75Kb:4.6e-11:1.9e-12:32:2.8e+02
chr10	47050000	47075000	HNRNPA1P33:-75Kb:0.00016:1.1e-05:32:1.8e+02
chr10	47075000	47100000	GPRIN2:100Kb:0:0:14:3.3e+02
chr10	47100000	47125000	GPRIN2:125Kb:8.4e-12:2.3e-13:7.5:2.7e+02
chr10	47100000	47125000	HNRNPA1P33:-25Kb:1.7e-07:9.4e-09:5e+02:7e+02
chr10	47100000	47125000	PPYR1:25Kb:2.3e-09:9.2e-11:5e+02:7.3e+02
chr10	47125000	47150000	GPRIN2:150Kb:1.4e-09:7.6e-11:4.5:2.4e+02
chr10	50075000	50100000	LRRC18:-25Kb:0.0017:2.1e-05:2.2e+02:3.2e+02
chr10	50275000	50300000	VSTM4:-25Kb:0.001:1.2e-05:2.2e+02:3.2e+02
chr10	50325000	50350000	VSTM4:25Kb:0.0054:0.00013:2.2e+02:3.1e+02
chr10	50475000	50500000	C10orf71:-25Kb:2.6e-07:6.6e-09:2.2e+02:3.3e+02
chr10	50525000	50550000	C10orf71:25Kb:4.1e-08:5.2e-10:2.2e+02:3.4e+02
chr10	50750000	50775000	ERCC6:25Kb:2.8e-09:3.5e-11:1.1e+02:2.4e+02
chr10	50750000	50775000	PGBD3:25Kb:2.8e-09:3.5e-11:1.1e+02:2.4e+02
chr10	50775000	50800000	ERCC6:50Kb:0.0041:0.0001:61:1.4e+02
chr10	50775000	50800000	PGBD3:50Kb:0.0041:0.0001:61:1.4e+02
chr10	51500000	51525000	AGAP7:25Kb:2.1e-08:2.6e-10:4.7:1.2e+02
chr10	51500000	51525000	MSMB:-25Kb:0:0:0:3e+02
chr10	51500000	51525000	NCOA4:-50Kb:7.2e-11:2.7e-12:0:1.3e+02
chr10	51525000	51550000	NCOA4:-25Kb:0:0:0:2.7e+02
chr10	51550000	51575000	MSMB:25Kb:0:0:0:2.7e+02
chr10	51575000	51600000	NCOA4:25Kb:0:0:0:1.7e+02
chr10	52550000	52575000	A1CF:-75Kb:5.8e-06:3e-07:77:1.3e+02
chr10	52575000	52600000	A1CF:-50Kb:5.7e-15:2.2e-16:1.1e+02:2e+02
chr10	52600000	52625000	A1CF:-25Kb:0:0:2.1e+02:3.1e+02
chr10	52650000	52675000	A1CF:25Kb:0:0:2.1e+02:3e+02
chr10	54225000	54250000	DKK1:175Kb:0.00039:2.1e-05:47:1e+02
chr10	54225000	54250000	PRKG1-AS1:175Kb:0.00039:2.1e-05:47:1e+02
chr10	54250000	54275000	DKK1:200Kb:2.7e-05:1.1e-06:43:1.1e+02
chr10	54250000	54275000	PRKG1-AS1:200Kb:2.7e-05:1.1e-06:43:1.1e+02
chr10	54300000	54325000	DKK1:250Kb:7.8e-07:1.1e-08:36:1.1e+02
chr10	54300000	54325000	PRKG1-AS1:250Kb:7.8e-07:1.1e-08:36:1.1e+02
chr10	54325000	54350000	DKK1:275Kb:1.3e-05:3.6e-07:34:1e+02
chr10	54325000	54350000	PRKG1-AS1:275Kb:1.3e-05:3.6e-07:34:1e+02
chr10	54375000	54400000	DKK1:325Kb:0.00075:5.1e-05:30:82
chr10	54375000	54400000	PRKG1-AS1:325Kb:0.00075:5.1e-05:30:82
chr10	54500000	54525000	MBL2:-25Kb:0:0:2e+02:3.5e+02
chr10	54550000	54575000	MBL2:25Kb:0.003:7.6e-05:1.4e+02:2e+02
chr10	58075000	58100000	ZWINT:-25Kb:9.1e-15:1.1e-16:1.4e+02:2.4e+02
chr10	59925000	59950000	CISD1:-100Kb:4.1e-09:5e-11:64:1.5e+02
chr10	59925000	59950000	IPMK:-100Kb:4.1e-09:5e-11:64:1.5e+02
chr10	60100000	60125000	TFAM:-25Kb:1.1e-12:1.4e-14:2e+02:3e+02
chr10	60200000	60225000	BICC1:-50Kb:0.0019:4.7e-05:1.1e+02:1.7e+02
chr10	60225000	60250000	BICC1:-25Kb:6.5e-08:8e-10:2e+02:2.8e+02
chr10	60700000	60725000	PHYHIPL:-225Kb:0.0015:1.9e-05:34:99
chr10	61675000	61700000	C10orf40:-25Kb:0.00036:4.5e-06:2.5e+02:3.2e+02
chr10	61725000	61750000	C10orf40:25Kb:0.0036:0.00014:2.5e+02:3.1e+02
chr10	61750000	61775000	C10orf40:50Kb:0.0036:0.00013:1.2e+02:1.8e+02
chr10	62400000	62425000	CDK1:-125Kb:0.0018:5.1e-05:37:89
chr10	62425000	62450000	ANK3:-50Kb:0.0048:0.00012:1.2e+02:1.7e+02
chr10	62500000	62525000	ANK3:25Kb:6.3e-09:7.9e-11:2.2e+02:3e+02
chr10	62500000	62525000	CDK1:-25Kb:0:0:1.6e+02:2.8e+02
chr10	68700000	68725000	LRRTM3:25Kb:0:0:64:2.3e+02
chr10	69550000	69575000	DNAJC12:-25Kb:0:0:65:2e+02
chr10	69900000	69925000	HERC4:75Kb:0.00053:6.6e-06:77:1.8e+02
chr10	69900000	69925000	MYPN:50Kb:0.00014:1.7e-06:1.1e+02:2.2e+02
[truncated: 14,891 more rows]
