# Supplementary material for: Promoter-enhancer interactions identified from Hi-C data using probabilistic models and hierarchical topological domains
Source: Nat Commun. 2017 Dec 21;8:2237. doi: 10.1038/s41467-017-02386-3 (PMC5740158; doi:10.1038/s41467-017-02386-3)
Supplement: Supplementary file 4 — Supplementary Data 1 [file 41467_2017_2386_MOESM4_ESM.zip › lib25_NHEK.enh_1e-4.bed]

chr1	500000	525000	LOC100288069:-200Kb:2.5e-06:1.1e-07:0:48
chr1	525000	550000	LOC100288069:-175Kb:0:0:0:1.9e+02
chr1	575000	600000	LOC100288069:-125Kb:1.1e-09:3.3e-11:1.1e+02:1.7e+02
chr1	600000	625000	LINC00115:-150Kb:9.3e-10:1.3e-11:1.1e+02:1.7e+02
chr1	600000	625000	LOC643837:-150Kb:9.3e-10:1.3e-11:1.1e+02:1.7e+02
chr1	1075000	1100000	B3GALT6:-75Kb:2.1e-07:2.7e-09:47:1e+02
chr1	1075000	1100000	SDF4:-75Kb:2.1e-07:2.7e-09:47:1e+02
chr1	1100000	1125000	TNFRSF18:-25Kb:5.5e-11:6.9e-13:1.3e+02:2e+02
chr1	1100000	1125000	TNFRSF4:-25Kb:5.5e-11:6.9e-13:1.3e+02:2e+02
chr1	1125000	1150000	MIR200A:25Kb:3.8e-11:4.8e-13:1.3e+02:2e+02
chr1	1125000	1150000	MIR200B:25Kb:3.8e-11:4.8e-13:1.3e+02:2e+02
chr1	1125000	1150000	MIR429:25Kb:3.8e-11:4.8e-13:1.3e+02:2e+02
chr1	1125000	1150000	TTLL10:25Kb:3.8e-11:4.8e-13:1.3e+02:2e+02
chr1	1275000	1300000	AURKAIP1:-25Kb:7.2e-08:1.8e-09:86:1.4e+02
chr1	1300000	1325000	CCNL2:-25Kb:0:0:86:1.8e+02
chr1	1300000	1325000	DVL1:25Kb:7.6e-08:9.1e-10:86:1.4e+02
chr1	1300000	1325000	LOC148413:-25Kb:0:0:86:1.8e+02
chr1	1300000	1325000	MRPL20:-25Kb:0:0:86:1.8e+02
chr1	1300000	1325000	MXRA8:25Kb:7.6e-08:9.1e-10:86:1.4e+02
chr1	1325000	1350000	ANKRD65:-25Kb:0:0:86:1.7e+02
chr1	1325000	1350000	AURKAIP1:25Kb:0:0:86:1.8e+02
chr1	1325000	1350000	TMEM88B:-25Kb:0:0:86:1.7e+02
chr1	1325000	1350000	VWA1:-25Kb:0:0:86:1.7e+02
chr1	1350000	1375000	CCNL2:25Kb:0:0:86:1.7e+02
chr1	1350000	1375000	LOC148413:25Kb:0:0:86:1.7e+02
chr1	1350000	1375000	MRPL20:25Kb:0:0:86:1.7e+02
chr1	1500000	1525000	C1orf233:-25Kb:0:0:55:1.7e+02
chr1	1500000	1525000	MIB2:-50Kb:1.3e-06:3.3e-08:27:83
chr1	1500000	1525000	MMP23A:-50Kb:1.3e-06:3.3e-08:27:83
chr1	1500000	1525000	MMP23B:-50Kb:1.3e-06:3.3e-08:27:83
chr1	1525000	1550000	MIB2:-25Kb:8.6e-07:1e-08:55:1.1e+02
chr1	1525000	1550000	MMP23A:-25Kb:8.6e-07:1e-08:55:1.1e+02
chr1	1525000	1550000	MMP23B:-25Kb:8.6e-07:1e-08:55:1.1e+02
chr1	1525000	1550000	SSU72:25Kb:0:0:55:1.7e+02
chr1	1550000	1575000	C1orf233:25Kb:3.4e-07:8.3e-09:55:1.1e+02
chr1	1550000	1575000	SSU72:50Kb:1e-06:2.6e-08:27:83
chr1	1875000	1900000	GABRD:-75Kb:0:0:54:1.4e+02
chr1	1875000	1900000	KIAA1751:-50Kb:8.8e-12:2.2e-13:86:1.5e+02
chr1	1875000	1900000	PRKCZ:-100Kb:8.3e-07:1e-08:38:91
chr1	1900000	1925000	GABRD:-50Kb:3.4e-08:1.3e-09:86:1.4e+02
chr1	1900000	1925000	KIAA1751:-25Kb:8.8e-12:2.1e-13:1.9e+02:2.6e+02
chr1	1925000	1950000	GABRD:-25Kb:6.7e-09:1.7e-10:1.9e+02:2.5e+02
chr1	1950000	1975000	KIAA1751:25Kb:4.3e-09:1.6e-10:1.9e+02:2.5e+02
chr1	2100000	2125000	MORN1:-200Kb:5e-05:1.3e-06:21:66
chr1	2100000	2125000	RER1:-200Kb:5e-05:1.3e-06:21:66
chr1	2125000	2150000	MORN1:-175Kb:5.1e-07:6.7e-09:24:78
chr1	2125000	2150000	RER1:-175Kb:5.1e-07:6.7e-09:24:78
chr1	2175000	2200000	SKI:25Kb:9.5e-08:1.2e-09:1.5e+02:2e+02
chr1	2250000	2275000	LOC100129534:-25Kb:0:0:1.5e+02:2.3e+02
chr1	2250000	2275000	MORN1:-50Kb:7.8e-05:3.1e-06:77:1.2e+02
chr1	2250000	2275000	RER1:-50Kb:7.8e-05:3.1e-06:77:1.2e+02
chr1	2300000	2325000	C1orf86:175Kb:2.6e-07:3.2e-09:24:78
chr1	2525000	2550000	MMEL1:-25Kb:3.4e-09:5.2e-11:1.5e+02:2.1e+02
chr1	2675000	2700000	TTC34:-25Kb:2.1e-10:2.5e-12:47:1.2e+02
chr1	3725000	3750000	CEP104:-25Kb:0:0:46:2.4e+02
chr1	3725000	3750000	DFFB:-25Kb:0:0:46:2.4e+02
chr1	3750000	3775000	C1orf174:-50Kb:2.2e-05:5.6e-07:16:86
chr1	3750000	3775000	LOC100133612:-50Kb:2.2e-05:5.6e-07:16:86
chr1	3775000	3800000	C1orf174:-25Kb:0:0:46:2e+02
chr1	3775000	3800000	CEP104:25Kb:1.7e-11:4.1e-13:46:1.5e+02
chr1	3775000	3800000	DFFB:25Kb:1.7e-11:4.1e-13:46:1.5e+02
chr1	3775000	3800000	LOC100133612:-25Kb:0:0:46:2e+02
chr1	3800000	3825000	CEP104:50Kb:1.4e-05:5.4e-07:16:86
chr1	3800000	3825000	DFFB:50Kb:1.4e-05:5.4e-07:16:86
chr1	3825000	3850000	C1orf174:25Kb:3.3e-05:1.3e-06:46:1.1e+02
chr1	3825000	3850000	LOC100133612:25Kb:3.3e-05:1.3e-06:46:1.1e+02
chr1	3825000	3850000	LOC728716:-175Kb:7.4e-06:9.1e-08:26:1e+02
chr1	4425000	4450000	LOC284661:-25Kb:1.6e-07:2e-09:2.1e+02:2.9e+02
chr1	4675000	4700000	AJAP1:-25Kb:1.1e-13:1.3e-15:39:1.6e+02
chr1	6075000	6100000	KCNAB2:25Kb:4.2e-05:5.1e-07:1.3e+02:2e+02
chr1	6075000	6100000	NPHP4:25Kb:4.2e-05:5.1e-07:1.3e+02:2e+02
chr1	6400000	6425000	ACOT7:-50Kb:2.3e-05:2.8e-07:1e+02:1.8e+02
chr1	6550000	6575000	PLEKHG5:-25Kb:4.1e-06:5e-08:1.4e+02:2.3e+02
chr1	6700000	6725000	THAP3:25Kb:1.2e-10:1.4e-12:1.4e+02:2.5e+02
chr1	8025000	8050000	SLC45A1:-350Kb:9.8e-05:2.6e-06:51:1.1e+02
chr1	8350000	8375000	SLC45A1:-25Kb:2.4e-06:3.2e-08:1.5e+02:2.2e+02
chr1	9050000	9075000	SLC2A7:-25Kb:6.3e-06:7.9e-08:2.3e+02:3e+02
chr1	9250000	9275000	H6PD:-25Kb:3.7e-13:4.6e-15:2.3e+02:3.2e+02
chr1	11075000	11100000	TARDBP:25Kb:6.1e-05:7.4e-07:60:1.3e+02
chr1	11875000	11900000	NPPA:-25Kb:1.7e-07:6.2e-09:1.7e+02:2.7e+02
chr1	11875000	11900000	NPPA-AS1:-25Kb:1.7e-07:6.2e-09:1.7e+02:2.7e+02
chr1	11875000	11900000	NPPB:-25Kb:1.7e-07:6.2e-09:1.7e+02:2.7e+02
chr1	11925000	11950000	NPPA:25Kb:0:0:1.7e+02:3.7e+02
chr1	11925000	11950000	NPPA-AS1:25Kb:0:0:1.7e+02:3.7e+02
chr1	11925000	11950000	NPPB:25Kb:0:0:1.7e+02:3.7e+02
chr1	11950000	11975000	NPPA:50Kb:1.6e-07:3.9e-09:89:1.9e+02
chr1	11950000	11975000	NPPA-AS1:50Kb:1.6e-07:3.9e-09:89:1.9e+02
chr1	11950000	11975000	NPPB:50Kb:1.6e-07:3.9e-09:89:1.9e+02
chr1	12175000	12200000	MIR4632:-75Kb:0:0:80:2.4e+02
chr1	12300000	12325000	VPS13D:25Kb:0:0:30:2e+02
chr1	12725000	12750000	AADACL3:-50Kb:8.7e-10:2.3e-11:1.6:1e+02
chr1	12750000	12775000	AADACL3:-25Kb:0:0:1.5:2.2e+02
chr1	12750000	12775000	C1orf158:-50Kb:1.3e-07:1.6e-09:1.6:91
chr1	15875000	15900000	CASP9:25Kb:9.1e-09:1.2e-10:1.6e+02:2.8e+02
chr1	15875000	15900000	DNAJC16:25Kb:9.1e-09:1.2e-10:1.6e+02:2.8e+02
chr1	15975000	16000000	PLEKHM2:-25Kb:2.4e-07:3.2e-09:1.6e+02:2.7e+02
chr1	16275000	16300000	ZBTB17:-25Kb:1.1e-06:1.4e-08:2e+02:3.1e+02
chr1	16525000	16550000	RSG1:-25Kb:1.2e-07:1.4e-09:2.2e+02:3.1e+02
chr1	16550000	16575000	ARHGEF19:25Kb:6.3e-08:7.7e-10:2.2e+02:3.1e+02
chr1	16775000	16800000	CROCCP3:-25Kb:0:0:54:1.9e+02
chr1	16925000	16950000	CROCC:-300Kb:0:0:2.5:1.2e+02
chr1	16925000	16950000	CROCCP2:-25Kb:0:0:48:2e+02
chr1	16925000	16950000	ESPNP:-100Kb:5.4e-08:2.1e-09:5.3:93
chr1	16925000	16950000	MST1P2:-25Kb:0:0:48:2e+02
chr1	16950000	16975000	NBPF1:25Kb:0:0:48:2e+02
chr1	17000000	17025000	ESPNP:-25Kb:0:0:0:1.8e+02
chr1	17025000	17050000	NBPF1:100Kb:7.1e-08:4e-09:5.3:93
chr1	17050000	17075000	ESPNP:25Kb:0:0:0:1.6e+02
chr1	17200000	17225000	CROCC:-25Kb:9.5e-09:2.5e-10:28:1.2e+02
chr1	17200000	17225000	ESPNP:175Kb:4e-07:2.1e-08:4.2:86
chr1	17200000	17225000	NBPF1:275Kb:9.3e-07:6.5e-08:2.7:83
chr1	17225000	17250000	NBPF1:300Kb:8e-15:3.3e-16:2.5:1.2e+02
chr1	17250000	17275000	NBPF1:325Kb:0:0:2.4:1.5e+02
chr1	17825000	17850000	ARHGEF10L:-25Kb:5.7e-06:7e-08:1.5e+02:2.3e+02
chr1	19150000	19175000	TAS1R2:-25Kb:0:0:2.1e+02:3.4e+02
chr1	19400000	19425000	ALDH4A1:175Kb:8.5e-09:1.1e-10:39:1.4e+02
chr1	20275000	20300000	PLA2G2E:25Kb:2.6e-05:3.2e-07:2.5e+02:3.3e+02
chr1	20425000	20450000	PLA2G2F:-25Kb:1e-09:1.3e-11:2.5e+02:3.6e+02
chr1	20450000	20475000	PLA2G2D:25Kb:1.6e-09:2.1e-11:2.5e+02:3.6e+02
chr1	20525000	20550000	CAMK2N1:-275Kb:9.9e-06:1.3e-07:34:1.2e+02
chr1	20525000	20550000	LOC339505:-225Kb:5.4e-05:6.9e-07:40:1.2e+02
chr1	20575000	20600000	VWA5B1:-25Kb:2.4e-08:5.9e-10:2.5e+02:3.5e+02
chr1	20625000	20650000	VWA5B1:25Kb:0:0:2.5e+02:3.9e+02
chr1	20850000	20875000	FAM43B:-25Kb:5e-09:6.1e-11:2.5e+02:3.5e+02
chr1	21075000	21100000	SH2D5:25Kb:2.2e-06:2.7e-08:2.3e+02:3.1e+02
chr1	21625000	21650000	ECE1:-25Kb:2.6e-14:3.3e-16:2e+02:3.2e+02
chr1	22725000	22750000	WNT4:275Kb:4.4e-06:5.5e-08:34:1.2e+02
chr1	23150000	23175000	MIR4253:-25Kb:0:0:2.7e+02:4.1e+02
chr1	23250000	23275000	C1QB:275Kb:9.8e-08:1.3e-09:34:1.2e+02
chr1	23850000	23875000	MDS2:-100Kb:3.6e-08:4.5e-10:61:1.5e+02
chr1	23900000	23925000	ID3:25Kb:2.9e-05:3.6e-07:2.4e+02:3.1e+02
chr1	23950000	23975000	E2F2:100Kb:5.5e-08:6.8e-10:61:1.5e+02
chr1	24100000	24125000	CNR2:-125Kb:2.5e-06:9.8e-08:14:89
chr1	24100000	24125000	GALE:-25Kb:4e-09:1.5e-10:1.1e+02:2e+02
chr1	24125000	24150000	CNR2:-100Kb:3.6e-12:9.3e-14:19:1.2e+02
chr1	24125000	24150000	FUCA1:-50Kb:2.3e-11:6e-13:46:1.5e+02
chr1	24125000	24150000	HMGCL:-25Kb:6.3e-06:1.6e-07:1.1e+02:1.9e+02
chr1	24125000	24150000	LOC100506963:25Kb:1e-08:1.3e-10:1.1e+02:2e+02
chr1	24125000	24150000	LYPLA2:25Kb:1e-08:1.3e-10:1.1e+02:2e+02
chr1	24125000	24150000	PITHD1:25Kb:1e-08:1.3e-10:1.1e+02:2e+02
chr1	24150000	24175000	FUCA1:-25Kb:0:0:1.1e+02:2.4e+02
chr1	24150000	24175000	GALE:25Kb:2.3e-06:1.2e-07:1.1e+02:1.9e+02
chr1	24175000	24200000	CNR2:-50Kb:1.3e-05:6.6e-07:46:1.2e+02
chr1	24175000	24200000	GALE:50Kb:1.4e-11:3.6e-13:46:1.5e+02
chr1	24175000	24200000	HMGCL:25Kb:0:0:1.1e+02:2.4e+02
chr1	24200000	24225000	CNR2:-25Kb:1.6e-12:2.1e-14:1.1e+02:2.2e+02
chr1	24200000	24225000	FUCA1:25Kb:1.3e-06:5e-08:1.1e+02:1.9e+02
chr1	24225000	24250000	FUCA1:50Kb:1e-05:5.3e-07:46:1.2e+02
chr1	24225000	24250000	GALE:100Kb:2.5e-12:3.2e-14:19:1.2e+02
chr1	24225000	24250000	LOC100506963:125Kb:2e-06:5.1e-08:14:89
chr1	24225000	24250000	LYPLA2:125Kb:2e-06:5.1e-08:14:89
chr1	24225000	24250000	PITHD1:125Kb:2e-06:5.1e-08:14:89
chr1	24400000	24425000	MYOM3:-25Kb:9.7e-09:1.2e-10:2.5e+02:3.4e+02
chr1	24475000	24500000	IFNLR1:-25Kb:6.3e-06:7.9e-08:2.5e+02:3.2e+02
chr1	24525000	24550000	GRHL3:-100Kb:1.3e-06:1.6e-08:70:1.5e+02
chr1	24600000	24625000	LOC284632:75Kb:2.1e-05:8.5e-07:91:1.6e+02
chr1	24625000	24650000	LOC284632:100Kb:8.6e-07:2.3e-08:70:1.5e+02
chr1	24700000	24725000	LOC284632:175Kb:5e-14:6.7e-16:42:1.6e+02
chr1	26050000	26075000	MAN1C1:125Kb:7.1e-06:9.1e-08:59:1.3e+02
chr1	26100000	26125000	MAN1C1:175Kb:4.4e-05:1.1e-06:41:1e+02
chr1	26150000	26175000	PAFAH2:-150Kb:6.4e-05:2.5e-06:48:1.1e+02
chr1	26225000	26250000	PAFAH2:-75Kb:3.5e-06:9e-08:84:1.5e+02
chr1	26250000	26275000	MIR3917:25Kb:3e-07:3.8e-09:2.5e+02:3.2e+02
chr1	26250000	26275000	STMN1:25Kb:3e-07:3.8e-09:2.5e+02:3.2e+02
chr1	26275000	26300000	PAFAH2:-25Kb:0:0:2.5e+02:3.7e+02
chr1	26300000	26325000	MIR3917:75Kb:7.1e-06:1.8e-07:84:1.5e+02
chr1	26300000	26325000	STMN1:75Kb:7.1e-06:1.8e-07:84:1.5e+02
chr1	26400000	26425000	TRIM63:25Kb:2.1e-10:2.6e-12:2.3e+02:3.2e+02
chr1	26425000	26450000	FAM110D:-50Kb:1.8e-07:2.3e-09:1.2e+02:2e+02
chr1	26425000	26450000	ZNF593:-50Kb:1.8e-07:2.3e-09:1.2e+02:2e+02
chr1	26475000	26500000	PDIK1L:50Kb:1.8e-07:2.2e-09:1.2e+02:2e+02
chr1	26850000	26875000	MIR1976:-25Kb:1.4e-09:1.8e-11:2e+02:2.9e+02
chr1	26875000	26900000	RPS6KA1:25Kb:1.7e-09:2.1e-11:2e+02:2.9e+02
chr1	26900000	26925000	MIR1976:25Kb:1.1e-06:2.8e-08:2e+02:2.7e+02
chr1	26925000	26950000	ARID1A:-75Kb:7.3e-07:9.2e-09:77:1.5e+02
chr1	26925000	26950000	PIGV:-175Kb:5.7e-11:7.2e-13:37:1.3e+02
chr1	27075000	27100000	PIGV:-25Kb:2.8e-07:7.3e-09:2e+02:2.7e+02
chr1	27625000	27650000	CD164L2:-75Kb:1.1e-08:1.4e-10:68:1.6e+02
chr1	27625000	27650000	FCN3:-75Kb:1.1e-08:1.4e-10:68:1.6e+02
chr1	27625000	27650000	GPR3:-75Kb:1.1e-08:1.4e-10:68:1.6e+02
chr1	27625000	27650000	LOC644961:-25Kb:7.7e-08:9.8e-10:2e+02:2.8e+02
chr1	27625000	27650000	SYTL1:-25Kb:7.7e-08:9.8e-10:2e+02:2.8e+02
chr1	27650000	27675000	TMEM222:25Kb:3.7e-08:9.2e-10:2e+02:2.8e+02
chr1	27675000	27700000	CD164L2:-25Kb:8.7e-08:2.3e-09:1.9e+02:2.8e+02
chr1	27675000	27700000	FCN3:-25Kb:8.7e-08:2.3e-09:1.9e+02:2.8e+02
chr1	27675000	27700000	GPR3:-25Kb:8.7e-08:2.3e-09:1.9e+02:2.8e+02
chr1	27700000	27725000	MAP3K6:25Kb:1.8e-07:2.3e-09:1.9e+02:2.8e+02
chr1	27700000	27725000	TMEM222:75Kb:1.1e-08:1.3e-10:68:1.6e+02
chr1	27925000	27950000	IFI6:-50Kb:2.5e-09:3.2e-11:1.1e+02:2e+02
chr1	27975000	28000000	AHDC1:50Kb:6.2e-09:8.1e-11:1.1e+02:2e+02
chr1	28050000	28075000	STX12:-25Kb:6.7e-06:8.1e-08:2.1e+02:2.8e+02
chr1	28075000	28100000	FAM76A:25Kb:7.6e-06:9.3e-08:2.1e+02:2.8e+02
chr1	28250000	28275000	XKR8:-25Kb:3.8e-06:4.7e-08:2.4e+02:3.1e+02
chr1	28275000	28300000	SMPDL3B:25Kb:4e-06:4.8e-08:2.4e+02:3.1e+02
chr1	28300000	28325000	XKR8:25Kb:5.9e-06:1.5e-07:2.4e+02:3.1e+02
chr1	28400000	28425000	PTAFR:-100Kb:2e-05:5.1e-07:59:1.3e+02
chr1	28425000	28450000	PTAFR:-75Kb:1.5e-08:1.9e-10:79:1.7e+02
chr1	28500000	28525000	EYA3:100Kb:3.7e-05:9.2e-07:59:1.3e+02
chr1	28525000	28550000	EYA3:125Kb:2e-06:2.4e-08:47:1.2e+02
chr1	28600000	28625000	SESN2:25Kb:4.3e-07:5.4e-09:2e+02:2.8e+02
chr1	29525000	29550000	MECR:-25Kb:0:0:33:2.1e+02
chr1	29525000	29550000	PTPRU:-25Kb:0:0:33:2.1e+02
chr1	31200000	31225000	LAPTM5:-25Kb:2.6e-09:3.3e-11:2.8e+02:3.9e+02
chr1	31225000	31250000	MIR4420:25Kb:3.6e-09:4.5e-11:2.8e+02:3.9e+02
chr1	31250000	31275000	SDC3:-125Kb:0:0:44:2e+02
chr1	31275000	31300000	SDC3:-100Kb:1.5e-09:3.7e-11:57:1.6e+02
chr1	31675000	31700000	NKAIN1:-25Kb:1e-10:1.3e-12:2.3e+02:3.3e+02
chr1	32000000	32025000	LOC284551:25Kb:5.3e-14:6.7e-16:2.3e+02:3.4e+02
chr1	32050000	32075000	HCRTR1:-25Kb:7.5e-09:9.4e-11:2.6e+02:3.5e+02
chr1	32050000	32075000	TINAGL1:25Kb:1.2e-06:1.6e-08:2.6e+02:3.4e+02
chr1	32175000	32200000	MIR4254:-25Kb:0:0:2.6e+02:3.7e+02
chr1	32300000	32325000	SPOCD1:25Kb:1.4e-08:1.7e-10:2.6e+02:3.3e+02
chr1	32600000	32625000	TXLNA:-25Kb:1.2e-05:1.4e-07:2.2e+02:2.9e+02
chr1	32950000	32975000	ZBTB8B:25Kb:0:0:2e+02:3.1e+02
chr1	33375000	33400000	HPCA:25Kb:1.1e-09:1.4e-11:1.8e+02:2.9e+02
chr1	33375000	33400000	TMEM54:25Kb:1.1e-09:1.4e-11:1.8e+02:2.9e+02
chr1	33450000	33475000	RNF19B:25Kb:8.8e-07:1.1e-08:1.8e+02:2.7e+02
chr1	35275000	35300000	GJA4:25Kb:2.1e-13:2.6e-15:2e+02:3e+02
chr1	35300000	35325000	GJA4:50Kb:4.5e-09:1.1e-10:1e+02:1.7e+02
chr1	35325000	35350000	DLGAP3:-25Kb:4.1e-06:1e-07:2e+02:2.6e+02
chr1	35350000	35375000	SMIM12:25Kb:9.8e-06:1.2e-07:2e+02:2.6e+02
chr1	35375000	35400000	DLGAP3:25Kb:1.4e-12:1.7e-14:2e+02:2.9e+02
chr1	35650000	35675000	ZMYM4:-75Kb:2.5e-07:4.9e-09:49:1.1e+02
chr1	35675000	35700000	ZMYM4:-50Kb:2.5e-07:6.1e-09:86:1.5e+02
chr1	35725000	35750000	SFPQ:75Kb:5.6e-07:7e-09:49:1.1e+02
chr1	35750000	35775000	SFPQ:100Kb:9.3e-06:2.3e-07:60:1.2e+02
chr1	35900000	35925000	KIAA0319L:-100Kb:2.9e-06:3.6e-08:64:1.2e+02
chr1	35900000	35925000	NCDN:-100Kb:2.9e-06:3.6e-08:64:1.2e+02
chr1	35900000	35925000	TFAP2E:-125Kb:2.3e-05:6e-07:53:1.1e+02
chr1	36025000	36050000	C1orf216:-150Kb:0:0:46:1.5e+02
chr1	36100000	36125000	C1orf216:-75Kb:2.2e-09:5.6e-11:74:1.4e+02
chr1	36125000	36150000	PSMB2:25Kb:9.5e-06:3.6e-07:2.4e+02:2.9e+02
chr1	36150000	36175000	PSMB2:50Kb:9.5e-06:2.5e-07:1.1e+02:1.7e+02
chr1	36175000	36200000	PSMB2:75Kb:8.8e-09:1.1e-10:74:1.4e+02
chr1	36175000	36200000	TFAP2E:150Kb:0:0:46:1.5e+02
chr1	36350000	36375000	AGO3:-25Kb:0:0:2.3e+02:3.2e+02
chr1	36950000	36975000	CSF3R:25Kb:0:0:2e+02:3e+02
chr1	36950000	36975000	MRPS15:25Kb:0:0:2e+02:3e+02
chr1	36975000	37000000	CSF3R:50Kb:5.6e-06:1.4e-07:75:1.3e+02
chr1	36975000	37000000	MRPS15:50Kb:5.6e-06:1.4e-07:75:1.3e+02
chr1	37900000	37925000	LOC728431:-25Kb:0:0:61:2.2e+02
chr1	37900000	37925000	ZC3H12A:-25Kb:0:0:61:2.2e+02
chr1	38125000	38150000	GNL2:75Kb:1.2e-06:1.5e-08:74:1.6e+02
chr1	38200000	38225000	EPHA10:-25Kb:1.9e-07:2.4e-09:2.4e+02:3.3e+02
chr1	38525000	38550000	POU3F1:25Kb:1.5e-08:1.9e-10:1.7e+02:2.8e+02
chr1	38575000	38600000	MIR3659:25Kb:9.7e-06:1.2e-07:1.7e+02:2.6e+02
chr1	38650000	38675000	LOC339442:-25Kb:8.9e-15:2.2e-16:1.7e+02:3.2e+02
chr1	38700000	38725000	LOC339442:25Kb:8.9e-15:2.2e-16:1.7e+02:3.2e+02
chr1	39425000	39450000	AKIRIN1:-25Kb:3.7e-07:4.6e-09:1.5e+02:2.6e+02
chr1	40050000	40075000	HEYL:-50Kb:6.3e-06:1.6e-07:1.1e+02:1.9e+02
chr1	40075000	40100000	HEYL:-25Kb:1.1e-13:1.3e-15:2.1e+02:3.4e+02
chr1	40175000	40200000	HPCAL4:25Kb:1.7e-06:2.1e-08:2.1e+02:3e+02
chr1	40275000	40300000	MYCL1:-75Kb:1.3e-06:1.6e-08:93:1.7e+02
chr1	40375000	40400000	MFSD2A:-25Kb:0:0:2.4e+02:3.6e+02
chr1	40575000	40600000	PPT1:25Kb:0:0:2e+02:3.7e+02
chr1	40900000	40925000	ZFP69:-25Kb:2e-05:2.4e-07:2e+02:2.8e+02
chr1	40925000	40950000	ZFP69B:25Kb:1.9e-05:2.3e-07:2e+02:2.8e+02
chr1	42600000	42625000	GUCA2A:-25Kb:1.3e-05:1.6e-07:1.2e+02:2.1e+02
chr1	42625000	42650000	GUCA2B:25Kb:8e-06:1e-07:1.2e+02:2.1e+02
chr1	42875000	42900000	PPCS:-25Kb:1.1e-07:1.4e-09:2.4e+02:3.4e+02
chr1	42875000	42900000	ZMYND12:-25Kb:1.1e-07:1.4e-09:2.4e+02:3.4e+02
chr1	43275000	43300000	ZNF691:-25Kb:2.2e-05:5.3e-07:2.2e+02:2.9e+02
chr1	43300000	43325000	CCDC23:25Kb:4.3e-05:5.2e-07:2.2e+02:2.9e+02
chr1	43300000	43325000	ERMAP:25Kb:4.3e-05:5.2e-07:2.2e+02:2.9e+02
chr1	43325000	43350000	ZNF691:25Kb:1.7e-12:2.1e-14:2.2e+02:3.2e+02
chr1	43525000	43550000	SLC2A1:125Kb:3e-07:3.7e-09:54:1.4e+02
chr1	43525000	43550000	SLC2A1-AS1:125Kb:3e-07:3.7e-09:54:1.4e+02
chr1	43675000	43700000	MED8:-175Kb:6.7e-05:1e-06:43:1.1e+02
chr1	43675000	43700000	SZT2:-175Kb:6.7e-05:1e-06:43:1.1e+02
chr1	43700000	43725000	ELOVL1:-125Kb:1.3e-05:1.7e-07:58:1.3e+02
chr1	43700000	43725000	MED8:-150Kb:6.7e-05:1.7e-06:49:1.2e+02
chr1	43700000	43725000	SZT2:-150Kb:6.7e-05:1.7e-06:49:1.2e+02
chr1	43775000	43800000	C1orf210:25Kb:3.3e-07:4e-09:2.6e+02:3.4e+02
chr1	43775000	43800000	TIE1:25Kb:3.3e-07:4e-09:2.6e+02:3.4e+02
chr1	44500000	44525000	CCDC24:50Kb:2.7e-05:3.3e-07:1.2e+02:1.9e+02
chr1	45200000	45225000	RPS8:-25Kb:8.7e-12:1.1e-13:2e+02:3e+02
chr1	45200000	45225000	SNORD38A:-25Kb:8.7e-12:1.1e-13:2e+02:3e+02
chr1	45200000	45225000	SNORD38B:-25Kb:8.7e-12:1.1e-13:2e+02:3e+02
chr1	45200000	45225000	SNORD46:-25Kb:8.7e-12:1.1e-13:2e+02:3e+02
chr1	45200000	45225000	SNORD55:-25Kb:8.7e-12:1.1e-13:2e+02:3e+02
chr1	45225000	45250000	KIF2C:25Kb:1.4e-11:1.6e-13:2e+02:3e+02
chr1	45475000	45500000	LOC400752:-275Kb:2.7e-05:3.3e-07:25:1.2e+02
chr1	45675000	45700000	HECTD3:200Kb:1.2e-10:3.3e-12:33:1.2e+02
chr1	45675000	45700000	UROD:200Kb:1.2e-10:3.3e-12:33:1.2e+02
chr1	45700000	45725000	HECTD3:225Kb:3.3e-06:1.8e-07:30:95
chr1	45700000	45725000	UROD:225Kb:3.3e-06:1.8e-07:30:95
chr1	45725000	45750000	HECTD3:250Kb:1.5e-08:6.3e-10:27:1e+02
chr1	45725000	45750000	UROD:250Kb:1.5e-08:6.3e-10:27:1e+02
chr1	45750000	45775000	HECTD3:275Kb:2.5e-11:3.5e-13:25:1.2e+02
chr1	45750000	45775000	UROD:275Kb:2.5e-11:3.5e-13:25:1.2e+02
chr1	45775000	45800000	HECTD3:300Kb:5.9e-05:4.9e-06:17:74
chr1	45775000	45800000	UROD:300Kb:5.9e-05:4.9e-06:17:74
chr1	45800000	45825000	HECTD3:325Kb:9.8e-06:6.8e-07:16:78
chr1	45800000	45825000	UROD:325Kb:9.8e-06:6.8e-07:16:78
chr1	46500000	46525000	TSPAN1:-125Kb:7.6e-11:1.9e-12:52:1.9e+02
chr1	46600000	46625000	TSPAN1:-25Kb:2.8e-13:3.6e-15:2.1e+02:3.6e+02
chr1	46725000	46750000	LRRC41:-25Kb:0:0:0:2.9e+02
chr1	46725000	46750000	RAD54L:25Kb:0:0:0:2.6e+02
chr1	46725000	46750000	UQCRH:-25Kb:0:0:0:2.9e+02
chr1	46775000	46800000	LRRC41:25Kb:0:0:0:2.1e+02
chr1	46775000	46800000	UQCRH:25Kb:0:0:0:2.1e+02
chr1	47025000	47050000	MKNK1:-25Kb:3.4e-05:4.1e-07:2.5e+02:3.5e+02
chr1	47275000	47300000	CYP4B1:25Kb:5.6e-05:6.8e-07:1.6e+02:2.6e+02
chr1	47500000	47525000	CYP4X1:25Kb:7.3e-08:8.9e-10:1.6e+02:2.9e+02
chr1	47650000	47675000	TAL1:-25Kb:1.5e-10:1.8e-12:2e+02:3.5e+02
chr1	47675000	47700000	PDZK1IP1:25Kb:1.8e-10:2.4e-12:2e+02:3.5e+02
chr1	47700000	47725000	TAL1:25Kb:5.8e-09:1.5e-10:2e+02:3.4e+02
chr1	48175000	48200000	FOXD2:275Kb:7.5e-08:9.6e-10:35:1.4e+02
chr1	48175000	48200000	FOXD2-AS1:275Kb:7.5e-08:9.6e-10:35:1.4e+02
chr1	50450000	50475000	AGBL4:-25Kb:6.7e-06:1.6e-07:1.2e+02:2.1e+02
chr1	50475000	50500000	ELAVL4:-25Kb:7.5e-13:1.8e-14:1.2e+02:2.6e+02
chr1	50500000	50525000	AGBL4:25Kb:2.4e-12:3e-14:1.2e+02:2.6e+02
chr1	50525000	50550000	ELAVL4:25Kb:9e-15:1.1e-16:1.2e+02:2.7e+02
chr1	51575000	51600000	C1orf185:25Kb:1.9e-09:2.3e-11:2.2e+02:3.2e+02
chr1	52050000	52075000	OSBPL9:-25Kb:4.6e-05:6.2e-07:2.2e+02:2.8e+02
chr1	52350000	52375000	RAB3B:-100Kb:9.1e-06:1.2e-07:61:1.2e+02
chr1	52700000	52725000	ZFYVE9:100Kb:2.9e-05:7.4e-07:61:1.2e+02
chr1	52750000	52775000	ZFYVE9:150Kb:2.2e-08:2.8e-10:41:1.2e+02
chr1	52800000	52825000	CC2D1B:-25Kb:6e-05:7.4e-07:1.2e+02:1.8e+02
chr1	53150000	53175000	ZYG11B:-25Kb:1.4e-08:1.8e-10:1.2e+02:2e+02
chr1	53175000	53200000	SELRC1:25Kb:1.2e-08:1.7e-10:1.2e+02:2e+02
chr1	53575000	53600000	SLC1A7:-25Kb:0:0:2.1e+02:3.2e+02
chr1	53625000	53650000	SLC1A7:25Kb:2.2e-06:5.6e-08:2.1e+02:2.8e+02
chr1	53650000	53675000	C1orf123:-25Kb:1.3e-07:1.5e-09:2.1e+02:2.9e+02
chr1	53675000	53700000	CPT2:25Kb:9.3e-08:1.2e-09:2.1e+02:2.9e+02
chr1	53750000	53775000	LRP8:-25Kb:4.3e-05:1.1e-06:2.4e+02:3.1e+02
chr1	53800000	53825000	LRP8:25Kb:4.3e-05:7.2e-07:2.4e+02:3.1e+02
chr1	54325000	54350000	TMEM48:25Kb:4.9e-07:6.1e-09:1.7e+02:2.5e+02
chr1	54375000	54400000	DIO1:25Kb:1.7e-07:2.2e-09:1.7e+02:2.5e+02
chr1	54375000	54400000	YIPF1:25Kb:1.7e-07:2.2e-09:1.7e+02:2.5e+02
chr1	54450000	54475000	LDLRAD1:-25Kb:7.9e-08:9.6e-10:1.7e+02:2.6e+02
chr1	54575000	54600000	CDCP2:-25Kb:3e-05:3.9e-07:2.2e+02:2.9e+02
chr1	54675000	54700000	CYB5RL:25Kb:1e-06:1.3e-08:2.2e+02:3e+02
chr1	54675000	54700000	MRPL37:25Kb:1e-06:1.3e-08:2.2e+02:3e+02
chr1	55150000	55175000	MROH7:25Kb:1.4e-07:1.8e-09:2.2e+02:3e+02
chr1	55400000	55425000	BSND:-50Kb:0:0:1.3e+02:2.6e+02
chr1	55425000	55450000	BSND:-25Kb:6.3e-06:1.6e-07:2.6e+02:3.3e+02
chr1	55450000	55475000	TMEM61:25Kb:1.7e-05:2e-07:2.6e+02:3.3e+02
chr1	57075000	57100000	PRKAA2:-25Kb:7.4e-10:9.3e-12:1.3e+02:2.2e+02
chr1	57250000	57275000	C1orf168:-25Kb:2.1e-08:2.9e-10:2.2e+02:2.9e+02
chr1	57325000	57350000	C8A:25Kb:0:0:2.4e+02:3.6e+02
chr1	57400000	57425000	C8B:-25Kb:1.1e-07:1.4e-09:2.4e+02:3.2e+02
chr1	57450000	57475000	C8B:25Kb:3.4e-06:8.9e-08:2.4e+02:3.1e+02
chr1	59125000	59150000	MYSM1:-25Kb:0:0:58:2.2e+02
chr1	59200000	59225000	JUN:-25Kb:8.2e-09:1e-10:2.3e+02:3.4e+02
chr1	59375000	59400000	LOC100131060:125Kb:3e-05:3.9e-07:54:1.4e+02
chr1	60250000	60275000	HOOK1:-25Kb:0:0:69:2.8e+02
chr1	62075000	62100000	MGC34796:-25Kb:6.6e-06:8.3e-08:2.3e+02:3e+02
chr1	62225000	62250000	INADL:25Kb:1.4e-09:1.8e-11:84:1.7e+02
chr1	62850000	62875000	KANK4:75Kb:2.9e-08:3.6e-10:75:1.4e+02
chr1	64025000	64050000	DLEU2L:25Kb:0:0:75:2.2e+02
chr1	65850000	65875000	LEPROT:-25Kb:0:0:2.1e+02:3.1e+02
chr1	67050000	67075000	MIR3117:-25Kb:7.9e-05:9.6e-07:2.3e+02:3.1e+02
chr1	67100000	67125000	MIR3117:25Kb:9.4e-05:2.3e-06:2.3e+02:3.1e+02
chr1	70250000	70275000	LRRC7:25Kb:0:0:55:2.1e+02
chr1	70275000	70300000	LRRC7:50Kb:2.5e-06:6.7e-08:38:99
chr1	70975000	71000000	PTGER3:-525Kb:1.5e-05:4.2e-07:43:99
chr1	70975000	71000000	ZRANB2-AS1:-525Kb:1.5e-05:4.2e-07:43:99
chr1	71125000	71150000	PTGER3:-375Kb:4e-05:1.7e-06:46:99
chr1	71125000	71150000	ZRANB2-AS1:-375Kb:4e-05:1.7e-06:46:99
chr1	71150000	71175000	PTGER3:-350Kb:5.9e-07:8.1e-09:47:1.1e+02
chr1	71150000	71175000	ZRANB2-AS1:-350Kb:5.9e-07:8.1e-09:47:1.1e+02
chr1	72275000	72300000	NEGR1-IT1:-25Kb:9e-15:1.1e-16:2.1e+02:2.9e+02
chr1	75100000	75125000	C1orf173:-25Kb:1.9e-08:2.4e-10:2e+02:2.7e+02
chr1	76275000	76300000	MSH4:25Kb:2.1e-06:2.6e-08:96:1.6e+02
chr1	76275000	76300000	RABGGTB:25Kb:2.1e-06:2.6e-08:96:1.6e+02
chr1	76275000	76300000	SNORD45A:25Kb:2.1e-06:2.6e-08:96:1.6e+02
chr1	76275000	76300000	SNORD45B:25Kb:2.1e-06:2.6e-08:96:1.6e+02
chr1	76275000	76300000	SNORD45C:25Kb:2.1e-06:2.6e-08:96:1.6e+02
chr1	77300000	77325000	ST6GALNAC5:-25Kb:7.7e-10:9.3e-12:2.2e+02:3e+02
chr1	78550000	78575000	DNAJB4:100Kb:5.3e-08:6.6e-10:53:1.5e+02
chr1	78575000	78600000	DNAJB4:125Kb:2e-05:5e-07:30:1e+02
chr1	78700000	78725000	MGC27382:25Kb:6.4e-12:7.9e-14:1.3e+02:2.4e+02
chr1	78925000	78950000	PTGFR:-25Kb:1.9e-07:4.7e-09:1.3e+02:2.2e+02
chr1	78975000	79000000	PTGFR:25Kb:1.1e-11:1.4e-13:1.3e+02:2.4e+02
chr1	79075000	79100000	IFI44:-25Kb:8.3e-05:2.1e-06:1.3e+02:2e+02
chr1	79125000	79150000	IFI44:25Kb:0:0:1.3e+02:3.6e+02
chr1	84775000	84800000	SAMD13:25Kb:0:0:2.3e+02:3.6e+02
chr1	85050000	85075000	CTBS:25Kb:8.6e-06:1.1e-07:2.3e+02:3e+02
chr1	85175000	85200000	SSX2IP:25Kb:0:0:2.3e+02:3.5e+02
chr1	85425000	85450000	MCOLN2:-25Kb:4.3e-05:5.3e-07:2.4e+02:3.2e+02
chr1	85700000	85725000	MIR4423:125Kb:5.4e-06:6.7e-08:54:1.4e+02
chr1	86000000	86025000	CYR61:-25Kb:9.4e-05:1.2e-06:2.5e+02:3.2e+02
chr1	86000000	86025000	DDAH1:-25Kb:9.4e-05:1.2e-06:2.5e+02:3.2e+02
chr1	86900000	86925000	CLCA2:25Kb:2.5e-08:3.1e-10:2.2e+02:3.2e+02
chr1	87025000	87050000	CLCA4:25Kb:7.3e-09:9.1e-11:2.2e+02:3.2e+02
chr1	87550000	87575000	LOC339524:-25Kb:0:0:72:2.1e+02
chr1	89100000	89125000	PKN2:-25Kb:2.3e-11:2.8e-13:2.3e+02:3.3e+02
chr1	89400000	89425000	CCBL2:-25Kb:0:0:1.1e+02:2.4e+02
chr1	89450000	89475000	GBP3:-25Kb:1.1e-08:1.4e-10:1.4e+02:2.3e+02
chr1	89475000	89500000	RBMXL1:25Kb:7.8e-09:1.1e-10:1.4e+02:2.3e+02
chr1	89500000	89525000	GBP3:25Kb:4e-07:9.8e-09:1.4e+02:2.2e+02
chr1	89550000	89575000	GBP1:25Kb:1.8e-05:2.2e-07:1.4e+02:2.1e+02
chr1	89550000	89575000	GBP2:-25Kb:0:0:1.4e+02:2.9e+02
chr1	89600000	89625000	GBP2:25Kb:2.5e-12:6.4e-14:1.4e+02:2.4e+02
chr1	89600000	89625000	GBP7:-25Kb:3e-05:7.4e-07:1.4e+02:2.1e+02
chr1	89625000	89650000	GBP4:-25Kb:0:0:1.4e+02:2.8e+02
chr1	89650000	89675000	GBP7:25Kb:0:0:1.4e+02:2.8e+02
chr1	89675000	89700000	GBP4:25Kb:0:0:1.4e+02:2.8e+02
chr1	89700000	89725000	GBP5:-25Kb:0:0:1.4e+02:2.8e+02
chr1	89750000	89775000	GBP5:25Kb:0:0:1.4e+02:2.6e+02
chr1	89825000	89850000	GBP1P1:-25Kb:1.7e-10:2.1e-12:1.4e+02:2.4e+02
chr1	89850000	89875000	GBP6:25Kb:1.7e-10:2.2e-12:1.4e+02:2.4e+02
chr1	90250000	90275000	GEMIN8P4:-200Kb:3.8e-11:4.9e-13:36:1.4e+02
chr1	90250000	90275000	ZNF326:-200Kb:3.8e-11:4.9e-13:36:1.4e+02
chr1	90275000	90300000	GEMIN8P4:-175Kb:1.3e-05:3.3e-07:41:1.1e+02
chr1	90275000	90300000	ZNF326:-175Kb:1.3e-05:3.3e-07:41:1.1e+02
chr1	90450000	90475000	LRRC8D:175Kb:3.3e-05:4.2e-07:41:1.1e+02
chr1	92425000	92450000	BRDT:25Kb:0:0:65:2.2e+02
chr1	92450000	92475000	GLMN:-300Kb:3.5e-06:4.6e-08:18:1.1e+02
chr1	92450000	92475000	RPAP2:-300Kb:3.5e-06:4.6e-08:18:1.1e+02
chr1	93325000	93350000	FAM69A:-100Kb:1e-05:1.3e-07:58:1.4e+02
chr1	93450000	93475000	SNORA66:150Kb:9.3e-05:1.2e-06:44:1.2e+02
chr1	93450000	93475000	SNORD21:150Kb:9.3e-05:1.2e-06:44:1.2e+02
chr1	94350000	94375000	DNTTIP2:25Kb:8.7e-06:1.1e-07:85:2e+02
chr1	94550000	94575000	ABCA4:-25Kb:7.5e-05:9.1e-07:2.3e+02:3.4e+02
chr1	97575000	97600000	DPYD-AS1:25Kb:6.6e-10:8.8e-12:2e+02:2.7e+02
chr1	99100000	99125000	SNX7:-25Kb:1.4e-07:3.6e-09:1.6e+02:2.3e+02
chr1	99150000	99175000	SNX7:25Kb:4.3e-14:5.6e-16:1.6e+02:2.6e+02
chr1	99750000	99775000	LPPR4:25Kb:1e-11:1.3e-13:2.2e+02:3e+02
chr1	99775000	99800000	LPPR4:50Kb:7.1e-06:1.9e-07:1.2e+02:1.8e+02
chr1	100075000	100100000	PALMD:-25Kb:0:0:2.2e+02:3.4e+02
chr1	100200000	100225000	FRRS1:-25Kb:0:0:91:2.2e+02
chr1	100775000	100800000	CDC14A:-25Kb:6e-05:7.2e-07:2.3e+02:3e+02
chr1	101025000	101050000	GPR88:25Kb:6.8e-06:8.4e-08:1.5e+02:2.2e+02
chr1	101150000	101175000	VCAM1:-25Kb:0:0:1.5e+02:3e+02
chr1	101200000	101225000	VCAM1:25Kb:0:0:1.5e+02:2.7e+02
chr1	101700000	101725000	DPH5:225Kb:4.5e-05:5.8e-07:40:1.1e+02
chr1	101775000	101800000	RNU6-6:-25Kb:0:0:2.5e+02:3.7e+02
chr1	104025000	104050000	RNPC3:-25Kb:5.2e-09:6.6e-11:52:1.5e+02
chr1	104050000	104075000	AMY2B:-25Kb:5.9e-08:1.4e-09:52:1.4e+02
chr1	104075000	104100000	ACTG1P4:-25Kb:2.2e-13:5.8e-15:52:1.7e+02
chr1	104075000	104100000	RNPC3:25Kb:7.1e-08:1.8e-09:52:1.4e+02
chr1	104100000	104125000	AMY2B:25Kb:5e-13:6.2e-15:52:1.7e+02
chr1	104125000	104150000	ACTG1P4:25Kb:0:0:13:2.7e+02
chr1	104625000	104650000	LOC100129138:25Kb:3.4e-12:4.3e-14:1.8e+02:2.9e+02
chr1	107550000	107575000	PRMT6:-25Kb:0:0:2e+02:2.9e+02
chr1	107700000	107725000	NTNG1:25Kb:2.9e-13:3.9e-15:70:1.6e+02
chr1	109175000	109200000	HENMT1:-25Kb:3.8e-05:4.7e-07:1.4e+02:2.2e+02
chr1	109375000	109400000	AKNAD1:-25Kb:1.1e-09:1.4e-11:2.3e+02:3.3e+02
chr1	109375000	109400000	GPSM2:-25Kb:1.1e-09:1.4e-11:2.3e+02:3.3e+02
chr1	109400000	109425000	SRG7:25Kb:1.1e-09:1.4e-11:2.3e+02:3.3e+02
chr1	109475000	109500000	CLCC1:-25Kb:8e-05:1e-06:2.3e+02:3e+02
chr1	109800000	109825000	SORT1:-125Kb:3.9e-10:5.1e-12:56:1.7e+02
chr1	109825000	109850000	SORT1:-100Kb:3.9e-07:1e-08:68:1.6e+02
chr1	109925000	109950000	MYBPHL:100Kb:8.6e-07:1.1e-08:68:1.6e+02
chr1	109925000	109950000	PSRC1:100Kb:8.6e-07:1.1e-08:68:1.6e+02
chr1	109975000	110000000	SYPL2:-25Kb:1.1e-05:1.4e-07:2.6e+02:3.4e+02
chr1	110025000	110050000	AMIGO1:-25Kb:3.3e-11:4e-13:2.6e+02:3.8e+02
chr1	110050000	110075000	ATXN7L2:25Kb:3.4e-11:4.1e-13:2.6e+02:3.8e+02
chr1	110050000	110075000	CYB561D1:25Kb:3.4e-11:4.1e-13:2.6e+02:3.8e+02
chr1	110100000	110125000	MIR197:-25Kb:8.3e-05:2e-06:2.2e+02:3e+02
chr1	110150000	110175000	MIR197:25Kb:8.3e-05:1.5e-06:2.2e+02:3e+02
chr1	110175000	110200000	EPS8L3:-125Kb:1.5e-07:4.2e-09:54:1.5e+02
chr1	110300000	110325000	AHCYL1:-225Kb:1.8e-07:2.3e-09:41:1.4e+02
chr1	110300000	110325000	GSTM4:125Kb:1.3e-07:1.7e-09:54:1.5e+02
chr1	110525000	110550000	EPS8L3:225Kb:1.5e-07:2.2e-09:41:1.4e+02
chr1	110625000	110650000	ALX3:25Kb:6.3e-05:7.7e-07:2.6e+02:3.5e+02
chr1	110950000	110975000	PROK1:-25Kb:0:0:2.6e+02:4.4e+02
chr1	110975000	111000000	LAMTOR5:25Kb:0:0:2.6e+02:4.4e+02
chr1	111300000	111325000	KCNA2:150Kb:0:0:54:2e+02
chr1	111325000	111350000	KCNA2:175Kb:4.1e-06:1.1e-07:47:1.3e+02
chr1	111775000	111800000	CHIAP2:-25Kb:1.6e-08:2e-10:2.5e+02:3.5e+02
chr1	111850000	111875000	CHI3L2:100Kb:1.3e-05:1.7e-07:64:1.5e+02
chr1	112900000	112925000	CTTNBP2NL:-25Kb:6.9e-06:8.6e-08:1.1e+02:1.9e+02
chr1	113275000	113300000	FAM19A3:25Kb:2.3e-07:6e-09:1.9e+02:2.7e+02
chr1	113275000	113300000	PPM1J:25Kb:2.3e-07:6e-09:1.9e+02:2.7e+02
chr1	113275000	113300000	RHOC:25Kb:2.3e-07:6e-09:1.9e+02:2.7e+02
chr1	113325000	113350000	FAM19A3:75Kb:8.1e-13:1.1e-14:71:1.7e+02
chr1	113325000	113350000	PPM1J:75Kb:8.1e-13:1.1e-14:71:1.7e+02
chr1	113325000	113350000	RHOC:75Kb:8.1e-13:1.1e-14:71:1.7e+02
chr1	113700000	113725000	LOC643441:-25Kb:3.8e-07:9.6e-09:2.2e+02:2.9e+02
chr1	113750000	113775000	LOC643441:25Kb:2.5e-10:3.2e-12:2.2e+02:3.1e+02
chr1	114325000	114350000	PHTF1:25Kb:4e-08:4.9e-10:2.2e+02:3e+02
chr1	114650000	114675000	SYT6:-25Kb:7e-12:8.7e-14:2.6e+02:3.6e+02
chr1	114825000	114850000	OLFML3:325Kb:3.1e-05:4.2e-07:24:89
chr1	115075000	115100000	TRIM33:25Kb:1.3e-09:1.6e-11:2.3e+02:3.2e+02
chr1	115600000	115625000	TSPAN2:-25Kb:7.3e-12:9e-14:2.8e+02:3.9e+02
chr1	116150000	116175000	CASQ2:-150Kb:1.4e-05:3.6e-07:51:1.4e+02
chr1	116250000	116275000	CASQ2:-50Kb:1.4e-05:1.9e-07:1.4e+02:2.3e+02
chr1	116350000	116375000	SLC22A15:-150Kb:7.8e-05:9.9e-07:51:1.4e+02
chr1	116925000	116950000	ATP1A1OS:-25Kb:8.8e-08:2.3e-09:2.1e+02:3.1e+02
chr1	116975000	117000000	ATP1A1OS:25Kb:6.5e-13:8.3e-15:2.1e+02:3.4e+02
chr1	117625000	117650000	TRIM45:-25Kb:8.9e-05:1.1e-06:2.3e+02:3.4e+02
chr1	117650000	117675000	MIR942:25Kb:9.7e-05:1.2e-06:2.3e+02:3.4e+02
chr1	119500000	119525000	TBX15:-25Kb:3.1e-07:4.1e-09:2e+02:2.8e+02
chr1	119800000	119825000	HAO2:-100Kb:1.4e-05:3.7e-07:52:1.1e+02
chr1	119825000	119850000	HAO2:-75Kb:8.6e-15:1.1e-16:69:1.6e+02
chr1	120200000	120225000	ZNF697:25Kb:0:0:2.6e+02:3.7e+02
chr1	120325000	120350000	HMGCS2:25Kb:9.5e-05:1.2e-06:2.6e+02:3.1e+02
chr1	121175000	121200000	EMBP1:-75Kb:4.4e-11:1.7e-12:5:66
chr1	121225000	121250000	EMBP1:-25Kb:0:0:89:1.9e+02
chr1	121325000	121350000	EMBP1:75Kb:4.6e-07:2.3e-08:5:53
chr1	121475000	121500000	EMBP1:225Kb:0:0:0.68:1.4e+02
chr1	145000000	145025000	PDE4DIP:-75Kb:0:0:90:2.8e+02
chr1	145000000	145025000	SEC22B:-75Kb:0:0:90:2.8e+02
chr1	145025000	145050000	PDE4DIP:-50Kb:0:0:1.7e+02:3.6e+02
chr1	145025000	145050000	SEC22B:-50Kb:0:0:1.7e+02:3.6e+02
chr1	145050000	145075000	PDE4DIP:-25Kb:0:0:4.9e+02:8.4e+02
chr1	145050000	145075000	SEC22B:-25Kb:0:0:4.9e+02:8.4e+02
chr1	145100000	145125000	PDE4DIP:25Kb:1.3e-14:6.7e-16:4.9e+02:6.6e+02
chr1	145100000	145125000	SEC22B:25Kb:1.3e-14:6.7e-16:4.9e+02:6.6e+02
chr1	145425000	145450000	ANKRD34A:-25Kb:4.7e-08:5.9e-10:2.2e+02:3.5e+02
chr1	145425000	145450000	POLR3GL:-25Kb:4.7e-08:5.9e-10:2.2e+02:3.5e+02
chr1	145450000	145475000	TXNIP:25Kb:4.7e-08:5.9e-10:2.2e+02:3.5e+02
chr1	146550000	146575000	PDIA3P:-75Kb:2.3e-08:9.1e-10:11:83
chr1	146550000	146575000	PRKAB2:-75Kb:2.3e-08:9.1e-10:11:83
chr1	146575000	146600000	PDIA3P:-50Kb:6.1e-06:4.4e-07:70:1.3e+02
chr1	146575000	146600000	PRKAB2:-50Kb:6.1e-06:4.4e-07:70:1.3e+02
chr1	146600000	146625000	PDIA3P:-25Kb:2.3e-08:9.9e-10:1.4e+02:2.1e+02
chr1	146600000	146625000	PRKAB2:-25Kb:2.3e-08:9.9e-10:1.4e+02:2.1e+02
chr1	146625000	146650000	CHD1L:-75Kb:8.1e-15:2.2e-16:11:1.1e+02
chr1	146650000	146675000	FMO5:-25Kb:8.2e-08:2.2e-09:1.4e+02:2.1e+02
chr1	146700000	146725000	PDIA3P:75Kb:3.1e-14:4.4e-16:11:1.1e+02
chr1	146700000	146725000	PRKAB2:75Kb:3.1e-14:4.4e-16:11:1.1e+02
chr1	146725000	146750000	CHD1L:25Kb:0:0:0.065:2e+02
chr1	146725000	146750000	FMO5:50Kb:1.9e-08:2.6e-10:0.063:74
chr1	146725000	146750000	PDIA3P:100Kb:7.8e-08:4.4e-09:0.061:69
chr1	146725000	146750000	PRKAB2:100Kb:7.8e-08:4.4e-09:0.061:69
chr1	146750000	146775000	PDIA3P:125Kb:2e-05:1.7e-06:0.061:56
chr1	146750000	146775000	PRKAB2:125Kb:2e-05:1.7e-06:0.061:56
chr1	146950000	146975000	LINC00624:-25Kb:4e-10:1.6e-11:2.2e+02:3.1e+02
chr1	146975000	147000000	BCL9:-25Kb:0:0:2.2e+02:3.3e+02
chr1	147000000	147025000	LINC00624:25Kb:0:0:2.2e+02:3.3e+02
chr1	147025000	147050000	BCL9:25Kb:1.3e-11:3.4e-13:2.2e+02:3.2e+02
chr1	147075000	147100000	GJA8:-275Kb:4.6e-05:3.8e-06:29:88
chr1	147075000	147100000	LINC00624:100Kb:1.3e-11:3.4e-13:69:1.6e+02
chr1	147100000	147125000	GJA8:-250Kb:1.8e-07:9.7e-09:32:1e+02
chr1	147100000	147125000	LINC00624:125Kb:3.1e-07:1.7e-08:57:1.3e+02
chr1	147150000	147175000	GJA8:-200Kb:2.8e-07:2e-08:38:1.1e+02
chr1	147175000	147200000	GJA8:-175Kb:5e-09:1.4e-10:43:1.2e+02
chr1	147200000	147225000	GJA8:-150Kb:9.8e-08:4.1e-09:49:1.2e+02
chr1	147225000	147250000	GJA8:-125Kb:3.7e-09:5.2e-11:57:1.4e+02
chr1	147250000	147275000	GJA5:25Kb:2.5e-10:3.2e-12:2.2e+02:3.1e+02
chr1	147350000	147375000	GJA5:125Kb:2e-09:5.2e-11:57:1.4e+02
chr1	147725000	147750000	MIR5087:-75Kb:3.2e-09:1.2e-10:0:62
chr1	147750000	147775000	MIR5087:-50Kb:1.7e-08:8.7e-10:0:59
chr1	147775000	147800000	MIR5087:-25Kb:0:0:0:1.8e+02
chr1	147825000	147850000	MIR5087:25Kb:0:0:0:1.2e+02
chr1	149925000	149950000	VPS45:-100Kb:2.3e-07:2.9e-09:69:1.2e+02
chr1	150225000	150250000	C1orf51:-25Kb:0:0:2.2e+02:3.1e+02
chr1	150225000	150250000	MRPS21:-25Kb:0:0:2.2e+02:3.1e+02
chr1	150250000	150275000	APH1A:25Kb:0:0:2.2e+02:3.1e+02
chr1	150250000	150275000	C1orf54:25Kb:0:0:2.2e+02:3.1e+02
chr1	150250000	150275000	CA14:25Kb:0:0:2.2e+02:3.1e+02
chr1	150275000	150300000	C1orf51:25Kb:6.7e-05:1.6e-06:2.2e+02:2.6e+02
chr1	150275000	150300000	MRPS21:25Kb:6.7e-05:1.6e-06:2.2e+02:2.6e+02
chr1	150425000	150450000	ADAMTSL4:-75Kb:9.9e-06:1.2e-07:69:1.2e+02
chr1	150425000	150450000	MIR4257:-75Kb:9.9e-06:1.2e-07:69:1.2e+02
chr1	150750000	150775000	CTSS:25Kb:1.3e-07:1.6e-09:2.1e+02:2.7e+02
chr1	150850000	150875000	SETDB1:-25Kb:0:0:2.1e+02:3e+02
chr1	150900000	150925000	CERS2:-25Kb:1.3e-07:1.5e-09:2.1e+02:2.7e+02
chr1	151000000	151025000	CDC42SE1:-25Kb:1.2e-08:1.4e-10:2.1e+02:2.8e+02
chr1	151000000	151025000	GABPB2:-25Kb:1.2e-08:1.4e-10:2.1e+02:2.8e+02
chr1	151000000	151025000	MLLT11:-25Kb:1.2e-08:1.4e-10:2.1e+02:2.8e+02
chr1	151025000	151050000	BNIPL:25Kb:1.3e-08:1.6e-10:2.1e+02:2.8e+02
chr1	151025000	151050000	C1orf56:25Kb:1.3e-08:1.6e-10:2.1e+02:2.8e+02
chr1	151325000	151350000	PSMB4:-25Kb:9.2e-08:1.1e-09:2.5e+02:3.3e+02
chr1	151350000	151375000	SELENBP1:25Kb:5.4e-08:6.5e-10:2.5e+02:3.3e+02
chr1	151725000	151750000	LINGO4:-50Kb:8.2e-05:1e-06:1.2e+02:1.9e+02
chr1	151775000	151800000	MRPL9:50Kb:7.4e-05:9.1e-07:1.2e+02:1.9e+02
chr1	151775000	151800000	OAZ3:50Kb:7.4e-05:9.1e-07:1.2e+02:1.9e+02
chr1	152025000	152050000	RPTN:-100Kb:7.4e-06:2e-07:71:1.5e+02
chr1	152025000	152050000	TCHH:-50Kb:4.4e-14:5.6e-16:1.2e+02:2.5e+02
chr1	152025000	152050000	TCHHL1:-25Kb:6.4e-08:8e-10:2.2e+02:3.2e+02
chr1	152050000	152075000	TCHH:-25Kb:2.9e-07:1.1e-08:2.2e+02:3.1e+02
chr1	152075000	152100000	TCHHL1:25Kb:4.4e-07:1.1e-08:2.2e+02:3.1e+02
chr1	152100000	152125000	RPTN:-25Kb:0:0:2.2e+02:4.1e+02
chr1	152100000	152125000	TCHH:25Kb:1.7e-12:4.3e-14:2.2e+02:3.4e+02
chr1	152300000	152325000	FLG2:-25Kb:4.1e-13:5.3e-15:2.2e+02:3.5e+02
chr1	152350000	152375000	FLG2:25Kb:2.1e-10:5.5e-12:2.2e+02:3.4e+02
chr1	152850000	152875000	IVL:-25Kb:0:0:2.3e+02:4.1e+02
chr1	152875000	152900000	SMCP:25Kb:0:0:2.3e+02:4.1e+02
chr1	152925000	152950000	SPRR1A:-25Kb:2e-09:2.5e-11:2.3e+02:3.5e+02
chr1	152925000	152950000	SPRR3:-25Kb:2e-09:2.5e-11:2.3e+02:3.5e+02
chr1	152950000	152975000	SPRR4:25Kb:1.8e-09:2.3e-11:2.3e+02:3.5e+02
chr1	153125000	153150000	SPRR2C:25Kb:3.7e-09:4.5e-11:2.3e+02:3.5e+02
chr1	153125000	153150000	SPRR2G:25Kb:3.7e-09:4.5e-11:2.3e+02:3.5e+02
chr1	153150000	153175000	IVL:275Kb:5.3e-06:1.4e-07:35:1.2e+02
chr1	153200000	153225000	LELP1:25Kb:3.4e-05:4.5e-07:2.3e+02:3.2e+02
chr1	153200000	153225000	LOR:-25Kb:0:0:2.3e+02:4.1e+02
chr1	153200000	153225000	PRR9:25Kb:3.4e-05:4.5e-07:2.3e+02:3.2e+02
chr1	153325000	153350000	S100A8:-25Kb:2.3e-11:2.9e-13:2.5e+02:3.8e+02
chr1	153350000	153375000	S100A12:25Kb:3.5e-11:4.6e-13:2.5e+02:3.8e+02
chr1	153350000	153375000	S100A9:25Kb:3.5e-11:4.6e-13:2.5e+02:3.8e+02
chr1	153450000	153475000	S100A12:125Kb:8e-10:2.1e-11:63:1.8e+02
chr1	153450000	153475000	S100A9:125Kb:8e-10:2.1e-11:63:1.8e+02
chr1	153475000	153500000	S100A12:150Kb:1.1e-05:4.3e-07:48:1.3e+02
chr1	153475000	153500000	S100A9:150Kb:1.1e-05:4.3e-07:48:1.3e+02
chr1	153650000	153675000	INTS3:-50Kb:1.5e-08:1.9e-10:1.1e+02:2.1e+02
chr1	153700000	153725000	NPR1:50Kb:1.6e-08:2e-10:1.1e+02:2.1e+02
chr1	154475000	154500000	SHE:25Kb:3.4e-05:4.2e-07:2.3e+02:3.1e+02
chr1	154475000	154500000	TDRD10:25Kb:3.4e-05:4.2e-07:2.3e+02:3.1e+02
chr1	155050000	155075000	KRTCAP2:-75Kb:1.6e-06:1.9e-08:91:1.9e+02
chr1	155050000	155075000	TRIM46:-75Kb:1.6e-06:1.9e-08:91:1.9e+02
chr1	155125000	155150000	EFNA3:75Kb:1.2e-06:1.4e-08:91:1.9e+02
chr1	155850000	155875000	GON4L:25Kb:0:0:1.6e+02:3.2e+02
chr1	155850000	155875000	SYT11:25Kb:0:0:1.6e+02:3.2e+02
chr1	156075000	156100000	LMNA:25Kb:3.2e-09:4e-11:2.3e+02:3.4e+02
chr1	156075000	156100000	MEX3A:25Kb:3.2e-09:4e-11:2.3e+02:3.4e+02
chr1	156350000	156375000	C1orf61:-25Kb:5.5e-13:6.8e-15:2.5e+02:3.9e+02
chr1	156350000	156375000	MIR9-1:-25Kb:5.5e-13:6.8e-15:2.5e+02:3.9e+02
chr1	156750000	156775000	INSRR:-75Kb:5.2e-05:6.6e-07:90:1.8e+02
chr1	156925000	156950000	MIR765:25Kb:0:0:2.7e+02:3.9e+02
chr1	157050000	157075000	ETV3:-50Kb:3.4e-09:4.1e-11:1.4e+02:2.3e+02
chr1	157100000	157125000	ETV3L:50Kb:2.3e-09:2.9e-11:1.4e+02:2.3e+02
chr1	157975000	158000000	KIRREL:25Kb:2e-06:2.5e-08:2e+02:3.3e+02
chr1	159125000	159150000	DARC:-25Kb:7.6e-07:9.2e-09:2.3e+02:3.6e+02
chr1	159125000	159150000	LOC100131825:-25Kb:7.6e-07:9.2e-09:2.3e+02:3.6e+02
chr1	159150000	159175000	CADM3:25Kb:2.4e-06:3e-08:2.3e+02:3.6e+02
chr1	159650000	159675000	CRP:-25Kb:6.5e-13:8.2e-15:2.3e+02:3.5e+02
chr1	159750000	159775000	CCDC19:-100Kb:0:0:60:2.1e+02
chr1	159800000	159825000	C1orf204:-25Kb:3.4e-08:4.3e-10:2.3e+02:3.2e+02
chr1	159800000	159825000	DUSP23:50Kb:5.1e-06:1.4e-07:1.2e+02:2e+02
chr1	159800000	159825000	FCRL6:50Kb:5.1e-06:1.4e-07:1.2e+02:2e+02
chr1	159800000	159825000	SLAMF8:25Kb:1.2e-05:1.5e-07:2.3e+02:3.1e+02
chr1	159800000	159825000	VSIG8:-25Kb:3.4e-08:4.3e-10:2.3e+02:3.2e+02
chr1	159850000	159875000	DUSP23:100Kb:0:0:60:2.1e+02
chr1	159850000	159875000	FCRL6:100Kb:0:0:60:2.1e+02
chr1	159950000	159975000	IGSF9:50Kb:6.1e-07:7.9e-09:1.4e+02:2.3e+02
chr1	159950000	159975000	LOC100505633:25Kb:6.7e-09:8.3e-11:2.9e+02:3.9e+02
chr1	159950000	159975000	SLAMF9:50Kb:6.1e-07:7.9e-09:1.4e+02:2.3e+02
chr1	159975000	160000000	CCDC19:125Kb:2.8e-05:7.2e-07:47:1.2e+02
chr1	159975000	160000000	IGSF9:75Kb:6.1e-07:1.5e-08:94:1.8e+02
chr1	159975000	160000000	SLAMF9:75Kb:6.1e-07:1.5e-08:94:1.8e+02
chr1	160500000	160525000	CD84:-25Kb:1.6e-05:2e-07:2.6e+02:3.9e+02
chr1	160725000	160750000	SLAMF7:25Kb:1.6e-07:1.9e-09:2.1e+02:3.7e+02
chr1	161450000	161475000	FCGR2A:-25Kb:4.9e-09:5.9e-11:0:1.7e+02
chr1	161450000	161475000	HSPA6:-25Kb:4.9e-09:5.9e-11:0:1.7e+02
chr1	161650000	161675000	FCRLA:-25Kb:7.2e-14:8.9e-16:68:2.8e+02
chr1	161650000	161675000	FCRLB:-25Kb:7.2e-14:8.9e-16:68:2.8e+02
chr1	161675000	161700000	RPL31P11:25Kb:6.3e-14:7.8e-16:68:2.8e+02
chr1	162825000	162850000	NUF2:-450Kb:2.3e-07:2.9e-09:30:1.1e+02
chr1	162825000	162850000	RGS5:-450Kb:2.3e-07:2.9e-09:30:1.1e+02
chr1	163275000	163300000	C1orf110:450Kb:1.8e-06:2.4e-08:30:1.1e+02
chr1	165100000	165125000	LMX1A:-225Kb:3.7e-09:4.8e-11:42:1.3e+02
chr1	165350000	165375000	LOC400794:-200Kb:0:0:47:2e+02
chr1	165375000	165400000	LOC400794:-175Kb:2.2e-13:5.9e-15:52:1.6e+02
chr1	165375000	165400000	RXRG:-25Kb:1.1e-08:1.3e-10:2.6e+02:3.5e+02
chr1	165425000	165450000	RXRG:25Kb:2.7e-05:7e-07:2.6e+02:3.3e+02
chr1	166100000	166125000	FAM78B:-25Kb:3.9e-06:5.1e-08:2.2e+02:3e+02
chr1	166125000	166150000	MIR921:25Kb:5.7e-06:7.6e-08:2.2e+02:3e+02
chr1	166900000	166925000	ILDR2:-25Kb:1.2e-11:1.6e-13:2.2e+02:3.3e+02
chr1	166900000	166925000	MAEL:-50Kb:9.2e-07:3.5e-08:1.2e+02:2.1e+02
chr1	166925000	166950000	MAEL:-25Kb:8.3e-10:2.1e-11:2.2e+02:3.2e+02
chr1	166950000	166975000	ILDR2:25Kb:8.7e-10:2.2e-11:2.2e+02:3.2e+02
chr1	166975000	167000000	MAEL:25Kb:0:0:2.2e+02:3.6e+02
chr1	167075000	167100000	DUSP27:25Kb:6.8e-11:8.5e-13:2.2e+02:3.3e+02
chr1	167075000	167100000	GPA33:25Kb:6.8e-11:8.5e-13:2.2e+02:3.3e+02
chr1	167450000	167475000	CD247:-25Kb:2.6e-07:3.2e-09:2.2e+02:3e+02
chr1	168225000	168250000	TBX19:-25Kb:4.3e-05:5.3e-07:2.4e+02:3.3e+02
chr1	168400000	168425000	XCL1:-125Kb:6.4e-07:8e-09:56:1.6e+02
chr1	168650000	168675000	DPT:-25Kb:0:0:1.4e+02:2.9e+02
chr1	168700000	168725000	DPT:25Kb:1.5e-10:3.8e-12:1.4e+02:2.6e+02
chr1	168725000	168750000	LINC00626:-25Kb:6.8e-12:1.7e-13:1.4e+02:2.7e+02
chr1	168775000	168800000	LINC00626:25Kb:0:0:1.4e+02:3.3e+02
chr1	169100000	169125000	ATP1B1:25Kb:8.4e-11:1.1e-12:1.4e+02:2.7e+02
chr1	169600000	169625000	SELP:25Kb:6.7e-09:8.7e-11:2.2e+02:3.3e+02
chr1	169825000	169850000	SCYL3:-25Kb:0:0:43:2.2e+02
chr1	170125000	170150000	METTL11B:25Kb:1e-07:1.3e-09:2.1e+02:2.9e+02
chr1	170125000	170150000	MIR3119-1:25Kb:1e-07:1.3e-09:2.1e+02:2.9e+02
chr1	170125000	170150000	MIR3119-2:25Kb:1e-07:1.3e-09:2.1e+02:2.9e+02
chr1	171925000	171950000	METTL13:175Kb:9.2e-05:2.3e-06:40:1.3e+02
chr1	171950000	171975000	METTL13:200Kb:4.8e-05:6e-07:35:1.4e+02
chr1	172125000	172150000	DNM3OS:25Kb:6.5e-05:8.1e-07:1.3e+02:2.3e+02
chr1	172125000	172150000	MIR3120:25Kb:6.5e-05:8.1e-07:1.3e+02:2.3e+02
chr1	174375000	174400000	GPR52:-25Kb:7.8e-05:1.9e-06:1.1e+02:2.2e+02
chr1	174425000	174450000	GPR52:25Kb:7.8e-05:1.9e-06:1.1e+02:2.2e+02
chr1	174925000	174950000	CACYBP:-25Kb:4.1e-07:5.2e-09:1.6e+02:2.6e+02
chr1	175000000	175025000	TNN:-25Kb:8.8e-06:2.2e-07:2.4e+02:3.2e+02
chr1	175050000	175075000	TNN:25Kb:8.8e-06:2.2e-07:2.4e+02:3.2e+02
chr1	175175000	175200000	KIAA0040:25Kb:6.6e-05:8e-07:2.4e+02:3.2e+02
chr1	175675000	175700000	TNR:-25Kb:1.4e-08:2.4e-10:2.4e+02:3.4e+02
chr1	175725000	175750000	TNR:25Kb:1.4e-08:3.6e-10:2.4e+02:3.4e+02
chr1	175900000	175925000	SCARNA3:-25Kb:7.4e-09:9.2e-11:1.1e+02:2.1e+02
chr1	176400000	176425000	PAPPA2:-25Kb:2.1e-07:2.6e-09:2e+02:3e+02
chr1	176950000	176975000	MIR488:-25Kb:4.1e-09:1e-10:1.6e+02:2.8e+02
chr1	177000000	177025000	MIR488:25Kb:0:0:1.6e+02:3.3e+02
chr1	177100000	177125000	ASTN1:-25Kb:3.7e-05:4.9e-07:1.6e+02:2.5e+02
chr1	177100000	177125000	FAM5B:-25Kb:3.7e-05:4.9e-07:1.6e+02:2.5e+02
chr1	178450000	178475000	TEX35:-25Kb:1.7e-08:2.3e-10:2.3e+02:3.3e+02
chr1	179025000	179050000	FAM20B:50Kb:2e-07:2.5e-09:59:1.4e+02
chr1	179675000	179700000	FAM163A:-25Kb:2.2e-07:5.4e-09:2.2e+02:3e+02
chr1	179725000	179750000	FAM163A:25Kb:1.3e-09:1.6e-11:2.2e+02:3.2e+02
chr1	179750000	179775000	FAM163A:50Kb:1.5e-05:5.6e-07:1.2e+02:1.9e+02
chr1	180200000	180225000	LOC100527964:-25Kb:0:0:1.6e+02:3e+02
chr1	180250000	180275000	LOC100527964:25Kb:1.5e-10:3.8e-12:1.6e+02:2.6e+02
chr1	180375000	180400000	MIR3121:-25Kb:5e-12:6.2e-14:1.6e+02:2.7e+02
chr1	180425000	180450000	ACBD6:-25Kb:2.5e-07:3.2e-09:1.4e+02:2.3e+02
chr1	181025000	181050000	MR1:25Kb:4.3e-05:5.4e-07:2.4e+02:3.2e+02
chr1	181100000	181125000	MR1:100Kb:6.1e-05:1.5e-06:64:1.4e+02
chr1	182050000	182075000	GLUL:-300Kb:9.7e-05:1.2e-06:30:1.4e+02
chr1	182050000	182075000	TEDDM1:-300Kb:9.7e-05:1.2e-06:30:1.4e+02
chr1	182600000	182625000	RGS8:-25Kb:5.6e-05:6.9e-07:2.3e+02:3.5e+02
chr1	182775000	182800000	DHX9:-25Kb:5.8e-09:7.2e-11:1.4e+02:2.9e+02
chr1	184675000	184700000	EDEM3:-25Kb:7.3e-09:8.9e-11:1.4e+02:2.3e+02
chr1	184775000	184800000	FAM129A:-150Kb:3.6e-08:4.7e-10:48:1.2e+02
chr1	184975000	185000000	RNF2:-25Kb:6.2e-05:7.7e-07:2.2e+02:2.8e+02
chr1	185725000	185750000	HMCN1:25Kb:2.8e-08:3.5e-10:2.2e+02:3.2e+02
chr1	186575000	186600000	PTGS2:-50Kb:4.5e-05:5.7e-07:1.1e+02:1.8e+02
chr1	192300000	192325000	RGS21:25Kb:4e-08:5.1e-10:2e+02:2.7e+02
chr1	192425000	192450000	RGS1:-100Kb:7.1e-05:3.7e-06:63:1.1e+02
chr1	192475000	192500000	RGS1:-50Kb:1.1e-11:3e-13:1.2e+02:2e+02
chr1	192500000	192525000	RGS1:-25Kb:2.1e-09:8.2e-11:2.1e+02:2.9e+02
chr1	192550000	192575000	RGS1:25Kb:0:0:2.1e+02:3.2e+02
chr1	192625000	192650000	RGS13:25Kb:1.5e-09:1.9e-11:2.1e+02:2.9e+02
chr1	192925000	192950000	RGS2:150Kb:1.8e-07:4.6e-09:43:1.1e+02
chr1	192975000	193000000	RGS2:200Kb:1e-11:1.3e-13:36:1.2e+02
chr1	196300000	196325000	CFH:-300Kb:1.9e-05:2.5e-07:34:1.2e+02
chr1	197700000	197725000	DENND1B:-25Kb:2e-06:2.6e-08:2e+02:2.9e+02
chr1	198475000	198500000	ATP6V1G3:-25Kb:5.5e-11:6.9e-13:2.3e+02:3.1e+02
chr1	198575000	198600000	PTPRC:-25Kb:4.4e-07:5.6e-09:2.3e+02:3e+02
chr1	200300000	200325000	SMIM16:-25Kb:3.8e-09:4.7e-11:2.3e+02:3.2e+02
chr1	200400000	200425000	ZNF281:25Kb:4.9e-07:6.2e-09:2.3e+02:3e+02
chr1	200650000	200675000	CAMSAP2:-50Kb:2.5e-05:3.1e-07:1e+02:1.8e+02
chr1	200950000	200975000	KIF21B:-25Kb:2e-07:2.5e-09:2.8e+02:3.8e+02
chr1	201225000	201250000	PKP1:-25Kb:5e-06:6.1e-08:2.8e+02:3.8e+02
chr1	201850000	201875000	LMOD1:-50Kb:1.7e-06:4.2e-08:1.1e+02:2.2e+02
chr1	201850000	201875000	TIMM17A:-50Kb:1.7e-06:4.2e-08:1.1e+02:2.2e+02
chr1	201875000	201900000	LMOD1:-25Kb:1.3e-07:1.6e-09:2.5e+02:3.7e+02
chr1	201875000	201900000	SHISA4:25Kb:3.8e-05:1.4e-06:2.5e+02:3.5e+02
chr1	201875000	201900000	TIMM17A:-25Kb:1.3e-07:1.6e-09:2.5e+02:3.7e+02
chr1	201900000	201925000	SHISA4:50Kb:1.6e-06:4.1e-08:1.1e+02:2.2e+02
chr1	201925000	201950000	SHISA4:75Kb:1.1e-09:1.4e-11:66:2e+02
chr1	201950000	201975000	GPR37L1:-125Kb:1.1e-07:1.3e-09:69:1.9e+02
chr1	201975000	202000000	GPR37L1:-100Kb:1.1e-06:2.8e-08:75:1.9e+02
chr1	202075000	202100000	ELF3:100Kb:1.7e-06:2.1e-08:75:1.9e+02
chr1	202075000	202100000	RNPEP:125Kb:7.3e-08:9e-10:69:1.9e+02
chr1	202650000	202675000	SYT2:-25Kb:6.9e-09:8.5e-11:1.3e+02:3e+02
chr1	203000000	203025000	CHIT1:-175Kb:8.1e-05:1.1e-06:43:1.6e+02
chr1	203175000	203200000	PPFIA4:175Kb:5.4e-05:6.9e-07:43:1.6e+02
chr1	204075000	204100000	SNRPE:250Kb:6.9e-09:8.8e-11:31:1.8e+02
chr1	204125000	204150000	KISS1:-25Kb:2.5e-05:3.1e-07:2.5e+02:3.7e+02
chr1	204125000	204150000	LINC00628:-200Kb:2.1e-06:8.4e-08:41:1.2e+02
chr1	204125000	204150000	PLEKHA6:-200Kb:2.1e-06:8.4e-08:41:1.2e+02
chr1	204150000	204175000	REN:25Kb:2.7e-05:3.4e-07:2.5e+02:3.7e+02
chr1	204175000	204200000	LINC00628:-150Kb:1.6e-09:2.1e-11:60:1.6e+02
chr1	204175000	204200000	PLEKHA6:-150Kb:1.6e-09:2.1e-11:60:1.6e+02
chr1	204200000	204225000	LINC00628:-125Kb:2.4e-06:1.3e-07:57:1.4e+02
chr1	204200000	204225000	PLEKHA6:-125Kb:2.4e-06:1.3e-07:57:1.4e+02
chr1	204225000	204250000	LINC00628:-100Kb:9e-07:2.4e-08:70:1.6e+02
chr1	204225000	204250000	PLEKHA6:-100Kb:9e-07:2.4e-08:70:1.6e+02
chr1	204375000	204400000	PIK3C2B:-75Kb:2.4e-05:6.1e-07:91:1.7e+02
chr1	204400000	204425000	PIK3C2B:-50Kb:0:0:1.3e+02:2.8e+02
chr1	204450000	204475000	PPP1R15B:75Kb:4.7e-05:5.7e-07:91:1.7e+02
chr1	204675000	204700000	LRRN2:25Kb:5.5e-06:6.8e-08:2.8e+02:3.7e+02
chr1	204975000	205000000	CNTN2:-25Kb:6.8e-09:8.3e-11:2.8e+02:3.8e+02
chr1	205225000	205250000	NUAK2:-50Kb:0:0:1.3e+02:2.6e+02
chr1	205300000	205325000	KLHDC8A:-25Kb:5.4e-13:6.7e-15:2.6e+02:3.7e+02
chr1	205300000	205325000	LEMD1-AS1:-25Kb:5.4e-13:6.7e-15:2.6e+02:3.7e+02
chr1	205375000	205400000	CDK18:-75Kb:7.5e-05:1.9e-06:82:1.6e+02
chr1	205450000	205475000	LEMD1:75Kb:4.3e-05:5.4e-07:82:1.6e+02
chr1	205475000	205500000	CDK18:25Kb:9.4e-14:1.2e-15:2.6e+02:3.9e+02
chr1	206200000	206225000	CTSE:-100Kb:2.1e-05:8.6e-07:6.6:97
chr1	206225000	206250000	C1orf186:-50Kb:4.9e-11:6.2e-13:38:1.7e+02
chr1	206225000	206250000	CTSE:-75Kb:0:0:14:2e+02
chr1	206250000	206275000	CTSE:-50Kb:2.9e-11:7.9e-13:38:1.7e+02
chr1	206300000	206325000	AVPR1B:100Kb:5e-05:6.8e-07:6.6:97
chr1	206900000	206925000	FAIM3:-175Kb:1.7e-06:2.2e-08:51:1.6e+02
chr1	207100000	207125000	FCAMR:-25Kb:2.4e-10:3.1e-12:2.9e+02:4.3e+02
chr1	207125000	207150000	PIGR:25Kb:1.8e-10:2.3e-12:2.9e+02:4.3e+02
chr1	207250000	207275000	C4BPA:-25Kb:1.1e-13:1.4e-15:1.7e+02:3.3e+02
chr1	207250000	207275000	CR1:-400Kb:9.9e-07:2.7e-08:27:1.2e+02
chr1	207275000	207300000	C4BPB:25Kb:1.7e-13:2.2e-15:1.7e+02:3.3e+02
chr1	207300000	207325000	C4BPA:25Kb:1.7e-06:4.5e-08:1.7e+02:2.8e+02
chr1	207450000	207475000	CD55:-25Kb:6e-13:7.2e-15:1.7e+02:3.1e+02
chr1	207600000	207625000	CR2:-25Kb:4.3e-12:1.1e-13:1.7e+02:3e+02
chr1	207625000	207650000	CR1:-25Kb:0:0:1.7e+02:3.2e+02
chr1	207650000	207675000	C4BPB:400Kb:4e-05:1.1e-06:27:1.2e+02
chr1	207650000	207675000	CR2:25Kb:0:0:1.7e+02:3.2e+02
chr1	207825000	207850000	CR1L:25Kb:3.7e-05:4.5e-07:1.5e+02:2.4e+02
chr1	208100000	208125000	CD34:25Kb:7.8e-05:9.5e-07:2.7e+02:3.5e+02
chr1	209525000	209550000	MIR205:-75Kb:4.2e-05:1.1e-06:95:1.6e+02
chr1	209525000	209550000	MIR205HG:-75Kb:4.2e-05:1.1e-06:95:1.6e+02
chr1	209650000	209675000	MIR205:50Kb:9.4e-13:1.3e-14:1.5e+02:2.6e+02
chr1	209650000	209675000	MIR205HG:50Kb:9.4e-13:1.3e-14:1.5e+02:2.6e+02
chr1	209750000	209775000	TRAF3IP3:-175Kb:1.9e-05:2.3e-07:45:1.2e+02
chr1	209825000	209850000	HSD11B1:-25Kb:2.8e-06:3.6e-08:3e+02:3.8e+02
chr1	209850000	209875000	G0S2:25Kb:4.3e-06:5.2e-08:3e+02:3.8e+02
chr1	209850000	209875000	LAMB3:25Kb:4.3e-06:5.2e-08:3e+02:3.8e+02
chr1	209900000	209925000	CAMK1G:150Kb:2.2e-09:2.8e-11:58:1.5e+02
chr1	209925000	209950000	CAMK1G:175Kb:2.2e-05:5.6e-07:45:1.2e+02
chr1	210125000	210150000	SYT14:25Kb:2.7e-11:3.4e-13:2.3e+02:3.4e+02
chr1	210625000	210650000	KCNH1:-675Kb:6.3e-05:1.8e-06:32:1e+02
chr1	210750000	210775000	KCNH1:-550Kb:2.3e-05:3.1e-07:33:1.1e+02
chr1	211675000	211700000	RD3:25Kb:1.9e-10:2.4e-12:2.2e+02:3.2e+02
chr1	211725000	211750000	NEK2:-100Kb:6.2e-06:8.5e-08:64:1.4e+02
chr1	211750000	211775000	NEK2:-75Kb:3e-05:8.4e-07:82:1.5e+02
chr1	211775000	211800000	SLC30A1:25Kb:1.9e-09:2.3e-11:2.2e+02:3.1e+02
chr1	211800000	211825000	SLC30A1:50Kb:8.4e-07:2.1e-08:1.2e+02:2e+02
chr1	211825000	211850000	SLC30A1:75Kb:2.7e-05:9.9e-07:82:1.5e+02
chr1	212175000	212200000	DTL:-25Kb:1e-12:1.4e-14:99:2.1e+02
chr1	212175000	212200000	INTS7:-25Kb:1e-12:1.4e-14:99:2.1e+02
chr1	213125000	213150000	VASH2:25Kb:0:0:2.1e+02:3.6e+02
chr1	213225000	213250000	RPS6KC1:25Kb:9.7e-06:1.2e-07:1.5e+02:2.2e+02
chr1	214050000	214075000	LINC00538:-25Kb:2.9e-13:3.6e-15:2.5e+02:3.6e+02
chr1	214800000	214825000	CENPF:25Kb:1.5e-13:1.9e-15:80:2e+02
chr1	217275000	217300000	ESRRG:-25Kb:0:0:2.3e+02:3.3e+02
chr1	218025000	218050000	LINC00210:-25Kb:0:0:2e+02:3e+02
chr1	218675000	218700000	LOC728463:175Kb:5.2e-06:7.4e-08:40:1e+02
chr1	218675000	218700000	TGFB2:175Kb:5.2e-06:7.4e-08:40:1e+02
chr1	219225000	219250000	LOC728463:725Kb:3.5e-05:9.9e-07:25:79
chr1	219225000	219250000	TGFB2:725Kb:3.5e-05:9.9e-07:25:79
chr1	220300000	220325000	MIR664:-50Kb:1.5e-05:3.7e-07:55:1.2e+02
chr1	220325000	220350000	MIR664:-25Kb:0:0:95:2.9e+02
chr1	220975000	221000000	MARC1:25Kb:2.2e-09:2.8e-11:1.4e+02:2.2e+02
chr1	221350000	221375000	HLX:300Kb:2.8e-05:3.5e-07:40:1e+02
chr1	221525000	221550000	C1orf140:25Kb:7.3e-14:8.9e-16:2.5e+02:3.5e+02
chr1	222725000	222750000	HHIPL2:25Kb:1.7e-11:2.1e-13:1.6e+02:2.7e+02
chr1	222725000	222750000	TAF1A:-25Kb:4.3e-09:1.1e-10:1.6e+02:2.6e+02
chr1	222750000	222775000	MIA3:-25Kb:1e-09:1.3e-11:1.6e+02:2.7e+02
chr1	222775000	222800000	TAF1A:25Kb:2.4e-10:3e-12:1.6e+02:2.7e+02
chr1	222800000	222825000	MIA3:25Kb:8.7e-07:2.2e-08:1.6e+02:2.5e+02
chr1	223700000	223725000	CAPN8:-150Kb:1.3e-05:5e-07:46:1.3e+02
chr1	223800000	223825000	CAPN8:-50Kb:5.7e-08:1.5e-09:95:2e+02
chr1	223825000	223850000	CAPN8:-25Kb:1.8e-08:2.4e-10:2e+02:3.1e+02
chr1	224050000	224075000	TP53BP2:25Kb:1e-07:1.3e-09:1.8e+02:2.9e+02
chr1	225625000	225650000	LBR:25Kb:2.4e-07:3e-09:1.7e+02:2.7e+02
chr1	226550000	226575000	PARP1:-25Kb:8.2e-08:1e-09:2.1e+02:3e+02
chr1	226700000	226725000	C1orf95:-25Kb:1.7e-07:4.5e-09:2.3e+02:3.1e+02
chr1	226750000	226775000	C1orf95:25Kb:4.1e-08:5.3e-10:2.3e+02:3.2e+02
chr1	227000000	227025000	ITPKB:75Kb:1.1e-05:1.4e-07:86:1.6e+02
chr1	227600000	227625000	CDC42BPA:100Kb:1.9e-06:2.3e-08:46:1.3e+02
chr1	227925000	227950000	MIR5008:-200Kb:8.2e-06:3.2e-07:35:1e+02
chr1	227925000	227950000	WNT9A:-200Kb:8.2e-06:3.2e-07:35:1e+02
chr1	227950000	227975000	MIR5008:-175Kb:8.2e-06:3.1e-07:38:1.1e+02
chr1	227950000	227975000	WNT9A:-175Kb:8.2e-06:3.1e-07:38:1.1e+02
chr1	227975000	228000000	MIR5008:-150Kb:8.2e-06:1.9e-07:41:1.1e+02
chr1	227975000	228000000	WNT9A:-150Kb:8.2e-06:1.9e-07:41:1.1e+02
chr1	228025000	228050000	PRSS38:25Kb:9.9e-08:1.3e-09:2e+02:2.8e+02
chr1	229475000	229500000	ACTA1:-75Kb:1.3e-05:1.7e-07:54:1.3e+02
chr1	229500000	229525000	CCSAP:25Kb:2.5e-06:3.1e-08:2.4e+02:3.3e+02
chr1	229550000	229575000	CCSAP:75Kb:1.7e-05:4.3e-07:54:1.3e+02
chr1	229575000	229600000	RAB4A:175Kb:8.2e-05:2.1e-06:29:99
chr1	229600000	229625000	RAB4A:200Kb:8.2e-05:1.3e-06:26:97
chr1	229675000	229700000	TAF5L:-75Kb:1.3e-05:1.6e-07:28:1e+02
chr1	229675000	229700000	URB2:-75Kb:1.3e-05:1.6e-07:28:1e+02
chr1	229700000	229725000	ABCB10:25Kb:0:0:56:2.3e+02
chr1	229750000	229775000	ABCB10:75Kb:2e-05:5.1e-07:28:1e+02
chr1	230900000	230925000	CAPN9:25Kb:8.2e-06:1e-07:2.6e+02:3.3e+02
chr1	231325000	231350000	LOC149373:25Kb:4.4e-07:5.7e-09:2.5e+02:3.2e+02
chr1	231350000	231375000	C1orf131:-25Kb:3.5e-05:4.4e-07:1.6e+02:2.2e+02
chr1	231350000	231375000	GNPAT:-25Kb:3.5e-05:4.4e-07:1.6e+02:2.2e+02
chr1	231475000	231500000	LINC00582:-250Kb:1.4e-11:1.8e-13:32:1.3e+02
chr1	231475000	231500000	TSNAX:-225Kb:5.2e-14:6.7e-16:35:1.4e+02
chr1	231500000	231525000	TSNAX:-200Kb:8.1e-07:2.1e-08:38:1.1e+02
chr1	231500000	231525000	TSNAX-DISC1:-150Kb:2.4e-06:6.2e-08:48:1.2e+02
chr1	231550000	231575000	TSNAX-DISC1:-100Kb:4e-08:5.2e-10:66:1.4e+02
chr1	231575000	231600000	EGLN1:25Kb:1.9e-05:4.9e-07:2e+02:2.7e+02
chr1	231575000	231600000	SNRPD2P2:-25Kb:1.5e-09:1.8e-11:2e+02:2.9e+02
chr1	231650000	231675000	EGLN1:100Kb:6.9e-08:9e-10:66:1.4e+02
chr1	232675000	232700000	SIPA1L2:25Kb:5.5e-10:6.9e-12:2.4e+02:3.2e+02
chr1	232750000	232775000	NTPCR:-325Kb:1.3e-05:3.6e-07:20:72
chr1	233000000	233025000	NTPCR:-75Kb:7.6e-06:1.1e-07:81:1.4e+02
chr1	234000000	234025000	SLC35F3:-25Kb:1.1e-05:1.4e-07:2.3e+02:3.1e+02
chr1	234625000	234650000	LOC100506795:-25Kb:0:0:1.4e+02:3.1e+02
chr1	234675000	234700000	LOC100506795:25Kb:5.1e-05:1.3e-06:1.4e+02:2.3e+02
chr1	234775000	234800000	LINC00184:25Kb:0:0:1.4e+02:3.5e+02
chr1	234825000	234850000	LOC100506810:-25Kb:1.5e-07:4e-09:1.4e+02:2.5e+02
chr1	234875000	234900000	LOC100506810:25Kb:0:0:1.4e+02:3e+02
chr1	235250000	235275000	SNORA14B:-25Kb:0:0:62:2.2e+02
chr1	235250000	235275000	TOMM20:-25Kb:0:0:62:2.2e+02
chr1	236250000	236275000	LGALS8:-425Kb:5.3e-05:2.7e-06:36:1e+02
chr1	236250000	236275000	LGALS8-AS1:-425Kb:5.3e-05:2.7e-06:36:1e+02
chr1	236250000	236275000	NID1:25Kb:2.7e-05:3.3e-07:1.2e+02:1.9e+02
chr1	236275000	236300000	GPR137B:-25Kb:6.1e-11:7.4e-13:1.3e+02:2.3e+02
chr1	236275000	236300000	LGALS8:-400Kb:4e-06:1.5e-07:37:1.1e+02
chr1	236275000	236300000	LGALS8-AS1:-400Kb:4e-06:1.5e-07:37:1.1e+02
chr1	236325000	236350000	GPR137B:25Kb:2.2e-06:5.4e-08:1.3e+02:2e+02
chr1	236400000	236425000	ERO1LB:-25Kb:0:0:1.3e+02:2.5e+02
chr1	236450000	236475000	ERO1LB:25Kb:5.4e-10:1.3e-11:1.3e+02:2.2e+02
chr1	236525000	236550000	EDARADD:-25Kb:2.1e-06:5.2e-08:1.3e+02:2e+02
chr1	236575000	236600000	EDARADD:25Kb:7.5e-09:9.2e-11:1.3e+02:2.2e+02
chr1	236650000	236675000	LGALS8:-25Kb:5.1e-10:6.5e-12:1.3e+02:2.2e+02
chr1	236650000	236675000	LGALS8-AS1:-25Kb:5.1e-10:6.5e-12:1.3e+02:2.2e+02
chr1	236700000	236725000	HEATR1:-50Kb:2.2e-06:5.7e-08:73:1.5e+02
chr1	236700000	236725000	LGALS8:25Kb:1.6e-07:4e-09:1.3e+02:2.1e+02
chr1	236700000	236725000	LGALS8-AS1:25Kb:1.6e-07:4e-09:1.3e+02:2.1e+02
chr1	236725000	236750000	HEATR1:-25Kb:0:0:1.5e+02:2.8e+02
chr1	237125000	237150000	MT1P2:-25Kb:1.4e-07:1.7e-09:2.1e+02:3e+02
chr1	238025000	238050000	ZP4:-25Kb:1.8e-12:2.3e-14:2e+02:2.8e+02
chr1	238050000	238075000	LOC100130331:25Kb:2e-12:2.7e-14:2e+02:2.8e+02
chr1	240125000	240150000	RPS7P5:-25Kb:0:0:1.3e+02:2.2e+02
chr1	240800000	240825000	GREM2:25Kb:3.3e-05:4e-07:2.2e+02:2.8e+02
chr1	241300000	241325000	MIR3123:25Kb:1.1e-11:1.4e-13:1.5e+02:2.5e+02
chr1	241475000	241500000	RGS7:-25Kb:8.9e-13:2.2e-14:1.5e+02:2.6e+02
chr1	241525000	241550000	RGS7:25Kb:8.9e-13:1.3e-14:1.5e+02:2.6e+02
chr1	241675000	241700000	CHML:-100Kb:6.7e-06:1.7e-07:62:1.4e+02
chr1	241775000	241800000	FH:100Kb:9.3e-06:1.2e-07:62:1.4e+02
chr1	241775000	241800000	KMO:100Kb:9.3e-06:1.2e-07:62:1.4e+02
chr1	241975000	242000000	CHML:200Kb:5.7e-08:7.4e-10:37:1.3e+02
chr1	241975000	242000000	OPN3:175Kb:8e-08:1e-09:40:1.3e+02
chr1	241975000	242000000	WDR64:175Kb:8e-08:1e-09:40:1.3e+02
chr1	242000000	242025000	CHML:225Kb:2.5e-05:9.9e-07:35:1.1e+02
chr1	243375000	243400000	CEP170:-25Kb:3.5e-11:8.8e-13:92:2.2e+02
chr1	243375000	243400000	SDCCAG8:-25Kb:3.5e-11:8.8e-13:92:2.2e+02
chr1	243425000	243450000	CEP170:25Kb:2.5e-13:3.1e-15:92:2.4e+02
chr1	243425000	243450000	SDCCAG8:25Kb:2.5e-13:3.1e-15:92:2.4e+02
chr1	243450000	243475000	CEP170:50Kb:6.5e-06:2.4e-07:41:1.4e+02
chr1	243450000	243475000	SDCCAG8:50Kb:6.5e-06:2.4e-07:41:1.4e+02
chr1	244025000	244050000	AKT3:25Kb:5.3e-06:6.5e-08:1.5e+02:2.5e+02
chr1	244100000	244125000	LOC339529:25Kb:4.7e-10:5.9e-12:1.5e+02:2.8e+02
chr1	244175000	244200000	ZBTB18:-25Kb:2.2e-05:5.5e-07:1.5e+02:2.4e+02
chr1	244225000	244250000	ZBTB18:25Kb:2.2e-05:5.5e-07:1.5e+02:2.4e+02
chr1	244775000	244800000	DESI2:-25Kb:1.4e-09:1.7e-11:1.9e+02:2.9e+02
chr1	245275000	245300000	KIF26B:-25Kb:3e-05:4e-07:2.1e+02:2.7e+02
chr1	246650000	246675000	LOC255654:-25Kb:7.3e-05:1.1e-06:1.7e+02:2.2e+02
chr1	246675000	246700000	SMYD3:25Kb:2.9e-05:1.1e-06:1.7e+02:2.2e+02
chr1	246825000	246850000	LOC255654:150Kb:7.3e-05:1.9e-06:34:77
chr1	246850000	246875000	SMYD3:200Kb:4.2e-06:1.1e-07:21:69
chr1	246900000	246925000	SMYD3:250Kb:0:0:17:95
chr1	247450000	247475000	ZNF496:-25Kb:0:0:1.9e+02:2.8e+02
chr1	247550000	247575000	NLRP3:-25Kb:7e-05:8.7e-07:1.9e+02:2.4e+02
chr1	247675000	247700000	GCSAML:-25Kb:4.9e-05:6e-07:1.9e+02:2.4e+02
chr1	247700000	247725000	GCSAML-AS1:25Kb:6e-05:7.3e-07:1.9e+02:2.4e+02
chr1	247700000	247725000	OR2C3:25Kb:6e-05:7.3e-07:1.9e+02:2.4e+02
chr1	247775000	247800000	OR2G2:25Kb:1.2e-13:1.4e-15:1.7e+02:2.6e+02
chr1	247775000	247800000	OR2G3:25Kb:1.2e-13:1.4e-15:1.7e+02:2.6e+02
chr10	600000	625000	DIP2C:-125Kb:1.4e-05:2e-07:2.1e+02:2.8e+02
chr10	975000	1000000	LARP4B:0Kb:7.6e-06:9.4e-08:1.6e+02:2.3e+02
chr10	1000000	1025000	GTPBP4:-25Kb:8.5e-10:1.1e-11:1.6e+02:2.5e+02
chr10	1050000	1075000	GTPBP4:25Kb:5.1e-05:1.3e-06:1.6e+02:2.2e+02
chr10	1125000	1150000	WDR37:25Kb:0:0:23:1.9e+02
chr10	1525000	1550000	ADARB2-AS1:-25Kb:2e-05:2.4e-07:1.8e+02:2.5e+02
chr10	1600000	1625000	ADARB2-AS1:50Kb:3e-05:7.4e-07:1.1e+02:1.7e+02
chr10	3075000	3100000	PFKP:-25Kb:0:0:30:2.1e+02
chr10	3125000	3150000	PFKP:25Kb:0:0:0:1.6e+02
chr10	3150000	3175000	PITRM1-AS1:-25Kb:0:0:0:2.3e+02
chr10	4875000	4900000	AKR1E2:25Kb:1.7e-07:2.1e-09:1.2e+02:2.2e+02
chr10	4925000	4950000	AKR1C6P:-25Kb:1.2e-05:3e-07:1.2e+02:2.1e+02
chr10	4975000	5000000	AKR1C6P:25Kb:2.6e-10:3.2e-12:1.2e+02:2.4e+02
chr10	5100000	5125000	AKR1C3:25Kb:5.1e-09:6.2e-11:1.2e+02:2.3e+02
chr10	5175000	5200000	AKR1C4:-50Kb:2.8e-05:7.1e-07:84:1.7e+02
chr10	5175000	5200000	AKR1CL1:-50Kb:2.8e-05:7.1e-07:84:1.7e+02
chr10	5200000	5225000	AKR1C4:-25Kb:4.5e-08:5.7e-10:1.2e+02:2.2e+02
chr10	5200000	5225000	AKR1CL1:-25Kb:4.5e-08:5.7e-10:1.2e+02:2.2e+02
chr10	5250000	5275000	AKR1C4:25Kb:3.2e-05:1.2e-06:1.2e+02:2e+02
chr10	5250000	5275000	AKR1CL1:25Kb:3.2e-05:1.2e-06:1.2e+02:2e+02
chr10	5375000	5400000	UCN3:-25Kb:0:0:1.2e+02:2.8e+02
chr10	5400000	5425000	TUBAL3:-25Kb:7.9e-10:1e-11:1.2e+02:2.3e+02
chr10	5425000	5450000	NET1:-25Kb:5.6e-09:7.1e-11:1.2e+02:2.2e+02
chr10	5425000	5450000	UCN3:25Kb:2.9e-10:7.5e-12:1.2e+02:2.3e+02
chr10	5450000	5475000	TUBAL3:25Kb:2e-09:5.3e-11:1.2e+02:2.2e+02
chr10	5525000	5550000	CALML3:-25Kb:5.9e-05:7.5e-07:2.7e+02:3.5e+02
chr10	5550000	5575000	CALML5:25Kb:5.8e-05:7.5e-07:2.7e+02:3.5e+02
chr10	6075000	6100000	IL2RA:-25Kb:1.5e-05:1.9e-07:2.4e+02:3.2e+02
chr10	6775000	6800000	LINC00707:-25Kb:6.2e-07:7.6e-09:2e+02:2.8e+02
chr10	7800000	7825000	ATP5C1:-25Kb:5.5e-06:1.4e-07:1e+02:2.1e+02
chr10	7800000	7825000	KIN:-25Kb:5.5e-06:1.4e-07:1e+02:2.1e+02
chr10	7825000	7850000	TAF3:-25Kb:6e-11:7.3e-13:1e+02:2.4e+02
chr10	7850000	7875000	ATP5C1:25Kb:6.4e-11:7.9e-13:1e+02:2.4e+02
chr10	7850000	7875000	KIN:25Kb:6.4e-11:7.9e-13:1e+02:2.4e+02
chr10	7875000	7900000	TAF3:25Kb:9.5e-06:2.3e-07:1e+02:2e+02
chr10	10800000	10825000	SFTA1P:-25Kb:0:0:1.2e+02:2.9e+02
chr10	10850000	10875000	SFTA1P:25Kb:0:0:1.2e+02:3.1e+02
chr10	10950000	10975000	LINC00710:-25Kb:8.9e-15:2.2e-16:1.2e+02:2.8e+02
chr10	11000000	11025000	CELF2:-25Kb:3.9e-12:5e-14:1.2e+02:2.7e+02
chr10	11000000	11025000	LINC00710:25Kb:0:0:1.2e+02:3e+02
chr10	11050000	11075000	CELF2:25Kb:1.3e-07:3.3e-09:1.2e+02:2.4e+02
chr10	11825000	11850000	PROSER2:-25Kb:8.2e-06:9.9e-08:2.1e+02:3e+02
chr10	12175000	12200000	CDC123:-50Kb:2.6e-06:6.5e-08:23:1.1e+02
chr10	12175000	12200000	NUDT5:-50Kb:2.6e-06:6.5e-08:23:1.1e+02
chr10	12200000	12225000	CDC123:-25Kb:0:0:34:2.3e+02
chr10	12200000	12225000	NUDT5:-25Kb:0:0:34:2.3e+02
chr10	12575000	12600000	MIR4480:-25Kb:1.4e-05:3.6e-07:2e+02:2.6e+02
chr10	12625000	12650000	MIR4480:25Kb:9.2e-09:1.2e-10:2e+02:2.8e+02
chr10	13225000	13250000	MCM10:25Kb:5.1e-06:6.2e-08:2.3e+02:3e+02
chr10	13550000	13575000	BEND7:25Kb:3e-05:3.8e-07:2.3e+02:3e+02
chr10	14575000	14600000	CDNF:-300Kb:2.1e-05:2.7e-07:27:1e+02
chr10	14575000	14600000	HSPA14:-300Kb:2.1e-05:2.7e-07:27:1e+02
chr10	15100000	15125000	OLAH:25Kb:1.9e-07:2.3e-09:1.9e+02:2.8e+02
chr10	15475000	15500000	ITGA8:-275Kb:3.7e-07:4.6e-09:49:1.3e+02
chr10	16825000	16850000	RSU1:-25Kb:0:0:54:1.7e+02
chr10	16875000	16900000	VIM:-375Kb:2.3e-10:3e-12:23:1e+02
chr10	17175000	17200000	CUBN:25Kb:5.9e-08:7.6e-10:2e+02:2.7e+02
chr10	17275000	17300000	RSU1:425Kb:2.1e-05:5.7e-07:21:86
chr10	17300000	17325000	RSU1:450Kb:9.1e-05:3.6e-06:20:80
chr10	17450000	17475000	ST8SIA6-AS1:25Kb:4.3e-06:5.5e-08:2e+02:2.6e+02
chr10	17700000	17725000	STAM:25Kb:6e-05:7.5e-07:2e+02:2.6e+02
chr10	20125000	20150000	PLXDC2:25Kb:9.2e-05:1.2e-06:1.1e+02:1.9e+02
chr10	22450000	22475000	EBLN1:-25Kb:0:0:2.1e+02:3.2e+02
chr10	22750000	22775000	LOC100499489:25Kb:8.2e-14:1e-15:2.1e+02:3.1e+02
chr10	23175000	23200000	ARMC3:-25Kb:3.8e-08:5.1e-10:2.1e+02:3e+02
chr10	23650000	23675000	C10orf67:25Kb:2.3e-10:3.1e-12:1.6e+02:2.6e+02
chr10	24525000	24550000	MIR603:-25Kb:9.7e-05:1.7e-06:1.6e+02:2.3e+02
chr10	24575000	24600000	MIR603:25Kb:9.7e-05:2.4e-06:1.6e+02:2.3e+02
chr10	25375000	25400000	ENKUR:25Kb:1.1e-07:1.4e-09:1.3e+02:2.1e+02
chr10	26225000	26250000	MYO3A:25Kb:0:0:1.8e+02:2.9e+02
chr10	26475000	26500000	GAD2:-25Kb:0:0:1.8e+02:2.8e+02
chr10	26525000	26550000	GAD2:25Kb:0:0:1.8e+02:2.9e+02
chr10	26700000	26725000	APBB1IP:-25Kb:1.8e-11:2.2e-13:1.8e+02:2.7e+02
chr10	27000000	27025000	ABI1:-150Kb:1.9e-05:4.9e-07:31:96
chr10	27050000	27075000	ABI1:-100Kb:1.1e-05:1.5e-07:48:1.2e+02
chr10	27350000	27375000	ANKRD26:-25Kb:2.2e-06:2.6e-08:2.1e+02:2.8e+02
chr10	27750000	27775000	RAB18:-25Kb:8.3e-07:1e-08:1.8e+02:2.7e+02
chr10	27800000	27825000	RAB18:25Kb:5.1e-05:1.3e-06:1.8e+02:2.6e+02
chr10	28050000	28075000	MKX:25Kb:6.9e-05:9e-07:1.8e+02:2.6e+02
chr10	28300000	28325000	ARMC4:25Kb:1.1e-07:1.4e-09:1.8e+02:2.9e+02
chr10	28575000	28600000	MPP7:25Kb:6.2e-05:7.7e-07:1.8e+02:2.8e+02
chr10	29050000	29075000	LINC00837:-25Kb:7.3e-08:9.1e-10:1.7e+02:2.8e+02
chr10	29400000	29425000	BAMBI:450Kb:1.1e-06:1.6e-08:24:1.3e+02
chr10	29700000	29725000	PTCHD3P1:25Kb:8.3e-08:1e-09:1.7e+02:2.8e+02
chr10	30600000	30625000	MTPAP:-25Kb:7.2e-10:8.8e-12:1.8e+02:2.8e+02
chr10	30925000	30950000	LYZL2:25Kb:0:0:96:2.4e+02
chr10	32675000	32700000	EPC1:25Kb:1.8e-06:2.3e-08:1.9e+02:2.6e+02
chr10	32700000	32725000	CCDC7:-25Kb:1.1e-11:1.3e-13:1.9e+02:2.8e+02
chr10	33275000	33300000	ITGB1:50Kb:1.7e-07:2e-09:1e+02:1.8e+02
chr10	34025000	34050000	LINC00838:-25Kb:1.4e-13:1.8e-15:2.4e+02:3.4e+02
chr10	34075000	34100000	LINC00838:25Kb:2.7e-05:6.9e-07:2.4e+02:3e+02
chr10	35850000	35875000	GJD4:-25Kb:0:0:98:2.9e+02
chr10	35900000	35925000	GJD4:25Kb:2.8e-08:7.1e-10:98:2.2e+02
chr10	37850000	37875000	MTRNR2L7:-25Kb:1.7e-07:2.2e-09:1.4e+02:2.3e+02
chr10	37900000	37925000	MTRNR2L7:25Kb:1.6e-05:4.1e-07:1.4e+02:2.1e+02
chr10	38100000	38125000	ZNF248:-25Kb:9.1e-15:1.1e-16:1.4e+02:2.5e+02
chr10	38350000	38375000	ZNF37A:-25Kb:7.9e-05:9.6e-07:1.6e+02:2.2e+02
chr10	42975000	43000000	LINC00839:25Kb:1.4e-07:1.7e-09:1.7e+02:2.3e+02
chr10	43250000	43275000	ZNF33B:125Kb:9.4e-09:1.2e-10:39:1.1e+02
chr10	43350000	43375000	RET:-200Kb:9.6e-10:1.3e-11:29:1e+02
chr10	43400000	43425000	RET:-150Kb:4.9e-06:2e-07:38:95
chr10	43450000	43475000	MIR5100:-25Kb:3.3e-07:8.6e-09:2.1e+02:2.8e+02
chr10	43450000	43475000	RET:-100Kb:7.1e-07:1.9e-08:56:1.2e+02
chr10	43500000	43525000	MIR5100:25Kb:1.2e-10:1.5e-12:2.1e+02:2.9e+02
chr10	43525000	43550000	RET:-25Kb:5.8e-05:3.2e-06:2.1e+02:2.6e+02
chr10	43650000	43675000	CSGALNACT2:25Kb:3.3e-05:4.2e-07:2.1e+02:2.7e+02
chr10	43775000	43800000	RASGEF1A:25Kb:5.6e-06:6.8e-08:2.1e+02:2.7e+02
chr10	45375000	45400000	TMEM72:-25Kb:2.2e-05:2.8e-07:2e+02:2.5e+02
chr10	45425000	45450000	C10orf10:-25Kb:1.7e-11:2.1e-13:1.8e+02:2.5e+02
chr10	45425000	45450000	RASSF4:-25Kb:1.7e-11:2.1e-13:1.8e+02:2.5e+02
chr10	45425000	45450000	TMEM72-AS1:-25Kb:1.7e-11:2.1e-13:1.8e+02:2.5e+02
chr10	45775000	45800000	OR13A1:-25Kb:2.7e-11:3.3e-13:1.8e+02:2.5e+02
chr10	46975000	47000000	HNRNPA1P33:-150Kb:4.2e-09:5.8e-11:4.5:2.4e+02
chr10	46975000	47000000	PPYR1:-100Kb:0:0:14:3.3e+02
chr10	47000000	47025000	GPRIN2:25Kb:5.6e-06:3.8e-07:5e+02:6.8e+02
chr10	47000000	47025000	HNRNPA1P33:-125Kb:1.7e-07:8.8e-09:7.5:2.1e+02
chr10	47000000	47025000	PPYR1:-75Kb:0:0:32:3.5e+02
chr10	47025000	47050000	HNRNPA1P33:-100Kb:1.7e-07:7.1e-09:14:2.2e+02
chr10	47050000	47075000	GPRIN2:75Kb:4.6e-11:1.9e-12:32:2.8e+02
chr10	47075000	47100000	GPRIN2:100Kb:0:0:14:3.3e+02
chr10	47100000	47125000	GPRIN2:125Kb:8.4e-12:2.3e-13:7.5:2.7e+02
chr10	47100000	47125000	HNRNPA1P33:-25Kb:1.7e-07:9.4e-09:5e+02:7e+02
chr10	47100000	47125000	PPYR1:25Kb:2.3e-09:9.2e-11:5e+02:7.3e+02
chr10	47125000	47150000	GPRIN2:150Kb:1.4e-09:7.6e-11:4.5:2.4e+02
chr10	50475000	50500000	C10orf71:-25Kb:2.6e-07:6.6e-09:2.2e+02:3.3e+02
chr10	50525000	50550000	C10orf71:25Kb:4.1e-08:5.2e-10:2.2e+02:3.4e+02
chr10	50750000	50775000	ERCC6:25Kb:2.8e-09:3.5e-11:1.1e+02:2.4e+02
chr10	50750000	50775000	PGBD3:25Kb:2.8e-09:3.5e-11:1.1e+02:2.4e+02
chr10	51500000	51525000	AGAP7:25Kb:2.1e-08:2.6e-10:4.7:1.2e+02
chr10	51500000	51525000	MSMB:-25Kb:0:0:0:3e+02
chr10	51500000	51525000	NCOA4:-50Kb:7.2e-11:2.7e-12:0:1.3e+02
chr10	51525000	51550000	NCOA4:-25Kb:0:0:0:2.7e+02
chr10	51550000	51575000	MSMB:25Kb:0:0:0:2.7e+02
chr10	51575000	51600000	NCOA4:25Kb:0:0:0:1.7e+02
chr10	52550000	52575000	A1CF:-75Kb:5.8e-06:3e-07:77:1.3e+02
chr10	52575000	52600000	A1CF:-50Kb:5.7e-15:2.2e-16:1.1e+02:2e+02
chr10	52600000	52625000	A1CF:-25Kb:0:0:2.1e+02:3.1e+02
chr10	52650000	52675000	A1CF:25Kb:0:0:2.1e+02:3e+02
chr10	54250000	54275000	DKK1:200Kb:2.7e-05:1.1e-06:43:1.1e+02
chr10	54250000	54275000	PRKG1-AS1:200Kb:2.7e-05:1.1e-06:43:1.1e+02
chr10	54300000	54325000	DKK1:250Kb:7.8e-07:1.1e-08:36:1.1e+02
chr10	54300000	54325000	PRKG1-AS1:250Kb:7.8e-07:1.1e-08:36:1.1e+02
chr10	54325000	54350000	DKK1:275Kb:1.3e-05:3.6e-07:34:1e+02
chr10	54325000	54350000	PRKG1-AS1:275Kb:1.3e-05:3.6e-07:34:1e+02
chr10	54500000	54525000	MBL2:-25Kb:0:0:2e+02:3.5e+02
chr10	58075000	58100000	ZWINT:-25Kb:9.1e-15:1.1e-16:1.4e+02:2.4e+02
chr10	59925000	59950000	CISD1:-100Kb:4.1e-09:5e-11:64:1.5e+02
chr10	59925000	59950000	IPMK:-100Kb:4.1e-09:5e-11:64:1.5e+02
chr10	60100000	60125000	TFAM:-25Kb:1.1e-12:1.4e-14:2e+02:3e+02
chr10	60225000	60250000	BICC1:-25Kb:6.5e-08:8e-10:2e+02:2.8e+02
chr10	62500000	62525000	ANK3:25Kb:6.3e-09:7.9e-11:2.2e+02:3e+02
chr10	62500000	62525000	CDK1:-25Kb:0:0:1.6e+02:2.8e+02
chr10	68700000	68725000	LRRTM3:25Kb:0:0:64:2.3e+02
chr10	69550000	69575000	DNAJC12:-25Kb:0:0:65:2e+02
chr10	71150000	71175000	HKDC1:175Kb:1.4e-05:1.7e-07:36:1.5e+02
chr10	71275000	71300000	C10orf35:-100Kb:4.4e-09:5.6e-11:71:2.2e+02
chr10	72050000	72075000	NPFFR1:25Kb:6e-08:7.7e-10:2.4e+02:3.3e+02
chr10	72100000	72125000	PPA1:125Kb:8.1e-05:1e-06:52:1.2e+02
chr10	72325000	72350000	PRF1:-25Kb:3.7e-08:4.6e-10:2.4e+02:3.4e+02
chr10	72675000	72700000	UNC5B:-275Kb:8.7e-12:1.2e-13:36:1.5e+02
chr10	73100000	73125000	SLC29A3:25Kb:5e-05:1.4e-06:2.6e+02:3.3e+02
chr10	73450000	73475000	SLC29A3:375Kb:1e-05:1.4e-07:25:1.1e+02
chr10	73675000	73700000	CHST3:-25Kb:5e-13:6.1e-15:2.2e+02:3.3e+02
chr10	74400000	74425000	MICU1:25Kb:3.9e-05:4.8e-07:2.1e+02:2.6e+02
chr10	74675000	74700000	OIT3:25Kb:2.9e-06:3.6e-08:2.1e+02:2.7e+02
chr10	74675000	74700000	PLA2G12B:-25Kb:0:0:2.1e+02:3.1e+02
chr10	74725000	74750000	PLA2G12B:25Kb:1.9e-06:4.7e-08:2.1e+02:2.7e+02
chr10	75275000	75300000	MYOZ1:-125Kb:0:0:47:1.5e+02
chr10	75275000	75300000	SYNPO2L:-125Kb:0:0:47:1.5e+02
chr10	75300000	75325000	USP54:-25Kb:0:0:2.2e+02:3.2e+02
chr10	77075000	77100000	ZNF503-AS1:25Kb:2.4e-05:2.9e-07:1.9e+02:2.6e+02
chr10	77550000	77575000	C10orf11:25Kb:8e-05:1e-06:1.9e+02:2.7e+02
chr10	78925000	78950000	KCNMA1:-450Kb:2.1e-05:5.9e-07:38:1.1e+02
chr10	79000000	79025000	KCNMA1:-375Kb:2.1e-05:3.8e-07:41:1.2e+02
chr10	81150000	81175000	ZCCHC24:-50Kb:2.7e-05:1e-06:1.1e+02:1.8e+02
chr10	81175000	81200000	ZCCHC24:-25Kb:3.2e-11:8.1e-13:1.9e+02:3e+02
chr10	81225000	81250000	ZCCHC24:25Kb:0:0:1.9e+02:3.3e+02
chr10	81325000	81350000	SFTPA1:-25Kb:0:0:93:2.5e+02
chr10	81325000	81350000	SFTPA2:25Kb:3.8e-07:4.9e-09:93:1.8e+02
chr10	81375000	81400000	SFTPA1:25Kb:2.9e-11:7.5e-13:93:2e+02
chr10	81850000	81875000	TMEM254:25Kb:5.7e-09:7.1e-11:1.5e+02:2.5e+02
chr10	81850000	81875000	TMEM254-AS1:25Kb:5.7e-09:7.1e-11:1.5e+02:2.5e+02
chr10	81900000	81925000	ANXA11:-50Kb:5.9e-06:1.4e-07:74:1.5e+02
chr10	81900000	81925000	LINC00857:-50Kb:5.9e-06:1.4e-07:74:1.5e+02
chr10	81925000	81950000	ANXA11:-25Kb:1.4e-10:1.7e-12:1.5e+02:2.6e+02
chr10	81925000	81950000	LINC00857:-25Kb:1.4e-10:1.7e-12:1.5e+02:2.6e+02
chr10	82175000	82200000	FAM213A:25Kb:5.9e-06:7.3e-08:2.1e+02:2.8e+02
chr10	82225000	82250000	TSPAN14:25Kb:7.7e-07:1.9e-08:2.1e+02:2.8e+02
chr10	82250000	82275000	TSPAN14:50Kb:3.8e-13:4.8e-15:1.1e+02:2.2e+02
chr10	85875000	85900000	CDHR1:-75Kb:2.3e-06:9.1e-08:28:90
chr10	85900000	85925000	CDHR1:-50Kb:0:0:1.1e+02:2.3e+02
chr10	85900000	85925000	GHITM:25Kb:0:0:65:1.8e+02
chr10	85900000	85925000	LRIT2:-75Kb:6e-06:1.5e-07:73:1.3e+02
chr10	85950000	85975000	GHITM:75Kb:2.2e-06:5.5e-08:28:90
chr10	85950000	85975000	LRIT2:-25Kb:3e-06:3.8e-08:2.3e+02:3e+02
chr10	85975000	86000000	CDHR1:25Kb:1.2e-06:3.2e-08:2.3e+02:3e+02
chr10	87350000	87375000	GRID1-AS1:25Kb:1.8e-08:2.3e-10:2.1e+02:2.9e+02
chr10	90525000	90550000	LIPN:25Kb:1.1e-06:1.4e-08:2.5e+02:3.5e+02
chr10	90650000	90675000	STAMBPL1:25Kb:7.1e-06:8.6e-08:2.5e+02:3.4e+02
chr10	90775000	90800000	CH25H:-175Kb:4.6e-12:6.3e-14:47:1.8e+02
chr10	91000000	91025000	IFIT1B:-125Kb:8.9e-06:1.1e-07:57:1.5e+02
chr10	91100000	91125000	LIPA:100Kb:9.9e-06:2.5e-07:70:1.6e+02
chr10	91125000	91150000	LIPA:125Kb:6.5e-06:8.4e-08:57:1.5e+02
chr10	92500000	92525000	HTR7:-100Kb:7.4e-09:9.2e-11:64:1.6e+02
chr10	92525000	92550000	HTR7:-75Kb:3.4e-07:8.4e-09:83:1.7e+02
chr10	92700000	92725000	ANKRD1:25Kb:8.7e-08:1.1e-09:2.4e+02:3.3e+02
chr10	92875000	92900000	NUDT9P1:-25Kb:0:0:2.4e+02:3.7e+02
chr10	92875000	92900000	PCGF5:-25Kb:0:0:2.4e+02:3.7e+02
chr10	93825000	93850000	MARK2P9:-350Kb:8.9e-11:1.2e-12:22:1.2e+02
chr10	95050000	95075000	CYP26A1:225Kb:3.8e-09:5.2e-11:32:1.2e+02
chr10	95075000	95100000	CYP26A1:250Kb:1.1e-06:3.1e-08:28:1e+02
chr10	95525000	95550000	LGI1:25Kb:9.2e-07:1.1e-08:2.7e+02:3.6e+02
chr10	96400000	96425000	CYP2C18:-25Kb:7.4e-07:9.8e-09:1.5e+02:2.3e+02
chr10	96475000	96500000	CYP2C19:-25Kb:0:0:1.5e+02:2.9e+02
chr10	96525000	96550000	CYP2C19:25Kb:7.5e-05:1.9e-06:1.5e+02:2.2e+02
chr10	97075000	97100000	PDLIM1:25Kb:2.1e-06:2.6e-08:2.4e+02:3.2e+02
chr10	97575000	97600000	ENTPD1:125Kb:7.8e-05:9.7e-07:52:1.2e+02
chr10	97575000	97600000	TCTN3:125Kb:7.8e-05:9.7e-07:52:1.2e+02
chr10	97775000	97800000	DNTT:-275Kb:3.5e-05:1.4e-06:25:90
chr10	97850000	97875000	ZNF518A:-25Kb:1.8e-14:2.2e-16:2.3e+02:3.4e+02
chr10	97975000	98000000	BLNK:-50Kb:3.3e-06:8.4e-08:1.2e+02:2e+02
chr10	97975000	98000000	DNTT:-75Kb:1e-11:1.4e-13:84:1.8e+02
chr10	98000000	98025000	BLNK:-25Kb:5e-07:6.4e-09:2.3e+02:3.1e+02
chr10	98075000	98100000	DNTT:25Kb:2.5e-08:6.3e-10:2.3e+02:3.2e+02
chr10	98825000	98850000	LOC100505540:-25Kb:2.6e-05:3.3e-07:2.3e+02:3e+02
chr10	98825000	98850000	SLIT1:-100Kb:2e-12:2.5e-14:62:1.6e+02
chr10	98900000	98925000	SLIT1:-25Kb:7.3e-09:1.8e-10:2.3e+02:3.2e+02
chr10	99275000	99300000	MMS19:25Kb:5.9e-07:7.3e-09:2.2e+02:3e+02
chr10	99275000	99300000	UBTD1:25Kb:5.9e-07:7.3e-09:2.2e+02:3e+02
chr10	99325000	99350000	MIR5692C2:-25Kb:0:0:2.2e+02:3.3e+02
chr10	99350000	99375000	ANKRD2:25Kb:0:0:2.2e+02:3.3e+02
chr10	99350000	99375000	C10orf62:25Kb:0:0:2.2e+02:3.3e+02
chr10	99350000	99375000	HOGA1:25Kb:0:0:2.2e+02:3.3e+02
chr10	99425000	99450000	ZFYVE27:-50Kb:1.4e-05:1.7e-07:64:1.3e+02
chr10	99450000	99475000	ZFYVE27:-25Kb:3e-05:7.4e-07:1.4e+02:2e+02
chr10	99475000	99500000	AVPI1:50Kb:1.7e-05:2e-07:64:1.3e+02
chr10	99475000	99500000	MARVELD1:25Kb:6e-05:7.4e-07:1.4e+02:2e+02
chr10	99550000	99575000	GOLGA7B:-50Kb:1.3e-09:1.7e-11:1.4e+02:2.2e+02
chr10	99625000	99650000	SFRP5:100Kb:1.1e-07:1.4e-09:69:1.5e+02
chr10	99850000	99875000	R3HCC1L:-25Kb:1.3e-07:1.6e-09:2.7e+02:3.4e+02
chr10	100050000	100075000	LOXL4:25Kb:0:0:2.7e+02:3.8e+02
chr10	100125000	100150000	PYROXD2:-25Kb:7.6e-05:9.5e-07:2.7e+02:3.3e+02
chr10	101050000	101075000	CNNM1:-25Kb:7.9e-06:9.6e-08:1.9e+02:2.6e+02
chr10	101225000	101250000	NKX2-3:-50Kb:2.5e-07:6.1e-09:1.2e+02:2e+02
chr10	101250000	101275000	NKX2-3:-25Kb:6.1e-09:7.6e-11:2.4e+02:3.2e+02
chr10	101500000	101525000	ABCC2:-25Kb:1.5e-07:3.6e-09:1.8e+02:2.6e+02
chr10	101550000	101575000	ABCC2:25Kb:1.1e-11:1.3e-13:1.8e+02:2.8e+02
chr10	101800000	101825000	CPN1:-25Kb:6.1e-10:7.8e-12:1.8e+02:2.8e+02
chr10	101850000	101875000	CPN1:25Kb:4.2e-06:1.1e-07:1.8e+02:2.6e+02
chr10	101900000	101925000	ERLIN1:-25Kb:2.4e-07:3e-09:1.8e+02:2.7e+02
chr10	101950000	101975000	ERLIN1:25Kb:2.8e-06:7.2e-08:1.8e+02:2.6e+02
chr10	102175000	102200000	SCD:75Kb:8e-06:1e-07:87:1.6e+02
chr10	102250000	102275000	PKD2L1:175Kb:7.1e-08:9.2e-10:41:1.3e+02
chr10	102850000	102875000	TLX1:-25Kb:1.7e-12:2e-14:2.2e+02:3.4e+02
chr10	102850000	102875000	TLX1NB:-25Kb:1.7e-12:2e-14:2.2e+02:3.4e+02
chr10	103000000	103025000	FLJ41350:25Kb:3.6e-09:4.5e-11:2.2e+02:3.2e+02
chr10	103000000	103025000	LBX1:25Kb:3.6e-09:4.5e-11:2.2e+02:3.2e+02
chr10	104100000	104125000	ELOVL3:125Kb:6e-12:8.1e-14:53:1.7e+02
chr10	104100000	104125000	GBF1:100Kb:4.5e-09:5.7e-11:64:1.7e+02
chr10	104100000	104125000	PITX3:100Kb:4.5e-09:5.7e-11:64:1.7e+02
chr10	104125000	104150000	ELOVL3:150Kb:5.1e-06:1.4e-07:45:1.3e+02
chr10	104800000	104825000	CNNM2:125Kb:1.5e-06:1.9e-08:48:1.5e+02
chr10	104825000	104850000	CNNM2:150Kb:7.5e-06:1.9e-07:41:1.3e+02
chr10	104975000	105000000	NT5C2:25Kb:6e-06:7.2e-08:2.1e+02:3e+02
chr10	105175000	105200000	PDCD11:25Kb:7.9e-08:9.8e-10:2.4e+02:3.5e+02
chr10	105175000	105200000	USMG5:25Kb:7.9e-08:9.8e-10:2.4e+02:3.5e+02
chr10	105650000	105675000	SLK:-75Kb:2.6e-07:3.3e-09:79:1.8e+02
chr10	105825000	105850000	SFR1:-50Kb:6.9e-10:8.6e-12:1.2e+02:2.4e+02
chr10	105875000	105900000	COL17A1:50Kb:6.7e-10:8.4e-12:1.2e+02:2.4e+02
chr10	106425000	106450000	SORCS3:25Kb:3.1e-07:4e-09:2.1e+02:3.1e+02
chr10	111725000	111750000	ADD3:-25Kb:4.7e-05:5.9e-07:2.4e+02:3e+02
chr10	111725000	111750000	LOC100505933:-25Kb:4.7e-05:5.9e-07:2.4e+02:3e+02
chr10	111900000	111925000	MXI1:-50Kb:1.7e-05:2.1e-07:1.2e+02:1.9e+02
chr10	112075000	112100000	DUSP5:-175Kb:4.3e-09:1.1e-10:43:1.3e+02
chr10	112100000	112125000	DUSP5:-150Kb:1.7e-14:2.2e-16:49:1.6e+02
chr10	112300000	112325000	SMNDC1:250Kb:2e-11:2.7e-13:31:1.3e+02
chr10	112350000	112375000	LOC282997:-275Kb:7.5e-06:2.1e-07:29:1e+02
chr10	112350000	112375000	PDCD4:-275Kb:7.5e-06:2.1e-07:29:1e+02
chr10	112350000	112375000	SMNDC1:300Kb:8.1e-05:2.2e-06:27:90
chr10	112425000	112450000	RBM20:25Kb:1.8e-06:2.3e-08:2.4e+02:3.2e+02
chr10	112500000	112525000	LOC282997:-125Kb:3.3e-12:4.6e-14:58:1.6e+02
chr10	112500000	112525000	PDCD4:-125Kb:3.3e-12:4.6e-14:58:1.6e+02
chr10	112850000	112875000	ADRA2A:25Kb:3e-05:3.8e-07:2.2e+02:2.9e+02
chr10	114050000	114075000	GPAM:125Kb:0:0:55:1.7e+02
chr10	114050000	114075000	TECTB:25Kb:0:0:2.2e+02:3.5e+02
chr10	115275000	115300000	HABP2:-25Kb:1.9e-10:2.5e-12:2.3e+02:3.2e+02
chr10	115950000	115975000	VWA2:-25Kb:2.4e-09:3e-11:2.4e+02:3.3e+02
chr10	116125000	116150000	AFAP1L2:-25Kb:8.2e-05:1e-06:2.4e+02:3e+02
chr10	116400000	116425000	ABLIM1:-25Kb:6.4e-08:7.9e-10:2.4e+02:3.2e+02
chr10	116650000	116675000	TRUB1:-25Kb:6.4e-09:7.9e-11:1.8e+02:2.7e+02
chr10	118000000	118025000	GFRA1:-25Kb:1.8e-08:2.6e-10:1.8e+02:2.7e+02
chr10	118525000	118550000	C10orf82:100Kb:1.1e-05:1.4e-07:58:1.4e+02
chr10	118525000	118550000	HSPA12A:25Kb:4.9e-05:6e-07:2.3e+02:3e+02
chr10	118525000	118550000	MIR3663:-400Kb:7.7e-09:2.2e-10:24:1e+02
chr10	118550000	118575000	MIR3663:-375Kb:0:0:25:1.8e+02
chr10	118575000	118600000	MIR3663:-350Kb:8.9e-07:3.7e-08:26:96
chr10	118975000	119000000	KCNK18:25Kb:0:0:1.3e+02:2.4e+02
chr10	119150000	119175000	PDZD8:25Kb:6.5e-13:8.1e-15:2.5e+02:3.5e+02
chr10	120375000	120400000	PRLHR:25Kb:7.7e-05:9.4e-07:2.4e+02:3e+02
chr10	121100000	121125000	MIR4681:-25Kb:9.2e-08:1.2e-09:2.6e+02:3.4e+02
chr10	121175000	121200000	GRK5:225Kb:0:0:28:1.4e+02
chr10	121200000	121225000	GRK5:250Kb:6e-08:1.6e-09:25:1e+02
chr10	121625000	121650000	SEC23IP:-25Kb:7.5e-08:9.5e-10:1.2e+02:2e+02
chr10	121650000	121675000	MCMBP:25Kb:3.1e-08:3.7e-10:1.2e+02:2e+02
chr10	122175000	122200000	MIR5694:-150Kb:1.1e-06:4.2e-08:46:1.2e+02
chr10	122275000	122300000	MIR5694:-50Kb:1.8e-05:9.7e-07:1.2e+02:1.9e+02
chr10	122300000	122325000	MIR5694:-25Kb:1.2e-13:1.6e-15:2.3e+02:3.4e+02
chr10	122350000	122375000	MIR5694:25Kb:1.7e-09:4.4e-11:2.3e+02:3.2e+02
chr10	124025000	124050000	MIR3941:-150Kb:3.2e-05:7.9e-07:50:1.2e+02
chr10	124050000	124075000	MIR3941:-125Kb:6.2e-08:7.6e-10:52:1.4e+02
chr10	124100000	124125000	PLEKHA1:-25Kb:4.2e-13:5.3e-15:2.4e+02:3.5e+02
chr10	124175000	124200000	BTBD16:150Kb:3.4e-05:4.5e-07:50:1.2e+02
chr10	124275000	124300000	DMBT1:-25Kb:4.3e-12:5.4e-14:2.4e+02:3.5e+02
chr10	124400000	124425000	C10orf120:-50Kb:1.2e-05:1.5e-07:1.2e+02:2e+02
chr10	124475000	124500000	FLJ46361:-25Kb:1.7e-07:2.1e-09:2.4e+02:3.2e+02
chr10	125450000	125475000	GPR26:25Kb:8.4e-08:1.1e-09:2.6e+02:3.8e+02
chr10	126650000	126675000	ZRANB1:25Kb:4e-05:4.8e-07:1.5e+02:2.4e+02
chr10	127225000	127250000	LOC100169752:-25Kb:7.1e-07:1.2e-08:2.4e+02:3.2e+02
chr10	127275000	127300000	LOC100169752:25Kb:7.1e-07:1.8e-08:2.4e+02:3.2e+02
chr10	128075000	128100000	LINC00601:-25Kb:2.6e-13:6.6e-15:1.9e+02:3.2e+02
chr10	128100000	128125000	ADAM12:25Kb:5.1e-13:6.4e-15:1.9e+02:3.2e+02
chr10	128125000	128150000	LINC00601:25Kb:8.7e-15:1.1e-16:1.9e+02:3.3e+02
chr10	128225000	128250000	C10orf90:25Kb:8.8e-11:1.1e-12:1.9e+02:3.1e+02
chr10	128600000	128625000	DOCK1:25Kb:0:0:25:1.9e+02
chr10	129350000	129375000	NPS:25Kb:2.3e-05:2.9e-07:2.4e+02:3.1e+02
chr10	129775000	129800000	PTPRE:75Kb:2.8e-06:7.2e-08:81:1.5e+02
chr10	129800000	129825000	PTPRE:100Kb:1.9e-08:2.5e-10:61:1.5e+02
chr10	129875000	129900000	MKI67:-25Kb:7.1e-08:8.8e-10:2.4e+02:3.1e+02
chr10	131225000	131250000	MGMT:-25Kb:2.3e-05:5.8e-07:2e+02:2.6e+02
chr10	131275000	131300000	MGMT:25Kb:5.3e-06:6.6e-08:2e+02:2.7e+02
chr10	132725000	132750000	MIR378C:-25Kb:1.6e-13:2e-15:1.9e+02:3e+02
chr10	133750000	133775000	BNIP3:-25Kb:2.9e-09:3.6e-11:1.8e+02:2.6e+02
chr10	134650000	134675000	LOC399829:-125Kb:8.6e-07:2.4e-08:1.6e+02:2.3e+02
chr10	134675000	134700000	TTC40:-75Kb:1.7e-06:2.2e-08:1.6e+02:2.3e+02
chr10	134700000	134725000	LOC399829:-75Kb:4.5e-13:6.2e-15:1.6e+02:2.6e+02
chr11	-25000	0	IFITM1:-325Kb:9.8e-05:1.9e-06:1.7e+02:2.4e+02
chr11	-25000	0	IFITM2:-325Kb:9.8e-05:1.9e-06:1.7e+02:2.4e+02
chr11	-25000	0	IFITM3:-325Kb:9.8e-05:1.9e-06:1.7e+02:2.4e+02
chr11	0	25000	B4GALNT4:-350Kb:6.6e-05:1.2e-06:1.7e+02:2.4e+02
chr11	25000	50000	PKP3:-350Kb:5.1e-05:9.1e-07:1.7e+02:2.4e+02
chr11	675000	700000	CEND1:-100Kb:2.6e-06:3.8e-08:1.2e+02:1.8e+02
chr11	675000	700000	NS3BP:-100Kb:2.6e-06:3.8e-08:1.2e+02:1.8e+02
chr11	675000	700000	PDDC1:-100Kb:2.6e-06:3.8e-08:1.2e+02:1.8e+02
chr11	675000	700000	PIDD:-125Kb:1.8e-06:2.7e-08:1.2e+02:1.8e+02
chr11	675000	700000	PNPLA2:-125Kb:1.8e-06:2.7e-08:1.2e+02:1.8e+02
chr11	675000	700000	RPLP2:-125Kb:1.8e-06:2.7e-08:1.2e+02:1.8e+02
chr11	675000	700000	SLC25A22:-100Kb:2.6e-06:3.8e-08:1.2e+02:1.8e+02
chr11	675000	700000	SNORA52:-125Kb:1.8e-06:2.7e-08:1.2e+02:1.8e+02
chr11	700000	725000	CD151:-125Kb:3.9e-06:5.6e-08:1.2e+02:1.8e+02
chr11	700000	725000	EFCAB4A:-125Kb:3.9e-06:5.6e-08:1.2e+02:1.8e+02
chr11	700000	725000	POLR2L:-125Kb:3.9e-06:5.6e-08:1.2e+02:1.8e+02
chr11	700000	725000	TSPAN4:-125Kb:3.9e-06:5.6e-08:1.2e+02:1.8e+02
chr11	825000	850000	CHID1:-75Kb:0:0:1.2e+02:2.4e+02
chr11	850000	875000	AP2A2:-75Kb:0:0:1.2e+02:2.4e+02
chr11	1350000	1375000	LOC255512:25Kb:6.5e-09:8.4e-11:1.2e+02:2e+02
chr11	1350000	1375000	TOLLIP:25Kb:6.5e-09:8.4e-11:1.2e+02:2e+02
chr11	1375000	1400000	BRSK2:-25Kb:1.9e-05:2.4e-07:1.2e+02:1.8e+02
chr11	1900000	1925000	TNNT3:-25Kb:2.6e-05:3.2e-07:1.7e+02:2.4e+02
chr11	2025000	2050000	IGF2:-125Kb:1e-07:1.3e-09:39:1.2e+02
chr11	2025000	2050000	IGF2-AS:-125Kb:1e-07:1.3e-09:39:1.2e+02
chr11	2025000	2050000	MIR483:-125Kb:1e-07:1.3e-09:39:1.2e+02
chr11	2050000	2075000	IGF2:-100Kb:5.1e-05:1.3e-06:47:1.1e+02
chr11	2050000	2075000	IGF2-AS:-100Kb:5.1e-05:1.3e-06:47:1.1e+02
chr11	2050000	2075000	MIR483:-100Kb:5.1e-05:1.3e-06:47:1.1e+02
chr11	2250000	2275000	ASCL2:-25Kb:2.8e-05:3.5e-07:2.1e+02:2.8e+02
chr11	2300000	2325000	ASCL2:25Kb:9.8e-05:2.4e-06:2.1e+02:2.7e+02
chr11	2350000	2375000	CD81:-25Kb:2.3e-05:2.8e-07:2.1e+02:2.8e+02
chr11	2525000	2550000	KCNQ1:75Kb:0:0:84:2e+02
chr11	2550000	2575000	CDKN1C:-350Kb:5.3e-05:6.7e-07:22:95
chr11	2550000	2575000	SLC22A18:-350Kb:5.3e-05:6.7e-07:22:95
chr11	2675000	2700000	KCNQ1OT1:-25Kb:9.9e-05:1.3e-06:2.1e+02:2.9e+02
chr11	3200000	3225000	OSBPL5:25Kb:5.2e-08:6.2e-10:2.3e+02:3.2e+02
chr11	3375000	3400000	LOC650368:-25Kb:0:0:0:1.4e+02
chr11	3375000	3400000	OR7E12P:-25Kb:0:0:0:1.4e+02
chr11	3375000	3400000	ZNF195:-25Kb:0:0:0:1.4e+02
chr11	4075000	4100000	RHOG:225Kb:0:0:24:1.6e+02
chr11	4075000	4100000	STIM1:200Kb:1.1e-08:1.5e-10:27:1.3e+02
chr11	4175000	4200000	LOC100506082:-25Kb:0:0:0:1.6e+02
chr11	4200000	4225000	OR52K1:-300Kb:1e-13:1.3e-15:5.9:1.3e+02
chr11	4200000	4225000	OR52M1:-350Kb:0:0:5.2:1.5e+02
chr11	4225000	4250000	LOC100506082:25Kb:2.5e-15:1.1e-16:0:1.3e+02
chr11	4475000	4500000	LOC100506082:275Kb:2.9e-05:2.6e-06:6.4:79
chr11	4500000	4525000	LOC100506082:300Kb:7.4e-15:4.4e-16:5.9:1.3e+02
chr11	4525000	4550000	LOC100506082:325Kb:6.4e-13:4.8e-14:5.5:1.2e+02
chr11	4550000	4575000	LOC100506082:350Kb:0:0:5.2:1.5e+02
chr11	4600000	4625000	LOC100506082:400Kb:5.7e-05:6.8e-06:4.7:74
chr11	4625000	4650000	LOC100506082:425Kb:5.7e-05:6.4e-06:4.4:74
chr11	4650000	4675000	OR51F2:-175Kb:5.2e-10:6.9e-12:41:1.4e+02
chr11	4650000	4675000	OR51S1:-200Kb:4e-09:5.2e-11:36:1.3e+02
chr11	4650000	4675000	OR52R1:-175Kb:5.2e-10:6.9e-12:41:1.4e+02
chr11	4825000	4850000	OR51D1:175Kb:7.8e-10:1.1e-11:41:1.4e+02
chr11	4825000	4850000	OR51E1:175Kb:7.8e-10:1.1e-11:41:1.4e+02
chr11	4850000	4875000	OR51D1:200Kb:2.8e-09:7.9e-11:36:1.3e+02
chr11	4850000	4875000	OR51E1:200Kb:2.8e-09:7.9e-11:36:1.3e+02
chr11	4900000	4925000	OR51A7:-25Kb:9.5e-06:1.2e-07:2.3e+02:3.1e+02
chr11	4900000	4925000	OR51G1:-25Kb:9.5e-06:1.2e-07:2.3e+02:3.1e+02
chr11	4900000	4925000	OR51G2:-25Kb:9.5e-06:1.2e-07:2.3e+02:3.1e+02
chr11	4925000	4950000	OR51T1:25Kb:1.1e-05:1.3e-07:2.3e+02:3.1e+02
chr11	5325000	5350000	OR51B6:-25Kb:0:0:2e+02:3.2e+02
chr11	5350000	5375000	OR51B2:25Kb:0:0:2e+02:3.2e+02
chr11	5475000	5500000	OR51I1:25Kb:1.5e-08:2e-10:2e+02:2.8e+02
chr11	5475000	5500000	OR51I2:25Kb:1.5e-08:2e-10:2e+02:2.8e+02
chr11	5500000	5525000	OR51B5:-25Kb:2.6e-08:7.2e-10:2e+02:2.8e+02
chr11	5500000	5525000	UBQLN3:-25Kb:2.6e-08:7.2e-10:2e+02:2.8e+02
chr11	5500000	5525000	UBQLNL:-25Kb:2.6e-08:7.2e-10:2e+02:2.8e+02
chr11	5525000	5550000	OR52D1:25Kb:6.3e-08:7.7e-10:2e+02:2.8e+02
chr11	5525000	5550000	OR52H1:-25Kb:0:0:2e+02:3.2e+02
chr11	5550000	5575000	OR51B5:25Kb:0:0:2e+02:3.2e+02
chr11	5550000	5575000	UBQLN3:25Kb:0:0:2e+02:3.2e+02
chr11	5550000	5575000	UBQLNL:25Kb:0:0:2e+02:3.2e+02
chr11	5575000	5600000	OR52B6:-25Kb:3.8e-07:4.7e-09:2e+02:2.7e+02
chr11	5575000	5600000	TRIM6:-25Kb:3.8e-07:4.7e-09:2e+02:2.7e+02
chr11	5675000	5700000	TRIM6-TRIM34:25Kb:1.5e-09:1.8e-11:2e+02:2.8e+02
chr11	6025000	6050000	PRKCDBP:-300Kb:4.4e-05:1.2e-06:22:93
chr11	6325000	6350000	OR56A1:300Kb:3.5e-05:9.8e-07:22:93
chr11	6350000	6375000	OR56A1:325Kb:2.9e-07:4.1e-09:19:1.1e+02
chr11	6350000	6375000	PRKCDBP:25Kb:1.9e-05:2.4e-07:2.4e+02:3.2e+02
chr11	6650000	6675000	DCHS1:-25Kb:9.7e-10:1.2e-11:2.4e+02:3.5e+02
chr11	6650000	6675000	TAF10:25Kb:9.2e-11:1.1e-12:2.4e+02:3.5e+02
chr11	6650000	6675000	TPP1:25Kb:9.2e-11:1.1e-12:2.4e+02:3.5e+02
chr11	7225000	7250000	SYT9:-25Kb:9.9e-07:1.2e-08:2.2e+02:3.1e+02
chr11	7550000	7575000	PPFIBP2:25Kb:0:0:2.2e+02:3.9e+02
chr11	7900000	7925000	EIF3F:-100Kb:0:0:40:1.6e+02
chr11	7950000	7975000	NLRP10:-25Kb:0:0:1.6e+02:2.9e+02
chr11	7975000	8000000	OR10A3:25Kb:0:0:1.6e+02:2.9e+02
chr11	7975000	8000000	OR10A6:25Kb:0:0:1.6e+02:2.9e+02
chr11	8075000	8100000	TUB:25Kb:2.1e-09:5.4e-11:2.4e+02:3.4e+02
chr11	8100000	8125000	EIF3F:100Kb:1.9e-07:4.9e-09:50:1.3e+02
chr11	8100000	8125000	TUB:50Kb:0:0:1.2e+02:2.6e+02
chr11	9025000	9050000	KRT8P41:-75Kb:2.2e-06:2.7e-08:87:1.5e+02
chr11	9025000	9050000	MIR5691:-75Kb:2.2e-06:2.7e-08:87:1.5e+02
chr11	9025000	9050000	SCUBE2:-75Kb:2.2e-06:2.7e-08:87:1.5e+02
chr11	9050000	9075000	NRIP3:25Kb:2.6e-14:3.3e-16:2.5e+02:3.5e+02
chr11	9075000	9100000	NRIP3:50Kb:2.8e-05:1.8e-06:1.3e+02:1.9e+02
chr11	9100000	9125000	NRIP3:75Kb:5.2e-06:2e-07:87:1.5e+02
chr11	9125000	9150000	NRIP3:100Kb:2.8e-05:1.7e-06:67:1.2e+02
chr11	9150000	9175000	NRIP3:125Kb:3.1e-12:7.9e-14:54:1.5e+02
chr11	9150000	9175000	TMEM9B:175Kb:5.1e-05:6.3e-07:39:1e+02
chr11	9150000	9175000	TMEM9B-AS1:175Kb:5.1e-05:6.3e-07:39:1e+02
chr11	9300000	9325000	IPO7:-100Kb:9.6e-06:2.4e-07:47:1.1e+02
chr11	9325000	9350000	IPO7:-75Kb:4.2e-10:5.2e-12:63:1.4e+02
chr11	9400000	9425000	TMEM41B:75Kb:9.2e-11:1.1e-12:63:1.4e+02
chr11	9425000	9450000	SNORA23:-25Kb:9e-14:1.1e-15:2.1e+02:3.1e+02
chr11	10425000	10450000	AMPD3:-25Kb:8.7e-11:1.1e-12:2e+02:3e+02
chr11	10500000	10525000	MTRNR2L8:-25Kb:3.1e-06:3.9e-08:2e+02:2.7e+02
chr11	10550000	10575000	LYVE1:-25Kb:0:0:2e+02:3.2e+02
chr11	10575000	10600000	MRVI1-AS1:25Kb:0:0:2e+02:3.2e+02
chr11	10575000	10600000	RNF141:25Kb:0:0:2e+02:3.2e+02
chr11	10600000	10625000	LYVE1:25Kb:1.2e-13:3e-15:2e+02:3.1e+02
chr11	10650000	10675000	LYVE1:75Kb:2.5e-05:9.2e-07:1.1e+02:1.8e+02
chr11	10675000	10700000	MRVI1:-25Kb:2.7e-14:6.7e-16:2e+02:3.1e+02
chr11	10725000	10750000	CTR9:-25Kb:2.7e-07:3.5e-09:2e+02:2.8e+02
chr11	10725000	10750000	MRVI1:25Kb:0:0:2e+02:3.7e+02
chr11	10850000	10875000	EIF4G2:25Kb:1.8e-05:2.2e-07:2.5e+02:3.3e+02
chr11	11025000	11050000	SNORD97:225Kb:1.6e-05:2e-07:36:1.1e+02
chr11	11825000	11850000	USP47:-25Kb:9.2e-15:1.1e-16:2.5e+02:3.5e+02
chr11	12325000	12350000	MICALCL:25Kb:0:0:50:1.6e+02
chr11	13000000	13025000	RASSF10:-25Kb:3.3e-08:8.4e-10:2.8e+02:3.7e+02
chr11	13025000	13050000	LOC100506305:25Kb:2e-08:5.3e-10:2.8e+02:3.7e+02
chr11	13150000	13175000	LOC100506305:150Kb:6.1e-12:8.1e-14:51:1.5e+02
chr11	13150000	13175000	RASSF10:125Kb:5.9e-06:2.3e-07:61:1.3e+02
chr11	13175000	13200000	LOC100506305:175Kb:4.5e-06:1.8e-07:44:1.2e+02
chr11	13175000	13200000	RASSF10:150Kb:2.9e-09:3.7e-11:51:1.4e+02
chr11	14150000	14175000	SPON1:175Kb:5e-06:1.4e-07:45:1.4e+02
chr11	14250000	14275000	SPON1:275Kb:4.1e-12:5.6e-14:31:1.6e+02
chr11	14400000	14425000	RRAS2:25Kb:9.4e-05:1.2e-06:1.7e+02:2.5e+02
chr11	14475000	14500000	COPB1:-25Kb:4.3e-12:5.3e-14:1.7e+02:2.9e+02
chr11	15150000	15175000	INSC:25Kb:0:0:2.3e+02:3.9e+02
chr11	15175000	15200000	INSC:50Kb:9.2e-07:2.3e-08:1.3e+02:2.3e+02
chr11	16775000	16800000	C11orf58:25Kb:6.2e-09:7.6e-11:88:2e+02
chr11	17600000	17625000	MYOD1:-125Kb:3.2e-05:3.9e-07:63:1.5e+02
chr11	17975000	18000000	KCNC1:225Kb:6.3e-05:7.9e-07:40:1.2e+02
chr11	18200000	18225000	LOC494141:-25Kb:6.2e-07:7.7e-09:2e+02:3e+02
chr11	18300000	18325000	GTF2H1:-25Kb:2.3e-06:2.7e-08:2e+02:2.9e+02
chr11	18300000	18325000	HPS5:-25Kb:2.3e-06:2.7e-08:2e+02:2.9e+02
chr11	18700000	18725000	IGSF22:-25Kb:2.5e-05:6.6e-07:2e+02:2.7e+02
chr11	18725000	18750000	TMEM86A:25Kb:5.2e-05:6.3e-07:2e+02:2.7e+02
chr11	18750000	18775000	IGSF22:25Kb:4.1e-09:5.3e-11:2e+02:3e+02
chr11	18775000	18800000	PTPN5:-25Kb:8.5e-13:1.1e-14:2e+02:3.2e+02
chr11	19375000	19400000	NAV2:25Kb:8.6e-09:1.2e-10:2.7e+02:3.8e+02
chr11	19525000	19550000	NAV2:175Kb:6.6e-05:1.8e-06:47:1.3e+02
chr11	19750000	19775000	MIR4486:175Kb:0:0:47:2.1e+02
chr11	22225000	22250000	ANO5:25Kb:1.7e-14:2.2e-16:2e+02:2.9e+02
chr11	22550000	22575000	SLC17A6:200Kb:0:0:41:1.5e+02
chr11	22575000	22600000	SLC17A6:225Kb:2.6e-05:7.1e-07:38:91
chr11	22700000	22725000	GAS2:25Kb:2.2e-06:1.1e-07:2.1e+02:2.6e+02
chr11	22750000	22775000	GAS2:75Kb:2.7e-08:7e-10:72:1.4e+02
chr11	22775000	22800000	GAS2:100Kb:3.7e-07:1.5e-08:55:1.2e+02
chr11	22800000	22825000	GAS2:125Kb:7.1e-11:9.2e-13:53:1.3e+02
chr11	22850000	22875000	CCDC179:-25Kb:3.2e-05:4e-07:1.2e+02:1.8e+02
chr11	22875000	22900000	SVIP:25Kb:3.2e-05:3.8e-07:1.2e+02:1.8e+02
chr11	24475000	24500000	LUZP2:-25Kb:0:0:51:2.2e+02
chr11	24525000	24550000	LUZP2:25Kb:3.7e-06:9.5e-08:1.7e+02:2.2e+02
chr11	26600000	26625000	MUC15:25Kb:1.5e-11:1.9e-13:1.7e+02:2.8e+02
chr11	26700000	26725000	SLC5A12:-25Kb:5.9e-10:7.5e-12:1.7e+02:2.7e+02
chr11	26750000	26775000	SLC5A12:25Kb:1.3e-05:3.4e-07:1.7e+02:2.4e+02
chr11	27025000	27050000	BBOX1:-25Kb:4.5e-14:5.6e-16:1.7e+02:3e+02
chr11	27025000	27050000	FIBIN:25Kb:0:0:1.7e+02:3.2e+02
chr11	27075000	27100000	BBOX1:25Kb:3e-07:7.6e-09:1.7e+02:2.6e+02
chr11	27400000	27425000	LGR4:-75Kb:3.2e-08:4.2e-10:81:1.8e+02
chr11	27750000	27775000	BDNF:25Kb:2.1e-07:2.9e-09:1.9e+02:2.8e+02
chr11	30000000	30025000	KCNA4:-25Kb:0:0:1.9e+02:3.1e+02
chr11	30225000	30250000	FSHB:-25Kb:6e-06:7.5e-08:1.9e+02:2.7e+02
chr11	31025000	31050000	DCDC5:25Kb:2e-06:2.4e-08:1.8e+02:2.6e+02
chr11	32125000	32150000	RCN1:25Kb:0:0:2e+02:3.3e+02
chr11	33025000	33050000	TCP11L1:-25Kb:3.1e-05:3.9e-07:2.4e+02:3.2e+02
chr11	33050000	33075000	DEPDC7:25Kb:3.1e-05:3.9e-07:2.4e+02:3.2e+02
chr11	33375000	33400000	C11orf91:-325Kb:5.7e-05:7.3e-07:28:1.2e+02
chr11	33525000	33550000	KIAA1549L:-25Kb:1.2e-05:1.6e-07:2.4e+02:3.2e+02
chr11	33675000	33700000	KIAA1549L:125Kb:6.5e-05:1.7e-06:52:1.3e+02
chr11	33875000	33900000	LMO2:-25Kb:7.2e-07:1.8e-08:2.3e+02:3.4e+02
chr11	33925000	33950000	LMO2:25Kb:0:0:2.3e+02:4.1e+02
chr11	33950000	33975000	LMO2:50Kb:5.4e-05:2e-06:1.3e+02:2.1e+02
chr11	34500000	34525000	ABTB2:125Kb:1.1e-05:1.4e-07:57:1.5e+02
chr11	34550000	34575000	ELF5:25Kb:1.3e-11:1.6e-13:1.8e+02:3.1e+02
chr11	34600000	34625000	EHF:-25Kb:9e-15:1.1e-16:1.8e+02:3.2e+02
chr11	34650000	34675000	EHF:25Kb:2.1e-05:5.3e-07:1.8e+02:2.6e+02
chr11	34900000	34925000	APIP:-25Kb:9.9e-12:1.3e-13:69:1.9e+02
chr11	34900000	34925000	PDHX:-25Kb:9.9e-12:1.3e-13:69:1.9e+02
chr11	35025000	35050000	CD44:-125Kb:2.2e-05:5.9e-07:51:1.3e+02
chr11	35050000	35075000	CD44:-100Kb:5.6e-05:2.2e-06:68:1.5e+02
chr11	35125000	35150000	CD44:-25Kb:9.4e-09:1.2e-10:2.5e+02:3.6e+02
chr11	36450000	36475000	COMMD9:150Kb:2.2e-06:8.7e-08:44:1.2e+02
chr11	36450000	36475000	PRR5L:150Kb:2.2e-06:8.7e-08:44:1.2e+02
chr11	36475000	36500000	COMMD9:175Kb:2.4e-08:6.2e-10:42:1.2e+02
chr11	36475000	36500000	PRR5L:175Kb:2.4e-08:6.2e-10:42:1.2e+02
chr11	36500000	36525000	COMMD9:200Kb:9.4e-09:1.2e-10:38:1.2e+02
chr11	36500000	36525000	PRR5L:200Kb:9.4e-09:1.2e-10:38:1.2e+02
chr11	36550000	36575000	TRAF6:25Kb:0:0:52:1.6e+02
chr11	36575000	36600000	C11orf74:-25Kb:7e-08:8.7e-10:2.1e+02:2.9e+02
chr11	36575000	36600000	RAG2:-25Kb:7e-08:8.7e-10:2.1e+02:2.9e+02
chr11	36600000	36625000	RAG1:25Kb:8.9e-08:1.1e-09:2.1e+02:2.9e+02
chr11	42250000	42275000	LOC100507205:-25Kb:3.1e-07:4e-09:1.9e+02:2.6e+02
chr11	42300000	42325000	LOC100507205:25Kb:6e-05:1.6e-06:1.9e+02:2.4e+02
chr11	43300000	43325000	API5:-25Kb:0:0:37:1.9e+02
chr11	43325000	43350000	TTC17:-50Kb:3.5e-07:1.3e-08:27:98
chr11	43375000	43400000	API5:50Kb:5.9e-07:1.5e-08:27:98
chr11	43400000	43425000	TTC17:25Kb:5.9e-08:1.5e-09:1.6e+02:2.3e+02
chr11	43425000	43450000	TTC17:50Kb:1.7e-14:2.2e-16:27:1.3e+02
chr11	43450000	43475000	TTC17:75Kb:6.1e-05:3.1e-06:22:80
chr11	43525000	43550000	MIR670:-50Kb:1.2e-05:1.6e-07:1.2e+02:1.9e+02
chr11	43625000	43650000	MIR129-2:25Kb:2.5e-07:3.2e-09:2.5e+02:3.3e+02
chr11	43900000	43925000	ACCSL:-150Kb:3.3e-08:4.3e-10:40:1.3e+02
chr11	44050000	44075000	ALKBH3:150Kb:9.9e-09:1.3e-10:40:1.3e+02
chr11	44050000	44075000	SEC14L1P1:150Kb:9.9e-09:1.3e-10:40:1.3e+02
chr11	44600000	44625000	CD82:25Kb:1.5e-07:1.9e-09:2.8e+02:3.7e+02
chr11	44925000	44950000	TP53I11:-25Kb:9.1e-08:1.8e-09:1.2e+02:2.2e+02
chr11	44950000	44975000	PRDM11:-150Kb:7.4e-08:9.4e-10:57:1.6e+02
chr11	45000000	45025000	LOC221122:25Kb:6.5e-05:8.2e-07:2.6e+02:3.5e+02
chr11	45100000	45125000	TP53I11:150Kb:9.1e-08:2.3e-09:57:1.6e+02
chr11	45125000	45150000	TP53I11:175Kb:8.7e-05:3.4e-06:50:1.3e+02
chr11	45350000	45375000	DKFZp779M0652:-425Kb:2.9e-06:7.5e-08:23:1e+02
chr11	45375000	45400000	DKFZp779M0652:-400Kb:2.6e-09:3.3e-11:24:1.2e+02
chr11	45400000	45425000	DKFZp779M0652:-375Kb:7.1e-06:2.8e-07:26:1e+02
chr11	45700000	45725000	LOC100507384:-25Kb:0:0:2.6e+02:4.1e+02
chr11	46300000	46325000	CREB3L1:25Kb:9.1e-14:1.1e-15:2.4e+02:3.5e+02
chr11	46425000	46450000	MIR3160-1:-25Kb:9.8e-08:1.2e-09:2.4e+02:3.2e+02
chr11	46425000	46450000	MIR3160-2:-25Kb:9.8e-08:1.2e-09:2.4e+02:3.2e+02
chr11	46475000	46500000	MIR3160-1:25Kb:2.9e-05:7.2e-07:2.4e+02:3e+02
chr11	46475000	46500000	MIR3160-2:25Kb:2.9e-05:7.2e-07:2.4e+02:3e+02
chr11	46800000	46825000	SNORD67:25Kb:0:0:2.4e+02:3.5e+02
chr11	46825000	46850000	CKAP5:-25Kb:8.1e-07:1e-08:1.9e+02:3e+02
chr11	46825000	46850000	LRP4-AS1:-25Kb:8.1e-07:1e-08:1.9e+02:3e+02
chr11	47250000	47275000	MADD:-25Kb:2.1e-05:2.6e-07:1.9e+02:2.9e+02
chr11	47275000	47300000	ACP2:25Kb:2.1e-05:2.6e-07:1.9e+02:2.9e+02
chr11	47275000	47300000	NR1H3:25Kb:2.1e-05:2.6e-07:1.9e+02:2.9e+02
chr11	49975000	50000000	OR4C12:-25Kb:5.8e-11:7.3e-13:69:1.4e+02
chr11	50375000	50400000	LOC646813:25Kb:0:0:97:2e+02
chr11	55100000	55125000	OR4A15:-25Kb:3.5e-08:4.6e-10:1.7e+02:2.5e+02
chr11	55125000	55150000	OR4A16:25Kb:3.1e-08:3.8e-10:1.7e+02:2.5e+02
chr11	55150000	55175000	OR4A15:25Kb:1e-05:2.7e-07:1.7e+02:2.3e+02
chr11	55300000	55325000	OR4C16:-25Kb:2.6e-09:3.1e-11:1.7e+02:2.6e+02
chr11	55325000	55350000	OR4C15:25Kb:2.4e-09:2.9e-11:1.7e+02:2.6e+02
chr11	55400000	55425000	OR4C6:-25Kb:7.3e-05:8.9e-07:1.7e+02:2.3e+02
chr11	55425000	55450000	OR4P4:25Kb:6.7e-05:8.2e-07:1.7e+02:2.3e+02
chr11	55425000	55450000	OR4S2:25Kb:6.7e-05:8.2e-07:1.7e+02:2.3e+02
chr11	55550000	55575000	OR5D18:-25Kb:7.1e-06:8.6e-08:1.8e+02:2.6e+02
chr11	55550000	55575000	OR5L1:-25Kb:7.1e-06:8.6e-08:1.8e+02:2.6e+02
chr11	55550000	55575000	OR5L2:-25Kb:7.1e-06:8.6e-08:1.8e+02:2.6e+02
chr11	55575000	55600000	OR5D14:25Kb:4.8e-06:5.8e-08:1.8e+02:2.6e+02
chr11	55875000	55900000	OR8J3:-25Kb:2.4e-08:2.9e-10:1.8e+02:2.7e+02
chr11	55900000	55925000	OR5J2:-25Kb:1.1e-05:2.7e-07:1.8e+02:2.6e+02
chr11	55900000	55925000	OR8H3:25Kb:2.3e-08:2.8e-10:1.8e+02:2.7e+02
chr11	55900000	55925000	OR8K5:-25Kb:1.1e-05:2.7e-07:1.8e+02:2.6e+02
chr11	55925000	55950000	OR8J3:25Kb:1.1e-05:2.6e-07:1.8e+02:2.6e+02
chr11	55950000	55975000	OR5J2:25Kb:5.9e-07:7.3e-09:1.8e+02:2.7e+02
chr11	55950000	55975000	OR8K5:25Kb:5.9e-07:7.3e-09:1.8e+02:2.7e+02
chr11	56375000	56400000	OR5AP2:-25Kb:1.9e-10:2.4e-12:1.8e+02:2.7e+02
chr11	56400000	56425000	OR5M1:25Kb:1.5e-10:2e-12:1.8e+02:2.7e+02
chr11	56425000	56450000	OR9G1:-25Kb:4.4e-14:5.6e-16:1.8e+02:2.8e+02
chr11	56450000	56475000	OR5AR1:25Kb:2.6e-14:3.3e-16:1.8e+02:2.8e+02
chr11	56875000	56900000	APLNR:-125Kb:0:0:61:2e+02
chr11	56900000	56925000	APLNR:-100Kb:1.5e-10:3.9e-12:65:1.7e+02
chr11	56950000	56975000	LRRC55:25Kb:8.7e-15:1.1e-16:2.4e+02:3.6e+02
chr11	56975000	57000000	APLNR:-25Kb:2.7e-06:1.1e-07:2.4e+02:3.2e+02
chr11	56975000	57000000	LRRC55:50Kb:2.1e-05:5.4e-07:1.3e+02:2e+02
chr11	57125000	57150000	PRG2:-25Kb:5.5e-13:1.4e-14:2.5e+02:3.6e+02
chr11	57150000	57175000	PRG3:25Kb:1.1e-12:1.4e-14:2.5e+02:3.6e+02
chr11	57150000	57175000	SLC43A3:-25Kb:0:0:2.5e+02:3.8e+02
chr11	57175000	57200000	PRG2:25Kb:0:0:2.5e+02:3.8e+02
chr11	57200000	57225000	SLC43A3:25Kb:9.1e-06:2.3e-07:2.5e+02:3.3e+02
chr11	57250000	57275000	SLC43A1:-25Kb:1.1e-08:1.3e-10:2.5e+02:3.5e+02
chr11	57250000	57275000	TIMM10:-25Kb:1.1e-08:1.3e-10:2.5e+02:3.5e+02
chr11	59600000	59625000	TCN1:-25Kb:6.9e-07:1.7e-08:2.3e+02:3.1e+02
chr11	59625000	59650000	GIF:25Kb:1.3e-06:1.7e-08:2.3e+02:3.1e+02
chr11	59650000	59675000	TCN1:25Kb:5.3e-14:6.7e-16:2.3e+02:3.5e+02
chr11	60475000	60500000	MS4A15:-25Kb:5.5e-05:6.8e-07:1.7e+02:2.9e+02
chr11	61600000	61625000	FADS1:25Kb:7.7e-05:9.4e-07:2.1e+02:3.3e+02
chr11	61600000	61625000	FADS2:25Kb:7.7e-05:9.4e-07:2.1e+02:3.3e+02
chr11	61600000	61625000	MIR1908:25Kb:7.7e-05:9.4e-07:2.1e+02:3.3e+02
chr11	61975000	62000000	SCGB1D2:-25Kb:9.2e-05:1.2e-06:2.1e+02:2.8e+02
chr11	62650000	62675000	SLC22A8:-125Kb:3.4e-06:1.3e-07:47:1.2e+02
chr11	62675000	62700000	SLC22A6:-75Kb:1.4e-05:5.6e-07:71:1.4e+02
chr11	62675000	62700000	SLC22A8:-100Kb:1.1e-10:2.9e-12:57:1.5e+02
chr11	62725000	62750000	SLC22A6:-25Kb:0:0:1.7e+02:3.3e+02
chr11	62750000	62775000	CHRM1:75Kb:4.1e-05:1.1e-06:71:1.4e+02
chr11	62750000	62775000	SLC22A8:-25Kb:0:0:1.7e+02:3.1e+02
chr11	62775000	62800000	CHRM1:100Kb:6.5e-10:8.4e-12:57:1.5e+02
chr11	62775000	62800000	SLC22A6:25Kb:0:0:1.7e+02:3.1e+02
chr11	62925000	62950000	SLC22A24:25Kb:3.2e-11:4e-13:1.7e+02:2.8e+02
chr11	63150000	63175000	SLC22A9:25Kb:3.7e-14:4.4e-16:1.7e+02:2.9e+02
chr11	63250000	63275000	PLA2G16:-125Kb:1.4e-06:1.8e-08:47:1.2e+02
chr11	63275000	63300000	MIR3680-1:-25Kb:9.6e-09:1.2e-10:1.7e+02:2.6e+02
chr11	63275000	63300000	RARRES3:-25Kb:9.6e-09:1.2e-10:1.7e+02:2.6e+02
chr11	63375000	63400000	HRASLS5:125Kb:4.1e-07:5.4e-09:47:1.2e+02
chr11	63375000	63400000	LGALS12:125Kb:4.1e-07:5.4e-09:47:1.2e+02
chr11	64225000	64250000	LOC100996455:25Kb:6.3e-06:8.5e-08:2.3e+02:3.2e+02
chr11	64700000	64725000	C11orf85:-25Kb:1.8e-11:2.3e-13:2.1e+02:3.4e+02
chr11	64725000	64750000	GPHA2:25Kb:1.8e-11:2.2e-13:2.1e+02:3.4e+02
chr11	64900000	64925000	CAPN1:-25Kb:5.8e-09:7e-11:2.1e+02:3.2e+02
chr11	64900000	64925000	SPDYC:-25Kb:5.8e-09:7e-11:2.1e+02:3.2e+02
chr11	64925000	64950000	SYVN1:25Kb:5.6e-09:6.8e-11:2.1e+02:3.2e+02
chr11	65500000	65525000	AP5B1:-25Kb:1.3e-08:1.6e-10:2.4e+02:3.2e+02
chr11	65575000	65600000	KAT5:100Kb:1e-07:1.3e-09:60:1.6e+02
chr11	65575000	65600000	RNASEH2C:100Kb:1e-07:1.3e-09:60:1.6e+02
chr11	66750000	66775000	SYT12:-25Kb:1.7e-05:2.2e-07:2.2e+02:3.1e+02
chr11	67300000	67325000	CABP2:25Kb:3.9e-09:4.8e-11:2e+02:3.2e+02
chr11	67300000	67325000	CDK2AP2:25Kb:3.9e-09:4.8e-11:2e+02:3.2e+02
chr11	67825000	67850000	MIR4691:25Kb:8.1e-06:1e-07:2.2e+02:2.7e+02
chr11	67825000	67850000	TCIRG1:25Kb:8.1e-06:1e-07:2.2e+02:2.7e+02
chr11	68050000	68075000	C11orf24:25Kb:8.2e-07:1e-08:2.2e+02:2.9e+02
chr11	68425000	68450000	GAL:-25Kb:8.1e-05:2e-06:2e+02:2.8e+02
chr11	68475000	68500000	GAL:25Kb:1.3e-10:1.7e-12:2e+02:3.2e+02
chr11	68750000	68775000	MRGPRD:25Kb:2.7e-11:3.3e-13:2e+02:3.4e+02
chr11	69025000	69050000	MYEOV:-25Kb:4.3e-05:1.1e-06:1.3e+02:2.2e+02
chr11	69150000	69175000	MYEOV:100Kb:4.3e-05:5.6e-07:71:1.7e+02
chr11	69475000	69500000	FGF19:-25Kb:2.9e-05:3.7e-07:44:1.4e+02
chr11	69500000	69525000	ORAOV1:25Kb:2.7e-05:3.5e-07:44:1.4e+02
chr11	69550000	69575000	FGF4:-25Kb:7.2e-08:8.9e-10:2e+02:3.2e+02
chr11	70500000	70525000	SHANK2-AS1:25Kb:2.2e-05:2.7e-07:1.6e+02:2.5e+02
chr11	70725000	70750000	MIR3664:25Kb:4.3e-06:5.3e-08:1.6e+02:2.5e+02
chr11	70725000	70750000	SHANK2-AS3:25Kb:4.3e-06:5.3e-08:1.6e+02:2.5e+02
chr11	71100000	71125000	FLJ42102:-25Kb:2e-12:2.6e-14:1.6e+02:2.6e+02
chr11	71175000	71200000	DHCR7:25Kb:8.2e-05:1e-06:1.6e+02:2.3e+02
chr11	71175000	71200000	NADSYN1:25Kb:8.2e-05:1e-06:1.6e+02:2.3e+02
chr11	71225000	71250000	KRTAP5-9:-25Kb:2.3e-09:2.8e-11:1.6e+02:2.5e+02
chr11	71250000	71275000	KRTAP5-7:25Kb:4.4e-09:5.4e-11:1.6e+02:2.5e+02
chr11	71250000	71275000	KRTAP5-8:25Kb:4.4e-09:5.4e-11:1.6e+02:2.5e+02
chr11	71600000	71625000	LOC100133315:-25Kb:7.2e-05:8.8e-07:66:1.3e+02
chr11	71600000	71625000	RNF121:-25Kb:7.2e-05:8.8e-07:66:1.3e+02
chr11	71725000	71750000	ANAPC15:-75Kb:1.3e-05:1.6e-07:90:1.6e+02
chr11	71725000	71750000	FOLR1:-175Kb:7.1e-06:8.9e-08:38:1.1e+02
chr11	71725000	71750000	LAMTOR1:-75Kb:1.3e-05:1.6e-07:90:1.6e+02
chr11	72175000	72200000	PDE2A:-200Kb:1.2e-06:1.5e-08:33:1.1e+02
chr11	72875000	72900000	FCHSD2:25Kb:1.2e-12:1.5e-14:2.2e+02:3.3e+02
chr11	72875000	72900000	P2RY2:-50Kb:2.1e-05:2.7e-07:1.1e+02:1.8e+02
chr11	73325000	73350000	PLEKHB1:-25Kb:7.1e-08:9.6e-10:2.5e+02:3.4e+02
chr11	73725000	73750000	UCP3:25Kb:1.7e-12:2e-14:2.4e+02:3.6e+02
chr11	74250000	74275000	KCNE3:75Kb:5.7e-06:7.2e-08:85:1.8e+02
chr11	74275000	74300000	KCNE3:100Kb:3.5e-05:8.9e-07:65:1.5e+02
chr11	74400000	74425000	CHRDL2:-25Kb:1.4e-07:1.8e-09:2.7e+02:3.7e+02
chr11	74400000	74425000	MIR4696:-25Kb:1.4e-07:1.8e-09:2.7e+02:3.7e+02
chr11	75150000	75175000	GDPD5:-75Kb:6.9e-08:8.7e-10:87:2.5e+02
chr11	76750000	76775000	CAPN5:-25Kb:5.9e-10:7.2e-12:2.3e+02:3.2e+02
chr11	76950000	76975000	GDPD4:-25Kb:1.2e-07:1.5e-09:2.4e+02:3.2e+02
chr11	77700000	77725000	KCTD14:-25Kb:2.6e-11:3.2e-13:1.9e+02:2.8e+02
chr11	77725000	77750000	INTS4:25Kb:1.3e-11:1.7e-13:1.9e+02:2.8e+02
chr11	77850000	77875000	KCTD21:-25Kb:0:0:2.3e+02:3.4e+02
chr11	77850000	77875000	USP35:-25Kb:0:0:2.3e+02:3.4e+02
chr11	77875000	77900000	ALG8:25Kb:0:0:2.3e+02:3.4e+02
chr11	79075000	79100000	MIR708:-25Kb:3.6e-12:4.5e-14:1.9e+02:2.9e+02
chr11	79100000	79125000	MIR5579:-25Kb:6.3e-08:7.8e-10:1.9e+02:2.8e+02
chr11	79125000	79150000	MIR708:25Kb:3.7e-08:9.1e-10:1.9e+02:2.8e+02
chr11	79175000	79200000	TENM4:25Kb:9.6e-07:1.2e-08:1.9e+02:2.7e+02
chr11	82575000	82600000	FAM181B:150Kb:5.2e-05:6.8e-07:45:1.1e+02
chr11	82950000	82975000	CCDC90B:-25Kb:4.4e-14:5.6e-16:47:1.7e+02
chr11	85800000	85825000	PICALM:25Kb:9.2e-08:2.4e-09:2.1e+02:3.1e+02
chr11	85900000	85925000	PICALM:125Kb:1.1e-08:1.4e-10:55:1.5e+02
chr11	85925000	85950000	EED:-25Kb:2e-07:2.6e-09:2.1e+02:3.1e+02
chr11	86100000	86125000	CCDC81:25Kb:5.3e-05:6.6e-07:2.4e+02:3.2e+02
chr11	86675000	86700000	FZD4:25Kb:2.1e-05:2.6e-07:1.2e+02:2.2e+02
chr11	86675000	86700000	LOC100506368:25Kb:2.1e-05:2.6e-07:1.2e+02:2.2e+02
chr11	86700000	86725000	TMEM135:-25Kb:0:0:1.2e+02:2.9e+02
chr11	87875000	87900000	RAB38:-25Kb:9.3e-12:2.4e-13:1.3e+02:2.7e+02
chr11	87925000	87950000	RAB38:25Kb:0:0:1.3e+02:2.9e+02
chr11	88200000	88225000	GRM5-AS1:-25Kb:0:0:1.3e+02:3e+02
chr11	88250000	88275000	GRM5-AS1:25Kb:1.6e-09:4e-11:1.3e+02:2.5e+02
chr11	88925000	88950000	TYR:25Kb:1.8e-13:2.2e-15:1.2e+02:2.4e+02
chr11	88950000	88975000	TYR:50Kb:1.9e-06:4.8e-08:61:1.4e+02
chr11	89450000	89475000	TRIM77:25Kb:3.5e-06:4.3e-08:0:76
chr11	89825000	89850000	NAALAD2:-25Kb:0:0:0:1.2e+02
chr11	89875000	89900000	NAALAD2:25Kb:0:0:0:1.9e+02
chr11	89900000	89925000	NAALAD2:50Kb:6.1e-06:2.4e-07:0:66
chr11	89925000	89950000	CHORDC1:-25Kb:0:0:22:1.7e+02
chr11	90250000	90275000	MIR4490:-25Kb:1.8e-11:2.4e-13:1.9e+02:2.8e+02
chr11	90300000	90325000	MIR4490:25Kb:5e-05:1.3e-06:1.9e+02:2.5e+02
chr11	92675000	92700000	MTNR1B:-25Kb:7.6e-05:9.4e-07:1.8e+02:2.4e+02
chr11	92950000	92975000	KIAA1731:-425Kb:1.3e-09:1.6e-11:21:1.3e+02
chr11	93025000	93050000	CCDC67:-25Kb:7.7e-05:9.8e-07:1.8e+02:2.5e+02
chr11	93350000	93375000	KIAA1731:-25Kb:1.3e-05:3.3e-07:1.8e+02:2.6e+02
chr11	93425000	93450000	C11orf54:-25Kb:0:0:81:2.2e+02
chr11	93425000	93450000	MIR1304:-25Kb:0:0:81:2.2e+02
chr11	93425000	93450000	SCARNA9:-25Kb:0:0:81:2.2e+02
chr11	93425000	93450000	SNORA1:-25Kb:0:0:81:2.2e+02
chr11	93425000	93450000	SNORA18:-25Kb:0:0:81:2.2e+02
chr11	93425000	93450000	SNORA25:-25Kb:0:0:81:2.2e+02
chr11	93425000	93450000	SNORA32:-25Kb:0:0:81:2.2e+02
chr11	93425000	93450000	SNORA40:-25Kb:0:0:81:2.2e+02
chr11	93425000	93450000	SNORA8:-25Kb:0:0:81:2.2e+02
chr11	93425000	93450000	SNORD5:-25Kb:0:0:81:2.2e+02
chr11	93425000	93450000	SNORD6:-25Kb:0:0:81:2.2e+02
chr11	93425000	93450000	TAF1D:-25Kb:0:0:81:2.2e+02
chr11	93550000	93575000	VSTM5:-25Kb:5.6e-09:6.9e-11:2.1e+02:3.1e+02
chr11	93650000	93675000	HEPHL1:-100Kb:2e-07:2.5e-09:51:1.4e+02
chr11	94825000	94850000	ENDOD1:25Kb:0:0:1.4e+02:3.1e+02
chr11	94825000	94850000	SRSF8:25Kb:0:0:1.4e+02:3.1e+02
chr11	94850000	94875000	ENDOD1:50Kb:9.3e-06:2.3e-07:1e+02:1.9e+02
chr11	94850000	94875000	SRSF8:50Kb:9.3e-06:2.3e-07:1e+02:1.9e+02
chr11	94975000	95000000	SESN3:25Kb:3.7e-05:4.7e-07:1.4e+02:2.2e+02
chr11	95475000	95500000	CEP57:-25Kb:1.2e-08:3.1e-10:1.4e+02:2.6e+02
chr11	95475000	95500000	FAM76B:-25Kb:1.2e-08:3.1e-10:1.4e+02:2.6e+02
chr11	95525000	95550000	CEP57:25Kb:1.8e-10:2.3e-12:42:1.8e+02
chr11	95525000	95550000	FAM76B:25Kb:1.8e-10:2.3e-12:42:1.8e+02
chr11	96250000	96275000	JRKL-AS1:25Kb:1.4e-05:1.8e-07:1.7e+02:2.6e+02
chr11	100950000	100975000	LOC101054525:-25Kb:5.5e-05:6.7e-07:2.1e+02:2.8e+02
chr11	101350000	101375000	MIR3920:-25Kb:1.5e-08:3.7e-10:2.1e+02:3e+02
chr11	101400000	101425000	MIR3920:25Kb:1.2e-11:1.5e-13:2.1e+02:3.2e+02
chr11	102450000	102475000	MMP20:-25Kb:2.2e-08:3.2e-10:2.2e+02:3.2e+02
chr11	103575000	103600000	MIR4693:-125Kb:5.9e-05:2.3e-06:54:1.1e+02
chr11	103675000	103700000	MIR4693:-25Kb:4.6e-09:5.9e-11:2.3e+02:3e+02
chr11	103725000	103750000	MIR4693:25Kb:9.6e-06:2.5e-07:2.3e+02:2.8e+02
chr11	104800000	104825000	LOC643733:25Kb:0:0:99:1.9e+02
chr11	104850000	104875000	CASP4:25Kb:7.9e-07:1e-08:2.2e+02:2.8e+02
chr11	107475000	107500000	ELMOD1:25Kb:5.9e-06:1.5e-07:2.3e+02:3e+02
chr11	107475000	107500000	LOC643923:25Kb:5.9e-06:1.5e-07:2.3e+02:3e+02
chr11	107550000	107575000	ALKBH8:125Kb:1.7e-09:2.2e-11:49:1.4e+02
chr11	107550000	107575000	ELMOD1:100Kb:1.2e-08:1.5e-10:60:1.5e+02
chr11	107550000	107575000	LOC643923:100Kb:1.2e-08:1.5e-10:60:1.5e+02
chr11	108425000	108450000	EXPH5:-25Kb:4.6e-07:1.2e-08:2.3e+02:3e+02
chr11	108475000	108500000	EXPH5:25Kb:1.8e-09:2.3e-11:2.3e+02:3.2e+02
chr11	108500000	108525000	EXPH5:50Kb:9.7e-06:3.7e-07:1.1e+02:1.8e+02
chr11	109800000	109825000	ZC3H12C:-150Kb:9e-07:1.1e-08:30:99
chr11	111150000	111175000	LOC100132078:-125Kb:1e-13:1.3e-15:59:2e+02
chr11	111225000	111250000	MIR4491:25Kb:9.3e-10:1.2e-11:2.4e+02:3.6e+02
chr11	111225000	111250000	POU2AF1:-25Kb:6.4e-08:8e-10:2.4e+02:3.5e+02
chr11	111275000	111300000	C11orf92:125Kb:8.9e-14:1.1e-15:59:2e+02
chr11	111275000	111300000	C11orf93:125Kb:8.9e-14:1.1e-15:59:2e+02
chr11	111300000	111325000	C11orf92:150Kb:8.7e-09:2.2e-10:50:1.6e+02
chr11	111300000	111325000	C11orf93:150Kb:8.7e-09:2.2e-10:50:1.6e+02
chr11	111325000	111350000	BTG4:-50Kb:6.1e-07:7.5e-09:1.2e+02:2.2e+02
chr11	111325000	111350000	C11orf88:-50Kb:6.1e-07:7.5e-09:1.2e+02:2.2e+02
chr11	111325000	111350000	LAYN:-75Kb:3.5e-10:4.4e-12:81:2e+02
chr11	111325000	111350000	MIR34B:-50Kb:6.1e-07:7.5e-09:1.2e+02:2.2e+02
chr11	111325000	111350000	MIR34C:-50Kb:6.1e-07:7.5e-09:1.2e+02:2.2e+02
chr11	111450000	111475000	PPP2R1B:-175Kb:5.6e-07:7.2e-09:46:1.5e+02
chr11	111625000	111650000	SIK2:175Kb:2.9e-07:3.9e-09:46:1.5e+02
chr11	112100000	112125000	C11orf34:-25Kb:9.1e-14:1.1e-15:2.2e+02:3.6e+02
chr11	114225000	114250000	C11orf71:-25Kb:5.5e-05:6.9e-07:2e+02:2.7e+02
chr11	114225000	114250000	RBM7:-25Kb:5.5e-05:6.9e-07:2e+02:2.7e+02
chr11	114425000	114450000	NXPE4:-25Kb:5.6e-11:6.9e-13:2e+02:3e+02
chr11	114450000	114475000	NXPE1:25Kb:6e-11:7.7e-13:2e+02:3e+02
chr11	115600000	115625000	LOC283143:-25Kb:1.4e-06:1.7e-08:2.2e+02:2.9e+02
chr11	116650000	116675000	APOA4:-25Kb:4.1e-09:5e-11:2e+02:2.8e+02
chr11	116675000	116700000	APOA1:-25Kb:1.1e-06:1.4e-08:2e+02:2.7e+02
chr11	116675000	116700000	APOA5:25Kb:2e-09:2.5e-11:2e+02:2.8e+02
chr11	116675000	116700000	APOC3:-25Kb:1.1e-06:1.4e-08:2e+02:2.7e+02
chr11	116675000	116700000	ZNF259:25Kb:2e-09:2.5e-11:2e+02:2.8e+02
chr11	116700000	116725000	APOA4:25Kb:3.5e-07:8.6e-09:2e+02:2.7e+02
chr11	116725000	116750000	APOA1:25Kb:1.2e-06:3.2e-08:2e+02:2.7e+02
chr11	116725000	116750000	APOC3:25Kb:1.2e-06:3.2e-08:2e+02:2.7e+02
chr11	117125000	117150000	BACE1-AS:-25Kb:8.8e-06:2.2e-07:2e+02:2.7e+02
chr11	117150000	117175000	BACE1:-25Kb:1.2e-05:1.4e-07:2e+02:2.7e+02
chr11	117150000	117175000	CEP164:-25Kb:1.2e-05:1.4e-07:2e+02:2.7e+02
chr11	117175000	117200000	BACE1-AS:25Kb:8.8e-06:1.5e-07:2e+02:2.7e+02
chr11	117700000	117725000	TMPRSS13:-100Kb:0:0:79:2.2e+02
chr11	117750000	117775000	FXYD6:25Kb:2.6e-06:3.2e-08:2.6e+02:3.5e+02
chr11	117800000	117825000	FXYD6-FXYD2:100Kb:0:0:79:2.2e+02
chr11	117875000	117900000	IL10RA:25Kb:2.4e-07:2.9e-09:2.6e+02:3.5e+02
chr11	118350000	118375000	ATP5L:100Kb:7.6e-07:9.4e-09:75:1.6e+02
chr11	118350000	118375000	TTC36:-25Kb:1.1e-07:1.4e-09:2.6e+02:3.5e+02
chr11	118825000	118850000	CCDC84:-25Kb:6.6e-05:8e-07:2.1e+02:2.8e+02
chr11	118825000	118850000	RPL23AP64:-25Kb:6.6e-05:8e-07:2.1e+02:2.8e+02
chr11	118850000	118875000	FOXR1:25Kb:4.9e-05:6.2e-07:2.1e+02:2.8e+02
chr11	118850000	118875000	UPK2:25Kb:4.9e-05:6.2e-07:2.1e+02:2.8e+02
chr11	119000000	119025000	NLRX1:-25Kb:8e-06:2e-07:2.3e+02:3.1e+02
chr11	119025000	119050000	ABCG4:25Kb:1.5e-05:1.8e-07:2.3e+02:3.1e+02
chr11	119025000	119050000	CCDC153:-25Kb:6.2e-06:7.9e-08:2.3e+02:3.1e+02
chr11	119025000	119050000	PDZD3:-25Kb:6.2e-06:7.9e-08:2.3e+02:3.1e+02
chr11	119050000	119075000	NLRX1:25Kb:5.7e-06:7.1e-08:2.3e+02:3.1e+02
chr11	120025000	120050000	OAF:-50Kb:7.4e-07:1.9e-08:1.4e+02:2.3e+02
chr11	120050000	120075000	OAF:-25Kb:4.5e-11:5.7e-13:2.5e+02:3.7e+02
chr11	120100000	120125000	LOC649133:-25Kb:4.4e-08:1.1e-09:2.5e+02:3.5e+02
chr11	120125000	120150000	POU2F3:25Kb:4.3e-08:1.1e-09:2.5e+02:3.5e+02
chr11	120150000	120175000	LOC649133:25Kb:0:0:2.5e+02:3.9e+02
chr11	120150000	120175000	POU2F3:50Kb:2.9e-12:3.7e-14:1.4e+02:2.7e+02
chr11	120225000	120250000	ARHGEF12:25Kb:2.3e-09:2.9e-11:2.3e+02:3.4e+02
chr11	121975000	122000000	MIR100:-25Kb:3.5e-07:4.4e-09:2.4e+02:3.3e+02
chr11	121975000	122000000	MIRLET7A2:-25Kb:3.5e-07:4.4e-09:2.4e+02:3.3e+02
chr11	122000000	122025000	BLID:25Kb:3.2e-07:4.1e-09:2.4e+02:3.3e+02
chr11	122550000	122575000	UBASH3B:25Kb:3.5e-05:4.3e-07:2.1e+02:2.8e+02
chr11	122725000	122750000	LOC341056:-150Kb:8.7e-05:1.1e-06:50:1.1e+02
chr11	124275000	124300000	OR8A1:-150Kb:2.3e-10:2.9e-12:49:1.6e+02
chr11	124300000	124325000	OR8A1:-125Kb:9.7e-06:2.4e-07:58:1.4e+02
chr11	124425000	124450000	OR8B4:150Kb:6.6e-11:1.8e-12:49:1.6e+02
chr11	124425000	124450000	OR8B8:125Kb:1.6e-05:2.1e-07:58:1.4e+02
chr11	124450000	124475000	OR8B4:175Kb:0:0:43:1.8e+02
chr11	124500000	124525000	OR8B4:225Kb:4.9e-06:2e-07:27:1e+02
chr11	124525000	124550000	ESAM:-100Kb:1.6e-10:2.1e-12:72:1.8e+02
chr11	124575000	124600000	NRGN:-25Kb:3.9e-07:4.8e-09:2.3e+02:3.2e+02
chr11	124575000	124600000	VSIG2:-25Kb:3.9e-07:4.8e-09:2.3e+02:3.2e+02
chr11	124625000	124650000	SIAE:100Kb:2e-10:2.6e-12:72:1.8e+02
chr11	124625000	124650000	SPA17:100Kb:2e-10:2.6e-12:72:1.8e+02
chr11	125200000	125225000	PKNOX2:175Kb:4.9e-05:6.6e-07:44:1.2e+02
chr11	126100000	126125000	FAM118B:25Kb:5.2e-07:6.6e-09:1.5e+02:2.4e+02
chr11	126100000	126125000	FOXRED1:-25Kb:2.4e-06:3e-08:1.5e+02:2.4e+02
chr11	126100000	126125000	RPUSD4:25Kb:5.2e-07:6.6e-09:1.5e+02:2.4e+02
chr11	126100000	126125000	SRPR:-25Kb:2.4e-06:3e-08:1.5e+02:2.4e+02
chr11	126475000	126500000	KIRREL3:-375Kb:6.3e-06:8.4e-08:27:1e+02
chr11	126475000	126500000	KIRREL3-AS3:-375Kb:6.3e-06:8.4e-08:27:1e+02
chr11	126475000	126500000	MIR3167:-375Kb:6.3e-06:8.4e-08:27:1e+02
chr11	128475000	128500000	ETS1:25Kb:2.4e-13:3e-15:2e+02:3.3e+02
chr11	128525000	128550000	FLI1:-25Kb:9.7e-08:2.4e-09:2e+02:3e+02
chr11	128525000	128550000	FLI1-AS1:-25Kb:9.7e-08:2.4e-09:2e+02:3e+02
chr11	128575000	128600000	FLI1:25Kb:0:0:2e+02:3.4e+02
chr11	128575000	128600000	FLI1-AS1:25Kb:0:0:2e+02:3.4e+02
chr11	128700000	128725000	KCNJ1:-25Kb:1.5e-05:1.8e-07:2e+02:2.9e+02
chr11	128750000	128775000	TP53AIP1:-50Kb:0:0:1.2e+02:2.8e+02
chr11	128775000	128800000	TP53AIP1:-25Kb:5e-08:1.2e-09:2e+02:3.1e+02
chr11	128800000	128825000	C11orf45:25Kb:1.1e-07:1.4e-09:2e+02:3.1e+02
chr11	128800000	128825000	KCNJ5:50Kb:0:0:1.2e+02:2.8e+02
chr11	129550000	129575000	BARX2:325Kb:5.3e-06:1.4e-07:27:1.2e+02
chr11	129600000	129625000	BARX2:375Kb:0:0:24:1.8e+02
chr11	130250000	130275000	ADAMTS8:-25Kb:0:0:1.9e+02:3.5e+02
chr11	130500000	130525000	C11orf44:-25Kb:9.3e-10:1.2e-11:1.9e+02:3.1e+02
chr11	130550000	130575000	C11orf44:25Kb:3.8e-07:9.8e-09:1.9e+02:2.9e+02
chr11	130675000	130700000	ADAMTS15:375Kb:1.4e-09:5.6e-11:31:1.4e+02
chr11	130700000	130725000	ADAMTS15:400Kb:0:0:30:2e+02
chr11	130725000	130750000	ADAMTS15:425Kb:1.4e-12:3.7e-14:29:1.6e+02
chr11	130725000	130750000	ADAMTS8:450Kb:2.8e-05:7.4e-07:28:1.1e+02
chr11	133375000	133400000	OPCML:-25Kb:1.9e-13:4.7e-15:1.2e+02:2.5e+02
chr11	133425000	133450000	OPCML:25Kb:8.9e-15:1.1e-16:1.2e+02:2.6e+02
chr11	133675000	133700000	SPATA19:-25Kb:5.9e-06:7.6e-08:1.2e+02:2.1e+02
chr11	133725000	133750000	LOC283174:-25Kb:8.4e-05:1e-06:1.2e+02:2e+02
chr11	134100000	134125000	GLB1L3:-25Kb:4.9e-06:6e-08:1.4e+02:2.4e+02
chr11	134125000	134150000	ACAD8:25Kb:2.7e-06:3.3e-08:1.4e+02:2.4e+02
chr11	134125000	134150000	THYN1:25Kb:2.7e-06:3.3e-08:1.4e+02:2.4e+02
chr12	-250000	-225000	FAM138D:-375Kb:1.8e-07:8.6e-09:78:1.7e+02
chr12	-225000	-200000	FAM138D:-350Kb:1.3e-11:3e-13:60:1.8e+02
chr12	-225000	-200000	IQSEC3:-400Kb:8.1e-05:3.6e-06:2.1e+02:2.8e+02
chr12	-200000	-175000	IQSEC3:-375Kb:4.5e-05:9.9e-07:1.1e+02:1.9e+02
chr12	-200000	-175000	LOC574538:-450Kb:4.4e-08:9e-10:78:1.7e+02
chr12	-175000	-150000	LOC574538:-425Kb:1.2e-05:4.8e-07:1.1e+02:1.9e+02
chr12	-150000	-125000	SLC6A12:-450Kb:7.2e-14:1.4e-15:60:1.8e+02
chr12	175000	200000	SLC6A13:-175Kb:4.1e-05:1.8e-06:42:1.1e+02
chr12	200000	225000	SLC6A13:-150Kb:2.4e-06:5.2e-08:36:1.2e+02
chr12	250000	275000	SLC6A13:-100Kb:5.7e-05:3.7e-06:29:97
chr12	1750000	1775000	CACNA2D4:-275Kb:4.9e-05:1.3e-06:13:75
chr12	1750000	1775000	LOC100271702:-275Kb:4.9e-05:1.3e-06:13:75
chr12	1875000	1900000	MIR3649:125Kb:0:0:39:1.6e+02
chr12	1900000	1925000	CACNA2D4:-125Kb:1.2e-08:1.6e-10:53:1.4e+02
chr12	1900000	1925000	LOC100271702:-125Kb:1.2e-08:1.6e-10:53:1.4e+02
chr12	2025000	2050000	MIR3649:275Kb:3e-05:8e-07:13:75
chr12	2875000	2900000	FKBP4:-25Kb:0:0:87:2.3e+02
chr12	2875000	2900000	ITFG2:-25Kb:0:0:87:2.3e+02
chr12	2900000	2925000	LOC283440:25Kb:0:0:87:2.3e+02
chr12	3150000	3175000	TSPAN9:-25Kb:0:0:72:2.2e+02
chr12	4575000	4600000	FGF6:25Kb:3.4e-05:4.1e-07:2.2e+02:3e+02
chr12	4850000	4875000	GALNT8:25Kb:8.2e-05:1e-06:2.2e+02:2.9e+02
chr12	4975000	5000000	KCNA1:-25Kb:1.1e-05:2.9e-07:2.4e+02:3.1e+02
chr12	5025000	5050000	KCNA1:25Kb:6e-09:7.6e-11:2.4e+02:3.2e+02
chr12	5050000	5075000	KCNA1:50Kb:2.3e-05:8.9e-07:1.3e+02:1.9e+02
chr12	6200000	6225000	VWF:-25Kb:6e-07:7.5e-09:2e+02:2.9e+02
chr12	6525000	6550000	CD27:-25Kb:4.2e-07:5.1e-09:2.2e+02:3.1e+02
chr12	6525000	6550000	CD27-AS1:-25Kb:4.2e-07:5.1e-09:2.2e+02:3.1e+02
chr12	6525000	6550000	TAPBPL:-25Kb:4.2e-07:5.1e-09:2.2e+02:3.1e+02
chr12	6725000	6750000	ACRBP:-25Kb:9.3e-06:1.1e-07:2.2e+02:3e+02
chr12	6725000	6750000	ING4:-25Kb:9.3e-06:1.1e-07:2.2e+02:3e+02
chr12	6750000	6775000	LPAR5:25Kb:7.7e-06:9.3e-08:2.2e+02:3e+02
chr12	7425000	7450000	ACSM4:-25Kb:3e-05:3.6e-07:1.6e+02:2.8e+02
chr12	9150000	9175000	KLRG1:25Kb:3e-06:3.6e-08:2.2e+02:2.9e+02
chr12	9225000	9250000	A2M:-25Kb:5.2e-05:6.5e-07:2.2e+02:2.9e+02
chr12	9325000	9350000	PZP:-25Kb:5.7e-05:7.2e-07:2.1e+02:2.8e+02
chr12	10000000	10025000	CLEC2A:-75Kb:9.4e-09:1.2e-10:86:1.8e+02
chr12	10075000	10100000	CLEC2B:75Kb:7.9e-09:1e-10:86:1.8e+02
chr12	10175000	10200000	CLEC7A:-100Kb:1.7e-14:2.2e-16:65:1.9e+02
chr12	10275000	10300000	CLEC9A:100Kb:1.7e-14:2.2e-16:65:1.9e+02
chr12	10775000	10800000	KLRAP1:25Kb:3.9e-06:4.8e-08:1.9e+02:2.7e+02
chr12	10775000	10800000	MAGOHB:25Kb:3.9e-06:4.8e-08:1.9e+02:2.7e+02
chr12	10950000	10975000	TAS2R10:-25Kb:2.6e-10:3.2e-12:1.8e+02:2.9e+02
chr12	10975000	11000000	PRR4:-25Kb:5.6e-05:1.5e-06:1.8e+02:2.5e+02
chr12	10975000	11000000	TAS2R7:25Kb:2.7e-10:3.5e-12:1.8e+02:2.9e+02
chr12	10975000	11000000	TAS2R8:25Kb:2.7e-10:3.5e-12:1.8e+02:2.9e+02
chr12	10975000	11000000	TAS2R9:25Kb:2.7e-10:3.5e-12:1.8e+02:2.9e+02
chr12	11000000	11025000	PRH1:-25Kb:1.3e-06:1.6e-08:1.8e+02:2.7e+02
chr12	11000000	11025000	TAS2R10:25Kb:6.2e-05:1.5e-06:1.8e+02:2.5e+02
chr12	11025000	11050000	PRR4:25Kb:1.9e-06:2.6e-08:1.8e+02:2.7e+02
chr12	11100000	11125000	PRH2:25Kb:2.8e-10:3.6e-12:1.8e+02:2.9e+02
chr12	11100000	11125000	TAS2R14:25Kb:2.8e-10:3.6e-12:1.8e+02:2.9e+02
chr12	11100000	11125000	TAS2R50:-25Kb:6.4e-12:8.1e-14:1.8e+02:2.9e+02
chr12	11125000	11150000	TAS2R20:-25Kb:3.5e-06:4.3e-08:1.8e+02:2.6e+02
chr12	11150000	11175000	TAS2R50:25Kb:1.3e-06:3.3e-08:1.8e+02:2.6e+02
chr12	12225000	12250000	BCL2L14:25Kb:3.3e-12:4.1e-14:99:2.1e+02
chr12	12225000	12250000	MIR1244-1:-25Kb:2.1e-05:5.5e-07:1.6e+02:2.3e+02
chr12	12275000	12300000	MIR1244-1:25Kb:5e-10:6.4e-12:1.6e+02:2.6e+02
chr12	12525000	12550000	CDKN1B:-325Kb:6.7e-06:9e-08:26:1e+02
chr12	12525000	12550000	GPR19:-300Kb:1.3e-06:3.6e-08:28:1.1e+02
chr12	12800000	12825000	GPR19:-25Kb:0:0:1.6e+02:3.2e+02
chr12	12825000	12850000	CDKN1B:-25Kb:5.4e-05:1.5e-06:1.6e+02:2.3e+02
chr12	12850000	12875000	GPR19:25Kb:3.7e-05:1.5e-06:1.6e+02:2.3e+02
chr12	13250000	13275000	EMP1:-75Kb:1.5e-06:1.9e-08:86:1.7e+02
chr12	13275000	13300000	GSG1:25Kb:0:0:2.3e+02:3.9e+02
chr12	13300000	13325000	GSG1:50Kb:5.7e-06:2.9e-07:1.2e+02:2e+02
chr12	13325000	13350000	GSG1:75Kb:4.5e-07:1.2e-08:86:1.7e+02
chr12	13350000	13375000	GSG1:100Kb:5.7e-06:2.3e-07:66:1.4e+02
chr12	13500000	13525000	C12orf36:-25Kb:2.2e-05:2.7e-07:1.9e+02:2.7e+02
chr12	14975000	15000000	PDE6H:-150Kb:4.4e-08:1.1e-09:54:1.6e+02
chr12	15000000	15025000	PDE6H:-125Kb:1.7e-05:6.5e-07:62:1.5e+02
chr12	15100000	15125000	PDE6H:-25Kb:8e-10:1e-11:2.3e+02:3.6e+02
chr12	15125000	15150000	ARHGDIB:25Kb:9.3e-10:1.2e-11:2.3e+02:3.6e+02
chr12	15125000	15150000	ART4:150Kb:7.6e-08:9.9e-10:54:1.6e+02
chr12	18900000	18925000	CAPZA3:25Kb:6.3e-10:8e-12:2.1e+02:2.9e+02
chr12	18900000	18925000	PLCZ1:25Kb:6.3e-10:8e-12:2.1e+02:2.9e+02
chr12	19550000	19575000	AEBP2:-25Kb:1.5e-07:1.8e-09:2e+02:2.6e+02
chr12	21125000	21150000	SLCO1B7:-25Kb:1.7e-06:4.2e-08:1.8e+02:2.5e+02
chr12	21175000	21200000	SLCO1B7:25Kb:2e-08:2.5e-10:1.8e+02:2.6e+02
chr12	21650000	21675000	C12orf39:-25Kb:5.6e-05:1.4e-06:1.9e+02:2.5e+02
chr12	21700000	21725000	C12orf39:25Kb:8.7e-06:1.1e-07:1.9e+02:2.6e+02
chr12	21725000	21750000	GYS2:-25Kb:0:0:1.9e+02:3.3e+02
chr12	22100000	22125000	ABCC9:25Kb:1.6e-07:2.2e-09:1.9e+02:2.8e+02
chr12	22250000	22275000	ST8SIA1:-225Kb:3.3e-06:4.4e-08:36:1.2e+02
chr12	22675000	22700000	ETNK1:-100Kb:5.7e-05:7.3e-07:57:1.4e+02
chr12	22775000	22800000	C2CD5:100Kb:3.4e-05:4.3e-07:57:1.4e+02
chr12	24325000	24350000	MIR920:-25Kb:5.9e-10:7.2e-12:2.3e+02:3.2e+02
chr12	25250000	25275000	C12orf77:100Kb:7.1e-07:9.2e-09:69:1.4e+02
chr12	25500000	25525000	KRAS:100Kb:6.7e-05:8.4e-07:61:1.2e+02
chr12	26125000	26150000	LOC100506451:25Kb:1.6e-07:2e-09:2.2e+02:3e+02
chr12	26125000	26150000	RASSF8:25Kb:1.6e-07:2e-09:2.2e+02:3e+02
chr12	26300000	26325000	BHLHE41:25Kb:6.5e-05:9.1e-07:2.4e+02:3e+02
chr12	27100000	27125000	ASUN:25Kb:3e-05:3.6e-07:2.3e+02:3e+02
chr12	27100000	27125000	FGFR1OP2:25Kb:3e-05:3.6e-07:2.3e+02:3e+02
chr12	27575000	27600000	PPFIBP1:-100Kb:8.9e-05:2.3e-06:61:1.2e+02
chr12	27625000	27650000	C12orf70:25Kb:3.6e-08:4.6e-10:2.3e+02:3.1e+02
chr12	27700000	27725000	PPFIBP1:25Kb:2.3e-06:2.9e-08:2.3e+02:3e+02
chr12	27950000	27975000	KLHL42:25Kb:3.4e-11:4.2e-13:2.2e+02:3.2e+02
chr12	28075000	28100000	KLHL42:150Kb:2.4e-05:6e-07:44:1.1e+02
chr12	28075000	28100000	MANSC4:175Kb:1.6e-07:2e-09:38:1.2e+02
chr12	31050000	31075000	TSPAN11:-25Kb:5.1e-14:6.7e-16:1.8e+02:2.9e+02
chr12	31100000	31125000	TSPAN11:25Kb:7.2e-14:1.9e-15:1.8e+02:2.9e+02
chr12	31775000	31800000	METTL20:-25Kb:3.7e-10:4.9e-12:41:1.4e+02
chr12	32625000	32650000	FGD4:-25Kb:5.1e-05:6.4e-07:2e+02:2.5e+02
chr12	33075000	33100000	YARS2:175Kb:9.4e-07:1.2e-08:36:93
chr12	39800000	39825000	KIF21A:-25Kb:2.3e-06:2.9e-08:1.8e+02:2.5e+02
chr12	40400000	40425000	SLC2A13:-75Kb:5.9e-07:1.5e-08:73:1.4e+02
chr12	40425000	40450000	SLC2A13:-50Kb:4e-06:1.5e-07:1e+02:1.7e+02
chr12	40450000	40475000	SLC2A13:-25Kb:0:0:1.8e+02:3.1e+02
chr12	40575000	40600000	LRRK2:-25Kb:3.8e-07:4.8e-09:2e+02:2.7e+02
chr12	41100000	41125000	CNTN1:25Kb:6.2e-06:7.9e-08:2e+02:2.7e+02
chr12	42550000	42575000	GXYLT1:25Kb:1.9e-07:2.4e-09:1.5e+02:2.3e+02
chr12	42675000	42700000	PPHLN1:-25Kb:2.4e-06:3e-08:1.5e+02:2.2e+02
chr12	42675000	42700000	ZCRB1:-25Kb:2.4e-06:3e-08:1.5e+02:2.2e+02
chr12	44175000	44200000	IRAK4:25Kb:6.3e-06:2.4e-07:1.9e+02:2.5e+02
chr12	44175000	44200000	PUS7L:25Kb:6.3e-06:2.4e-07:1.9e+02:2.5e+02
chr12	44200000	44225000	TMEM117:-25Kb:0:0:1.9e+02:3.1e+02
chr12	44225000	44250000	TWF1:25Kb:0:0:1.9e+02:3.1e+02
chr12	44250000	44275000	IRAK4:100Kb:1.7e-09:4.4e-11:63:1.4e+02
chr12	44250000	44275000	PUS7L:100Kb:1.7e-09:4.4e-11:63:1.4e+02
chr12	44250000	44275000	TMEM117:25Kb:1.4e-11:3.6e-13:1.9e+02:2.7e+02
chr12	44250000	44275000	TWF1:50Kb:6.9e-08:1.7e-09:1.1e+02:1.8e+02
chr12	44275000	44300000	IRAK4:125Kb:7.6e-11:9.7e-13:52:1.3e+02
chr12	44275000	44300000	PUS7L:125Kb:7.6e-11:9.7e-13:52:1.3e+02
chr12	45425000	45450000	RACGAP1P:-25Kb:1.2e-07:1.5e-09:2e+02:2.9e+02
chr12	45450000	45475000	DBX2:25Kb:1.3e-07:1.6e-09:2e+02:2.9e+02
chr12	46350000	46375000	SCAF11:-25Kb:1.2e-05:1.4e-07:1.1e+02:1.9e+02
chr12	47175000	47200000	SLC38A4:-25Kb:0:0:2.1e+02:3.4e+02
chr12	47575000	47600000	PCED1B:-25Kb:7.5e-05:1.9e-06:2e+02:2.7e+02
chr12	47575000	47600000	PCED1B-AS1:-25Kb:7.5e-05:1.9e-06:2e+02:2.7e+02
chr12	47625000	47650000	PCED1B:25Kb:7.5e-10:9.6e-12:2e+02:3e+02
chr12	47625000	47650000	PCED1B-AS1:25Kb:7.5e-10:9.6e-12:2e+02:3e+02
chr12	48125000	48150000	RAPGEF3:-25Kb:0:0:2.4e+02:4e+02
chr12	48125000	48150000	SLC48A1:-25Kb:0:0:2.4e+02:4e+02
chr12	48325000	48350000	TMEM106C:-25Kb:4.1e-05:5.3e-07:2.4e+02:3e+02
chr12	48525000	48550000	SENP1:25Kb:9.8e-12:1.2e-13:2.4e+02:3.3e+02
chr12	49150000	49175000	ADCY6:-25Kb:4e-08:4.9e-10:2.4e+02:3.3e+02
chr12	49175000	49200000	MIR4701:25Kb:3.2e-08:3.9e-10:2.4e+02:3.3e+02
chr12	49400000	49425000	MLL2:-25Kb:1.6e-10:1.9e-12:1.6e+02:2.7e+02
chr12	49425000	49450000	PRKAG1:25Kb:1.2e-10:1.5e-12:1.6e+02:2.7e+02
chr12	49425000	49450000	RHEBL1:-25Kb:5e-05:1.3e-06:1.6e+02:2.4e+02
chr12	49450000	49475000	DHH:-25Kb:9.9e-10:1.2e-11:1.6e+02:2.7e+02
chr12	49450000	49475000	MLL2:25Kb:4.2e-05:1e-06:1.6e+02:2.4e+02
chr12	49475000	49500000	RHEBL1:25Kb:8.4e-10:1.1e-11:1.6e+02:2.7e+02
chr12	50025000	50050000	FMNL3:-75Kb:5.4e-13:6.7e-15:80:2e+02
chr12	50050000	50075000	FMNL3:-50Kb:1.8e-05:4.3e-07:1.2e+02:2e+02
chr12	50150000	50175000	BCDIN3D:-75Kb:6.7e-05:8.6e-07:76:1.5e+02
chr12	50275000	50300000	LOC283332:-25Kb:3.8e-10:4.6e-12:2.2e+02:3.3e+02
chr12	50300000	50325000	FAIM2:25Kb:3.3e-10:4.2e-12:2.2e+02:3.3e+02
chr12	50350000	50375000	ASIC1:-100Kb:1.9e-05:2.4e-07:57:1.4e+02
chr12	50425000	50450000	AQP5:75Kb:8.8e-06:1.1e-07:76:1.6e+02
chr12	50425000	50450000	AQP6:75Kb:8.8e-06:1.1e-07:76:1.6e+02
chr12	50450000	50475000	AQP5:100Kb:1.3e-05:3.5e-07:57:1.4e+02
chr12	50450000	50475000	AQP6:100Kb:1.3e-05:3.5e-07:57:1.4e+02
chr12	51650000	51675000	CELA1:-75Kb:1.1e-07:1.5e-09:76:1.7e+02
chr12	51700000	51725000	CELA1:-25Kb:5.8e-06:1.5e-07:1.9e+02:2.7e+02
chr12	51725000	51750000	BIN2:25Kb:9.9e-06:1.2e-07:1.9e+02:2.7e+02
chr12	51725000	51750000	SMAGP:75Kb:5.6e-08:6.9e-10:76:1.7e+02
chr12	52275000	52300000	ACVRL1:-25Kb:2.6e-06:3.3e-08:2e+02:3e+02
chr12	52300000	52325000	ACVR1B:-25Kb:6e-05:8.6e-07:2e+02:2.8e+02
chr12	52300000	52325000	ANKRD33:25Kb:1.9e-06:2.4e-08:2e+02:3e+02
chr12	52325000	52350000	ACVRL1:25Kb:3.1e-05:7.8e-07:2e+02:2.8e+02
chr12	52350000	52375000	ACVR1B:25Kb:6e-05:1.5e-06:2e+02:2.8e+02
chr12	52375000	52400000	GRASP:-25Kb:7.9e-08:9.7e-10:1.4e+02:2.5e+02
chr12	52375000	52400000	NR4A1:-25Kb:7.9e-08:9.7e-10:1.4e+02:2.5e+02
chr12	52650000	52675000	KRT7:25Kb:9.2e-08:1.1e-09:2.7e+02:3.8e+02
chr12	52775000	52800000	KRT82:-25Kb:9.3e-09:1.1e-10:2.7e+02:3.8e+02
chr12	52800000	52825000	KRT84:25Kb:9.2e-09:1.2e-10:2.7e+02:3.8e+02
chr12	52925000	52950000	KRT74:-25Kb:9.1e-05:1.2e-06:2.7e+02:3.5e+02
chr12	52950000	52975000	KRT71:25Kb:9e-05:1.1e-06:2.7e+02:3.5e+02
chr12	53000000	53025000	KRT2:-25Kb:2.6e-07:3.5e-09:2.7e+02:3.7e+02
chr12	53025000	53050000	KRT1:-25Kb:3.6e-05:9.7e-07:2.7e+02:3.5e+02
chr12	53025000	53050000	KRT73:25Kb:2.6e-07:3.6e-09:2.7e+02:3.7e+02
chr12	53050000	53075000	KRT2:25Kb:3.7e-05:1e-06:2.7e+02:3.5e+02
chr12	53050000	53075000	KRT77:-25Kb:1.5e-13:2e-15:2.7e+02:4.1e+02
chr12	53075000	53100000	KRT1:25Kb:2e-13:2.7e-15:2.7e+02:4.1e+02
chr12	53125000	53150000	KRT76:-25Kb:8.3e-08:1.1e-09:2.7e+02:3.8e+02
chr12	53150000	53175000	KRT3:-25Kb:4e-05:5.4e-07:2.7e+02:3.6e+02
chr12	53175000	53200000	KRT76:25Kb:2e-05:5.6e-07:2.7e+02:3.6e+02
chr12	53225000	53250000	KRT72:250Kb:7.9e-05:2.2e-06:35:1.2e+02
chr12	53250000	53275000	KRT72:275Kb:1.2e-06:1.6e-08:33:1.4e+02
chr12	55650000	55675000	OR6C6:-25Kb:4.1e-11:4.9e-13:1.8e+02:3e+02
chr12	56000000	56025000	OR10P1:-25Kb:8.2e-10:1.1e-11:1.8e+02:2.8e+02
chr12	56050000	56075000	METTL7B:-25Kb:3.2e-08:3.8e-10:1.8e+02:2.7e+02
chr12	56050000	56075000	OR10P1:25Kb:1.9e-06:4.9e-08:1.8e+02:2.6e+02
chr12	56150000	56175000	GDF11:25Kb:1.1e-06:1.4e-08:2.3e+02:3.1e+02
chr12	56200000	56225000	DGKA:-100Kb:5.5e-05:6.7e-07:50:1.2e+02
chr12	56200000	56225000	WIBG:-100Kb:5.5e-05:6.7e-07:50:1.2e+02
chr12	56300000	56325000	DNAJC14:100Kb:4e-05:1e-06:50:1.2e+02
chr12	56300000	56325000	ORMDL2:100Kb:4e-05:1e-06:50:1.2e+02
chr12	56300000	56325000	SARNP:100Kb:4e-05:1e-06:50:1.2e+02
chr12	56300000	56325000	TMEM198B:100Kb:4e-05:1e-06:50:1.2e+02
chr12	56325000	56350000	DNAJC14:125Kb:9.3e-06:1.2e-07:43:1.2e+02
chr12	56325000	56350000	ORMDL2:125Kb:9.3e-06:1.2e-07:43:1.2e+02
chr12	56325000	56350000	SARNP:125Kb:9.3e-06:1.2e-07:43:1.2e+02
chr12	56325000	56350000	TMEM198B:125Kb:9.3e-06:1.2e-07:43:1.2e+02
chr12	56775000	56800000	MIP:-50Kb:7.1e-05:1.8e-06:1e+02:1.7e+02
chr12	56775000	56800000	TIMELESS:-50Kb:7.1e-05:1.8e-06:1e+02:1.7e+02
chr12	56800000	56825000	MIP:-25Kb:7.1e-05:9.1e-07:2.2e+02:2.8e+02
chr12	56800000	56825000	TIMELESS:-25Kb:7.1e-05:9.1e-07:2.2e+02:2.8e+02
chr12	57125000	57150000	GPR182:-250Kb:3.2e-08:8.7e-10:29:1.1e+02
chr12	57150000	57175000	GPR182:-225Kb:0:0:32:2e+02
chr12	57200000	57225000	GPR182:-175Kb:8.7e-06:3.5e-07:40:1.1e+02
chr12	57225000	57250000	GPR182:-150Kb:7.2e-05:3.9e-06:46:1.1e+02
chr12	57325000	57350000	HSD17B6:175Kb:5.4e-05:1.5e-06:40:1e+02
chr12	57375000	57400000	HSD17B6:225Kb:0:0:32:2e+02
chr12	57375000	57400000	PRIM1:250Kb:3e-08:3.9e-10:29:1.1e+02
chr12	57400000	57425000	MYO1A:-25Kb:0:0:2.2e+02:4.3e+02
chr12	57425000	57450000	TAC3:25Kb:0:0:2.2e+02:4.3e+02
chr12	57425000	57450000	ZBTB39:25Kb:0:0:2.2e+02:4.3e+02
chr12	57550000	57575000	LRP1:50Kb:1e-08:1.3e-10:1.2e+02:2.1e+02
chr12	57550000	57575000	STAT6:50Kb:1e-08:1.3e-10:1.2e+02:2.1e+02
chr12	57600000	57625000	NDUFA4L2:-25Kb:3.1e-10:4e-12:2.3e+02:3.3e+02
chr12	57600000	57625000	STAC3:-25Kb:3.1e-10:4e-12:2.3e+02:3.3e+02
chr12	57625000	57650000	NXPH4:25Kb:2.9e-10:3.5e-12:2.3e+02:3.3e+02
chr12	57625000	57650000	SHMT2:25Kb:2.9e-10:3.5e-12:2.3e+02:3.3e+02
chr12	57975000	58000000	ARHGEF25:-25Kb:6.2e-05:7.6e-07:2.3e+02:3e+02
chr12	57975000	58000000	SLC26A10:-25Kb:6.2e-05:7.6e-07:2.3e+02:3e+02
chr12	58000000	58025000	DTX3:25Kb:6.6e-05:8e-07:2.3e+02:3e+02
chr12	58000000	58025000	PIP4K2C:25Kb:6.6e-05:8e-07:2.3e+02:3e+02
chr12	58275000	58300000	AVIL:75Kb:3.9e-09:4.8e-11:72:1.6e+02
chr12	58275000	58300000	CTDSP2:50Kb:5.1e-10:6.3e-12:1.1e+02:2e+02
chr12	58275000	58300000	MIR26A2:75Kb:3.9e-09:4.8e-11:72:1.6e+02
chr12	58300000	58325000	AVIL:100Kb:8.1e-07:2e-08:62:1.4e+02
chr12	58300000	58325000	CTDSP2:75Kb:1.2e-08:2.9e-10:72:1.6e+02
chr12	58300000	58325000	MIR26A2:100Kb:8.1e-07:2e-08:62:1.4e+02
[truncated: 7,075 more rows]
