# Supplementary material for: Promoter-enhancer interactions identified from Hi-C data using probabilistic models and hierarchical topological domains
Source: Nat Commun. 2017 Dec 21;8:2237. doi: 10.1038/s41467-017-02386-3 (PMC5740158; doi:10.1038/s41467-017-02386-3)
Supplement: Supplementary file 5 — Supplementary Data 2 [file 41467_2017_2386_MOESM5_ESM.zip]

Archive with 27 entries (27 files):
- lib25_K562.enh_1e-10.bed
- lib25_K562.enh_1e-2.bed
- lib25_K562.enh_1e-4.bed
- mCO.enh_1e-10.bed
- mCO.enh_1e-2.bed
- mCO.enh_1e-4.bed
- mES.enh_1e-10.bed
- mES.enh_1e-2.bed
- mES.enh_1e-4.bed
- pombo_ESC_HindIII.enh_1e-10.bed
- pombo_ESC_HindIII.enh_1e-2.bed
- pombo_ESC_HindIII.enh_1e-4.bed
- pombo_ESC_NcoI.enh_1e-10.bed
- pombo_ESC_NcoI.enh_1e-2.bed
- pombo_ESC_NcoI.enh_1e-4.bed
- pombo_NPC_HindIII.enh_1e-10.bed
- pombo_NPC_HindIII.enh_1e-2.bed
- pombo_NPC_HindIII.enh_1e-4.bed
- pombo_NPC_NcoI.enh_1e-10.bed
- pombo_NPC_NcoI.enh_1e-2.bed
- pombo_NPC_NcoI.enh_1e-4.bed
- pombo_Neuron_HindIII.enh_1e-10.bed
- pombo_Neuron_HindIII.enh_1e-2.bed
- pombo_Neuron_HindIII.enh_1e-4.bed
- pombo_Neuron_NcoI.enh_1e-10.bed
- pombo_Neuron_NcoI.enh_1e-2.bed
- pombo_Neuron_NcoI.enh_1e-4.bed
