# Supplementary material for: Promoter-enhancer interactions identified from Hi-C data using probabilistic models and hierarchical topological domains
Source: Nat Commun. 2017 Dec 21;8:2237. doi: 10.1038/s41467-017-02386-3 (PMC5740158; doi:10.1038/s41467-017-02386-3)
Supplement: Supplementary file 5 — Supplementary Data 2 [file 41467_2017_2386_MOESM5_ESM.zip › mCO.enh_1e-10.bed]

chr1	24600000	24640000	Lmbrd1:-80Kb:3.5e-14:1.8e-15:11:34
chr1	24720000	24760000	Lmbrd1:40Kb:0:0:16:69
chr1	30760000	30800000	Gm13363:-240Kb:1.3e-14:6.7e-16:3.6:18
chr1	30760000	30800000	Ptp4a1:-240Kb:1.3e-14:6.7e-16:3.6:18
chr1	30840000	30880000	Gm13363:-160Kb:2.1e-11:1.6e-12:4.4:17
chr1	30840000	30880000	Ptp4a1:-160Kb:2.1e-11:1.6e-12:4.4:17
chr1	30920000	30960000	Gm13363:-80Kb:0:0:5.5:25
chr1	30920000	30960000	Ptp4a1:-80Kb:0:0:5.5:25
chr1	31000000	31040000	Phf3:80Kb:0:0:5.5:25
chr1	41920000	41960000	2610017I09Rik:-800Kb:4.8e-13:4.5e-14:2.7:19
chr1	41920000	41960000	2900092D14Rik:-800Kb:4.8e-13:4.5e-14:2.7:19
chr1	41920000	41960000	Pou3f3:-800Kb:4.8e-13:4.5e-14:2.7:19
chr1	42280000	42320000	2610017I09Rik:-440Kb:0:0:3.4:24
chr1	42280000	42320000	2900092D14Rik:-440Kb:0:0:3.4:24
chr1	42280000	42320000	Pou3f3:-440Kb:0:0:3.4:24
chr1	42760000	42800000	2610017I09Rik:40Kb:1.3e-13:8.1e-15:8.2:25
chr1	42760000	42800000	2900092D14Rik:40Kb:1.3e-13:8.1e-15:8.2:25
chr1	42760000	42800000	Pou3f3:40Kb:1.3e-13:8.1e-15:8.2:25
chr1	43240000	43280000	Fhl2:40Kb:3.9e-12:8.2e-14:9.9:24
chr1	47000000	47040000	Slc39a10:120Kb:5.4e-12:1.3e-13:5:19
chr1	52520000	52560000	Tmem194b:-160Kb:4.1e-11:1.2e-12:6.2:19
chr1	52680000	52720000	Nab1:160Kb:5.8e-11:1.3e-12:6.2:19
chr1	56000000	56040000	9130024F11Rik:-1000Kb:2e-11:2.6e-12:3.6:17
chr1	56000000	56040000	Satb2:-1000Kb:2e-11:2.6e-12:3.6:17
chr1	56280000	56320000	9130024F11Rik:-720Kb:0:0:3.8:20
chr1	56280000	56320000	Satb2:-720Kb:0:0:3.8:20
chr1	56920000	56960000	9130024F11Rik:-80Kb:1.1e-15:1.1e-16:5.4:21
chr1	56920000	56960000	Satb2:-80Kb:1.1e-15:1.1e-16:5.4:21
chr1	56960000	57000000	9130024F11Rik:-40Kb:1.1e-15:1.1e-16:6.1:22
chr1	56960000	57000000	Satb2:-40Kb:1.1e-15:1.1e-16:6.1:22
chr1	78520000	78560000	Acsl3:-120Kb:2.5e-12:1.6e-13:5.1:20
chr1	78520000	78560000	Utp14b:-120Kb:2.5e-12:1.6e-13:5.1:20
chr1	78560000	78600000	Acsl3:-80Kb:0:0:5.5:28
chr1	78560000	78600000	Utp14b:-80Kb:0:0:5.5:28
chr1	78680000	78720000	Acsl3:40Kb:7.5e-13:3.2e-14:6.3:21
chr1	78680000	78720000	Utp14b:40Kb:7.5e-13:3.2e-14:6.3:21
chr1	84920000	84960000	A530032D15Rik:-160Kb:0:0:5:25
chr1	85080000	85120000	C130026I21Rik:-160Kb:0:0:5:33
chr1	85080000	85120000	Slc16a14:160Kb:0:0:5:25
chr1	85240000	85280000	A530032D15Rik:160Kb:0:0:5:33
chr1	88320000	88360000	Ptma:-80Kb:0:0:1.9:29
chr1	88360000	88400000	Ptma:-40Kb:0:0:2.7:40
chr1	88400000	88440000	1700019O17Rik:80Kb:0:0:1.9:29
chr1	92080000	92120000	Cops8:-400Kb:1e-11:2.8e-13:4.1:17
chr1	92480000	92520000	Cxcr7:400Kb:1.2e-12:3e-14:4.1:17
chr1	93960000	94000000	Hdac4:-80Kb:0:0:9.5:28
chr1	94280000	94320000	Hdac4:240Kb:2.5e-13:1.5e-14:6.1:22
chr1	95840000	95880000	Pdcd1:-80Kb:0:0:3.9:24
chr1	96240000	96280000	Gm9994:440Kb:0:0:2.3:18
chr1	97200000	97240000	St8sia4:-360Kb:5.5e-11:1.6e-12:2.5:11
chr1	99680000	99720000	Slco6d1:-600Kb:0:0:2.2:25
chr1	109000000	109040000	Serpinb10:-400Kb:2.4e-11:4.7e-13:2.5:13
chr1	109000000	109040000	Serpinb2:-400Kb:2.4e-11:4.7e-13:2.5:13
chr1	121680000	121720000	Tmem177:-120Kb:1e-14:2.2e-16:6.1:18
chr1	123160000	123200000	Insig2:-40Kb:2e-11:4.9e-13:7.3:17
chr1	129920000	129960000	R3hdm1:-40Kb:2.5e-11:5.5e-13:13:28
chr1	129920000	129960000	Zranb3:-40Kb:2.5e-11:5.5e-13:13:28
chr1	132960000	133000000	Dyrk3:-40Kb:2.8e-13:6.2e-15:10:24
chr1	133000000	133040000	Mapkapk2:40Kb:2.1e-13:4.8e-15:10:24
chr1	138600000	138640000	Zfp281:80Kb:0:0:7.4:26
chr1	151680000	151720000	7530420F21Rik:-240Kb:1.2e-14:5.6e-16:2.9:14
chr1	151680000	151720000	Ptgs2:-240Kb:1.2e-14:5.6e-16:2.9:14
chr1	151720000	151760000	7530420F21Rik:-200Kb:0:0:3.2:16
chr1	151720000	151760000	Ptgs2:-200Kb:0:0:3.2:16
chr1	159320000	159360000	BC026585:-40Kb:2.9e-14:6.7e-16:12:33
chr1	159360000	159400000	2810025M15Rik:40Kb:1.9e-14:4.4e-16:12:33
chr1	159360000	159400000	Rasal2:40Kb:1.9e-14:4.4e-16:12:33
chr1	159400000	159440000	2810025M15Rik:80Kb:9.9e-11:4.6e-12:9.1:27
chr1	159400000	159440000	Rasal2:80Kb:9.9e-11:4.6e-12:9.1:27
chr1	166800000	166840000	Atp1b1:440Kb:4.2e-15:1.1e-16:5.2:23
chr1	173000000	173040000	Fcgr3:40Kb:9.5e-13:2.1e-14:2.7:24
chr1	174120000	174160000	Atp1a2:-80Kb:0:0:10:27
chr1	174200000	174240000	Casq1:80Kb:0:0:10:27
chr1	174200000	174240000	Pea15a:80Kb:0:0:10:27
chr1	175240000	175280000	Cadm3:-40Kb:6.2e-11:1.4e-12:5.5:17
chr1	175280000	175320000	Darc:40Kb:8.2e-11:1.8e-12:5.5:17
chr1	180280000	180320000	Cox20:40Kb:5.4e-13:1.3e-14:12:29
chr1	180280000	180320000	Hnrnpu:40Kb:5.4e-13:1.3e-14:12:29
chr1	186640000	186680000	Rab3gap2:-360Kb:1.1e-13:7.7e-15:3.7:20
chr1	186720000	186760000	Rab3gap2:-280Kb:7e-15:3.3e-16:4.2:22
chr1	186760000	186800000	Mir664:-280Kb:1.1e-12:2.5e-14:4.2:21
chr1	186760000	186800000	Rab3gap2:-240Kb:0:0:4.5:30
chr1	186760000	186800000	Snora36b:-280Kb:1.1e-12:2.5e-14:4.2:21
chr1	187000000	187040000	Marc2:360Kb:3.3e-12:7.4e-14:3.7:20
chr1	187000000	187040000	Mir1981:360Kb:3.3e-12:7.4e-14:3.7:20
chr1	193200000	193240000	Dtl:-160Kb:0:0:9.7:38
chr1	193200000	193240000	Ints7:-160Kb:0:0:9.7:38
chr1	193280000	193320000	Ppp2r5a:80Kb:6.4e-11:3e-12:12:32
chr1	193360000	193400000	Ppp2r5a:160Kb:0:0:9.7:38
chr10	13760000	13800000	Hivep2:80Kb:7.9e-13:2.1e-14:9.1:29
chr10	21920000	21960000	H60b:-40Kb:0:0:14:1.4e+02
chr10	21960000	22000000	Raet1d:-120Kb:0:0:7.8:58
chr10	22080000	22120000	H60b:120Kb:0:0:7.8:58
chr10	28840000	28880000	9330159F19Rik:-80Kb:1.9e-12:4.1e-14:5.7:16
chr10	28880000	28920000	Soga3:40Kb:3.9e-14:8.9e-16:7.7:19
chr10	28920000	28960000	Soga3:80Kb:3.4e-12:1.5e-13:5.7:16
chr10	33720000	33760000	Fam26e:-80Kb:2.7e-13:1.2e-14:5.6:16
chr10	33720000	33760000	Tspyl1:-280Kb:0:0:2.7:16
chr10	33720000	33760000	Tspyl4:-280Kb:0:0:2.7:16
chr10	33800000	33840000	Bet3l:80Kb:6.7e-13:3.1e-14:5.6:16
chr10	33800000	33840000	Rwdd1:80Kb:6.7e-13:3.1e-14:5.6:16
chr10	33800000	33840000	Tspyl1:-200Kb:1.8e-13:9.4e-15:4:15
chr10	33800000	33840000	Tspyl4:-200Kb:1.8e-13:9.4e-15:4:15
chr10	34000000	34040000	Bet3l:280Kb:0:0:2.7:16
chr10	34000000	34040000	Fam26e:200Kb:1.6e-13:3.4e-15:4:15
chr10	34000000	34040000	Rwdd1:280Kb:0:0:2.7:16
chr10	42800000	42840000	9030612E09Rik:-80Kb:5.9e-12:1.5e-13:7.5:21
chr10	42800000	42840000	Sobp:-80Kb:5.9e-12:1.5e-13:7.5:21
chr10	49440000	49480000	Grik2:-40Kb:2.8e-14:8.9e-16:7.7:19
chr10	52040000	52080000	Dcbld1:120Kb:3.8e-11:7.7e-13:3.9:15
chr10	52320000	52360000	Zfa-ps:80Kb:1.6e-12:3.6e-14:8.8:23
chr10	53720000	53760000	Gm16998:-40Kb:6.4e-14:2e-15:4.6:17
chr10	53720000	53760000	Man1a:-40Kb:6.4e-14:2e-15:4.6:17
chr10	59360000	59400000	Ddit4:-40Kb:0:0:14:38
chr10	61640000	61680000	Tacr2:-40Kb:3.8e-11:7.8e-13:9.8:25
chr10	61640000	61680000	Tspan15:-40Kb:3.8e-11:7.8e-13:9.8:25
chr10	66480000	66520000	Jmjd1c:-80Kb:4.5e-15:1.1e-16:10:30
chr10	66640000	66680000	Jmjd1c:80Kb:4.5e-15:2.2e-16:10:29
chr10	74360000	74400000	Rab36:-120Kb:8.5e-13:1.8e-14:2.7:16
chr10	74360000	74400000	Rtdr1:-120Kb:8.5e-13:1.8e-14:2.7:16
chr10	75320000	75360000	Gm5134:-80Kb:9.9e-15:2.2e-16:9.1:26
chr10	75320000	75360000	Vpreb3:-80Kb:9.9e-15:2.2e-16:9.1:26
chr10	75400000	75440000	Derl3:80Kb:8.8e-14:1.8e-15:9.1:26
chr10	75400000	75440000	Mif:80Kb:8.8e-14:1.8e-15:9.1:26
chr10	77720000	77760000	Rrp1:-120Kb:2.2e-11:1.1e-12:4.2:20
chr10	77800000	77840000	Rrp1:-40Kb:0:0:6.9:29
chr10	77840000	77880000	Agpat3:40Kb:0:0:6.9:29
chr10	79200000	79240000	Arid3a:-160Kb:7e-15:3.3e-16:7.5:31
chr10	79200000	79240000	Fstl3:-40Kb:0:0:19:45
chr10	79200000	79240000	Kiss1r:-160Kb:7e-15:3.3e-16:7.5:31
chr10	79200000	79240000	Med16:-160Kb:7e-15:3.3e-16:7.5:31
chr10	79200000	79240000	Palm:-40Kb:0:0:19:45
chr10	79200000	79240000	Prss57:-40Kb:0:0:19:45
chr10	79200000	79240000	R3hdm4:-160Kb:7e-15:3.3e-16:7.5:31
chr10	79240000	79280000	Arid3a:-120Kb:0:0:9.1:36
chr10	79240000	79280000	Fgf22:40Kb:0:0:19:45
chr10	79240000	79280000	Kiss1r:-120Kb:0:0:9.1:36
chr10	79240000	79280000	Med16:-120Kb:0:0:9.1:36
chr10	79240000	79280000	Polrmt:40Kb:0:0:19:45
chr10	79240000	79280000	R3hdm4:-120Kb:0:0:9.1:36
chr10	79240000	79280000	Rnf126:40Kb:0:0:19:45
chr10	79280000	79320000	Arid3a:-80Kb:2.3e-12:1.7e-13:12:33
chr10	79280000	79320000	Kiss1r:-80Kb:2.3e-12:1.7e-13:12:33
chr10	79280000	79320000	Med16:-80Kb:2.3e-12:1.7e-13:12:33
chr10	79280000	79320000	R3hdm4:-80Kb:2.3e-12:1.7e-13:12:33
chr10	79360000	79400000	9130017N09Rik:80Kb:3.5e-12:7.7e-14:12:33
chr10	79360000	79400000	E130317F20Rik:80Kb:3.5e-12:7.7e-14:12:33
chr10	79360000	79400000	Fgf22:160Kb:2.6e-15:1.1e-16:7.5:31
chr10	79360000	79400000	Fstl3:120Kb:0:0:9.1:36
chr10	79360000	79400000	Palm:120Kb:0:0:9.1:36
chr10	79360000	79400000	Polrmt:160Kb:2.6e-15:1.1e-16:7.5:31
chr10	79360000	79400000	Prss57:120Kb:0:0:9.1:36
chr10	79360000	79400000	Ptbp1:80Kb:3.5e-12:7.7e-14:12:33
chr10	79360000	79400000	Rnf126:160Kb:2.6e-15:1.1e-16:7.5:31
chr10	79440000	79480000	1600002K03Rik:-160Kb:8e-11:1.8e-12:7.5:30
chr10	79440000	79480000	Arid3a:80Kb:3.1e-11:2.9e-12:12:32
chr10	79440000	79480000	Atp5d:-160Kb:8e-11:1.8e-12:7.5:30
chr10	79440000	79480000	Cirbp:-160Kb:8e-11:1.8e-12:7.5:30
chr10	79440000	79480000	Dos:-160Kb:8e-11:1.8e-12:7.5:30
chr10	79440000	79480000	Kiss1r:80Kb:3.1e-11:2.9e-12:12:32
chr10	79440000	79480000	Med16:80Kb:3.1e-11:2.9e-12:12:32
chr10	79440000	79480000	Midn:-160Kb:8e-11:1.8e-12:7.5:30
chr10	79440000	79480000	R3hdm4:80Kb:3.1e-11:2.9e-12:12:32
chr10	79600000	79640000	Abca7:160Kb:3.6e-12:7.8e-14:7.5:30
chr10	79600000	79640000	Cnn2:160Kb:3.6e-12:7.8e-14:7.5:30
chr10	79600000	79640000	Hmha1:160Kb:3.6e-12:7.8e-14:7.5:30
chr10	79600000	79640000	Tmem259:160Kb:3.6e-12:7.8e-14:7.5:30
chr10	80360000	80400000	Gng7:-80Kb:4.9e-15:1.1e-16:12:37
chr10	80440000	80480000	Gadd45b:80Kb:1.2e-13:2.7e-15:12:37
chr10	80440000	80480000	Lmnb2:80Kb:1.2e-13:2.7e-15:12:37
chr10	80440000	80480000	Timm13:80Kb:1.2e-13:2.7e-15:12:37
chr10	81040000	81080000	Ankrd24:-40Kb:5.4e-12:1.2e-13:4.2:26
chr10	81040000	81080000	Gm10778:-40Kb:5.4e-12:1.2e-13:4.2:26
chr10	81040000	81080000	Sirt6:-40Kb:5.4e-12:1.2e-13:4.2:26
chr10	81080000	81120000	BC025920:40Kb:5e-12:1e-13:4.2:26
chr10	81080000	81120000	Tle6:40Kb:5e-12:1e-13:4.2:26
chr10	81440000	81480000	Zfp873:-40Kb:0:0:4:26
chr10	99000000	99040000	Dusp6:280Kb:1.2e-11:2.8e-13:4.4:22
chr10	102280000	102320000	Nts:360Kb:2.6e-14:5.6e-16:2.6:13
chr10	103560000	103600000	Gm20765:-40Kb:0:0:5.4:20
chr10	103560000	103600000	Gm21293:-40Kb:0:0:5.4:20
chr10	103560000	103600000	Gm21304:-40Kb:0:0:5.4:20
chr10	103560000	103600000	Gm21312:-40Kb:0:0:5.4:20
chr10	103560000	103600000	Gm4340:-40Kb:0:0:5.4:20
chr10	103560000	103600000	Gm6763:-40Kb:0:0:5.4:20
chr10	103560000	103600000	Gm8764:-40Kb:0:0:5.4:20
chr10	103960000	104000000	Gm20765:360Kb:0:0:3:15
chr10	103960000	104000000	Gm21293:360Kb:0:0:3:15
chr10	103960000	104000000	Gm21304:360Kb:0:0:3:15
chr10	103960000	104000000	Gm21312:360Kb:0:0:3:15
chr10	103960000	104000000	Gm4340:360Kb:0:0:3:15
chr10	103960000	104000000	Gm6763:360Kb:0:0:3:15
chr10	103960000	104000000	Gm8764:360Kb:0:0:3:15
chr10	109880000	109920000	9230102K24Rik:-120Kb:0:0:9.1:31
chr10	120840000	120880000	Rassf3:-40Kb:1.7e-12:6.9e-14:11:26
chr10	120920000	120960000	Gns:120Kb:0:0:6.2:24
chr10	120920000	120960000	Rassf3:40Kb:0:0:11:29
chr10	122240000	122280000	Mirlet7i:-160Kb:0:0:6.4:30
chr10	126360000	126400000	Avil:-40Kb:4.3e-12:9.1e-14:9:27
chr10	126360000	126400000	Ctdsp2:-40Kb:4.3e-12:9.1e-14:9:27
chr10	126360000	126400000	Mir26a-2:-40Kb:4.3e-12:9.1e-14:9:27
chr10	126360000	126400000	Mir546:-40Kb:4.3e-12:9.1e-14:9:27
chr10	126520000	126560000	Arhgef25:-80Kb:0:0:14:45
chr10	126520000	126560000	B4galnt1:-80Kb:0:0:14:45
chr10	126520000	126560000	Dtx3:-80Kb:0:0:14:45
chr10	126520000	126560000	F420014N23Rik:-80Kb:0:0:14:45
chr10	126520000	126560000	Slc26a10:-80Kb:0:0:14:45
chr10	126600000	126640000	Os9:80Kb:0:0:14:45
chr11	3000000	3040000	Eif4enif1:-80Kb:0:0:2.6:62
chr11	3000000	3040000	Sfi1:-80Kb:0:0:2.6:62
chr11	3040000	3080000	Eif4enif1:-40Kb:0:0:16:84
chr11	3040000	3080000	Pisd-ps1:40Kb:0:0:3.8:1.6e+02
chr11	3040000	3080000	Pisd-ps3:40Kb:0:0:3.8:1.6e+02
chr11	3040000	3080000	Sfi1:-40Kb:0:0:16:84
chr11	3080000	3120000	Pisd-ps1:80Kb:0:0:2.6:62
chr11	3080000	3120000	Pisd-ps3:80Kb:0:0:2.6:62
chr11	12240000	12280000	Cobl:-120Kb:1.4e-13:1e-14:5.5:19
chr11	12280000	12320000	Cobl:-80Kb:0:0:6.6:29
chr11	12400000	12440000	Cobl:40Kb:0:0:8.9:25
chr11	17000000	17040000	Pno1:-80Kb:0:0:6.4:20
chr11	17000000	17040000	Wdr92:-80Kb:0:0:6.4:20
chr11	19880000	19920000	Spred2:80Kb:0:0:9.8:26
chr11	19920000	19960000	Spred2:120Kb:9.8e-15:4.4e-16:8:24
chr11	23160000	23200000	Cct4:280Kb:0:0:4.4:25
chr11	23160000	23200000	Commd1:280Kb:0:0:4.4:25
chr11	23160000	23200000	Fam161a:280Kb:0:0:4.4:25
chr11	23880000	23920000	Bcl11a:-80Kb:3.8e-13:2.2e-14:6.3:22
chr11	24000000	24040000	Bcl11a:40Kb:1.1e-12:1e-13:7.7:23
chr11	24040000	24080000	Bcl11a:80Kb:0:0:6.3:27
chr11	31960000	32000000	Nsg2:80Kb:9.9e-12:4.5e-13:10:31
chr11	32000000	32040000	Nsg2:120Kb:0:0:7.9:42
chr11	45920000	45960000	Adam19:80Kb:8.4e-12:1.9e-13:5.6:17
chr11	46000000	46040000	Adam19:160Kb:5.1e-11:2.3e-12:4.5:15
chr11	48640000	48680000	Gnb2l1:40Kb:7.1e-14:1.7e-15:14:31
chr11	48640000	48680000	Snord95:40Kb:7.1e-14:1.7e-15:14:31
chr11	48640000	48680000	Snord96a:40Kb:7.1e-14:1.7e-15:14:31
chr11	48640000	48680000	Trim41:40Kb:7.1e-14:1.7e-15:14:31
chr11	48640000	48680000	Trim7:40Kb:7.1e-14:1.7e-15:14:31
chr11	49840000	49880000	Tbc1d9b:-80Kb:0:0:8.6:30
chr11	51320000	51360000	Col23a1:240Kb:3e-12:6.3e-14:4.4:20
chr11	53280000	53320000	Kif3a:-80Kb:2.8e-12:5.8e-14:10:28
chr11	53280000	53320000	Sept8:-40Kb:0:0:14:39
chr11	53320000	53360000	Sowaha:40Kb:0:0:14:39
chr11	53360000	53400000	Sowaha:80Kb:1.5e-11:8e-13:10:28
chr11	54520000	54560000	Hint1:-120Kb:0:0:8.8:32
chr11	54520000	54560000	Lyrm7:-120Kb:0:0:8.8:32
chr11	54560000	54600000	Hint1:-80Kb:0:0:10:34
chr11	54560000	54600000	Lyrm7:-80Kb:0:0:10:34
chr11	54600000	54640000	Hint1:-40Kb:0:0:14:33
chr11	54600000	54640000	Lyrm7:-40Kb:0:0:14:33
chr11	54640000	54680000	Cdc42se2:40Kb:0:0:14:33
chr11	54640000	54680000	Gm12228:40Kb:0:0:14:33
chr11	61240000	61280000	B9d1:-40Kb:5.2e-15:1.1e-16:12:34
chr11	61240000	61280000	Mapk7:-40Kb:5.2e-15:1.1e-16:12:34
chr11	61240000	61280000	Mfap4:-40Kb:5.2e-15:1.1e-16:12:34
chr11	61280000	61320000	Rnf112:40Kb:1.5e-14:3.3e-16:12:34
chr11	62720000	62760000	Pmp22:-200Kb:5.7e-14:1.2e-15:4:23
chr11	68800000	68840000	2310047M10Rik:-40Kb:0:0:3.8:30
chr11	68800000	68840000	Aurkb:-40Kb:0:0:3.8:30
chr11	68840000	68880000	Ctc1:40Kb:0:0:3.8:30
chr11	68840000	68880000	Mir3062:40Kb:0:0:3.8:30
chr11	68840000	68880000	Per1:-40Kb:0:0:17:42
chr11	68840000	68880000	Pfas:40Kb:0:0:3.8:30
chr11	68840000	68880000	Tmem107:-40Kb:0:0:17:42
chr11	68840000	68880000	Vamp2:-40Kb:0:0:17:42
chr11	68880000	68920000	2310047M10Rik:40Kb:0:0:17:42
chr11	68880000	68920000	Aurkb:40Kb:0:0:17:42
chr11	72880000	72920000	Gsg2:-40Kb:0:0:3.2:20
chr11	72920000	72960000	Itgae:40Kb:0:0:3.2:20
chr11	75080000	75120000	Dph1:80Kb:1.4e-13:3e-15:12:34
chr11	75080000	75120000	Rtn4rl1:80Kb:1.4e-13:3e-15:12:34
chr11	77640000	77680000	Phf12:-120Kb:1.6e-11:3.5e-13:10:27
chr11	78600000	78640000	Nlk:120Kb:6e-14:1.3e-15:9.3:29
chr11	80360000	80400000	Cdk5r1:80Kb:8.1e-11:3.5e-12:11:30
chr11	80400000	80440000	Cdk5r1:120Kb:2.2e-13:4.8e-15:8.7:30
chr11	83120000	83160000	Rasl10b:-80Kb:0:0:7:22
chr11	85240000	85280000	Bcas3:80Kb:0:0:10:31
chr11	85640000	85680000	Bcas3:480Kb:0:0:3.9:24
chr11	86560000	86600000	Ypel2:-240Kb:0:0:8.1:35
chr11	86680000	86720000	Ypel2:-120Kb:0:0:12:42
chr11	86720000	86760000	Ypel2:-80Kb:1.6e-11:1.2e-12:14:36
chr11	86800000	86840000	Cltc:240Kb:4.8e-15:1.1e-16:8.1:35
chr11	87760000	87800000	Srsf1:-80Kb:0:0:9.8:42
chr11	87840000	87880000	Mrps23:-160Kb:2.1e-14:4.4e-16:7.8:30
chr11	88000000	88040000	Srsf1:160Kb:7.2e-14:3.4e-15:7.8:30
chr11	90200000	90240000	Mmd:120Kb:0:0:6.9:23
chr11	96520000	96560000	Cdk5rap3:-240Kb:0:0:5.8:35
chr11	96520000	96560000	Prr15l:-240Kb:0:0:5.8:35
chr11	97360000	97400000	2410003L11Rik:-80Kb:3.1e-14:6.7e-16:14:36
chr11	97640000	97680000	B230217C12Rik:-40Kb:0:0:20:62
chr11	97680000	97720000	Lasp1:40Kb:0:0:20:62
chr11	97680000	97720000	Rpl23:40Kb:0:0:20:62
chr11	97680000	97720000	Snora21:40Kb:0:0:20:62
chr11	98600000	98640000	Casc3:-40Kb:3.8e-11:1.7e-12:20:41
chr11	98600000	98640000	Gm12359:-40Kb:3.8e-11:1.7e-12:20:41
chr11	98600000	98640000	Msl1:-40Kb:3.8e-11:1.7e-12:20:41
chr11	98600000	98640000	Rapgefl1:-80Kb:0:0:2.6:24
chr11	98640000	98680000	Nr1d1:40Kb:4.7e-11:2.1e-12:20:41
chr11	98640000	98680000	Rapgefl1:-40Kb:0:0:3.8:33
chr11	98640000	98680000	Thra:40Kb:4.7e-11:2.1e-12:20:41
chr11	98680000	98720000	Casc3:40Kb:0:0:3.8:33
chr11	98680000	98720000	Gm12359:40Kb:0:0:3.8:33
chr11	98680000	98720000	Msl1:40Kb:0:0:3.8:33
chr11	98680000	98720000	Nr1d1:80Kb:3.1e-12:7.2e-14:2.6:24
chr11	98680000	98720000	Thra:80Kb:3.1e-12:7.2e-14:2.6:24
chr11	103840000	103880000	Mapt:-240Kb:0:0:6.4:36
chr11	104120000	104160000	Mapt:40Kb:0:0:15:43
chr11	108280000	108320000	Axin2:-480Kb:0:0:4.2:27
chr11	108760000	108800000	Cep112:480Kb:0:0:4.2:27
chr11	117000000	117040000	Sec14l1:40Kb:0:0:16:47
chr11	119800000	119840000	Mir3065:-40Kb:0:0:15:42
chr11	119800000	119840000	Mir338:-40Kb:0:0:15:42
chr11	119840000	119880000	Baiap2:40Kb:0:0:15:42
chr11	120040000	120080000	Bahcc1:-40Kb:5.2e-15:1.1e-16:18:43
chr11	120080000	120120000	2810410L24Rik:40Kb:5.1e-15:1.1e-16:18:43
chr11	120160000	120200000	Bahcc1:80Kb:5.5e-11:2.3e-12:13:34
chr11	120480000	120520000	Aspscr1:-40Kb:0:0:18:47
chr11	120480000	120520000	Notum:-40Kb:0:0:18:47
chr11	120520000	120560000	Mafg:40Kb:0:0:18:47
chr11	120520000	120560000	Myadml2:40Kb:0:0:18:47
chr11	120520000	120560000	Pycr1:40Kb:0:0:18:47
chr11	120520000	120560000	Sirt7:40Kb:0:0:18:47
chr11	121840000	121880000	Fn3k:560Kb:0:0:0.87:28
chr11	121840000	121880000	Fn3krp:560Kb:0:0:0.87:28
chr11	121840000	121880000	Rab40b:600Kb:0:0:0.87:28
chr11	121840000	121880000	Tbcd:560Kb:0:0:0.87:28
chr12	3280000	3320000	Kif3c:-80Kb:0:0:8.6:24
chr12	3360000	3400000	Rab10:80Kb:0:0:8.6:24
chr12	5240000	5280000	2810032G03Rik:-120Kb:1.7e-12:3.8e-14:5.3:21
chr12	5240000	5280000	Klhl29:-120Kb:1.7e-12:3.8e-14:5.3:21
chr12	5280000	5320000	2810032G03Rik:-80Kb:1.3e-11:6e-13:6.4:21
chr12	5280000	5320000	Klhl29:-80Kb:1.3e-11:6e-13:6.4:21
chr12	8320000	8360000	Rhob:-160Kb:0:0:5.6:35
chr12	8440000	8480000	Hs1bp3:120Kb:0:0:6.2:24
chr12	8440000	8480000	Rhob:-40Kb:0:0:9.1:28
chr12	8480000	8520000	Hs1bp3:160Kb:0:0:5.6:35
chr12	12160000	12200000	Fam49a:-80Kb:0:0:8.2:31
chr12	16840000	16880000	Rock2:-40Kb:0:0:4.3:27
chr12	16920000	16960000	Rock2:40Kb:0:0:4.3:28
chr12	17080000	17120000	Kcnf1:-80Kb:0:0:3.3:27
chr12	21080000	21120000	Cpsf3:-200Kb:4.4e-15:1.1e-16:0.89:22
chr12	21080000	21120000	Itgb1bp1:-200Kb:4.4e-15:1.1e-16:0.89:22
chr12	21200000	21240000	Asap2:120Kb:9.8e-11:4.5e-12:1.6:20
chr12	21280000	21320000	Asap2:200Kb:5.1e-13:1.2e-14:0.89:22
chr12	26760000	26800000	4930480M12Rik:-120Kb:4e-11:8.1e-13:6.3:24
chr12	30040000	30080000	Myt1l:-160Kb:2.4e-13:7.8e-15:7.8:26
chr12	34040000	34080000	Twistnb:-40Kb:6.6e-11:1.5e-12:11:23
chr12	34080000	34120000	Efcab10:40Kb:6.3e-11:1.8e-12:11:23
chr12	38680000	38720000	Dgkb:80Kb:0:0:5.1:17
chr12	45480000	45520000	Nrcam:80Kb:1e-14:2.2e-16:8.1:25
chr12	50440000	50480000	3110039M20Rik:-40Kb:0:0:7.9:29
chr12	50440000	50480000	Foxg1:-40Kb:0:0:7.9:29
chr12	51040000	51080000	3110039M20Rik:560Kb:0:0:3.9:24
chr12	51040000	51080000	Foxg1:560Kb:0:0:3.9:24
chr12	51200000	51240000	3110039M20Rik:720Kb:0:0:3.6:25
chr12	51200000	51240000	Foxg1:720Kb:0:0:3.6:25
chr12	60080000	60120000	Mia2:-80Kb:0:0:3:26
chr12	60080000	60120000	Pnn:-80Kb:0:0:3:26
chr12	60080000	60120000	Trappc6b:-80Kb:0:0:3:26
chr12	60160000	60200000	Fbxo33:-160Kb:3.8e-11:1.8e-12:3.7:16
chr12	60160000	60200000	Gemin2:80Kb:0:0:3:26
chr12	60160000	60200000	Sec23a:80Kb:0:0:3:26
chr12	60280000	60320000	Mia2:120Kb:1.9e-13:8.7e-15:4.4:19
chr12	60280000	60320000	Pnn:120Kb:1.9e-13:8.7e-15:4.4:19
chr12	60280000	60320000	Trappc6b:120Kb:1.9e-13:8.7e-15:4.4:19
chr12	60320000	60360000	Mia2:160Kb:9.9e-11:6.6e-12:3.7:16
chr12	60320000	60360000	Pnn:160Kb:9.9e-11:6.6e-12:3.7:16
chr12	60320000	60360000	Trappc6b:160Kb:9.9e-11:6.6e-12:3.7:16
chr12	60360000	60400000	Fbxo33:40Kb:0:0:8.2:25
chr12	62680000	62720000	Gm20063:80Kb:4.3e-13:1.2e-14:4.2:14
chr12	62680000	62720000	Lrfn5:80Kb:4.3e-13:1.2e-14:4.2:14
chr12	75120000	75160000	1700086L19Rik:-240Kb:0:0:5.2:26
chr12	75120000	75160000	Dbpht2:-240Kb:0:0:5.2:26
chr12	77840000	77880000	Gpx2:-40Kb:0:0:12:32
chr12	77880000	77920000	Churc1:40Kb:0:0:12:32
chr12	86680000	86720000	Fos:-120Kb:0:0:8.1:30
chr12	86800000	86840000	Nek9:120Kb:0:0:8.1:30
chr12	86800000	86840000	Tmed10:120Kb:0:0:8.1:30
chr12	88120000	88160000	2310044G17Rik:-160Kb:0:0:8.8:32
chr12	88120000	88160000	Irf2bpl:-80Kb:0:0:11:46
chr12	89360000	89400000	Gm2022:240Kb:0:0:3.6:87
chr12	89360000	89400000	Gm5662:-120Kb:0:0:5:40
chr12	96960000	97000000	Flrt2:40Kb:0:0:4.9:23
chr12	101440000	101480000	Gm10432:-40Kb:0:0:19:45
chr12	103720000	103760000	Itpk1:-200Kb:0:0:7.1:25
chr12	103720000	103760000	Mir1936:-200Kb:0:0:7.1:25
chr12	103800000	103840000	Itpk1:-120Kb:9.6e-11:6.8e-12:8.5:22
chr12	103800000	103840000	Mir1936:-120Kb:9.6e-11:6.8e-12:8.5:22
chr12	103880000	103920000	Itpk1:-40Kb:9.6e-11:6.4e-12:13:26
chr12	103880000	103920000	Mir1936:-40Kb:9.6e-11:6.4e-12:13:26
chr12	109320000	109360000	Bcl11b:80Kb:0:0:6.3:22
chr12	112880000	112920000	Apopt1:-40Kb:0:0:16:37
chr12	112880000	112920000	Bag5:-40Kb:0:0:16:37
chr12	112920000	112960000	Ckb:40Kb:5.4e-15:1.1e-16:16:37
chr12	112920000	112960000	Trmt61a:40Kb:5.4e-15:1.1e-16:16:37
chr12	121200000	121240000	Abcb5:1000Kb:0:0:3:17
chr13	3400000	3440000	1700024F13Rik:-80Kb:2.2e-13:4.4e-15:4.3:14
chr13	4280000	4320000	Akr1c18:160Kb:8.5e-12:1.7e-13:3.1:13
chr13	14600000	14640000	Mrpl32:-80Kb:2.2e-11:5.1e-13:7.6:17
chr13	14600000	14640000	Psma2:-80Kb:2.2e-11:5.1e-13:7.6:17
chr13	21800000	21840000	Hist1h1b:-40Kb:0:0:3.1:34
chr13	21800000	21840000	Hist1h2ak:-40Kb:0:0:3.1:34
chr13	21800000	21840000	Hist1h2an:-40Kb:0:0:3.1:34
chr13	21800000	21840000	Hist1h2ao:-80Kb:0:0:3:34
chr13	21800000	21840000	Hist1h2ap:-80Kb:0:0:3:34
chr13	21800000	21840000	Hist1h2bn:-40Kb:0:0:3.1:34
chr13	21800000	21840000	Hist1h2bp:-40Kb:0:0:3.1:34
chr13	21800000	21840000	Hist1h3i:-40Kb:0:0:3.1:34
chr13	21800000	21840000	Hist1h4k:-40Kb:0:0:3.1:34
chr13	21800000	21840000	Hist1h4m:-80Kb:0:0:3:34
chr13	21800000	21840000	Hist1h4n:-80Kb:0:0:3:34
chr13	21840000	21880000	Hist1h2ai:40Kb:0:0:3.1:34
chr13	21840000	21880000	Hist1h2bl:40Kb:0:0:3.1:34
chr13	21840000	21880000	Hist1h2bm:40Kb:0:0:3.1:34
chr13	21840000	21880000	Hist1h3h:40Kb:0:0:3.1:34
chr13	21840000	21880000	Hist1h4j:40Kb:0:0:3.1:34
chr13	21880000	21920000	Hist1h2ai:80Kb:0:0:3:34
chr13	21880000	21920000	Hist1h2bl:80Kb:0:0:3:34
chr13	21880000	21920000	Hist1h2bm:80Kb:0:0:3:34
chr13	21880000	21920000	Hist1h3h:80Kb:0:0:3:34
chr13	21880000	21920000	Hist1h4j:80Kb:0:0:3:34
chr13	22000000	22040000	Prss16:-80Kb:0:0:3:32
chr13	22080000	22120000	Zfp184:80Kb:0:0:3:32
chr13	23520000	23560000	Hist1h1d:-120Kb:4.7e-14:2.2e-15:2.9:22
chr13	23520000	23560000	Hist1h2ad:-120Kb:4.7e-14:2.2e-15:2.9:22
chr13	23520000	23560000	Hist1h2ae:-120Kb:4.7e-14:2.2e-15:2.9:22
chr13	23520000	23560000	Hist1h2af:-80Kb:0:0:3:31
chr13	23520000	23560000	Hist1h2bf:-120Kb:4.7e-14:2.2e-15:2.9:22
chr13	23520000	23560000	Hist1h2bg:-120Kb:4.7e-14:2.2e-15:2.9:22
chr13	23520000	23560000	Hist1h2bh:-80Kb:0:0:3:31
chr13	23520000	23560000	Hist1h3d:-120Kb:4.7e-14:2.2e-15:2.9:22
chr13	23520000	23560000	Hist1h3e:-120Kb:4.7e-14:2.2e-15:2.9:22
chr13	23520000	23560000	Hist1h3f:-80Kb:0:0:3:31
chr13	23520000	23560000	Hist1h3g:-80Kb:0:0:3:31
chr13	23520000	23560000	Hist1h4d:-120Kb:4.7e-14:2.2e-15:2.9:22
chr13	23520000	23560000	Hist1h4f:-120Kb:4.7e-14:2.2e-15:2.9:22
chr13	23520000	23560000	Hist1h4h:-80Kb:0:0:3:31
chr13	23600000	23640000	Btn1a1:80Kb:0:0:3:31
chr13	23600000	23640000	C230035I16Rik:80Kb:0:0:3:31
chr13	23640000	23680000	Btn1a1:120Kb:4.6e-14:2.1e-15:2.9:22
chr13	23640000	23680000	C230035I16Rik:120Kb:4.6e-14:2.1e-15:2.9:22
chr13	23640000	23680000	Hist1h1a:-200Kb:0:0:3.1:25
chr13	23640000	23680000	Hist1h2ab:-200Kb:0:0:3.1:25
chr13	23640000	23680000	Hist1h3a:-200Kb:0:0:3.1:25
chr13	23640000	23680000	Hist1h3b:-200Kb:0:0:3.1:25
chr13	23640000	23680000	Hist1h4a:-200Kb:0:0:3.1:25
chr13	23640000	23680000	Hist1h4b:-200Kb:0:0:3.1:25
chr13	23640000	23680000	Trim38:-200Kb:0:0:3.1:25
chr13	23840000	23880000	Hist1h1d:200Kb:0:0:3.1:25
chr13	23840000	23880000	Hist1h2ad:200Kb:0:0:3.1:25
chr13	23840000	23880000	Hist1h2ae:200Kb:0:0:3.1:25
chr13	23840000	23880000	Hist1h2bf:200Kb:0:0:3.1:25
chr13	23840000	23880000	Hist1h2bg:200Kb:0:0:3.1:25
chr13	23840000	23880000	Hist1h3d:200Kb:0:0:3.1:25
chr13	23840000	23880000	Hist1h3e:200Kb:0:0:3.1:25
chr13	23840000	23880000	Hist1h4d:200Kb:0:0:3.1:25
chr13	23840000	23880000	Hist1h4f:200Kb:0:0:3.1:25
chr13	28480000	28520000	Sox4:-560Kb:8.6e-12:2.4e-13:3.2:16
chr13	33360000	33400000	Serpinb1c:400Kb:0:0:1.7:23
chr13	33360000	33400000	Serpinb6e:-560Kb:1.4e-12:2.9e-14:1.7:18
chr13	33800000	33840000	Serpinb9f:400Kb:0:0:1.7:19
chr13	34160000	34200000	4930447K03Rik:-40Kb:0:0:12:30
chr13	34160000	34200000	Tubb2b:-40Kb:0:0:12:30
chr13	34200000	34240000	Tubb2a:40Kb:0:0:12:30
chr13	41000000	41040000	Gcnt2:80Kb:0:0:7.4:19
chr13	42680000	42720000	Phactr1:-80Kb:8.3e-14:1.8e-15:11:32
chr13	43280000	43320000	Gfod1:-80Kb:7.3e-12:3.3e-13:11:30
chr13	43320000	43360000	Gfod1:-40Kb:0:0:15:38
chr13	43600000	43640000	Ranbp9:40Kb:2.3e-12:5.1e-14:15:35
chr13	43680000	43720000	Gm20751:-120Kb:0:0:8.7:33
chr13	43800000	43840000	Rnf182:120Kb:0:0:8.7:33
chr13	48680000	48720000	Mirlet7a-1:80Kb:4.8e-15:1.1e-16:6.3:21
chr13	48680000	48720000	Mirlet7d:80Kb:4.8e-15:1.1e-16:6.3:21
chr13	48680000	48720000	Mirlet7f-1:80Kb:4.8e-15:1.1e-16:6.3:21
chr13	48680000	48720000	Zfp169:80Kb:4.8e-15:1.1e-16:6.3:21
chr13	49960000	50000000	Gm8765:-800Kb:0:0:0.74:31
chr13	50640000	50680000	Gm8765:-120Kb:0:0:1.6:45
chr13	52360000	52400000	Diras2:-240Kb:5.8e-12:1.3e-13:6.2:24
chr13	62080000	62120000	BC052688:240Kb:0:0:1.1:73
chr13	62320000	62360000	Zfp934:-320Kb:4.6e-11:9.4e-13:0.85:24
chr13	62600000	62640000	Zfp808:400Kb:2e-11:4.2e-13:0.71:22
chr13	62640000	62680000	2010111I01Rik:-440Kb:0:0:1.5:23
chr13	63320000	63360000	Mir23b:-80Kb:3.8e-13:8.7e-15:8.5:27
chr13	63320000	63360000	Mir24-1:-80Kb:3.8e-13:8.7e-15:8.5:27
chr13	63320000	63360000	Mir27b:-80Kb:3.8e-13:8.7e-15:8.5:27
chr13	63320000	63360000	Mir3074-1:-80Kb:3.8e-13:8.7e-15:8.5:27
chr13	79160000	79200000	A830082K12Rik:840Kb:1.7e-11:8e-13:2.6:15
chr13	79160000	79200000	Nr2f1:840Kb:1.7e-11:8e-13:2.6:15
chr13	81000000	81040000	9330111N05Rik:-80Kb:0:0:6.3:20
chr13	81080000	81120000	Arrdc3:80Kb:0:0:6.3:20
chr13	84200000	84240000	C130071C03Rik:360Kb:2.3e-13:1.4e-14:4.4:25
chr13	84200000	84240000	Mir9-2:360Kb:2.3e-13:1.4e-14:4.4:25
chr13	84480000	84520000	C130071C03Rik:640Kb:0:0:3.7:44
chr13	84480000	84520000	Mir9-2:640Kb:0:0:3.7:44
chr13	98000000	98040000	Gm5086:-320Kb:0:0:6.8:28
chr13	98320000	98360000	Enc1:320Kb:0:0:6.8:28
chr13	99680000	99720000	2310020H05Rik:-160Kb:0:0:9:31
chr13	99840000	99880000	Tnpo1:160Kb:0:0:9:31
chr13	104800000	104840000	Erbb2ip:120Kb:6.6e-13:1.5e-14:7:21
chr13	105720000	105760000	4933425L06Rik:-120Kb:7.8e-15:4.4e-16:7.1:23
chr13	105720000	105760000	Rgs7bp:-120Kb:7.8e-15:4.4e-16:7.1:23
chr13	105760000	105800000	4933425L06Rik:-80Kb:0:0:8.6:27
chr13	105760000	105800000	Rgs7bp:-80Kb:0:0:8.6:27
chr13	111320000	111360000	Plk2:160Kb:4.9e-12:1.7e-13:7.7:27
chr13	117480000	117520000	Isl1:400Kb:4.4e-12:9.1e-14:2.5:14
chr14	17160000	17200000	Ngly1:80Kb:9.6e-11:2e-12:4.4:15
chr14	17160000	17200000	Oxsm:80Kb:9.6e-11:2e-12:4.4:15
chr14	18200000	18240000	Thrb:-280Kb:2.8e-11:3.8e-12:4.4:19
chr14	18440000	18480000	Thrb:-40Kb:7.9e-12:8e-13:11:25
chr14	18520000	18560000	Thrb:40Kb:4.9e-12:3.3e-13:11:25
chr14	18760000	18800000	Thrb:280Kb:4.9e-12:2.3e-13:4.4:19
chr14	20680000	20720000	Gng2:-80Kb:2.3e-14:5.6e-16:6.4:22
chr14	20760000	20800000	2700060E02Rik:120Kb:7.6e-11:1.7e-12:5.2:19
chr14	23720000	23760000	4930405A10Rik:360Kb:0:0:4.1:29
chr14	27320000	27360000	Dennd6a:-40Kb:5.2e-11:1.1e-12:11:31
chr14	27360000	27400000	Slmap:40Kb:5.5e-11:1.3e-12:11:31
chr14	32160000	32200000	Sh3bp5:-80Kb:2e-14:4.4e-16:11:28
chr14	32480000	32520000	Btd:40Kb:7.2e-14:3.4e-15:14:31
chr14	32480000	32520000	Hacl1:40Kb:7.2e-14:3.4e-15:14:31
chr14	32560000	32600000	Btd:120Kb:0:0:9.1:32
chr14	32560000	32600000	Hacl1:120Kb:0:0:9.1:32
chr14	41720000	41760000	Tspan14:-40Kb:0:0:4.7:26
chr14	44480000	44520000	Ear12:-200Kb:0:0:1.4:1.2e+02
chr14	44480000	44520000	Ear2:-200Kb:0:0:1.4:1.2e+02
chr14	44480000	44520000	Ear3:-200Kb:0:0:1.4:1.2e+02
chr14	44560000	44600000	Ear12:-120Kb:0:0:2:77
chr14	44560000	44600000	Ear2:-120Kb:0:0:2:77
chr14	44560000	44600000	Ear3:-120Kb:0:0:2:77
chr14	44680000	44720000	1700047E10Rik:-80Kb:0:0:2.6:63
chr14	44680000	44720000	Ang6:120Kb:0:0:2:77
chr14	44680000	44720000	Ear10:200Kb:0:0:1.4:1.2e+02
chr14	44760000	44800000	Ear12:80Kb:0:0:2.6:63
chr14	44760000	44800000	Ear2:80Kb:0:0:2.6:63
chr14	44760000	44800000	Ear3:80Kb:0:0:2.6:63
chr14	44920000	44960000	Ear1:560Kb:0:0:0.68:93
chr14	45320000	45360000	Ero1l:-600Kb:0:0:0.65:23
chr14	45320000	45360000	Psmc6:-600Kb:0:0:0.65:23
chr14	51400000	51440000	Ang:-280Kb:5e-11:1.2e-12:2.9:17
chr14	51400000	51440000	Olfr750:-280Kb:5e-11:1.2e-12:2.9:17
chr14	51400000	51440000	Rnase4:-280Kb:5e-11:1.2e-12:2.9:17
chr14	51680000	51720000	Ccnb1ip1:280Kb:1.1e-12:2.6e-14:2.9:17
chr14	51680000	51720000	Parp2:280Kb:1.1e-12:2.6e-14:2.9:17
chr14	51680000	51720000	Rpph1:280Kb:1.1e-12:2.6e-14:2.9:17
chr14	51680000	51720000	Ttc5:280Kb:1.1e-12:2.6e-14:2.9:17
chr14	55160000	55200000	4931414P19Rik:-40Kb:1.9e-11:9.1e-13:6.7:25
chr14	55160000	55200000	Mir686:-40Kb:1.9e-11:9.1e-13:6.7:25
chr14	55160000	55200000	Psmb5:-40Kb:1.9e-11:9.1e-13:6.7:25
chr14	55200000	55240000	4930579G18Rik:-40Kb:2.3e-11:5.6e-13:6.7:26
chr14	55200000	55240000	Ajuba:40Kb:3.2e-11:7.5e-13:6.7:25
chr14	55200000	55240000	Cdh24:-40Kb:2.3e-11:5.6e-13:6.7:26
chr14	55200000	55240000	Haus4:40Kb:3.2e-11:7.5e-13:6.7:25
chr14	55200000	55240000	Psmb11:-40Kb:2.3e-11:5.6e-13:6.7:26
chr14	55240000	55280000	4931414P19Rik:40Kb:1.9e-11:5.4e-13:6.7:26
chr14	55240000	55280000	Mir686:40Kb:1.9e-11:5.4e-13:6.7:26
chr14	55240000	55280000	Psmb5:40Kb:1.9e-11:5.4e-13:6.7:26
chr14	63480000	63520000	Wdfy2:40Kb:0:0:12:28
chr14	66840000	66880000	1700001G11Rik:-40Kb:0:0:18:39
chr14	66840000	66880000	Ptk2b:-40Kb:0:0:18:39
chr14	66840000	66880000	Trim35:-40Kb:0:0:18:39
chr14	67760000	67800000	Ppp2r2a:80Kb:6.3e-11:1.3e-12:7.6:24
chr14	71040000	71080000	Dok2:-120Kb:7.2e-14:1.8e-15:5:20
chr14	71040000	71080000	Xpo7:-120Kb:7.2e-14:1.8e-15:5:20
chr14	71160000	71200000	Fgf17:120Kb:1.7e-13:3.3e-15:5:20
chr14	71160000	71200000	Npm2:120Kb:1.7e-13:3.3e-15:5:20
chr14	73840000	73880000	Itm2b:80Kb:3.3e-11:7.6e-13:8.5:21
chr14	84880000	84920000	9630013A20Rik:40Kb:0:0:4.6:14
chr14	84880000	84920000	Pcdh17:40Kb:0:0:4.6:14
chr14	84920000	84960000	9630013A20Rik:80Kb:0:0:3.7:13
chr14	84920000	84960000	Pcdh17:80Kb:0:0:3.7:13
chr14	105680000	105720000	Ndfip2:40Kb:2.1e-12:4.6e-14:9.2:22
chr14	115760000	115800000	Gpc5:280Kb:9.5e-12:2.2e-13:2.7:12
chr14	118880000	118920000	Sox21:280Kb:5.8e-13:1.5e-14:4:15
chr15	3160000	3200000	Sepp1:-40Kb:0:0:6.4:16
chr15	27520000	27560000	Ank:160Kb:6.4e-13:1.4e-14:11:30
chr15	31240000	31280000	Ropn1l:-120Kb:4.3e-14:8.9e-16:7.9:25
chr15	31320000	31360000	Ankrd33b:40Kb:0:0:14:39
chr15	44560000	44600000	Ebag9:120Kb:9.8e-13:2.2e-14:6.4:19
chr15	55120000	55160000	Mrpl13:-240Kb:5.1e-14:1.3e-15:3.8:15
chr15	55120000	55160000	Mtbp:-240Kb:5.1e-14:1.3e-15:3.8:15
chr15	55360000	55400000	Col14a1:240Kb:1.6e-12:3.4e-14:3.8:15
chr15	66920000	66960000	Wisp1:200Kb:3.9e-11:8.6e-13:5.4:20
chr15	73160000	73200000	Ptk2:-80Kb:2.4e-12:1.1e-13:10:28
chr15	73280000	73320000	Ptk2:40Kb:0:0:15:43
chr15	74720000	74760000	Ly6a:-80Kb:8.9e-11:1.9e-12:6.9:22
chr15	74720000	74760000	Ly6i:-80Kb:8.9e-11:1.9e-12:6.9:22
chr15	77520000	77560000	Myh9:-120Kb:8.5e-14:1.7e-15:9.1:33
chr15	77640000	77680000	Apol7b:120Kb:2.3e-13:6.8e-15:9.1:33
chr15	77640000	77680000	Apol7e:120Kb:2.3e-13:6.8e-15:9.1:33
chr15	77640000	77680000	Apol9b:120Kb:2.3e-13:6.8e-15:9.1:33
chr15	79680000	79720000	Cbx6:40Kb:1.7e-13:3.4e-15:16:36
chr15	79680000	79720000	Npcd:40Kb:1.7e-13:3.4e-15:16:36
chr15	84760000	84800000	5031439G07Rik:-40Kb:2.7e-11:6.7e-13:14:31
chr15	84800000	84840000	Mir1249:40Kb:2.7e-11:5.4e-13:14:31
chr15	85480000	85520000	Mirlet7b:-40Kb:4.7e-14:1e-15:14:31
chr15	85480000	85520000	Mirlet7c-2:-40Kb:4.7e-14:1e-15:14:31
chr15	88680000	88720000	1300018J18Rik:-200Kb:2.9e-11:7.5e-13:7.4:19
chr15	88680000	88720000	1810021B22Rik:-200Kb:2.9e-11:7.5e-13:7.4:19
chr15	88680000	88720000	Panx2:-200Kb:2.9e-11:7.5e-13:7.4:19
chr15	88680000	88720000	Trabd:-200Kb:2.9e-11:7.5e-13:7.4:19
chr15	88880000	88920000	Pim3:200Kb:1.1e-11:2.2e-13:7.4:19
chr15	89040000	89080000	1300018J18Rik:160Kb:6.8e-11:3.6e-12:8.4:20
chr15	89040000	89080000	1810021B22Rik:160Kb:6.8e-11:3.6e-12:8.4:20
chr15	89040000	89080000	Panx2:160Kb:6.8e-11:3.6e-12:8.4:20
chr15	89040000	89080000	Trabd:160Kb:6.8e-11:3.6e-12:8.4:20
chr15	98720000	98760000	4930578M01Rik:-80Kb:0:0:14:35
chr15	98800000	98840000	Dhh:80Kb:0:0:14:35
chr15	98800000	98840000	Lmbr1l:80Kb:0:0:14:35
chr15	101040000	101080000	6030408B16Rik:-80Kb:0:0:9:29
chr15	101120000	101160000	A330009N23Rik:80Kb:0:0:9:29
chr15	101120000	101160000	AU021063:80Kb:0:0:9:29
chr15	101120000	101160000	Grasp:80Kb:0:0:9:29
chr15	102200000	102240000	Map3k12:-120Kb:1.9e-13:4.9e-15:4.4:24
chr15	102200000	102240000	Npff:-120Kb:1.9e-13:4.9e-15:4.4:24
chr15	102200000	102240000	Tarbp2:-120Kb:1.9e-13:4.9e-15:4.4:24
chr15	102320000	102360000	Sp1:120Kb:2.7e-13:6e-15:4.4:24
chr16	13320000	13360000	Mkl2:80Kb:0:0:9:33
chr16	16880000	16920000	Mapk1:-80Kb:0:0:5.7:23
chr16	16920000	16960000	Mapk1:-40Kb:0:0:7.9:28
chr16	16960000	17000000	Ppm1f:80Kb:0:0:5.7:23
chr16	16960000	17000000	Ypel1:-80Kb:2.3e-12:5e-14:3.1:18
chr16	17000000	17040000	Mapk1:40Kb:0:0:4.7:22
chr16	17000000	17040000	Ppm1f:120Kb:2e-12:8.8e-14:2.5:17
chr16	17040000	17080000	Mapk1:80Kb:2.4e-13:2.3e-14:3.1:18
chr16	18120000	18160000	4933432I09Rik:-80Kb:3.3e-11:7.4e-13:9.8:22
chr16	18120000	18160000	Zdhhc8:-80Kb:3.3e-11:7.4e-13:9.8:22
chr16	18200000	18240000	Rtn4r:80Kb:5.4e-11:1.1e-12:9.8:22
chr16	18320000	18360000	Comt:-80Kb:9.8e-13:2.1e-14:7.8:21
chr16	18320000	18360000	Txnrd2:-80Kb:9.8e-13:2.1e-14:7.8:21
chr16	18400000	18440000	Arvcf:80Kb:2.4e-12:5.2e-14:7.8:21
chr16	18400000	18440000	Mir185:80Kb:2.4e-12:5.2e-14:7.8:21
chr16	18400000	18440000	Tango2:80Kb:2.4e-12:5.2e-14:7.8:21
chr16	18480000	18520000	Tbx1:-80Kb:1.6e-13:3.4e-15:7.8:21
chr16	18560000	18600000	Gnb1l:80Kb:2.2e-13:4.8e-15:7.8:21
chr16	21160000	21200000	Clcn2:480Kb:0:0:3.6:24
chr16	21160000	21200000	Fam131a:480Kb:0:0:3.6:24
chr16	21160000	21200000	Polr2h:480Kb:0:0:3.6:24
chr16	21160000	21200000	Snord66:480Kb:0:0:3.6:24
chr16	22520000	22560000	Etv5:120Kb:0:0:8.7:30
chr16	32480000	32520000	Tfrc:-120Kb:7.4e-11:1.7e-12:8.8:25
chr16	37680000	37720000	Lrrc58:-160Kb:0:0:9:33
chr16	38920000	38960000	Igsf11:40Kb:2.7e-11:5.7e-13:8.5:23
chr16	55960000	56000000	Pcnp:-40Kb:0:0:7.5:21
chr16	55960000	56000000	Trmt10c:-40Kb:0:0:7.5:21
chr16	56000000	56040000	2310061J03Rik:40Kb:5.1e-15:1.1e-16:7.5:21
chr16	56000000	56040000	Rpl24:40Kb:5.1e-15:1.1e-16:7.5:21
chr16	56000000	56040000	Zbtb11:40Kb:5.1e-15:1.1e-16:7.5:21
chr16	62760000	62800000	Stx19:-40Kb:1e-14:2.2e-16:0:11
chr16	62800000	62840000	Nsun3:40Kb:5.2e-15:1.1e-16:0:11
chr16	81280000	81320000	Ncam2:80Kb:0:0:4.6:16
chr17	3160000	3200000	Pisd-ps2:80Kb:0:0:8.9:24
chr17	3160000	3200000	Scaf8:80Kb:0:0:8.9:24
chr17	6040000	6080000	Dynlt1b:-360Kb:4.2e-11:3.4e-12:0.96:30
chr17	6400000	6440000	Gtf2h5:360Kb:0:0:0.96:30
chr17	6400000	6440000	Mir692-1:-680Kb:0:0:1.4:46
chr17	6400000	6440000	Rsph3b:-720Kb:0:0:1.5:75
chr17	6400000	6440000	Serac1:360Kb:0:0:0.96:30
chr17	7080000	7120000	Dynlt1b:680Kb:0:0:1.4:46
chr17	7120000	7160000	Dynlt1b:720Kb:0:0:1.5:75
chr17	7600000	7640000	Tcp10a:80Kb:0:0:4.1:1e+02
chr17	7600000	7640000	Ttll2:80Kb:0:0:4.1:1e+02
chr17	9920000	9960000	1700110C19Rik:-560Kb:1.2e-11:1e-12:3.8:20
chr17	9920000	9960000	B930003M22Rik:-560Kb:1.2e-11:1e-12:3.8:20
chr17	9920000	9960000	Qk:-560Kb:1.2e-11:1e-12:3.8:20
chr17	10400000	10440000	1700110C19Rik:-80Kb:7e-13:2.7e-14:8.2:26
chr17	10400000	10440000	B930003M22Rik:-80Kb:7e-13:2.7e-14:8.2:26
chr17	10400000	10440000	Qk:-80Kb:7e-13:2.7e-14:8.2:26
chr17	10440000	10480000	1700110C19Rik:-40Kb:1.2e-11:1.4e-12:11:27
chr17	10440000	10480000	B930003M22Rik:-40Kb:1.2e-11:1.4e-12:11:27
chr17	10440000	10480000	Qk:-40Kb:1.2e-11:1.4e-12:11:27
chr17	13480000	13520000	Tcp10c:-40Kb:0:0:14:1.7e+02
chr17	17520000	17560000	Lnpep:-240Kb:0:0:2.9:19
chr17	17680000	17720000	Lix1:160Kb:0:0:4.2:27
chr17	17760000	17800000	Lix1:240Kb:0:0:2.9:19
chr17	24760000	24800000	Pkd1:80Kb:6e-11:1.3e-12:12:27
chr17	25760000	25800000	2810468N07Rik:80Kb:2.9e-11:1.4e-12:12:29
chr17	25760000	25800000	Lmf1:80Kb:2.9e-11:1.4e-12:12:29
chr17	25760000	25800000	Sox8:80Kb:2.9e-11:1.4e-12:12:29
chr17	25800000	25840000	2810468N07Rik:120Kb:0:0:9.6:31
chr17	25800000	25840000	Lmf1:120Kb:0:0:9.6:31
chr17	25800000	25840000	Sox8:120Kb:0:0:9.6:31
chr17	36200000	36240000	Abcf1:120Kb:6.9e-13:1.4e-14:5.1:25
chr17	36200000	36240000	Gm8801:120Kb:6.9e-13:1.4e-14:5.1:25
chr17	36200000	36240000	Gnl1:120Kb:6.9e-13:1.4e-14:5.1:25
chr17	36200000	36240000	Mir877:120Kb:6.9e-13:1.4e-14:5.1:25
chr17	36200000	36240000	Prr3:120Kb:6.9e-13:1.4e-14:5.1:25
chr17	37040000	37080000	Gabbr1:-120Kb:3.3e-13:2.2e-14:5.1:22
chr17	37040000	37080000	Mog:-120Kb:3.3e-13:2.2e-14:5.1:22
chr17	37080000	37120000	Gabbr1:-80Kb:0:0:6.1:26
chr17	37080000	37120000	Mog:-80Kb:0:0:6.1:26
chr17	37080000	37120000	Olfr90:-120Kb:9e-14:2.1e-15:5.1:22
chr17	37080000	37120000	Olfr91:-120Kb:9e-14:2.1e-15:5.1:22
chr17	37120000	37160000	Gabbr1:-40Kb:0:0:8.4:34
chr17	37120000	37160000	Mog:-40Kb:0:0:8.4:34
chr17	37160000	37200000	2410137M14Rik:80Kb:2e-14:4.4e-16:6.1:26
chr17	37160000	37200000	H2-M5:40Kb:0:0:8.4:34
chr17	37160000	37200000	Olfr90:-40Kb:3.2e-12:1.5e-13:8.4:24
chr17	37160000	37200000	Olfr91:-40Kb:3.2e-12:1.5e-13:8.4:24
chr17	37160000	37200000	Ppp1r11:80Kb:2e-14:4.4e-16:6.1:26
chr17	37160000	37200000	Zfp57:40Kb:0:0:8.4:34
chr17	37160000	37200000	Znrd1:80Kb:2e-14:4.4e-16:6.1:26
chr17	37160000	37200000	Znrd1as:80Kb:2e-14:4.4e-16:6.1:26
chr17	37200000	37240000	2410137M14Rik:120Kb:6.7e-11:3e-12:5.1:22
chr17	37200000	37240000	Gabbr1:40Kb:3.1e-12:2.9e-13:8.4:24
chr17	37200000	37240000	Mog:40Kb:3.1e-12:2.9e-13:8.4:24
chr17	37200000	37240000	Ppp1r11:120Kb:6.7e-11:3e-12:5.1:22
chr17	37200000	37240000	Znrd1:120Kb:6.7e-11:3e-12:5.1:22
chr17	37200000	37240000	Znrd1as:120Kb:6.7e-11:3e-12:5.1:22
chr17	40280000	40320000	Pgk2:-40Kb:0:0:2.9:19
chr17	45600000	45640000	Hsp90ab1:-80Kb:2.3e-15:1.1e-16:8.1:26
chr17	45600000	45640000	Nfkbie:-80Kb:2.3e-15:1.1e-16:8.1:26
chr17	45600000	45640000	Slc35b2:-80Kb:2.3e-15:1.1e-16:8.1:26
chr17	45600000	45640000	Tmem151b:-80Kb:2.3e-15:1.1e-16:8.1:26
chr17	45640000	45680000	Hsp90ab1:-40Kb:6.3e-11:4.5e-12:14:29
chr17	45640000	45680000	Nfkbie:-40Kb:6.3e-11:4.5e-12:14:29
chr17	45640000	45680000	Slc35b2:-40Kb:6.3e-11:4.5e-12:14:29
chr17	45640000	45680000	Tmem151b:-40Kb:6.3e-11:4.5e-12:14:29
chr17	45680000	45720000	Capn11:-80Kb:0:0:9.8:42
chr17	45680000	45720000	Spats1:80Kb:5.6e-15:1.1e-16:8.1:26
chr17	45760000	45800000	Hsp90ab1:80Kb:0:0:9.8:42
chr17	45760000	45800000	Nfkbie:80Kb:0:0:9.8:42
chr17	45760000	45800000	Slc35b2:80Kb:0:0:9.8:42
chr17	45760000	45800000	Tmem151b:80Kb:0:0:9.8:42
chr17	56600000	56640000	Znrf4:-40Kb:4.9e-14:1.1e-15:12:29
chr17	56640000	56680000	Ptprs:40Kb:4.5e-14:1e-15:12:29
chr17	57800000	57840000	Cntnap5c:-80Kb:1.3e-11:3e-13:3.8:15
chr17	69080000	69120000	Tmem200c:-80Kb:1e-11:2.6e-13:5.8:17
chr17	80320000	80360000	Atl2:40Kb:4.8e-12:1e-13:12:26
chr17	86680000	86720000	Prkce:120Kb:2.1e-11:9.9e-13:9.9:24
chr17	86840000	86880000	Prkce:280Kb:0:0:6.8:25
chr17	88640000	88680000	Ppp1r21:-280Kb:3.7e-11:1.1e-12:5.5:21
chr18	3120000	3160000	Crem:-200Kb:1.4e-11:2.7e-13:0.056:8.3
chr18	3120000	3160000	Gm6225:-200Kb:1.4e-11:2.7e-13:0.056:8.3
chr18	3320000	3360000	Vmn1r238:200Kb:3.7e-14:7.8e-16:0.056:8.3
chr18	4360000	4400000	9430020K01Rik:-240Kb:1.1e-11:7.4e-13:3.8:17
chr18	4520000	4560000	9430020K01Rik:-80Kb:6.6e-12:3e-13:6.6:20
chr18	4560000	4600000	9430020K01Rik:-40Kb:0:0:9.3:32
chr18	4600000	4640000	Mtpap:240Kb:6.3e-11:1.4e-12:3.8:17
chr18	12040000	12080000	Cables1:80Kb:1.4e-14:3.3e-16:6:19
chr18	12040000	12080000	Gm6277:80Kb:1.4e-14:3.3e-16:6:19
chr18	12040000	12080000	Mir1901:80Kb:1.4e-14:3.3e-16:6:19
chr18	15200000	15240000	4933424G05Rik:80Kb:0:0:6.8:19
chr18	21040000	21080000	Rnf138:-80Kb:2.7e-13:5.4e-15:6:18
chr18	21120000	21160000	Trappc8:80Kb:4.6e-13:9.8e-15:6:18
chr18	23640000	23680000	Dtna:80Kb:0:0:7.8:24
chr18	25720000	25760000	Celf4:-160Kb:2.1e-11:1.9e-12:4.3:18
chr18	25800000	25840000	Celf4:-80Kb:0:0:5.2:25
chr18	26000000	26040000	Celf4:120Kb:5.3e-15:3.3e-16:4.7:21
chr18	32440000	32480000	A830052D11Rik:-80Kb:0:0:7.2:23
chr18	32440000	32480000	Bin1:-80Kb:0:0:7.2:23
chr18	33160000	33200000	Camk4:80Kb:0:0:9.5:38
chr18	37920000	37960000	Pcdhgc3:-40Kb:3.6e-11:1.6e-12:6.3:24
chr18	37920000	37960000	Pcdhgc4:-40Kb:3.6e-11:1.6e-12:6.3:24
chr18	37920000	37960000	Pcdhgc5:-40Kb:3.6e-11:1.6e-12:6.3:24
chr18	37960000	38000000	Pcdhga12:40Kb:8.9e-11:2.2e-12:6.3:24
chr18	37960000	38000000	Pcdhgb8:40Kb:8.9e-11:2.2e-12:6.3:24
chr18	38000000	38040000	Pcdhga12:80Kb:8.9e-11:3.6e-12:5:23
chr18	38000000	38040000	Pcdhgb8:80Kb:8.9e-11:3.6e-12:5:23
chr18	38000000	38040000	Pcdhgc3:40Kb:0:0:6.3:42
chr18	38000000	38040000	Pcdhgc4:40Kb:0:0:6.3:42
chr18	38000000	38040000	Pcdhgc5:40Kb:0:0:6.3:42
chr18	40480000	40520000	2900055J20Rik:80Kb:8.6e-12:2e-13:5.6:21
chr18	40480000	40520000	Kctd16:80Kb:8.6e-12:2e-13:5.6:21
chr18	43680000	43720000	Jakmip2:-160Kb:0:0:5:22
chr18	43720000	43760000	Jakmip2:-120Kb:7.5e-15:3.3e-16:5.6:22
chr18	43800000	43840000	Jakmip2:-40Kb:8e-14:5.3e-15:8.9:25
chr18	54080000	54120000	Cep120:200Kb:9.3e-15:2.2e-16:5.8:18
chr18	55040000	55080000	Zfp608:-80Kb:4.5e-14:3e-15:8.1:25
chr18	61000000	61040000	Camk2a:-80Kb:2.4e-13:5.1e-15:11:29
chr18	61080000	61120000	Tcof1:80Kb:1.1e-14:2.2e-16:11:29
chr18	61920000	61960000	Sh3tc2:-160Kb:0:0:5.7:27
chr18	62080000	62120000	Afap1l1:160Kb:0:0:5.7:27
chr18	67280000	67320000	Chmp1b:-80Kb:3.9e-13:8e-15:7.1:24
chr18	68120000	68160000	Ldlrad4:40Kb:3.4e-11:8.1e-13:16:33
chr18	73440000	73480000	Mex3c:-280Kb:2.8e-11:7.4e-13:3.5:14
chr18	77320000	77360000	Katnal2:40Kb:1e-14:2.2e-16:9.2:29
chr18	77320000	77360000	Pias2:40Kb:1e-14:2.2e-16:9.2:29
chr18	77520000	77560000	Rnf165:-280Kb:5.1e-14:1.1e-15:4.1:20
chr18	77800000	77840000	Loxhd1:280Kb:3e-11:7.2e-13:4.1:20
chr18	80680000	80720000	Nfatc1:-200Kb:0:0:4.2:24
chr18	82680000	82720000	Mbp:40Kb:6.4e-11:3e-12:8.4:21
chr18	82720000	82760000	Mbp:80Kb:0:0:6.2:26
chr18	86600000	86640000	Neto1:40Kb:1.1e-13:2.7e-15:6.1:18
chr18	86640000	86680000	Neto1:80Kb:4.1e-11:2e-12:5.3:16
chr19	5800000	5840000	Frmd8:-40Kb:0:0:19:56
chr19	5800000	5840000	Neat1:-40Kb:0:0:19:56
chr19	5800000	5840000	Slc25a45:-40Kb:0:0:19:56
chr19	5840000	5880000	Malat1:40Kb:0:0:19:56
chr19	8640000	8680000	9830166K06Rik:-80Kb:2.6e-14:5.6e-16:8.7:39
chr19	8640000	8680000	Chrm1:-80Kb:2.6e-14:5.6e-16:8.7:39
chr19	8720000	8760000	Slc22a8:80Kb:4.3e-14:8.9e-16:8.7:39
chr19	9400000	9440000	Stxbp3b:-200Kb:0:0:3.1:53
chr19	10360000	10400000	Lrrc10b:-160Kb:0:0:7.2:32
chr19	10360000	10400000	Ppp1r32:-160Kb:0:0:7.2:32
chr19	10400000	10440000	Lrrc10b:-120Kb:0:0:8.4:35
chr19	10400000	10440000	Ppp1r32:-120Kb:0:0:8.4:35
chr19	10520000	10560000	Dagla:160Kb:5.9e-14:1.2e-15:7.2:32
chr19	21480000	21520000	Gda:-40Kb:4.6e-15:1.1e-16:10:25
chr19	21600000	21640000	Gda:80Kb:1.2e-13:5.6e-15:7.3:21
chr19	22960000	23000000	Klf9:-240Kb:0:0:5.5:40
chr19	22960000	23000000	Mir1192:-240Kb:0:0:5.5:40
chr19	23000000	23040000	Klf9:-200Kb:0:0:6.2:31
chr19	23000000	23040000	Mir1192:-200Kb:0:0:6.2:31
chr19	29120000	29160000	Jak2:-200Kb:8.4e-11:1.8e-12:6:19
chr19	34600000	34640000	Gm14446:-40Kb:0:0:7.5:22
chr19	34600000	34640000	Ifit3:-40Kb:0:0:7.5:22
chr19	34640000	34680000	Ifit2:40Kb:0:0:7.5:22
chr19	34640000	34680000	Lipa:40Kb:0:0:7.5:22
chr19	38280000	38320000	Lgi1:-40Kb:0:0:10:24
chr19	38320000	38360000	Fra10ac1:40Kb:0:0:10:24
chr19	38400000	38440000	Lgi1:80Kb:2.1e-13:9.1e-15:7.1:19
chr19	40400000	40440000	Sorbs1:-160Kb:1.7e-12:7.6e-14:8.4:22
chr19	40440000	40480000	Sorbs1:-120Kb:5e-15:1.1e-16:9.1:24
chr19	42440000	42480000	Crtac1:-40Kb:1.4e-11:3.3e-13:9.5:22
chr19	44320000	44360000	Mir5114:-40Kb:5.7e-14:2.8e-15:12:28
chr19	44320000	44360000	Scd2:-40Kb:5.7e-14:2.8e-15:12:28
chr19	44360000	44400000	Scd4:-40Kb:5e-15:1.1e-16:12:29
chr19	44400000	44440000	Mir5114:40Kb:4.6e-15:1.1e-16:12:29
chr19	44400000	44440000	Scd2:40Kb:4.6e-15:1.1e-16:12:29
chr19	55160000	55200000	Gucy2g:-120Kb:1.7e-12:7.3e-14:5.2:15
chr19	55160000	55200000	Tectb:-80Kb:1.2e-11:2.5e-13:5.7:16
chr19	55240000	55280000	Gpam:80Kb:7.4e-12:3.2e-13:5.7:16
chr19	55280000	55320000	Gpam:120Kb:7.4e-12:2.1e-13:5.2:15
chr19	55280000	55320000	Vti1a:-80Kb:7.1e-14:1.6e-15:5.3:16
chr19	55280000	55320000	Zdhhc6:-80Kb:7.1e-14:1.6e-15:5.3:16
chr19	55360000	55400000	Gucy2g:80Kb:4.6e-14:1e-15:5.3:16
chr2	6320000	6360000	Echdc3:200Kb:7.8e-12:1.6e-13:6.7:20
chr2	6320000	6360000	Usp6nl:80Kb:2.9e-11:6e-13:9.8:23
chr2	10200000	10240000	Atp5c1:200Kb:2.4e-12:5.1e-14:4.4:14
chr2	10200000	10240000	Kin:200Kb:2.4e-12:5.1e-14:4.4:14
chr2	11240000	11280000	Pfkfb3:-200Kb:0:0:4.4:19
chr2	11400000	11440000	Gm13293:160Kb:0:0:4.8:19
chr2	11440000	11480000	Gm13293:200Kb:0:0:4.4:19
chr2	21200000	21240000	Gpr158:-80Kb:2.4e-11:6.2e-13:9.3:23
chr2	22880000	22920000	Acbd5:-40Kb:5.7e-11:1.3e-12:7.7:18
chr2	22920000	22960000	Abi1:40Kb:7.2e-11:1.5e-12:7.7:18
chr2	25000000	25040000	2310002J15Rik:-80Kb:1.7e-11:3.8e-13:11:25
chr2	25000000	25040000	Gm757:-80Kb:1.7e-11:3.8e-13:11:25
chr2	25000000	25040000	Ndor1:-80Kb:1.7e-11:3.8e-13:11:25
chr2	25000000	25040000	Rnf208:-80Kb:1.7e-11:3.8e-13:11:25
chr2	25000000	25040000	Slc34a3:-80Kb:1.7e-11:3.8e-13:11:25
chr2	25000000	25040000	Tmem203:-80Kb:1.7e-11:3.8e-13:11:25
chr2	25000000	25040000	Tprn:-80Kb:1.7e-11:3.8e-13:11:25
chr2	25000000	25040000	Tubb4b:-80Kb:1.7e-11:3.8e-13:11:25
chr2	25080000	25120000	Nrarp:80Kb:1.1e-11:2.4e-13:11:25
chr2	25120000	25160000	AA543186:-40Kb:1.5e-11:3e-13:17:31
chr2	25120000	25160000	Grin1:-40Kb:1.5e-11:3e-13:17:31
chr2	25120000	25160000	Man1b1:-40Kb:1.5e-11:3e-13:17:31
chr2	25160000	25200000	Anapc2:40Kb:2.5e-11:5.4e-13:17:31
chr2	25160000	25200000	E130003G02Rik:40Kb:2.5e-11:5.4e-13:17:31
chr2	25160000	25200000	Lrrc26:40Kb:2.5e-11:5.4e-13:17:31
chr2	25160000	25200000	Ssna1:40Kb:2.5e-11:5.4e-13:17:31
chr2	25160000	25200000	Tmem210:40Kb:2.5e-11:5.4e-13:17:31
chr2	32240000	32280000	Naif1:-40Kb:9.4e-13:2e-14:18:36
chr2	32240000	32280000	Slc25a25:-40Kb:9.4e-13:2e-14:18:36
chr2	32280000	32320000	Lcn2:40Kb:5.7e-14:1.2e-15:18:36
chr2	32280000	32320000	Ptges2:40Kb:5.7e-14:1.2e-15:18:36
chr2	37520000	37560000	Crb2:-80Kb:0:0:9.8:35
chr2	37600000	37640000	Mir5128:80Kb:0:0:9.8:35
chr2	44880000	44920000	Gm13476:-80Kb:1.3e-11:3.3e-13:8.9:26
chr2	44880000	44920000	Zeb2:-80Kb:1.3e-11:3.3e-13:8.9:26
chr2	44920000	44960000	Mir5129:80Kb:0:0:8.9:32
chr2	49600000	49640000	Gm13483:-520Kb:2.2e-14:5.6e-16:1.9:14
chr2	49600000	49640000	Mmadhc:-520Kb:2.2e-14:5.6e-16:1.9:14
chr2	55320000	55360000	Kcnj3:40Kb:3e-13:7.9e-15:7.9:21
chr2	56960000	57000000	Gpd2:-120Kb:0:0:4.2:18
chr2	57080000	57120000	Nr4a2:120Kb:0:0:4.2:18
chr2	61480000	61520000	Tbr1:-160Kb:1.1e-13:2.7e-15:6.6:23
chr2	65240000	65280000	Scn3a:-160Kb:0:0:8.6:37
chr2	73480000	73520000	Chrna1:80Kb:0:0:8.7:35
chr2	73480000	73520000	Gm13704:80Kb:0:0:8.7:35
chr2	73520000	73560000	Chrna1:120Kb:5.2e-12:2.4e-13:7.1:23
chr2	73520000	73560000	Gm13704:120Kb:5.2e-12:2.4e-13:7.1:23
chr2	76360000	76400000	Osbpl6:120Kb:5e-11:1.1e-12:6.5:19
chr2	78800000	78840000	Itga4:-280Kb:2.7e-14:5.6e-16:4.5:19
chr2	80000000	80040000	Pde1a:40Kb:1.7e-11:3.9e-13:13:25
chr2	84960000	85000000	Olfr996:-440Kb:5.4e-13:1.2e-14:3.2:14
chr2	84960000	85000000	Olfr998:-440Kb:5.4e-13:1.2e-14:3.2:14
chr2	85400000	85440000	Aplnr:440Kb:1.1e-11:2.2e-13:3.2:14
chr2	86280000	86320000	Olfr1093:-320Kb:0:0:1.8:20
chr2	86600000	86640000	Olfr1065:320Kb:0:0:1.8:20
chr2	86600000	86640000	Olfr1066:320Kb:0:0:1.8:20
chr2	90240000	90280000	Olfr1243:880Kb:0:0:1.1:17
chr2	90280000	90320000	Olfr1274-ps:40Kb:1.8e-11:3.8e-13:4.7:23
chr2	90360000	90400000	Ptprj:-40Kb:5.6e-11:1.3e-12:4.7:23
chr2	97360000	97400000	Lrrc4c:80Kb:4.8e-14:2e-15:4.5:19
chr2	104320000	104360000	Cstf3:-80Kb:5e-15:1.1e-16:10:26
chr2	104400000	104440000	Hipk3:80Kb:9.6e-15:2.2e-16:10:26
chr2	116720000	116760000	Mir674:-280Kb:3.4e-14:7.8e-16:4.2:26
chr2	116720000	116760000	Spred1:-200Kb:0:0:5.1:35
chr2	116840000	116880000	Spred1:-80Kb:3.3e-14:1.4e-15:8.6:30
chr2	116920000	116960000	D330050G23Rik:200Kb:0:0:5.1:35
chr2	116960000	117000000	D330050G23Rik:240Kb:0:0:4.6:30
chr2	117000000	117040000	D330050G23Rik:280Kb:8.8e-14:7e-15:4.2:26
chr2	124440000	124480000	Sema6d:40Kb:2.3e-11:7e-13:7.9:19
chr2	127320000	127360000	Prom2:-40Kb:7.5e-14:1.6e-15:11:24
chr2	127360000	127400000	Kcnip3:40Kb:1.9e-14:4.4e-16:11:24
chr2	129200000	129240000	Ckap2l:80Kb:5.3e-12:1.1e-13:10:24
chr2	129200000	129240000	Gm14023:80Kb:5.3e-12:1.1e-13:10:24
chr2	129200000	129240000	Il1a:80Kb:5.3e-12:1.1e-13:10:24
chr2	131640000	131680000	Prnp:-80Kb:0:0:11:41
chr2	131720000	131760000	5330413P13Rik:80Kb:0:0:11:41
chr2	132360000	132400000	1110034G24Rik:-120Kb:0:0:8.5:27
chr2	132400000	132440000	1110034G24Rik:-80Kb:7.1e-14:3e-15:9.5:25
chr2	132480000	132520000	AU019990:80Kb:4e-13:8.4e-15:9.5:25
chr2	132480000	132520000	Gpcpd1:80Kb:4e-13:8.4e-15:9.5:25
chr2	137840000	137880000	Btbd3:-240Kb:1.5e-13:5e-15:4.8:17
chr2	137880000	137920000	Btbd3:-200Kb:5.8e-12:3.9e-13:5.1:16
chr2	141040000	141080000	Flrt3:560Kb:1.2e-11:5e-13:3.5:14
chr2	151160000	151200000	4930442J19Rik:40Kb:0:0:7:1.7e+02
chr2	152480000	152520000	Bcl2l1:-160Kb:5.5e-12:3.7e-13:7.4:22
chr2	152480000	152520000	Tpx2:-160Kb:5.5e-12:3.7e-13:7.4:22
chr2	152520000	152560000	Bcl2l1:-120Kb:0:0:8.3:33
chr2	152520000	152560000	Tpx2:-120Kb:0:0:8.3:33
chr2	152560000	152600000	Bcl2l1:-80Kb:2.5e-15:1.1e-16:9.9:27
chr2	152560000	152600000	Tpx2:-80Kb:2.5e-15:1.1e-16:9.9:27
chr2	152640000	152680000	Cox4i2:80Kb:5.3e-15:1.1e-16:9.9:27
chr2	152640000	152680000	H13:160Kb:1.1e-11:2.4e-13:7.4:22
chr2	152640000	152680000	Id1:80Kb:5.3e-15:1.1e-16:9.9:27
chr2	152640000	152680000	Mcts2:160Kb:1.1e-11:2.4e-13:7.4:22
chr2	156720000	156760000	Dsn1:-80Kb:2.7e-13:5.8e-15:11:33
chr2	156720000	156760000	Ndrg3:-80Kb:2.7e-13:5.8e-15:11:33
chr2	158360000	158400000	Gm14204:-40Kb:0:0:0:27
chr2	158360000	158400000	Slc32a1:-40Kb:0:0:0:27
chr2	158480000	158520000	Fam83d:-80Kb:0:0:5.6:25
chr2	158520000	158560000	Ppp1r16b:40Kb:0:0:6.7:25
chr2	158560000	158600000	Ppp1r16b:80Kb:0:0:5.6:25
chr2	160520000	160560000	Lpin3:-160Kb:9.5e-15:4.4e-16:4.8:23
chr2	160520000	160560000	Zhx3:-160Kb:9.5e-15:4.4e-16:4.8:23
chr2	160560000	160600000	Plcg1:40Kb:6.4e-11:3e-12:6.7:22
chr2	160600000	160640000	Lpin3:-80Kb:9.5e-15:4.4e-16:5.6:23
chr2	160600000	160640000	Zhx3:-80Kb:9.5e-15:4.4e-16:5.6:23
chr2	160680000	160720000	Plcg1:160Kb:3.2e-14:7.8e-16:4.8:23
chr2	163440000	163480000	Pkig:-40Kb:2.8e-13:7.1e-15:13:30
chr2	163480000	163520000	0610039K10Rik:40Kb:3.3e-13:7e-15:13:30
chr2	163480000	163520000	Serinc3:40Kb:3.3e-13:7e-15:13:30
chr2	165640000	165680000	Zmynd8:-40Kb:0:0:16:49
chr2	165840000	165880000	Zmynd8:160Kb:0:0:8.3:34
chr2	170320000	170360000	4930470P17Rik:-80Kb:1.4e-14:3.3e-16:5.5:21
chr2	170400000	170440000	Cyp24a1:80Kb:1.2e-14:3.3e-16:5.5:21
chr2	170400000	170440000	Gm16796:80Kb:1.2e-14:3.3e-16:5.5:21
chr2	170400000	170440000	Pfdn4:80Kb:1.2e-14:3.3e-16:5.5:21
chr2	170680000	170720000	Cyp24a1:360Kb:4e-11:2.3e-12:3.7:17
chr2	170680000	170720000	Gm16796:360Kb:4e-11:2.3e-12:3.7:17
chr2	170680000	170720000	Pfdn4:360Kb:4e-11:2.3e-12:3.7:17
chr2	177280000	177320000	Gm14405:440Kb:0:0:0.037:12
chr2	180520000	180560000	Mir124a-3:-80Kb:0:0:11:32
chr3	7360000	7400000	Zc2hc1a:-120Kb:0:0:3.9:18
chr3	7400000	7440000	Pkia:40Kb:0:0:5.9:24
chr3	7440000	7480000	Zc2hc1a:-40Kb:0:0:5.9:17
chr3	7480000	7520000	Pkia:120Kb:0:0:3.9:18
chr3	8840000	8880000	Hey1:200Kb:3.3e-11:8.4e-13:3.2:16
chr3	8880000	8920000	Hey1:240Kb:9.7e-11:5e-12:3:15
chr3	9960000	10000000	Pag1:160Kb:6.2e-12:1.3e-13:5.7:18
chr3	15360000	15400000	Sirpb1b:-200Kb:0:0:2.9:32
chr3	16720000	16760000	2610100L16Rik:-960Kb:1.1e-11:1e-12:2.6:16
chr3	16720000	16760000	Mir124a-2:-960Kb:1.1e-11:1e-12:2.6:16
chr3	17200000	17240000	2610100L16Rik:-480Kb:0:0:3:23
chr3	17200000	17240000	Mir124a-2:-480Kb:0:0:3:23
chr3	17560000	17600000	2610100L16Rik:-120Kb:3.6e-12:2.2e-13:4.1:17
chr3	17560000	17600000	Mir124a-2:-120Kb:3.6e-12:2.2e-13:4.1:17
chr3	45200000	45240000	2610316D01Rik:40Kb:0:0:5.6:15
chr3	45200000	45240000	Pcdh10:40Kb:0:0:5.6:15
chr3	52040000	52080000	Gm20750:-680Kb:7.5e-11:1.5e-12:3.2:19
chr3	52760000	52800000	Foxo1:720Kb:0:0:3.1:27
chr3	55080000	55120000	Dclk1:40Kb:3.6e-12:1.6e-13:11:30
chr3	55120000	55160000	Dclk1:80Kb:0:0:8:32
chr3	58920000	58960000	P2ry13:-80Kb:1.5e-13:3.2e-15:4.4:15
chr3	59000000	59040000	F630111L10Rik:80Kb:3.8e-13:9.2e-15:4.4:15
chr3	59000000	59040000	P2ry14:80Kb:3.8e-13:9.2e-15:4.4:15
chr3	62000000	62040000	Dhx36:-280Kb:2.6e-14:5.6e-16:3.4:14
chr3	64600000	64640000	Vmn2r5:320Kb:2.6e-11:6.5e-13:2.7:17
chr3	66720000	66760000	Rsrc1:-40Kb:4.5e-11:2e-12:5.7:15
chr3	66720000	66760000	Shox2:-40Kb:4.5e-11:2e-12:5.7:15
chr3	68360000	68400000	Il12a:-120Kb:2.4e-13:1.1e-14:6.7:22
chr3	68400000	68440000	Il12a:-80Kb:2.4e-13:1e-14:8.1:24
chr3	73200000	73240000	Gm20754:360Kb:5.6e-12:2.2e-13:2.4:11
chr3	73200000	73240000	Slitrk3:360Kb:5.6e-12:2.2e-13:2.4:11
chr3	75480000	75520000	Pdcd10:120Kb:0:0:5.4:19
chr3	75480000	75520000	Serpini1:120Kb:0:0:5.4:19
chr3	82120000	82160000	Gucy1b3:280Kb:0:0:5.2:30
chr3	84080000	84120000	Gm6525:120Kb:6.1e-11:1.3e-12:9.1:26
chr3	85160000	85200000	Dear1:400Kb:5.4e-11:1.6e-12:5.3:29
chr3	93480000	93520000	2310050C09Rik:840Kb:1.1e-11:2.3e-13:1.1:14
chr3	93480000	93520000	Lce1l:840Kb:1.1e-11:2.3e-13:1.1:14
chr3	93880000	93920000	Crnn:960Kb:8.6e-11:1.8e-12:0.99:15
chr3	96280000	96320000	6330549D23Rik:-120Kb:3.8e-11:7.8e-13:10:30
chr3	96280000	96320000	Ankrd34a:-120Kb:3.8e-11:7.8e-13:10:30
chr3	96280000	96320000	Gm15441:-80Kb:0:0:12:41
chr3	96280000	96320000	Hist2h2aa1:240Kb:0:0:7.1:29
chr3	96280000	96320000	Hist2h2aa2:240Kb:0:0:7.1:29
chr3	96280000	96320000	Hist2h2bb:240Kb:0:0:7.1:29
chr3	96280000	96320000	Hist2h3b:240Kb:0:0:7.1:29
chr3	96280000	96320000	Hist2h3c1:240Kb:0:0:7.1:29
chr3	96280000	96320000	Hist2h3c2:240Kb:0:0:7.1:29
chr3	96280000	96320000	Hist2h4:240Kb:0:0:7.1:29
chr3	96280000	96320000	Lix1l:-120Kb:3.8e-11:7.8e-13:10:30
chr3	96280000	96320000	Pex11b:-120Kb:3.8e-11:7.8e-13:10:30
chr3	96280000	96320000	Polr3gl:-80Kb:0:0:12:41
chr3	96280000	96320000	Rbm8a:-120Kb:3.8e-11:7.8e-13:10:30
chr3	96280000	96320000	Txnip:-80Kb:0:0:12:41
chr3	97080000	97120000	Bcl9:80Kb:1.3e-12:2.8e-14:8.4:29
chr3	101560000	101600000	Atp1a1:160Kb:1.1e-13:2.8e-15:6.4:20
chr3	104560000	104600000	Mov10:-40Kb:1.8e-11:3.7e-13:5.5:22
chr3	104600000	104640000	Fam19a3:40Kb:1.4e-11:3e-13:5.5:22
chr3	104600000	104640000	Ppm1j:40Kb:1.4e-11:3e-13:5.5:22
chr3	104600000	104640000	Rhoc:40Kb:1.4e-11:3e-13:5.5:22
chr3	108080000	108120000	Gm12522:-80Kb:0:0:12:33
chr3	108080000	108120000	Mybphl:-80Kb:0:0:12:33
chr3	108080000	108120000	Psrc1:-80Kb:0:0:12:33
chr3	108160000	108200000	Sort1:80Kb:0:0:12:33
chr3	116840000	116880000	D3Bwg0562e:-200Kb:5.8e-12:1.2e-13:5.3:20
chr3	118160000	118200000	Mir137:40Kb:4.4e-13:9.5e-15:6.1:18
chr3	118200000	118240000	Mir137:80Kb:5.1e-12:2.2e-13:5:16
chr3	131120000	131160000	Sgms2:80Kb:0:0:5.1:20
chr3	135240000	135280000	Bdh2:320Kb:6.3e-12:4.8e-13:4.9:20
chr3	135320000	135360000	Bdh2:400Kb:3.6e-11:4.1e-12:4.4:19
chr3	135360000	135400000	Bdh2:440Kb:1.6e-13:6.2e-15:4.2:20
chr3	141240000	141280000	Unc5c:120Kb:1.3e-12:3.5e-14:4:15
chr3	142880000	142920000	Lmo4:-960Kb:2.2e-14:6.7e-16:2.9:21
chr3	142960000	143000000	A830019L24Rik:80Kb:1.9e-13:1.1e-14:8:23
chr3	143840000	143880000	A830019L24Rik:960Kb:0:0:2.9:21
chr3	148880000	148920000	Gm1653:-40Kb:0:0:6.7:20
chr3	151800000	151840000	Dnajb4:-40Kb:0:0:8.8:25
chr3	151800000	151840000	Fubp1:-40Kb:0:0:8.8:25
chr3	151840000	151880000	Gipc2:40Kb:0:0:8.8:25
chr4	11920000	11960000	1700123M08Rik:40Kb:0:0:10:24
chr4	11920000	11960000	Pdp1:40Kb:0:0:10:24
chr4	14880000	14920000	Necab1:-160Kb:3e-12:6.8e-14:4.8:16
chr4	32600000	32640000	Bach2:120Kb:7.1e-13:1.6e-14:8.5:24
chr4	34880000	34920000	Ifnk:-200Kb:2.2e-11:4.9e-13:5.3:15
chr4	34880000	34920000	Mob3b:-200Kb:2.2e-11:4.9e-13:5.3:15
chr4	43440000	43480000	Arhgef39:-40Kb:5e-12:1.1e-13:10:32
chr4	43440000	43480000	Car9:-40Kb:5e-12:1.1e-13:10:32
chr4	43440000	43480000	Ccdc107:-40Kb:5e-12:1.1e-13:10:32
chr4	43440000	43480000	Rmrp:-40Kb:5e-12:1.1e-13:10:32
chr4	43440000	43480000	Sit1:-40Kb:5e-12:1.1e-13:10:32
chr4	43480000	43520000	Cd72:40Kb:5.6e-12:1.7e-13:10:32
chr4	43480000	43520000	Fam166b:40Kb:5.6e-12:1.7e-13:10:32
chr4	43480000	43520000	Tesk1:40Kb:5.6e-12:1.7e-13:10:32
chr4	46080000	46120000	Tmod1:40Kb:9.2e-13:1.9e-14:11:28
chr4	49320000	49360000	Acnat2:-80Kb:0:0:7.1:28
chr4	55000000	55040000	Zfp462:40Kb:4.2e-15:1.1e-16:8.5:21
chr4	55040000	55080000	Zfp462:80Kb:1.6e-13:8.4e-15:6.6:18
chr4	56480000	56520000	Klf4:960Kb:0:0:3.2:19
chr4	56760000	56800000	BC026590:-40Kb:2.1e-12:4.5e-14:5.7:17
chr4	56760000	56800000	Ikbkap:-40Kb:2.1e-12:4.5e-14:5.7:17
chr4	59360000	59400000	Hsdl2:-200Kb:0:0:3.8:24
chr4	59360000	59400000	Ptbp3:-200Kb:0:0:3.8:24
chr4	60040000	60080000	Mup4:80Kb:6.7e-11:1.3e-12:6.4:20
chr4	61600000	61640000	Mup16:440Kb:2.2e-14:4.4e-16:0.47:18
chr4	61760000	61800000	Mup16:600Kb:3.8e-14:1.6e-15:0:17
chr4	70120000	70160000	Megf9:-40Kb:4.5e-14:1e-15:15:24
chr4	77600000	77640000	Ptprd:-240Kb:1e-14:3.3e-16:3.6:16
chr4	81200000	81240000	Nfib:-920Kb:3.9e-13:2.4e-14:2.8:26
chr4	81920000	81960000	Nfib:-200Kb:1.2e-11:1.1e-12:5.5:27
chr4	82160000	82200000	Nfib:40Kb:0:0:11:38
chr4	84880000	84920000	Sh3gl2:40Kb:0:0:8.7:29
chr4	84920000	84960000	Sh3gl2:80Kb:0:0:6.6:29
chr4	84960000	85000000	Sh3gl2:120Kb:0:0:5.6:27
chr4	85000000	85040000	Sh3gl2:160Kb:1.1e-14:1e-15:5:21
chr4	86680000	86720000	Slc24a2:-160Kb:0:0:5.7:23
chr4	86760000	86800000	Slc24a2:-80Kb:2e-12:9e-14:8:22
chr4	104720000	104760000	Prkaa2:-40Kb:0:0:7.1:26
chr4	119880000	119920000	Scmh1:-160Kb:0:0:8:25
chr4	120240000	120280000	Cited4:-80Kb:0:0:10:25
chr4	120320000	120360000	Ctps:80Kb:0:0:10:25
chr4	120320000	120360000	Gm8439:80Kb:0:0:10:25
chr4	123320000	123360000	D830031N03Rik:240Kb:4.8e-11:1.1e-12:5.8:22
chr4	126880000	126920000	Dlgap3:40Kb:0:0:14:41
chr4	133360000	133400000	Pigv:160Kb:0:0:8.2:28
chr4	133920000	133960000	1700021N21Rik:-80Kb:1.7e-12:3.9e-14:11:29
chr4	133920000	133960000	Stmn1:-80Kb:1.7e-12:3.9e-14:11:29
chr4	134000000	134040000	Extl1:80Kb:3.7e-12:7.5e-14:11:29
chr4	134000000	134040000	Pafah2:80Kb:3.7e-12:7.5e-14:11:29
chr4	136120000	136160000	Luzp1:120Kb:2.7e-11:7.6e-13:7.8:22
chr4	138240000	138280000	Camk2n1:240Kb:3.2e-11:7.7e-13:6.8:27
chr4	141040000	141080000	B330016D10Rik:-40Kb:6.9e-11:1.4e-12:14:39
chr4	141040000	141080000	Spen:-40Kb:6.9e-11:1.4e-12:14:39
chr4	143600000	143640000	C87977:-200Kb:9.5e-13:1.9e-14:0.92:14
chr4	145200000	145240000	Gm13247:-480Kb:0:0:0.64:81
chr4	145680000	145720000	Gm13212:480Kb:0:0:0.64:81
chr4	145680000	145720000	Gm13251:-40Kb:0:0:1.8:35
chr4	145720000	145760000	Gm13247:40Kb:0:0:1.8:35
chr4	146680000	146720000	Gm13247:1000Kb:0:0:0.47:69
chr4	148920000	148960000	Clstn1:-40Kb:7.8e-11:1.6e-12:18:36
chr4	154920000	154960000	2610204G22Rik:-200Kb:1.4e-11:3.9e-13:13:35
chr4	154920000	154960000	Atad3a:-200Kb:1.4e-11:3.9e-13:13:35
chr4	154920000	154960000	Tmem240:-160Kb:5.4e-12:1.4e-13:13:35
chr4	154920000	154960000	Tmem88b:-200Kb:1.4e-11:3.9e-13:13:35
chr4	154920000	154960000	Vwa1:-200Kb:1.4e-11:3.9e-13:13:35
chr5	9560000	9600000	Grm3:-160Kb:6.5e-11:1.6e-12:2.4:18
chr5	15080000	15120000	4930572O03Rik:-80Kb:0:0:7.8:4.7e+02
chr5	15080000	15120000	Speer7-ps1:-80Kb:0:0:7.8:4.7e+02
chr5	20560000	20600000	Fgl2:-280Kb:0:0:4.8:21
chr5	20840000	20880000	Ptpn12:280Kb:2e-13:4e-15:4.8:21
chr5	22960000	23000000	5031425E22Rik:40Kb:0:0:16:37
chr5	22960000	23000000	Mll5:40Kb:0:0:16:37
chr5	23000000	23040000	5031425E22Rik:80Kb:4.7e-15:2.2e-16:10:27
chr5	23000000	23040000	Mll5:80Kb:4.7e-15:2.2e-16:10:27
chr5	29600000	29640000	9530036O11Rik:840Kb:3.2e-14:7.8e-16:2:15
chr5	29600000	29640000	Shh:840Kb:3.2e-14:7.8e-16:2:15
chr5	33240000	33280000	Ywhah:-120Kb:1e-11:2.2e-13:9:25
chr5	35920000	35960000	Htra3:-80Kb:0:0:9.4:31
chr5	36000000	36040000	4931431C16Rik:80Kb:5.1e-15:1.1e-16:9.4:31
chr5	36000000	36040000	Acox3:80Kb:5.1e-15:1.1e-16:9.4:31
chr5	37400000	37440000	Jakmip1:-40Kb:1.8e-11:3.5e-13:12:28
chr5	43720000	43760000	Cpeb2:120Kb:5.4e-13:1.6e-14:5:17
chr5	43720000	43760000	Gm7854:120Kb:5.4e-13:1.6e-14:5:17
chr5	45240000	45280000	Ldb2:80Kb:5.9e-13:1.5e-14:7.8:25
chr5	52760000	52800000	C130083M11Rik:160Kb:0:0:6.4:26
chr5	52760000	52800000	Ccdc149:-80Kb:0:0:8.1:24
chr5	54320000	54360000	Stim2:-40Kb:0:0:11:27
chr5	58200000	58240000	4932441J04Rik:120Kb:1.7e-11:4.8e-13:4.6:14
chr5	58200000	58240000	Pcdh7:120Kb:1.7e-11:4.8e-13:4.6:14
chr5	67280000	67320000	Limch1:160Kb:7e-14:1.7e-15:7:23
chr5	74440000	74480000	Rasl11b:-120Kb:4.6e-11:2.2e-12:7.1:24
chr5	74560000	74600000	Usp46:120Kb:3.5e-11:8e-13:7.1:24
chr5	74640000	74680000	Rasl11b:80Kb:4.7e-15:1.1e-16:8:29
chr5	97320000	97360000	Bmp2k:-80Kb:2.2e-11:4.6e-13:5.3:22
chr5	102400000	102440000	Wdfy3:-80Kb:0:0:8.6:25
chr5	107800000	107840000	A830010M20Rik:-120Kb:0:0:6.4:26
chr5	107920000	107960000	Ephx4:120Kb:0:0:6.4:26
chr5	113960000	114000000	1700069L16Rik:-200Kb:0:0:7.1:29
chr5	113960000	114000000	Ficd:-200Kb:0:0:7.1:29
chr5	115640000	115680000	Pop5:-40Kb:0:0:15:41
chr5	118760000	118800000	Med13l:-240Kb:3.5e-13:8.5e-15:5.2:22
chr5	121120000	121160000	Ccdc42b:40Kb:2.1e-14:4.4e-16:14:31
chr5	121120000	121160000	Rasal1:40Kb:2.1e-14:4.4e-16:14:31
chr5	122920000	122960000	Ift81:-120Kb:0:0:11:37
chr5	123040000	123080000	Atp2a2:120Kb:0:0:11:37
chr5	123480000	123520000	Rhof:-80Kb:0:0:14:45
chr5	123480000	123520000	Setd1b:-80Kb:0:0:14:45
chr5	123560000	123600000	Morn3:80Kb:0:0:14:45
chr5	126120000	126160000	Tmem132b:120Kb:6.4e-12:2e-13:7.8:32
chr5	129560000	129600000	Mmp17:-520Kb:4.7e-15:1.1e-16:3.6:21
chr5	130280000	130320000	Phkg1:-40Kb:5.7e-15:1.1e-16:13:31
chr5	130280000	130320000	Sumf2:-40Kb:5.7e-15:1.1e-16:13:31
chr5	130320000	130360000	Cct6a:40Kb:5e-15:1.1e-16:13:31
chr5	130320000	130360000	Psph:40Kb:5e-15:1.1e-16:13:31
chr5	130320000	130360000	Snora15:40Kb:5e-15:1.1e-16:13:31
chr5	134800000	134840000	Gtf2i:40Kb:8.2e-14:1.8e-15:13:28
chr5	138160000	138200000	Irs3:80Kb:4.4e-11:1e-12:7.9:25
chr5	138160000	138200000	Sap25:80Kb:4.4e-11:1e-12:7.9:25
chr5	141000000	141040000	Lfng:-80Kb:0:0:9.6:28
chr5	141000000	141040000	Ttyh3:-120Kb:0:0:7.6:26
chr5	144400000	144440000	Cyth3:40Kb:0:0:14:52
chr5	144800000	144840000	Lmtk2:-40Kb:6.2e-13:1.3e-14:15:35
chr5	144840000	144880000	Ocm:40Kb:4.1e-13:9e-15:15:35
chr5	147320000	147360000	Pan3:-920Kb:6.9e-14:1.4e-15:2.5:22
chr5	148240000	148280000	Gm3402:920Kb:2.2e-13:4.6e-15:2.5:22
chr5	148240000	148280000	Gm3404:920Kb:2.2e-13:4.6e-15:2.5:22
chr5	148240000	148280000	Gm3409:920Kb:2.2e-13:4.6e-15:2.5:22
chr5	150320000	150360000	Hsph1:-80Kb:3.3e-12:6.8e-14:9.3:27
chr5	150400000	150440000	Gm15997:80Kb:9.6e-12:2.2e-13:9.3:27
chr5	150400000	150440000	Wdr95:80Kb:9.6e-12:2.2e-13:9.3:27
chr6	3160000	3200000	Gm8579:-40Kb:0:0:3.6:14
chr6	3240000	3280000	Gm8579:40Kb:0:0:3.6:15
chr6	5920000	5960000	Dlx5:-880Kb:1.3e-12:4.1e-14:3:14
chr6	5920000	5960000	Dlx6:-880Kb:1.3e-12:4.1e-14:3:14
chr6	5920000	5960000	Dlx6as1:-880Kb:1.3e-12:4.1e-14:3:14
chr6	5920000	5960000	Dlx6as2:-880Kb:1.3e-12:4.1e-14:3:14
chr6	6800000	6840000	1700019G24Rik:880Kb:3.7e-12:9.5e-14:3:14
chr6	8560000	8600000	A430035B10Rik:120Kb:4.4e-11:1.1e-12:7.4:19
chr6	8560000	8600000	Glcci1:120Kb:4.4e-11:1.1e-12:7.4:19
chr6	18360000	18400000	Naa38:-400Kb:5.2e-14:1.2e-15:3.6:19
chr6	18440000	18480000	Naa38:-320Kb:1.2e-11:5.7e-13:4.2:18
chr6	28480000	28520000	Lrrc4:-280Kb:4.7e-15:1.1e-16:6.3:24
chr6	34720000	34760000	3110062M04Rik:-80Kb:9.9e-11:2.3e-12:7.6:17
chr6	34720000	34760000	Tmem140:-80Kb:9.9e-11:2.3e-12:7.6:17
chr6	34800000	34840000	Agbl3:80Kb:4.2e-11:9e-13:7.6:17
chr6	36640000	36680000	Ptn:-120Kb:8e-12:3.5e-13:6.1:24
chr6	36720000	36760000	Ptn:-40Kb:0:0:9.6:34
chr6	36840000	36880000	Ptn:80Kb:2.6e-11:1.7e-12:7.2:24
chr6	55320000	55360000	Adcyap1r1:-80Kb:1.6e-12:3.2e-14:8.4:25
chr6	55400000	55440000	6430584L05Rik:80Kb:6.1e-12:1.4e-13:8.4:25
chr6	55400000	55440000	Ghrhr:80Kb:6.1e-12:1.4e-13:8.4:25
chr6	57480000	57520000	Herc6:-40Kb:1.7e-13:5.3e-15:5.7:21
chr6	57520000	57560000	Ppm1k:40Kb:1.4e-13:3.6e-15:5.7:21
chr6	58800000	58840000	Nap1l5:-40Kb:1.8e-11:4.5e-13:8.3:20
chr6	72120000	72160000	Atoh8:-40Kb:0:0:13:34
chr6	72360000	72400000	Capg:-120Kb:1.6e-14:3.3e-16:7.4:26
chr6	72440000	72480000	4930414L22Rik:80Kb:1.7e-11:7.1e-13:8.4:25
chr6	72440000	72480000	Ggcx:80Kb:1.7e-11:7.1e-13:8.4:25
chr6	72440000	72480000	Mat2a:80Kb:1.7e-11:7.1e-13:8.4:25
chr6	72480000	72520000	4930414L22Rik:120Kb:1.2e-13:2.4e-15:7.4:26
chr6	72480000	72520000	Ggcx:120Kb:1.2e-13:2.4e-15:7.4:26
chr6	72480000	72520000	Mat2a:120Kb:1.2e-13:2.4e-15:7.4:26
chr6	81920000	81960000	Eva1a:-40Kb:0:0:7.9:23
chr6	85360000	85400000	Gm4477:-280Kb:0:0:5.5:52
chr6	85640000	85680000	Noto:280Kb:0:0:5.5:52
chr6	85640000	85680000	Smyd5:280Kb:0:0:5.5:52
chr6	85680000	85720000	Alms1-ps2:-40Kb:0:0:16:90
chr6	85680000	85720000	Gm11128:-40Kb:0:0:16:90
chr6	85720000	85760000	Cml3:40Kb:0:0:16:90
chr6	90920000	90960000	Iqsec1:160Kb:0:0:7.4:25
chr6	108240000	108280000	Itpr1:80Kb:0:0:9.6:33
chr6	117960000	118000000	Rasgef1a:-40Kb:0:0:3.2:26
chr6	119160000	119200000	Lrtm2:-120Kb:2.1e-14:4.4e-16:8.2:26
chr6	119240000	119280000	Cacna2d4:80Kb:4.6e-15:1.1e-16:9.7:27
chr6	119280000	119320000	Cacna2d4:120Kb:1.2e-14:5.6e-16:8.2:26
chr6	121600000	121640000	Mug-ps1:-520Kb:1.5e-14:3.3e-16:1.9:19
chr6	122600000	122640000	Nanog:-40Kb:2e-11:4.4e-13:2.4:16
chr6	123560000	123600000	Clec4n:400Kb:0:0:1.6:16
chr6	124800000	124840000	Acrbp:-160Kb:2.4e-13:5.2e-15:11:27
chr6	124800000	124840000	Ing4:-160Kb:2.4e-13:5.2e-15:11:27
chr6	124960000	125000000	Cd4:160Kb:2.7e-13:6.2e-15:11:27
chr6	124960000	125000000	Gpr162:160Kb:2.7e-13:6.2e-15:11:27
chr6	124960000	125000000	Leprel2:160Kb:2.7e-13:6.2e-15:11:27
chr6	126520000	126560000	Kcna1:-40Kb:0:0:9.6:25
chr6	126640000	126680000	Kcna1:80Kb:6.7e-14:3e-15:7.2:22
chr6	127840000	127880000	Tspan11:40Kb:7.3e-14:1.7e-15:11:27
chr6	130920000	130960000	5430401F13Rik:-560Kb:0:0:0.85:15
chr6	134800000	134840000	1190002F15Rik:-40Kb:1e-14:2.2e-16:13:32
chr6	134800000	134840000	2810454H06Rik:-40Kb:1e-14:2.2e-16:13:32
chr6	134800000	134840000	Cdkn1b:-40Kb:1e-14:2.2e-16:13:32
chr6	134800000	134840000	Gpr19:-40Kb:1e-14:2.2e-16:13:32
chr6	140600000	140640000	Aebp2:40Kb:1.7e-11:3.5e-13:11:24
chr6	141480000	141520000	Slco1c1:40Kb:8.8e-11:2e-12:7.8:20
chr6	146800000	146840000	1700034J05Rik:-80Kb:0:0:7.7:26
chr6	146880000	146920000	Ppfibp1:80Kb:0:0:7.7:26
chr7	3040000	3080000	AU018091:-120Kb:0:0:5.6:39
chr7	4760000	4800000	Nat14:-80Kb:1.7e-13:4.1e-15:7.3:26
chr7	4760000	4800000	Ssc5d:-80Kb:1.7e-13:4.1e-15:7.3:26
chr7	4760000	4800000	Zfp628:-80Kb:1.7e-13:4.1e-15:7.3:26
chr7	4840000	4880000	Shisa7:80Kb:2.8e-12:7e-14:7.3:26
chr7	4840000	4880000	Ube2s:80Kb:2.8e-12:7e-14:7.3:26
chr7	12640000	12680000	Vmn1r76:160Kb:4e-12:8.3e-14:1.1:8.5
chr7	13800000	13840000	6330408A02Rik:-40Kb:8.5e-13:1.8e-14:6.5:22
chr7	13800000	13840000	Lig1:-40Kb:8.5e-13:1.8e-14:6.5:22
chr7	13840000	13880000	Vmn1r89:40Kb:3.7e-13:1.9e-14:6.5:22
chr7	14440000	14480000	Vmn1r89:640Kb:0:0:0.53:45
chr7	15400000	15440000	Gm4745:160Kb:0:0:0.61:18
chr7	15840000	15880000	Sult2a7:800Kb:0:0:0.27:18
chr7	16920000	16960000	Bbc3:40Kb:2.8e-14:7.8e-16:12:32
chr7	16960000	17000000	Bbc3:80Kb:1.5e-11:8.2e-13:7.9:26
chr7	19480000	19520000	Irf2bp1:-80Kb:4.6e-12:9.9e-14:7.3:24
chr7	19480000	19520000	Mypop:-80Kb:4.6e-12:9.9e-14:7.3:24
chr7	19480000	19520000	Nanos2:-80Kb:4.6e-12:9.9e-14:7.3:24
chr7	19520000	19560000	Ccdc61:40Kb:1.2e-12:5.3e-14:13:29
chr7	19520000	19560000	Nova2:40Kb:1.2e-12:5.3e-14:13:29
chr7	19560000	19600000	Ccdc61:80Kb:1e-12:2.3e-14:7.3:24
chr7	19560000	19600000	Nova2:80Kb:1e-12:2.3e-14:7.3:24
chr7	24440000	24480000	Vmn1r173:-40Kb:0:0:4.7:25
chr7	24480000	24520000	Vmn1r172:40Kb:0:0:4.7:25
chr7	24640000	24680000	Gm4598:-800Kb:0:0:0.53:19
chr7	24640000	24680000	Tex101:-800Kb:0:0:0.53:19
chr7	25120000	25160000	Vmn1r172:680Kb:4.4e-14:2e-15:0.47:13
chr7	25240000	25280000	Irgq:-40Kb:2.7e-13:5.8e-15:13:29
chr7	25240000	25280000	Zfp428:-40Kb:2.7e-13:5.8e-15:13:29
chr7	25280000	25320000	Cadm4:40Kb:8e-14:1.8e-15:13:29
chr7	25280000	25320000	Plaur:40Kb:8e-14:1.8e-15:13:29
chr7	25440000	25480000	Vmn1r177:800Kb:0:0:0.53:19
chr7	25440000	25480000	Vmn1r178:800Kb:0:0:0.53:19
chr7	26800000	26840000	Cyp2b13:-40Kb:0:0:2.5:25
chr7	26800000	26840000	Cyp2b9:-120Kb:0:0:1.7:29
chr7	28160000	28200000	Hipk4:-120Kb:3.8e-11:3e-12:8.3:23
chr7	28160000	28200000	Prx:-120Kb:3.8e-11:3e-12:8.3:23
chr7	28200000	28240000	Hipk4:-80Kb:8.4e-15:2.2e-16:9.9:27
chr7	28200000	28240000	Prx:-80Kb:8.4e-15:2.2e-16:9.9:27
chr7	28280000	28320000	Akt2:-80Kb:1.7e-11:7.3e-13:9.9:26
chr7	28280000	28320000	Blvrb:80Kb:5.2e-15:1.1e-16:9.9:27
chr7	28280000	28320000	Sptbn4:80Kb:5.2e-15:1.1e-16:9.9:27
chr7	28360000	28400000	Hipk4:80Kb:2e-12:1e-13:9.9:26
chr7	28360000	28400000	Prx:80Kb:2e-12:1e-13:9.9:26
chr7	28360000	28400000	Ttc9b:-40Kb:5.5e-14:1.1e-15:13:31
chr7	28400000	28440000	Akt2:40Kb:2.6e-14:5.6e-16:13:31
chr7	35080000	35120000	4931406P16Rik:40Kb:1.9e-13:8.3e-15:10:24
chr7	35120000	35160000	4931406P16Rik:80Kb:0:0:7.6:24
chr7	35800000	35840000	Cebpa:-80Kb:7.1e-11:1.6e-12:7.6:21
chr7	48720000	48760000	Zfp788:-160Kb:0:0:1.9:16
chr7	48840000	48880000	Zfp788:-40Kb:1.7e-14:7.8e-16:4.4:16
chr7	48880000	48920000	AW146154:160Kb:0:0:1.9:16
chr7	52960000	53000000	Cyth2:-80Kb:0:0:10:38
chr7	53040000	53080000	Dbp:80Kb:0:0:10:38
chr7	53040000	53080000	Fam83e:80Kb:0:0:10:38
chr7	53040000	53080000	Rpl18:80Kb:0:0:10:38
chr7	53040000	53080000	Spaca4:80Kb:0:0:10:38
chr7	53040000	53080000	Sphk2:80Kb:0:0:10:38
chr7	54160000	54200000	Mrgpra2a:-520Kb:7e-14:2.8e-15:0.5:12
chr7	55240000	55280000	Mrgpra2a:560Kb:0:0:0.5:13
chr7	58840000	58880000	Fancf:-240Kb:1.3e-11:2.6e-13:4.5:13
chr7	59080000	59120000	Slc17a6:240Kb:1.7e-11:7.7e-13:4.5:13
chr7	59200000	59240000	Slc17a6:360Kb:5.1e-13:1.2e-14:4.3:13
chr7	66320000	66360000	Atp10a:440Kb:1.3e-11:2.8e-13:4.1:18
chr7	66840000	66880000	Ipw:-80Kb:0:0:3.4:30
chr7	70880000	70920000	E030018B13Rik:-160Kb:6.1e-11:1.4e-12:10:28
chr7	72440000	72480000	Tarsl2:-320Kb:2.9e-12:7.3e-14:5.9:26
chr7	80640000	80680000	1810026B05Rik:-40Kb:2.6e-12:1.7e-13:12:34
chr7	80640000	80680000	Chd2:-40Kb:2.6e-12:1.7e-13:12:34
chr7	80720000	80760000	1810026B05Rik:40Kb:0:0:12:45
chr7	80720000	80760000	Chd2:40Kb:0:0:12:45
chr7	80760000	80800000	1810026B05Rik:80Kb:0:0:8.4:72
chr7	80760000	80800000	Chd2:80Kb:0:0:8.4:72
chr7	86440000	86480000	Abhd2:40Kb:0:0:14:38
chr7	86480000	86520000	Abhd2:80Kb:0:0:9.8:47
chr7	87520000	87560000	Blm:-160Kb:0:0:8.6:32
chr7	87680000	87720000	Fes:160Kb:0:0:8.6:32
chr7	87680000	87720000	Furin:160Kb:0:0:8.6:32
chr7	93840000	93880000	Olfr310:440Kb:5.4e-13:1.1e-14:0.98:8.1
chr7	96280000	96320000	Fzd4:-240Kb:8.7e-11:1.7e-12:6.4:20
chr7	97280000	97320000	E230029C05Rik:120Kb:1.4e-13:3.3e-15:8.4:25
chr7	99240000	99280000	Ccdc90b:-440Kb:0:0:3.2:31
chr7	112640000	112680000	Cnga4:120Kb:3.3e-11:7.9e-13:6.4:19
chr7	112640000	112680000	Fam160a2:120Kb:3.3e-11:7.9e-13:6.4:19
chr7	112640000	112680000	Gm5901:120Kb:3.3e-11:7.9e-13:6.4:19
chr7	112680000	112720000	Apbb1:-40Kb:2e-11:4.3e-13:9.8:22
chr7	112680000	112720000	Hpx:-40Kb:2e-11:4.3e-13:9.8:22
chr7	112720000	112760000	Smpd1:40Kb:1.7e-11:4.1e-13:9.8:22
chr7	121200000	121240000	Copb1:-160Kb:1e-14:2.2e-16:6.1:20
chr7	127240000	127280000	Abca14:-80Kb:0:0:5.7:21
chr7	127240000	127280000	Crym:-80Kb:0:0:5.7:21
chr7	127320000	127360000	Tmem159:80Kb:0:0:5.7:21
chr7	127960000	128000000	Polr3e:-80Kb:1.4e-11:2.8e-13:8.1:20
chr7	128040000	128080000	Eef2k:80Kb:7.9e-11:1.9e-12:8.1:20
chr7	129080000	129120000	Scnn1g:240Kb:0:0:5.3:22
chr7	129080000	129120000	Usp31:240Kb:0:0:5.3:22
chr7	133360000	133400000	Sbk1:-40Kb:6.1e-14:1.4e-15:12:31
chr7	134160000	134200000	Qprt:-80Kb:4.3e-11:9.5e-13:13:31
chr7	134240000	134280000	Kif22:80Kb:2.8e-11:6.9e-13:13:31
chr7	134240000	134280000	Maz:80Kb:2.8e-11:6.9e-13:13:31
chr7	134240000	134280000	Pagr1a:80Kb:2.8e-11:6.9e-13:13:31
chr7	134240000	134280000	Prrt2:80Kb:2.8e-11:6.9e-13:13:31
chr7	134240000	134280000	Zg16:80Kb:2.8e-11:6.9e-13:13:31
chr7	135680000	135720000	Inpp5f:-40Kb:9.3e-11:2e-12:13:26
chr7	142800000	142840000	Clrn3:80Kb:1.4e-12:2.9e-14:7.1:17
chr7	142800000	142840000	Mir1962:80Kb:1.4e-12:2.9e-14:7.1:17
chr7	142800000	142840000	Ptpre:80Kb:1.4e-12:2.9e-14:7.1:17
chr7	148400000	148440000	Tmem80:-80Kb:1.8e-11:4.1e-13:8.7:25
chr7	148480000	148520000	Mir210:80Kb:4.6e-11:9.6e-13:8.7:25
chr7	148480000	148520000	Phrf1:80Kb:4.6e-11:9.6e-13:8.7:25
chr7	148480000	148520000	Rassf7:80Kb:4.6e-11:9.6e-13:8.7:25
chr8	3680000	3720000	Rprl3:-120Kb:1e-12:4.3e-14:4.3:19
chr8	3800000	3840000	Fcer2a:120Kb:2.4e-13:4.9e-15:4.3:19
chr8	3960000	4000000	Rprl3:160Kb:5.6e-12:3.5e-13:3.5:18
chr8	4000000	4040000	Rprl3:200Kb:0:0:3:21
chr8	8960000	9000000	Efnb2:320Kb:0:0:3.4:19
chr8	14960000	15000000	Kbtbd11:-40Kb:0:0:14:32
chr8	19760000	19800000	Defa-ps13:480Kb:1.4e-13:2.8e-15:1.1:9.6
chr8	19760000	19800000	Defb3:480Kb:1.4e-13:2.8e-15:1.1:9.6
chr8	19760000	19800000	Defb5:520Kb:0:0:1.1:13
chr8	22640000	22680000	Gm15284:400Kb:3.3e-11:6.6e-13:1.9:11
chr8	24000000	24040000	Ap3m2:120Kb:5e-11:1.2e-12:3.7:18
chr8	32200000	32240000	Mak16:-40Kb:0:0:7.5:20
chr8	32200000	32240000	Tti2:-40Kb:0:0:7.5:20
chr8	32240000	32280000	Dusp26:40Kb:0:0:7.5:20
chr8	32240000	32280000	Mir1186:40Kb:0:0:7.5:20
chr8	32240000	32280000	Rnf122:40Kb:0:0:7.5:20
chr8	42120000	42160000	Pcm1:-200Kb:1.4e-14:3.3e-16:5:20
chr8	46840000	46880000	Sorbs2:280Kb:5e-13:1.1e-14:5.6:24
chr8	63320000	63360000	Mfap3l:240Kb:2e-14:4.4e-16:4.9:18
chr8	63680000	63720000	1700001D01Rik:-80Kb:9.8e-15:2.2e-16:7.3:21
chr8	63760000	63800000	Sh3rf1:80Kb:1.5e-14:3.3e-16:7.3:21
chr8	67360000	67400000	Tmem192:-80Kb:2.6e-12:5.6e-14:9.2:25
chr8	67440000	67480000	Klhl2:80Kb:5.8e-11:1.3e-12:9.2:25
chr8	72000000	72040000	D130040H23Rik:240Kb:4.7e-11:9.5e-13:4.9:27
chr8	73240000	73280000	2010320M18Rik:-40Kb:1.3e-12:2.8e-14:9.5:33
chr8	73240000	73280000	Ifi30:-40Kb:1.3e-12:2.8e-14:9.5:33
chr8	73240000	73280000	Mast3:-40Kb:1.3e-12:2.8e-14:9.5:33
chr8	73240000	73280000	Mpv17l2:-40Kb:1.3e-12:2.8e-14:9.5:33
chr8	73240000	73280000	Pik3r2:-40Kb:1.3e-12:2.8e-14:9.5:33
chr8	73280000	73320000	Gm3336:40Kb:8.4e-13:1.8e-14:9.5:33
chr8	73280000	73320000	Pde4c:40Kb:8.4e-13:1.8e-14:9.5:33
chr8	73280000	73320000	Rab3a:40Kb:8.4e-13:1.8e-14:9.5:33
chr8	87200000	87240000	Calr:-160Kb:1e-12:2.2e-14:8.5:34
chr8	87200000	87240000	Farsa:-160Kb:1e-12:2.2e-14:8.5:34
chr8	87200000	87240000	Rad23a:-160Kb:1e-12:2.2e-14:8.5:34
chr8	87200000	87240000	Syce2:-160Kb:1e-12:2.2e-14:8.5:34
chr8	87360000	87400000	Lyl1:160Kb:5.7e-12:1.3e-13:8.5:34
chr8	87360000	87400000	Nacc1:160Kb:5.7e-12:1.3e-13:8.5:34
chr8	87360000	87400000	Trmt1:160Kb:5.7e-12:1.3e-13:8.5:34
chr8	93400000	93440000	Rbl2:-160Kb:1.1e-11:2.3e-13:5.8:21
chr8	96080000	96120000	4930488L21Rik:-240Kb:0:0:5.5:25
chr8	96080000	96120000	Gnao1:-240Kb:0:0:5.5:25
chr8	96360000	96400000	4930488L21Rik:40Kb:2.5e-13:1.2e-14:12:30
chr8	96360000	96400000	Gnao1:40Kb:2.5e-13:1.2e-14:12:30
chr8	96400000	96440000	4930488L21Rik:80Kb:3.6e-12:2.6e-13:9:26
chr8	96400000	96440000	Gnao1:80Kb:3.6e-12:2.6e-13:9:26
chr8	96680000	96720000	Nup93:-40Kb:4e-12:8.8e-14:12:29
chr8	96720000	96760000	Mt1:40Kb:4.5e-12:9.3e-14:12:29
chr8	96720000	96760000	Mt2:40Kb:4.5e-12:9.3e-14:12:29
chr8	97800000	97840000	Gtl3:-120Kb:0:0:8.2:26
chr8	97920000	97960000	Tepp:120Kb:0:0:8.2:26
chr8	98120000	98160000	Ndrg4:-80Kb:0:0:10:25
chr8	98120000	98160000	Setd6:-80Kb:0:0:10:25
chr8	98200000	98240000	Gins3:80Kb:1e-14:2.2e-16:10:25
chr8	108800000	108840000	Smpd3:-40Kb:2.6e-11:5.7e-13:12:26
chr8	113480000	113520000	St3gal2:40Kb:0:0:14:34
chr8	114040000	114080000	Ldhd:-80Kb:1.2e-11:2.4e-13:10:26
chr8	114120000	114160000	Wdr59:80Kb:1.6e-11:3.4e-13:10:26
chr8	114120000	114160000	Znrf1:80Kb:1.6e-11:3.4e-13:10:26
chr8	119960000	120000000	Gan:280Kb:2.2e-13:4.9e-15:4:16
chr8	126120000	126160000	Ccsap:-240Kb:0:0:8.2:41
chr8	129040000	129080000	Irf2bp2:-40Kb:5.8e-13:2.7e-14:14:37
chr8	129160000	129200000	Irf2bp2:80Kb:0:0:10:36
chr9	7920000	7960000	Yap1:-80Kb:2.3e-13:5.8e-15:6:18
chr9	13680000	13720000	Sesn3:-400Kb:0:0:3.9:23
chr9	20480000	20520000	Olfm2:-40Kb:0:0:5.7:22
chr9	20600000	20640000	Olfm2:80Kb:5.2e-11:2.2e-12:4:17
chr9	20880000	20920000	Cdc37:-40Kb:9.8e-13:2.1e-14:16:32
chr9	20880000	20920000	Tyk2:-40Kb:9.8e-13:2.1e-14:16:32
chr9	20920000	20960000	Raver1:40Kb:8.9e-13:1.9e-14:16:32
chr9	20920000	20960000	Raver1-fdx1l:40Kb:8.9e-13:1.9e-14:16:32
chr9	24960000	25000000	Sept7:-80Kb:0:0:6:32
chr9	25000000	25040000	Sept7:-40Kb:0:0:7.6:34
chr9	25080000	25120000	Sept7:40Kb:4.4e-13:3e-14:7.6:24
chr9	30280000	30320000	Adamts15:-440Kb:9.9e-11:2.6e-12:4:18
chr9	30280000	30320000	Adamts8:-440Kb:9.9e-11:2.6e-12:4:18
chr9	31080000	31120000	Aplp2:80Kb:0:0:7.9:25
chr9	37240000	37280000	Esam:-80Kb:0:0:11:32
chr9	37240000	37280000	Vsig2:-80Kb:0:0:11:32
chr9	37320000	37360000	Robo3:80Kb:0:0:11:32
chr9	37320000	37360000	Siae:-80Kb:0:0:11:36
chr9	37320000	37360000	Spa17:-80Kb:0:0:11:36
chr9	37400000	37440000	Esam:80Kb:0:0:11:36
chr9	37400000	37440000	Vsig2:80Kb:0:0:11:36
chr9	44040000	44080000	C2cd2l:-80Kb:0:0:9.9:40
chr9	44040000	44080000	Dpagt1:-80Kb:0:0:9.9:40
chr9	44040000	44080000	H2afx:-80Kb:0:0:9.9:40
chr9	44040000	44080000	Hmbs:-80Kb:0:0:9.9:40
chr9	44080000	44120000	C2cd2l:-40Kb:0:0:13:44
chr9	44080000	44120000	Dpagt1:-40Kb:0:0:13:44
chr9	44080000	44120000	H2afx:-40Kb:0:0:13:44
chr9	44080000	44120000	Hmbs:-40Kb:0:0:13:44
chr9	44120000	44160000	Abcg4:40Kb:0:0:13:44
chr9	44120000	44160000	Cbl:80Kb:0:0:9.9:40
chr9	44120000	44160000	Ccdc153:80Kb:0:0:9.9:40
chr9	44120000	44160000	Hinfp:40Kb:0:0:13:44
chr9	44120000	44160000	Nlrx1:80Kb:0:0:9.9:40
chr9	44120000	44160000	Pdzd3:80Kb:0:0:9.9:40
chr9	44280000	44320000	Ddx6:-120Kb:0:0:10:35
chr9	44400000	44440000	Bcl9l:120Kb:0:0:10:35
chr9	45880000	45920000	Sik3:80Kb:6.8e-11:2.9e-12:12:29
chr9	45960000	46000000	Sik3:160Kb:0:0:8.8:30
chr9	47480000	47520000	Cadm1:160Kb:0:0:6.7:24
chr9	48440000	48480000	Htr3b:-320Kb:0:0:4.9:24
chr9	48440000	48480000	Usp28:-320Kb:0:0:4.9:24
chr9	53720000	53760000	Elmod1:-80Kb:4.5e-12:9.9e-14:8.4:23
chr9	57320000	57360000	Cox5a:-40Kb:1.5e-13:3.6e-15:14:36
chr9	57320000	57360000	Fam219b:-40Kb:1.5e-13:3.6e-15:14:36
chr9	57360000	57400000	Rpp25:40Kb:2.1e-13:4.2e-15:14:36
chr9	60440000	60480000	Lrrc49:-80Kb:1.4e-12:3.1e-14:8.9:22
chr9	72520000	72560000	Nedd4:40Kb:5.4e-15:1.1e-16:13:30
chr9	74880000	74920000	Myo5c:-160Kb:0:0:5.7:26
chr9	75040000	75080000	Arpp19:160Kb:3.6e-14:1.8e-15:5.7:26
chr9	75040000	75080000	Myo5a:160Kb:3.6e-14:1.8e-15:5.7:26
chr9	75080000	75120000	Arpp19:200Kb:0:0:5.1:31
chr9	75080000	75120000	Myo5a:200Kb:0:0:5.1:31
chr9	75080000	75120000	Myo5c:40Kb:0:0:11:32
chr9	77960000	78000000	C920006O11Rik:-40Kb:9.9e-13:2e-14:9.7:24
chr9	77960000	78000000	Gsta4:-40Kb:9.9e-13:2e-14:9.7:24
chr9	80240000	80280000	Impg1:-80Kb:0:0:5:20
chr9	86320000	86360000	Ibtk:680Kb:9.7e-12:2.2e-13:2.4:14
chr9	86480000	86520000	A330041J22Rik:-80Kb:1.7e-11:3.3e-13:7.8:20
chr9	86480000	86520000	Me1:-80Kb:1.7e-11:3.3e-13:7.8:20
chr9	89040000	89080000	Trim43b:80Kb:0:0:5.9:1.3e+02
chr9	96560000	96600000	Zbtb38:-40Kb:0:0:12:33
chr9	99280000	99320000	Mras:-40Kb:0:0:12:34
chr9	99280000	99320000	Nme9:-40Kb:0:0:12:34
chr9	101000000	101040000	Msl2:40Kb:0:0:10:31
chr9	106200000	106240000	Dusp7:-40Kb:6.7e-14:1.4e-15:15:36
chr9	106880000	106920000	Dock3:-240Kb:2.1e-13:5e-15:7:29
chr9	107840000	107880000	Fam212a:-40Kb:5.4e-13:1.2e-14:21:46
chr9	107840000	107880000	Ip6k1:-40Kb:5.4e-13:1.2e-14:21:46
chr9	107880000	107920000	Traip:40Kb:1.2e-12:2.5e-14:21:46
chr9	107880000	107920000	Uba7:40Kb:1.2e-12:2.5e-14:21:46
chr9	108760000	108800000	Tmem89:-40Kb:4.8e-14:1e-15:7.6:39
chr9	108760000	108800000	Uqcrc1:-40Kb:4.8e-14:1e-15:7.6:39
chr9	109120000	109160000	Fbxw28:-120Kb:0:0:5.2:79
chr9	109240000	109280000	Fbxw20:120Kb:0:0:5.2:79
chr9	114160000	114200000	Bcl2a1c:-40Kb:3.9e-13:7.9e-15:12:30
chrX	4760000	4800000	Nudt10:-960Kb:0:0:0.22:21
chrX	7280000	7320000	Gripap1:-80Kb:2.4e-11:1.3e-12:3.3:13
chrX	7320000	7360000	Gripap1:-40Kb:0:0:4.7:16
chrX	7360000	7400000	Ccdc120:80Kb:7.7e-11:1.7e-12:3.3:13
chrX	7360000	7400000	Praf2:80Kb:7.7e-11:1.7e-12:3.3:13
chrX	7360000	7400000	Tfe3:40Kb:0:0:4.7:16
chrX	7360000	7400000	Wdr45:80Kb:7.7e-11:1.7e-12:3.3:13
chrX	8200000	8240000	Ssxb8:-40Kb:6.3e-12:1.2e-13:3.9:16
chrX	8320000	8360000	Gm5635:-320Kb:1.8e-11:3.7e-13:1.4:13
chrX	8600000	8640000	1700012L04Rik:-240Kb:9.7e-13:4.3e-14:1.6:15
chrX	8600000	8640000	Xk:-240Kb:9.7e-13:4.3e-14:1.6:15
chrX	8640000	8680000	Ssx9:320Kb:3.9e-11:7.8e-13:1.4:13
chrX	8840000	8880000	Fthl17:240Kb:1.8e-14:1.1e-15:1.6:15
chrX	8840000	8880000	Gm5132:-280Kb:0:0:1.4:20
chrX	9120000	9160000	1700012L04Rik:280Kb:0:0:1.4:20
chrX	9120000	9160000	Xk:280Kb:0:0:1.4:20
chrX	9160000	9200000	Fthl17:560Kb:1.8e-14:8.9e-16:1:14
chrX	9280000	9320000	Fthl17:680Kb:1.8e-14:8.9e-16:0.92:14
chrX	10000000	10040000	Tspan7:-40Kb:0:0:3.9:22
chrX	10080000	10120000	Tspan7:40Kb:0:0:1.9:18
chrX	20400000	20440000	Cfp:-80Kb:0:0:4.2:13
chrX	20400000	20440000	Syn1:-80Kb:0:0:4.2:13
chrX	20400000	20440000	Timp1:-40Kb:1.4e-12:5.8e-14:6:14
chrX	20440000	20480000	Araf:40Kb:1.1e-12:5.4e-14:6:14
chrX	20440000	20480000	Cfp:-40Kb:0:0:6:15
chrX	20440000	20480000	Syn1:-40Kb:0:0:6:15
chrX	20480000	20520000	Araf:80Kb:0:0:4.2:13
chrX	20480000	20520000	Timp1:40Kb:0:0:6:15
chrX	34960000	35000000	Atp1b4:-680Kb:0:0:0.55:14
chrX	34960000	35000000	Rhox10:-440Kb:1.5e-13:3e-15:0.76:12
chrX	34960000	35000000	Rhox11:-440Kb:1.5e-13:3e-15:0.76:12
chrX	34960000	35000000	Rhox9:-280Kb:0:0:1.1:16
chrX	34960000	35000000	Tmem255a:-640Kb:7e-11:1.5e-12:0.58:11
chrX	35240000	35280000	Rhox2f:280Kb:0:0:1.1:16
chrX	35240000	35280000	Rhox3f:280Kb:0:0:1.1:16
chrX	35240000	35280000	Rhox4e:280Kb:0:0:1.1:16
chrX	35400000	35440000	Rhox2f:440Kb:1.3e-12:9.6e-14:0.76:12
chrX	35400000	35440000	Rhox3f:440Kb:1.3e-12:9.6e-14:0.76:12
chrX	35400000	35440000	Rhox4e:440Kb:1.3e-12:9.6e-14:0.76:12
chrX	35600000	35640000	Rhox2f:640Kb:4.6e-11:4.5e-12:0.58:11
chrX	35600000	35640000	Rhox3f:640Kb:4.6e-11:4.5e-12:0.58:11
chrX	35600000	35640000	Rhox4e:640Kb:4.6e-11:4.5e-12:0.58:11
chrX	35640000	35680000	Rhox2f:680Kb:0:0:0.55:14
chrX	35640000	35680000	Rhox3f:680Kb:0:0:0.55:14
chrX	35640000	35680000	Rhox4e:680Kb:0:0:0.55:14
chrX	52680000	52720000	3830403N18Rik:-680Kb:0:0:0.43:23
chrX	52760000	52800000	Gm16404:-40Kb:0:0:3.3:65
chrX	53360000	53400000	Gm14625:680Kb:0:0:0.43:23
chrX	67640000	67680000	BC023829:-80Kb:8e-12:3.5e-13:3.3:14
chrX	67720000	67760000	4930567H17Rik:80Kb:1.5e-11:3.4e-13:3.3:14
chrX	67960000	68000000	Gm14725:200Kb:0:0:2.4:18
chrX	68520000	68560000	Gm14725:760Kb:0:0:1.5:21
chrX	68560000	68600000	BC023829:840Kb:0:0:1.4:15
chrX	70440000	70480000	Xlr3c:-40Kb:0:0:8.7:63
chrX	70440000	70480000	Xlr4c:-40Kb:0:0:8.7:63
chrX	70480000	70520000	F8a:40Kb:0:0:8.7:63
chrX	70480000	70520000	Xlr4b:40Kb:0:0:8.7:63
chrX	70480000	70520000	Xlr5c:-40Kb:0:0:8.7:29
chrX	70520000	70560000	Xlr3c:40Kb:0:0:8.7:29
chrX	70520000	70560000	Xlr4c:40Kb:0:0:8.7:29
chrX	75520000	75560000	Gm14743:40Kb:1.7e-13:3.4e-15:2.4:12
chrX	89000000	89040000	Mageb18:-840Kb:0:0:0.53:13
chrX	89440000	89480000	Mageb1:880Kb:0:0:0.51:14
chrX	89440000	89480000	Mageb2:880Kb:0:0:0.51:14
chrX	89840000	89880000	Mageb5:840Kb:5.5e-14:1.2e-15:0.53:13
chrX	100240000	100280000	1700018G05Rik:120Kb:1.1e-11:2.3e-13:3.1:14
chrX	100240000	100280000	Gm5126:120Kb:1.1e-11:2.3e-13:3.1:14
chrX	100680000	100720000	Gm9159:-40Kb:0:0:4.7:18
chrX	100720000	100760000	Jpx:40Kb:0:0:4.7:18
chrX	103040000	103080000	Atp7a:-160Kb:1.7e-11:9.6e-13:2.2:11
chrX	103040000	103080000	Cox7b:-160Kb:1.7e-11:9.6e-13:2.2:11
chrX	103040000	103080000	Magt1:-160Kb:1.7e-11:9.6e-13:2.2:11
chrX	103080000	103120000	Atp7a:-120Kb:0:0:2.4:14
chrX	103080000	103120000	Cox7b:-120Kb:0:0:2.4:14
chrX	103080000	103120000	Magt1:-120Kb:0:0:2.4:14
chrX	120760000	120800000	Vmn2r121:-480Kb:0:0:0.15:28
chrX	121280000	121320000	Vmn2r121:40Kb:1.5e-12:5.8e-14:0.59:19
chrX	131640000	131680000	Armcx3:360Kb:0:0:0.51:17
chrX	131640000	131680000	Armcx6:360Kb:0:0:0.51:17
chrX	131640000	131680000	Nxf2:160Kb:0:0:0.83:21
chrX	131640000	131680000	Tceal6:-80Kb:0:0:3.6:23
chrX	137560000	137600000	Atg4a:80Kb:6.8e-11:1.4e-12:3.5:9.5
chrX	137560000	137600000	Psmd10:80Kb:6.8e-11:1.4e-12:3.5:9.5
chrX	138920000	138960000	Acsl4:120Kb:3.6e-11:8.7e-13:3.2:10
chrX	140160000	140200000	Dcx:-200Kb:6.2e-13:2.7e-14:2.4:10
chrX	140400000	140440000	Dcx:40Kb:0:0:5.5:16
chrX	143520000	143560000	Mir1298:40Kb:9.3e-15:2.2e-16:0.27:7
chrX	143920000	143960000	Lrch2:-40Kb:1.7e-11:4.2e-13:0.27:5.6
chrX	150520000	150560000	Samt4:-360Kb:0:0:0.35:7.8
chrX	150880000	150920000	4921511M17Rik:360Kb:0:0:0.35:7.8
chrX	150880000	150920000	Gm15140:360Kb:0:0:0.35:7.8
chrX	150880000	150920000	Samt1:360Kb:0:0:0.35:7.8
chrX	151200000	151240000	4921511M17Rik:680Kb:5.5e-15:2.2e-16:0.25:6.8
chrX	151200000	151240000	Gm15140:680Kb:5.5e-15:2.2e-16:0.25:6.8
chrX	151200000	151240000	Samt1:680Kb:5.5e-15:2.2e-16:0.25:6.8
chrX	162760000	162800000	Gemin8:160Kb:1.7e-13:3.6e-15:4.3:18
chrX	162760000	162800000	Gpm6b:120Kb:0:0:4.8:23
