# Supplementary material for: Promoter-enhancer interactions identified from Hi-C data using probabilistic models and hierarchical topological domains
Source: Nat Commun. 2017 Dec 21;8:2237. doi: 10.1038/s41467-017-02386-3 (PMC5740158; doi:10.1038/s41467-017-02386-3)
Supplement: Supplementary file 5 — Supplementary Data 2 [file 41467_2017_2386_MOESM5_ESM.zip › mCO.enh_1e-2.bed]

chr1	4400000	4440000	Sox17:-80Kb:0.002:4.2e-05:5:13
chr1	4800000	4840000	Atp6v1h:-240Kb:0.0098:0.0011:3.2:9.3
chr1	4800000	4840000	Rgs20:-240Kb:0.0098:0.0011:3.2:9.3
chr1	4840000	4880000	Atp6v1h:-200Kb:0.00064:4.4e-05:3.4:11
chr1	4840000	4880000	Rgs20:-200Kb:0.00064:4.4e-05:3.4:11
chr1	4960000	5000000	Atp6v1h:-80Kb:0.0052:0.00048:4.8:11
chr1	4960000	5000000	Rgs20:-80Kb:0.0052:0.00048:4.8:11
chr1	5000000	5040000	Atp6v1h:-40Kb:3.9e-05:8.9e-07:6.3:16
chr1	5000000	5040000	Rgs20:-40Kb:3.9e-05:8.9e-07:6.3:16
chr1	5040000	5080000	Tcea1:200Kb:0.0019:4e-05:3.4:11
chr1	5080000	5120000	Atp6v1h:40Kb:0.00064:2.9e-05:6.3:14
chr1	5080000	5120000	Npbwr1:-800Kb:0.0064:0.00013:2:7.4
chr1	5080000	5120000	Rgs20:40Kb:0.00064:2.9e-05:6.3:14
chr1	6240000	6280000	Rb1cc1:40Kb:5.6e-06:1.3e-07:6.7:13
chr1	6720000	6760000	St18:280Kb:0.00061:1.3e-05:3.6:8.9
chr1	7120000	7160000	Pcmtd1:80Kb:2.9e-10:6e-12:5.9:15
chr1	9560000	9600000	Mybl1:-120Kb:2.9e-08:5.9e-10:8.5:18
chr1	9640000	9680000	3110035E14Rik:80Kb:0.0012:5e-05:9.8:16
chr1	9680000	9720000	3110035E14Rik:120Kb:4.5e-08:9.4e-10:8.5:18
chr1	9760000	9800000	Arfgef1:-440Kb:0.0029:6.9e-05:2.1:8.4
chr1	9760000	9800000	Cops5:-240Kb:6.3e-09:1.3e-10:5.5:16
chr1	9760000	9800000	Cspp1:-240Kb:6.3e-09:1.3e-10:5.5:16
chr1	9760000	9800000	Snhg6:-160Kb:0.00024:5.1e-06:7.7:15
chr1	9760000	9800000	Snord87:-160Kb:0.00024:5.1e-06:7.7:15
chr1	9800000	9840000	Sgk3:40Kb:8.2e-05:9.7e-06:12:19
chr1	9840000	9880000	Sgk3:80Kb:7.4e-07:3.5e-08:9.8:19
chr1	9880000	9920000	Sgk3:120Kb:0.0092:0.0015:8.5:13
chr1	9920000	9960000	Sgk3:160Kb:6.4e-05:6e-06:7.7:15
chr1	10000000	10040000	Sgk3:240Kb:4e-09:9.5e-11:5.5:16
chr1	10080000	10120000	Sgk3:320Kb:3.1e-06:2.2e-07:4.3:12
chr1	10200000	10240000	Sgk3:440Kb:0.00034:4.8e-05:2.1:8.4
chr1	10840000	10880000	Prex2:-120Kb:0.004:0.00018:5.2:11
chr1	11040000	11080000	Prex2:80Kb:2.2e-07:5.1e-09:6.6:15
chr1	11160000	11200000	A830018L16Rik:-240Kb:0.00055:2.1e-05:3.6:9.3
chr1	11560000	11600000	A830018L16Rik:160Kb:0.00055:2.6e-05:4.2:9.9
chr1	11600000	11640000	A830018L16Rik:200Kb:0.0073:0.00052:3.6:8.2
chr1	13040000	13080000	Prdm14:-40Kb:9.7e-06:2e-07:8.9:16
chr1	13160000	13200000	Tram1:-400Kb:0.0018:8.5e-05:3.8:9.2
chr1	13600000	13640000	Tram1:40Kb:1.7e-05:4.1e-07:9.1:16
chr1	16560000	16600000	D030040B21Rik:-80Kb:7.9e-05:4e-06:6.3:14
chr1	16560000	16600000	Jph1:-520Kb:0.0038:0.00041:2.6:8.3
chr1	16560000	16600000	Ly96:-80Kb:7.9e-05:4e-06:6.3:14
chr1	16560000	16600000	Stau2:80Kb:2.9e-09:6.6e-11:6.3:16
chr1	16560000	16600000	Tceb1:-80Kb:7.9e-05:4e-06:6.3:14
chr1	16560000	16600000	Tmem70:-80Kb:7.9e-05:4e-06:6.3:14
chr1	16600000	16640000	Stau2:120Kb:0.0064:0.0003:5.2:11
chr1	16640000	16680000	Jph1:-440Kb:7.6e-07:2e-08:2.8:12
chr1	16760000	16800000	Jph1:-320Kb:0.0051:0.00068:3.2:8.8
chr1	16800000	16840000	Jph1:-280Kb:9e-05:5.3e-06:3.5:11
chr1	16920000	16960000	Jph1:-160Kb:9e-05:7.2e-06:4.5:12
chr1	17080000	17120000	D030040B21Rik:440Kb:2.2e-07:5.5e-09:2.8:12
chr1	17080000	17120000	Ly96:440Kb:2.2e-07:5.5e-09:2.8:12
chr1	17080000	17120000	Tceb1:440Kb:2.2e-07:5.5e-09:2.8:12
chr1	17080000	17120000	Tmem70:440Kb:2.2e-07:5.5e-09:2.8:12
chr1	20920000	20960000	Tram2:-120Kb:0.0019:3.8e-05:6.4:13
chr1	21040000	21080000	Efhc1:120Kb:0.0013:2.7e-05:6.4:13
chr1	21400000	21440000	Kcnq5:-520Kb:1.4e-05:3.9e-07:3.1:14
chr1	21440000	21480000	Kcnq5:-480Kb:6.4e-05:7e-06:3.3:13
chr1	21480000	21520000	Kcnq5:-440Kb:0.0049:0.0011:3.5:10
chr1	21560000	21600000	Kcnq5:-360Kb:2.7e-05:1.5e-06:4.1:14
chr1	21640000	21680000	Kcnq5:-280Kb:0.0049:0.001:4.9:12
chr1	21760000	21800000	Kcnq5:-160Kb:0.0049:0.00081:5.7:13
chr1	21840000	21880000	Kcnq5:-80Kb:3.2e-05:2.6e-06:7.4:17
chr1	22240000	22280000	Kcnq5:320Kb:0.00011:1.5e-05:4.4:13
chr1	23960000	24000000	Lmbrd1:-720Kb:0.0089:0.0016:1.6:10
chr1	24000000	24040000	Lmbrd1:-680Kb:0.0057:0.00086:1.6:11
chr1	24360000	24400000	Lmbrd1:-320Kb:1.2e-09:1.1e-10:4.8:23
chr1	24520000	24560000	Lmbrd1:-160Kb:3.9e-09:4.9e-10:7.3:25
chr1	24600000	24640000	Lmbrd1:-80Kb:3.5e-14:1.8e-15:11:34
chr1	24720000	24760000	Lmbrd1:40Kb:0:0:16:69
chr1	24760000	24800000	Lmbrd1:80Kb:1.2e-09:1.2e-10:11:29
chr1	30720000	30760000	Gm13363:-280Kb:0.0059:0.0011:3.3:8.6
chr1	30720000	30760000	Phf3:-200Kb:0.0036:0.00044:4.1:9.8
chr1	30720000	30760000	Ptp4a1:-280Kb:0.0059:0.0011:3.3:8.6
chr1	30760000	30800000	Gm13363:-240Kb:1.3e-14:6.7e-16:3.6:18
chr1	30760000	30800000	Ptp4a1:-240Kb:1.3e-14:6.7e-16:3.6:18
chr1	30800000	30840000	Gm13363:-200Kb:0.00029:4.4e-05:4.1:11
chr1	30800000	30840000	Ptp4a1:-200Kb:0.00029:4.4e-05:4.1:11
chr1	30840000	30880000	Gm13363:-160Kb:2.1e-11:1.6e-12:4.4:17
chr1	30840000	30880000	Phf3:-80Kb:0.0023:0.00017:5.5:12
chr1	30840000	30880000	Ptp4a1:-160Kb:2.1e-11:1.6e-12:4.4:17
chr1	30880000	30920000	Gm13363:-120Kb:7.5e-07:9.5e-08:4.8:14
chr1	30880000	30920000	Phf3:-40Kb:0.0023:0.00013:6.8:13
chr1	30880000	30920000	Ptp4a1:-120Kb:7.5e-07:9.5e-08:4.8:14
chr1	30920000	30960000	Gm13363:-80Kb:0:0:5.5:25
chr1	30920000	30960000	Ptp4a1:-80Kb:0:0:5.5:25
chr1	30960000	31000000	Gm13363:-40Kb:0.0069:0.0016:6.8:12
chr1	30960000	31000000	Ptp4a1:-40Kb:0.0069:0.0016:6.8:12
chr1	31000000	31040000	Phf3:80Kb:0:0:5.5:25
chr1	31120000	31160000	Gm13363:120Kb:5.9e-07:5.9e-08:4.8:14
chr1	31120000	31160000	Ptp4a1:120Kb:5.9e-07:5.9e-08:4.8:14
chr1	31200000	31240000	Gm13363:200Kb:0.0059:0.0012:4.1:9.4
chr1	31200000	31240000	Phf3:280Kb:0.0036:0.0004:3.3:9.1
chr1	31200000	31240000	Ptp4a1:200Kb:0.0059:0.0012:4.1:9.4
chr1	31240000	31280000	Gm13363:240Kb:0.0095:0.0024:3.6:8.6
chr1	31240000	31280000	Ptp4a1:240Kb:0.0095:0.0024:3.6:8.6
chr1	31320000	31360000	Phf3:400Kb:0.0051:0.00075:2.6:8.1
chr1	32480000	32520000	Gm9839:-80Kb:0.0021:4.4e-05:5.5:14
chr1	34000000	34040000	Bend6:40Kb:0.0092:0.00019:13:20
chr1	34120000	34160000	Bag2:320Kb:9.9e-05:2e-06:3.7:12
chr1	34120000	34160000	Ccdc115:-360Kb:0.002:4e-05:3.2:11
chr1	34120000	34160000	Dst:80Kb:2.4e-06:5.3e-08:10:20
chr1	34120000	34160000	Imp4:-360Kb:0.002:4e-05:3.2:11
chr1	34120000	34160000	Mir5103:-360Kb:0.002:4e-05:3.2:11
chr1	34120000	34160000	Ptpn18:-360Kb:0.002:4e-05:3.2:11
chr1	34160000	34200000	Dst:120Kb:0.0014:6.3e-05:8.5:15
chr1	34680000	34720000	Fam168b:-200Kb:0.0052:0.00033:4.2:10
chr1	34680000	34720000	Plekhb2:-200Kb:0.0052:0.00033:4.2:10
chr1	34760000	34800000	Fam168b:-120Kb:0.0035:0.00011:6.1:13
chr1	34760000	34800000	Plekhb2:-120Kb:0.0035:0.00011:6.1:13
chr1	34840000	34880000	Fam168b:-40Kb:0.0035:0.00015:9.3:16
chr1	34840000	34880000	Plekhb2:-40Kb:0.0035:0.00015:9.3:16
chr1	34880000	34920000	Arhgef4:40Kb:0.0082:0.00016:9.3:16
chr1	36200000	36240000	Uggt1:-80Kb:0.0083:0.00017:7.1:14
chr1	36840000	36880000	Inpp4a:-480Kb:0.0088:0.00037:4.9:13
chr1	36880000	36920000	Tmem131:-80Kb:0.003:0.00013:10:19
chr1	37120000	37160000	Tmem131:160Kb:0.0028:5.9e-05:7.4:16
chr1	37280000	37320000	4933424G06Rik:520Kb:0.00064:1.4e-05:4.5:14
chr1	37280000	37320000	Actr1b:520Kb:0.00064:1.4e-05:4.5:14
chr1	37280000	37320000	Tmem131:320Kb:0.0049:0.00031:5.4:13
chr1	37400000	37440000	Inpp4a:80Kb:0.00057:1.2e-05:10:20
chr1	37440000	37480000	Inpp4a:120Kb:0.0096:0.0006:8.5:16
chr1	37720000	37760000	2010300C02Rik:-40Kb:3.2e-05:7.1e-07:14:25
chr1	37760000	37800000	Lipt1:-160Kb:0.0003:6e-06:7.4:17
chr1	37760000	37800000	Mitd1:-160Kb:0.0003:6e-06:7.4:17
chr1	37760000	37800000	Mrpl30:-160Kb:0.0003:6e-06:7.4:17
chr1	37760000	37800000	Tsga10:-160Kb:0.0003:6e-06:7.4:17
chr1	37880000	37920000	2010300C02Rik:120Kb:0.00024:1.6e-05:8.5:18
chr1	37920000	37960000	2010300C02Rik:160Kb:0.00024:1.4e-05:7.4:17
chr1	39040000	39080000	Cnot11:-520Kb:0.0036:0.00015:3.4:12
chr1	39040000	39080000	Npas2:-200Kb:0.00017:8.1e-06:6.6:17
chr1	39040000	39080000	Rpl31:-360Kb:0.00014:2.8e-06:4.9:15
chr1	39080000	39120000	Npas2:-160Kb:0.0013:0.00012:7.1:16
chr1	39120000	39160000	Npas2:-120Kb:1.2e-06:2.9e-08:8:21
chr1	39240000	39280000	Pdcl3:200Kb:0.00026:1.2e-05:6.6:17
chr1	39360000	39400000	Npas2:120Kb:0.0011:8.1e-05:8:17
chr1	39360000	39400000	Pdcl3:320Kb:0.0023:0.00016:5.5:14
chr1	39400000	39440000	Pdcl3:360Kb:0.00026:6.9e-06:4.9:15
chr1	39440000	39480000	Cnot11:-120Kb:0.00072:1.4e-05:8:17
chr1	39480000	39520000	Pdcl3:440Kb:0.0079:0.00092:4:12
chr1	39560000	39600000	Pdcl3:520Kb:0.004:0.00037:3.4:12
chr1	39600000	39640000	Creg2:-80Kb:0.0024:5.3e-05:8.7:18
chr1	39680000	39720000	Rnf149:80Kb:0.0025:5.4e-05:8.7:18
chr1	39680000	39720000	Snord89:80Kb:0.0025:5.4e-05:8.7:18
chr1	39720000	39760000	Map4k4:-200Kb:0.00058:5.1e-05:5.6:14
chr1	39800000	39840000	Map4k4:-120Kb:0.0004:2.6e-05:6.8:16
chr1	39960000	40000000	Map4k4:40Kb:0.00016:7e-06:10:20
chr1	40000000	40040000	Creg2:320Kb:0.004:0.00017:4.8:13
chr1	40000000	40040000	Map4k4:80Kb:1e-05:2.3e-07:7.9:19
chr1	41840000	41880000	2610017I09Rik:-880Kb:9.6e-10:1.2e-10:2.7:17
chr1	41840000	41880000	2900092D14Rik:-880Kb:9.6e-10:1.2e-10:2.7:17
chr1	41840000	41880000	Pou3f3:-880Kb:9.6e-10:1.2e-10:2.7:17
chr1	41880000	41920000	2610017I09Rik:-840Kb:3.4e-05:7.3e-06:2.7:12
chr1	41880000	41920000	2900092D14Rik:-840Kb:3.4e-05:7.3e-06:2.7:12
chr1	41880000	41920000	Pou3f3:-840Kb:3.4e-05:7.3e-06:2.7:12
chr1	41920000	41960000	2610017I09Rik:-800Kb:4.8e-13:4.5e-14:2.7:19
chr1	41920000	41960000	2900092D14Rik:-800Kb:4.8e-13:4.5e-14:2.7:19
chr1	41920000	41960000	Pou3f3:-800Kb:4.8e-13:4.5e-14:2.7:19
chr1	41960000	42000000	2610017I09Rik:-760Kb:0.00085:0.00027:2.7:10
chr1	41960000	42000000	2900092D14Rik:-760Kb:0.00085:0.00027:2.7:10
chr1	41960000	42000000	Pou3f3:-760Kb:0.00085:0.00027:2.7:10
chr1	42080000	42120000	2610017I09Rik:-640Kb:0.0013:0.00046:2.9:10
chr1	42080000	42120000	2900092D14Rik:-640Kb:0.0013:0.00046:2.9:10
chr1	42080000	42120000	Pou3f3:-640Kb:0.0013:0.00046:2.9:10
chr1	42280000	42320000	2610017I09Rik:-440Kb:0:0:3.4:24
chr1	42280000	42320000	2900092D14Rik:-440Kb:0:0:3.4:24
chr1	42280000	42320000	Pou3f3:-440Kb:0:0:3.4:24
chr1	42320000	42360000	2610017I09Rik:-400Kb:0.00026:7.4e-05:3.5:12
chr1	42320000	42360000	2900092D14Rik:-400Kb:0.00026:7.4e-05:3.5:12
chr1	42320000	42360000	Pou3f3:-400Kb:0.00026:7.4e-05:3.5:12
chr1	42360000	42400000	2610017I09Rik:-360Kb:0.0015:0.00058:3.6:11
chr1	42360000	42400000	2900092D14Rik:-360Kb:0.0015:0.00058:3.6:11
chr1	42360000	42400000	Pou3f3:-360Kb:0.0015:0.00058:3.6:11
chr1	42520000	42560000	2610017I09Rik:-200Kb:4.4e-09:6.8e-10:4.5:18
chr1	42520000	42560000	2900092D14Rik:-200Kb:4.4e-09:6.8e-10:4.5:18
chr1	42520000	42560000	Pou3f3:-200Kb:4.4e-09:6.8e-10:4.5:18
chr1	42560000	42600000	2610017I09Rik:-160Kb:0.00026:6.5e-05:4.9:13
chr1	42560000	42600000	2900092D14Rik:-160Kb:0.00026:6.5e-05:4.9:13
chr1	42560000	42600000	Pou3f3:-160Kb:0.00026:6.5e-05:4.9:13
chr1	42600000	42640000	2610017I09Rik:-120Kb:0.0025:0.001:5.4:12
chr1	42600000	42640000	2900092D14Rik:-120Kb:0.0025:0.001:5.4:12
chr1	42600000	42640000	Pou3f3:-120Kb:0.0025:0.001:5.4:12
chr1	42680000	42720000	2610017I09Rik:-40Kb:2.3e-06:4.2e-07:8.2:19
chr1	42680000	42720000	2900092D14Rik:-40Kb:2.3e-06:4.2e-07:8.2:19
chr1	42680000	42720000	Pou3f3:-40Kb:2.3e-06:4.2e-07:8.2:19
chr1	42760000	42800000	2610017I09Rik:40Kb:1.3e-13:8.1e-15:8.2:25
chr1	42760000	42800000	2900092D14Rik:40Kb:1.3e-13:8.1e-15:8.2:25
chr1	42760000	42800000	Pou3f3:40Kb:1.3e-13:8.1e-15:8.2:25
chr1	43160000	43200000	Fhl2:-40Kb:4.9e-05:3.1e-06:9.9:19
chr1	43240000	43280000	Fhl2:40Kb:3.9e-12:8.2e-14:9.9:24
chr1	43280000	43320000	Fhl2:80Kb:5.5e-08:2.3e-09:7.5:19
chr1	43520000	43560000	Nck2:40Kb:7.6e-06:1.7e-07:9.9:19
chr1	44160000	44200000	Mettl21e:-80Kb:0.0013:5.3e-05:4.5:9.9
chr1	44200000	44240000	Mettl21e:-40Kb:0.0013:2.9e-05:4.7:10
chr1	44240000	44280000	Ercc5:40Kb:0.0044:9.3e-05:4.7:10
chr1	44280000	44320000	4930521E06Rik:-520Kb:6.8e-07:1.5e-08:2.3:10
chr1	44520000	44560000	Gulp1:-80Kb:0.00012:2.6e-06:3.9:10
chr1	44560000	44600000	Gulp1:-40Kb:0.0079:0.00035:4.7:9.3
chr1	44920000	44960000	4930521E06Rik:120Kb:0.00077:3.4e-05:3.5:9.2
chr1	45080000	45120000	4930521E06Rik:280Kb:0.0014:9.2e-05:2.7:8.1
chr1	45120000	45160000	Col3a1:-240Kb:0.00019:3.9e-06:2.9:8.9
chr1	45920000	45960000	Slc40a1:-40Kb:0.0094:0.00019:6.1:11
chr1	46360000	46400000	Dnahc7b:240Kb:0.0049:0.00033:3:8.8
chr1	46440000	46480000	Dnahc7b:320Kb:0.00066:1.5e-05:2.5:9.6
chr1	46560000	46600000	Dnahc7b:440Kb:0.0011:4.7e-05:0.97:7.6
chr1	46960000	47000000	Slc39a10:80Kb:7.7e-07:3.6e-08:6.4:17
chr1	47000000	47040000	Slc39a10:120Kb:5.4e-12:1.3e-13:5:19
chr1	47040000	47080000	Slc39a10:160Kb:0.00063:4.4e-05:4.2:12
chr1	47120000	47160000	Slc39a10:240Kb:0.00083:7.7e-05:3.3:11
chr1	50960000	51000000	9330175M20Rik:-400Kb:1.9e-09:4.4e-11:3.9:15
chr1	50960000	51000000	Nabp1:-560Kb:0.0018:3.7e-05:3.1:9.8
chr1	51000000	51040000	9330175M20Rik:-360Kb:5.1e-06:2.4e-07:4.2:12
chr1	51080000	51120000	Tmeff2:120Kb:0.0072:0.00085:7.7:13
chr1	51360000	51400000	Tmeff2:400Kb:1.9e-10:5.6e-12:3.9:15
chr1	51520000	51560000	Tmeff2:560Kb:0.00018:1.1e-05:3.1:9.8
chr1	51640000	51680000	Nabp1:120Kb:0.002:8.1e-05:7.7:14
chr1	51640000	51680000	Tmeff2:680Kb:0.0028:0.00024:2.8:8.2
chr1	51680000	51720000	Stat4:-360Kb:0.0039:7.8e-05:4.2:11
chr1	51720000	51760000	Myo1b:-240Kb:0.0039:0.00024:5.5:12
chr1	51840000	51880000	Myo1b:-120Kb:0.00019:8e-06:7.7:16
chr1	51880000	51920000	Myo1b:-80Kb:0.00019:7.5e-06:9:17
chr1	52200000	52240000	Tmem194b:-480Kb:0.003:0.00072:3.5:9.5
chr1	52240000	52280000	Tmem194b:-440Kb:0.0081:0.0024:3.8:9
chr1	52280000	52320000	Tmem194b:-400Kb:5.4e-06:8e-07:4.1:13
chr1	52320000	52360000	Inpp1:-520Kb:0.0034:0.00014:3.3:10
chr1	52360000	52400000	Tmem194b:-320Kb:0.00015:3.1e-05:4.9:12
chr1	52520000	52560000	Tmem194b:-160Kb:4.1e-11:1.2e-12:6.2:19
chr1	52560000	52600000	Tmem194b:-120Kb:3.6e-05:6.3e-06:6.9:15
chr1	52640000	52680000	Nab1:120Kb:1.8e-05:7.8e-07:6.9:16
chr1	52680000	52720000	Gls:400Kb:3.5e-05:7.1e-07:4.1:13
chr1	52680000	52720000	Inpp1:-160Kb:3.2e-06:6.7e-08:6.2:16
chr1	52680000	52720000	Mfsd6:-80Kb:6.9e-08:1.5e-09:8:19
chr1	52680000	52720000	Nab1:160Kb:5.8e-11:1.3e-12:6.2:19
chr1	52760000	52800000	Tmem194b:80Kb:4.7e-08:2.8e-09:8:19
chr1	52800000	52840000	Tmem194b:120Kb:7.7e-07:9.1e-08:6.9:17
chr1	52840000	52880000	Tmem194b:160Kb:7.7e-07:7.1e-08:6.2:16
chr1	53080000	53120000	Tmem194b:400Kb:0.0078:0.0021:4.1:9.4
chr1	53800000	53840000	Dnahc7a:40Kb:1.8e-05:3.9e-07:9.7:19
chr1	54080000	54120000	Hecw2:-160Kb:3.2e-05:6.9e-07:5.6:15
chr1	54840000	54880000	Ankrd44:-120Kb:0.0069:0.00015:7:14
chr1	55040000	55080000	Hspd1:-80Kb:6.7e-05:1.3e-06:8.2:17
chr1	55040000	55080000	Hspe1:-80Kb:6.7e-05:1.3e-06:8.2:17
chr1	55480000	55520000	Plcl1:40Kb:1.6e-05:8e-07:11:19
chr1	55520000	55560000	Plcl1:80Kb:3.4e-05:2.6e-06:8.2:16
chr1	55720000	55760000	Plcl1:280Kb:0.002:0.00039:4.8:11
chr1	55760000	55800000	Plcl1:320Kb:6.4e-09:1.6e-10:4.2:15
chr1	55800000	55840000	Plcl1:360Kb:0.0019:0.00034:3.7:9.6
chr1	55840000	55880000	Plcl1:400Kb:0.001:0.00013:3.3:9.6
chr1	55880000	55920000	Plcl1:440Kb:0.0016:0.00024:3:9
chr1	55920000	55960000	Plcl1:480Kb:0.00048:4.8e-05:2.2:9
chr1	56000000	56040000	9130024F11Rik:-1000Kb:2e-11:2.6e-12:3.6:17
chr1	56000000	56040000	Satb2:-1000Kb:2e-11:2.6e-12:3.6:17
chr1	56120000	56160000	9130024F11Rik:-880Kb:1.8e-05:3.5e-06:3.7:12
chr1	56120000	56160000	Satb2:-880Kb:1.8e-05:3.5e-06:3.7:12
chr1	56280000	56320000	9130024F11Rik:-720Kb:0:0:3.8:20
chr1	56280000	56320000	Satb2:-720Kb:0:0:3.8:20
chr1	56400000	56440000	9130024F11Rik:-600Kb:0.0078:0.0023:3.9:9.3
chr1	56400000	56440000	Satb2:-600Kb:0.0078:0.0023:3.9:9.3
chr1	56840000	56880000	9130024F11Rik:-160Kb:0.00047:0.00012:4.8:12
chr1	56840000	56880000	Satb2:-160Kb:0.00047:0.00012:4.8:12
chr1	56880000	56920000	9130024F11Rik:-120Kb:2.3e-10:3.8e-11:5.1:17
chr1	56880000	56920000	Satb2:-120Kb:2.3e-10:3.8e-11:5.1:17
chr1	56920000	56960000	9130024F11Rik:-80Kb:1.1e-15:1.1e-16:5.4:21
chr1	56920000	56960000	Satb2:-80Kb:1.1e-15:1.1e-16:5.4:21
chr1	56960000	57000000	9130024F11Rik:-40Kb:1.1e-15:1.1e-16:6.1:22
chr1	56960000	57000000	9130227L01Rik:1000Kb:0.002:4.3e-05:3.6:11
chr1	56960000	57000000	Satb2:-40Kb:1.1e-15:1.1e-16:6.1:22
chr1	57000000	57040000	BC055402:-240Kb:0.00073:1.5e-05:4.5:12
chr1	57240000	57280000	9130024F11Rik:240Kb:0.00016:3.7e-05:4.5:12
chr1	57240000	57280000	Satb2:240Kb:0.00016:3.7e-05:4.5:12
chr1	57480000	57520000	Kctd18:-520Kb:0.00033:7e-06:4.1:12
chr1	58440000	58480000	Cflar:-320Kb:0.0035:0.00064:3.1:9.1
chr1	58480000	58520000	Cflar:-280Kb:0.0053:0.0011:4.6:10
chr1	58520000	58560000	Cflar:-240Kb:5.3e-05:4.1e-06:5:13
chr1	58520000	58560000	Gm20257:-160Kb:3.4e-05:1.4e-06:6.2:15
chr1	58560000	58600000	Cflar:-200Kb:0.0071:0.0019:5.5:11
chr1	58600000	58640000	Cflar:-160Kb:0.00045:7.2e-05:6.2:13
chr1	58640000	58680000	Cflar:-120Kb:0.00013:1.4e-05:7.2:15
chr1	58680000	58720000	Cflar:-80Kb:2.4e-05:1.2e-06:8.8:18
chr1	58760000	58800000	Fam126b:120Kb:0.00023:4.9e-06:7.2:15
chr1	58760000	58800000	Gm20257:80Kb:3.4e-05:9.9e-07:8.8:18
chr1	58760000	58800000	Ndufb3:120Kb:0.00023:4.9e-06:7.2:15
chr1	58760000	58800000	Stradb:-240Kb:0.0047:9.3e-05:5:12
chr1	58760000	58800000	Trak2:-240Kb:0.0047:9.3e-05:5:12
chr1	58800000	58840000	Cflar:40Kb:0.0071:0.0018:13:18
chr1	58920000	58960000	Cflar:160Kb:4.8e-08:1.3e-09:6.2:17
chr1	59000000	59040000	Cflar:240Kb:0.00031:4.1e-05:5:12
chr1	59640000	59680000	Als2:360Kb:2.7e-06:6.1e-08:4.1:15
chr1	59640000	59680000	Cdk15:360Kb:2.7e-06:6.1e-08:4.1:15
chr1	59680000	59720000	Als2:400Kb:0.0015:6.9e-05:3.9:12
chr1	59680000	59720000	Cdk15:400Kb:0.0015:6.9e-05:3.9:12
chr1	59920000	59960000	Fam117b:-40Kb:9.3e-05:3.9e-06:12:21
chr1	60040000	60080000	Fam117b:80Kb:3e-05:6.4e-07:9.3:19
chr1	60840000	60880000	Raph1:240Kb:0.0012:5.6e-05:6.6:13
chr1	60880000	60920000	Abi2:440Kb:0.0079:0.00021:4.1:10
chr1	60880000	60920000	Raph1:280Kb:2.7e-09:6.1e-11:5.9:17
chr1	60920000	60960000	Abi2:480Kb:0.0079:0.00034:3.8:9.8
chr1	62640000	62680000	Nrp2:-80Kb:0.0014:7.2e-05:5.2:12
chr1	62680000	62720000	Nrp2:-40Kb:0.0023:0.00018:6:12
chr1	62800000	62840000	4930487H11Rik:-40Kb:3.6e-06:8.2e-08:6:15
chr1	62800000	62840000	Nrp2:80Kb:3.7e-06:9.3e-08:5.2:14
chr1	62880000	62920000	4930487H11Rik:40Kb:0.0023:0.0001:6:12
chr1	63080000	63120000	Gm11602:-80Kb:0.0092:0.00037:2.7:9.5
chr1	63080000	63120000	Ino80d:-80Kb:0.0092:0.00037:2.7:9.5
chr1	63120000	63160000	Eef1b2:-80Kb:0.00056:1.2e-05:2.7:11
chr1	63120000	63160000	Gm11602:-40Kb:5e-06:1e-07:3.5:14
chr1	63120000	63160000	Ino80d:-40Kb:5e-06:1e-07:3.5:14
chr1	63120000	63160000	Ndufs1:-80Kb:0.00056:1.2e-05:2.7:11
chr1	63120000	63160000	Snora41:-80Kb:0.00056:1.2e-05:2.7:11
chr1	63800000	63840000	Gm13749:-200Kb:0.0028:0.00018:6.2:15
chr1	64000000	64040000	4933402D24Rik:200Kb:0.0011:0.0001:6.2:15
chr1	64040000	64080000	4933402D24Rik:240Kb:0.0011:0.00011:5.7:15
chr1	64080000	64120000	4933402D24Rik:280Kb:6.2e-05:3e-06:5.3:16
chr1	64120000	64160000	4933402D24Rik:320Kb:0.0014:0.00017:5:14
chr1	64120000	64160000	Gm13749:120Kb:0.00079:1.7e-05:8:18
chr1	64480000	64520000	4933402D24Rik:680Kb:6.9e-08:1.7e-09:3.5:18
chr1	64480000	64520000	Gm13749:480Kb:0.0028:0.00017:4.1:13
chr1	64720000	64760000	Plekhm3:-280Kb:0.0034:0.00025:5.3:12
chr1	64760000	64800000	Plekhm3:-240Kb:1.1e-10:2.6e-12:5.7:20
chr1	64960000	65000000	Fzd5:200Kb:1.6e-06:6.6e-08:6.2:18
chr1	64960000	65000000	Plekhm3:-40Kb:6.3e-09:3.1e-10:14:26
chr1	65000000	65040000	Fzd5:240Kb:3.1e-08:6.3e-10:5.7:20
chr1	66120000	66160000	Pth2r:800Kb:5.7e-07:1.3e-08:2.6:13
chr1	66160000	66200000	Map2:-40Kb:0.0065:0.0011:10:17
chr1	66280000	66320000	Map2:80Kb:0.00014:1.1e-05:7.4:16
chr1	66320000	66360000	Map2:120Kb:0.00067:7.8e-05:6.2:14
chr1	66360000	66400000	Map2:160Kb:9.7e-09:2.3e-10:5.4:18
chr1	66400000	66440000	Map2:200Kb:3.8e-07:1.8e-08:4.9:16
chr1	66440000	66480000	Map2:240Kb:0.00014:1.3e-05:4.5:13
chr1	66520000	66560000	Map2:320Kb:0.0065:0.00096:3.9:10
chr1	66920000	66960000	Myl1:-40Kb:1.5e-10:3.1e-12:0:13
chr1	67000000	67040000	Myl1:40Kb:0.0034:0.00014:0:6.8
chr1	67040000	67080000	Myl1:80Kb:0.0081:0.0005:0:6.2
chr1	68160000	68200000	Erbb4:-960Kb:0.00057:2.7e-05:2.2:7
chr1	68920000	68960000	Erbb4:-200Kb:0.002:0.00014:3.5:7.8
chr1	69080000	69120000	Erbb4:-40Kb:1.6e-08:3.7e-10:5.7:13
chr1	69160000	69200000	Erbb4:40Kb:0.0071:0.00068:5.7:9.4
chr1	69800000	69840000	Ikzf2:80Kb:0.0087:0.0002:4.9:8.7
chr1	71760000	71800000	Atic:160Kb:0.0086:0.00018:4.3:9.3
chr1	71960000	72000000	Gm8883:40Kb:0.0056:0.00025:7.3:12
chr1	72000000	72040000	Gm8883:80Kb:2.4e-05:5.5e-07:5.6:13
chr1	72480000	72520000	March4:-80Kb:0.00049:2.1e-05:8:15
chr1	72520000	72560000	March4:-40Kb:0.00018:3.9e-06:11:19
chr1	73120000	73160000	Igfbp5:200Kb:0.0023:0.00036:5:11
chr1	73320000	73360000	D530049I02Rik:-120Kb:0.0013:2.7e-05:6.5:15
chr1	73320000	73360000	Igfbp5:400Kb:1.6e-06:8e-08:3.5:13
chr1	73320000	73360000	Pinc:-120Kb:0.0013:2.7e-05:6.5:15
chr1	73600000	73640000	Igfbp5:680Kb:1.2e-05:9.2e-07:2.6:11
chr1	73640000	73680000	Igfbp5:720Kb:1.2e-06:3e-08:2.6:13
chr1	73680000	73720000	Igfbp5:760Kb:0.0023:0.00031:2.5:8.8
chr1	73840000	73880000	Igfbp5:920Kb:0.0073:0.0013:2.3:7.8
chr1	73880000	73920000	Igfbp5:960Kb:5.4e-05:5.6e-06:2.2:10
chr1	74320000	74360000	Ctdsp1:-80Kb:4.2e-08:8.7e-10:13:29
chr1	74320000	74360000	Gm216:-80Kb:4.2e-08:8.7e-10:13:29
chr1	74320000	74360000	Slc11a1:-80Kb:4.2e-08:8.7e-10:13:29
chr1	74400000	74440000	Aamp:80Kb:5.6e-08:1.1e-09:13:29
chr1	74400000	74440000	Gpbar1:80Kb:5.6e-08:1.1e-09:13:29
chr1	74400000	74440000	Pnkd:80Kb:5.6e-08:1.1e-09:13:29
chr1	74400000	74440000	Tmbim1:80Kb:5.6e-08:1.1e-09:13:29
chr1	75240000	75280000	Asic4:-200Kb:1.7e-05:3.8e-07:5.6:18
chr1	75240000	75280000	Chpf:-200Kb:1.7e-05:3.8e-07:5.6:18
chr1	75240000	75280000	Tmem198:-200Kb:1.7e-05:3.8e-07:5.6:18
chr1	75440000	75480000	Ptprn:200Kb:5.3e-05:1.2e-06:5.6:18
chr1	75440000	75480000	Resp18:200Kb:5.3e-05:1.2e-06:5.6:18
chr1	75560000	75600000	Asic4:120Kb:6.1e-05:2.7e-06:5.2:17
chr1	75560000	75600000	Chpf:120Kb:6.1e-05:2.7e-06:5.2:17
chr1	75560000	75600000	Gmppa:160Kb:0.00027:5.8e-06:4.2:16
chr1	75560000	75600000	Inha:80Kb:2.7e-05:5.3e-07:7:20
chr1	75560000	75600000	Obsl1:80Kb:2.7e-05:5.3e-07:7:20
chr1	75560000	75600000	Slc4a3:40Kb:0.002:4.2e-05:9.7:20
chr1	75560000	75600000	Stk11ip:80Kb:2.7e-05:5.3e-07:7:20
chr1	75560000	75600000	Tmem198:120Kb:6.1e-05:2.7e-06:5.2:17
chr1	75640000	75680000	Gm17751:-840Kb:1.5e-06:4.3e-08:3.3:14
chr1	75840000	75880000	Gm17751:-640Kb:0.00021:1.2e-05:3.4:12
chr1	76120000	76160000	Gm17751:-360Kb:0.0099:0.002:4:10
chr1	76480000	76520000	Epha4:-1000Kb:0.00015:7.6e-06:3.2:11
chr1	76560000	76600000	Gm17751:80Kb:0.00059:8.6e-05:7.4:15
chr1	76600000	76640000	Gm17751:120Kb:0.0066:0.0012:6.2:13
chr1	77080000	77120000	Epha4:-400Kb:0.00015:1.1e-05:3.8:12
chr1	77080000	77120000	Gm17751:600Kb:0.00022:2.4e-05:3.4:12
chr1	77360000	77400000	Epha4:-120Kb:0.00031:3e-05:6.2:14
chr1	77400000	77440000	Epha4:-80Kb:8.5e-05:2.1e-06:7.4:16
chr1	77440000	77480000	Epha4:-40Kb:0.0056:0.00068:9.7:16
chr1	77480000	77520000	Gm17751:1000Kb:0.00022:2.6e-05:3.2:11
chr1	78200000	78240000	Sgpp2:-80Kb:0.0066:0.00013:6.8:14
chr1	78520000	78560000	Acsl3:-120Kb:2.5e-12:1.6e-13:5.1:20
chr1	78520000	78560000	Utp14b:-120Kb:2.5e-12:1.6e-13:5.1:20
chr1	78560000	78600000	Acsl3:-80Kb:0:0:5.5:28
chr1	78560000	78600000	Utp14b:-80Kb:0:0:5.5:28
chr1	78600000	78640000	Acsl3:-40Kb:0.00013:1.1e-05:6.3:15
chr1	78600000	78640000	Utp14b:-40Kb:0.00013:1.1e-05:6.3:15
chr1	78680000	78720000	Acsl3:40Kb:7.5e-13:3.2e-14:6.3:21
chr1	78680000	78720000	Utp14b:40Kb:7.5e-13:3.2e-14:6.3:21
chr1	80080000	80120000	Mrpl44:320Kb:0.001:2.1e-05:4.1:10
chr1	80840000	80880000	Nyap2:-200Kb:1.2e-05:5.7e-07:3.9:11
chr1	80880000	80920000	Nyap2:-160Kb:0.0054:0.00065:4.3:9.2
chr1	81000000	81040000	Nyap2:-40Kb:9.4e-05:6.7e-06:7.2:14
chr1	81160000	81200000	Nyap2:120Kb:0.007:0.001:4.8:9.4
chr1	81200000	81240000	Nyap2:160Kb:0.0043:0.00041:4.3:9.4
chr1	81280000	81320000	Nyap2:240Kb:1.2e-05:5.5e-07:3.7:11
chr1	82800000	82840000	Slc19a3:-200Kb:5.9e-08:1.2e-09:4.9:16
chr1	83000000	83040000	Agfg1:200Kb:3.9e-08:8.3e-10:4.9:16
chr1	84520000	84560000	A530032D15Rik:-560Kb:2.7e-05:2.3e-06:2.5:12
chr1	84680000	84720000	A530032D15Rik:-400Kb:8.9e-05:9.8e-06:3:12
chr1	84760000	84800000	A530032D15Rik:-320Kb:5.9e-09:3.9e-10:3.4:17
chr1	84920000	84960000	A530032D15Rik:-160Kb:0:0:5:25
chr1	85080000	85120000	C130026I21Rik:-160Kb:0:0:5:33
chr1	85080000	85120000	Dner:400Kb:0.0027:5.9e-05:3:12
chr1	85080000	85120000	Mir5126:400Kb:0.0027:5.9e-05:3:12
chr1	85080000	85120000	Slc16a14:160Kb:0:0:5:25
chr1	85240000	85280000	A530032D15Rik:160Kb:0:0:5:33
chr1	87480000	87520000	Itm2c:-280Kb:1.9e-07:8.3e-09:3.2:17
chr1	87720000	87760000	Sp110:240Kb:0.007:0.00032:3.6:11
chr1	87720000	87760000	Sp140:240Kb:0.007:0.00032:3.6:11
chr1	87760000	87800000	2810459M11Rik:-160Kb:1.2e-05:2.4e-07:5:17
chr1	87760000	87800000	Sp110:280Kb:9.7e-08:2.2e-09:3.2:17
chr1	87760000	87800000	Sp140:280Kb:9.7e-08:2.2e-09:3.2:17
chr1	87760000	87800000	Spata3:-120Kb:2.5e-07:5.4e-09:6.3:20
chr1	87800000	87840000	2810459M11Rik:-120Kb:6.6e-05:2.8e-06:6.3:17
chr1	87880000	87920000	Itm2c:120Kb:1.4e-07:2.9e-09:6.3:20
chr1	87880000	87920000	Sp110:400Kb:0.0097:0.0009:2.4:9.5
chr1	87880000	87920000	Sp140:400Kb:0.0097:0.0009:2.4:9.5
chr1	87920000	87960000	4933407L21Rik:120Kb:7.3e-05:1.6e-06:6.3:17
chr1	87920000	87960000	Itm2c:160Kb:1.6e-06:1e-07:5:17
chr1	88240000	88280000	Ptma:-160Kb:0.00035:2.4e-05:1.3:12
chr1	88320000	88360000	Ptma:-80Kb:0:0:1.9:29
chr1	88320000	88360000	Sp110:840Kb:0.0097:0.00078:0.24:7.4
chr1	88320000	88360000	Sp140:840Kb:0.0097:0.00078:0.24:7.4
chr1	88360000	88400000	Cops7b:-120Kb:0.00033:7.2e-06:1.5:14
chr1	88360000	88400000	Ptma:-40Kb:0:0:2.7:40
chr1	88400000	88440000	1700019O17Rik:80Kb:0:0:1.9:29
chr1	88400000	88440000	C130036L24Rik:160Kb:0.00073:1.5e-05:1.3:12
chr1	88400000	88440000	Ncl:160Kb:0.00073:1.5e-05:1.3:12
chr1	88400000	88440000	Snora75:160Kb:0.00073:1.5e-05:1.3:12
chr1	88400000	88440000	Snord82:160Kb:0.00073:1.5e-05:1.3:12
chr1	89280000	89320000	Atg16l1:-360Kb:0.0016:3.7e-05:4.4:13
chr1	89400000	89440000	Inpp5d:-80Kb:2.4e-06:5e-08:9.8:21
chr1	89560000	89600000	3110079O15Rik:200Kb:0.0041:0.00017:6.9:16
chr1	89560000	89600000	Inpp5d:80Kb:0.00084:3.5e-05:9.8:18
chr1	89600000	89640000	3110079O15Rik:240Kb:8.8e-06:1.8e-07:6.3:19
chr1	89800000	89840000	Atg16l1:160Kb:0.0069:0.00031:7.5:15
chr1	90800000	90840000	2410088K16Rik:160Kb:0.0077:0.00037:6.5:13
chr1	90840000	90880000	2410088K16Rik:200Kb:0.0077:0.00035:5.7:12
chr1	91920000	91960000	Cops8:-560Kb:1.6e-07:9.2e-09:3.2:13
chr1	91960000	92000000	Cops8:-520Kb:0.003:0.00035:3.4:9.4
chr1	92000000	92040000	Cops8:-480Kb:0.0039:0.00065:3.6:9.3
chr1	92040000	92080000	Cops8:-440Kb:0.003:0.00042:3.8:9.8
chr1	92080000	92120000	Cops8:-400Kb:1e-11:2.8e-13:4.1:17
chr1	92120000	92160000	Cops8:-360Kb:0.003:0.00037:4.5:10
chr1	92200000	92240000	Cops8:-280Kb:0.0074:0.0015:5.4:11
chr1	92440000	92480000	Cxcr7:360Kb:2.1e-05:1e-06:4.5:13
chr1	92480000	92520000	Cxcr7:400Kb:1.2e-12:3e-14:4.1:17
chr1	93160000	93200000	1700020N18Rik:-120Kb:0.0048:0.00015:7.7:15
chr1	93160000	93200000	Hes6:-120Kb:0.0048:0.00015:7.7:15
chr1	93160000	93200000	Ilkap:-120Kb:0.0048:0.00015:7.7:15
chr1	93280000	93320000	Scly:120Kb:0.0033:6.5e-05:7.7:15
chr1	93360000	93400000	1700020N18Rik:80Kb:0.0048:0.00022:9.5:16
chr1	93360000	93400000	Hes6:80Kb:0.0048:0.00022:9.5:16
chr1	93360000	93400000	Ilkap:80Kb:0.0048:0.00022:9.5:16
chr1	93400000	93440000	Hdac4:-640Kb:0.0098:0.0032:3.3:9.1
chr1	93880000	93920000	Hdac4:-160Kb:0.0017:0.00045:7.2:14
chr1	93920000	93960000	Hdac4:-120Kb:0.00069:0.00016:8.1:16
chr1	93960000	94000000	Hdac4:-80Kb:0:0:9.5:28
chr1	94000000	94040000	Hdac4:-40Kb:4.1e-05:4.9e-06:12:22
chr1	94160000	94200000	Hdac4:120Kb:6.8e-05:1.2e-05:8.1:17
chr1	94200000	94240000	Hdac4:160Kb:0.00065:0.00013:7.2:15
chr1	94240000	94280000	Hdac4:200Kb:5.9e-05:8.7e-06:6.6:16
chr1	94280000	94320000	Hdac4:240Kb:2.5e-13:1.5e-14:6.1:22
chr1	94320000	94360000	Hdac4:280Kb:1.6e-06:1.4e-07:5.4:16
chr1	94560000	94600000	Hdac4:520Kb:0.0098:0.0032:3.7:9.5
chr1	95000000	95040000	Ano7:-240Kb:0.0039:0.00016:5.5:12
chr1	95000000	95040000	Ppp1r7:-240Kb:0.0039:0.00016:5.5:12
chr1	95240000	95280000	Stk25:-280Kb:0.00044:4e-05:5.2:12
chr1	95360000	95400000	D2hgdh:-360Kb:0.009:0.00058:0.73:6.6
chr1	95360000	95400000	Gal3st2:-360Kb:0.009:0.00058:0.73:6.6
chr1	95520000	95560000	Ano7:280Kb:0.0021:4.4e-05:5.2:12
chr1	95520000	95560000	Bok:-40Kb:9.9e-09:2e-10:12:23
chr1	95520000	95560000	D2hgdh:-200Kb:8.1e-06:3.5e-07:1.1:10
chr1	95520000	95560000	Gal3st2:-200Kb:8.1e-06:3.5e-07:1.1:10
chr1	95520000	95560000	Ppp1r7:280Kb:0.0021:4.4e-05:5.2:12
chr1	95560000	95600000	Stk25:40Kb:1.2e-08:2.8e-10:12:23
chr1	95600000	95640000	Stk25:80Kb:9.2e-06:5.3e-07:8.9:18
chr1	95720000	95760000	Stk25:200Kb:9.2e-06:6.2e-07:1.1:10
chr1	95840000	95880000	Pdcd1:-80Kb:0:0:3.9:24
chr1	95960000	96000000	Pdcd1:40Kb:1.6e-09:6.7e-11:4.8:16
chr1	96120000	96160000	D2hgdh:400Kb:7.1e-10:1.5e-11:2.4:14
chr1	96120000	96160000	Gal3st2:400Kb:7.1e-10:1.5e-11:2.4:14
chr1	96240000	96280000	Gm9994:440Kb:0:0:2.3:18
chr1	97120000	97160000	St8sia4:-440Kb:0.00041:3.6e-05:2.3:7
chr1	97200000	97240000	St8sia4:-360Kb:5.5e-11:1.6e-12:2.5:11
chr1	97480000	97520000	St8sia4:-80Kb:0.00041:3.1e-05:3.9:8.7
chr1	97560000	97600000	Fam174a:360Kb:3.1e-10:7e-12:2.5:11
chr1	98560000	98600000	St8sia4:1000Kb:0.0034:0.0004:1.6:5.6
chr1	98720000	98760000	Slco6b1:-160Kb:8.1e-06:1.7e-07:4.6:13
chr1	99440000	99480000	D1Ertd622e:-80Kb:0.0082:0.00036:6.8:15
chr1	99520000	99560000	Slco6d1:-760Kb:0.00018:4.2e-05:2:10
chr1	99640000	99680000	Slco6d1:-640Kb:2e-08:1.3e-09:2.1:15
chr1	99680000	99720000	Slco6d1:-600Kb:0:0:2.2:25
chr1	99720000	99760000	Slco6d1:-560Kb:0.00029:7.7e-05:2.3:10
chr1	99760000	99800000	Slco6d1:-520Kb:6.4e-05:1.3e-05:2.4:11
chr1	99840000	99880000	B230216N24Rik:-80Kb:2.9e-06:6.8e-08:6.8:19
chr1	99840000	99880000	Pam:-120Kb:4.7e-07:1e-08:5.4:18
chr1	99840000	99880000	Slco6d1:-440Kb:3e-06:2.9e-07:2.6:13
chr1	99920000	99960000	Slco6d1:-360Kb:0.0061:0.0026:2.9:9
chr1	99960000	100000000	Slco6d1:-320Kb:5.9e-05:9.8e-06:3.1:12
chr1	100000000	100040000	Slco6d1:-280Kb:0.0037:0.0013:3.4:9.9
chr1	100040000	100080000	Slco6d1:-240Kb:0.0016:0.00051:3.7:11
chr1	100080000	100120000	Slco6d1:-200Kb:0.0011:0.00033:4.1:11
chr1	100160000	100200000	Pam:200Kb:0.0025:0.00016:4.1:12
chr1	100200000	100240000	Slco6d1:-80Kb:0.0044:0.0017:6.8:13
chr1	100240000	100280000	Slco6d1:-40Kb:5.9e-05:9.4e-06:9.9:19
chr1	100280000	100320000	D1Ertd622e:760Kb:0.0082:0.00026:2:10
chr1	100280000	100320000	Gin1:640Kb:3.5e-06:7e-08:2.1:15
chr1	100280000	100320000	Pam:320Kb:0.00066:2.9e-05:3.1:12
chr1	100280000	100320000	Ppip5k2:640Kb:3.5e-06:7e-08:2.1:15
chr1	106680000	106720000	Cdh20:40Kb:0.0029:6.4e-05:5.4:11
chr1	107960000	108000000	Bcl2:-640Kb:0.00023:4.9e-05:2.7:11
chr1	108040000	108080000	Bcl2:-560Kb:0.003:0.00099:3:9.3
chr1	108120000	108160000	Bcl2:-480Kb:0.0027:0.00083:3.3:9.7
chr1	108120000	108160000	Gm20753:80Kb:2.9e-10:6.6e-12:10:24
chr1	108120000	108160000	Phlpp1:80Kb:2.9e-10:6.6e-12:10:24
chr1	108200000	108240000	Bcl2:-400Kb:0.0077:0.0028:3.7:9.3
chr1	108240000	108280000	Bcl2:-360Kb:0.00028:6.7e-05:3.9:12
chr1	108240000	108280000	Gm20753:200Kb:4e-06:1.8e-07:5.7:16
chr1	108240000	108280000	Phlpp1:200Kb:4e-06:1.8e-07:5.7:16
chr1	108280000	108320000	Bcl2:-320Kb:1.7e-05:1.5e-06:4.2:14
chr1	108280000	108320000	Gm20753:240Kb:0.00029:2e-05:5.1:14
chr1	108280000	108320000	Phlpp1:240Kb:0.00029:2e-05:5.1:14
chr1	108320000	108360000	Bcl2:-280Kb:3.8e-05:4.6e-06:4.6:14
chr1	108400000	108440000	Bcl2:-200Kb:6.2e-05:1.1e-05:5.7:14
chr1	108440000	108480000	Bcl2:-160Kb:5.7e-07:1.7e-08:6.5:18
chr1	108480000	108520000	Bcl2:-120Kb:7.7e-06:4.6e-07:7.8:18
chr1	108520000	108560000	Bcl2:-80Kb:5.2e-05:7.8e-06:10:19
chr1	108760000	108800000	Bcl2:160Kb:0.00071:0.00019:2.5:9.7
chr1	109000000	109040000	Serpinb10:-400Kb:2.4e-11:4.7e-13:2.5:13
chr1	109000000	109040000	Serpinb2:-400Kb:2.4e-11:4.7e-13:2.5:13
chr1	111960000	112000000	Cdh7:80Kb:0.0011:2.6e-05:3.6:7.6
chr1	112000000	112040000	Cdh7:120Kb:0.0065:0.00032:3.1:6.4
chr1	113600000	113640000	Dsel:-160Kb:0.0022:4.8e-05:2.6:6.6
chr1	117800000	117840000	Cntnap5a:240Kb:0.0076:0.00018:3.4:7
chr1	120360000	120400000	Mki67ip:160Kb:0.007:0.00015:3.6:9.1
chr1	120360000	120400000	Tsn:160Kb:0.007:0.00015:3.6:9.1
chr1	121360000	121400000	Epb4.1l5:-160Kb:0.0074:0.00017:5.6:11
chr1	121680000	121720000	Tmem177:-120Kb:1e-14:2.2e-16:6.1:18
chr1	122440000	122480000	Insig2:-760Kb:0.00098:0.00012:2.6:7.5
chr1	122480000	122520000	Insig2:-720Kb:1.9e-05:1.4e-06:2.6:8.9
chr1	122600000	122640000	Insig2:-600Kb:0.0093:0.0014:2.8:6.8
chr1	123040000	123080000	En1:560Kb:3.7e-05:8.6e-07:2.9:11
chr1	123080000	123120000	En1:600Kb:0.002:0.00014:2.8:8.7
chr1	123120000	123160000	Insig2:-80Kb:2.9e-05:2.9e-06:5.7:12
chr1	123160000	123200000	Insig2:-40Kb:2e-11:4.9e-13:7.3:17
chr1	123200000	123240000	En1:720Kb:0.0012:5.6e-05:2.6:8.9
chr1	123240000	123280000	Insig2:40Kb:1.8e-05:8.9e-07:7.3:14
chr1	125800000	125840000	Dpp10:-120Kb:2.6e-05:1.9e-06:4.2:10
chr1	125840000	125880000	Dpp10:-80Kb:2.7e-10:6.5e-12:4.7:14
chr1	125880000	125920000	Dpp10:-40Kb:9.8e-06:4.7e-07:5.8:12
chr1	128200000	128240000	Lypd1:400Kb:0.0042:0.0002:4:9.4
chr1	128280000	128320000	Lypd1:480Kb:4.9e-06:1.2e-07:3.8:12
chr1	129360000	129400000	Tmem163:-200Kb:0.0046:9.4e-05:7.2:16
chr1	129680000	129720000	Ubxn4:-440Kb:0.001:2.1e-05:3.5:12
chr1	129760000	129800000	R3hdm1:-200Kb:2.8e-07:1.2e-08:7.2:19
chr1	129760000	129800000	Zranb3:-200Kb:2.8e-07:1.2e-08:7.2:19
chr1	129800000	129840000	R3hdm1:-160Kb:1.9e-06:1.7e-07:7.8:19
chr1	129800000	129840000	Zranb3:-160Kb:1.9e-06:1.7e-07:7.8:19
chr1	129840000	129880000	R3hdm1:-120Kb:7.9e-07:5.2e-08:8.6:20
chr1	129840000	129880000	Zranb3:-120Kb:7.9e-07:5.2e-08:8.6:20
chr1	129880000	129920000	R3hdm1:-80Kb:9.9e-06:1.1e-06:10:20
chr1	129880000	129920000	Zranb3:-80Kb:9.9e-06:1.1e-06:10:20
chr1	129920000	129960000	R3hdm1:-40Kb:2.5e-11:5.5e-13:13:28
chr1	129920000	129960000	Rab3gap1:160Kb:0.00011:4.4e-06:7.8:18
chr1	129920000	129960000	Zranb3:-40Kb:2.5e-11:5.5e-13:13:28
chr1	129960000	130000000	Rab3gap1:200Kb:5.3e-06:1.1e-07:7.2:19
chr1	130000000	130040000	R3hdm1:40Kb:0.0014:0.00018:13:21
chr1	130000000	130040000	Rab3gap1:240Kb:0.00013:8.1e-06:5.9:16
chr1	130000000	130040000	Zranb3:40Kb:0.0014:0.00018:13:21
chr1	130040000	130080000	Rab3gap1:280Kb:0.0016:0.00013:5.2:14
chr1	130680000	130720000	Mcm6:440Kb:0.00082:3.7e-05:3.1:12
chr1	130720000	130760000	Mcm6:480Kb:2.6e-05:5.9e-07:3:13
chr1	132960000	133000000	Dyrk3:-40Kb:2.8e-13:6.2e-15:10:24
chr1	132960000	133000000	Eif2d:-80Kb:6.2e-07:4.5e-08:6.8:17
chr1	133000000	133040000	Eif2d:-40Kb:6.2e-07:4.4e-08:10:20
chr1	133000000	133040000	Mapkapk2:40Kb:2.1e-13:4.8e-15:10:24
chr1	133000000	133040000	Rassf5:-120Kb:0.001:4.3e-05:5.4:13
chr1	133040000	133080000	Dyrk3:40Kb:9.5e-07:4.2e-08:10:20
chr1	133040000	133080000	Mapkapk2:80Kb:8.1e-07:3.7e-08:6.8:17
chr1	133040000	133080000	Rassf5:-80Kb:2.9e-08:6e-10:6.8:18
chr1	133080000	133120000	Eif2d:40Kb:0.00088:8.6e-05:10:17
chr1	133120000	133160000	Dyrk3:120Kb:0.00055:3.7e-05:5.4:13
chr1	133120000	133160000	Eif2d:80Kb:1.9e-08:4.6e-10:6.8:18
chr1	133160000	133200000	Fam72a:-240Kb:0.0017:3.6e-05:4.3:12
chr1	133160000	133200000	Srgap2:-240Kb:0.0017:3.6e-05:4.3:12
chr1	133200000	133240000	Fam72a:-200Kb:0.0063:0.00028:6.9:13
chr1	133200000	133240000	Srgap2:-200Kb:0.0063:0.00028:6.9:13
chr1	133240000	133280000	Fam72a:-160Kb:0.0077:0.00068:7.6:14
chr1	133240000	133280000	Srgap2:-160Kb:0.0077:0.00068:7.6:14
chr1	133280000	133320000	Fam72a:-120Kb:0.0084:0.00092:8.6:14
chr1	133280000	133320000	Srgap2:-120Kb:0.0084:0.00092:8.6:14
chr1	133360000	133400000	Fam72a:-40Kb:0.0077:0.00063:14:20
chr1	133360000	133400000	Srgap2:-40Kb:0.0077:0.00063:14:20
chr1	133400000	133440000	Ikbke:240Kb:0.00085:2.3e-05:4.3:12
chr1	133440000	133480000	Eif2d:400Kb:0.0017:0.0002:2.5:8.9
chr1	133440000	133480000	Ikbke:280Kb:0.00085:3.5e-05:3.6:11
chr1	133480000	133520000	Eif2d:440Kb:0.0069:0.001:2.3:7.9
chr1	134320000	134360000	Dstyk:40Kb:0.0075:0.00016:14:21
chr1	134320000	134360000	Tmcc2:40Kb:0.0075:0.00016:14:21
chr1	134880000	134920000	Gm10538:280Kb:1.9e-10:4e-12:6.3:20
chr1	134880000	134920000	Lrrn2:120Kb:0.0011:2.3e-05:8.9:18
chr1	134880000	134920000	Nfasc:280Kb:1.9e-10:4e-12:6.3:20
chr1	134920000	134960000	Etnk2:-320Kb:0.0024:0.00015:5.5:14
chr1	134920000	134960000	Ren1:-320Kb:0.0024:0.00015:5.5:14
chr1	134920000	134960000	Ren2:-320Kb:0.0024:0.00015:5.5:14
chr1	134920000	134960000	Snrpe:-560Kb:0.00011:7.4e-06:3.1:14
chr1	134960000	135000000	Mdm4:40Kb:0.00027:1.2e-05:14:24
chr1	134960000	135000000	Pik3c2b:40Kb:0.00027:1.2e-05:14:24
chr1	135040000	135080000	Etnk2:-200Kb:4e-05:1.6e-06:7.2:19
chr1	135040000	135080000	Plekha6:-80Kb:0.00011:2.2e-06:11:22
chr1	135040000	135080000	Ren1:-200Kb:4e-05:1.6e-06:7.2:19
chr1	135040000	135080000	Ren2:-200Kb:4e-05:1.6e-06:7.2:19
chr1	135040000	135080000	Snrpe:-440Kb:0.0036:0.00031:4:12
chr1	135240000	135280000	Mdm4:320Kb:0.00048:3.2e-05:5.5:14
chr1	135240000	135280000	Pik3c2b:320Kb:0.00048:3.2e-05:5.5:14
chr1	135240000	135280000	Snrpe:-240Kb:7.7e-06:1.7e-07:6.7:19
chr1	135280000	135320000	Snrpe:-200Kb:2.5e-05:1.1e-06:7.2:19
chr1	135480000	135520000	Etnk2:240Kb:8.8e-06:1.8e-07:6.7:19
chr1	135480000	135520000	Mdm4:560Kb:4.4e-05:9.9e-07:3.1:14
chr1	135480000	135520000	Pik3c2b:560Kb:4.4e-05:9.9e-07:3.1:14
chr1	135480000	135520000	Ren1:240Kb:8.8e-06:1.8e-07:6.7:19
chr1	135480000	135520000	Ren2:240Kb:8.8e-06:1.8e-07:6.7:19
chr1	135800000	135840000	Fmod:-120Kb:6.8e-05:1.5e-06:8.9:20
chr1	135920000	135960000	Optc:120Kb:0.00011:2.1e-06:8.9:20
chr1	135920000	135960000	Prelp:120Kb:0.00011:2.1e-06:8.9:20
chr1	136120000	136160000	Ppfia4:-80Kb:6.2e-05:1.3e-06:10:20
chr1	136200000	136240000	Adora1:80Kb:7e-05:1.4e-06:10:20
chr1	136400000	136440000	4931440L10Rik:-40Kb:0.0021:4.4e-05:13:21
chr1	136400000	136440000	Kdm5b:-40Kb:0.0021:4.4e-05:13:21
chr1	136720000	136760000	Syt2:200Kb:0.003:6.1e-05:7.3:16
chr1	137040000	137080000	Shisa4:-200Kb:0.00016:3.4e-06:7.3:16
chr1	137240000	137280000	Arl8a:200Kb:0.0004:8.6e-06:7.3:16
chr1	137240000	137280000	Gpr37l1:200Kb:0.0004:8.6e-06:7.3:16
chr1	137440000	137480000	Ipo9:120Kb:0.0024:0.00011:9:16
chr1	137440000	137480000	Nav1:-40Kb:0.00059:1.3e-05:14:22
chr1	137560000	137600000	Ipo9:240Kb:0.00056:1.3e-05:5.8:14
chr1	138120000	138160000	Kif14:-240Kb:0.00083:1.7e-05:5.8:14
chr1	138360000	138400000	5730559C18Rik:240Kb:0.003:6.2e-05:5.8:14
chr1	138360000	138400000	Gpr25:240Kb:0.003:6.2e-05:5.8:14
chr1	138520000	138560000	Gm16880:-40Kb:2.6e-08:1.1e-09:9.8:21
chr1	138520000	138560000	Gm19705:-40Kb:2.6e-08:1.1e-09:9.8:21
chr1	138560000	138600000	Zfp281:40Kb:1.3e-08:6e-10:9.8:21
chr1	138600000	138640000	Gm16880:40Kb:5.5e-09:1.1e-10:9.8:22
chr1	138600000	138640000	Gm19705:40Kb:5.5e-09:1.1e-10:9.8:22
chr1	138600000	138640000	Zfp281:80Kb:0:0:7.4:26
chr1	138920000	138960000	Zfp281:400Kb:0.009:0.00061:3.9:10
chr1	139200000	139240000	Mir181a-1:-640Kb:0.00012:6e-06:3.2:13
chr1	139200000	139240000	Mir181b-1:-640Kb:0.00012:6e-06:3.2:13
chr1	139760000	139800000	Mir181a-1:-80Kb:0.0019:0.00014:7.4:15
chr1	139760000	139800000	Mir181b-1:-80Kb:0.0019:0.00014:7.4:15
chr1	139800000	139840000	Mir181a-1:-40Kb:1.3e-06:3.2e-08:9.8:21
chr1	139800000	139840000	Mir181b-1:-40Kb:1.3e-06:3.2e-08:9.8:21
chr1	140200000	140240000	2310009B15Rik:-520Kb:0.00017:9.7e-06:3.2:11
chr1	140200000	140240000	Lhx9:-520Kb:0.00017:9.7e-06:3.2:11
chr1	140440000	140480000	Nek7:-40Kb:0.00024:5.2e-06:9.4:18
chr1	140720000	140760000	Dennd1b:-120Kb:3.9e-06:8.3e-08:6:16
chr1	140800000	140840000	2310009B15Rik:80Kb:0.0092:0.0016:7.1:13
chr1	140800000	140840000	Lhx9:80Kb:0.0092:0.0016:7.1:13
chr1	140840000	140880000	2310009B15Rik:120Kb:3.9e-06:1.1e-07:6:16
chr1	140840000	140880000	Lhx9:120Kb:3.9e-06:1.1e-07:6:16
chr1	140880000	140920000	2310009B15Rik:160Kb:0.0079:0.00093:5.3:11
chr1	140880000	140920000	Lhx9:160Kb:0.0079:0.00093:5.3:11
chr1	140920000	140960000	2310009B15Rik:200Kb:0.0097:0.0023:4.8:10
chr1	140920000	140960000	Lhx9:200Kb:0.0097:0.0023:4.8:10
chr1	140960000	141000000	2310009B15Rik:240Kb:0.0092:0.0014:4.5:10
chr1	140960000	141000000	Lhx9:240Kb:0.0092:0.0014:4.5:10
chr1	141000000	141040000	2310009B15Rik:280Kb:0.0097:0.0021:4.2:9.6
chr1	141000000	141040000	Lhx9:280Kb:0.0097:0.0021:4.2:9.6
chr1	141040000	141080000	2310009B15Rik:320Kb:0.001:9.1e-05:4:11
chr1	141040000	141080000	Lhx9:320Kb:0.001:9.1e-05:4:11
chr1	142160000	142200000	Cfh:120Kb:0.0013:0.0001:4.6:12
chr1	142200000	142240000	Cfh:160Kb:0.0013:0.00013:3.9:11
chr1	142200000	142240000	Kcnt2:80Kb:0.0021:0.00019:5.7:13
chr1	142240000	142280000	Cfh:200Kb:0.00047:2.3e-05:3.4:11
chr1	142280000	142320000	Kcnt2:160Kb:0.00019:4.3e-06:3.9:13
chr1	142320000	142360000	Cfh:280Kb:0.0054:0.0011:2.9:8.7
chr1	142320000	142360000	Kcnt2:200Kb:0.0018:0.00012:3.4:11
chr1	142360000	142400000	Cfh:320Kb:0.0041:0.00072:2.7:8.7
chr1	142360000	142400000	Kcnt2:240Kb:0.00098:4.5e-05:3.1:11
chr1	142400000	142440000	Cfh:360Kb:9.2e-06:2.3e-07:2.5:12
chr1	142440000	142480000	Cfh:400Kb:0.0022:0.00032:2.4:8.9
chr1	142480000	142520000	Cfh:440Kb:0.0016:0.00021:2.2:9
chr1	142520000	142560000	Cfh:480Kb:0.0054:0.0012:2.1:7.9
chr1	144840000	144880000	B3galt2:-640Kb:0.00036:1.9e-05:2.8:9
chr1	144880000	144920000	B3galt2:-600Kb:0.0042:0.00034:2.8:8
chr1	145320000	145360000	B3galt2:-160Kb:0.00026:6.9e-06:4.1:11
chr1	145520000	145560000	Glrx2:-40Kb:7.2e-06:1.6e-07:8.7:16
chr1	145560000	145600000	Cdc73:40Kb:7.2e-06:1.5e-07:8.7:16
chr1	145600000	145640000	Rgs2:-240Kb:0.00047:5.5e-05:4.9:11
chr1	145640000	145680000	Rgs2:-200Kb:9.5e-09:2.2e-10:5.9:15
chr1	145680000	145720000	Rgs2:-160Kb:0.00041:3.8e-05:5.1:11
chr1	145720000	145760000	Rgs2:-120Kb:8.7e-05:6e-06:5.7:12
chr1	145840000	145880000	Rgs13:-160Kb:6.1e-05:1.3e-06:5.1:12
chr1	145840000	145880000	Trove2:240Kb:0.0021:4.5e-05:4.9:11
chr1	145840000	145880000	Uchl5:240Kb:0.0021:4.5e-05:4.9:11
chr1	146000000	146040000	Rgs2:160Kb:6.8e-05:3.2e-06:5.1:12
chr1	147800000	147840000	Fam5c:-520Kb:0.0081:0.0023:2.5:6.3
chr1	148120000	148160000	Fam5c:-200Kb:4.4e-07:2.8e-08:3.1:10
chr1	148280000	148320000	Fam5c:-40Kb:1.5e-09:4.9e-11:4.5:13
chr1	148520000	148560000	Fam5c:200Kb:0.0015:0.00029:4.5:9.1
chr1	148560000	148600000	Fam5c:240Kb:2.9e-05:2.8e-06:3.9:10
chr1	148640000	148680000	Fam5c:320Kb:0.0025:0.00056:3.1:7.4
chr1	148680000	148720000	Fam5c:360Kb:4.4e-05:5.6e-06:2.8:8.7
chr1	148720000	148760000	Fam5c:400Kb:0.0067:0.0017:2.6:6.5
chr1	148880000	148920000	Fam5c:560Kb:0.00039:6.2e-05:2:7.1
chr1	151680000	151720000	7530420F21Rik:-240Kb:1.2e-14:5.6e-16:2.9:14
chr1	151680000	151720000	Ptgs2:-240Kb:1.2e-14:5.6e-16:2.9:14
chr1	151720000	151760000	7530420F21Rik:-200Kb:0:0:3.2:16
chr1	151720000	151760000	Ptgs2:-200Kb:0:0:3.2:16
chr1	152000000	152040000	7530420F21Rik:80Kb:4.2e-07:3e-08:5.3:13
chr1	152000000	152040000	Ptgs2:80Kb:4.2e-07:3e-08:5.3:13
chr1	152920000	152960000	Ivns1abp:-240Kb:8.6e-07:1.8e-08:4.3:14
chr1	153320000	153360000	Fam129a:-80Kb:1.4e-07:6.1e-09:7.3:18
chr1	153400000	153440000	Rnf2:80Kb:2.5e-07:5.5e-09:7.3:18
chr1	153440000	153480000	Fam129a:40Kb:8.7e-06:7.8e-07:10:19
chr1	153480000	153520000	Fam129a:80Kb:1.6e-06:1.1e-07:7.3:17
chr1	153520000	153560000	Fam129a:120Kb:5.1e-10:1.1e-11:6:19
chr1	153560000	153600000	Rnf2:240Kb:0.0033:0.00015:4.3:11
chr1	153640000	153680000	Tsen15:-560Kb:0.00024:5.2e-06:3.3:13
chr1	154360000	154400000	Apobec4:-200Kb:0.0051:0.0001:7:16
chr1	154360000	154400000	Rgl1:-80Kb:0.00032:6.6e-06:10:21
chr1	154600000	154640000	Ncf2:-40Kb:0.0028:5.8e-05:13:22
chr1	154640000	154680000	Arpc5:40Kb:0.0033:6.8e-05:13:22
chr1	155120000	155160000	Lamc2:120Kb:8.6e-06:1.8e-07:8.6:22
chr1	155360000	155400000	C230024C17Rik:-200Kb:0.0064:0.00027:8.2:18
chr1	155360000	155400000	Rgs16:-200Kb:0.0064:0.00027:8.2:18
chr1	155360000	155400000	Rnasel:-200Kb:0.0064:0.00027:8.2:18
chr1	155400000	155440000	C230024C17Rik:-160Kb:0.00033:7e-06:8.9:21
chr1	155400000	155440000	Rgs16:-160Kb:0.00033:7e-06:8.9:21
chr1	155400000	155440000	Rnasel:-160Kb:0.00033:7e-06:8.9:21
chr1	155560000	155600000	Npl:200Kb:0.0087:0.00017:8.2:18
chr1	155880000	155920000	Glul:160Kb:0.0096:0.00094:8.9:18
chr1	155880000	155920000	Gm5531:160Kb:0.0096:0.00094:8.9:18
chr1	155880000	155920000	Teddm1:160Kb:0.0096:0.00094:8.9:18
chr1	155920000	155960000	Glul:200Kb:0.0034:0.00025:8.2:18
chr1	155920000	155960000	Gm5531:200Kb:0.0034:0.00025:8.2:18
chr1	155920000	155960000	Teddm1:200Kb:0.0034:0.00025:8.2:18
chr1	155960000	156000000	Glul:240Kb:3.9e-06:9.4e-08:7.7:22
chr1	155960000	156000000	Gm5531:240Kb:3.9e-06:9.4e-08:7.7:22
chr1	155960000	156000000	Teddm1:240Kb:3.9e-06:9.4e-08:7.7:22
chr1	156000000	156040000	Glul:280Kb:1e-05:5e-07:7.2:21
chr1	156000000	156040000	Gm5531:280Kb:1e-05:5e-07:7.2:21
chr1	156000000	156040000	Teddm1:280Kb:1e-05:5e-07:7.2:21
chr1	157960000	158000000	Fam163a:-160Kb:2.6e-05:5.3e-07:7:19
chr1	158640000	158680000	Angptl1:-120Kb:0.003:5.9e-05:7.9:19
chr1	158760000	158800000	Fam20b:120Kb:0.0029:6.7e-05:7.9:19
chr1	159120000	159160000	Sec16b:-280Kb:0.0038:0.00026:5.7:15
chr1	159200000	159240000	2810025M15Rik:-120Kb:3e-05:2.1e-06:7.9:20
chr1	159200000	159240000	Rasal2:-120Kb:3e-05:2.1e-06:7.9:20
chr1	159240000	159280000	BC026585:-120Kb:0.0028:0.00019:7.9:17
chr1	159280000	159320000	BC026585:-80Kb:0.0049:0.00045:9.1:18
chr1	159320000	159360000	BC026585:-40Kb:2.9e-14:6.7e-16:12:33
chr1	159320000	159360000	Sec16b:-80Kb:5.5e-10:1.2e-11:9.1:27
chr1	159360000	159400000	2810025M15Rik:40Kb:1.9e-14:4.4e-16:12:33
chr1	159360000	159400000	Rasal2:40Kb:1.9e-14:4.4e-16:12:33
chr1	159360000	159400000	Sec16b:-40Kb:0.0038:0.0002:12:22
chr1	159400000	159440000	2810025M15Rik:80Kb:9.9e-11:4.6e-12:9.1:27
chr1	159400000	159440000	BC026585:40Kb:0.0028:0.00016:12:22
chr1	159400000	159440000	Rasal2:80Kb:9.9e-11:4.6e-12:9.1:27
chr1	159640000	159680000	Astn1:-640Kb:0.0075:0.00035:3.2:13
chr1	159640000	159680000	Fam5b:-640Kb:0.0075:0.00035:3.2:13
chr1	160320000	160360000	Mir488:-80Kb:0.007:0.00015:8.2:17
chr1	160440000	160480000	Astn1:160Kb:0.0021:5e-05:6:17
chr1	160440000	160480000	Fam5b:160Kb:0.0021:5e-05:6:17
chr1	161520000	161560000	Tnr:80Kb:0.00058:4.2e-05:9.4:18
chr1	161560000	161600000	Tnr:120Kb:0.0024:0.00023:8.2:16
chr1	161600000	161640000	Tnr:160Kb:0.00041:9.7e-06:7.4:17
chr1	161680000	161720000	Tnr:240Kb:0.00058:3.7e-05:6.5:15
chr1	162280000	162320000	Cacybp:160Kb:0.0093:0.0004:7.4:14
chr1	162280000	162320000	Mrps14:160Kb:0.0093:0.0004:7.4:14
chr1	162640000	162680000	Cacybp:520Kb:0.00058:1.2e-05:2.2:11
chr1	162640000	162680000	Mrps14:520Kb:0.00058:1.2e-05:2.2:11
chr1	164200000	164240000	2810442N19Rik:280Kb:0.00075:3.3e-05:4.1:10
chr1	164200000	164240000	4930558K02Rik:320Kb:0.002:8.2e-05:3.7:9.5
chr1	164200000	164240000	Pigc:320Kb:0.002:8.2e-05:3.7:9.5
chr1	164240000	164280000	2810442N19Rik:320Kb:3.4e-05:7.5e-07:3.7:11
chr1	164240000	164280000	4930558K02Rik:360Kb:0.0014:2.9e-05:3.3:9.6
chr1	164240000	164280000	Pigc:360Kb:0.0014:2.9e-05:3.3:9.6
chr1	164320000	164360000	Dnm3:-80Kb:0.00088:1.9e-05:7.3:14
chr1	164320000	164360000	Vamp4:-160Kb:0.0009:0.00011:5.7:11
chr1	164480000	164520000	7420461P10Rik:-80Kb:1.2e-06:2.3e-08:7.3:16
chr1	164480000	164520000	Myoc:-80Kb:1.2e-06:2.3e-08:7.3:16
chr1	164480000	164520000	Prrc2c:-160Kb:0.00036:1.5e-05:5.1:11
chr1	164520000	164560000	Vamp4:40Kb:5.3e-07:2.7e-08:9.5:18
chr1	164560000	164600000	Vamp4:80Kb:5.2e-07:1.3e-08:7.3:16
chr1	164600000	164640000	Prrc2c:-40Kb:2e-06:4.2e-08:7.6:16
chr1	164600000	164640000	Vamp4:120Kb:4.6e-06:3.5e-07:6.5:14
chr1	164640000	164680000	Vamp4:160Kb:0.00011:1.1e-05:5.1:11
chr1	165200000	165240000	Prrx1:-40Kb:6.5e-05:1.5e-06:7.6:15
chr1	166280000	166320000	4930568G15Rik:-720Kb:0.0021:5.1e-05:4.2:13
chr1	166280000	166320000	Atp1b1:-80Kb:0.00045:7.1e-05:11:19
chr1	166360000	166400000	4930568G15Rik:-640Kb:0.0023:0.00011:4.5:13
chr1	166480000	166520000	Atp1b1:120Kb:0.00048:8.9e-05:9:17
chr1	166560000	166600000	Atp1b1:200Kb:1.1e-07:5.9e-09:7.2:20
chr1	166600000	166640000	Atp1b1:240Kb:0.00022:1.7e-05:6.7:16
chr1	166640000	166680000	Atp1b1:280Kb:0.0031:0.00074:6.3:13
chr1	166680000	166720000	4930568G15Rik:-320Kb:0.0062:0.0006:5.9:13
chr1	166800000	166840000	4930568G15Rik:-200Kb:0.0024:0.00017:7.2:15
chr1	166800000	166840000	Atp1b1:440Kb:4.2e-15:1.1e-16:5.2:23
chr1	166840000	166880000	4930568G15Rik:-160Kb:0.0079:0.00096:7.9:15
chr1	166960000	167000000	Atp1b1:600Kb:0.00045:4.7e-05:4.6:13
chr1	167000000	167040000	Atp1b1:640Kb:0.00045:6e-05:4.5:13
chr1	167040000	167080000	Atp1b1:680Kb:0.0012:0.00026:4.3:12
chr1	168080000	168120000	Tada1:-200Kb:0.009:0.00021:6.3:14
chr1	168240000	168280000	Ildr2:80Kb:0.0059:0.00012:9.9:17
chr1	168240000	168280000	Mael:80Kb:0.0059:0.00012:9.9:17
chr1	168280000	168320000	Ildr2:120Kb:0.0093:0.00039:8.1:15
chr1	168280000	168320000	Mael:120Kb:0.0093:0.00039:8.1:15
chr1	169120000	169160000	Tmco1:-80Kb:7.3e-05:1.7e-06:7.2:16
chr1	169120000	169160000	Uck2:-80Kb:7.3e-05:1.7e-06:7.2:16
chr1	169240000	169280000	Tmco1:40Kb:0.00025:1.1e-05:10:18
chr1	169240000	169280000	Uck2:40Kb:0.00025:1.1e-05:10:18
chr1	169280000	169320000	Lmx1a:-320Kb:0.0092:0.00039:3.6:10
chr1	169320000	169360000	Rxrg:-200Kb:0.0089:0.0004:4.5:11
chr1	169480000	169520000	Mgst3:160Kb:0.0017:7e-05:5.1:13
chr1	169480000	169520000	Rxrg:-40Kb:0.00011:2.5e-06:10:19
chr1	169560000	169600000	Aldh9a1:280Kb:0.0057:0.00013:3.8:11
chr1	169560000	169600000	Mgst3:240Kb:4.3e-05:9e-07:4.1:14
chr1	169600000	169640000	Aldh9a1:320Kb:0.0057:0.00024:3.6:10
chr1	169840000	169880000	Lmx1a:240Kb:0.00013:2.7e-06:4.6:14
chr1	171440000	171480000	1700084C01Rik:-400Kb:4.4e-05:9.7e-07:4.1:16
chr1	171720000	171760000	Rgs4:80Kb:5.1e-06:2.2e-07:7.3:19
chr1	171760000	171800000	Rgs4:120Kb:2.5e-07:5.3e-09:6.3:19
chr1	171800000	171840000	Rgs4:160Kb:0.00061:4e-05:5.7:15
chr1	171840000	171880000	Nuf2:400Kb:3.7e-07:8.3e-09:4.1:16
chr1	172200000	172240000	Nos1ap:-280Kb:0.0035:0.0004:6.1:16
chr1	172240000	172280000	Nos1ap:-240Kb:0.00068:6.3e-05:7.1:19
chr1	172280000	172320000	Nos1ap:-200Kb:2.6e-05:1.5e-06:7.7:22
chr1	172320000	172360000	Nos1ap:-160Kb:2.5e-05:5.8e-07:8.3:23
chr1	172360000	172400000	Nos1ap:-120Kb:0.0039:0.00055:9.3:19
chr1	172400000	172440000	Nos1ap:-80Kb:2.6e-05:1.8e-06:11:25
chr1	172800000	172840000	Fcgr3:-160Kb:0.00077:3.4e-05:8.3:20
chr1	172800000	172840000	Fcgr4:-120Kb:0.00093:4e-05:9.3:21
chr1	172920000	172960000	Dusp12:120Kb:0.00054:3.8e-05:9.3:21
chr1	172960000	173000000	Dedd:-280Kb:0.0044:0.00029:1:11
chr1	172960000	173000000	Dusp12:160Kb:0.00054:3.2e-05:8.3:20
chr1	172960000	173000000	Nit1:-280Kb:0.0044:0.00029:1:11
chr1	172960000	173000000	Pfdn2:-280Kb:0.0044:0.00029:1:11
chr1	173000000	173040000	Adamts4:-160Kb:0.00016:7.5e-06:6.3:19
chr1	173000000	173040000	Dedd:-240Kb:0.0041:9.2e-05:4.8:16
chr1	173000000	173040000	Dusp12:200Kb:9.4e-07:2.2e-08:1.2:17
chr1	173000000	173040000	Fcer1g:-160Kb:0.00016:7.5e-06:6.3:19
chr1	173000000	173040000	Fcgr3:40Kb:9.5e-13:2.1e-14:2.7:24
chr1	173000000	173040000	Fcgr4:80Kb:0.00037:8.1e-06:1.9:14
chr1	173000000	173040000	Ndufs2:-160Kb:0.00016:7.5e-06:6.3:19
chr1	173000000	173040000	Nit1:-240Kb:0.0041:9.2e-05:4.8:16
chr1	173000000	173040000	Pfdn2:-240Kb:0.0041:9.2e-05:4.8:16
chr1	173040000	173080000	Adamts4:-120Kb:5.1e-10:1.2e-11:7.6:26
chr1	173040000	173080000	Fcer1g:-120Kb:5.1e-10:1.2e-11:7.6:26
chr1	173040000	173080000	Fcgr3:80Kb:0.0062:0.00055:1.9:11
chr1	173040000	173080000	Ndufs2:-120Kb:5.1e-10:1.2e-11:7.6:26
chr1	173160000	173200000	1700009P17Rik:120Kb:1e-09:2.1e-11:7.6:26
chr1	173200000	173240000	Dedd:-40Kb:0.0044:0.00027:16:26
chr1	173200000	173240000	Nit1:-40Kb:0.0044:0.00027:16:26
chr1	173200000	173240000	Pfdn2:-40Kb:0.0044:0.00027:16:26
chr1	173240000	173280000	Fcgr3:280Kb:0.0042:0.00028:1:11
chr1	173400000	173440000	Atp1a2:-800Kb:0.00075:3.4e-05:2.2:9.5
chr1	173720000	173760000	Vangl2:-200Kb:0.00014:2.9e-06:5.5:16
chr1	174080000	174120000	Atp1a2:-120Kb:0.0021:0.00014:7.6:14
chr1	174080000	174120000	Igsf8:-160Kb:1.9e-06:4.4e-08:6.3:16
chr1	174080000	174120000	Kcnj10:-160Kb:1.9e-06:4.4e-08:6.3:16
chr1	174080000	174120000	Kcnj9:-160Kb:1.9e-06:4.4e-08:6.3:16
chr1	174120000	174160000	Atp1a2:-80Kb:0:0:10:27
chr1	174120000	174160000	Igsf8:-120Kb:4.4e-05:2e-06:7.6:16
chr1	174120000	174160000	Kcnj10:-120Kb:4.4e-05:2e-06:7.6:16
chr1	174120000	174160000	Kcnj9:-120Kb:4.4e-05:2e-06:7.6:16
chr1	174200000	174240000	Casq1:80Kb:0:0:10:27
chr1	174200000	174240000	Pea15a:80Kb:0:0:10:27
chr1	174240000	174280000	Casq1:120Kb:6.2e-05:2.7e-06:7.6:16
chr1	174240000	174280000	Pea15a:120Kb:6.2e-05:2.7e-06:7.6:16
chr1	174440000	174480000	Cadm3:-840Kb:0.0011:5.1e-05:3.6:10
chr1	175240000	175280000	Cadm3:-40Kb:6.2e-11:1.4e-12:5.5:17
chr1	175280000	175320000	Aim2:-40Kb:0.0061:0.00013:5.5:12
chr1	175280000	175320000	Darc:40Kb:8.2e-11:1.8e-12:5.5:17
chr1	175320000	175360000	Cadm3:40Kb:0.002:0.00014:5.5:12
chr1	175360000	175400000	Ifi204:-320Kb:0.0076:0.00034:3.1:8.5
chr1	175360000	175400000	Olfr220:-1000Kb:2.3e-05:4.5e-07:2.5:11
chr1	175360000	175400000	Olfr414:-1000Kb:2.3e-05:4.5e-07:2.5:11
chr1	175720000	175760000	Ifi202b:-160Kb:2.2e-05:4.5e-07:3.4:11
chr1	175720000	175760000	Ifi204:40Kb:0.00024:5.2e-06:4.4:11
chr1	175760000	175800000	Ifi202b:-120Kb:5.2e-05:2.1e-06:3.6:11
chr1	175800000	175840000	Ifi203:-40Kb:0.0013:2.7e-05:4.4:11
chr1	175800000	175840000	Mnda:-40Kb:0.0013:2.7e-05:4.4:11
chr1	175840000	175880000	Mndal:40Kb:0.0014:2.9e-05:4.4:11
chr1	176960000	177000000	Fh1:-560Kb:0.0036:7.4e-05:3.4:9.3
chr1	177000000	177040000	Rgs7:-400Kb:0.0028:0.00057:4:9.2
chr1	177040000	177080000	Rgs7:-360Kb:0.0017:0.00028:4.2:9.7
chr1	177080000	177120000	Rgs7:-320Kb:0.0089:0.0022:4.5:9
chr1	177120000	177160000	Rgs7:-280Kb:0.0017:0.00031:4.7:10
chr1	177160000	177200000	Rgs7:-240Kb:0.0013:0.00013:5.1:11
chr1	177200000	177240000	Rgs7:-200Kb:0.0017:0.00026:5.6:11
chr1	177240000	177280000	Rgs7:-160Kb:0.0013:9.9e-05:6.2:12
chr1	177280000	177320000	Rgs7:-120Kb:0.0059:0.0013:7.2:12
chr1	177320000	177360000	Rgs7:-80Kb:0.00025:1.2e-05:8.7:15
chr1	177360000	177400000	Rgs7:-40Kb:0.00018:4.7e-06:12:19
chr1	177600000	177640000	Exo1:-200Kb:0.0038:7.6e-05:4.4:11
chr1	177800000	177840000	Chml:200Kb:0.0018:4e-05:4.4:11
chr1	177800000	177840000	Opn3:200Kb:0.0018:4e-05:4.4:11
chr1	177800000	177840000	Wdr64:200Kb:0.0018:4e-05:4.4:11
chr1	178800000	178840000	Zbtb18:-560Kb:0.00082:0.00016:5.2:15
chr1	178840000	178880000	Zbtb18:-520Kb:2e-09:1.2e-10:5.4:22
chr1	178920000	178960000	Zbtb18:-440Kb:0.0091:0.0029:5.7:13
chr1	179120000	179160000	Zbtb18:-240Kb:0.00071:0.00012:7.3:17
chr1	179160000	179200000	Zbtb18:-200Kb:0.0042:0.0012:7.8:16
chr1	179200000	179240000	Zbtb18:-160Kb:0.0013:0.00029:8.5:18
chr1	179280000	179320000	Zbtb18:-80Kb:0.0025:0.00064:11:20
chr1	179360000	179400000	2310043L19Rik:-200Kb:0.0058:0.00011:7.8:18
chr1	179480000	179520000	Zbtb18:120Kb:2e-09:1.1e-10:9.5:26
chr1	179520000	179560000	Zbtb18:160Kb:0.00019:2.2e-05:8.5:19
chr1	179560000	179600000	Zbtb18:200Kb:0.00064:9.1e-05:7.8:18
chr1	179600000	179640000	Zbtb18:240Kb:3.7e-08:3.1e-09:7.3:23
chr1	180240000	180280000	Efcab2:-80Kb:9.4e-06:3.8e-07:8.3:19
chr1	180280000	180320000	Cox20:40Kb:5.4e-13:1.3e-14:12:29
chr1	180280000	180320000	Efcab2:-40Kb:1.6e-09:3.2e-11:12:26
chr1	180280000	180320000	Hnrnpu:40Kb:5.4e-13:1.3e-14:12:29
chr1	180320000	180360000	Cox20:80Kb:1e-05:4.9e-07:8.3:19
chr1	180320000	180360000	Hnrnpu:80Kb:1e-05:4.9e-07:8.3:19
chr1	180360000	180400000	Cox20:120Kb:2.3e-05:1.7e-06:6.7:17
chr1	180360000	180400000	Hnrnpu:120Kb:2.3e-05:1.7e-06:6.7:17
chr1	181440000	181480000	Sccpdh:-120Kb:0.0046:0.00019:6.7:14
chr1	181520000	181560000	Cnst:80Kb:0.0035:7.3e-05:8.3:17
chr1	181520000	181560000	Smyd3:80Kb:0.0035:7.3e-05:8.3:17
chr1	181520000	181560000	Tfb2m:80Kb:0.0035:7.3e-05:8.3:17
chr1	181560000	181600000	Cnst:120Kb:0.0055:0.00023:6.7:14
chr1	181560000	181600000	Smyd3:120Kb:0.0055:0.00023:6.7:14
chr1	181560000	181600000	Tfb2m:120Kb:0.0055:0.00023:6.7:14
chr1	181760000	181800000	Adck3:-360Kb:0.0008:1.6e-05:4.8:14
chr1	181800000	181840000	Sccpdh:240Kb:6.2e-06:1.3e-07:5.3:17
chr1	182200000	182240000	Gm5069:-40Kb:0.0003:6.5e-06:14:25
chr1	182200000	182240000	Itpkb:-40Kb:0.0003:6.5e-06:14:25
chr1	182320000	182360000	Psen2:160Kb:4e-07:8.5e-09:7.7:21
chr1	182360000	182400000	Acbd3:-280Kb:0.0013:6.2e-05:6:15
chr1	182680000	182720000	Acbd3:40Kb:2.3e-08:5.3e-10:14:28
chr1	183240000	183280000	Ccdc121:-200Kb:0.00074:3.4e-05:4.5:14
chr1	183280000	183320000	Ccdc121:-160Kb:2.7e-05:6.4e-07:5.2:17
chr1	183440000	183480000	Cnih3:160Kb:2e-05:4.1e-07:5.2:17
chr1	183800000	183840000	Enah:-120Kb:0.0018:0.00015:6.4:15
chr1	183800000	183840000	Srp9:-240Kb:0.0045:0.00029:3.9:13
chr1	183840000	183880000	Enah:-80Kb:0.0018:0.00015:8.6:17
chr1	183840000	183880000	Srp9:-200Kb:0.0018:7.8e-05:4.5:14
chr1	183880000	183920000	Srp9:-160Kb:0.0074:0.00064:5.2:14
chr1	183920000	183960000	Srp9:-120Kb:0.0018:5.5e-05:6.4:17
chr1	184000000	184040000	Enah:80Kb:2.6e-09:5.6e-11:8.6:24
chr1	184040000	184080000	Enah:120Kb:0.00032:1.4e-05:6.4:17
chr1	185840000	185880000	Marc1:-760Kb:0.00062:1.3e-05:2.4:12
chr1	186600000	186640000	1700056E22Rik:760Kb:0.00035:8.7e-06:2.4:12
chr1	186600000	186640000	Dusp10:760Kb:0.00035:8.7e-06:2.4:12
chr1	186600000	186640000	Marc2:-40Kb:0.005:0.00022:12:20
chr1	186600000	186640000	Mir1981:-40Kb:0.005:0.00022:12:20
chr1	186640000	186680000	Marc1:40Kb:0.0053:0.00023:12:20
chr1	186640000	186680000	Mir664:-400Kb:0.0089:0.00079:3.5:10
chr1	186640000	186680000	Rab3gap2:-360Kb:1.1e-13:7.7e-15:3.7:20
chr1	186640000	186680000	Snora36b:-400Kb:0.0089:0.00079:3.5:10
chr1	186720000	186760000	Rab3gap2:-280Kb:7e-15:3.3e-16:4.2:22
chr1	186760000	186800000	Mark1:-40Kb:7.3e-05:3e-06:12:22
chr1	186760000	186800000	Mir664:-280Kb:1.1e-12:2.5e-14:4.2:21
chr1	186760000	186800000	Rab3gap2:-240Kb:0:0:4.5:30
chr1	186760000	186800000	Snora36b:-280Kb:1.1e-12:2.5e-14:4.2:21
chr1	186800000	186840000	Rab3gap2:-200Kb:3.6e-10:3.5e-11:5:19
chr1	186920000	186960000	Rab3gap2:-80Kb:0.00038:4.5e-05:8.2:17
chr1	187000000	187040000	Marc2:360Kb:3.3e-12:7.4e-14:3.7:20
chr1	187000000	187040000	Mark1:200Kb:6.8e-09:1.4e-10:5:19
chr1	187000000	187040000	Mir1981:360Kb:3.3e-12:7.4e-14:3.7:20
chr1	187120000	187160000	Mir664:80Kb:0.0089:0.00062:7.8:15
chr1	187120000	187160000	Snora36b:80Kb:0.0089:0.00062:7.8:15
chr1	187160000	187200000	Mir664:120Kb:0.0089:0.00056:5.5:13
chr1	187160000	187200000	Snora36b:120Kb:0.0089:0.00056:5.5:13
chr1	187200000	187240000	5033404E19Rik:-120Kb:0.0055:0.00012:5.4:13
chr1	187240000	187280000	5033404E19Rik:-80Kb:0.0055:0.00022:6.2:14
chr1	188000000	188040000	Tgfb2:-520Kb:0.0071:0.00041:3.3:7.7
chr1	188040000	188080000	Tgfb2:-480Kb:0.0071:0.00066:3.4:7.6
chr1	188080000	188120000	Tgfb2:-440Kb:0.0067:0.00015:3.5:8.2
chr1	188400000	188440000	Tgfb2:-120Kb:0.0071:0.00064:5.4:9.6
chr1	188600000	188640000	1700007P06Rik:-320Kb:0.00026:1.3e-05:2.1:7.2
chr1	188880000	188920000	1700007P06Rik:-40Kb:0.0029:0.00021:6.1:10
chr1	188960000	189000000	1700007P06Rik:40Kb:0.00026:1.1e-05:6.1:11
chr1	190800000	190840000	Cenpf:-680Kb:2e-05:9.4e-07:2.9:11
chr1	190840000	190880000	Cenpf:-640Kb:2e-06:4.7e-08:3:12
chr1	190840000	190880000	Kcnk2:-320Kb:0.0046:0.0002:4.5:11
chr1	191040000	191080000	Kcnk2:-120Kb:0.0046:0.00021:6.3:12
chr1	191080000	191120000	Kcnk2:-80Kb:0.0082:0.00056:7.3:13
chr1	191480000	191520000	Kctd3:680Kb:2.6e-05:5.5e-07:2.9:11
chr1	191680000	191720000	Ptpn14:160Kb:0.007:0.00014:5.7:12
chr1	192480000	192520000	Prox1:520Kb:0.0025:5.8e-05:3.5:10
chr1	193120000	193160000	Ppp2r5a:-80Kb:1.4e-05:1e-06:12:26
chr1	193200000	193240000	Dtl:-160Kb:0:0:9.7:38
chr1	193200000	193240000	Ints7:-160Kb:0:0:9.7:38
chr1	193200000	193240000	Nenf:80Kb:4e-05:8.9e-07:12:26
chr1	193200000	193240000	Tmem206:80Kb:4e-05:8.9e-07:12:26
chr1	193280000	193320000	Dtl:-80Kb:2.1e-06:9.1e-08:12:27
chr1	193280000	193320000	Ints7:-80Kb:2.1e-06:9.1e-08:12:27
chr1	193280000	193320000	Ppp2r5a:80Kb:6.4e-11:3e-12:12:32
chr1	193360000	193400000	Ppp2r5a:160Kb:0:0:9.7:38
chr1	193400000	193440000	Nek2:-240Kb:0.0025:0.00011:8.1:20
chr1	193520000	193560000	Nek2:-120Kb:0.0052:0.00035:11:22
chr1	193840000	193880000	Mir3473c:40Kb:2.7e-10:5.3e-12:16:37
chr1	193840000	193880000	Nek2:200Kb:5.5e-08:1.2e-09:9:28
chr1	193840000	193880000	Rd3:40Kb:2.7e-10:5.3e-12:16:37
chr1	193840000	193880000	Traf5:-40Kb:3.2e-08:6.7e-10:16:35
chr1	194400000	194440000	Kcnh1:400Kb:0.0011:2.3e-05:5.2:18
chr1	195040000	195080000	Camk1g:-120Kb:1.1e-05:2.3e-07:7.2:17
chr1	195040000	195080000	Lamb3:-80Kb:1.8e-07:1.1e-08:8.3:19
chr1	195080000	195120000	Lamb3:-40Kb:1.9e-08:4e-10:11:23
chr1	195120000	195160000	G0s2:40Kb:4.4e-08:8.8e-10:11:23
chr1	195120000	195160000	Hsd11b1:40Kb:4.4e-08:8.8e-10:11:23
chr1	195200000	195240000	Camk1g:40Kb:0.0047:0.00019:11:17
chr1	195200000	195240000	G0s2:120Kb:0.00016:6.3e-06:7.2:16
chr1	195200000	195240000	Hsd11b1:120Kb:0.00016:6.3e-06:7.2:16
chr1	195200000	195240000	Lamb3:80Kb:8.2e-08:3.4e-09:8.3:20
chr1	196440000	196480000	A330023F24Rik:-400Kb:0.00039:1.2e-05:11:19
chr1	196440000	196480000	Cd46:-440Kb:2.7e-05:8.8e-07:8.3:18
chr1	196440000	196480000	Cr1l:-480Kb:3.8e-05:1.3e-06:8.3:18
chr1	196440000	196480000	Cr2:-560Kb:0.00028:1e-05:7.2:16
chr1	196440000	196480000	Gm16897:-360Kb:0.00027:8.3e-06:11:19
chr1	196440000	196480000	Mir29b-2:-400Kb:0.00039:1.2e-05:11:19
chr1	196440000	196480000	Mir29c:-400Kb:0.00039:1.2e-05:11:19
chr1	196480000	196520000	Cd34:-280Kb:5.7e-05:5.8e-06:11:19
chr1	196480000	196520000	Cr2:-520Kb:0.0029:0.00021:8.3:16
chr1	196520000	196560000	Cd34:-240Kb:6.8e-06:2.3e-07:8.3:18
chr1	196560000	196600000	A330023F24Rik:-280Kb:0.0013:8.2e-05:8.3:16
chr1	196560000	196600000	Cd34:-200Kb:1.6e-05:1.1e-06:7.2:16
chr1	196560000	196600000	Gm16897:-240Kb:0.00094:5.8e-05:8.3:16
chr1	196560000	196600000	Mir29b-2:-280Kb:0.0013:8.2e-05:8.3:16
chr1	196560000	196600000	Mir29c:-280Kb:0.0013:8.2e-05:8.3:16
chr10	3280000	3320000	Ipcef1:-40Kb:0.0019:0.00016:6.9:11
chr10	3360000	3400000	Ipcef1:40Kb:0.0012:4.8e-05:6.9:11
chr10	3400000	3440000	Ipcef1:80Kb:1.8e-09:3.9e-11:5.5:13
chr10	3400000	3440000	Oprm1:-120Kb:0.00019:4.5e-06:4.8:11
chr10	3440000	3480000	Ipcef1:120Kb:0.0014:8.5e-05:4.8:9.1
chr10	3440000	3480000	Oprm1:-80Kb:0.009:0.00064:5.5:9.7
chr10	4160000	4200000	Oprm1:640Kb:0.007:0.00034:2.7:7.2
chr10	6000000	6040000	Mthfd1l:-360Kb:2.5e-05:5.2e-07:3.5:12
chr10	6320000	6360000	Akap12:240Kb:2e-09:4.2e-11:4.1:16
chr10	6320000	6360000	Zbtb2:400Kb:4.1e-05:8.9e-07:3.4:12
chr10	6400000	6440000	Iyd:-400Kb:7e-06:1.5e-07:3.4:13
chr10	7280000	7320000	Mir684-1:-40Kb:5.2e-09:1e-10:10:21
chr10	7320000	7360000	Lrp11:40Kb:5e-09:9.8e-11:10:21
chr10	7600000	7640000	Tab2:-40Kb:0.00013:3e-06:10:18
chr10	7720000	7760000	Tab2:80Kb:0.0054:0.00025:7.5:14
chr10	8480000	8520000	Samd5:-880Kb:0.0039:0.00098:3.7:9.5
chr10	8680000	8720000	Samd5:-680Kb:0.0024:0.00043:4:10
chr10	8720000	8760000	Samd5:-640Kb:0.0024:0.00047:4.1:10
chr10	8760000	8800000	Samd5:-600Kb:0.0017:0.00019:4.2:11
chr10	8920000	8960000	Samd5:-440Kb:0.00014:7.9e-06:4.7:13
chr10	9080000	9120000	Samd5:-280Kb:0.0017:0.00017:5.4:12
chr10	9200000	9240000	Samd5:-160Kb:0.0038:0.00086:6.6:12
chr10	9280000	9320000	Samd5:-80Kb:2.1e-06:6e-08:8.3:18
chr10	9320000	9360000	Samd5:-40Kb:0.0019:0.00027:10:17
chr10	10040000	10080000	Stxbp5:440Kb:0.0001:2.3e-06:3.6:11
chr10	10280000	10320000	Grm1:-520Kb:0.00079:2.5e-05:3.4:11
chr10	10320000	10360000	Grm1:-480Kb:0.00079:4.1e-05:3.5:10
chr10	10680000	10720000	Grm1:-120Kb:0.0011:8.6e-05:6.7:13
chr10	10800000	10840000	Gm5177:480Kb:0.0028:6.1e-05:3.5:10
chr10	12440000	12480000	Utrn:-120Kb:0.0026:0.00017:5.9:12
chr10	12520000	12560000	Utrn:-40Kb:0.00059:2.6e-05:8.7:16
chr10	12600000	12640000	Utrn:40Kb:6.5e-06:1.4e-07:8.7:18
chr10	13280000	13320000	Hivep2:-400Kb:2.9e-06:1.5e-07:4.3:18
chr10	13720000	13760000	Hivep2:40Kb:0.0011:0.00023:11:21
chr10	13760000	13800000	Hivep2:80Kb:7.9e-13:2.1e-14:9.1:29
chr10	13800000	13840000	Hivep2:120Kb:8.3e-06:7.8e-07:8:21
chr10	13840000	13880000	Hivep2:160Kb:0.00056:8.8e-05:7.3:17
chr10	13880000	13920000	Hivep2:200Kb:8.3e-06:8.7e-07:6.8:19
chr10	13920000	13960000	Hivep2:240Kb:0.00037:4.9e-05:6.3:16
chr10	14040000	14080000	Hivep2:360Kb:0.00062:0.00011:4.7:14
chr10	14080000	14120000	Hivep2:400Kb:0.0015:0.00034:4.3:13
chr10	16800000	16840000	Cited2:-640Kb:0.0099:0.001:2.7:8.1
chr10	17040000	17080000	Cited2:-400Kb:0.006:0.00032:3.3:9.2
chr10	17080000	17120000	Cited2:-360Kb:0.0063:0.0005:3.4:9.2
chr10	17440000	17480000	Gm20125:640Kb:0.006:0.00012:2.7:8.1
chr10	17640000	17680000	Reps1:-120Kb:0.0075:0.00033:5.4:11
chr10	17800000	17840000	Reps1:40Kb:0.0068:0.00015:8.7:15
chr10	17920000	17960000	Cited2:480Kb:0.006:0.00028:3:9
chr10	18080000	18120000	Hebp2:-160Kb:0.0014:0.00011:5.4:12
chr10	18160000	18200000	Hebp2:-80Kb:2.3e-08:1.2e-09:7.8:18
chr10	18200000	18240000	Hebp2:-40Kb:1.5e-09:3.9e-11:11:22
chr10	18200000	18240000	Nhsl1:80Kb:0.0064:0.00013:7.8:14
chr10	18320000	18360000	Hebp2:80Kb:0.0017:0.00017:7.8:14
chr10	18880000	18920000	Tnfaip3:160Kb:0.00015:2.9e-06:5.4:13
chr10	18920000	18960000	Pex7:-680Kb:0.0046:0.0001:2.5:9
chr10	19480000	19520000	Il20ra:80Kb:0.0037:7.5e-05:7.8:14
chr10	19640000	19680000	Map7:-200Kb:0.0082:0.00019:4.8:11
chr10	19760000	19800000	Map3k5:120Kb:0.00017:7.1e-06:6.3:14
chr10	19800000	19840000	Map3k5:160Kb:7.1e-05:1.5e-06:5.4:14
chr10	19840000	19880000	Map3k5:200Kb:0.0034:0.00021:4.8:11
chr10	20000000	20040000	Ahi1:-640Kb:0.0088:0.001:3.3:11
chr10	20040000	20080000	Ahi1:-600Kb:2e-05:4.6e-07:3.4:15
chr10	20080000	20120000	Ahi1:-560Kb:6e-05:2.8e-06:3.5:15
chr10	20120000	20160000	Ahi1:-520Kb:0.0017:0.00012:3.6:13
chr10	20200000	20240000	Ahi1:-440Kb:0.0088:0.00091:3.9:12
chr10	20360000	20400000	Mtfr2:320Kb:0.0027:0.0002:4.5:12
chr10	20560000	20600000	Mtfr2:520Kb:0.0087:0.00085:3.6:10
chr10	20640000	20680000	Bclaf1:640Kb:0.0048:0.0001:3.3:11
chr10	20640000	20680000	Mtfr2:600Kb:4.7e-08:2.3e-09:3.4:15
chr10	20680000	20720000	Mtfr2:640Kb:4.7e-08:1.2e-09:3.3:16
chr10	21920000	21960000	H60b:-40Kb:0:0:14:1.4e+02
chr10	21960000	22000000	Raet1d:-120Kb:0:0:7.8:58
chr10	22080000	22120000	H60b:120Kb:0:0:7.8:58
chr10	22480000	22520000	Rps12:-1000Kb:0.0089:0.00062:2.2:6.7
chr10	22480000	22520000	Slc18b1:-1000Kb:0.0089:0.00062:2.2:6.7
chr10	22480000	22520000	Snora33:-1000Kb:0.0089:0.00062:2.2:6.7
chr10	22480000	22520000	Snord100:-1000Kb:0.0089:0.00062:2.2:6.7
chr10	22800000	22840000	Rps12:-680Kb:8.1e-07:1.9e-08:2.5:10
chr10	22800000	22840000	Slc18b1:-680Kb:8.1e-07:1.9e-08:2.5:10
chr10	22800000	22840000	Snora33:-680Kb:8.1e-07:1.9e-08:2.5:10
chr10	22800000	22840000	Snord100:-680Kb:8.1e-07:1.9e-08:2.5:10
chr10	22840000	22880000	Rps12:-640Kb:0.0013:6e-05:2.6:7.9
chr10	22840000	22880000	Slc18b1:-640Kb:0.0013:6e-05:2.6:7.9
chr10	22840000	22880000	Snora33:-640Kb:0.0013:6e-05:2.6:7.9
chr10	22840000	22880000	Snord100:-640Kb:0.0013:6e-05:2.6:7.9
chr10	23520000	23560000	Stx7:-320Kb:3.1e-08:6.5e-10:3.3:12
chr10	24120000	24160000	Ctgf:-160Kb:5.1e-06:2.1e-07:5.4:14
chr10	24200000	24240000	Ctgf:-80Kb:1.2e-07:2.5e-09:7.2:17
chr10	25080000	25120000	Akap7:80Kb:3.8e-05:1.6e-06:8.4:18
chr10	25160000	25200000	Akap7:160Kb:4.8e-10:1e-11:6.6:20
chr10	25840000	25880000	Smlr1:600Kb:0.0017:3.4e-05:3.5:11
chr10	26400000	26440000	L3mbtl3:320Kb:1.2e-05:5.9e-07:2.8:10
chr10	26560000	26600000	L3mbtl3:480Kb:0.00078:5.7e-05:2.4:8.4
chr10	26600000	26640000	L3mbtl3:520Kb:8.1e-06:2e-07:2.3:10
chr10	26640000	26680000	L3mbtl3:560Kb:0.0027:0.00027:2.2:7.6
chr10	26800000	26840000	Gm8709:440Kb:0.00079:1.6e-05:2.3:8.4
chr10	27840000	27880000	Ptprk:80Kb:0.0075:0.00017:7:13
chr10	28000000	28040000	Ptprk:240Kb:0.0079:0.00036:4.4:9.7
chr10	28800000	28840000	Soga3:-40Kb:0.00077:7e-05:7.7:13
chr10	28840000	28880000	9330159F19Rik:-80Kb:1.9e-12:4.1e-14:5.7:16
chr10	28840000	28880000	Echdc1:-160Kb:0.0075:0.00016:4.2:9.1
chr10	28880000	28920000	9330159F19Rik:-40Kb:0.00027:1.1e-05:7.7:13
chr10	28880000	28920000	Soga3:40Kb:3.9e-14:8.9e-16:7.7:19
chr10	28920000	28960000	Soga3:80Kb:3.4e-12:1.5e-13:5.7:16
chr10	29000000	29040000	Soga3:160Kb:0.0017:0.0002:4.2:9.1
chr10	29040000	29080000	Soga3:200Kb:1.6e-09:1e-10:3.8:13
chr10	29560000	29600000	Rspo3:320Kb:0.008:0.00044:3.1:8
chr10	29680000	29720000	Rnf146:600Kb:2e-05:4.2e-07:2.4:9.3
chr10	30120000	30160000	Rspo3:880Kb:0.0041:0.00011:2:7.4
chr10	30280000	30320000	Hddc2:-720Kb:0.0031:0.00021:1.3:7.2
chr10	30520000	30560000	Hddc2:-480Kb:3.7e-05:8.3e-07:3.2:11
chr10	30560000	30600000	Hddc2:-440Kb:0.00048:2.2e-05:3.3:10
chr10	30920000	30960000	Ncoa7:400Kb:0.00029:1.5e-05:3.4:9.7
chr10	30960000	31000000	Ncoa7:440Kb:0.0013:9.6e-05:3.3:8.9
chr10	31000000	31040000	Hey2:440Kb:7.8e-05:1.8e-06:3.3:10
chr10	31000000	31040000	Ncoa7:480Kb:2.1e-06:5.5e-08:3.2:11
chr10	31120000	31160000	Hddc2:120Kb:0.0099:0.00088:5:10
chr10	33280000	33320000	Clvs2:-40Kb:0.0069:0.00015:7.8:13
chr10	33640000	33680000	Tspyl1:-360Kb:1e-05:1.7e-06:2.1:8.6
chr10	33640000	33680000	Tspyl4:-360Kb:1e-05:1.7e-06:2.1:8.6
chr10	33680000	33720000	Tspyl1:-320Kb:1e-07:1.3e-08:2.4:10
chr10	33680000	33720000	Tspyl4:-320Kb:1e-07:1.3e-08:2.4:10
chr10	33720000	33760000	Fam26e:-80Kb:2.7e-13:1.2e-14:5.6:16
chr10	33720000	33760000	Tspyl1:-280Kb:0:0:2.7:16
chr10	33720000	33760000	Tspyl4:-280Kb:0:0:2.7:16
chr10	33760000	33800000	Tspyl1:-240Kb:0.00071:0.00016:3.2:8.3
chr10	33760000	33800000	Tspyl4:-240Kb:0.00071:0.00016:3.2:8.3
chr10	33800000	33840000	Bet3l:80Kb:6.7e-13:3.1e-14:5.6:16
chr10	33800000	33840000	Rwdd1:80Kb:6.7e-13:3.1e-14:5.6:16
chr10	33800000	33840000	Tspyl1:-200Kb:1.8e-13:9.4e-15:4:15
chr10	33800000	33840000	Tspyl4:-200Kb:1.8e-13:9.4e-15:4:15
chr10	33840000	33880000	Tspyl1:-160Kb:0.0036:0.00092:4:8.4
chr10	33840000	33880000	Tspyl4:-160Kb:0.0036:0.00092:4:8.4
chr10	33880000	33920000	Tspyl1:-120Kb:1.7e-09:1.3e-10:4.6:14
chr10	33880000	33920000	Tspyl4:-120Kb:1.7e-09:1.3e-10:4.6:14
chr10	33920000	33960000	Tspyl1:-80Kb:2.8e-08:2.9e-09:5.6:14
chr10	33920000	33960000	Tspyl4:-80Kb:2.8e-08:2.9e-09:5.6:14
chr10	33960000	34000000	Bet3l:240Kb:0.0082:0.00058:3.2:7.8
chr10	33960000	34000000	Rwdd1:240Kb:0.0082:0.00058:3.2:7.8
chr10	33960000	34000000	Tspyl1:-40Kb:0.00016:3.3e-05:7.8:13
chr10	33960000	34000000	Tspyl4:-40Kb:0.00016:3.3e-05:7.8:13
chr10	34000000	34040000	A830082N09Rik:320Kb:6e-07:1.2e-08:2.4:10
chr10	34000000	34040000	Bet3l:280Kb:0:0:2.7:16
chr10	34000000	34040000	Dse:80Kb:1.2e-07:2.6e-09:5.6:14
chr10	34000000	34040000	Fam26d:240Kb:0.0061:0.00012:3.2:8.3
chr10	34000000	34040000	Fam26e:200Kb:1.6e-13:3.4e-15:4:15
chr10	34000000	34040000	Rwdd1:280Kb:0:0:2.7:16
chr10	34000000	34040000	Zufsp:360Kb:0.00012:2.5e-06:2.1:8.6
chr10	34040000	34080000	Tspyl1:40Kb:1e-05:1.9e-06:7.8:14
chr10	34040000	34080000	Tspyl4:40Kb:1e-05:1.9e-06:7.8:14
chr10	34240000	34280000	Frk:40Kb:0.004:7.9e-05:4.9:11
chr10	36800000	36840000	Marcks:-40Kb:0.0089:0.0027:5.1:8.6
chr10	36880000	36920000	Marcks:40Kb:0.005:0.0012:5.1:8.9
chr10	36960000	37000000	Marcks:120Kb:0.00047:7.9e-05:4.1:8.8
chr10	37000000	37040000	Marcks:160Kb:1.2e-06:3.9e-08:3.9:10
chr10	37040000	37080000	Marcks:200Kb:3.3e-06:2.2e-07:3.7:9.9
chr10	37080000	37120000	Marcks:240Kb:0.0029:0.00057:3.6:7.6
chr10	37120000	37160000	Marcks:280Kb:0.0053:0.0014:3.5:7.2
chr10	37400000	37440000	Marcks:560Kb:0.00013:1.7e-05:3.1:8.2
chr10	37440000	37480000	Marcks:600Kb:1.8e-05:1.8e-06:3:8.7
chr10	38600000	38640000	Lama4:-80Kb:8.5e-06:3.3e-07:4.5:12
chr10	38720000	38760000	Lama4:40Kb:8.5e-06:3.6e-07:5.1:13
chr10	38880000	38920000	E130307A14Rik:-560Kb:4.9e-05:1.1e-06:2.8:12
chr10	38880000	38920000	Rev3l:-560Kb:4.9e-05:1.1e-06:2.8:12
chr10	38960000	39000000	Fyn:-120Kb:0.0014:3.1e-05:6.6:13
chr10	39240000	39280000	E130307A14Rik:-200Kb:0.0075:0.00069:5.5:12
chr10	39240000	39280000	Fyn:160Kb:0.0074:0.00033:6:11
chr10	39240000	39280000	Rev3l:-200Kb:0.0075:0.00069:5.5:12
chr10	39240000	39280000	Wisp3:360Kb:1.8e-05:8.7e-07:3.9:12
chr10	39320000	39360000	E130307A14Rik:-120Kb:0.0015:6.9e-05:6.6:14
chr10	39320000	39360000	Rev3l:-120Kb:0.0015:6.9e-05:6.6:14
chr10	39360000	39400000	E130307A14Rik:-80Kb:0.0047:0.00032:7.6:14
chr10	39360000	39400000	Rev3l:-80Kb:0.0047:0.00032:7.6:14
chr10	39440000	39480000	Traf3ip2:120Kb:0.002:3.9e-05:6.6:14
chr10	39440000	39480000	Wisp3:560Kb:5.1e-07:1.2e-08:2.8:12
chr10	40240000	40280000	Amd1:240Kb:0.00027:5.6e-06:6.8:17
chr10	40240000	40280000	Amd2:240Kb:0.00027:5.6e-06:6.8:17
chr10	40240000	40280000	Gtf3c6:280Kb:0.0034:7.4e-05:6.1:15
chr10	40240000	40280000	Rpf2:280Kb:0.0034:7.4e-05:6.1:15
chr10	40320000	40360000	Cdc40:-280Kb:0.00038:5.3e-05:6.1:15
chr10	40320000	40360000	Wasf1:-280Kb:0.00038:5.3e-05:6.1:15
chr10	40360000	40400000	Cdc40:-240Kb:7.5e-06:1.8e-07:6.8:19
chr10	40360000	40400000	Wasf1:-240Kb:7.5e-06:1.8e-07:6.8:19
chr10	40400000	40440000	Cdc40:-200Kb:9.8e-06:6.9e-07:7.6:19
chr10	40400000	40440000	Wasf1:-200Kb:9.8e-06:6.9e-07:7.6:19
chr10	40440000	40480000	Cdc40:-160Kb:0.00036:4.2e-05:8.9:18
chr10	40440000	40480000	Mettl24:40Kb:0.0001:1.2e-05:14:24
chr10	40440000	40480000	Wasf1:-160Kb:0.00036:4.2e-05:8.9:18
chr10	40480000	40520000	Cdc40:-120Kb:4.1e-05:3.8e-06:9.8:21
chr10	40480000	40520000	Mettl24:80Kb:3.7e-05:2.5e-06:11:22
chr10	40480000	40520000	Wasf1:-120Kb:4.1e-05:3.8e-06:9.8:21
chr10	40560000	40600000	Cdc40:-40Kb:0.0035:0.00057:14:22
chr10	40560000	40600000	Mettl24:160Kb:8e-07:1.8e-08:8.9:22
chr10	40560000	40600000	Wasf1:-40Kb:0.0035:0.00057:14:22
chr10	40600000	40640000	Ddo:280Kb:0.0015:3e-05:6.1:15
chr10	40600000	40640000	Mettl24:200Kb:1e-05:4.7e-07:7.6:19
chr10	40640000	40680000	Cdc40:40Kb:7.8e-06:3.7e-07:14:26
chr10	40640000	40680000	Wasf1:40Kb:7.8e-06:3.7e-07:14:26
chr10	40680000	40720000	Gtf3c6:720Kb:0.0078:0.00034:3.3:11
chr10	40680000	40720000	Mettl24:280Kb:4.3e-05:3.9e-06:6.1:17
chr10	40680000	40720000	Rpf2:720Kb:0.0078:0.00034:3.3:11
chr10	41520000	41560000	Armc2:-200Kb:0.0076:0.00035:6.2:13
chr10	41600000	41640000	Cep57l1:80Kb:6.8e-06:1.4e-07:9:19
chr10	41600000	41640000	Foxo3:-360Kb:0.0012:8.3e-05:4.8:12
chr10	41600000	41640000	Sesn1:80Kb:6.8e-06:1.4e-07:9:19
chr10	41720000	41760000	Foxo3:-240Kb:0.00051:2.4e-05:6.5:15
chr10	41760000	41800000	Foxo3:-200Kb:9.8e-05:2.3e-06:6.2:16
chr10	41960000	42000000	Armc2:240Kb:0.00029:6.7e-06:6.5:15
chr10	42720000	42760000	9030612E09Rik:-160Kb:0.00022:1.1e-05:5.8:13
chr10	42720000	42760000	Sobp:-160Kb:0.00022:1.1e-05:5.8:13
chr10	42760000	42800000	9030612E09Rik:-120Kb:0.0021:0.00019:6.5:13
chr10	42760000	42800000	Sobp:-120Kb:0.0021:0.00019:6.5:13
chr10	42800000	42840000	9030612E09Rik:-80Kb:5.9e-12:1.5e-13:7.5:21
chr10	42800000	42840000	Sobp:-80Kb:5.9e-12:1.5e-13:7.5:21
chr10	42960000	43000000	9030612E09Rik:80Kb:0.0033:0.00051:7.5:13
chr10	42960000	43000000	Sobp:80Kb:0.0033:0.00051:7.5:13
chr10	43000000	43040000	9030612E09Rik:120Kb:0.0027:0.00035:6.5:12
chr10	43000000	43040000	Sobp:120Kb:0.0027:0.00035:6.5:12
chr10	43080000	43120000	9030612E09Rik:200Kb:0.0021:0.00022:5.4:12
chr10	43080000	43120000	Sobp:200Kb:0.0021:0.00022:5.4:12
chr10	43280000	43320000	Qrsl1:-320Kb:0.0028:5.5e-05:4.1:12
chr10	43280000	43320000	Rtn4ip1:-320Kb:0.0028:5.5e-05:4.1:12
chr10	43600000	43640000	Cd24a:320Kb:0.003:6.1e-05:4.1:12
chr10	43600000	43640000	F830002L21Rik:320Kb:0.003:6.1e-05:4.1:12
chr10	43760000	43800000	Aim1:40Kb:0.0015:6.2e-05:9.5:17
chr10	43920000	43960000	Aim1:200Kb:0.00063:1.3e-05:5.4:14
chr10	44760000	44800000	Bves:-280Kb:2.1e-05:4.2e-07:2.6:9
chr10	45040000	45080000	Prep:280Kb:0.0032:6.5e-05:2.6:9
chr10	45280000	45320000	D030045P18Rik:-240Kb:0.0058:0.00026:3.9:8.1
chr10	45520000	45560000	Hace1:240Kb:0.0031:0.00013:3.9:8.1
chr10	45600000	45640000	D030045P18Rik:80Kb:0.00077:1.7e-05:5.9:11
chr10	45600000	45640000	Hace1:320Kb:1.8e-10:3.8e-12:3.2:11
chr10	48800000	48840000	Grik2:-680Kb:0.00066:0.00021:1.9:6.8
chr10	48960000	49000000	Grik2:-520Kb:8.9e-05:1.8e-05:2.2:7.9
chr10	49080000	49120000	Grik2:-400Kb:0.00064:0.00018:2.5:7.5
chr10	49120000	49160000	Grik2:-360Kb:8.9e-05:2e-05:2.6:8.3
chr10	49200000	49240000	C130030K03Rik:400Kb:0.0082:0.00033:2.5:7.1
chr10	49200000	49240000	Grik2:-280Kb:9.8e-05:2.5e-05:3:8.6
chr10	49240000	49280000	Grik2:-240Kb:7.6e-08:4.8e-09:3.2:11
chr10	49280000	49320000	Grik2:-200Kb:0.0015:0.00051:3.5:8.1
chr10	49320000	49360000	Grik2:-160Kb:0.003:0.0012:3.9:8.1
chr10	49360000	49400000	Grik2:-120Kb:8e-07:7.5e-08:4.5:12
chr10	49400000	49440000	Grik2:-80Kb:9.8e-06:1.2e-06:5.5:12
chr10	49440000	49480000	Grik2:-40Kb:2.8e-14:8.9e-16:7.7:19
chr10	49480000	49520000	C130030K03Rik:680Kb:0.0075:0.00015:1.9:6.8
chr10	49880000	49920000	Grik2:400Kb:1.3e-05:2.1e-06:2.2:8.6
chr10	49920000	49960000	Grik2:440Kb:0.0017:0.00063:2.1:6.6
chr10	50560000	50600000	Sim1:-40Kb:0.00071:0.00011:5.9:9.9
chr10	50640000	50680000	Sim1:40Kb:0.00044:5.9e-05:5.9:10
chr10	50680000	50720000	Sim1:80Kb:0.00043:4.6e-05:4.6:8.8
chr10	50960000	51000000	Sim1:360Kb:9.4e-06:2.5e-07:2.6:8.1
chr10	51000000	51040000	Sim1:400Kb:0.00021:1.7e-05:2.6:7
chr10	51120000	51160000	Sim1:520Kb:5.1e-05:2.7e-06:2.3:7.2
chr10	52040000	52080000	Dcbld1:120Kb:3.8e-11:7.7e-13:3.9:15
chr10	52240000	52280000	Gm19395:-760Kb:6.3e-05:1.5e-06:2.3:12
chr10	52320000	52360000	Zfa-ps:80Kb:1.6e-12:3.6e-14:8.8:23
chr10	52400000	52440000	Pln:-640Kb:0.0074:0.00052:2.6:9.1
chr10	52480000	52520000	Slc35f1:80Kb:3.5e-07:8.1e-09:8.8:20
chr10	52640000	52680000	Slc35f1:240Kb:0.00014:6.4e-06:4.6:13
chr10	53000000	53040000	Zfa-ps:760Kb:7.2e-06:3.2e-07:2.3:12
chr10	53040000	53080000	Gm20597:-160Kb:3.2e-06:6.7e-08:5.8:16
chr10	53040000	53080000	Slc35f1:640Kb:0.0052:0.00037:2.6:9.1
chr10	53080000	53120000	Gm20597:-120Kb:1.9e-05:8.2e-07:6.9:16
chr10	53200000	53240000	Cep85l:120Kb:4.2e-05:9.2e-07:6.9:16
chr10	53200000	53240000	Pln:160Kb:3.3e-06:7.8e-08:5.8:16
chr10	53240000	53280000	Pln:200Kb:0.0074:0.00045:5.1:12
chr10	53320000	53360000	Gm16998:-440Kb:0.0087:0.0033:1.8:6.2
chr10	53320000	53360000	Man1a:-440Kb:0.0087:0.0033:1.8:6.2
chr10	53560000	53600000	Gm16998:-200Kb:0.0006:9.3e-05:3.1:9.1
chr10	53560000	53600000	Man1a:-200Kb:0.0006:9.3e-05:3.1:9.1
chr10	53600000	53640000	Gm16998:-160Kb:9e-05:5.6e-06:3.3:10
chr10	53600000	53640000	Man1a:-160Kb:9e-05:5.6e-06:3.3:10
chr10	53640000	53680000	Gm16998:-120Kb:0.00015:1.4e-05:3.5:10
chr10	53640000	53680000	Man1a:-120Kb:0.00015:1.4e-05:3.5:10
chr10	53680000	53720000	Gm16998:-80Kb:0.00024:3e-05:3.9:10
chr10	53680000	53720000	Man1a:-80Kb:0.00024:3e-05:3.9:10
chr10	53720000	53760000	Gm16998:-40Kb:6.4e-14:2e-15:4.6:17
chr10	53720000	53760000	Man1a:-40Kb:6.4e-14:2e-15:4.6:17
chr10	53800000	53840000	Gm16998:40Kb:0.004:0.00087:4.6:9.6
chr10	53800000	53840000	Man1a:40Kb:0.004:0.00087:4.6:9.6
chr10	53840000	53880000	Gm16998:80Kb:0.004:0.00087:3.9:8.9
chr10	53840000	53880000	Man1a:80Kb:0.004:0.00087:3.9:8.9
chr10	53880000	53920000	Gm16998:120Kb:0.0078:0.0027:3.5:8
chr10	53880000	53920000	Man1a:120Kb:0.0078:0.0027:3.5:8
chr10	54040000	54080000	Gm16998:280Kb:0.0055:0.0015:2.9:7.6
chr10	54040000	54080000	Man1a:280Kb:0.0055:0.0015:2.9:7.6
chr10	54640000	54680000	Gm16998:880Kb:0.0062:0.0019:2.2:6.9
chr10	54640000	54680000	Man1a:880Kb:0.0062:0.0019:2.2:6.9
chr10	54680000	54720000	Gm16998:920Kb:0.0044:0.0011:2.2:7.1
chr10	54680000	54720000	Man1a:920Kb:0.0044:0.0011:2.2:7.1
chr10	55760000	55800000	Msl3l2:-40Kb:0.0028:0.00012:6.2:11
chr10	55800000	55840000	D630037F22Rik:-120Kb:0.0003:6e-06:4.2:9.6
chr10	55880000	55920000	Msl3l2:80Kb:0.0038:0.00024:4.9:9.3
chr10	55920000	55960000	Msl3l2:120Kb:0.00047:9.9e-06:4.2:9.6
chr10	56200000	56240000	Gja1:120Kb:3.8e-05:3.1e-06:4.2:9.9
chr10	56480000	56520000	Gja1:400Kb:0.0018:0.00019:2.7:7.2
chr10	56600000	56640000	Gja1:520Kb:8.6e-09:2.3e-10:2.5:10
chr10	56640000	56680000	Gja1:560Kb:0.0026:0.00035:2.4:6.7
chr10	56680000	56720000	Gja1:600Kb:3.4e-07:1.8e-08:2.4:9.4
chr10	56720000	56760000	Gja1:640Kb:0.0048:0.0009:2.3:6.3
chr10	57000000	57040000	Gja1:920Kb:0.0044:0.00071:2:6.1
chr10	57560000	57600000	Fabp7:80Kb:1.3e-07:2.9e-09:5.7:15
chr10	57560000	57600000	Smpdl3a:80Kb:1.3e-07:2.9e-09:5.7:15
chr10	57800000	57840000	Ranbp2:-80Kb:0.004:0.00016:9.9:16
chr10	57840000	57880000	Ranbp2:-40Kb:1.5e-08:3e-10:14:25
chr10	58160000	58200000	Sh3rf3:-80Kb:0.00015:1.8e-05:9.9:18
chr10	58320000	58360000	Sh3rf3:80Kb:3.5e-05:1.6e-06:9.9:19
chr10	58360000	58400000	Sh3rf3:120Kb:5.7e-10:1.3e-11:8.2:21
chr10	58440000	58480000	Sh3rf3:200Kb:0.0011:0.00015:6.4:13
chr10	58480000	58520000	Sh3rf3:240Kb:8.7e-05:8e-06:5.9:14
chr10	58560000	58600000	Sh3rf3:320Kb:8.7e-05:6.8e-06:5.1:13
chr10	58760000	58800000	Ddit4:-640Kb:0.0002:9.7e-06:3:13
chr10	58960000	59000000	Mcu:-80Kb:0.0039:0.00016:9.9:18
chr10	59280000	59320000	Mcu:240Kb:0.0039:0.00016:5.9:14
chr10	59360000	59400000	Ddit4:-40Kb:0:0:14:38
chr10	59400000	59440000	Anapc16:-40Kb:0.0088:0.00018:14:22
chr10	59400000	59440000	Ascc1:-40Kb:0.0088:0.00018:14:22
chr10	59400000	59440000	P4ha1:640Kb:0.0019:4.5e-05:3:13
chr10	59440000	59480000	Ddit4:40Kb:0.0024:0.00017:14:22
chr10	59520000	59560000	Spock2:-40Kb:0.00067:1.4e-05:9.1:19
chr10	59600000	59640000	Chst3:-80Kb:2.7e-10:5.5e-12:7:22
chr10	59640000	59680000	Chst3:-40Kb:0.0094:0.00038:9.1:17
chr10	59840000	59880000	Cdh23:-280Kb:7.3e-05:1.6e-06:4.2:14
chr10	60120000	60160000	Gm17455:280Kb:0.00012:2.5e-06:4.2:14
chr10	60280000	60320000	Gm20611:-200Kb:0.0035:6.8e-05:4.9:12
chr10	61080000	61120000	Eif4ebp2:200Kb:0.0097:0.00019:5.4:11
chr10	61080000	61120000	Nodal:200Kb:0.0097:0.00019:5.4:11
chr10	61640000	61680000	2010107G23Rik:80Kb:1.5e-05:3.1e-07:7.5:18
chr10	61640000	61680000	Neurog3:80Kb:1.5e-05:3.1e-07:7.5:18
chr10	61640000	61680000	Tacr2:-40Kb:3.8e-11:7.8e-13:9.8:25
chr10	61640000	61680000	Tspan15:-40Kb:3.8e-11:7.8e-13:9.8:25
chr10	61640000	61680000	Vps26a:-280Kb:0.0002:4.3e-06:4.2:15
chr10	62200000	62240000	Ddx50:120Kb:0.00012:2.7e-06:7.9:19
chr10	62600000	62640000	Herc4:-80Kb:0.0031:6.1e-05:9.2:18
chr10	62880000	62920000	Lrrtm3:-640Kb:0.0078:0.00039:2.6:8.9
chr10	63040000	63080000	Lrrtm3:-480Kb:0.0078:0.00077:3:8.9
chr10	63160000	63200000	Lrrtm3:-360Kb:0.0078:0.00086:3.3:9.2
chr10	63400000	63440000	Lrrtm3:-120Kb:0.0078:0.00088:5.3:11
chr10	63760000	63800000	Lrrtm3:240Kb:0.0056:0.00013:3.9:11
chr10	66280000	66320000	Jmjd1c:-280Kb:8.7e-06:1.5e-06:5.5:17
chr10	66320000	66360000	Jmjd1c:-240Kb:1.1e-10:7.9e-12:5.9:22
chr10	66360000	66400000	Jmjd1c:-200Kb:3.7e-06:5.4e-07:6.5:18
chr10	66360000	66400000	Reep3:-160Kb:0.00098:4.2e-05:7.2:16
chr10	66400000	66440000	Jmjd1c:-160Kb:1.8e-05:3.5e-06:7.2:18
chr10	66440000	66480000	Jmjd1c:-120Kb:1.3e-07:1.4e-08:8.3:22
chr10	66480000	66520000	Jmjd1c:-80Kb:4.5e-15:1.1e-16:10:30
chr10	66520000	66560000	Jmjd1c:-40Kb:1.3e-07:1.7e-08:14:27
chr10	66560000	66600000	Reep3:40Kb:5.7e-07:1.2e-08:14:27
chr10	66640000	66680000	Jmjd1c:80Kb:4.5e-15:2.2e-16:10:29
chr10	66640000	66680000	Reep3:120Kb:0.0013:8.6e-05:8.3:17
chr10	66680000	66720000	Jmjd1c:120Kb:0.00033:7.3e-05:8.3:17
chr10	67160000	67200000	Ado:160Kb:0.0055:0.00011:7.2:17
chr10	67160000	67200000	Egr2:160Kb:0.0055:0.00011:7.2:17
chr10	67320000	67360000	Arid5b:-400Kb:0.0053:0.00079:3.6:10
chr10	67320000	67360000	Rtkn2:-120Kb:5.5e-08:2.4e-09:8.3:22
chr10	67360000	67400000	Rtkn2:-80Kb:1.4e-08:3e-10:10:25
chr10	67400000	67440000	Zfp365:40Kb:0.00081:3.6e-05:14:24
chr10	67440000	67480000	Zfp365:80Kb:1.2e-07:2.6e-09:10:25
chr10	67560000	67600000	Arid5b:-160Kb:0.0029:0.00024:7.5:15
chr10	67600000	67640000	Arid5b:-120Kb:4.4e-09:1.2e-10:6.3:19
chr10	67600000	67640000	Zfp365:240Kb:0.0036:0.00024:5.4:14
chr10	67640000	67680000	Arid5b:-80Kb:0.0067:0.0013:7.4:14
chr10	67680000	67720000	Arid5b:-40Kb:0.0053:0.00087:9.7:16
chr10	67720000	67760000	4930545H06Rik:-40Kb:6.9e-05:1.4e-06:9.7:19
chr10	67760000	67800000	Arid5b:40Kb:2.4e-05:1.3e-06:9.7:19
chr10	67800000	67840000	Arid5b:80Kb:0.0073:0.0018:7.4:13
chr10	68000000	68040000	Arid5b:280Kb:0.0033:0.00036:4.6:11
chr10	68320000	68360000	Arid5b:600Kb:0.0073:0.0017:3.4:9.4
chr10	69080000	69120000	Ank3:120Kb:7.9e-06:1.6e-07:10:23
chr10	69800000	69840000	Fam13c:-80Kb:3.7e-05:1.6e-06:12:25
chr10	69840000	69880000	Fam13c:-40Kb:0.0067:0.00043:16:26
chr10	69960000	70000000	Fam13c:80Kb:1.1e-06:2.5e-08:12:28
chr10	70160000	70200000	Phyhipl:120Kb:8.7e-06:1.8e-07:10:23
chr10	70240000	70280000	Phyhipl:200Kb:0.0014:6e-05:8.1:18
chr10	70960000	71000000	Ube2d1:240Kb:0.0079:0.00016:2.5:10
chr10	71480000	71520000	1700049L16Rik:40Kb:0.00029:6.1e-06:5.5:12
chr10	72480000	72520000	A330049N07Rik:-40Kb:1.7e-08:3.7e-10:5.5:14
chr10	73040000	73080000	Pcdh15:-240Kb:2.9e-05:6.1e-07:3.5:11
chr10	74360000	74400000	Bcr:-160Kb:7.1e-07:4.5e-08:2.3:12
chr10	74360000	74400000	Rab36:-120Kb:8.5e-13:1.8e-14:2.7:16
chr10	74360000	74400000	Rtdr1:-120Kb:8.5e-13:1.8e-14:2.7:16
chr10	74560000	74600000	Bcr:40Kb:7e-08:1.7e-09:11:22
chr10	74560000	74600000	Rab36:80Kb:0.0085:0.00036:9.1:15
chr10	74560000	74600000	Rtdr1:80Kb:0.0085:0.00036:9.1:15
chr10	74600000	74640000	Bcr:80Kb:7e-08:3e-09:9.1:20
chr10	74720000	74760000	4933407G14Rik:-160Kb:0.0091:0.00019:7.3:15
chr10	74840000	74880000	Adora2a:80Kb:0.0095:0.00039:9.1:16
chr10	74920000	74960000	Adora2a:160Kb:0.0046:9.3e-05:7.3:15
chr10	74920000	74960000	Gm5134:-480Kb:0.009:0.0004:2.9:9.8
chr10	74920000	74960000	Vpreb3:-480Kb:0.009:0.0004:2.9:9.8
chr10	75320000	75360000	Gm5134:-80Kb:9.9e-15:2.2e-16:9.1:26
chr10	75320000	75360000	Vpreb3:-80Kb:9.9e-15:2.2e-16:9.1:26
chr10	75400000	75440000	Derl3:80Kb:8.8e-14:1.8e-15:9.1:26
chr10	75400000	75440000	Mif:80Kb:8.8e-14:1.8e-15:9.1:26
chr10	75760000	75800000	Dip2a:-40Kb:1.4e-06:2.8e-08:11:22
chr10	76280000	76320000	Slc19a1:-200Kb:0.0005:2.1e-05:5.9:15
chr10	76320000	76360000	Slc19a1:-160Kb:0.0004:8.4e-06:6.5:16
chr10	76720000	76760000	Adarb1:-160Kb:0.0053:0.00011:6.5:15
chr10	76720000	76760000	Gm17769:-160Kb:0.0053:0.00011:6.5:15
chr10	76760000	76800000	Fam207a:-200Kb:0.0018:4e-05:5.9:15
chr10	76760000	76800000	Gm10941:40Kb:0.0023:0.0001:11:20
chr10	76760000	76800000	Itgb2:-200Kb:0.0018:4e-05:5.9:15
chr10	76760000	76800000	Pofut2:40Kb:0.0023:0.0001:11:20
chr10	76880000	76920000	Gm10941:160Kb:0.0019:4.1e-05:6.5:15
chr10	76880000	76920000	Pofut2:160Kb:0.0019:4.1e-05:6.5:15
chr10	77480000	77520000	D10Jhu81e:-120Kb:0.0021:8.9e-05:11:19
chr10	77520000	77560000	D10Jhu81e:-80Kb:0.0021:9.1e-05:5:14
chr10	77600000	77640000	Aire:120Kb:0.0039:8e-05:11:19
chr10	77600000	77640000	Dnmt3l:120Kb:0.0039:8e-05:11:19
chr10	77600000	77640000	Icosl:80Kb:0.0042:8.8e-05:5:14
chr10	77640000	77680000	Agpat3:-160Kb:3.8e-08:1.7e-09:3.6:17
chr10	77680000	77720000	Rrp1:-160Kb:1.8e-08:1.3e-09:3.6:17
chr10	77720000	77760000	Agpat3:-80Kb:1.2e-05:1.1e-06:5:15
chr10	77720000	77760000	Rrp1:-120Kb:2.2e-11:1.1e-12:4.2:20
chr10	77760000	77800000	Agpat3:-40Kb:6e-07:4.1e-08:6.9:19
chr10	77800000	77840000	Pwp2:160Kb:2.4e-07:5e-09:3.6:17
chr10	77800000	77840000	Rrp1:-40Kb:0:0:6.9:29
chr10	77840000	77880000	Agpat3:40Kb:0:0:6.9:29
chr10	77840000	77880000	Trappc10:160Kb:2.6e-07:5.3e-09:3.6:17
chr10	78560000	78600000	Ccdc105:360Kb:0.0006:1.3e-05:2.5:12
chr10	79200000	79240000	9130017N09Rik:-80Kb:1e-07:4.5e-09:12:28
chr10	79200000	79240000	Arid3a:-160Kb:7e-15:3.3e-16:7.5:31
chr10	79200000	79240000	E130317F20Rik:-80Kb:1e-07:4.5e-09:12:28
chr10	79200000	79240000	Fstl3:-40Kb:0:0:19:45
chr10	79200000	79240000	Kiss1r:-160Kb:7e-15:3.3e-16:7.5:31
chr10	79200000	79240000	Med16:-160Kb:7e-15:3.3e-16:7.5:31
chr10	79200000	79240000	Palm:-40Kb:0:0:19:45
chr10	79200000	79240000	Prss57:-40Kb:0:0:19:45
chr10	79200000	79240000	Ptbp1:-80Kb:1e-07:4.5e-09:12:28
chr10	79200000	79240000	R3hdm4:-160Kb:7e-15:3.3e-16:7.5:31
chr10	79240000	79280000	Arid3a:-120Kb:0:0:9.1:36
chr10	79240000	79280000	Fgf22:40Kb:0:0:19:45
chr10	79240000	79280000	Kiss1r:-120Kb:0:0:9.1:36
chr10	79240000	79280000	Med16:-120Kb:0:0:9.1:36
chr10	79240000	79280000	Polrmt:40Kb:0:0:19:45
chr10	79240000	79280000	R3hdm4:-120Kb:0:0:9.1:36
chr10	79240000	79280000	Rnf126:40Kb:0:0:19:45
chr10	79280000	79320000	Arid3a:-80Kb:2.3e-12:1.7e-13:12:33
chr10	79280000	79320000	Fgf22:80Kb:6.7e-08:4.3e-09:12:28
chr10	79280000	79320000	Kiss1r:-80Kb:2.3e-12:1.7e-13:12:33
chr10	79280000	79320000	Med16:-80Kb:2.3e-12:1.7e-13:12:33
chr10	79280000	79320000	Polrmt:80Kb:6.7e-08:4.3e-09:12:28
chr10	79280000	79320000	R3hdm4:-80Kb:2.3e-12:1.7e-13:12:33
chr10	79280000	79320000	Rnf126:80Kb:6.7e-08:4.3e-09:12:28
chr10	79320000	79360000	Arid3a:-40Kb:2e-07:2.9e-08:19:35
chr10	79320000	79360000	Kiss1r:-40Kb:2e-07:2.9e-08:19:35
chr10	79320000	79360000	Med16:-40Kb:2e-07:2.9e-08:19:35
chr10	79320000	79360000	R3hdm4:-40Kb:2e-07:2.9e-08:19:35
chr10	79360000	79400000	1600002K03Rik:-240Kb:2.2e-06:1e-07:5.7:23
chr10	79360000	79400000	9130017N09Rik:80Kb:3.5e-12:7.7e-14:12:33
chr10	79360000	79400000	Abca7:-80Kb:6.7e-10:2.9e-11:12:32
chr10	79360000	79400000	Atp5d:-240Kb:2.2e-06:1e-07:5.7:23
chr10	79360000	79400000	BC005764:40Kb:1.1e-06:2.3e-08:19:35
chr10	79360000	79400000	Cfd:40Kb:1.1e-06:2.3e-08:19:35
chr10	79360000	79400000	Cirbp:-240Kb:2.2e-06:1e-07:5.7:23
chr10	79360000	79400000	Cnn2:-80Kb:6.7e-10:2.9e-11:12:32
chr10	79360000	79400000	Dos:-240Kb:2.2e-06:1e-07:5.7:23
chr10	79360000	79400000	E130317F20Rik:80Kb:3.5e-12:7.7e-14:12:33
chr10	79360000	79400000	Elane:40Kb:1.1e-06:2.3e-08:19:35
chr10	79360000	79400000	Fgf22:160Kb:2.6e-15:1.1e-16:7.5:31
chr10	79360000	79400000	Fstl3:120Kb:0:0:9.1:36
chr10	79360000	79400000	Hmha1:-80Kb:6.7e-10:2.9e-11:12:32
chr10	79360000	79400000	Midn:-240Kb:2.2e-06:1e-07:5.7:23
chr10	79360000	79400000	Palm:120Kb:0:0:9.1:36
chr10	79360000	79400000	Polrmt:160Kb:2.6e-15:1.1e-16:7.5:31
chr10	79360000	79400000	Prss57:120Kb:0:0:9.1:36
chr10	79360000	79400000	Prtn3:40Kb:1.1e-06:2.3e-08:19:35
chr10	79360000	79400000	Ptbp1:80Kb:3.5e-12:7.7e-14:12:33
chr10	79360000	79400000	Rnf126:160Kb:2.6e-15:1.1e-16:7.5:31
chr10	79360000	79400000	Tmem259:-80Kb:6.7e-10:2.9e-11:12:32
chr10	79440000	79480000	1600002K03Rik:-160Kb:8e-11:1.8e-12:7.5:30
chr10	79440000	79480000	Arid3a:80Kb:3.1e-11:2.9e-12:12:32
chr10	79440000	79480000	Atp5d:-160Kb:8e-11:1.8e-12:7.5:30
chr10	79440000	79480000	Cirbp:-160Kb:8e-11:1.8e-12:7.5:30
chr10	79440000	79480000	Dos:-160Kb:8e-11:1.8e-12:7.5:30
chr10	79440000	79480000	Gpx4:-40Kb:0.0027:5.3e-05:19:31
chr10	79440000	79480000	Kiss1r:80Kb:3.1e-11:2.9e-12:12:32
chr10	79440000	79480000	Med16:80Kb:3.1e-11:2.9e-12:12:32
chr10	79440000	79480000	Midn:-160Kb:8e-11:1.8e-12:7.5:30
chr10	79440000	79480000	Polr2e:-40Kb:0.0027:5.3e-05:19:31
chr10	79440000	79480000	R3hdm4:80Kb:3.1e-11:2.9e-12:12:32
chr10	79440000	79480000	Sbno2:-120Kb:2e-05:4e-07:9.1:25
chr10	79440000	79480000	Stk11:-120Kb:2e-05:4e-07:9.1:25
chr10	79480000	79520000	Abca7:40Kb:0.00058:5.1e-05:19:31
chr10	79480000	79520000	Cnn2:40Kb:0.00058:5.1e-05:19:31
chr10	79480000	79520000	Hmha1:40Kb:0.00058:5.1e-05:19:31
chr10	79480000	79520000	Tmem259:40Kb:0.00058:5.1e-05:19:31
chr10	79560000	79600000	Abca7:120Kb:3e-06:2e-07:9.1:25
chr10	79560000	79600000	Cnn2:120Kb:3e-06:2e-07:9.1:25
chr10	79560000	79600000	Hmha1:120Kb:3e-06:2e-07:9.1:25
chr10	79560000	79600000	Tmem259:120Kb:3e-06:2e-07:9.1:25
chr10	79600000	79640000	Abca7:160Kb:3.6e-12:7.8e-14:7.5:30
chr10	79600000	79640000	Arid3a:240Kb:2.6e-08:3.1e-09:5.7:23
chr10	79600000	79640000	Cnn2:160Kb:3.6e-12:7.8e-14:7.5:30
chr10	79600000	79640000	Hmha1:160Kb:3.6e-12:7.8e-14:7.5:30
chr10	79600000	79640000	Kiss1r:240Kb:2.6e-08:3.1e-09:5.7:23
chr10	79600000	79640000	Med16:240Kb:2.6e-08:3.1e-09:5.7:23
chr10	79600000	79640000	R3hdm4:240Kb:2.6e-08:3.1e-09:5.7:23
chr10	79600000	79640000	Tmem259:160Kb:3.6e-12:7.8e-14:7.5:30
chr10	80080000	80120000	Gng7:-360Kb:0.0091:0.0012:4.3:13
chr10	80080000	80120000	Mknk2:-40Kb:1.6e-05:3.4e-07:19:37
chr10	80120000	80160000	Btbd2:40Kb:1.7e-05:3.6e-07:19:37
chr10	80120000	80160000	Csnk1g2:40Kb:1.7e-05:3.6e-07:19:37
chr10	80200000	80240000	2310050B05Rik:-440Kb:9.3e-08:4.7e-09:3.8:20
chr10	80200000	80240000	Dapk3:-440Kb:9.3e-08:4.7e-09:3.8:20
chr10	80200000	80240000	Lingo3:-80Kb:0.0098:0.00081:12:22
chr10	80200000	80240000	Lsm7:-80Kb:0.0098:0.00081:12:22
chr10	80200000	80240000	Mir1982:-80Kb:0.0098:0.00081:12:22
chr10	80200000	80240000	Nmrk2:-440Kb:9.3e-08:4.7e-09:3.8:20
chr10	80200000	80240000	Oaz1:-80Kb:0.0098:0.00081:12:22
chr10	80200000	80240000	Oaz1-ps:-80Kb:0.0098:0.00081:12:22
chr10	80200000	80240000	Snord37:-440Kb:9.3e-08:4.7e-09:3.8:20
chr10	80200000	80240000	Sppl2b:-80Kb:0.0098:0.00081:12:22
chr10	80280000	80320000	Eef2:-320Kb:0.00069:1.7e-05:4.7:17
chr10	80280000	80320000	Gng7:-160Kb:0.00021:9.7e-06:7.5:20
chr10	80280000	80320000	Pias4:-320Kb:0.00069:1.7e-05:4.7:17
chr10	80320000	80360000	Gng7:-120Kb:0.00026:1.8e-05:9.1:21
chr10	80320000	80360000	Lingo3:40Kb:0.0098:0.00087:19:29
chr10	80320000	80360000	Lsm7:40Kb:0.0098:0.00087:19:29
chr10	80320000	80360000	Mir1982:40Kb:0.0098:0.00087:19:29
chr10	80320000	80360000	Oaz1:40Kb:0.0098:0.00087:19:29
chr10	80320000	80360000	Oaz1-ps:40Kb:0.0098:0.00087:19:29
chr10	80320000	80360000	Sppl2b:40Kb:0.0098:0.00087:19:29
chr10	80360000	80400000	Eef2:-240Kb:0.0036:0.00026:5.7:16
chr10	80360000	80400000	Gng7:-80Kb:4.9e-15:1.1e-16:12:37
chr10	80360000	80400000	Pias4:-240Kb:0.0036:0.00026:5.7:16
chr10	80440000	80480000	2310050B05Rik:-200Kb:0.0086:0.00087:6.4:15
chr10	80440000	80480000	Dapk3:-200Kb:0.0086:0.00087:6.4:15
chr10	80440000	80480000	Eef2:-160Kb:0.0046:0.00056:7.5:17
chr10	80440000	80480000	Gadd45b:80Kb:1.2e-13:2.7e-15:12:37
chr10	80440000	80480000	Lingo3:160Kb:0.0025:5.6e-05:7.5:20
chr10	80440000	80480000	Lmnb2:80Kb:1.2e-13:2.7e-15:12:37
chr10	80440000	80480000	Lsm7:160Kb:0.0025:5.6e-05:7.5:20
chr10	80440000	80480000	Mir1982:160Kb:0.0025:5.6e-05:7.5:20
chr10	80440000	80480000	Nmrk2:-200Kb:0.0086:0.00087:6.4:15
chr10	80440000	80480000	Oaz1:160Kb:0.0025:5.6e-05:7.5:20
chr10	80440000	80480000	Oaz1-ps:160Kb:0.0025:5.6e-05:7.5:20
chr10	80440000	80480000	Pias4:-160Kb:0.0046:0.00056:7.5:17
chr10	80440000	80480000	Snord37:-200Kb:0.0086:0.00087:6.4:15
chr10	80440000	80480000	Sppl2b:160Kb:0.0025:5.6e-05:7.5:20
chr10	80440000	80480000	Timm13:80Kb:1.2e-13:2.7e-15:12:37
chr10	80440000	80480000	Tmprss9:120Kb:0.0031:6.4e-05:9.1:21
chr10	80600000	80640000	Atcay:-80Kb:0.0019:3.8e-05:12:23
chr10	80600000	80640000	Gng7:160Kb:0.0073:0.00066:7.5:17
chr10	80600000	80640000	Lingo3:320Kb:0.0025:0.00011:4.7:17
chr10	80600000	80640000	Lsm7:320Kb:0.0025:0.00011:4.7:17
chr10	80600000	80640000	Mir1982:320Kb:0.0025:0.00011:4.7:17
chr10	80600000	80640000	Oaz1:320Kb:0.0025:0.00011:4.7:17
chr10	80600000	80640000	Oaz1-ps:320Kb:0.0025:0.00011:4.7:17
chr10	80600000	80640000	Sppl2b:320Kb:0.0025:0.00011:4.7:17
chr10	80600000	80640000	Zfr2:-80Kb:0.0019:3.8e-05:12:23
chr10	80640000	80680000	Ap3d1:440Kb:0.00013:2.7e-06:3.8:20
chr10	80640000	80680000	Cactin:-120Kb:4.1e-08:8.1e-10:9.1:26
chr10	80640000	80680000	Dot1l:440Kb:0.00013:2.7e-06:3.8:20
chr10	80640000	80680000	Gng7:200Kb:0.0091:0.0012:6.4:15
chr10	80640000	80680000	Tbxa2r:-120Kb:4.1e-08:8.1e-10:9.1:26
chr10	80680000	80720000	Eef2:80Kb:0.001:4.9e-05:12:23
chr10	80680000	80720000	Pias4:80Kb:0.001:4.9e-05:12:23
chr10	80720000	80760000	2310050B05Rik:80Kb:0.0072:0.00054:12:21
chr10	80720000	80760000	Dapk3:80Kb:0.0072:0.00054:12:21
chr10	80720000	80760000	Nmrk2:80Kb:0.0072:0.00054:12:21
chr10	80720000	80760000	Snord37:80Kb:0.0072:0.00054:12:21
chr10	80760000	80800000	2310050B05Rik:120Kb:4.4e-08:1.1e-09:9.1:26
chr10	80760000	80800000	Dapk3:120Kb:4.4e-08:1.1e-09:9.1:26
chr10	80760000	80800000	Nmrk2:120Kb:4.4e-08:1.1e-09:9.1:26
chr10	80760000	80800000	Snord37:120Kb:4.4e-08:1.1e-09:9.1:26
chr10	80880000	80920000	Eef2:280Kb:0.004:0.00039:5.1:15
chr10	80880000	80920000	Pias4:280Kb:0.004:0.00039:5.1:15
chr10	81000000	81040000	Ankrd24:-80Kb:0.009:0.0004:2.5:12
chr10	81000000	81040000	BC025920:-40Kb:4e-08:1.6e-09:19:37
chr10	81000000	81040000	Gm10778:-80Kb:0.009:0.0004:2.5:12
chr10	81000000	81040000	Sirt6:-80Kb:0.009:0.0004:2.5:12
chr10	81000000	81040000	Tle6:-40Kb:4e-08:1.6e-09:19:37
chr10	81040000	81080000	Aes:40Kb:8.3e-08:1.7e-09:19:37
chr10	81040000	81080000	Ankrd24:-40Kb:5.4e-12:1.2e-13:4.2:26
chr10	81040000	81080000	Gm10778:-40Kb:5.4e-12:1.2e-13:4.2:26
chr10	81040000	81080000	Gna11:40Kb:8.3e-08:1.7e-09:19:37
chr10	81040000	81080000	Sirt6:-40Kb:5.4e-12:1.2e-13:4.2:26
chr10	81040000	81080000	Tle2:40Kb:8.3e-08:1.7e-09:19:37
chr10	81080000	81120000	Aes:80Kb:0.0095:0.00038:2.5:12
chr10	81080000	81120000	BC025920:40Kb:5e-12:1e-13:4.2:26
chr10	81080000	81120000	Gna11:80Kb:0.0095:0.00038:2.5:12
chr10	81080000	81120000	Tle2:80Kb:0.0095:0.00038:2.5:12
chr10	81080000	81120000	Tle6:40Kb:5e-12:1e-13:4.2:26
chr10	81440000	81480000	Glt8d2:-680Kb:2.5e-05:5.1e-07:0.96:12
chr10	81440000	81480000	Zfp873:-40Kb:0:0:4:26
chr10	82520000	82560000	Chst11:80Kb:0.0029:0.00013:8.9:18
chr10	82560000	82600000	Eid3:240Kb:0.0054:0.00025:5.1:13
chr10	82640000	82680000	Chst11:200Kb:0.00012:2.8e-06:5.6:16
chr10	82640000	82680000	Eid3:320Kb:0.0054:0.00013:4.4:13
chr10	83280000	83320000	Nuak1:-600Kb:1.1e-05:2.8e-07:3:14
chr10	83440000	83480000	Nuak1:-440Kb:0.0057:0.00073:4.1:11
chr10	83520000	83560000	Nuak1:-360Kb:9e-05:8.5e-06:4.9:14
chr10	83800000	83840000	Nuak1:-80Kb:9e-05:9.3e-06:9.2:18
chr10	83840000	83880000	Nuak1:-40Kb:6.8e-05:3.5e-06:12:22
chr10	85480000	85520000	Timp3:-280Kb:0.0026:0.00018:3.6:11
chr10	85600000	85640000	Timp3:-160Kb:0.0018:8.3e-05:5.1:13
chr10	85760000	85800000	Fbxo7:280Kb:0.0094:0.0004:3.6:11
chr10	85880000	85920000	Timp3:120Kb:2.7e-06:6.3e-08:6.1:17
chr10	85920000	85960000	Fbxo7:440Kb:0.0076:0.00016:2.8:11
chr10	86000000	86040000	1810014B01Rik:-120Kb:3.2e-06:7e-08:6.1:17
chr10	86120000	86160000	Nt5dc3:-120Kb:0.00087:1.9e-05:6.5:15
chr10	86160000	86200000	Nt5dc3:-80Kb:0.0039:0.00017:8.9:16
chr10	86240000	86280000	1810014B01Rik:120Kb:0.001:4.5e-05:6.5:15
chr10	86400000	86440000	Pah:-560Kb:0.00016:1.2e-05:2.7:9.9
chr10	86440000	86480000	Pah:-520Kb:5e-05:2.6e-06:2.8:11
chr10	86520000	86560000	Pah:-440Kb:1.6e-06:4.2e-08:3:12
chr10	86960000	87000000	1700113H08Rik:440Kb:6.9e-06:1.5e-07:3:12
chr10	86960000	87000000	Stab2:520Kb:0.00053:1.1e-05:2.8:11
chr10	88440000	88480000	Utp20:160Kb:0.0006:1.3e-05:4.8:11
chr10	88640000	88680000	Slc5a8:320Kb:0.0096:0.00021:3.2:8
chr10	91000000	91040000	Rmst:-600Kb:0.0072:0.0007:3.2:8.7
chr10	91520000	91560000	Rmst:-80Kb:0.0013:9.7e-05:4.8:11
chr10	91560000	91600000	Rmst:-40Kb:0.00012:6e-06:5.5:13
chr10	91600000	91640000	Mir1251:40Kb:0.00013:2.8e-06:5.5:13
chr10	91600000	91640000	Mir135a-2:80Kb:0.0021:4.2e-05:4.8:11
chr10	91640000	91680000	Rmst:40Kb:1.9e-05:4.6e-07:5.5:14
chr10	92480000	92520000	Hal:-440Kb:0.001:2.1e-05:3.4:13
chr10	92480000	92520000	Lta4h:-400Kb:0.0036:0.00016:3.7:12
chr10	92520000	92560000	Cdk17:-80Kb:3.1e-10:1.4e-11:11:26
chr10	92520000	92560000	Lta4h:-360Kb:0.0096:0.00064:4.2:11
chr10	92520000	92560000	Mir1931:-80Kb:3.1e-10:1.4e-11:11:26
chr10	92720000	92760000	Cdk17:120Kb:1.6e-10:3.5e-12:8.4:24
chr10	92720000	92760000	Hal:-200Kb:0.0044:0.00018:6.1:14
chr10	92720000	92760000	Lta4h:-160Kb:0.0036:0.00013:7:15
chr10	92720000	92760000	Mir1931:120Kb:1.6e-10:3.5e-12:8.4:24
chr10	93240000	93280000	4933408J17Rik:200Kb:3.7e-05:7.6e-07:6.1:18
chr10	93240000	93280000	Snrpf:200Kb:3.7e-05:7.6e-07:6.1:18
chr10	94240000	94280000	Plxnc1:-160Kb:0.0095:0.00042:7.4:14
chr10	94360000	94400000	Plxnc1:-40Kb:0.0033:7.1e-05:12:20
chr10	94720000	94760000	2310039L15Rik:-40Kb:0.0072:0.00015:12:20
chr10	94720000	94760000	Cradd:-40Kb:0.0072:0.00015:12:20
chr10	95160000	95200000	Mir3058:160Kb:0.0082:0.0006:7.4:14
chr10	95160000	95200000	Nudt4:160Kb:0.0082:0.0006:7.4:14
chr10	95240000	95280000	Mir3058:240Kb:0.0094:0.00091:6.3:12
chr10	95240000	95280000	Nudt4:240Kb:0.0094:0.00091:6.3:12
chr10	95280000	95320000	Mir3058:280Kb:0.00011:5.4e-06:6.9:15
chr10	95280000	95320000	Nudt4:280Kb:0.00011:5.4e-06:6.9:15
chr10	95320000	95360000	Mir3058:320Kb:7e-08:1.7e-09:6:18
chr10	95320000	95360000	Nudt4:320Kb:7e-08:1.7e-09:6:18
chr10	96800000	96840000	Epyc:-280Kb:0.0014:2.8e-05:3.9:10
chr10	98160000	98200000	Atp2b1:-200Kb:0.0027:0.00013:6.5:15
chr10	98400000	98440000	Atp2b1:40Kb:2.2e-08:5.4e-10:9.6:24
chr10	98440000	98480000	Atp2b1:80Kb:0.005:0.00037:8.1:16
chr10	98560000	98600000	Gm20110:-480Kb:0.0089:0.00059:2.8:11
chr10	98600000	98640000	Gm20110:-440Kb:0.00075:3.3e-05:3.4:14
chr10	98720000	98760000	Gm20110:-320Kb:0.00075:3.3e-05:4.1:14
chr10	98800000	98840000	Dusp6:80Kb:0.00036:3.2e-05:8.8:19
chr10	98880000	98920000	Dusp6:160Kb:0.0033:0.00037:6:14
chr10	98920000	98960000	Dusp6:200Kb:2.6e-06:1.2e-07:5.3:18
chr10	99000000	99040000	Dusp6:280Kb:1.2e-11:2.8e-13:4.4:22
chr10	99040000	99080000	Dusp6:320Kb:0.00019:1.3e-05:4.1:14
chr10	101160000	101200000	Mir3059:-40Kb:0.0031:0.00014:5.1:10
chr10	101280000	101320000	Mir3059:80Kb:0.0021:5.1e-05:4.3:9.6
chr10	102120000	102160000	Rassf9:160Kb:0.00033:6.7e-06:3.6:9.2
chr10	102200000	102240000	Nts:280Kb:0.0034:0.00015:2.9:7.6
chr10	102280000	102320000	Nts:360Kb:2.6e-14:5.6e-16:2.6:13
chr10	102800000	102840000	Gm20765:-800Kb:0.00036:5e-05:1.3:6.5
chr10	102800000	102840000	Gm21293:-800Kb:0.00036:5e-05:1.3:6.5
chr10	102800000	102840000	Gm21304:-800Kb:0.00036:5e-05:1.3:6.5
chr10	102800000	102840000	Gm21312:-800Kb:0.00036:5e-05:1.3:6.5
chr10	102800000	102840000	Gm4340:-800Kb:0.00036:5e-05:1.3:6.5
chr10	102800000	102840000	Gm6763:-800Kb:0.00036:5e-05:1.3:6.5
chr10	102800000	102840000	Gm8764:-800Kb:0.00036:5e-05:1.3:6.5
chr10	102840000	102880000	Lrriq1:160Kb:0.0082:0.00017:3.2:7.6
chr10	102840000	102880000	Slc6a15:40Kb:0.00079:3.5e-05:6.8:12
chr10	102920000	102960000	Gm20765:-680Kb:1.4e-05:1.3e-06:1.4:7.7
chr10	102920000	102960000	Gm21293:-680Kb:1.4e-05:1.3e-06:1.4:7.7
chr10	102920000	102960000	Gm21304:-680Kb:1.4e-05:1.3e-06:1.4:7.7
chr10	102920000	102960000	Gm21312:-680Kb:1.4e-05:1.3e-06:1.4:7.7
chr10	102920000	102960000	Gm4340:-680Kb:1.4e-05:1.3e-06:1.4:7.7
chr10	102920000	102960000	Gm6763:-680Kb:1.4e-05:1.3e-06:1.4:7.7
chr10	102920000	102960000	Gm8764:-680Kb:1.4e-05:1.3e-06:1.4:7.7
chr10	103200000	103240000	Slc6a15:400Kb:0.007:0.00047:1.8:5.9
chr10	103400000	103440000	Gm20765:-200Kb:2.8e-09:1.9e-10:3.5:12
chr10	103400000	103440000	Gm21293:-200Kb:2.8e-09:1.9e-10:3.5:12
chr10	103400000	103440000	Gm21304:-200Kb:2.8e-09:1.9e-10:3.5:12
chr10	103400000	103440000	Gm21312:-200Kb:2.8e-09:1.9e-10:3.5:12
chr10	103400000	103440000	Gm4340:-200Kb:2.8e-09:1.9e-10:3.5:12
chr10	103400000	103440000	Gm6763:-200Kb:2.8e-09:1.9e-10:3.5:12
chr10	103400000	103440000	Gm8764:-200Kb:2.8e-09:1.9e-10:3.5:12
chr10	103440000	103480000	Gm20765:-160Kb:6e-05:7.1e-06:3.7:9.6
chr10	103440000	103480000	Gm21293:-160Kb:6e-05:7.1e-06:3.7:9.6
chr10	103440000	103480000	Gm21304:-160Kb:6e-05:7.1e-06:3.7:9.6
chr10	103440000	103480000	Gm21312:-160Kb:6e-05:7.1e-06:3.7:9.6
chr10	103440000	103480000	Gm4340:-160Kb:6e-05:7.1e-06:3.7:9.6
chr10	103440000	103480000	Gm6763:-160Kb:6e-05:7.1e-06:3.7:9.6
chr10	103440000	103480000	Gm8764:-160Kb:6e-05:7.1e-06:3.7:9.6
chr10	103560000	103600000	Gm20765:-40Kb:0:0:5.4:20
chr10	103560000	103600000	Gm21293:-40Kb:0:0:5.4:20
chr10	103560000	103600000	Gm21304:-40Kb:0:0:5.4:20
chr10	103560000	103600000	Gm21312:-40Kb:0:0:5.4:20
chr10	103560000	103600000	Gm4340:-40Kb:0:0:5.4:20
chr10	103560000	103600000	Gm6763:-40Kb:0:0:5.4:20
chr10	103560000	103600000	Gm8764:-40Kb:0:0:5.4:20
chr10	103600000	103640000	Slc6a15:800Kb:0.00069:1.5e-05:1.3:6.5
chr10	103960000	104000000	Gm20765:360Kb:0:0:3:15
chr10	103960000	104000000	Gm21293:360Kb:0:0:3:15
chr10	103960000	104000000	Gm21304:360Kb:0:0:3:15
chr10	103960000	104000000	Gm21312:360Kb:0:0:3:15
chr10	103960000	104000000	Gm4340:360Kb:0:0:3:15
chr10	103960000	104000000	Gm6763:360Kb:0:0:3:15
chr10	103960000	104000000	Gm8764:360Kb:0:0:3:15
chr10	104840000	104880000	Gm15663:-160Kb:0.0043:0.0004:3.7:8.5
chr10	104840000	104880000	Tmtc2:-160Kb:0.0043:0.0004:3.7:8.5
chr10	104880000	104920000	Gm15663:-120Kb:7.8e-05:3.7e-06:4:10
chr10	104880000	104920000	Tmtc2:-120Kb:7.8e-05:3.7e-06:4:10
chr10	104920000	104960000	Gm15663:-80Kb:7.4e-06:1.8e-07:4.5:12
chr10	104920000	104960000	Tmtc2:-80Kb:7.4e-06:1.8e-07:4.5:12
chr10	104960000	105000000	Gm15663:-40Kb:0.00026:1.8e-05:5.4:11
chr10	104960000	105000000	Tmtc2:-40Kb:0.00026:1.8e-05:5.4:11
chr10	108760000	108800000	Syt1:320Kb:1.3e-09:2.9e-11:5.7:20
chr10	108920000	108960000	Syt1:480Kb:2.9e-05:2e-06:4.7:15
chr10	108960000	109000000	Syt1:520Kb:2e-07:9e-09:4.5:17
chr10	109760000	109800000	9230102K24Rik:-240Kb:0.002:9.9e-05:6.6:16
chr10	109800000	109840000	9230102K24Rik:-200Kb:0.002:0.00014:7.5:16
chr10	109840000	109880000	9230102K24Rik:-160Kb:0.0035:0.00032:8.2:17
chr10	109880000	109920000	9230102K24Rik:-120Kb:0:0:9.1:31
chr10	110400000	110440000	Osbpl8:-200Kb:0.0092:0.00039:7.5:16
chr10	110520000	110560000	Zdhhc17:80Kb:0.0078:0.00016:11:20
chr10	110560000	110600000	Osbpl8:-40Kb:0.0073:0.00016:14:23
chr10	110600000	110640000	Gm5176:-320Kb:0.003:0.00031:4.7:12
chr10	110600000	110640000	Phlda1:-320Kb:0.003:0.00031:4.7:12
chr10	110720000	110760000	Gm5176:-200Kb:2.5e-05:6.3e-07:6.5:17
chr10	110720000	110760000	Phlda1:-200Kb:2.5e-05:6.3e-07:6.5:17
chr10	110920000	110960000	Bbs10:200Kb:0.00028:6e-06:6.5:17
chr10	111320000	111360000	Gm5176:400Kb:0.00046:3.5e-05:4.7:13
chr10	111320000	111360000	Phlda1:400Kb:0.00046:3.5e-05:4.7:13
chr10	111360000	111400000	Gm5176:440Kb:4.1e-05:2.1e-06:4.5:15
chr10	111360000	111400000	Phlda1:440Kb:4.1e-05:2.1e-06:4.5:15
chr10	114160000	114200000	Trhde:-40Kb:0.00032:7.5e-06:5.4:11
chr10	114640000	114680000	Tbc1d15:-40Kb:0.00012:2.5e-06:0:6.7
chr10	115640000	115680000	Ptprb:-80Kb:0.0004:8.4e-06:8.4:17
chr10	115680000	115720000	Ptprb:-40Kb:0.0018:7.3e-05:12:20
chr10	115760000	115800000	1700058G18Rik:-80Kb:1.3e-06:2.8e-08:8.4:19
chr10	116760000	116800000	Cpsf6:-40Kb:0.0004:2.7e-05:11:19
chr10	116800000	116840000	Mdm2:-320Kb:0.00063:4.4e-05:5.2:13
chr10	116840000	116880000	Cpsf6:40Kb:0.0004:2.7e-05:11:19
chr10	116840000	116880000	Mdm2:-280Kb:0.00063:3.4e-05:5.5:14
chr10	116880000	116920000	Mdm2:-240Kb:0.0047:0.00055:5.8:12
chr10	116920000	116960000	Mdm2:-200Kb:3.1e-05:7.2e-07:6.2:16
chr10	117080000	117120000	Cpsf6:280Kb:4.6e-08:1e-09:5.5:18
chr10	117120000	117160000	Cpsf6:320Kb:0.00054:4.9e-05:5.2:13
chr10	117520000	117560000	Cpsf6:720Kb:0.0059:0.0008:1.6:8
chr10	117520000	117560000	Mdm2:400Kb:0.002:0.00019:2.5:9.8
chr10	117520000	117560000	Rap1b:240Kb:6.1e-05:1.2e-06:4.7:15
chr10	117760000	117800000	Cpsf6:960Kb:0.0059:0.00075:1.2:7.7
chr10	117760000	117800000	Iltifb:40Kb:1.2e-06:2.3e-08:11:23
chr10	118480000	118520000	Dyrk2:200Kb:0.00092:2.1e-05:5.1:14
chr10	119200000	119240000	Helb:-320Kb:0.0065:0.00013:4.1:9
chr10	120320000	120360000	Irak3:720Kb:0.0042:8.7e-05:1.6:6.8
chr10	120680000	120720000	Msrb3:360Kb:0.00048:1.1e-05:3.6:12
chr10	120680000	120720000	Tbc1d30:-40Kb:0.002:0.00014:11:18
chr10	120680000	120720000	Wif1:240Kb:8.3e-05:1.7e-06:4.4:13
chr10	120720000	120760000	Rassf3:-160Kb:0.0024:0.00015:5.4:13
chr10	120840000	120880000	Rassf3:-40Kb:1.7e-12:6.9e-14:11:26
chr10	120880000	120920000	Tbc1d30:160Kb:0.002:0.00011:5.4:13
chr10	120920000	120960000	Gns:120Kb:0:0:6.2:24
chr10	120920000	120960000	Rassf3:40Kb:0:0:11:29
chr10	120920000	120960000	Tbc1d30:200Kb:5.6e-05:1.4e-06:4.9:14
chr10	121960000	122000000	Gm4489:440Kb:0.0094:0.00021:3.8:13
chr10	121960000	122000000	Tmem5:440Kb:0.0094:0.00021:3.8:13
chr10	122240000	122280000	Mirlet7i:-160Kb:0:0:6.4:30
chr10	122240000	122280000	Mon2:-240Kb:0.00026:5.2e-06:5.2:15
chr10	122320000	122360000	Gm4489:800Kb:0.0097:0.00045:2.8:11
chr10	122320000	122360000	Mirlet7i:-80Kb:9.8e-08:4.6e-09:9.1:21
chr10	122320000	122360000	Tmem5:800Kb:0.0097:0.00045:2.8:11
chr10	126360000	126400000	Agap2:-120Kb:5.6e-07:1.1e-08:4.5:19
chr10	126360000	126400000	Avil:-40Kb:4.3e-12:9.1e-14:9:27
chr10	126360000	126400000	Cdk4:-120Kb:5.6e-07:1.1e-08:4.5:19
chr10	126360000	126400000	Ctdsp2:-40Kb:4.3e-12:9.1e-14:9:27
chr10	126360000	126400000	Cyp27b1:-120Kb:5.6e-07:1.1e-08:4.5:19
chr10	126360000	126400000	LOC100504703:-120Kb:5.6e-07:1.1e-08:4.5:19
chr10	126360000	126400000	March9:-120Kb:5.6e-07:1.1e-08:4.5:19
chr10	126360000	126400000	Mir26a-2:-40Kb:4.3e-12:9.1e-14:9:27
chr10	126360000	126400000	Mir546:-40Kb:4.3e-12:9.1e-14:9:27
chr10	126360000	126400000	Tspan31:-120Kb:5.6e-07:1.1e-08:4.5:19
chr10	126400000	126440000	Agap2:-80Kb:0.0073:0.0003:6.7:15
chr10	126400000	126440000	Cdk4:-80Kb:0.0073:0.0003:6.7:15
chr10	126400000	126440000	Cyp27b1:-80Kb:0.0073:0.0003:6.7:15
chr10	126400000	126440000	LOC100504608:-40Kb:0.00039:7.9e-06:9:20
chr10	126400000	126440000	LOC100504703:-80Kb:0.0073:0.0003:6.7:15
chr10	126400000	126440000	March9:-80Kb:0.0073:0.0003:6.7:15
chr10	126400000	126440000	Mettl1:-40Kb:0.00039:7.9e-06:9:20
chr10	126400000	126440000	Os9:-120Kb:0.0096:0.0013:4.5:12
chr10	126400000	126440000	Tsfm:-40Kb:0.00039:7.9e-06:9:20
chr10	126400000	126440000	Tspan31:-80Kb:0.0073:0.0003:6.7:15
chr10	126440000	126480000	Avil:40Kb:0.00013:5.4e-06:9:20
chr10	126440000	126480000	Ctdsp2:40Kb:0.00013:5.4e-06:9:20
chr10	126440000	126480000	Mir26a-2:40Kb:0.00013:5.4e-06:9:20
chr10	126440000	126480000	Mir546:40Kb:0.00013:5.4e-06:9:20
chr10	126480000	126520000	Avil:80Kb:0.0029:0.00018:6.7:15
chr10	126480000	126520000	Ctdsp2:80Kb:0.0029:0.00018:6.7:15
chr10	126480000	126520000	Mir26a-2:80Kb:0.0029:0.00018:6.7:15
chr10	126480000	126520000	Mir546:80Kb:0.0029:0.00018:6.7:15
chr10	126520000	126560000	Arhgef25:-80Kb:0:0:14:45
chr10	126520000	126560000	Avil:120Kb:0.0094:0.00079:4.5:12
chr10	126520000	126560000	B4galnt1:-80Kb:0:0:14:45
chr10	126520000	126560000	Ctdsp2:120Kb:0.0094:0.00079:4.5:12
chr10	126520000	126560000	Dtx3:-80Kb:0:0:14:45
chr10	126520000	126560000	F420014N23Rik:-80Kb:0:0:14:45
chr10	126520000	126560000	Mir26a-2:120Kb:0.0094:0.00079:4.5:12
chr10	126520000	126560000	Mir546:120Kb:0.0094:0.00079:4.5:12
chr10	126520000	126560000	Slc26a10:-80Kb:0:0:14:45
chr10	126560000	126600000	Pip4k2c:-80Kb:0.0039:0.00016:14:24
chr10	126600000	126640000	Os9:80Kb:0:0:14:45
chr10	126600000	126640000	Pip4k2c:-40Kb:0.0001:2.1e-06:25:38
chr10	126640000	126680000	Arhgef25:40Kb:4.2e-05:1.9e-06:25:38
chr10	126640000	126680000	B4galnt1:40Kb:4.2e-05:1.9e-06:25:38
chr10	126640000	126680000	Dtx3:40Kb:4.2e-05:1.9e-06:25:38
chr10	126640000	126680000	F420014N23Rik:40Kb:4.2e-05:1.9e-06:25:38
chr10	126640000	126680000	Os9:120Kb:0.0088:0.00091:11:19
chr10	126640000	126680000	Slc26a10:40Kb:4.2e-05:1.9e-06:25:38
chr10	126680000	126720000	Os9:160Kb:0.0088:0.00082:8.4:17
chr10	126720000	126760000	Arhgef25:120Kb:0.0034:0.00023:11:20
chr10	126720000	126760000	B4galnt1:120Kb:0.0034:0.00023:11:20
chr10	126720000	126760000	Dtx3:120Kb:0.0034:0.00023:11:20
chr10	126720000	126760000	F420014N23Rik:120Kb:0.0034:0.00023:11:20
chr10	126720000	126760000	Os9:200Kb:0.0088:0.00056:7:15
chr10	126720000	126760000	Slc26a10:120Kb:0.0034:0.00023:11:20
chr10	126840000	126880000	Os9:320Kb:0.0088:0.001:4.9:13
chr10	127360000	127400000	Gpr182:200Kb:0.00022:4.4e-06:7:21
chr10	127360000	127400000	Rdh1:200Kb:0.00022:4.4e-06:7:21
chr10	127360000	127400000	Tac2:200Kb:0.00022:4.4e-06:7:21
chr10	127360000	127400000	Zbtb39:200Kb:0.00022:4.4e-06:7:21
chr10	127520000	127560000	Gls2:-80Kb:4.9e-06:1e-07:14:30
chr10	127520000	127560000	Rbms2:-80Kb:4.9e-06:1e-07:14:30
chr10	127600000	127640000	Atp5b:80Kb:3.4e-05:6.6e-07:14:30
chr10	127600000	127640000	Baz2a:80Kb:3.4e-05:6.6e-07:14:30
chr10	127600000	127640000	Mir677:80Kb:3.4e-05:6.6e-07:14:30
chr10	127640000	127680000	Apof:-40Kb:0.0055:0.00012:25:35
chr10	127640000	127680000	Apon:-40Kb:0.0055:0.00012:25:35
chr10	127640000	127680000	Stat2:-40Kb:0.0055:0.00012:25:35
chr10	127680000	127720000	Mip:40Kb:0.0064:0.00013:25:35
chr10	127680000	127720000	Spryd4:40Kb:0.0064:0.00013:25:35
chr10	127680000	127720000	Timeless:40Kb:0.0064:0.00013:25:35
chr10	128160000	128200000	Cd63:-160Kb:0.0045:0.00027:3:11
chr10	128160000	128200000	Dnajc14:-80Kb:9.6e-05:2.1e-06:4:15
chr10	128160000	128200000	Gdf11:-160Kb:0.0045:0.00027:3:11
chr10	128160000	128200000	Ormdl2:-80Kb:9.6e-05:2.1e-06:4:15
chr10	128160000	128200000	Rdh5:-160Kb:0.0045:0.00027:3:11
chr10	128160000	128200000	Sarnp:-80Kb:9.6e-05:2.1e-06:4:15
chr10	128160000	128200000	Tmem198b:-80Kb:9.6e-05:2.1e-06:4:15
chr10	128240000	128280000	Cd63:-80Kb:9.2e-05:2e-06:4:14
chr10	128240000	128280000	Dgka:80Kb:0.00027:5.7e-06:4:15
chr10	128240000	128280000	Gdf11:-80Kb:9.2e-05:2e-06:4:14
chr10	128240000	128280000	Rdh5:-80Kb:9.2e-05:2e-06:4:14
chr10	128240000	128280000	Wibg:80Kb:0.00027:5.7e-06:4:15
chr10	128280000	128320000	Cd63:-40Kb:0.0045:0.0003:5.3:13
chr10	128280000	128320000	Cdk2:160Kb:0.0064:0.00014:3:12
chr10	128280000	128320000	Dnajc14:40Kb:0.0018:0.00012:5.3:14
chr10	128280000	128320000	Gdf11:-40Kb:0.0045:0.0003:5.3:13
chr10	128280000	128320000	Ormdl2:40Kb:0.0018:0.00012:5.3:14
chr10	128280000	128320000	Pmel:160Kb:0.0064:0.00014:3:12
chr10	128280000	128320000	Rab5b:160Kb:0.0064:0.00014:3:12
chr10	128280000	128320000	Rdh5:-40Kb:0.0045:0.0003:5.3:13
chr10	128280000	128320000	Sarnp:40Kb:0.0018:0.00012:5.3:14
chr10	128280000	128320000	Tmem198b:40Kb:0.0018:0.00012:5.3:14
chr10	128320000	128360000	Dnajc14:80Kb:0.00012:5.2e-06:4:14
chr10	128320000	128360000	Ormdl2:80Kb:0.00012:5.2e-06:4:14
chr10	128320000	128360000	Sarnp:80Kb:0.00012:5.2e-06:4:14
chr10	128320000	128360000	Tmem198b:80Kb:0.00012:5.2e-06:4:14
chr10	128600000	128640000	Olfr774:-40Kb:0.0031:0.00019:5.3:13
chr10	128640000	128680000	Olfr796:-400Kb:0.0073:0.00016:2.1:9.7
chr10	128640000	128680000	Olfr798:-400Kb:0.0073:0.00016:2.1:9.7
chr10	128640000	128680000	Olfr799:-440Kb:0.0045:0.0001:2.1:9.7
chr10	128640000	128680000	Olfr800:-440Kb:0.0045:0.0001:2.1:9.7
chr10	128640000	128680000	Olfr801:-440Kb:0.0045:0.0001:2.1:9.7
chr10	128640000	128680000	Olfr802:-440Kb:0.0045:0.0001:2.1:9.7
chr10	129000000	129040000	Olfr774:360Kb:0.0031:0.00017:2.1:9.7
chr10	129320000	129360000	Vmn2r85:-520Kb:2.6e-05:9.8e-07:4:12
chr10	129320000	129360000	Vmn2r86:-560Kb:4.1e-05:1.6e-06:4:12
chr10	129400000	129440000	Neurod4:-280Kb:7.7e-06:2.4e-07:4:12
chr10	129400000	129440000	Tespa1:-320Kb:8.7e-06:2.8e-07:4:12
chr10	129480000	129520000	Olfr774:840Kb:0.00023:4.8e-06:1.5:11
chr10	129480000	129520000	Vmn2r87:-440Kb:0.0041:0.00016:5.3:12
chr11	3000000	3040000	Eif4enif1:-80Kb:0:0:2.6:62
chr11	3000000	3040000	Sfi1:-80Kb:0:0:2.6:62
chr11	3040000	3080000	Eif4enif1:-40Kb:0:0:16:84
chr11	3040000	3080000	Pisd-ps1:40Kb:0:0:3.8:1.6e+02
chr11	3040000	3080000	Pisd-ps3:40Kb:0:0:3.8:1.6e+02
chr11	3040000	3080000	Sfi1:-40Kb:0:0:16:84
chr11	3080000	3120000	Pisd-ps1:80Kb:0:0:2.6:62
chr11	3080000	3120000	Pisd-ps3:80Kb:0:0:2.6:62
chr11	4320000	4360000	Nf2:-400Kb:0.0052:0.00021:4.3:14
chr11	4640000	4680000	Nf2:-80Kb:0.0052:0.00011:12:21
chr11	4720000	4760000	Cabp7:80Kb:0.0062:0.00013:12:21
chr11	5160000	5200000	Znrf3:-160Kb:0.00028:1.2e-05:8.9:21
chr11	5200000	5240000	Znrf3:-120Kb:0.0002:4.3e-06:10:23
chr11	5240000	5280000	Znrf3:-80Kb:0.00057:3.7e-05:13:24
chr11	5320000	5360000	Kremen1:160Kb:0.00052:1.1e-05:8.9:21
chr11	5880000	5920000	Nudcd3:-200Kb:0.00082:3.5e-05:8:19
chr11	5920000	5960000	Nudcd3:-160Kb:0.0013:0.00011:8.9:19
chr11	5920000	5960000	Rps15a-ps6:-120Kb:0.0014:6e-05:10:21
chr11	5960000	6000000	Nudcd3:-120Kb:0.00046:9.8e-06:10:22
chr11	5960000	6000000	Rps15a-ps6:-80Kb:1.5e-05:3.1e-07:13:27
chr11	6000000	6040000	Camk2b:40Kb:2.9e-10:6.2e-12:18:37
chr11	6040000	6080000	Camk2b:80Kb:3.8e-06:1.6e-07:13:27
chr11	6080000	6120000	Camk2b:120Kb:0.00012:7.8e-06:10:22
chr11	6080000	6120000	Ddx56:-80Kb:0.0037:8.5e-05:13:23
chr11	6080000	6120000	Ogdh:-80Kb:0.0037:8.5e-05:13:23
chr11	6080000	6120000	Tmed4:-80Kb:0.0037:8.5e-05:13:23
chr11	6160000	6200000	Nudcd3:80Kb:0.0013:0.00011:13:23
chr11	6640000	6680000	Adcy1:-320Kb:0.0017:0.00012:3.4:12
chr11	6640000	6680000	Ramp3:120Kb:0.0066:0.00031:5.5:14
chr11	6640000	6680000	Snora5c:120Kb:0.0066:0.00031:5.5:14
chr11	6640000	6680000	Tbrg4:120Kb:0.0066:0.00031:5.5:14
chr11	6640000	6680000	Wap:120Kb:0.0066:0.00031:5.5:14
chr11	6720000	6760000	Adcy1:-240Kb:0.0087:0.0011:3.9:12
chr11	6840000	6880000	Adcy1:-120Kb:5.8e-09:1.4e-10:5.5:21
chr11	6880000	6920000	Adcy1:-80Kb:0.0017:0.00011:6.7:16
chr11	7000000	7040000	Adcy1:40Kb:0.0042:0.0004:9.5:18
chr11	7000000	7040000	Gm11978:440Kb:0.0011:2.4e-05:2.9:14
chr11	7000000	7040000	Ramp3:480Kb:0.0034:8.2e-05:2.8:13
chr11	7000000	7040000	Snora5c:480Kb:0.0034:8.2e-05:2.8:13
chr11	7000000	7040000	Tbrg4:480Kb:0.0034:8.2e-05:2.8:13
chr11	7000000	7040000	Wap:480Kb:0.0034:8.2e-05:2.8:13
chr11	11840000	11880000	1700042O10Rik:80Kb:0.0098:0.0002:6.6:13
chr11	11840000	11880000	Ddc:80Kb:0.0098:0.0002:6.6:13
chr11	12200000	12240000	Cobl:-160Kb:1.6e-06:1.6e-07:4.9:14
chr11	12240000	12280000	Cobl:-120Kb:1.4e-13:1e-14:5.5:19
chr11	12280000	12320000	Cobl:-80Kb:0:0:6.6:29
chr11	12320000	12360000	Cobl:-40Kb:1.1e-05:1.3e-06:8.9:17
chr11	12400000	12440000	Cobl:40Kb:0:0:8.9:25
chr11	12440000	12480000	Cobl:80Kb:0.00034:4.9e-05:6.6:14
chr11	16960000	17000000	Pno1:-120Kb:0.00046:1.9e-05:5.4:11
chr11	16960000	17000000	Wdr92:-120Kb:0.00046:1.9e-05:5.4:11
chr11	17000000	17040000	2810442I21Rik:160Kb:0.0012:2.5e-05:4.8:11
chr11	17000000	17040000	Cnrip1:80Kb:1e-10:2.3e-12:6.4:16
chr11	17000000	17040000	Fbxo48:160Kb:0.0012:2.5e-05:4.8:11
chr11	17000000	17040000	Pno1:-80Kb:0:0:6.4:20
chr11	17000000	17040000	Ppp3r1:-40Kb:9.1e-07:1.9e-08:8.6:16
chr11	17000000	17040000	Wdr92:-80Kb:0:0:6.4:20
chr11	17040000	17080000	Pno1:-40Kb:0.0061:0.00038:8.6:13
chr11	17040000	17080000	Wdr92:-40Kb:0.0061:0.00038:8.6:13
chr11	17080000	17120000	Ppp3r1:40Kb:0.0089:0.00038:8.6:13
chr11	17720000	17760000	Etaa1:-120Kb:0.006:0.00014:3.5:8.3
chr11	17760000	17800000	Etaa1:-80Kb:0.0091:0.00043:4:8.4
chr11	18760000	18800000	Meis1:-120Kb:1.8e-06:3.8e-08:3.5:12
chr11	18840000	18880000	Meis1:-40Kb:0.0007:2.9e-05:4.8:11
chr11	19680000	19720000	Actr2:-320Kb:0.00039:8.6e-06:3.7:12
chr11	19720000	19760000	Actr2:-280Kb:0.0071:0.00031:5.2:12
chr11	19840000	19880000	Spred2:40Kb:0.0022:0.0002:14:21
chr11	19880000	19920000	Spred2:80Kb:0:0:9.8:26
chr11	19920000	19960000	Spred2:120Kb:9.8e-15:4.4e-16:8:24
chr11	19960000	20000000	Spred2:160Kb:1.5e-09:1e-10:6.9:19
chr11	20520000	20560000	Sertad2:80Kb:1.8e-09:3.7e-11:9.8:24
chr11	20800000	20840000	Peli1:-160Kb:0.0011:8e-05:6.9:13
chr11	20880000	20920000	Peli1:-80Kb:0.00083:2e-05:9.8:17
chr11	20920000	20960000	Peli1:-40Kb:0.0054:0.00052:14:19
chr11	21040000	21080000	Peli1:80Kb:0.0011:5.9e-05:9.8:16
chr11	22120000	22160000	Zrsr1:-720Kb:0.0015:0.00022:2.4:10
chr11	22520000	22560000	B3gnt2:-240Kb:0.0006:2.6e-05:4.6:14
chr11	22520000	22560000	Cct4:-360Kb:1.3e-05:6.1e-07:4:15
chr11	22520000	22560000	Commd1:-360Kb:1.3e-05:6.1e-07:4:15
chr11	22520000	22560000	Fam161a:-360Kb:1.3e-05:6.1e-07:4:15
chr11	22520000	22560000	Zrsr1:-320Kb:3.1e-07:2.2e-08:4.2:16
chr11	22560000	22600000	Zrsr1:-280Kb:0.0002:2e-05:4.4:14
chr11	22720000	22760000	Zrsr1:-120Kb:2.8e-08:6.8e-10:6:19
chr11	22760000	22800000	Zrsr1:-80Kb:6.7e-08:3.2e-09:7:20
chr11	22840000	22880000	B3gnt2:80Kb:1.2e-07:2.6e-09:7:20
chr11	23160000	23200000	Cct4:280Kb:0:0:4.4:25
chr11	23160000	23200000	Commd1:280Kb:0:0:4.4:25
chr11	23160000	23200000	Fam161a:280Kb:0:0:4.4:25
chr11	23160000	23200000	Zrsr1:320Kb:0.0012:0.00015:4.2:12
chr11	23640000	23680000	Papolg:-120Kb:0.00057:1.2e-05:9.1:19
chr11	23760000	23800000	Rel:120Kb:0.00071:1.6e-05:9.1:19
chr11	23840000	23880000	Bcl11a:-120Kb:5.2e-09:6e-10:5.5:18
chr11	23880000	23920000	Bcl11a:-80Kb:3.8e-13:2.2e-14:6.3:22
chr11	23920000	23960000	Bcl11a:-40Kb:0.0045:0.0011:7.7:14
[truncated: 15,788 more rows]
