# Supplementary material for: Promoter-enhancer interactions identified from Hi-C data using probabilistic models and hierarchical topological domains
Source: Nat Commun. 2017 Dec 21;8:2237. doi: 10.1038/s41467-017-02386-3 (PMC5740158; doi:10.1038/s41467-017-02386-3)
Supplement: Supplementary file 5 — Supplementary Data 2 [file 41467_2017_2386_MOESM5_ESM.zip › mCO.enh_1e-4.bed]

chr1	5000000	5040000	Atp6v1h:-40Kb:3.9e-05:8.9e-07:6.3:16
chr1	5000000	5040000	Rgs20:-40Kb:3.9e-05:8.9e-07:6.3:16
chr1	6240000	6280000	Rb1cc1:40Kb:5.6e-06:1.3e-07:6.7:13
chr1	7120000	7160000	Pcmtd1:80Kb:2.9e-10:6e-12:5.9:15
chr1	9560000	9600000	Mybl1:-120Kb:2.9e-08:5.9e-10:8.5:18
chr1	9680000	9720000	3110035E14Rik:120Kb:4.5e-08:9.4e-10:8.5:18
chr1	9760000	9800000	Cops5:-240Kb:6.3e-09:1.3e-10:5.5:16
chr1	9760000	9800000	Cspp1:-240Kb:6.3e-09:1.3e-10:5.5:16
chr1	9800000	9840000	Sgk3:40Kb:8.2e-05:9.7e-06:12:19
chr1	9840000	9880000	Sgk3:80Kb:7.4e-07:3.5e-08:9.8:19
chr1	9920000	9960000	Sgk3:160Kb:6.4e-05:6e-06:7.7:15
chr1	10000000	10040000	Sgk3:240Kb:4e-09:9.5e-11:5.5:16
chr1	10080000	10120000	Sgk3:320Kb:3.1e-06:2.2e-07:4.3:12
chr1	11040000	11080000	Prex2:80Kb:2.2e-07:5.1e-09:6.6:15
chr1	13040000	13080000	Prdm14:-40Kb:9.7e-06:2e-07:8.9:16
chr1	13600000	13640000	Tram1:40Kb:1.7e-05:4.1e-07:9.1:16
chr1	16560000	16600000	D030040B21Rik:-80Kb:7.9e-05:4e-06:6.3:14
chr1	16560000	16600000	Ly96:-80Kb:7.9e-05:4e-06:6.3:14
chr1	16560000	16600000	Stau2:80Kb:2.9e-09:6.6e-11:6.3:16
chr1	16560000	16600000	Tceb1:-80Kb:7.9e-05:4e-06:6.3:14
chr1	16560000	16600000	Tmem70:-80Kb:7.9e-05:4e-06:6.3:14
chr1	16640000	16680000	Jph1:-440Kb:7.6e-07:2e-08:2.8:12
chr1	16800000	16840000	Jph1:-280Kb:9e-05:5.3e-06:3.5:11
chr1	16920000	16960000	Jph1:-160Kb:9e-05:7.2e-06:4.5:12
chr1	17080000	17120000	D030040B21Rik:440Kb:2.2e-07:5.5e-09:2.8:12
chr1	17080000	17120000	Ly96:440Kb:2.2e-07:5.5e-09:2.8:12
chr1	17080000	17120000	Tceb1:440Kb:2.2e-07:5.5e-09:2.8:12
chr1	17080000	17120000	Tmem70:440Kb:2.2e-07:5.5e-09:2.8:12
chr1	21400000	21440000	Kcnq5:-520Kb:1.4e-05:3.9e-07:3.1:14
chr1	21440000	21480000	Kcnq5:-480Kb:6.4e-05:7e-06:3.3:13
chr1	21560000	21600000	Kcnq5:-360Kb:2.7e-05:1.5e-06:4.1:14
chr1	21840000	21880000	Kcnq5:-80Kb:3.2e-05:2.6e-06:7.4:17
chr1	24360000	24400000	Lmbrd1:-320Kb:1.2e-09:1.1e-10:4.8:23
chr1	24520000	24560000	Lmbrd1:-160Kb:3.9e-09:4.9e-10:7.3:25
chr1	24600000	24640000	Lmbrd1:-80Kb:3.5e-14:1.8e-15:11:34
chr1	24720000	24760000	Lmbrd1:40Kb:0:0:16:69
chr1	24760000	24800000	Lmbrd1:80Kb:1.2e-09:1.2e-10:11:29
chr1	30760000	30800000	Gm13363:-240Kb:1.3e-14:6.7e-16:3.6:18
chr1	30760000	30800000	Ptp4a1:-240Kb:1.3e-14:6.7e-16:3.6:18
chr1	30840000	30880000	Gm13363:-160Kb:2.1e-11:1.6e-12:4.4:17
chr1	30840000	30880000	Ptp4a1:-160Kb:2.1e-11:1.6e-12:4.4:17
chr1	30880000	30920000	Gm13363:-120Kb:7.5e-07:9.5e-08:4.8:14
chr1	30880000	30920000	Ptp4a1:-120Kb:7.5e-07:9.5e-08:4.8:14
chr1	30920000	30960000	Gm13363:-80Kb:0:0:5.5:25
chr1	30920000	30960000	Ptp4a1:-80Kb:0:0:5.5:25
chr1	31000000	31040000	Phf3:80Kb:0:0:5.5:25
chr1	31120000	31160000	Gm13363:120Kb:5.9e-07:5.9e-08:4.8:14
chr1	31120000	31160000	Ptp4a1:120Kb:5.9e-07:5.9e-08:4.8:14
chr1	34120000	34160000	Bag2:320Kb:9.9e-05:2e-06:3.7:12
chr1	34120000	34160000	Dst:80Kb:2.4e-06:5.3e-08:10:20
chr1	37720000	37760000	2010300C02Rik:-40Kb:3.2e-05:7.1e-07:14:25
chr1	39120000	39160000	Npas2:-120Kb:1.2e-06:2.9e-08:8:21
chr1	40000000	40040000	Map4k4:80Kb:1e-05:2.3e-07:7.9:19
chr1	41840000	41880000	2610017I09Rik:-880Kb:9.6e-10:1.2e-10:2.7:17
chr1	41840000	41880000	2900092D14Rik:-880Kb:9.6e-10:1.2e-10:2.7:17
chr1	41840000	41880000	Pou3f3:-880Kb:9.6e-10:1.2e-10:2.7:17
chr1	41880000	41920000	2610017I09Rik:-840Kb:3.4e-05:7.3e-06:2.7:12
chr1	41880000	41920000	2900092D14Rik:-840Kb:3.4e-05:7.3e-06:2.7:12
chr1	41880000	41920000	Pou3f3:-840Kb:3.4e-05:7.3e-06:2.7:12
chr1	41920000	41960000	2610017I09Rik:-800Kb:4.8e-13:4.5e-14:2.7:19
chr1	41920000	41960000	2900092D14Rik:-800Kb:4.8e-13:4.5e-14:2.7:19
chr1	41920000	41960000	Pou3f3:-800Kb:4.8e-13:4.5e-14:2.7:19
chr1	42280000	42320000	2610017I09Rik:-440Kb:0:0:3.4:24
chr1	42280000	42320000	2900092D14Rik:-440Kb:0:0:3.4:24
chr1	42280000	42320000	Pou3f3:-440Kb:0:0:3.4:24
chr1	42520000	42560000	2610017I09Rik:-200Kb:4.4e-09:6.8e-10:4.5:18
chr1	42520000	42560000	2900092D14Rik:-200Kb:4.4e-09:6.8e-10:4.5:18
chr1	42520000	42560000	Pou3f3:-200Kb:4.4e-09:6.8e-10:4.5:18
chr1	42680000	42720000	2610017I09Rik:-40Kb:2.3e-06:4.2e-07:8.2:19
chr1	42680000	42720000	2900092D14Rik:-40Kb:2.3e-06:4.2e-07:8.2:19
chr1	42680000	42720000	Pou3f3:-40Kb:2.3e-06:4.2e-07:8.2:19
chr1	42760000	42800000	2610017I09Rik:40Kb:1.3e-13:8.1e-15:8.2:25
chr1	42760000	42800000	2900092D14Rik:40Kb:1.3e-13:8.1e-15:8.2:25
chr1	42760000	42800000	Pou3f3:40Kb:1.3e-13:8.1e-15:8.2:25
chr1	43160000	43200000	Fhl2:-40Kb:4.9e-05:3.1e-06:9.9:19
chr1	43240000	43280000	Fhl2:40Kb:3.9e-12:8.2e-14:9.9:24
chr1	43280000	43320000	Fhl2:80Kb:5.5e-08:2.3e-09:7.5:19
chr1	43520000	43560000	Nck2:40Kb:7.6e-06:1.7e-07:9.9:19
chr1	44280000	44320000	4930521E06Rik:-520Kb:6.8e-07:1.5e-08:2.3:10
chr1	46960000	47000000	Slc39a10:80Kb:7.7e-07:3.6e-08:6.4:17
chr1	47000000	47040000	Slc39a10:120Kb:5.4e-12:1.3e-13:5:19
chr1	50960000	51000000	9330175M20Rik:-400Kb:1.9e-09:4.4e-11:3.9:15
chr1	51000000	51040000	9330175M20Rik:-360Kb:5.1e-06:2.4e-07:4.2:12
chr1	51360000	51400000	Tmeff2:400Kb:1.9e-10:5.6e-12:3.9:15
chr1	52280000	52320000	Tmem194b:-400Kb:5.4e-06:8e-07:4.1:13
chr1	52520000	52560000	Tmem194b:-160Kb:4.1e-11:1.2e-12:6.2:19
chr1	52560000	52600000	Tmem194b:-120Kb:3.6e-05:6.3e-06:6.9:15
chr1	52640000	52680000	Nab1:120Kb:1.8e-05:7.8e-07:6.9:16
chr1	52680000	52720000	Gls:400Kb:3.5e-05:7.1e-07:4.1:13
chr1	52680000	52720000	Inpp1:-160Kb:3.2e-06:6.7e-08:6.2:16
chr1	52680000	52720000	Mfsd6:-80Kb:6.9e-08:1.5e-09:8:19
chr1	52680000	52720000	Nab1:160Kb:5.8e-11:1.3e-12:6.2:19
chr1	52760000	52800000	Tmem194b:80Kb:4.7e-08:2.8e-09:8:19
chr1	52800000	52840000	Tmem194b:120Kb:7.7e-07:9.1e-08:6.9:17
chr1	52840000	52880000	Tmem194b:160Kb:7.7e-07:7.1e-08:6.2:16
chr1	53800000	53840000	Dnahc7a:40Kb:1.8e-05:3.9e-07:9.7:19
chr1	54080000	54120000	Hecw2:-160Kb:3.2e-05:6.9e-07:5.6:15
chr1	55040000	55080000	Hspd1:-80Kb:6.7e-05:1.3e-06:8.2:17
chr1	55040000	55080000	Hspe1:-80Kb:6.7e-05:1.3e-06:8.2:17
chr1	55480000	55520000	Plcl1:40Kb:1.6e-05:8e-07:11:19
chr1	55520000	55560000	Plcl1:80Kb:3.4e-05:2.6e-06:8.2:16
chr1	55760000	55800000	Plcl1:320Kb:6.4e-09:1.6e-10:4.2:15
chr1	56000000	56040000	9130024F11Rik:-1000Kb:2e-11:2.6e-12:3.6:17
chr1	56000000	56040000	Satb2:-1000Kb:2e-11:2.6e-12:3.6:17
chr1	56120000	56160000	9130024F11Rik:-880Kb:1.8e-05:3.5e-06:3.7:12
chr1	56120000	56160000	Satb2:-880Kb:1.8e-05:3.5e-06:3.7:12
chr1	56280000	56320000	9130024F11Rik:-720Kb:0:0:3.8:20
chr1	56280000	56320000	Satb2:-720Kb:0:0:3.8:20
chr1	56880000	56920000	9130024F11Rik:-120Kb:2.3e-10:3.8e-11:5.1:17
chr1	56880000	56920000	Satb2:-120Kb:2.3e-10:3.8e-11:5.1:17
chr1	56920000	56960000	9130024F11Rik:-80Kb:1.1e-15:1.1e-16:5.4:21
chr1	56920000	56960000	Satb2:-80Kb:1.1e-15:1.1e-16:5.4:21
chr1	56960000	57000000	9130024F11Rik:-40Kb:1.1e-15:1.1e-16:6.1:22
chr1	56960000	57000000	Satb2:-40Kb:1.1e-15:1.1e-16:6.1:22
chr1	58520000	58560000	Cflar:-240Kb:5.3e-05:4.1e-06:5:13
chr1	58520000	58560000	Gm20257:-160Kb:3.4e-05:1.4e-06:6.2:15
chr1	58680000	58720000	Cflar:-80Kb:2.4e-05:1.2e-06:8.8:18
chr1	58760000	58800000	Gm20257:80Kb:3.4e-05:9.9e-07:8.8:18
chr1	58920000	58960000	Cflar:160Kb:4.8e-08:1.3e-09:6.2:17
chr1	59640000	59680000	Als2:360Kb:2.7e-06:6.1e-08:4.1:15
chr1	59640000	59680000	Cdk15:360Kb:2.7e-06:6.1e-08:4.1:15
chr1	59920000	59960000	Fam117b:-40Kb:9.3e-05:3.9e-06:12:21
chr1	60040000	60080000	Fam117b:80Kb:3e-05:6.4e-07:9.3:19
chr1	60880000	60920000	Raph1:280Kb:2.7e-09:6.1e-11:5.9:17
chr1	62800000	62840000	4930487H11Rik:-40Kb:3.6e-06:8.2e-08:6:15
chr1	62800000	62840000	Nrp2:80Kb:3.7e-06:9.3e-08:5.2:14
chr1	63120000	63160000	Gm11602:-40Kb:5e-06:1e-07:3.5:14
chr1	63120000	63160000	Ino80d:-40Kb:5e-06:1e-07:3.5:14
chr1	64080000	64120000	4933402D24Rik:280Kb:6.2e-05:3e-06:5.3:16
chr1	64480000	64520000	4933402D24Rik:680Kb:6.9e-08:1.7e-09:3.5:18
chr1	64760000	64800000	Plekhm3:-240Kb:1.1e-10:2.6e-12:5.7:20
chr1	64960000	65000000	Fzd5:200Kb:1.6e-06:6.6e-08:6.2:18
chr1	64960000	65000000	Plekhm3:-40Kb:6.3e-09:3.1e-10:14:26
chr1	65000000	65040000	Fzd5:240Kb:3.1e-08:6.3e-10:5.7:20
chr1	66120000	66160000	Pth2r:800Kb:5.7e-07:1.3e-08:2.6:13
chr1	66360000	66400000	Map2:160Kb:9.7e-09:2.3e-10:5.4:18
chr1	66400000	66440000	Map2:200Kb:3.8e-07:1.8e-08:4.9:16
chr1	66920000	66960000	Myl1:-40Kb:1.5e-10:3.1e-12:0:13
chr1	69080000	69120000	Erbb4:-40Kb:1.6e-08:3.7e-10:5.7:13
chr1	72000000	72040000	Gm8883:80Kb:2.4e-05:5.5e-07:5.6:13
chr1	73320000	73360000	Igfbp5:400Kb:1.6e-06:8e-08:3.5:13
chr1	73600000	73640000	Igfbp5:680Kb:1.2e-05:9.2e-07:2.6:11
chr1	73640000	73680000	Igfbp5:720Kb:1.2e-06:3e-08:2.6:13
chr1	73880000	73920000	Igfbp5:960Kb:5.4e-05:5.6e-06:2.2:10
chr1	74320000	74360000	Ctdsp1:-80Kb:4.2e-08:8.7e-10:13:29
chr1	74320000	74360000	Gm216:-80Kb:4.2e-08:8.7e-10:13:29
chr1	74320000	74360000	Slc11a1:-80Kb:4.2e-08:8.7e-10:13:29
chr1	74400000	74440000	Aamp:80Kb:5.6e-08:1.1e-09:13:29
chr1	74400000	74440000	Gpbar1:80Kb:5.6e-08:1.1e-09:13:29
chr1	74400000	74440000	Pnkd:80Kb:5.6e-08:1.1e-09:13:29
chr1	74400000	74440000	Tmbim1:80Kb:5.6e-08:1.1e-09:13:29
chr1	75240000	75280000	Asic4:-200Kb:1.7e-05:3.8e-07:5.6:18
chr1	75240000	75280000	Chpf:-200Kb:1.7e-05:3.8e-07:5.6:18
chr1	75240000	75280000	Tmem198:-200Kb:1.7e-05:3.8e-07:5.6:18
chr1	75440000	75480000	Ptprn:200Kb:5.3e-05:1.2e-06:5.6:18
chr1	75440000	75480000	Resp18:200Kb:5.3e-05:1.2e-06:5.6:18
chr1	75560000	75600000	Asic4:120Kb:6.1e-05:2.7e-06:5.2:17
chr1	75560000	75600000	Chpf:120Kb:6.1e-05:2.7e-06:5.2:17
chr1	75560000	75600000	Inha:80Kb:2.7e-05:5.3e-07:7:20
chr1	75560000	75600000	Obsl1:80Kb:2.7e-05:5.3e-07:7:20
chr1	75560000	75600000	Stk11ip:80Kb:2.7e-05:5.3e-07:7:20
chr1	75560000	75600000	Tmem198:120Kb:6.1e-05:2.7e-06:5.2:17
chr1	75640000	75680000	Gm17751:-840Kb:1.5e-06:4.3e-08:3.3:14
chr1	77400000	77440000	Epha4:-80Kb:8.5e-05:2.1e-06:7.4:16
chr1	78520000	78560000	Acsl3:-120Kb:2.5e-12:1.6e-13:5.1:20
chr1	78520000	78560000	Utp14b:-120Kb:2.5e-12:1.6e-13:5.1:20
chr1	78560000	78600000	Acsl3:-80Kb:0:0:5.5:28
chr1	78560000	78600000	Utp14b:-80Kb:0:0:5.5:28
chr1	78680000	78720000	Acsl3:40Kb:7.5e-13:3.2e-14:6.3:21
chr1	78680000	78720000	Utp14b:40Kb:7.5e-13:3.2e-14:6.3:21
chr1	80840000	80880000	Nyap2:-200Kb:1.2e-05:5.7e-07:3.9:11
chr1	81000000	81040000	Nyap2:-40Kb:9.4e-05:6.7e-06:7.2:14
chr1	81280000	81320000	Nyap2:240Kb:1.2e-05:5.5e-07:3.7:11
chr1	82800000	82840000	Slc19a3:-200Kb:5.9e-08:1.2e-09:4.9:16
chr1	83000000	83040000	Agfg1:200Kb:3.9e-08:8.3e-10:4.9:16
chr1	84520000	84560000	A530032D15Rik:-560Kb:2.7e-05:2.3e-06:2.5:12
chr1	84680000	84720000	A530032D15Rik:-400Kb:8.9e-05:9.8e-06:3:12
chr1	84760000	84800000	A530032D15Rik:-320Kb:5.9e-09:3.9e-10:3.4:17
chr1	84920000	84960000	A530032D15Rik:-160Kb:0:0:5:25
chr1	85080000	85120000	C130026I21Rik:-160Kb:0:0:5:33
chr1	85080000	85120000	Slc16a14:160Kb:0:0:5:25
chr1	85240000	85280000	A530032D15Rik:160Kb:0:0:5:33
chr1	87480000	87520000	Itm2c:-280Kb:1.9e-07:8.3e-09:3.2:17
chr1	87760000	87800000	2810459M11Rik:-160Kb:1.2e-05:2.4e-07:5:17
chr1	87760000	87800000	Sp110:280Kb:9.7e-08:2.2e-09:3.2:17
chr1	87760000	87800000	Sp140:280Kb:9.7e-08:2.2e-09:3.2:17
chr1	87760000	87800000	Spata3:-120Kb:2.5e-07:5.4e-09:6.3:20
chr1	87800000	87840000	2810459M11Rik:-120Kb:6.6e-05:2.8e-06:6.3:17
chr1	87880000	87920000	Itm2c:120Kb:1.4e-07:2.9e-09:6.3:20
chr1	87920000	87960000	4933407L21Rik:120Kb:7.3e-05:1.6e-06:6.3:17
chr1	87920000	87960000	Itm2c:160Kb:1.6e-06:1e-07:5:17
chr1	88320000	88360000	Ptma:-80Kb:0:0:1.9:29
chr1	88360000	88400000	Ptma:-40Kb:0:0:2.7:40
chr1	88400000	88440000	1700019O17Rik:80Kb:0:0:1.9:29
chr1	89400000	89440000	Inpp5d:-80Kb:2.4e-06:5e-08:9.8:21
chr1	89600000	89640000	3110079O15Rik:240Kb:8.8e-06:1.8e-07:6.3:19
chr1	91920000	91960000	Cops8:-560Kb:1.6e-07:9.2e-09:3.2:13
chr1	92080000	92120000	Cops8:-400Kb:1e-11:2.8e-13:4.1:17
chr1	92440000	92480000	Cxcr7:360Kb:2.1e-05:1e-06:4.5:13
chr1	92480000	92520000	Cxcr7:400Kb:1.2e-12:3e-14:4.1:17
chr1	93960000	94000000	Hdac4:-80Kb:0:0:9.5:28
chr1	94000000	94040000	Hdac4:-40Kb:4.1e-05:4.9e-06:12:22
chr1	94160000	94200000	Hdac4:120Kb:6.8e-05:1.2e-05:8.1:17
chr1	94240000	94280000	Hdac4:200Kb:5.9e-05:8.7e-06:6.6:16
chr1	94280000	94320000	Hdac4:240Kb:2.5e-13:1.5e-14:6.1:22
chr1	94320000	94360000	Hdac4:280Kb:1.6e-06:1.4e-07:5.4:16
chr1	95520000	95560000	Bok:-40Kb:9.9e-09:2e-10:12:23
chr1	95520000	95560000	D2hgdh:-200Kb:8.1e-06:3.5e-07:1.1:10
chr1	95520000	95560000	Gal3st2:-200Kb:8.1e-06:3.5e-07:1.1:10
chr1	95560000	95600000	Stk25:40Kb:1.2e-08:2.8e-10:12:23
chr1	95600000	95640000	Stk25:80Kb:9.2e-06:5.3e-07:8.9:18
chr1	95720000	95760000	Stk25:200Kb:9.2e-06:6.2e-07:1.1:10
chr1	95840000	95880000	Pdcd1:-80Kb:0:0:3.9:24
chr1	95960000	96000000	Pdcd1:40Kb:1.6e-09:6.7e-11:4.8:16
chr1	96120000	96160000	D2hgdh:400Kb:7.1e-10:1.5e-11:2.4:14
chr1	96120000	96160000	Gal3st2:400Kb:7.1e-10:1.5e-11:2.4:14
chr1	96240000	96280000	Gm9994:440Kb:0:0:2.3:18
chr1	97200000	97240000	St8sia4:-360Kb:5.5e-11:1.6e-12:2.5:11
chr1	97560000	97600000	Fam174a:360Kb:3.1e-10:7e-12:2.5:11
chr1	98720000	98760000	Slco6b1:-160Kb:8.1e-06:1.7e-07:4.6:13
chr1	99640000	99680000	Slco6d1:-640Kb:2e-08:1.3e-09:2.1:15
chr1	99680000	99720000	Slco6d1:-600Kb:0:0:2.2:25
chr1	99760000	99800000	Slco6d1:-520Kb:6.4e-05:1.3e-05:2.4:11
chr1	99840000	99880000	B230216N24Rik:-80Kb:2.9e-06:6.8e-08:6.8:19
chr1	99840000	99880000	Pam:-120Kb:4.7e-07:1e-08:5.4:18
chr1	99840000	99880000	Slco6d1:-440Kb:3e-06:2.9e-07:2.6:13
chr1	99960000	100000000	Slco6d1:-320Kb:5.9e-05:9.8e-06:3.1:12
chr1	100240000	100280000	Slco6d1:-40Kb:5.9e-05:9.4e-06:9.9:19
chr1	100280000	100320000	Gin1:640Kb:3.5e-06:7e-08:2.1:15
chr1	100280000	100320000	Ppip5k2:640Kb:3.5e-06:7e-08:2.1:15
chr1	108120000	108160000	Gm20753:80Kb:2.9e-10:6.6e-12:10:24
chr1	108120000	108160000	Phlpp1:80Kb:2.9e-10:6.6e-12:10:24
chr1	108240000	108280000	Gm20753:200Kb:4e-06:1.8e-07:5.7:16
chr1	108240000	108280000	Phlpp1:200Kb:4e-06:1.8e-07:5.7:16
chr1	108280000	108320000	Bcl2:-320Kb:1.7e-05:1.5e-06:4.2:14
chr1	108320000	108360000	Bcl2:-280Kb:3.8e-05:4.6e-06:4.6:14
chr1	108400000	108440000	Bcl2:-200Kb:6.2e-05:1.1e-05:5.7:14
chr1	108440000	108480000	Bcl2:-160Kb:5.7e-07:1.7e-08:6.5:18
chr1	108480000	108520000	Bcl2:-120Kb:7.7e-06:4.6e-07:7.8:18
chr1	108520000	108560000	Bcl2:-80Kb:5.2e-05:7.8e-06:10:19
chr1	109000000	109040000	Serpinb10:-400Kb:2.4e-11:4.7e-13:2.5:13
chr1	109000000	109040000	Serpinb2:-400Kb:2.4e-11:4.7e-13:2.5:13
chr1	121680000	121720000	Tmem177:-120Kb:1e-14:2.2e-16:6.1:18
chr1	122480000	122520000	Insig2:-720Kb:1.9e-05:1.4e-06:2.6:8.9
chr1	123040000	123080000	En1:560Kb:3.7e-05:8.6e-07:2.9:11
chr1	123120000	123160000	Insig2:-80Kb:2.9e-05:2.9e-06:5.7:12
chr1	123160000	123200000	Insig2:-40Kb:2e-11:4.9e-13:7.3:17
chr1	123240000	123280000	Insig2:40Kb:1.8e-05:8.9e-07:7.3:14
chr1	125800000	125840000	Dpp10:-120Kb:2.6e-05:1.9e-06:4.2:10
chr1	125840000	125880000	Dpp10:-80Kb:2.7e-10:6.5e-12:4.7:14
chr1	125880000	125920000	Dpp10:-40Kb:9.8e-06:4.7e-07:5.8:12
chr1	128280000	128320000	Lypd1:480Kb:4.9e-06:1.2e-07:3.8:12
chr1	129760000	129800000	R3hdm1:-200Kb:2.8e-07:1.2e-08:7.2:19
chr1	129760000	129800000	Zranb3:-200Kb:2.8e-07:1.2e-08:7.2:19
chr1	129800000	129840000	R3hdm1:-160Kb:1.9e-06:1.7e-07:7.8:19
chr1	129800000	129840000	Zranb3:-160Kb:1.9e-06:1.7e-07:7.8:19
chr1	129840000	129880000	R3hdm1:-120Kb:7.9e-07:5.2e-08:8.6:20
chr1	129840000	129880000	Zranb3:-120Kb:7.9e-07:5.2e-08:8.6:20
chr1	129880000	129920000	R3hdm1:-80Kb:9.9e-06:1.1e-06:10:20
chr1	129880000	129920000	Zranb3:-80Kb:9.9e-06:1.1e-06:10:20
chr1	129920000	129960000	R3hdm1:-40Kb:2.5e-11:5.5e-13:13:28
chr1	129920000	129960000	Zranb3:-40Kb:2.5e-11:5.5e-13:13:28
chr1	129960000	130000000	Rab3gap1:200Kb:5.3e-06:1.1e-07:7.2:19
chr1	130720000	130760000	Mcm6:480Kb:2.6e-05:5.9e-07:3:13
chr1	132960000	133000000	Dyrk3:-40Kb:2.8e-13:6.2e-15:10:24
chr1	132960000	133000000	Eif2d:-80Kb:6.2e-07:4.5e-08:6.8:17
chr1	133000000	133040000	Eif2d:-40Kb:6.2e-07:4.4e-08:10:20
chr1	133000000	133040000	Mapkapk2:40Kb:2.1e-13:4.8e-15:10:24
chr1	133040000	133080000	Dyrk3:40Kb:9.5e-07:4.2e-08:10:20
chr1	133040000	133080000	Mapkapk2:80Kb:8.1e-07:3.7e-08:6.8:17
chr1	133040000	133080000	Rassf5:-80Kb:2.9e-08:6e-10:6.8:18
chr1	133120000	133160000	Eif2d:80Kb:1.9e-08:4.6e-10:6.8:18
chr1	134880000	134920000	Gm10538:280Kb:1.9e-10:4e-12:6.3:20
chr1	134880000	134920000	Nfasc:280Kb:1.9e-10:4e-12:6.3:20
chr1	135040000	135080000	Etnk2:-200Kb:4e-05:1.6e-06:7.2:19
chr1	135040000	135080000	Ren1:-200Kb:4e-05:1.6e-06:7.2:19
chr1	135040000	135080000	Ren2:-200Kb:4e-05:1.6e-06:7.2:19
chr1	135240000	135280000	Snrpe:-240Kb:7.7e-06:1.7e-07:6.7:19
chr1	135280000	135320000	Snrpe:-200Kb:2.5e-05:1.1e-06:7.2:19
chr1	135480000	135520000	Etnk2:240Kb:8.8e-06:1.8e-07:6.7:19
chr1	135480000	135520000	Mdm4:560Kb:4.4e-05:9.9e-07:3.1:14
chr1	135480000	135520000	Pik3c2b:560Kb:4.4e-05:9.9e-07:3.1:14
chr1	135480000	135520000	Ren1:240Kb:8.8e-06:1.8e-07:6.7:19
chr1	135480000	135520000	Ren2:240Kb:8.8e-06:1.8e-07:6.7:19
chr1	135800000	135840000	Fmod:-120Kb:6.8e-05:1.5e-06:8.9:20
chr1	136120000	136160000	Ppfia4:-80Kb:6.2e-05:1.3e-06:10:20
chr1	136200000	136240000	Adora1:80Kb:7e-05:1.4e-06:10:20
chr1	138520000	138560000	Gm16880:-40Kb:2.6e-08:1.1e-09:9.8:21
chr1	138520000	138560000	Gm19705:-40Kb:2.6e-08:1.1e-09:9.8:21
chr1	138560000	138600000	Zfp281:40Kb:1.3e-08:6e-10:9.8:21
chr1	138600000	138640000	Gm16880:40Kb:5.5e-09:1.1e-10:9.8:22
chr1	138600000	138640000	Gm19705:40Kb:5.5e-09:1.1e-10:9.8:22
chr1	138600000	138640000	Zfp281:80Kb:0:0:7.4:26
chr1	139800000	139840000	Mir181a-1:-40Kb:1.3e-06:3.2e-08:9.8:21
chr1	139800000	139840000	Mir181b-1:-40Kb:1.3e-06:3.2e-08:9.8:21
chr1	140720000	140760000	Dennd1b:-120Kb:3.9e-06:8.3e-08:6:16
chr1	140840000	140880000	2310009B15Rik:120Kb:3.9e-06:1.1e-07:6:16
chr1	140840000	140880000	Lhx9:120Kb:3.9e-06:1.1e-07:6:16
chr1	142400000	142440000	Cfh:360Kb:9.2e-06:2.3e-07:2.5:12
chr1	145520000	145560000	Glrx2:-40Kb:7.2e-06:1.6e-07:8.7:16
chr1	145560000	145600000	Cdc73:40Kb:7.2e-06:1.5e-07:8.7:16
chr1	145640000	145680000	Rgs2:-200Kb:9.5e-09:2.2e-10:5.9:15
chr1	145720000	145760000	Rgs2:-120Kb:8.7e-05:6e-06:5.7:12
chr1	145840000	145880000	Rgs13:-160Kb:6.1e-05:1.3e-06:5.1:12
chr1	146000000	146040000	Rgs2:160Kb:6.8e-05:3.2e-06:5.1:12
chr1	148120000	148160000	Fam5c:-200Kb:4.4e-07:2.8e-08:3.1:10
chr1	148280000	148320000	Fam5c:-40Kb:1.5e-09:4.9e-11:4.5:13
chr1	148560000	148600000	Fam5c:240Kb:2.9e-05:2.8e-06:3.9:10
chr1	148680000	148720000	Fam5c:360Kb:4.4e-05:5.6e-06:2.8:8.7
chr1	151680000	151720000	7530420F21Rik:-240Kb:1.2e-14:5.6e-16:2.9:14
chr1	151680000	151720000	Ptgs2:-240Kb:1.2e-14:5.6e-16:2.9:14
chr1	151720000	151760000	7530420F21Rik:-200Kb:0:0:3.2:16
chr1	151720000	151760000	Ptgs2:-200Kb:0:0:3.2:16
chr1	152000000	152040000	7530420F21Rik:80Kb:4.2e-07:3e-08:5.3:13
chr1	152000000	152040000	Ptgs2:80Kb:4.2e-07:3e-08:5.3:13
chr1	152920000	152960000	Ivns1abp:-240Kb:8.6e-07:1.8e-08:4.3:14
chr1	153320000	153360000	Fam129a:-80Kb:1.4e-07:6.1e-09:7.3:18
chr1	153400000	153440000	Rnf2:80Kb:2.5e-07:5.5e-09:7.3:18
chr1	153440000	153480000	Fam129a:40Kb:8.7e-06:7.8e-07:10:19
chr1	153480000	153520000	Fam129a:80Kb:1.6e-06:1.1e-07:7.3:17
chr1	153520000	153560000	Fam129a:120Kb:5.1e-10:1.1e-11:6:19
chr1	155120000	155160000	Lamc2:120Kb:8.6e-06:1.8e-07:8.6:22
chr1	155960000	156000000	Glul:240Kb:3.9e-06:9.4e-08:7.7:22
chr1	155960000	156000000	Gm5531:240Kb:3.9e-06:9.4e-08:7.7:22
chr1	155960000	156000000	Teddm1:240Kb:3.9e-06:9.4e-08:7.7:22
chr1	156000000	156040000	Glul:280Kb:1e-05:5e-07:7.2:21
chr1	156000000	156040000	Gm5531:280Kb:1e-05:5e-07:7.2:21
chr1	156000000	156040000	Teddm1:280Kb:1e-05:5e-07:7.2:21
chr1	157960000	158000000	Fam163a:-160Kb:2.6e-05:5.3e-07:7:19
chr1	159200000	159240000	2810025M15Rik:-120Kb:3e-05:2.1e-06:7.9:20
chr1	159200000	159240000	Rasal2:-120Kb:3e-05:2.1e-06:7.9:20
chr1	159320000	159360000	BC026585:-40Kb:2.9e-14:6.7e-16:12:33
chr1	159320000	159360000	Sec16b:-80Kb:5.5e-10:1.2e-11:9.1:27
chr1	159360000	159400000	2810025M15Rik:40Kb:1.9e-14:4.4e-16:12:33
chr1	159360000	159400000	Rasal2:40Kb:1.9e-14:4.4e-16:12:33
chr1	159400000	159440000	2810025M15Rik:80Kb:9.9e-11:4.6e-12:9.1:27
chr1	159400000	159440000	Rasal2:80Kb:9.9e-11:4.6e-12:9.1:27
chr1	164240000	164280000	2810442N19Rik:320Kb:3.4e-05:7.5e-07:3.7:11
chr1	164480000	164520000	7420461P10Rik:-80Kb:1.2e-06:2.3e-08:7.3:16
chr1	164480000	164520000	Myoc:-80Kb:1.2e-06:2.3e-08:7.3:16
chr1	164520000	164560000	Vamp4:40Kb:5.3e-07:2.7e-08:9.5:18
chr1	164560000	164600000	Vamp4:80Kb:5.2e-07:1.3e-08:7.3:16
chr1	164600000	164640000	Prrc2c:-40Kb:2e-06:4.2e-08:7.6:16
chr1	164600000	164640000	Vamp4:120Kb:4.6e-06:3.5e-07:6.5:14
chr1	165200000	165240000	Prrx1:-40Kb:6.5e-05:1.5e-06:7.6:15
chr1	166560000	166600000	Atp1b1:200Kb:1.1e-07:5.9e-09:7.2:20
chr1	166800000	166840000	Atp1b1:440Kb:4.2e-15:1.1e-16:5.2:23
chr1	169120000	169160000	Tmco1:-80Kb:7.3e-05:1.7e-06:7.2:16
chr1	169120000	169160000	Uck2:-80Kb:7.3e-05:1.7e-06:7.2:16
chr1	169560000	169600000	Mgst3:240Kb:4.3e-05:9e-07:4.1:14
chr1	171440000	171480000	1700084C01Rik:-400Kb:4.4e-05:9.7e-07:4.1:16
chr1	171720000	171760000	Rgs4:80Kb:5.1e-06:2.2e-07:7.3:19
chr1	171760000	171800000	Rgs4:120Kb:2.5e-07:5.3e-09:6.3:19
chr1	171840000	171880000	Nuf2:400Kb:3.7e-07:8.3e-09:4.1:16
chr1	172280000	172320000	Nos1ap:-200Kb:2.6e-05:1.5e-06:7.7:22
chr1	172320000	172360000	Nos1ap:-160Kb:2.5e-05:5.8e-07:8.3:23
chr1	172400000	172440000	Nos1ap:-80Kb:2.6e-05:1.8e-06:11:25
chr1	173000000	173040000	Dusp12:200Kb:9.4e-07:2.2e-08:1.2:17
chr1	173000000	173040000	Fcgr3:40Kb:9.5e-13:2.1e-14:2.7:24
chr1	173040000	173080000	Adamts4:-120Kb:5.1e-10:1.2e-11:7.6:26
chr1	173040000	173080000	Fcer1g:-120Kb:5.1e-10:1.2e-11:7.6:26
chr1	173040000	173080000	Ndufs2:-120Kb:5.1e-10:1.2e-11:7.6:26
chr1	173160000	173200000	1700009P17Rik:120Kb:1e-09:2.1e-11:7.6:26
chr1	174080000	174120000	Igsf8:-160Kb:1.9e-06:4.4e-08:6.3:16
chr1	174080000	174120000	Kcnj10:-160Kb:1.9e-06:4.4e-08:6.3:16
chr1	174080000	174120000	Kcnj9:-160Kb:1.9e-06:4.4e-08:6.3:16
chr1	174120000	174160000	Atp1a2:-80Kb:0:0:10:27
chr1	174120000	174160000	Igsf8:-120Kb:4.4e-05:2e-06:7.6:16
chr1	174120000	174160000	Kcnj10:-120Kb:4.4e-05:2e-06:7.6:16
chr1	174120000	174160000	Kcnj9:-120Kb:4.4e-05:2e-06:7.6:16
chr1	174200000	174240000	Casq1:80Kb:0:0:10:27
chr1	174200000	174240000	Pea15a:80Kb:0:0:10:27
chr1	174240000	174280000	Casq1:120Kb:6.2e-05:2.7e-06:7.6:16
chr1	174240000	174280000	Pea15a:120Kb:6.2e-05:2.7e-06:7.6:16
chr1	175240000	175280000	Cadm3:-40Kb:6.2e-11:1.4e-12:5.5:17
chr1	175280000	175320000	Darc:40Kb:8.2e-11:1.8e-12:5.5:17
chr1	175360000	175400000	Olfr220:-1000Kb:2.3e-05:4.5e-07:2.5:11
chr1	175360000	175400000	Olfr414:-1000Kb:2.3e-05:4.5e-07:2.5:11
chr1	175720000	175760000	Ifi202b:-160Kb:2.2e-05:4.5e-07:3.4:11
chr1	175760000	175800000	Ifi202b:-120Kb:5.2e-05:2.1e-06:3.6:11
chr1	178840000	178880000	Zbtb18:-520Kb:2e-09:1.2e-10:5.4:22
chr1	179480000	179520000	Zbtb18:120Kb:2e-09:1.1e-10:9.5:26
chr1	179600000	179640000	Zbtb18:240Kb:3.7e-08:3.1e-09:7.3:23
chr1	180240000	180280000	Efcab2:-80Kb:9.4e-06:3.8e-07:8.3:19
chr1	180280000	180320000	Cox20:40Kb:5.4e-13:1.3e-14:12:29
chr1	180280000	180320000	Efcab2:-40Kb:1.6e-09:3.2e-11:12:26
chr1	180280000	180320000	Hnrnpu:40Kb:5.4e-13:1.3e-14:12:29
chr1	180320000	180360000	Cox20:80Kb:1e-05:4.9e-07:8.3:19
chr1	180320000	180360000	Hnrnpu:80Kb:1e-05:4.9e-07:8.3:19
chr1	180360000	180400000	Cox20:120Kb:2.3e-05:1.7e-06:6.7:17
chr1	180360000	180400000	Hnrnpu:120Kb:2.3e-05:1.7e-06:6.7:17
chr1	181800000	181840000	Sccpdh:240Kb:6.2e-06:1.3e-07:5.3:17
chr1	182320000	182360000	Psen2:160Kb:4e-07:8.5e-09:7.7:21
chr1	182680000	182720000	Acbd3:40Kb:2.3e-08:5.3e-10:14:28
chr1	183280000	183320000	Ccdc121:-160Kb:2.7e-05:6.4e-07:5.2:17
chr1	183440000	183480000	Cnih3:160Kb:2e-05:4.1e-07:5.2:17
chr1	184000000	184040000	Enah:80Kb:2.6e-09:5.6e-11:8.6:24
chr1	186640000	186680000	Rab3gap2:-360Kb:1.1e-13:7.7e-15:3.7:20
chr1	186720000	186760000	Rab3gap2:-280Kb:7e-15:3.3e-16:4.2:22
chr1	186760000	186800000	Mark1:-40Kb:7.3e-05:3e-06:12:22
chr1	186760000	186800000	Mir664:-280Kb:1.1e-12:2.5e-14:4.2:21
chr1	186760000	186800000	Rab3gap2:-240Kb:0:0:4.5:30
chr1	186760000	186800000	Snora36b:-280Kb:1.1e-12:2.5e-14:4.2:21
chr1	186800000	186840000	Rab3gap2:-200Kb:3.6e-10:3.5e-11:5:19
chr1	187000000	187040000	Marc2:360Kb:3.3e-12:7.4e-14:3.7:20
chr1	187000000	187040000	Mark1:200Kb:6.8e-09:1.4e-10:5:19
chr1	187000000	187040000	Mir1981:360Kb:3.3e-12:7.4e-14:3.7:20
chr1	190800000	190840000	Cenpf:-680Kb:2e-05:9.4e-07:2.9:11
chr1	190840000	190880000	Cenpf:-640Kb:2e-06:4.7e-08:3:12
chr1	191480000	191520000	Kctd3:680Kb:2.6e-05:5.5e-07:2.9:11
chr1	193120000	193160000	Ppp2r5a:-80Kb:1.4e-05:1e-06:12:26
chr1	193200000	193240000	Dtl:-160Kb:0:0:9.7:38
chr1	193200000	193240000	Ints7:-160Kb:0:0:9.7:38
chr1	193200000	193240000	Nenf:80Kb:4e-05:8.9e-07:12:26
chr1	193200000	193240000	Tmem206:80Kb:4e-05:8.9e-07:12:26
chr1	193280000	193320000	Dtl:-80Kb:2.1e-06:9.1e-08:12:27
chr1	193280000	193320000	Ints7:-80Kb:2.1e-06:9.1e-08:12:27
chr1	193280000	193320000	Ppp2r5a:80Kb:6.4e-11:3e-12:12:32
chr1	193360000	193400000	Ppp2r5a:160Kb:0:0:9.7:38
chr1	193840000	193880000	Mir3473c:40Kb:2.7e-10:5.3e-12:16:37
chr1	193840000	193880000	Nek2:200Kb:5.5e-08:1.2e-09:9:28
chr1	193840000	193880000	Rd3:40Kb:2.7e-10:5.3e-12:16:37
chr1	193840000	193880000	Traf5:-40Kb:3.2e-08:6.7e-10:16:35
chr1	195040000	195080000	Camk1g:-120Kb:1.1e-05:2.3e-07:7.2:17
chr1	195040000	195080000	Lamb3:-80Kb:1.8e-07:1.1e-08:8.3:19
chr1	195080000	195120000	Lamb3:-40Kb:1.9e-08:4e-10:11:23
chr1	195120000	195160000	G0s2:40Kb:4.4e-08:8.8e-10:11:23
chr1	195120000	195160000	Hsd11b1:40Kb:4.4e-08:8.8e-10:11:23
chr1	195200000	195240000	Lamb3:80Kb:8.2e-08:3.4e-09:8.3:20
chr1	196440000	196480000	Cd46:-440Kb:2.7e-05:8.8e-07:8.3:18
chr1	196440000	196480000	Cr1l:-480Kb:3.8e-05:1.3e-06:8.3:18
chr1	196480000	196520000	Cd34:-280Kb:5.7e-05:5.8e-06:11:19
chr1	196520000	196560000	Cd34:-240Kb:6.8e-06:2.3e-07:8.3:18
chr1	196560000	196600000	Cd34:-200Kb:1.6e-05:1.1e-06:7.2:16
chr10	3400000	3440000	Ipcef1:80Kb:1.8e-09:3.9e-11:5.5:13
chr10	6000000	6040000	Mthfd1l:-360Kb:2.5e-05:5.2e-07:3.5:12
chr10	6320000	6360000	Akap12:240Kb:2e-09:4.2e-11:4.1:16
chr10	6320000	6360000	Zbtb2:400Kb:4.1e-05:8.9e-07:3.4:12
chr10	6400000	6440000	Iyd:-400Kb:7e-06:1.5e-07:3.4:13
chr10	7280000	7320000	Mir684-1:-40Kb:5.2e-09:1e-10:10:21
chr10	7320000	7360000	Lrp11:40Kb:5e-09:9.8e-11:10:21
chr10	9280000	9320000	Samd5:-80Kb:2.1e-06:6e-08:8.3:18
chr10	12600000	12640000	Utrn:40Kb:6.5e-06:1.4e-07:8.7:18
chr10	13280000	13320000	Hivep2:-400Kb:2.9e-06:1.5e-07:4.3:18
chr10	13760000	13800000	Hivep2:80Kb:7.9e-13:2.1e-14:9.1:29
chr10	13800000	13840000	Hivep2:120Kb:8.3e-06:7.8e-07:8:21
chr10	13880000	13920000	Hivep2:200Kb:8.3e-06:8.7e-07:6.8:19
chr10	18160000	18200000	Hebp2:-80Kb:2.3e-08:1.2e-09:7.8:18
chr10	18200000	18240000	Hebp2:-40Kb:1.5e-09:3.9e-11:11:22
chr10	19800000	19840000	Map3k5:160Kb:7.1e-05:1.5e-06:5.4:14
chr10	20040000	20080000	Ahi1:-600Kb:2e-05:4.6e-07:3.4:15
chr10	20080000	20120000	Ahi1:-560Kb:6e-05:2.8e-06:3.5:15
chr10	20640000	20680000	Mtfr2:600Kb:4.7e-08:2.3e-09:3.4:15
chr10	20680000	20720000	Mtfr2:640Kb:4.7e-08:1.2e-09:3.3:16
chr10	21920000	21960000	H60b:-40Kb:0:0:14:1.4e+02
chr10	21960000	22000000	Raet1d:-120Kb:0:0:7.8:58
chr10	22080000	22120000	H60b:120Kb:0:0:7.8:58
chr10	22800000	22840000	Rps12:-680Kb:8.1e-07:1.9e-08:2.5:10
chr10	22800000	22840000	Slc18b1:-680Kb:8.1e-07:1.9e-08:2.5:10
chr10	22800000	22840000	Snora33:-680Kb:8.1e-07:1.9e-08:2.5:10
chr10	22800000	22840000	Snord100:-680Kb:8.1e-07:1.9e-08:2.5:10
chr10	23520000	23560000	Stx7:-320Kb:3.1e-08:6.5e-10:3.3:12
chr10	24120000	24160000	Ctgf:-160Kb:5.1e-06:2.1e-07:5.4:14
chr10	24200000	24240000	Ctgf:-80Kb:1.2e-07:2.5e-09:7.2:17
chr10	25080000	25120000	Akap7:80Kb:3.8e-05:1.6e-06:8.4:18
chr10	25160000	25200000	Akap7:160Kb:4.8e-10:1e-11:6.6:20
chr10	26400000	26440000	L3mbtl3:320Kb:1.2e-05:5.9e-07:2.8:10
chr10	26600000	26640000	L3mbtl3:520Kb:8.1e-06:2e-07:2.3:10
chr10	28840000	28880000	9330159F19Rik:-80Kb:1.9e-12:4.1e-14:5.7:16
chr10	28880000	28920000	Soga3:40Kb:3.9e-14:8.9e-16:7.7:19
chr10	28920000	28960000	Soga3:80Kb:3.4e-12:1.5e-13:5.7:16
chr10	29040000	29080000	Soga3:200Kb:1.6e-09:1e-10:3.8:13
chr10	29680000	29720000	Rnf146:600Kb:2e-05:4.2e-07:2.4:9.3
chr10	30520000	30560000	Hddc2:-480Kb:3.7e-05:8.3e-07:3.2:11
chr10	31000000	31040000	Hey2:440Kb:7.8e-05:1.8e-06:3.3:10
chr10	31000000	31040000	Ncoa7:480Kb:2.1e-06:5.5e-08:3.2:11
chr10	33640000	33680000	Tspyl1:-360Kb:1e-05:1.7e-06:2.1:8.6
chr10	33640000	33680000	Tspyl4:-360Kb:1e-05:1.7e-06:2.1:8.6
chr10	33680000	33720000	Tspyl1:-320Kb:1e-07:1.3e-08:2.4:10
chr10	33680000	33720000	Tspyl4:-320Kb:1e-07:1.3e-08:2.4:10
chr10	33720000	33760000	Fam26e:-80Kb:2.7e-13:1.2e-14:5.6:16
chr10	33720000	33760000	Tspyl1:-280Kb:0:0:2.7:16
chr10	33720000	33760000	Tspyl4:-280Kb:0:0:2.7:16
chr10	33800000	33840000	Bet3l:80Kb:6.7e-13:3.1e-14:5.6:16
chr10	33800000	33840000	Rwdd1:80Kb:6.7e-13:3.1e-14:5.6:16
chr10	33800000	33840000	Tspyl1:-200Kb:1.8e-13:9.4e-15:4:15
chr10	33800000	33840000	Tspyl4:-200Kb:1.8e-13:9.4e-15:4:15
chr10	33880000	33920000	Tspyl1:-120Kb:1.7e-09:1.3e-10:4.6:14
chr10	33880000	33920000	Tspyl4:-120Kb:1.7e-09:1.3e-10:4.6:14
chr10	33920000	33960000	Tspyl1:-80Kb:2.8e-08:2.9e-09:5.6:14
chr10	33920000	33960000	Tspyl4:-80Kb:2.8e-08:2.9e-09:5.6:14
chr10	34000000	34040000	A830082N09Rik:320Kb:6e-07:1.2e-08:2.4:10
chr10	34000000	34040000	Bet3l:280Kb:0:0:2.7:16
chr10	34000000	34040000	Dse:80Kb:1.2e-07:2.6e-09:5.6:14
chr10	34000000	34040000	Fam26e:200Kb:1.6e-13:3.4e-15:4:15
chr10	34000000	34040000	Rwdd1:280Kb:0:0:2.7:16
chr10	34040000	34080000	Tspyl1:40Kb:1e-05:1.9e-06:7.8:14
chr10	34040000	34080000	Tspyl4:40Kb:1e-05:1.9e-06:7.8:14
chr10	37000000	37040000	Marcks:160Kb:1.2e-06:3.9e-08:3.9:10
chr10	37040000	37080000	Marcks:200Kb:3.3e-06:2.2e-07:3.7:9.9
chr10	37440000	37480000	Marcks:600Kb:1.8e-05:1.8e-06:3:8.7
chr10	38600000	38640000	Lama4:-80Kb:8.5e-06:3.3e-07:4.5:12
chr10	38720000	38760000	Lama4:40Kb:8.5e-06:3.6e-07:5.1:13
chr10	38880000	38920000	E130307A14Rik:-560Kb:4.9e-05:1.1e-06:2.8:12
chr10	38880000	38920000	Rev3l:-560Kb:4.9e-05:1.1e-06:2.8:12
chr10	39240000	39280000	Wisp3:360Kb:1.8e-05:8.7e-07:3.9:12
chr10	39440000	39480000	Wisp3:560Kb:5.1e-07:1.2e-08:2.8:12
chr10	40360000	40400000	Cdc40:-240Kb:7.5e-06:1.8e-07:6.8:19
chr10	40360000	40400000	Wasf1:-240Kb:7.5e-06:1.8e-07:6.8:19
chr10	40400000	40440000	Cdc40:-200Kb:9.8e-06:6.9e-07:7.6:19
chr10	40400000	40440000	Wasf1:-200Kb:9.8e-06:6.9e-07:7.6:19
chr10	40480000	40520000	Cdc40:-120Kb:4.1e-05:3.8e-06:9.8:21
chr10	40480000	40520000	Mettl24:80Kb:3.7e-05:2.5e-06:11:22
chr10	40480000	40520000	Wasf1:-120Kb:4.1e-05:3.8e-06:9.8:21
chr10	40560000	40600000	Mettl24:160Kb:8e-07:1.8e-08:8.9:22
chr10	40600000	40640000	Mettl24:200Kb:1e-05:4.7e-07:7.6:19
chr10	40640000	40680000	Cdc40:40Kb:7.8e-06:3.7e-07:14:26
chr10	40640000	40680000	Wasf1:40Kb:7.8e-06:3.7e-07:14:26
chr10	40680000	40720000	Mettl24:280Kb:4.3e-05:3.9e-06:6.1:17
chr10	41600000	41640000	Cep57l1:80Kb:6.8e-06:1.4e-07:9:19
chr10	41600000	41640000	Sesn1:80Kb:6.8e-06:1.4e-07:9:19
chr10	41760000	41800000	Foxo3:-200Kb:9.8e-05:2.3e-06:6.2:16
chr10	42800000	42840000	9030612E09Rik:-80Kb:5.9e-12:1.5e-13:7.5:21
chr10	42800000	42840000	Sobp:-80Kb:5.9e-12:1.5e-13:7.5:21
chr10	44760000	44800000	Bves:-280Kb:2.1e-05:4.2e-07:2.6:9
chr10	45600000	45640000	Hace1:320Kb:1.8e-10:3.8e-12:3.2:11
chr10	48960000	49000000	Grik2:-520Kb:8.9e-05:1.8e-05:2.2:7.9
chr10	49120000	49160000	Grik2:-360Kb:8.9e-05:2e-05:2.6:8.3
chr10	49200000	49240000	Grik2:-280Kb:9.8e-05:2.5e-05:3:8.6
chr10	49240000	49280000	Grik2:-240Kb:7.6e-08:4.8e-09:3.2:11
chr10	49360000	49400000	Grik2:-120Kb:8e-07:7.5e-08:4.5:12
chr10	49400000	49440000	Grik2:-80Kb:9.8e-06:1.2e-06:5.5:12
chr10	49440000	49480000	Grik2:-40Kb:2.8e-14:8.9e-16:7.7:19
chr10	49880000	49920000	Grik2:400Kb:1.3e-05:2.1e-06:2.2:8.6
chr10	50960000	51000000	Sim1:360Kb:9.4e-06:2.5e-07:2.6:8.1
chr10	51120000	51160000	Sim1:520Kb:5.1e-05:2.7e-06:2.3:7.2
chr10	52040000	52080000	Dcbld1:120Kb:3.8e-11:7.7e-13:3.9:15
chr10	52240000	52280000	Gm19395:-760Kb:6.3e-05:1.5e-06:2.3:12
chr10	52320000	52360000	Zfa-ps:80Kb:1.6e-12:3.6e-14:8.8:23
chr10	52480000	52520000	Slc35f1:80Kb:3.5e-07:8.1e-09:8.8:20
chr10	53000000	53040000	Zfa-ps:760Kb:7.2e-06:3.2e-07:2.3:12
chr10	53040000	53080000	Gm20597:-160Kb:3.2e-06:6.7e-08:5.8:16
chr10	53080000	53120000	Gm20597:-120Kb:1.9e-05:8.2e-07:6.9:16
chr10	53200000	53240000	Cep85l:120Kb:4.2e-05:9.2e-07:6.9:16
chr10	53200000	53240000	Pln:160Kb:3.3e-06:7.8e-08:5.8:16
chr10	53600000	53640000	Gm16998:-160Kb:9e-05:5.6e-06:3.3:10
chr10	53600000	53640000	Man1a:-160Kb:9e-05:5.6e-06:3.3:10
chr10	53720000	53760000	Gm16998:-40Kb:6.4e-14:2e-15:4.6:17
chr10	53720000	53760000	Man1a:-40Kb:6.4e-14:2e-15:4.6:17
chr10	56200000	56240000	Gja1:120Kb:3.8e-05:3.1e-06:4.2:9.9
chr10	56600000	56640000	Gja1:520Kb:8.6e-09:2.3e-10:2.5:10
chr10	56680000	56720000	Gja1:600Kb:3.4e-07:1.8e-08:2.4:9.4
chr10	57560000	57600000	Fabp7:80Kb:1.3e-07:2.9e-09:5.7:15
chr10	57560000	57600000	Smpdl3a:80Kb:1.3e-07:2.9e-09:5.7:15
chr10	57840000	57880000	Ranbp2:-40Kb:1.5e-08:3e-10:14:25
chr10	58320000	58360000	Sh3rf3:80Kb:3.5e-05:1.6e-06:9.9:19
chr10	58360000	58400000	Sh3rf3:120Kb:5.7e-10:1.3e-11:8.2:21
chr10	58480000	58520000	Sh3rf3:240Kb:8.7e-05:8e-06:5.9:14
chr10	58560000	58600000	Sh3rf3:320Kb:8.7e-05:6.8e-06:5.1:13
chr10	59360000	59400000	Ddit4:-40Kb:0:0:14:38
chr10	59600000	59640000	Chst3:-80Kb:2.7e-10:5.5e-12:7:22
chr10	59840000	59880000	Cdh23:-280Kb:7.3e-05:1.6e-06:4.2:14
chr10	61640000	61680000	2010107G23Rik:80Kb:1.5e-05:3.1e-07:7.5:18
chr10	61640000	61680000	Neurog3:80Kb:1.5e-05:3.1e-07:7.5:18
chr10	61640000	61680000	Tacr2:-40Kb:3.8e-11:7.8e-13:9.8:25
chr10	61640000	61680000	Tspan15:-40Kb:3.8e-11:7.8e-13:9.8:25
chr10	66280000	66320000	Jmjd1c:-280Kb:8.7e-06:1.5e-06:5.5:17
chr10	66320000	66360000	Jmjd1c:-240Kb:1.1e-10:7.9e-12:5.9:22
chr10	66360000	66400000	Jmjd1c:-200Kb:3.7e-06:5.4e-07:6.5:18
chr10	66400000	66440000	Jmjd1c:-160Kb:1.8e-05:3.5e-06:7.2:18
chr10	66440000	66480000	Jmjd1c:-120Kb:1.3e-07:1.4e-08:8.3:22
chr10	66480000	66520000	Jmjd1c:-80Kb:4.5e-15:1.1e-16:10:30
chr10	66520000	66560000	Jmjd1c:-40Kb:1.3e-07:1.7e-08:14:27
chr10	66560000	66600000	Reep3:40Kb:5.7e-07:1.2e-08:14:27
chr10	66640000	66680000	Jmjd1c:80Kb:4.5e-15:2.2e-16:10:29
chr10	67320000	67360000	Rtkn2:-120Kb:5.5e-08:2.4e-09:8.3:22
chr10	67360000	67400000	Rtkn2:-80Kb:1.4e-08:3e-10:10:25
chr10	67440000	67480000	Zfp365:80Kb:1.2e-07:2.6e-09:10:25
chr10	67600000	67640000	Arid5b:-120Kb:4.4e-09:1.2e-10:6.3:19
chr10	67720000	67760000	4930545H06Rik:-40Kb:6.9e-05:1.4e-06:9.7:19
chr10	67760000	67800000	Arid5b:40Kb:2.4e-05:1.3e-06:9.7:19
chr10	69080000	69120000	Ank3:120Kb:7.9e-06:1.6e-07:10:23
chr10	69800000	69840000	Fam13c:-80Kb:3.7e-05:1.6e-06:12:25
chr10	69960000	70000000	Fam13c:80Kb:1.1e-06:2.5e-08:12:28
chr10	70160000	70200000	Phyhipl:120Kb:8.7e-06:1.8e-07:10:23
chr10	72480000	72520000	A330049N07Rik:-40Kb:1.7e-08:3.7e-10:5.5:14
chr10	73040000	73080000	Pcdh15:-240Kb:2.9e-05:6.1e-07:3.5:11
chr10	74360000	74400000	Bcr:-160Kb:7.1e-07:4.5e-08:2.3:12
chr10	74360000	74400000	Rab36:-120Kb:8.5e-13:1.8e-14:2.7:16
chr10	74360000	74400000	Rtdr1:-120Kb:8.5e-13:1.8e-14:2.7:16
chr10	74560000	74600000	Bcr:40Kb:7e-08:1.7e-09:11:22
chr10	74600000	74640000	Bcr:80Kb:7e-08:3e-09:9.1:20
chr10	75320000	75360000	Gm5134:-80Kb:9.9e-15:2.2e-16:9.1:26
chr10	75320000	75360000	Vpreb3:-80Kb:9.9e-15:2.2e-16:9.1:26
chr10	75400000	75440000	Derl3:80Kb:8.8e-14:1.8e-15:9.1:26
chr10	75400000	75440000	Mif:80Kb:8.8e-14:1.8e-15:9.1:26
chr10	75760000	75800000	Dip2a:-40Kb:1.4e-06:2.8e-08:11:22
chr10	77640000	77680000	Agpat3:-160Kb:3.8e-08:1.7e-09:3.6:17
chr10	77680000	77720000	Rrp1:-160Kb:1.8e-08:1.3e-09:3.6:17
chr10	77720000	77760000	Agpat3:-80Kb:1.2e-05:1.1e-06:5:15
chr10	77720000	77760000	Rrp1:-120Kb:2.2e-11:1.1e-12:4.2:20
chr10	77760000	77800000	Agpat3:-40Kb:6e-07:4.1e-08:6.9:19
chr10	77800000	77840000	Pwp2:160Kb:2.4e-07:5e-09:3.6:17
chr10	77800000	77840000	Rrp1:-40Kb:0:0:6.9:29
chr10	77840000	77880000	Agpat3:40Kb:0:0:6.9:29
chr10	77840000	77880000	Trappc10:160Kb:2.6e-07:5.3e-09:3.6:17
chr10	79200000	79240000	9130017N09Rik:-80Kb:1e-07:4.5e-09:12:28
chr10	79200000	79240000	Arid3a:-160Kb:7e-15:3.3e-16:7.5:31
chr10	79200000	79240000	E130317F20Rik:-80Kb:1e-07:4.5e-09:12:28
chr10	79200000	79240000	Fstl3:-40Kb:0:0:19:45
chr10	79200000	79240000	Kiss1r:-160Kb:7e-15:3.3e-16:7.5:31
chr10	79200000	79240000	Med16:-160Kb:7e-15:3.3e-16:7.5:31
chr10	79200000	79240000	Palm:-40Kb:0:0:19:45
chr10	79200000	79240000	Prss57:-40Kb:0:0:19:45
chr10	79200000	79240000	Ptbp1:-80Kb:1e-07:4.5e-09:12:28
chr10	79200000	79240000	R3hdm4:-160Kb:7e-15:3.3e-16:7.5:31
chr10	79240000	79280000	Arid3a:-120Kb:0:0:9.1:36
chr10	79240000	79280000	Fgf22:40Kb:0:0:19:45
chr10	79240000	79280000	Kiss1r:-120Kb:0:0:9.1:36
chr10	79240000	79280000	Med16:-120Kb:0:0:9.1:36
chr10	79240000	79280000	Polrmt:40Kb:0:0:19:45
chr10	79240000	79280000	R3hdm4:-120Kb:0:0:9.1:36
chr10	79240000	79280000	Rnf126:40Kb:0:0:19:45
chr10	79280000	79320000	Arid3a:-80Kb:2.3e-12:1.7e-13:12:33
chr10	79280000	79320000	Fgf22:80Kb:6.7e-08:4.3e-09:12:28
chr10	79280000	79320000	Kiss1r:-80Kb:2.3e-12:1.7e-13:12:33
chr10	79280000	79320000	Med16:-80Kb:2.3e-12:1.7e-13:12:33
chr10	79280000	79320000	Polrmt:80Kb:6.7e-08:4.3e-09:12:28
chr10	79280000	79320000	R3hdm4:-80Kb:2.3e-12:1.7e-13:12:33
chr10	79280000	79320000	Rnf126:80Kb:6.7e-08:4.3e-09:12:28
chr10	79320000	79360000	Arid3a:-40Kb:2e-07:2.9e-08:19:35
chr10	79320000	79360000	Kiss1r:-40Kb:2e-07:2.9e-08:19:35
chr10	79320000	79360000	Med16:-40Kb:2e-07:2.9e-08:19:35
chr10	79320000	79360000	R3hdm4:-40Kb:2e-07:2.9e-08:19:35
chr10	79360000	79400000	1600002K03Rik:-240Kb:2.2e-06:1e-07:5.7:23
chr10	79360000	79400000	9130017N09Rik:80Kb:3.5e-12:7.7e-14:12:33
chr10	79360000	79400000	Abca7:-80Kb:6.7e-10:2.9e-11:12:32
chr10	79360000	79400000	Atp5d:-240Kb:2.2e-06:1e-07:5.7:23
chr10	79360000	79400000	BC005764:40Kb:1.1e-06:2.3e-08:19:35
chr10	79360000	79400000	Cfd:40Kb:1.1e-06:2.3e-08:19:35
chr10	79360000	79400000	Cirbp:-240Kb:2.2e-06:1e-07:5.7:23
chr10	79360000	79400000	Cnn2:-80Kb:6.7e-10:2.9e-11:12:32
chr10	79360000	79400000	Dos:-240Kb:2.2e-06:1e-07:5.7:23
chr10	79360000	79400000	E130317F20Rik:80Kb:3.5e-12:7.7e-14:12:33
chr10	79360000	79400000	Elane:40Kb:1.1e-06:2.3e-08:19:35
chr10	79360000	79400000	Fgf22:160Kb:2.6e-15:1.1e-16:7.5:31
chr10	79360000	79400000	Fstl3:120Kb:0:0:9.1:36
chr10	79360000	79400000	Hmha1:-80Kb:6.7e-10:2.9e-11:12:32
chr10	79360000	79400000	Midn:-240Kb:2.2e-06:1e-07:5.7:23
chr10	79360000	79400000	Palm:120Kb:0:0:9.1:36
chr10	79360000	79400000	Polrmt:160Kb:2.6e-15:1.1e-16:7.5:31
chr10	79360000	79400000	Prss57:120Kb:0:0:9.1:36
chr10	79360000	79400000	Prtn3:40Kb:1.1e-06:2.3e-08:19:35
chr10	79360000	79400000	Ptbp1:80Kb:3.5e-12:7.7e-14:12:33
chr10	79360000	79400000	Rnf126:160Kb:2.6e-15:1.1e-16:7.5:31
chr10	79360000	79400000	Tmem259:-80Kb:6.7e-10:2.9e-11:12:32
chr10	79440000	79480000	1600002K03Rik:-160Kb:8e-11:1.8e-12:7.5:30
chr10	79440000	79480000	Arid3a:80Kb:3.1e-11:2.9e-12:12:32
chr10	79440000	79480000	Atp5d:-160Kb:8e-11:1.8e-12:7.5:30
chr10	79440000	79480000	Cirbp:-160Kb:8e-11:1.8e-12:7.5:30
chr10	79440000	79480000	Dos:-160Kb:8e-11:1.8e-12:7.5:30
chr10	79440000	79480000	Kiss1r:80Kb:3.1e-11:2.9e-12:12:32
chr10	79440000	79480000	Med16:80Kb:3.1e-11:2.9e-12:12:32
chr10	79440000	79480000	Midn:-160Kb:8e-11:1.8e-12:7.5:30
chr10	79440000	79480000	R3hdm4:80Kb:3.1e-11:2.9e-12:12:32
chr10	79440000	79480000	Sbno2:-120Kb:2e-05:4e-07:9.1:25
chr10	79440000	79480000	Stk11:-120Kb:2e-05:4e-07:9.1:25
chr10	79560000	79600000	Abca7:120Kb:3e-06:2e-07:9.1:25
chr10	79560000	79600000	Cnn2:120Kb:3e-06:2e-07:9.1:25
chr10	79560000	79600000	Hmha1:120Kb:3e-06:2e-07:9.1:25
chr10	79560000	79600000	Tmem259:120Kb:3e-06:2e-07:9.1:25
chr10	79600000	79640000	Abca7:160Kb:3.6e-12:7.8e-14:7.5:30
chr10	79600000	79640000	Arid3a:240Kb:2.6e-08:3.1e-09:5.7:23
chr10	79600000	79640000	Cnn2:160Kb:3.6e-12:7.8e-14:7.5:30
chr10	79600000	79640000	Hmha1:160Kb:3.6e-12:7.8e-14:7.5:30
chr10	79600000	79640000	Kiss1r:240Kb:2.6e-08:3.1e-09:5.7:23
chr10	79600000	79640000	Med16:240Kb:2.6e-08:3.1e-09:5.7:23
chr10	79600000	79640000	R3hdm4:240Kb:2.6e-08:3.1e-09:5.7:23
chr10	79600000	79640000	Tmem259:160Kb:3.6e-12:7.8e-14:7.5:30
chr10	80080000	80120000	Mknk2:-40Kb:1.6e-05:3.4e-07:19:37
chr10	80120000	80160000	Btbd2:40Kb:1.7e-05:3.6e-07:19:37
chr10	80120000	80160000	Csnk1g2:40Kb:1.7e-05:3.6e-07:19:37
chr10	80200000	80240000	2310050B05Rik:-440Kb:9.3e-08:4.7e-09:3.8:20
chr10	80200000	80240000	Dapk3:-440Kb:9.3e-08:4.7e-09:3.8:20
chr10	80200000	80240000	Nmrk2:-440Kb:9.3e-08:4.7e-09:3.8:20
chr10	80200000	80240000	Snord37:-440Kb:9.3e-08:4.7e-09:3.8:20
chr10	80360000	80400000	Gng7:-80Kb:4.9e-15:1.1e-16:12:37
chr10	80440000	80480000	Gadd45b:80Kb:1.2e-13:2.7e-15:12:37
chr10	80440000	80480000	Lmnb2:80Kb:1.2e-13:2.7e-15:12:37
chr10	80440000	80480000	Timm13:80Kb:1.2e-13:2.7e-15:12:37
chr10	80640000	80680000	Cactin:-120Kb:4.1e-08:8.1e-10:9.1:26
chr10	80640000	80680000	Tbxa2r:-120Kb:4.1e-08:8.1e-10:9.1:26
chr10	80760000	80800000	2310050B05Rik:120Kb:4.4e-08:1.1e-09:9.1:26
chr10	80760000	80800000	Dapk3:120Kb:4.4e-08:1.1e-09:9.1:26
chr10	80760000	80800000	Nmrk2:120Kb:4.4e-08:1.1e-09:9.1:26
chr10	80760000	80800000	Snord37:120Kb:4.4e-08:1.1e-09:9.1:26
chr10	81000000	81040000	BC025920:-40Kb:4e-08:1.6e-09:19:37
chr10	81000000	81040000	Tle6:-40Kb:4e-08:1.6e-09:19:37
chr10	81040000	81080000	Aes:40Kb:8.3e-08:1.7e-09:19:37
chr10	81040000	81080000	Ankrd24:-40Kb:5.4e-12:1.2e-13:4.2:26
chr10	81040000	81080000	Gm10778:-40Kb:5.4e-12:1.2e-13:4.2:26
chr10	81040000	81080000	Gna11:40Kb:8.3e-08:1.7e-09:19:37
chr10	81040000	81080000	Sirt6:-40Kb:5.4e-12:1.2e-13:4.2:26
chr10	81040000	81080000	Tle2:40Kb:8.3e-08:1.7e-09:19:37
chr10	81080000	81120000	BC025920:40Kb:5e-12:1e-13:4.2:26
chr10	81080000	81120000	Tle6:40Kb:5e-12:1e-13:4.2:26
chr10	81440000	81480000	Glt8d2:-680Kb:2.5e-05:5.1e-07:0.96:12
chr10	81440000	81480000	Zfp873:-40Kb:0:0:4:26
chr10	83280000	83320000	Nuak1:-600Kb:1.1e-05:2.8e-07:3:14
chr10	83520000	83560000	Nuak1:-360Kb:9e-05:8.5e-06:4.9:14
chr10	83800000	83840000	Nuak1:-80Kb:9e-05:9.3e-06:9.2:18
chr10	83840000	83880000	Nuak1:-40Kb:6.8e-05:3.5e-06:12:22
chr10	85880000	85920000	Timp3:120Kb:2.7e-06:6.3e-08:6.1:17
chr10	86000000	86040000	1810014B01Rik:-120Kb:3.2e-06:7e-08:6.1:17
chr10	86440000	86480000	Pah:-520Kb:5e-05:2.6e-06:2.8:11
chr10	86520000	86560000	Pah:-440Kb:1.6e-06:4.2e-08:3:12
chr10	86960000	87000000	1700113H08Rik:440Kb:6.9e-06:1.5e-07:3:12
chr10	91640000	91680000	Rmst:40Kb:1.9e-05:4.6e-07:5.5:14
chr10	92520000	92560000	Cdk17:-80Kb:3.1e-10:1.4e-11:11:26
chr10	92520000	92560000	Mir1931:-80Kb:3.1e-10:1.4e-11:11:26
chr10	92720000	92760000	Cdk17:120Kb:1.6e-10:3.5e-12:8.4:24
chr10	92720000	92760000	Mir1931:120Kb:1.6e-10:3.5e-12:8.4:24
chr10	93240000	93280000	4933408J17Rik:200Kb:3.7e-05:7.6e-07:6.1:18
chr10	93240000	93280000	Snrpf:200Kb:3.7e-05:7.6e-07:6.1:18
chr10	95320000	95360000	Mir3058:320Kb:7e-08:1.7e-09:6:18
chr10	95320000	95360000	Nudt4:320Kb:7e-08:1.7e-09:6:18
chr10	98400000	98440000	Atp2b1:40Kb:2.2e-08:5.4e-10:9.6:24
chr10	98920000	98960000	Dusp6:200Kb:2.6e-06:1.2e-07:5.3:18
chr10	99000000	99040000	Dusp6:280Kb:1.2e-11:2.8e-13:4.4:22
chr10	102280000	102320000	Nts:360Kb:2.6e-14:5.6e-16:2.6:13
chr10	102920000	102960000	Gm20765:-680Kb:1.4e-05:1.3e-06:1.4:7.7
chr10	102920000	102960000	Gm21293:-680Kb:1.4e-05:1.3e-06:1.4:7.7
chr10	102920000	102960000	Gm21304:-680Kb:1.4e-05:1.3e-06:1.4:7.7
chr10	102920000	102960000	Gm21312:-680Kb:1.4e-05:1.3e-06:1.4:7.7
chr10	102920000	102960000	Gm4340:-680Kb:1.4e-05:1.3e-06:1.4:7.7
chr10	102920000	102960000	Gm6763:-680Kb:1.4e-05:1.3e-06:1.4:7.7
chr10	102920000	102960000	Gm8764:-680Kb:1.4e-05:1.3e-06:1.4:7.7
chr10	103400000	103440000	Gm20765:-200Kb:2.8e-09:1.9e-10:3.5:12
chr10	103400000	103440000	Gm21293:-200Kb:2.8e-09:1.9e-10:3.5:12
chr10	103400000	103440000	Gm21304:-200Kb:2.8e-09:1.9e-10:3.5:12
chr10	103400000	103440000	Gm21312:-200Kb:2.8e-09:1.9e-10:3.5:12
chr10	103400000	103440000	Gm4340:-200Kb:2.8e-09:1.9e-10:3.5:12
chr10	103400000	103440000	Gm6763:-200Kb:2.8e-09:1.9e-10:3.5:12
chr10	103400000	103440000	Gm8764:-200Kb:2.8e-09:1.9e-10:3.5:12
chr10	103440000	103480000	Gm20765:-160Kb:6e-05:7.1e-06:3.7:9.6
chr10	103440000	103480000	Gm21293:-160Kb:6e-05:7.1e-06:3.7:9.6
chr10	103440000	103480000	Gm21304:-160Kb:6e-05:7.1e-06:3.7:9.6
chr10	103440000	103480000	Gm21312:-160Kb:6e-05:7.1e-06:3.7:9.6
chr10	103440000	103480000	Gm4340:-160Kb:6e-05:7.1e-06:3.7:9.6
chr10	103440000	103480000	Gm6763:-160Kb:6e-05:7.1e-06:3.7:9.6
chr10	103440000	103480000	Gm8764:-160Kb:6e-05:7.1e-06:3.7:9.6
chr10	103560000	103600000	Gm20765:-40Kb:0:0:5.4:20
chr10	103560000	103600000	Gm21293:-40Kb:0:0:5.4:20
chr10	103560000	103600000	Gm21304:-40Kb:0:0:5.4:20
chr10	103560000	103600000	Gm21312:-40Kb:0:0:5.4:20
chr10	103560000	103600000	Gm4340:-40Kb:0:0:5.4:20
chr10	103560000	103600000	Gm6763:-40Kb:0:0:5.4:20
chr10	103560000	103600000	Gm8764:-40Kb:0:0:5.4:20
chr10	103960000	104000000	Gm20765:360Kb:0:0:3:15
chr10	103960000	104000000	Gm21293:360Kb:0:0:3:15
chr10	103960000	104000000	Gm21304:360Kb:0:0:3:15
chr10	103960000	104000000	Gm21312:360Kb:0:0:3:15
chr10	103960000	104000000	Gm4340:360Kb:0:0:3:15
chr10	103960000	104000000	Gm6763:360Kb:0:0:3:15
chr10	103960000	104000000	Gm8764:360Kb:0:0:3:15
chr10	104880000	104920000	Gm15663:-120Kb:7.8e-05:3.7e-06:4:10
chr10	104880000	104920000	Tmtc2:-120Kb:7.8e-05:3.7e-06:4:10
chr10	104920000	104960000	Gm15663:-80Kb:7.4e-06:1.8e-07:4.5:12
chr10	104920000	104960000	Tmtc2:-80Kb:7.4e-06:1.8e-07:4.5:12
chr10	108760000	108800000	Syt1:320Kb:1.3e-09:2.9e-11:5.7:20
chr10	108920000	108960000	Syt1:480Kb:2.9e-05:2e-06:4.7:15
chr10	108960000	109000000	Syt1:520Kb:2e-07:9e-09:4.5:17
chr10	109880000	109920000	9230102K24Rik:-120Kb:0:0:9.1:31
chr10	110720000	110760000	Gm5176:-200Kb:2.5e-05:6.3e-07:6.5:17
chr10	110720000	110760000	Phlda1:-200Kb:2.5e-05:6.3e-07:6.5:17
chr10	111360000	111400000	Gm5176:440Kb:4.1e-05:2.1e-06:4.5:15
chr10	111360000	111400000	Phlda1:440Kb:4.1e-05:2.1e-06:4.5:15
chr10	115760000	115800000	1700058G18Rik:-80Kb:1.3e-06:2.8e-08:8.4:19
chr10	116920000	116960000	Mdm2:-200Kb:3.1e-05:7.2e-07:6.2:16
chr10	117080000	117120000	Cpsf6:280Kb:4.6e-08:1e-09:5.5:18
chr10	117520000	117560000	Rap1b:240Kb:6.1e-05:1.2e-06:4.7:15
chr10	117760000	117800000	Iltifb:40Kb:1.2e-06:2.3e-08:11:23
chr10	120680000	120720000	Wif1:240Kb:8.3e-05:1.7e-06:4.4:13
chr10	120840000	120880000	Rassf3:-40Kb:1.7e-12:6.9e-14:11:26
chr10	120920000	120960000	Gns:120Kb:0:0:6.2:24
chr10	120920000	120960000	Rassf3:40Kb:0:0:11:29
chr10	120920000	120960000	Tbc1d30:200Kb:5.6e-05:1.4e-06:4.9:14
chr10	122240000	122280000	Mirlet7i:-160Kb:0:0:6.4:30
chr10	122320000	122360000	Mirlet7i:-80Kb:9.8e-08:4.6e-09:9.1:21
chr10	126360000	126400000	Agap2:-120Kb:5.6e-07:1.1e-08:4.5:19
chr10	126360000	126400000	Avil:-40Kb:4.3e-12:9.1e-14:9:27
chr10	126360000	126400000	Cdk4:-120Kb:5.6e-07:1.1e-08:4.5:19
chr10	126360000	126400000	Ctdsp2:-40Kb:4.3e-12:9.1e-14:9:27
chr10	126360000	126400000	Cyp27b1:-120Kb:5.6e-07:1.1e-08:4.5:19
chr10	126360000	126400000	LOC100504703:-120Kb:5.6e-07:1.1e-08:4.5:19
chr10	126360000	126400000	March9:-120Kb:5.6e-07:1.1e-08:4.5:19
chr10	126360000	126400000	Mir26a-2:-40Kb:4.3e-12:9.1e-14:9:27
chr10	126360000	126400000	Mir546:-40Kb:4.3e-12:9.1e-14:9:27
chr10	126360000	126400000	Tspan31:-120Kb:5.6e-07:1.1e-08:4.5:19
chr10	126520000	126560000	Arhgef25:-80Kb:0:0:14:45
chr10	126520000	126560000	B4galnt1:-80Kb:0:0:14:45
chr10	126520000	126560000	Dtx3:-80Kb:0:0:14:45
chr10	126520000	126560000	F420014N23Rik:-80Kb:0:0:14:45
chr10	126520000	126560000	Slc26a10:-80Kb:0:0:14:45
chr10	126600000	126640000	Os9:80Kb:0:0:14:45
chr10	126640000	126680000	Arhgef25:40Kb:4.2e-05:1.9e-06:25:38
chr10	126640000	126680000	B4galnt1:40Kb:4.2e-05:1.9e-06:25:38
chr10	126640000	126680000	Dtx3:40Kb:4.2e-05:1.9e-06:25:38
chr10	126640000	126680000	F420014N23Rik:40Kb:4.2e-05:1.9e-06:25:38
chr10	126640000	126680000	Slc26a10:40Kb:4.2e-05:1.9e-06:25:38
chr10	127520000	127560000	Gls2:-80Kb:4.9e-06:1e-07:14:30
chr10	127520000	127560000	Rbms2:-80Kb:4.9e-06:1e-07:14:30
chr10	127600000	127640000	Atp5b:80Kb:3.4e-05:6.6e-07:14:30
chr10	127600000	127640000	Baz2a:80Kb:3.4e-05:6.6e-07:14:30
chr10	127600000	127640000	Mir677:80Kb:3.4e-05:6.6e-07:14:30
chr10	128160000	128200000	Dnajc14:-80Kb:9.6e-05:2.1e-06:4:15
chr10	128160000	128200000	Ormdl2:-80Kb:9.6e-05:2.1e-06:4:15
chr10	128160000	128200000	Sarnp:-80Kb:9.6e-05:2.1e-06:4:15
chr10	128160000	128200000	Tmem198b:-80Kb:9.6e-05:2.1e-06:4:15
chr10	128240000	128280000	Cd63:-80Kb:9.2e-05:2e-06:4:14
chr10	128240000	128280000	Gdf11:-80Kb:9.2e-05:2e-06:4:14
chr10	128240000	128280000	Rdh5:-80Kb:9.2e-05:2e-06:4:14
chr10	129320000	129360000	Vmn2r85:-520Kb:2.6e-05:9.8e-07:4:12
chr10	129320000	129360000	Vmn2r86:-560Kb:4.1e-05:1.6e-06:4:12
chr10	129400000	129440000	Neurod4:-280Kb:7.7e-06:2.4e-07:4:12
chr10	129400000	129440000	Tespa1:-320Kb:8.7e-06:2.8e-07:4:12
chr11	3000000	3040000	Eif4enif1:-80Kb:0:0:2.6:62
chr11	3000000	3040000	Sfi1:-80Kb:0:0:2.6:62
chr11	3040000	3080000	Eif4enif1:-40Kb:0:0:16:84
chr11	3040000	3080000	Pisd-ps1:40Kb:0:0:3.8:1.6e+02
chr11	3040000	3080000	Pisd-ps3:40Kb:0:0:3.8:1.6e+02
chr11	3040000	3080000	Sfi1:-40Kb:0:0:16:84
chr11	3080000	3120000	Pisd-ps1:80Kb:0:0:2.6:62
chr11	3080000	3120000	Pisd-ps3:80Kb:0:0:2.6:62
chr11	5960000	6000000	Rps15a-ps6:-80Kb:1.5e-05:3.1e-07:13:27
chr11	6000000	6040000	Camk2b:40Kb:2.9e-10:6.2e-12:18:37
chr11	6040000	6080000	Camk2b:80Kb:3.8e-06:1.6e-07:13:27
chr11	6840000	6880000	Adcy1:-120Kb:5.8e-09:1.4e-10:5.5:21
chr11	12200000	12240000	Cobl:-160Kb:1.6e-06:1.6e-07:4.9:14
chr11	12240000	12280000	Cobl:-120Kb:1.4e-13:1e-14:5.5:19
chr11	12280000	12320000	Cobl:-80Kb:0:0:6.6:29
chr11	12320000	12360000	Cobl:-40Kb:1.1e-05:1.3e-06:8.9:17
chr11	12400000	12440000	Cobl:40Kb:0:0:8.9:25
chr11	17000000	17040000	Cnrip1:80Kb:1e-10:2.3e-12:6.4:16
chr11	17000000	17040000	Pno1:-80Kb:0:0:6.4:20
chr11	17000000	17040000	Ppp3r1:-40Kb:9.1e-07:1.9e-08:8.6:16
chr11	17000000	17040000	Wdr92:-80Kb:0:0:6.4:20
chr11	18760000	18800000	Meis1:-120Kb:1.8e-06:3.8e-08:3.5:12
chr11	19880000	19920000	Spred2:80Kb:0:0:9.8:26
chr11	19920000	19960000	Spred2:120Kb:9.8e-15:4.4e-16:8:24
chr11	19960000	20000000	Spred2:160Kb:1.5e-09:1e-10:6.9:19
chr11	20520000	20560000	Sertad2:80Kb:1.8e-09:3.7e-11:9.8:24
chr11	22520000	22560000	Cct4:-360Kb:1.3e-05:6.1e-07:4:15
chr11	22520000	22560000	Commd1:-360Kb:1.3e-05:6.1e-07:4:15
chr11	22520000	22560000	Fam161a:-360Kb:1.3e-05:6.1e-07:4:15
chr11	22520000	22560000	Zrsr1:-320Kb:3.1e-07:2.2e-08:4.2:16
chr11	22720000	22760000	Zrsr1:-120Kb:2.8e-08:6.8e-10:6:19
chr11	22760000	22800000	Zrsr1:-80Kb:6.7e-08:3.2e-09:7:20
chr11	22840000	22880000	B3gnt2:80Kb:1.2e-07:2.6e-09:7:20
chr11	23160000	23200000	Cct4:280Kb:0:0:4.4:25
chr11	23160000	23200000	Commd1:280Kb:0:0:4.4:25
chr11	23160000	23200000	Fam161a:280Kb:0:0:4.4:25
chr11	23840000	23880000	Bcl11a:-120Kb:5.2e-09:6e-10:5.5:18
chr11	23880000	23920000	Bcl11a:-80Kb:3.8e-13:2.2e-14:6.3:22
chr11	24000000	24040000	Bcl11a:40Kb:1.1e-12:1e-13:7.7:23
chr11	24040000	24080000	Bcl11a:80Kb:0:0:6.3:27
chr11	25240000	25280000	4933427E13Rik:40Kb:1.6e-05:4.1e-07:7.7:16
chr11	26640000	26680000	Vrk2:160Kb:7.7e-05:3.6e-06:5.1:12
chr11	26840000	26880000	Vrk2:360Kb:8.6e-10:2e-11:4:15
chr11	30160000	30200000	Acyp2:-360Kb:5.1e-10:1.2e-11:4.6:22
chr11	30160000	30200000	Sptbn1:80Kb:4e-06:8.9e-08:9.6:22
chr11	31640000	31680000	Cpeb4:-120Kb:1.9e-10:4.3e-12:7.9:28
chr11	31960000	32000000	Nsg2:80Kb:9.9e-12:4.5e-13:10:31
chr11	32000000	32040000	Nsg2:120Kb:0:0:7.9:42
chr11	35200000	35240000	Slit3:280Kb:9.1e-08:2.1e-09:3.8:15
chr11	41960000	42000000	Gabrb2:-240Kb:9.1e-10:2.1e-11:4.3:17
chr11	42200000	42240000	Gabra1:240Kb:1.8e-10:6.5e-12:4.3:17
chr11	43440000	43480000	Pwwp2a:-40Kb:1.1e-05:2.6e-07:8.5:16
chr11	44120000	44160000	Adra1b:480Kb:6.8e-06:1.6e-07:3.4:11
chr11	44360000	44400000	Rnf145:40Kb:3.3e-07:8.1e-09:7:15
chr11	45760000	45800000	Adam19:-80Kb:2.9e-05:2.6e-06:5.6:13
chr11	45800000	45840000	Adam19:-40Kb:2.8e-05:1.9e-06:7:14
chr11	45920000	45960000	Adam19:80Kb:8.4e-12:1.9e-13:5.6:17
chr11	46000000	46040000	Adam19:160Kb:5.1e-11:2.3e-12:4.5:15
chr11	46280000	46320000	Gm12169:-40Kb:2.1e-05:4.2e-07:10:18
chr11	48640000	48680000	Gnb2l1:40Kb:7.1e-14:1.7e-15:14:31
chr11	48640000	48680000	Snord95:40Kb:7.1e-14:1.7e-15:14:31
chr11	48640000	48680000	Snord96a:40Kb:7.1e-14:1.7e-15:14:31
chr11	48640000	48680000	Trim41:40Kb:7.1e-14:1.7e-15:14:31
chr11	48640000	48680000	Trim7:40Kb:7.1e-14:1.7e-15:14:31
chr11	49400000	49440000	Tgtp1:600Kb:1.2e-05:2.7e-07:1.9:13
chr11	49800000	49840000	Tbc1d9b:-120Kb:4.6e-07:2e-08:6.4:18
chr11	49840000	49880000	Tbc1d9b:-80Kb:0:0:8.6:30
chr11	49920000	49960000	Rnf130:120Kb:9.2e-06:1.9e-07:6.4:18
chr11	50400000	50440000	Rufy1:160Kb:3.3e-05:1.7e-06:5.6:15
chr11	50560000	50600000	Rufy1:320Kb:4e-08:1e-09:3.7:16
chr11	51320000	51360000	Col23a1:240Kb:3e-12:6.3e-14:4.4:20
chr11	51640000	51680000	Cdkn2aipnl:-120Kb:1.3e-07:2.5e-09:7.8:20
chr11	51760000	51800000	Phf15:120Kb:1.3e-07:2.7e-09:7.8:20
chr11	52160000	52200000	Mir3061:240Kb:3.8e-05:1e-06:5.2:16
chr11	52160000	52200000	Olfr1373:240Kb:3.8e-05:1e-06:5.2:16
chr11	53160000	53200000	Sowaha:-120Kb:6.7e-07:9e-08:2.1:15
chr11	53200000	53240000	Sowaha:-80Kb:2e-07:2.1e-08:2.6:17
chr11	53240000	53280000	Sept8:-80Kb:2.8e-10:1.2e-11:2.6:19
chr11	53240000	53280000	Sowaha:-40Kb:3.3e-09:2.6e-10:3.8:20
chr11	53280000	53320000	Aff4:120Kb:1e-05:2.4e-07:2.1:15
chr11	53280000	53320000	Gdf9:40Kb:1.3e-08:6.4e-10:3.8:20
chr11	53280000	53320000	Kif3a:-80Kb:2.8e-12:5.8e-14:10:28
chr11	53280000	53320000	Leap2:80Kb:2.1e-06:4.7e-08:2.6:17
chr11	53280000	53320000	Sept8:-40Kb:0:0:14:39
chr11	53280000	53320000	Shroom1:40Kb:1.3e-08:6.4e-10:3.8:20
chr11	53280000	53320000	Uqcrq:40Kb:1.3e-08:6.4e-10:3.8:20
chr11	53320000	53360000	Gdf9:80Kb:4.1e-09:1e-10:2.6:19
chr11	53320000	53360000	Shroom1:80Kb:4.1e-09:1e-10:2.6:19
chr11	53320000	53360000	Sowaha:40Kb:0:0:14:39
chr11	53320000	53360000	Uqcrq:80Kb:4.1e-09:1e-10:2.6:19
chr11	53360000	53400000	Sowaha:80Kb:1.5e-11:8e-13:10:28
chr11	53400000	53440000	Sowaha:120Kb:7.8e-05:1.3e-05:8.8:20
chr11	54480000	54520000	Hint1:-160Kb:1.9e-09:1.9e-10:7.8:22
chr11	54480000	54520000	Lyrm7:-160Kb:1.9e-09:1.9e-10:7.8:22
chr11	54520000	54560000	Cdc42se2:-80Kb:2.5e-10:1.1e-11:10:26
chr11	54520000	54560000	Gm12228:-80Kb:2.5e-10:1.1e-11:10:26
chr11	54520000	54560000	Hint1:-120Kb:0:0:8.8:32
chr11	54520000	54560000	Lyrm7:-120Kb:0:0:8.8:32
chr11	54560000	54600000	Hint1:-80Kb:0:0:10:34
chr11	54560000	54600000	Lyrm7:-80Kb:0:0:10:34
chr11	54600000	54640000	Hint1:-40Kb:0:0:14:33
chr11	54600000	54640000	Lyrm7:-40Kb:0:0:14:33
chr11	54640000	54680000	Cdc42se2:40Kb:0:0:14:33
chr11	54640000	54680000	Gm12228:40Kb:0:0:14:33
chr11	55000000	55040000	Sparc:-200Kb:6.7e-05:3.2e-06:7.1:17
chr11	55200000	55240000	Atox1:-40Kb:6e-07:1.2e-08:14:26
chr11	55240000	55280000	Sparc:40Kb:4e-07:9.4e-09:14:26
chr11	57760000	57800000	Larp1:-40Kb:7.3e-07:1.7e-08:11:22
chr11	57960000	58000000	Larp1:160Kb:6.6e-05:3.1e-06:4.9:13
chr11	58760000	58800000	2310033P09Rik:-240Kb:7.4e-08:1.5e-09:4.5:16
chr11	58760000	58800000	2610507I01Rik:-240Kb:7.4e-08:1.5e-09:4.5:16
chr11	58760000	58800000	Guk1:-240Kb:7.4e-08:1.5e-09:4.5:16
chr11	58760000	58800000	Mrpl55:-240Kb:7.4e-08:1.5e-09:4.5:16
chr11	59000000	59040000	Hist3h2a:240Kb:9.9e-08:2.3e-09:4.5:16
chr11	59000000	59040000	Hist3h2ba:240Kb:9.9e-08:2.3e-09:4.5:16
chr11	59000000	59040000	Hist3h2bb-ps:240Kb:9.9e-08:2.3e-09:4.5:16
chr11	59000000	59040000	Trim11:240Kb:9.9e-08:2.3e-09:4.5:16
chr11	59000000	59040000	Trim17:240Kb:9.9e-08:2.3e-09:4.5:16
chr11	59200000	59240000	Prss38:40Kb:4.8e-05:9.7e-07:14:24
chr11	59560000	59600000	Mprip:120Kb:2.9e-08:5.8e-10:9.2:22
chr11	61200000	61240000	Aldh3a1:200Kb:2.5e-06:5.1e-08:6.9:21
chr11	61200000	61240000	B9d1:-80Kb:6e-06:3.8e-07:9.5:23
chr11	61200000	61240000	Mapk7:-80Kb:6e-06:3.8e-07:9.5:23
chr11	61200000	61240000	Mfap4:-80Kb:6e-06:3.8e-07:9.5:23
chr11	61240000	61280000	B9d1:-40Kb:5.2e-15:1.1e-16:12:34
chr11	61240000	61280000	Mapk7:-40Kb:5.2e-15:1.1e-16:12:34
chr11	61240000	61280000	Mfap4:-40Kb:5.2e-15:1.1e-16:12:34
chr11	61280000	61320000	Rnf112:40Kb:1.5e-14:3.3e-16:12:34
chr11	61320000	61360000	Epn2:-40Kb:1.7e-05:3.7e-07:12:25
chr11	61400000	61440000	B9d1:120Kb:1.6e-06:7e-08:8.3:22
chr11	61400000	61440000	Mapk7:120Kb:1.6e-06:7e-08:8.3:22
chr11	61400000	61440000	Mfap4:120Kb:1.6e-06:7e-08:8.3:22
chr11	61400000	61440000	Rnf112:160Kb:6.6e-09:2.9e-10:7.5:24
chr11	62720000	62760000	Cdrt4:-40Kb:2.3e-06:4.8e-08:6.7:20
chr11	62720000	62760000	Pmp22:-200Kb:5.7e-14:1.2e-15:4:23
chr11	63720000	63760000	F930015N05Rik:-520Kb:3.8e-05:8.8e-07:3:9.4
chr11	63720000	63760000	Hs3st3a1:-520Kb:3.8e-05:8.8e-07:3:9.4
chr11	64920000	64960000	Arhgap44:-40Kb:2.1e-10:4e-12:9.7:19
chr11	66960000	67000000	Myh4:-80Kb:2.8e-07:6.1e-09:7.5:19
chr11	67040000	67080000	Myh2:80Kb:2.7e-07:5.9e-09:7.5:19
chr11	68680000	68720000	2310047M10Rik:-160Kb:2.1e-05:3.4e-06:1.8:15
chr11	68680000	68720000	Aurkb:-160Kb:2.1e-05:3.4e-06:1.8:15
chr11	68720000	68760000	2310047M10Rik:-120Kb:3.4e-08:3.7e-09:2.1:19
chr11	68720000	68760000	Aurkb:-120Kb:3.4e-08:3.7e-09:2.1:19
chr11	68760000	68800000	2310047M10Rik:-80Kb:7.6e-10:6.2e-11:2.6:22
chr11	68760000	68800000	Aurkb:-80Kb:7.6e-10:6.2e-11:2.6:22
chr11	68800000	68840000	2310047M10Rik:-40Kb:0:0:3.8:30
chr11	68800000	68840000	Aurkb:-40Kb:0:0:3.8:30
chr11	68840000	68880000	Aloxe3:-80Kb:2.8e-05:5.6e-07:12:27
chr11	68840000	68880000	Arhgef15:80Kb:4.7e-09:1e-10:2.6:22
chr11	68840000	68880000	Ctc1:40Kb:0:0:3.8:30
chr11	68840000	68880000	Hes7:-80Kb:2.8e-05:5.6e-07:12:27
chr11	68840000	68880000	Mir3062:40Kb:0:0:3.8:30
chr11	68840000	68880000	Odf4:120Kb:2.5e-07:5.2e-09:2.1:19
chr11	68840000	68880000	Per1:-40Kb:0:0:17:42
chr11	68840000	68880000	Pfas:40Kb:0:0:3.8:30
chr11	68840000	68880000	Rangrf:80Kb:4.7e-09:1e-10:2.6:22
chr11	68840000	68880000	Slc25a35:80Kb:4.7e-09:1e-10:2.6:22
chr11	68840000	68880000	Tmem107:-40Kb:0:0:17:42
chr11	68840000	68880000	Vamp2:-40Kb:0:0:17:42
chr11	68880000	68920000	2310047M10Rik:40Kb:0:0:17:42
chr11	68880000	68920000	Aurkb:40Kb:0:0:17:42
chr11	68920000	68960000	2310047M10Rik:80Kb:2.9e-06:3.9e-07:12:27
chr11	68920000	68960000	Aurkb:80Kb:2.9e-06:3.9e-07:12:27
chr11	69320000	69360000	Atp1b2:-80Kb:1.3e-05:6.1e-07:12:27
chr11	69320000	69360000	Sat2:-80Kb:1.3e-05:6.1e-07:12:27
chr11	69320000	69360000	Shbg:-80Kb:1.3e-05:6.1e-07:12:27
chr11	69400000	69440000	Cd68:-40Kb:1.6e-08:3.9e-10:17:35
chr11	69400000	69440000	Fxr2:-40Kb:1.6e-08:3.9e-10:17:35
chr11	69400000	69440000	Mir1934:-40Kb:1.6e-08:3.9e-10:17:35
chr11	69400000	69440000	Mir467f:-40Kb:1.6e-08:3.9e-10:17:35
chr11	69400000	69440000	Mpdu1:-40Kb:1.6e-08:3.9e-10:17:35
chr11	69400000	69440000	Sox15:-40Kb:1.6e-08:3.9e-10:17:35
chr11	69440000	69480000	Atp1b2:40Kb:9.2e-09:2.2e-10:17:35
chr11	69440000	69480000	Sat2:40Kb:9.2e-09:2.2e-10:17:35
chr11	69440000	69480000	Shbg:40Kb:9.2e-09:2.2e-10:17:35
chr11	70320000	70360000	4930544D05Rik:-80Kb:7.3e-05:1.5e-06:12:22
chr11	70320000	70360000	Chrne:-80Kb:7.3e-05:1.5e-06:12:22
chr11	70360000	70400000	Camta2:-120Kb:2.9e-05:6.2e-07:10:20
chr11	70360000	70400000	Eno3:-80Kb:2.9e-09:6.6e-11:12:26
chr11	70360000	70400000	Gp1ba:-80Kb:2.9e-09:6.6e-11:12:26
chr11	70360000	70400000	Inca1:-120Kb:2.9e-05:6.2e-07:10:20
chr11	70360000	70400000	Kif1c:-120Kb:2.9e-05:6.2e-07:10:20
chr11	70360000	70400000	Pfn1:-80Kb:2.9e-09:6.6e-11:12:26
chr11	70360000	70400000	Rnf167:-80Kb:2.9e-09:6.6e-11:12:26
chr11	70360000	70400000	Slc25a11:-80Kb:2.9e-09:6.6e-11:12:26
chr11	70360000	70400000	Spag7:-120Kb:2.9e-05:6.2e-07:10:20
chr11	70440000	70480000	Mink1:80Kb:2.3e-08:5.5e-10:12:26
chr11	70720000	70760000	C1qbp:-40Kb:1.4e-08:2.9e-10:7.4:21
chr11	70720000	70760000	Nup88:-40Kb:1.4e-08:2.9e-10:7.4:21
chr11	70720000	70760000	Rpain:-40Kb:1.4e-08:2.9e-10:7.4:21
chr11	72800000	72840000	1200014J11Rik:-40Kb:6.4e-06:1.3e-07:3.2:14
chr11	72840000	72880000	Camkk1:40Kb:6.3e-06:1.4e-07:3.2:14
chr11	72840000	72880000	P2rx1:40Kb:6.3e-06:1.4e-07:3.2:14
chr11	72880000	72920000	Gsg2:-40Kb:0:0:3.2:20
chr11	72920000	72960000	Itgae:40Kb:0:0:3.2:20
chr11	74360000	74400000	E130309D14Rik:-40Kb:3.8e-06:8.2e-08:3.2:17
chr11	74360000	74400000	Rap1gap2:-40Kb:3.8e-06:8.2e-08:3.2:17
chr11	74760000	74800000	Hic1:-200Kb:5.7e-07:2.5e-08:7.5:23
chr11	74760000	74800000	Mir132:-200Kb:5.7e-07:2.5e-08:7.5:23
chr11	74760000	74800000	Mir212:-200Kb:5.7e-07:2.5e-08:7.5:23
chr11	74760000	74800000	Ovca2:-200Kb:5.7e-07:2.5e-08:7.5:23
chr11	75080000	75120000	Dph1:80Kb:1.4e-13:3e-15:12:34
chr11	75080000	75120000	Hic1:120Kb:4.9e-07:1.1e-08:9.7:26
chr11	75080000	75120000	Mir132:120Kb:4.9e-07:1.1e-08:9.7:26
chr11	75080000	75120000	Mir212:120Kb:4.9e-07:1.1e-08:9.7:26
chr11	75080000	75120000	Ovca2:120Kb:4.9e-07:1.1e-08:9.7:26
chr11	75080000	75120000	Rtn4rl1:80Kb:1.4e-13:3e-15:12:34
chr11	75560000	75600000	1700016K19Rik:-240Kb:3.1e-05:6.4e-07:6.9:18
chr11	76640000	76680000	Blmh:-80Kb:1.6e-05:3.6e-07:12:24
chr11	76720000	76760000	Cpd:80Kb:2.1e-05:4.2e-07:12:24
chr11	77640000	77680000	Phf12:-120Kb:1.6e-11:3.5e-13:10:27
chr11	78000000	78040000	Spag5:-80Kb:9.4e-06:3.9e-07:12:24
chr11	78040000	78080000	Spag5:-40Kb:1.9e-09:3.9e-11:18:33
chr11	78080000	78120000	2610507B11Rik:40Kb:1.9e-09:3.9e-11:18:33
chr11	78080000	78120000	Proca1:80Kb:2.2e-05:4.5e-07:12:24
chr11	78080000	78120000	Rab34:80Kb:2.2e-05:4.5e-07:12:24
chr11	78080000	78120000	Sdf2:40Kb:1.9e-09:3.9e-11:18:33
chr11	78080000	78120000	Supt6:40Kb:1.9e-09:3.9e-11:18:33
chr11	78480000	78520000	Fam58b:-80Kb:1.3e-05:2.7e-07:11:23
chr11	78560000	78600000	Nlk:80Kb:7.7e-06:3.5e-07:11:23
chr11	78600000	78640000	Nlk:120Kb:6e-14:1.3e-15:9.3:29
chr11	80360000	80400000	Cdk5r1:80Kb:8.1e-11:3.5e-12:11:30
chr11	80400000	80440000	Cdk5r1:120Kb:2.2e-13:4.8e-15:8.7:30
chr11	80440000	80480000	Cdk5r1:160Kb:2e-08:1.7e-09:7.2:23
chr11	80480000	80520000	Cdk5r1:200Kb:2.1e-10:1.4e-11:6.3:24
chr11	82880000	82920000	AI662270:-120Kb:1.9e-09:3.8e-11:6.3:18
chr11	82880000	82920000	Slfn3:-120Kb:1.9e-09:3.8e-11:6.3:18
chr11	83080000	83120000	Rasl10b:-120Kb:7.5e-05:3.1e-06:5.2:13
chr11	83120000	83160000	AA465934:40Kb:1.4e-05:7e-07:10:19
chr11	83120000	83160000	AI450353:40Kb:1.4e-05:7e-07:10:19
chr11	83120000	83160000	Ap2b1:40Kb:1.4e-05:7e-07:10:19
chr11	83120000	83160000	Pex12:40Kb:1.4e-05:7e-07:10:19
chr11	83120000	83160000	Rasl10b:-80Kb:0:0:7:22
chr11	83120000	83160000	Slfn14-ps:40Kb:1.4e-05:7e-07:10:19
chr11	83120000	83160000	Snord7:40Kb:1.4e-05:7e-07:10:19
chr11	83160000	83200000	AA465934:80Kb:7.8e-08:2e-09:7:18
chr11	83160000	83200000	AI450353:80Kb:7.8e-08:2e-09:7:18
chr11	83160000	83200000	Ap2b1:80Kb:7.8e-08:2e-09:7:18
chr11	83160000	83200000	Pex12:80Kb:7.8e-08:2e-09:7:18
chr11	83160000	83200000	Slfn14-ps:80Kb:7.8e-08:2e-09:7:18
chr11	83160000	83200000	Snord7:80Kb:7.8e-08:2e-09:7:18
chr11	83200000	83240000	AA465934:120Kb:9.8e-05:7.4e-06:5.2:13
chr11	83200000	83240000	AI450353:120Kb:9.8e-05:7.4e-06:5.2:13
chr11	83200000	83240000	Ap2b1:120Kb:9.8e-05:7.4e-06:5.2:13
chr11	83200000	83240000	Pex12:120Kb:9.8e-05:7.4e-06:5.2:13
chr11	83200000	83240000	Slfn14-ps:120Kb:9.8e-05:7.4e-06:5.2:13
chr11	83200000	83240000	Snord7:120Kb:9.8e-05:7.4e-06:5.2:13
chr11	84840000	84880000	Bcas3:-320Kb:3.4e-06:8.7e-07:4.9:16
chr11	85080000	85120000	Bcas3:-80Kb:8.6e-08:1.6e-08:10:23
chr11	85160000	85200000	2610027K06Rik:-480Kb:1.1e-10:2.4e-12:3.9:24
chr11	85160000	85200000	8430403D17Rik:-360Kb:2.8e-05:5.4e-07:4.6:18
chr11	85160000	85200000	Tbx2:-480Kb:1.1e-10:2.4e-12:3.9:24
chr11	85240000	85280000	Bcas3:80Kb:0:0:10:31
chr11	85280000	85320000	Bcas3:120Kb:6.8e-08:9.8e-09:8.1:22
chr11	85520000	85560000	Bcas3:360Kb:6.8e-08:9.9e-09:4.6:18
chr11	85640000	85680000	Bcas3:480Kb:0:0:3.9:24
chr11	85680000	85720000	Bcas3:520Kb:3.4e-07:7.5e-08:3.8:16
chr11	85960000	86000000	Bcas3:800Kb:1.4e-05:4.7e-06:3:14
chr11	86040000	86080000	Bcas3:880Kb:5.4e-06:1.6e-06:2.9:14
chr11	86480000	86520000	Cltc:-80Kb:6.1e-05:2.8e-06:14:29
chr11	86560000	86600000	Ypel2:-240Kb:0:0:8.1:35
chr11	86640000	86680000	Cltc:80Kb:6.8e-05:4.8e-06:14:28
chr11	86640000	86680000	Ypel2:-160Kb:8.4e-06:8e-07:11:26
chr11	86680000	86720000	Ypel2:-120Kb:0:0:12:42
chr11	86720000	86760000	Ypel2:-80Kb:1.6e-11:1.2e-12:14:36
chr11	86800000	86840000	Cltc:240Kb:4.8e-15:1.1e-16:8.1:35
chr11	87760000	87800000	Mrps23:-240Kb:7.7e-05:3.3e-06:6.8:19
chr11	87760000	87800000	Srsf1:-80Kb:0:0:9.8:42
chr11	87840000	87880000	Mrps23:-160Kb:2.1e-14:4.4e-16:7.8:30
chr11	87960000	88000000	Srsf1:120Kb:1.3e-05:9.2e-07:8.6:22
chr11	88000000	88040000	Srsf1:160Kb:7.2e-14:3.4e-15:7.8:30
chr11	88360000	88400000	C030037D09Rik:-200Kb:7.1e-06:1.7e-07:7.3:20
chr11	88360000	88400000	Msi2:-200Kb:7.1e-06:1.7e-07:7.3:20
chr11	90040000	90080000	Cox11:-440Kb:6.3e-05:7.1e-06:3.7:11
chr11	90040000	90080000	Stxbp4:-440Kb:6.3e-05:7.1e-06:3.7:11
chr11	90080000	90120000	Cox11:-400Kb:8.1e-10:1.8e-11:3.9:16
chr11	90080000	90120000	Stxbp4:-400Kb:8.1e-10:1.8e-11:3.9:16
chr11	90160000	90200000	Cox11:-320Kb:6.3e-05:6.9e-06:4.3:12
chr11	90160000	90200000	Hlf:-80Kb:4.1e-07:9.6e-09:8.4:19
chr11	90160000	90200000	Mmd:80Kb:7.8e-05:5.8e-06:8.4:17
chr11	90160000	90200000	Stxbp4:-320Kb:6.3e-05:6.9e-06:4.3:12
chr11	90200000	90240000	Cox11:-280Kb:3.1e-07:1.4e-08:4.6:15
chr11	90200000	90240000	Mmd:120Kb:0:0:6.9:23
chr11	90200000	90240000	Stxbp4:-280Kb:3.1e-07:1.4e-08:4.6:15
chr11	90480000	90520000	Mmd:400Kb:2.5e-09:1.2e-10:3.9:16
chr11	90480000	90520000	Tom1l1:-40Kb:4e-05:8.8e-07:3.5:12
chr11	90520000	90560000	Cox11:40Kb:1.3e-05:9e-07:3.5:12
chr11	90520000	90560000	Stxbp4:40Kb:1.3e-05:9e-07:3.5:12
chr11	93960000	94000000	Tob1:-80Kb:9.3e-05:1.9e-06:11:33
chr11	96520000	96560000	Cbx1:-120Kb:2.8e-07:5.8e-09:7.7:23
chr11	96520000	96560000	Cdk5rap3:-240Kb:0:0:5.8:35
chr11	96520000	96560000	Gm11517:-120Kb:2.8e-07:5.8e-09:7.7:23
chr11	96520000	96560000	Hoxb7:400Kb:1.3e-05:3.2e-07:4.6:17
chr11	96520000	96560000	Hoxb8:400Kb:1.3e-05:3.2e-07:4.6:17
chr11	96520000	96560000	Hoxb9:400Kb:1.3e-05:3.2e-07:4.6:17
chr11	96520000	96560000	Mir196a-1:400Kb:1.3e-05:3.2e-07:4.6:17
chr11	96520000	96560000	Prr15l:-240Kb:0:0:5.8:35
chr11	97360000	97400000	2410003L11Rik:-80Kb:3.1e-14:6.7e-16:14:36
chr11	97640000	97680000	Arl5c:-200Kb:2.9e-05:5.6e-07:8.5:24
chr11	97640000	97680000	B230217C12Rik:-40Kb:0:0:20:62
chr11	97640000	97680000	Plxdc1:-200Kb:2.9e-05:5.6e-07:8.5:24
chr11	97680000	97720000	Lasp1:40Kb:0:0:20:62
chr11	97680000	97720000	Rpl23:40Kb:0:0:20:62
chr11	97680000	97720000	Snora21:40Kb:0:0:20:62
chr11	97840000	97880000	Lasp1:200Kb:3.7e-07:1.6e-08:8.5:24
chr11	97840000	97880000	Rpl23:200Kb:3.7e-07:1.6e-08:8.5:24
chr11	97840000	97880000	Snora21:200Kb:3.7e-07:1.6e-08:8.5:24
chr11	98560000	98600000	Casc3:-80Kb:5.7e-05:5.1e-06:14:27
chr11	98560000	98600000	Gm12359:-80Kb:5.7e-05:5.1e-06:14:27
chr11	98560000	98600000	Msl1:-80Kb:5.7e-05:5.1e-06:14:27
chr11	98560000	98600000	Rapgefl1:-120Kb:2.5e-05:1.7e-06:2.1:14
chr11	98600000	98640000	Casc3:-40Kb:3.8e-11:1.7e-12:20:41
chr11	98600000	98640000	Cdc6:-160Kb:3.4e-07:7.7e-09:1.8:16
chr11	98600000	98640000	Gm12359:-40Kb:3.8e-11:1.7e-12:20:41
chr11	98600000	98640000	Msl1:-40Kb:3.8e-11:1.7e-12:20:41
chr11	98600000	98640000	Rapgefl1:-80Kb:0:0:2.6:24
chr11	98600000	98640000	Rara:-160Kb:3.4e-07:7.7e-09:1.8:16
chr11	98640000	98680000	Nr1d1:40Kb:4.7e-11:2.1e-12:20:41
chr11	98640000	98680000	Rapgefl1:-40Kb:0:0:3.8:33
chr11	98640000	98680000	Thra:40Kb:4.7e-11:2.1e-12:20:41
chr11	98640000	98680000	Wipf2:-80Kb:2.4e-08:5.5e-10:2.6:18
chr11	98680000	98720000	Casc3:40Kb:0:0:3.8:33
chr11	98680000	98720000	Gm12359:40Kb:0:0:3.8:33
chr11	98680000	98720000	Msl1:40Kb:0:0:3.8:33
chr11	98680000	98720000	Nr1d1:80Kb:3.1e-12:7.2e-14:2.6:24
chr11	98680000	98720000	Thra:80Kb:3.1e-12:7.2e-14:2.6:24
chr11	98720000	98760000	Casc3:80Kb:7e-07:4.7e-08:2.6:18
chr11	98720000	98760000	Gm12359:80Kb:7e-07:4.7e-08:2.6:18
chr11	98720000	98760000	Msl1:80Kb:7e-07:4.7e-08:2.6:18
chr11	98760000	98800000	Nr1d1:160Kb:6.8e-06:4.7e-07:1.8:16
chr11	98760000	98800000	Thra:160Kb:6.8e-06:4.7e-07:1.8:16
chr11	99240000	99280000	Eif1:-920Kb:5e-05:1.4e-06:3.1:13
chr11	99240000	99280000	Gast:-920Kb:5e-05:1.4e-06:3.1:13
chr11	99360000	99400000	Krt17:-760Kb:4.9e-05:2.6e-06:3.3:13
chr11	99360000	99400000	Krt42:-760Kb:4.9e-05:2.6e-06:3.3:13
chr11	100000000	100040000	Krt17:-120Kb:3e-05:7.9e-07:6.5:17
chr11	100000000	100040000	Krt42:-120Kb:3e-05:7.9e-07:6.5:17
chr11	100120000	100160000	Krt19:120Kb:4.4e-05:9.4e-07:6.5:17
chr11	100880000	100920000	Atp6v0a1:40Kb:1.4e-05:2.9e-07:16:28
chr11	100960000	101000000	Ccr10:-40Kb:1e-05:2.1e-07:16:29
chr11	100960000	101000000	Cntnap1:-40Kb:1e-05:2.1e-07:16:29
chr11	100960000	101000000	Plekhh3:-40Kb:1e-05:2.1e-07:16:29
chr11	100960000	101000000	Tubg2:-40Kb:1e-05:2.1e-07:16:29
chr11	101000000	101040000	Fam134c:40Kb:8.2e-06:1.7e-07:16:29
chr11	101000000	101040000	Tubg1:40Kb:8.2e-06:1.7e-07:16:29
chr11	101760000	101800000	4930417O22Rik:-40Kb:4.8e-07:9.7e-09:18:33
chr11	101760000	101800000	Etv4:120Kb:2.1e-08:4.4e-10:11:27
chr11	101760000	101800000	Sost:-40Kb:4.8e-07:9.7e-09:18:33
chr11	102160000	102200000	Fam171a2:-120Kb:1.1e-05:2.4e-07:11:26
chr11	102160000	102200000	Grn:-120Kb:1.1e-05:2.4e-07:11:26
chr11	102280000	102320000	Ubtf:120Kb:1.8e-05:3.8e-07:11:26
chr11	102600000	102640000	Ccdc103:-120Kb:1.2e-07:2.7e-09:11:27
chr11	102600000	102640000	Eftud2:-120Kb:1.2e-07:2.7e-09:11:27
chr11	102600000	102640000	Fam187a:-120Kb:1.2e-07:2.7e-09:11:27
chr11	102600000	102640000	Gfap:-120Kb:1.2e-07:2.7e-09:11:27
chr11	102720000	102760000	Adam11:120Kb:5.9e-07:1.2e-08:11:27
chr11	102760000	102800000	2410004I01Rik:-40Kb:7.6e-06:1.6e-07:18:32
chr11	102760000	102800000	C1ql1:-40Kb:7.6e-06:1.6e-07:18:32
chr11	102800000	102840000	Kif18b:40Kb:8.1e-06:1.6e-07:18:32
chr11	102960000	103000000	Fmnl1:-40Kb:4.7e-10:1e-11:15:33
chr11	103000000	103040000	Acbd4:40Kb:1.6e-10:3.5e-12:15:33
chr11	103000000	103040000	Hexim1:40Kb:1.6e-10:3.5e-12:15:33
chr11	103000000	103040000	Hexim2:40Kb:1.6e-10:3.5e-12:15:33
chr11	103000000	103040000	Plcd3:40Kb:1.6e-10:3.5e-12:15:33
chr11	103160000	103200000	Fmnl1:160Kb:7.4e-08:3.3e-09:8.5:24
chr11	103800000	103840000	Mapt:-280Kb:1.7e-10:1.1e-11:5.6:23
chr11	103840000	103880000	Crhr1:-120Kb:4.7e-07:9.1e-09:9.5:25
chr11	103840000	103880000	Mapt:-240Kb:0:0:6.4:36
chr11	103840000	103880000	Sppl2c:-200Kb:1.9e-07:3.9e-09:7.8:23
chr11	104080000	104120000	Arf2:280Kb:3.8e-08:8.6e-10:5.6:23
chr11	104080000	104120000	Nsf:280Kb:3.8e-08:8.6e-10:5.6:23
chr11	104120000	104160000	Mapt:40Kb:0:0:15:43
chr11	105200000	105240000	Tanc2:-240Kb:2.4e-08:5.4e-10:6:21
chr11	106680000	106720000	Smurf2:-80Kb:7.5e-09:1.6e-10:12:27
chr11	107000000	107040000	Pitpnc1:-320Kb:6.5e-05:2.8e-06:5.4:17
chr11	107000000	107040000	Psmd12:-320Kb:6.5e-05:2.8e-06:5.4:17
chr11	107040000	107080000	Pitpnc1:-280Kb:3.7e-07:8.1e-09:6.5:21
chr11	107040000	107080000	Psmd12:-280Kb:3.7e-07:8.1e-09:6.5:21
chr11	107320000	107360000	Nol11:280Kb:9.2e-08:2e-09:6.5:21
chr11	107720000	107760000	Cacng5:-40Kb:5.9e-06:1.2e-07:12:25
chr11	108280000	108320000	Axin2:-480Kb:0:0:4.2:27
chr11	108760000	108800000	Cep112:480Kb:0:0:4.2:27
chr11	109520000	109560000	1700012B07Rik:-160Kb:2.2e-07:4.9e-09:7:17
chr11	109520000	109560000	1700023C21Rik:-160Kb:2.2e-07:4.9e-09:7:17
chr11	110400000	110440000	Kcnj2:-520Kb:1.3e-05:2.5e-06:3.4:13
chr11	110960000	111000000	Kcnj2:40Kb:2.7e-06:2.5e-07:9.8:20
chr11	111040000	111080000	Kcnj2:120Kb:3.5e-06:4.4e-07:6.2:16
chr11	111080000	111120000	Kcnj2:160Kb:9.8e-06:1.5e-06:5.5:15
chr11	111120000	111160000	Kcnj2:200Kb:4.7e-07:2.9e-08:5:16
chr11	111360000	111400000	Kcnj2:440Kb:2.4e-07:7.5e-09:3.6:15
chr11	115040000	115080000	Fads6:-80Kb:1.1e-07:2.3e-09:9.1:21
chr11	115040000	115080000	Fdxr:-80Kb:1.1e-07:2.3e-09:9.1:21
chr11	115040000	115080000	Grin2c:-80Kb:1.1e-07:2.3e-09:9.1:21
chr11	115120000	115160000	Nat9:80Kb:1.5e-07:3e-09:9.1:21
chr11	115120000	115160000	Tmem104:80Kb:1.5e-07:3e-09:9.1:21
chr11	115160000	115200000	4933422H20Rik:-120Kb:9.5e-09:2e-10:9.7:23
chr11	115160000	115200000	Atp5h:-120Kb:9.5e-09:2e-10:9.7:23
chr11	115160000	115200000	Hid1:-40Kb:1.2e-08:2.4e-10:17:30
chr11	115160000	115200000	Kctd2:-120Kb:9.5e-09:2e-10:9.7:23
chr11	115160000	115200000	Mir3968:-120Kb:9.5e-09:2e-10:9.7:23
chr11	115200000	115240000	Otop2:40Kb:6.7e-09:2.9e-10:17:30
chr11	115200000	115240000	Otop3:40Kb:6.7e-09:2.9e-10:17:30
chr11	115200000	115240000	Ush1g:40Kb:6.7e-09:2.9e-10:17:30
chr11	115280000	115320000	Otop2:120Kb:6.7e-09:1.9e-10:9.7:23
chr11	115280000	115320000	Otop3:120Kb:6.7e-09:1.9e-10:9.7:23
chr11	115280000	115320000	Ush1g:120Kb:6.7e-09:1.9e-10:9.7:23
chr11	115480000	115520000	Grb2:-80Kb:1.9e-09:4.3e-11:12:27
chr11	115520000	115560000	Grb2:-40Kb:1.4e-05:6.4e-07:17:28
chr11	115560000	115600000	Slc25a19:80Kb:1.9e-09:3.9e-11:12:27
chr11	116920000	116960000	Sec14l1:-40Kb:1.5e-06:7.5e-08:16:31
chr11	116960000	117000000	2810008D09Rik:40Kb:1.5e-06:6.2e-08:16:31
chr11	116960000	117000000	Sept9:-80Kb:1.7e-05:3.4e-07:12:26
chr11	117000000	117040000	2810008D09Rik:80Kb:5.3e-10:1.1e-11:12:31
chr11	117000000	117040000	Sec14l1:40Kb:0:0:16:47
chr11	117040000	117080000	Sec14l1:80Kb:3.2e-06:3.2e-07:12:26
chr11	117160000	117200000	Sec14l1:200Kb:2.9e-06:2.1e-07:7.9:23
chr11	118600000	118640000	Rbfox3:-160Kb:1.3e-05:2.9e-07:8.6:21
chr11	118800000	118840000	Rbfox3:40Kb:1.6e-05:6.7e-07:15:27
chr11	119640000	119680000	Gm11762:240Kb:4.5e-06:8.9e-08:7.3:23
chr11	119640000	119680000	Nptx1:240Kb:4.5e-06:8.9e-08:7.3:23
chr11	119800000	119840000	Mir3065:-40Kb:0:0:15:42
chr11	119800000	119840000	Mir338:-40Kb:0:0:15:42
chr11	119840000	119880000	Baiap2:40Kb:0:0:15:42
chr11	120040000	120080000	Bahcc1:-40Kb:5.2e-15:1.1e-16:18:43
chr11	120080000	120120000	2810410L24Rik:40Kb:5.1e-15:1.1e-16:18:43
chr11	120160000	120200000	2810410L24Rik:120Kb:3.7e-05:1.6e-06:11:25
chr11	120160000	120200000	Bahcc1:80Kb:5.5e-11:2.3e-12:13:34
chr11	120480000	120520000	Aspscr1:-40Kb:0:0:18:47
chr11	120480000	120520000	Notum:-40Kb:0:0:18:47
chr11	120520000	120560000	Mafg:40Kb:0:0:18:47
chr11	120520000	120560000	Myadml2:40Kb:0:0:18:47
chr11	120520000	120560000	Pycr1:40Kb:0:0:18:47
chr11	120520000	120560000	Sirt7:40Kb:0:0:18:47
chr11	121240000	121280000	Metrnl:-320Kb:8.4e-05:2.9e-06:10:23
chr11	121840000	121880000	Fn3k:560Kb:0:0:0.87:28
chr11	121840000	121880000	Fn3krp:560Kb:0:0:0.87:28
chr11	121840000	121880000	Rab40b:600Kb:0:0:0.87:28
chr11	121840000	121880000	Tbcd:560Kb:0:0:0.87:28
chr12	3240000	3280000	Kif3c:-120Kb:7.5e-07:3.1e-08:7.4:16
chr12	3240000	3280000	Rab10:-40Kb:3.6e-06:1.6e-07:11:19
chr12	3280000	3320000	Kif3c:-80Kb:0:0:8.6:24
chr12	3360000	3400000	Rab10:80Kb:0:0:8.6:24
chr12	3480000	3520000	Dtnb:-80Kb:4.5e-05:2e-06:8.6:17
chr12	3520000	3560000	Dtnb:-40Kb:1.1e-06:2.5e-08:11:21
chr12	4000000	4040000	Dnajc27:-80Kb:6.4e-05:1.4e-06:11:21
chr12	4040000	4080000	Efr3b:40Kb:2.5e-10:5.4e-12:15:29
chr12	4080000	4120000	Efr3b:80Kb:1.1e-05:4.7e-07:11:21
chr12	5120000	5160000	2810032G03Rik:-240Kb:1.4e-05:1.3e-06:3.9:14
chr12	5120000	5160000	Klhl29:-240Kb:1.4e-05:1.3e-06:3.9:14
chr12	5240000	5280000	2810032G03Rik:-120Kb:1.7e-12:3.8e-14:5.3:21
chr12	5240000	5280000	Klhl29:-120Kb:1.7e-12:3.8e-14:5.3:21
chr12	5280000	5320000	2810032G03Rik:-80Kb:1.3e-11:6e-13:6.4:21
chr12	5280000	5320000	Klhl29:-80Kb:1.3e-11:6e-13:6.4:21
chr12	5320000	5360000	2810032G03Rik:-40Kb:8.7e-08:6e-09:8.7:21
chr12	5320000	5360000	Klhl29:-40Kb:8.7e-08:6e-09:8.7:21
chr12	8320000	8360000	Pum2:-360Kb:4.1e-10:8.5e-12:3:16
chr12	8320000	8360000	Rhob:-160Kb:0:0:5.6:35
chr12	8360000	8400000	Rhob:-120Kb:4.8e-05:4.3e-06:6.2:15
chr12	8400000	8440000	Hs1bp3:80Kb:6.8e-05:5.9e-06:7.1:15
chr12	8400000	8440000	Rhob:-80Kb:6.4e-08:4.2e-09:7.1:18
chr12	8440000	8480000	Hs1bp3:120Kb:0:0:6.2:24
chr12	8440000	8480000	Rhob:-40Kb:0:0:9.1:28
chr12	8480000	8520000	Hs1bp3:160Kb:0:0:5.6:35
chr12	8600000	8640000	Hs1bp3:280Kb:9.4e-05:1e-05:4:12
chr12	8680000	8720000	Hs1bp3:360Kb:2.7e-10:1.8e-11:3:16
chr12	12160000	12200000	Fam49a:-80Kb:0:0:8.2:31
chr12	12200000	12240000	Fam49a:-40Kb:3.7e-05:1.6e-06:11:23
chr12	16800000	16840000	Rock2:-80Kb:1.6e-08:1.5e-09:3.3:20
chr12	16840000	16880000	Rock2:-40Kb:0:0:4.3:27
chr12	16880000	16920000	E2f6:80Kb:4.6e-08:1e-09:3.3:20
chr12	16880000	16920000	Greb1:80Kb:4.6e-08:1e-09:3.3:20
chr12	16920000	16960000	E2f6:120Kb:4.2e-05:1.8e-06:2.9:16
chr12	16920000	16960000	Greb1:120Kb:4.2e-05:1.8e-06:2.9:16
chr12	16920000	16960000	Rock2:40Kb:0:0:4.3:28
chr12	16960000	17000000	2410004P03Rik:-40Kb:5.7e-05:2.6e-06:4.3:17
chr12	16960000	17000000	Pqlc3:-40Kb:5.7e-05:2.6e-06:4.3:17
chr12	16960000	17000000	Rock2:80Kb:8.2e-10:5.7e-11:3.3:21
chr12	17000000	17040000	Kcnf1:-160Kb:6e-07:4.1e-08:2.6:18
chr12	17040000	17080000	Kcnf1:-120Kb:1.8e-08:8.1e-10:2.9:20
chr12	17080000	17120000	Kcnf1:-80Kb:0:0:3.3:27
chr12	17160000	17200000	2410004P03Rik:160Kb:1.3e-06:2.9e-08:2.6:18
chr12	17160000	17200000	Pqlc3:160Kb:1.3e-06:2.9e-08:2.6:18
chr12	17240000	17280000	Kcnf1:80Kb:5.8e-05:5.3e-06:3.3:16
chr12	21040000	21080000	Iah1:-280Kb:6.8e-09:1.7e-10:0.6:16
chr12	21080000	21120000	Cpsf3:-200Kb:4.4e-15:1.1e-16:0.89:22
chr12	21080000	21120000	Iah1:-240Kb:5.5e-06:4.1e-07:0.72:13
chr12	21080000	21120000	Itgb1bp1:-200Kb:4.4e-15:1.1e-16:0.89:22
chr12	21080000	21120000	Ywhaq:-320Kb:1.8e-07:1.3e-08:0.52:14
chr12	21120000	21160000	Asap2:40Kb:3.8e-05:4.4e-06:5.6:18
chr12	21120000	21160000	Iah1:-200Kb:4.4e-05:4.4e-06:0.89:12
chr12	21200000	21240000	Asap2:120Kb:9.8e-11:4.5e-12:1.6:20
chr12	21280000	21320000	Asap2:200Kb:5.1e-13:1.2e-14:0.89:22
chr12	21320000	21360000	Asap2:240Kb:2.8e-05:2.6e-06:0.72:13
chr12	21320000	21360000	Ywhaq:-80Kb:1.4e-07:3.6e-09:2.5:17
chr12	21400000	21440000	Asap2:320Kb:2.2e-06:1.5e-07:0.52:14
chr12	21400000	21440000	Iah1:80Kb:8.4e-08:4.1e-09:2.5:17
chr12	21480000	21520000	Ywhaq:80Kb:1.8e-07:1.3e-08:2.5:16
chr12	21520000	21560000	Iah1:200Kb:5.2e-05:6.4e-06:0.89:12
chr12	21520000	21560000	Ywhaq:120Kb:3.6e-05:3.5e-06:1.6:13
chr12	26720000	26760000	Id2:960Kb:5.8e-07:3.2e-08:2.4:15
chr12	26760000	26800000	4930480M12Rik:-120Kb:4e-11:8.1e-13:6.3:24
chr12	26760000	26800000	Id2:1000Kb:1.4e-10:3.9e-12:2.3:19
chr12	29640000	29680000	Myt1l:-560Kb:3.6e-06:3.9e-07:4.8:16
chr12	30040000	30080000	Myt1l:-160Kb:2.4e-13:7.8e-15:7.8:26
chr12	30200000	30240000	C630031E19Rik:-160Kb:3.9e-06:1.7e-07:7.8:19
chr12	30360000	30400000	Myt1l:160Kb:3.6e-06:4.7e-07:7.8:19
chr12	30440000	30480000	C630031E19Rik:80Kb:1.9e-06:4.1e-08:10:22
chr12	30520000	30560000	Myt1l:320Kb:6.7e-09:4.3e-10:6:20
chr12	30680000	30720000	Pxdn:80Kb:7.3e-07:1.5e-08:6.8:19
chr12	32160000	32200000	Hbp1:-440Kb:1.9e-08:4.7e-10:3.3:15
chr12	32560000	32600000	Gpr22:200Kb:1.7e-06:4.1e-08:6.2:16
chr12	32600000	32640000	Cbll1:440Kb:5.4e-09:1.3e-10:3.3:15
chr12	33640000	33680000	Efcab10:-400Kb:3.7e-05:3.2e-06:3.4:12
chr12	33680000	33720000	Efcab10:-360Kb:1.2e-05:6.8e-07:3.6:13
chr12	33800000	33840000	Efcab10:-240Kb:7.2e-05:8.1e-06:4.6:13
chr12	34040000	34080000	Twistnb:-40Kb:6.6e-11:1.5e-12:11:23
chr12	34080000	34120000	Efcab10:40Kb:6.3e-11:1.8e-12:11:23
chr12	36720000	36760000	Gm5434:-80Kb:1.3e-05:2.6e-07:6.1:17
chr12	38480000	38520000	Dgkb:-120Kb:1.1e-07:8.2e-09:4.3:12
chr12	38640000	38680000	Dgkb:40Kb:3.7e-08:1.8e-09:6.6:15
chr12	38680000	38720000	Dgkb:80Kb:0:0:5.1:17
chr12	38720000	38760000	Dgkb:120Kb:1.2e-05:1.3e-06:4.3:11
chr12	38800000	38840000	Dgkb:200Kb:1.2e-05:1.4e-06:3.6:10
chr12	40440000	40480000	Arl4a:-320Kb:9.8e-09:4.3e-10:4.9:17
chr12	40680000	40720000	Arl4a:-80Kb:2.5e-09:5.4e-11:7.5:21
chr12	45480000	45520000	Nrcam:80Kb:1e-14:2.2e-16:8.1:25
chr12	45520000	45560000	Nrcam:120Kb:1.4e-08:9.5e-10:6.3:18
chr12	45600000	45640000	Nrcam:200Kb:5.9e-09:2.6e-10:4.5:17
chr12	45640000	45680000	Nrcam:240Kb:5.3e-05:4.7e-06:4:13
chr12	50440000	50480000	3110039M20Rik:-40Kb:0:0:7.9:29
chr12	50440000	50480000	Foxg1:-40Kb:0:0:7.9:29
chr12	51040000	51080000	3110039M20Rik:560Kb:0:0:3.9:24
chr12	51040000	51080000	Foxg1:560Kb:0:0:3.9:24
chr12	51160000	51200000	3110039M20Rik:680Kb:6.1e-06:1.1e-06:3.7:15
chr12	51160000	51200000	Foxg1:680Kb:6.1e-06:1.1e-06:3.7:15
chr12	51200000	51240000	3110039M20Rik:720Kb:0:0:3.6:25
chr12	51200000	51240000	Foxg1:720Kb:0:0:3.6:25
chr12	51280000	51320000	3110039M20Rik:800Kb:9.1e-08:9.7e-09:3.5:17
chr12	51280000	51320000	Foxg1:800Kb:9.1e-08:9.7e-09:3.5:17
chr12	51360000	51400000	3110039M20Rik:880Kb:5e-07:6.7e-08:3.5:16
chr12	51360000	51400000	Foxg1:880Kb:5e-07:6.7e-08:3.5:16
chr12	51400000	51440000	3110039M20Rik:920Kb:7.7e-07:1.2e-07:3.4:16
chr12	51400000	51440000	Foxg1:920Kb:7.7e-07:1.2e-07:3.4:16
chr12	53600000	53640000	Gpr33:480Kb:4.2e-05:3.7e-06:3.8:13
chr12	53680000	53720000	Gpr33:560Kb:4.2e-05:4.2e-06:3.9:13
chr12	53720000	53760000	Gpr33:600Kb:4.2e-05:4.4e-06:3.6:13
chr12	53960000	54000000	Gpr33:840Kb:1.3e-06:3.4e-08:2:13
chr12	54360000	54400000	Npas3:40Kb:2.2e-05:5.9e-07:8.6:17
chr12	55800000	55840000	Snx6:-80Kb:2.9e-07:1.3e-08:2.5:17
chr12	55880000	55920000	Srp54c:-440Kb:1.2e-07:6e-09:2.8:18
chr12	55920000	55960000	2700097O09Rik:-240Kb:2.1e-08:4.6e-10:4:20
chr12	55920000	55960000	Srp54a:-240Kb:2.1e-08:4.6e-10:4:20
chr12	56320000	56360000	Insm2:-360Kb:6.8e-05:1.4e-06:3.2:16
chr12	56320000	56360000	Snx6:440Kb:2.9e-07:6.5e-09:2.8:18
chr12	56400000	56440000	Nfkbia:-160Kb:1.8e-06:8e-08:5.1:19
chr12	56440000	56480000	Nfkbia:-120Kb:1.3e-09:2.8e-11:6:23
chr12	56560000	56600000	1110008L16Rik:160Kb:3.8e-06:7.4e-08:5.1:19
chr12	56560000	56600000	Ppp2r3c:160Kb:3.8e-06:7.4e-08:5.1:19
chr12	56600000	56640000	Srp54c:280Kb:7.1e-06:5.1e-07:3.7:16
chr12	56680000	56720000	Srp54c:360Kb:7.8e-06:7.6e-07:3.2:16
chr12	56880000	56920000	Srp54c:560Kb:5.2e-09:1.3e-10:2.5:19
chr12	57760000	57800000	E030019B13Rik:160Kb:7.4e-05:1.6e-06:4:9.8
chr12	57760000	57800000	Nkx2-1:160Kb:7.4e-05:1.6e-06:4:9.8
chr12	60080000	60120000	Ctage5:-120Kb:8.2e-05:3.4e-06:2.4:11
chr12	60080000	60120000	Fbxo33:-240Kb:3.6e-09:2.6e-10:1.5:13
chr12	60080000	60120000	Mia2:-80Kb:0:0:3:26
chr12	60080000	60120000	Pnn:-80Kb:0:0:3:26
chr12	60080000	60120000	Trappc6b:-80Kb:0:0:3:26
chr12	60160000	60200000	Ctage5:-40Kb:8.2e-05:2.1e-06:8.2:17
chr12	60160000	60200000	Fbxo33:-160Kb:3.8e-11:1.8e-12:3.7:16
chr12	60160000	60200000	Gemin2:80Kb:0:0:3:26
chr12	60160000	60200000	Sec23a:80Kb:0:0:3:26
chr12	60200000	60240000	Gemin2:120Kb:6.5e-05:4.3e-06:2.4:11
chr12	60200000	60240000	Mia2:40Kb:2.2e-05:2.5e-06:8.2:17
chr12	60200000	60240000	Pnn:40Kb:2.2e-05:2.5e-06:8.2:17
chr12	60200000	60240000	Sec23a:120Kb:6.5e-05:4.3e-06:2.4:11
chr12	60200000	60240000	Trappc6b:40Kb:2.2e-05:2.5e-06:8.2:17
chr12	60240000	60280000	Mia2:80Kb:1.2e-07:1.1e-08:5.5:16
chr12	60240000	60280000	Pnn:80Kb:1.2e-07:1.1e-08:5.5:16
chr12	60240000	60280000	Trappc6b:80Kb:1.2e-07:1.1e-08:5.5:16
chr12	60280000	60320000	Mia2:120Kb:1.9e-13:8.7e-15:4.4:19
chr12	60280000	60320000	Pnn:120Kb:1.9e-13:8.7e-15:4.4:19
chr12	60280000	60320000	Trappc6b:120Kb:1.9e-13:8.7e-15:4.4:19
chr12	60320000	60360000	Gemin2:240Kb:1.9e-08:8.3e-10:1.5:13
chr12	60320000	60360000	Mia2:160Kb:9.9e-11:6.6e-12:3.7:16
chr12	60320000	60360000	Pnn:160Kb:9.9e-11:6.6e-12:3.7:16
chr12	60320000	60360000	Sec23a:240Kb:1.9e-08:8.3e-10:1.5:13
chr12	60320000	60360000	Trappc6b:160Kb:9.9e-11:6.6e-12:3.7:16
chr12	60360000	60400000	Fbxo33:40Kb:0:0:8.2:25
chr12	60600000	60640000	Fbxo33:280Kb:1.5e-08:1.4e-09:2.7:14
chr12	62640000	62680000	Gm20063:40Kb:1.3e-08:7.3e-10:5.8:13
chr12	62640000	62680000	Lrfn5:40Kb:1.3e-08:7.3e-10:5.8:13
chr12	62680000	62720000	Gm20063:80Kb:4.3e-13:1.2e-14:4.2:14
chr12	62680000	62720000	Lrfn5:80Kb:4.3e-13:1.2e-14:4.2:14
chr12	66040000	66080000	Fancm:-120Kb:6.8e-07:1.4e-08:3.4:8.9
chr12	66040000	66080000	Fkbp3:-120Kb:6.8e-07:1.4e-08:3.4:8.9
chr12	66040000	66080000	Prpf39:-80Kb:1.3e-08:2.7e-10:5.7:12
chr12	66120000	66160000	Fam179b:80Kb:1.1e-08:2.2e-10:5.7:12
chr12	66120000	66160000	Klhl28:80Kb:1.1e-08:2.2e-10:5.7:12
chr12	66160000	66200000	Fam179b:120Kb:3.8e-07:1.6e-08:3.4:8.9
chr12	66160000	66200000	Klhl28:120Kb:3.8e-07:1.6e-08:3.4:8.9
chr12	66280000	66320000	Prpf39:160Kb:9.3e-05:3.9e-06:1.5:5.9
chr12	67960000	68000000	Mdga2:-360Kb:7e-07:1.6e-08:3:11
chr12	70600000	70640000	Arf6:160Kb:1.2e-05:5.2e-07:7.8:18
chr12	70600000	70640000	Nemf:160Kb:1.2e-05:5.2e-07:7.8:18
chr12	70640000	70680000	Arf6:200Kb:1.3e-07:3e-09:8.6:21
chr12	70640000	70680000	Nemf:200Kb:1.3e-07:3e-09:8.6:21
chr12	71320000	71360000	Trim9:-120Kb:1e-07:6.1e-09:10:25
chr12	71360000	71400000	Trim9:-80Kb:5.4e-07:4.9e-08:12:26
chr12	71400000	71440000	Tmx1:-120Kb:4.4e-05:1.9e-06:10:22
chr12	71400000	71440000	Trim9:-40Kb:1e-07:2.7e-09:17:31
chr12	71440000	71480000	F730035M05Rik:120Kb:5.4e-07:1.2e-08:10:25
chr12	71440000	71480000	Pygl:120Kb:5.4e-07:1.2e-08:10:25
chr12	71440000	71480000	Tmx1:-80Kb:1e-07:2.2e-09:12:27
chr12	71480000	71520000	Trim9:40Kb:2.7e-06:3.1e-07:17:29
chr12	71520000	71560000	Trim9:80Kb:1e-07:7.1e-09:12:27
chr12	72800000	72840000	Dact1:400Kb:4.9e-05:1e-06:4.7:16
chr12	75080000	75120000	1700086L19Rik:-280Kb:3.4e-10:1.8e-11:4.9:19
chr12	75080000	75120000	Dbpht2:-280Kb:3.4e-10:1.8e-11:4.9:19
chr12	75120000	75160000	1700086L19Rik:-240Kb:0:0:5.2:26
chr12	75120000	75160000	Dbpht2:-240Kb:0:0:5.2:26
chr12	75120000	75160000	Syt16:40Kb:9.6e-09:4.1e-10:11:25
chr12	75160000	75200000	1700086L19Rik:-200Kb:7.5e-09:5.9e-10:5.6:19
chr12	75160000	75200000	Dbpht2:-200Kb:7.5e-09:5.9e-10:5.6:19
chr12	75200000	75240000	1700086L19Rik:-160Kb:2.5e-05:2.6e-06:6.2:16
chr12	75200000	75240000	Dbpht2:-160Kb:2.5e-05:2.6e-06:6.2:16
chr12	75360000	75400000	Syt16:280Kb:8.4e-10:1.8e-11:4.9:19
chr12	77480000	77520000	Churc1:-360Kb:3e-05:1.5e-06:4.5:14
chr12	77560000	77600000	Gm10451:40Kb:7.3e-07:1.5e-08:12:24
chr12	77560000	77600000	Hspa2:80Kb:1.2e-06:2.9e-08:9.3:21
chr12	77560000	77600000	Ppp1r36:80Kb:1.2e-06:2.9e-08:9.3:21
chr12	77680000	77720000	Churc1:-160Kb:3e-05:2e-06:7:17
chr12	77840000	77880000	Gpx2:-40Kb:0:0:12:32
chr12	77840000	77880000	Hspa2:360Kb:1.6e-05:7.4e-07:4.5:14
chr12	77840000	77880000	Ppp1r36:360Kb:1.6e-05:7.4e-07:4.5:14
chr12	77880000	77920000	Churc1:40Kb:0:0:12:32
chr12	78120000	78160000	Fut8:-200Kb:9.7e-05:2.3e-06:5.6:16
chr12	80600000	80640000	2310015A10Rik:-600Kb:5.2e-05:4.3e-06:3.8:15
chr12	80600000	80640000	Zfp36l1:-600Kb:5.2e-05:4.3e-06:3.8:15
chr12	80800000	80840000	2310015A10Rik:-400Kb:3.1e-05:1.7e-06:4.7:16
chr12	80800000	80840000	Zfp36l1:-400Kb:3.1e-05:1.7e-06:4.7:16
chr12	80960000	81000000	2310015A10Rik:-240Kb:1.9e-05:5.1e-07:6:18
chr12	80960000	81000000	Zfp36l1:-240Kb:1.9e-05:5.1e-07:6:18
chr12	81920000	81960000	4933426M11Rik:40Kb:3.9e-06:8.2e-08:12:23
chr12	81960000	82000000	4933426M11Rik:80Kb:8.7e-06:3.7e-07:8.7:18
chr12	86680000	86720000	Fos:-120Kb:0:0:8.1:30
chr12	86720000	86760000	Fos:-80Kb:4e-09:2e-10:9.3:23
chr12	86760000	86800000	Fos:-40Kb:4.3e-05:5.3e-06:12:21
chr12	86800000	86840000	Jdp2:-120Kb:3.6e-05:1.5e-06:8.1:18
chr12	86800000	86840000	Nek9:120Kb:0:0:8.1:30
chr12	86800000	86840000	Tmed10:120Kb:0:0:8.1:30
chr12	86920000	86960000	Fos:120Kb:2.3e-05:1.7e-06:8.1:18
chr12	86960000	87000000	Fos:160Kb:4.3e-05:4.5e-06:7.3:17
chr12	86960000	87000000	Jdp2:40Kb:3.2e-10:7e-12:12:26
chr12	88120000	88160000	2310044G17Rik:-160Kb:0:0:8.8:32
chr12	88120000	88160000	Irf2bpl:-80Kb:0:0:11:46
chr12	88160000	88200000	Irf2bpl:-40Kb:8.4e-06:3.5e-07:14:27
chr12	88360000	88400000	Zdhhc22:40Kb:2e-05:4.1e-07:14:27
chr12	89360000	89400000	Gm2022:240Kb:0:0:3.6:87
chr12	89360000	89400000	Gm5662:-120Kb:0:0:5:40
chr12	89520000	89560000	Gm5662:40Kb:6.3e-05:2.7e-06:8.3:25
chr12	92640000	92680000	Ston2:-360Kb:3.8e-05:7.9e-07:2.4:9.2
chr12	93040000	93080000	Gtf2a1:240Kb:1.3e-05:3e-07:4:12
chr12	96600000	96640000	Flrt2:-320Kb:1.7e-08:1.1e-09:3:11
chr12	96960000	97000000	Flrt2:40Kb:0:0:4.9:23
chr12	99560000	99600000	Kcnk10:-240Kb:5.4e-07:1.1e-08:6.1:16
chr12	99800000	99840000	Galc:320Kb:8.9e-05:4.1e-06:5.6:13
chr12	99800000	99840000	Gpr65:320Kb:8.9e-05:4.1e-06:5.6:13
chr12	100000000	100040000	Galc:520Kb:6.2e-05:1.4e-06:1.9:9.4
chr12	100000000	100040000	Gpr65:520Kb:6.2e-05:1.4e-06:1.9:9.4
chr12	101440000	101480000	Gm10432:-40Kb:0:0:19:45
chr12	101520000	101560000	Gm10432:40Kb:3.7e-07:2.5e-08:19:35
chr12	101560000	101600000	Gm10432:80Kb:1.8e-09:8e-11:15:34
chr12	101640000	101680000	Gm10432:160Kb:8.3e-05:7.5e-06:12:25
chr12	103640000	103680000	Itpk1:-280Kb:4.1e-06:4.8e-07:5.2:15
chr12	103640000	103680000	Mir1936:-280Kb:4.1e-06:4.8e-07:5.2:15
chr12	103720000	103760000	Itpk1:-200Kb:0:0:7.1:25
chr12	103720000	103760000	Mir1936:-200Kb:0:0:7.1:25
chr12	103800000	103840000	Itpk1:-120Kb:9.6e-11:6.8e-12:8.5:22
chr12	103800000	103840000	Mir1936:-120Kb:9.6e-11:6.8e-12:8.5:22
chr12	103840000	103880000	Itpk1:-80Kb:7.3e-09:6.9e-10:9.8:22
chr12	103840000	103880000	Mir1936:-80Kb:7.3e-09:6.9e-10:9.8:22
chr12	103880000	103920000	Itpk1:-40Kb:9.6e-11:6.4e-12:13:26
chr12	103880000	103920000	Mir1936:-40Kb:9.6e-11:6.4e-12:13:26
chr12	103920000	103960000	Lgmn:280Kb:1.6e-05:3.4e-07:5.2:15
chr12	104120000	104160000	Unc79:-40Kb:8.3e-06:1.8e-07:13:23
chr12	104160000	104200000	Cox8c:40Kb:8.3e-06:1.6e-07:13:23
chr12	105200000	105240000	Serpina12:-80Kb:4.4e-08:9.5e-10:5.8:16
chr12	105200000	105240000	Serpina4-ps1:-80Kb:4.4e-08:9.5e-10:5.8:16
chr12	105280000	105320000	Serpina11:80Kb:4.7e-08:9.4e-10:5.8:16
chr12	105280000	105320000	Serpina3n:-360Kb:6.5e-07:1.7e-08:2.9:13
chr12	105640000	105680000	Serpina12:360Kb:1.1e-07:4.7e-09:2.9:13
chr12	105640000	105680000	Serpina4-ps1:360Kb:1.1e-07:4.7e-09:2.9:13
chr12	107200000	107240000	Vrk1:-40Kb:9.2e-07:4.2e-08:7.6:17
chr12	107280000	107320000	Vrk1:40Kb:8.5e-10:1.9e-11:7.6:19
chr12	107600000	107640000	1700121N20Rik:-80Kb:4.9e-08:1.1e-09:6.3:16
chr12	109160000	109200000	Bcl11b:-80Kb:3.1e-06:2.1e-07:6.3:15
chr12	109320000	109360000	Bcl11b:80Kb:0:0:6.3:22
chr12	109360000	109400000	Bcl11b:120Kb:1.2e-06:5.3e-08:5.7:14
chr12	109720000	109760000	Cyp46a1:160Kb:1.6e-06:3.2e-08:6.4:15
chr12	109720000	109760000	Eml1:80Kb:2.6e-05:5.8e-07:9.6:17
chr12	111600000	111640000	Mir134:640Kb:1.2e-05:2.9e-07:3.1:13
chr12	111600000	111640000	Mir154:640Kb:1.2e-05:2.9e-07:3.1:13
chr12	111600000	111640000	Mir300:640Kb:1.2e-05:2.9e-07:3.1:13
chr12	111600000	111640000	Mir3072:640Kb:1.2e-05:2.9e-07:3.1:13
chr12	111600000	111640000	Mir369:640Kb:1.2e-05:2.9e-07:3.1:13
chr12	111600000	111640000	Mir376a:640Kb:1.2e-05:2.9e-07:3.1:13
chr12	111600000	111640000	Mir376b:640Kb:1.2e-05:2.9e-07:3.1:13
chr12	111600000	111640000	Mir376c:640Kb:1.2e-05:2.9e-07:3.1:13
chr12	111600000	111640000	Mir377:640Kb:1.2e-05:2.9e-07:3.1:13
chr12	111600000	111640000	Mir381:640Kb:1.2e-05:2.9e-07:3.1:13
chr12	111600000	111640000	Mir382:640Kb:1.2e-05:2.9e-07:3.1:13
chr12	111600000	111640000	Mir409:640Kb:1.2e-05:2.9e-07:3.1:13
chr12	111600000	111640000	Mir410:640Kb:1.2e-05:2.9e-07:3.1:13
chr12	111600000	111640000	Mir412:640Kb:1.2e-05:2.9e-07:3.1:13
chr12	111600000	111640000	Mir453:640Kb:1.2e-05:2.9e-07:3.1:13
chr12	111600000	111640000	Mir485:640Kb:1.2e-05:2.9e-07:3.1:13
chr12	111600000	111640000	Mir487b:640Kb:1.2e-05:2.9e-07:3.1:13
chr12	111600000	111640000	Mir496:640Kb:1.2e-05:2.9e-07:3.1:13
chr12	111600000	111640000	Mir539:640Kb:1.2e-05:2.9e-07:3.1:13
chr12	111600000	111640000	Mir541:640Kb:1.2e-05:2.9e-07:3.1:13
chr12	111600000	111640000	Mir654:640Kb:1.2e-05:2.9e-07:3.1:13
chr12	111600000	111640000	Mir668:640Kb:1.2e-05:2.9e-07:3.1:13
chr12	111600000	111640000	Mirg:640Kb:1.2e-05:2.9e-07:3.1:13
chr12	111640000	111680000	1700001K19Rik:-280Kb:6.2e-05:1.4e-06:4:15
chr12	111640000	111680000	Hsp90aa1:-280Kb:6.2e-05:1.4e-06:4:15
chr12	112880000	112920000	Apopt1:-40Kb:0:0:16:37
chr12	112880000	112920000	Bag5:-40Kb:0:0:16:37
chr12	112920000	112960000	Ckb:40Kb:5.4e-15:1.1e-16:16:37
chr12	112920000	112960000	Trmt61a:40Kb:5.4e-15:1.1e-16:16:37
chr12	113080000	113120000	2010107E04Rik:-120Kb:5.8e-05:2.7e-06:9.1:20
chr12	113080000	113120000	BC048943:-120Kb:5.8e-05:2.7e-06:9.1:20
chr12	113080000	113120000	Tdrd9:-120Kb:5.8e-05:2.7e-06:9.1:20
chr12	113120000	113160000	2010107E04Rik:-80Kb:4.3e-09:1e-10:11:27
chr12	113120000	113160000	BC048943:-80Kb:4.3e-09:1e-10:11:27
chr12	113120000	113160000	Tdrd9:-80Kb:4.3e-09:1e-10:11:27
chr12	113200000	113240000	Ppp1r13b:80Kb:4e-09:8.6e-11:11:27
chr12	113960000	114000000	BC022687:-80Kb:5.3e-06:1.1e-07:4.3:14
chr12	113960000	114000000	Cdca4:-80Kb:5.3e-06:1.1e-07:4.3:14
chr12	114040000	114080000	Cep170b:80Kb:1.3e-05:2.7e-07:4.3:14
chr12	114040000	114080000	Pld4:80Kb:1.3e-05:2.7e-07:4.3:14
chr12	114240000	114280000	Mta1:-80Kb:2.1e-09:4.5e-11:6.7:18
chr12	114240000	114280000	Tex22:-40Kb:3e-05:6e-07:8.6:17
chr12	114280000	114320000	Pacs2:40Kb:1.9e-05:8.4e-07:8.6:17
chr12	114320000	114360000	Pacs2:80Kb:7.1e-09:1.6e-10:6.7:18
chr12	117440000	117480000	Vipr2:160Kb:5.4e-05:1.2e-06:1.2:8.8
chr12	117440000	117480000	Zfp386:160Kb:5.4e-05:1.2e-06:1.2:8.8
chr12	118440000	118480000	Gm10421:80Kb:6.6e-06:1.6e-07:11:21
chr12	120520000	120560000	Abcb5:320Kb:2.4e-05:1.1e-06:3.8:11
chr12	121200000	121240000	Abcb5:1000Kb:0:0:3:17
chr13	3040000	3080000	2810429I04Rik:-400Kb:1.4e-07:2.9e-09:2:9.4
chr13	3080000	3120000	Speer6-ps1:-40Kb:5.7e-05:1.1e-06:6:11
chr13	3400000	3440000	1700024F13Rik:-80Kb:2.2e-13:4.4e-15:4.3:14
chr13	3560000	3600000	Gdi2:40Kb:2.8e-05:5.9e-07:6:12
chr13	3720000	3760000	Net1:-160Kb:5.4e-06:2.5e-07:3.1:10
chr13	3760000	3800000	Net1:-120Kb:3.3e-08:7.4e-10:3.6:12
chr13	4280000	4320000	Akr1c18:160Kb:8.5e-12:1.7e-13:3.1:13
chr13	6160000	6200000	1700016G22Rik:320Kb:7.2e-08:3.8e-09:4.1:15
chr13	6160000	6200000	Klf6:320Kb:7.2e-08:3.8e-09:4.1:15
chr13	6440000	6480000	1700016G22Rik:600Kb:7.2e-08:3.8e-09:3.5:15
chr13	6440000	6480000	Klf6:600Kb:7.2e-08:3.8e-09:3.5:15
chr13	7800000	7840000	Adarb2:-400Kb:9.9e-05:2.3e-06:2.7:8.8
chr13	12080000	12120000	Ryr2:-80Kb:6.2e-07:1.5e-08:5.9:21
chr13	12840000	12880000	Prl2c5:-400Kb:4.5e-05:8.8e-07:3.1:20
chr13	12960000	13000000	Gpr137b:-520Kb:3.9e-06:8.1e-08:0.95:19
chr13	13280000	13320000	Prl2c3:400Kb:2.9e-05:5.8e-07:3.1:21
chr13	13280000	13320000	Prl2c4:400Kb:2.9e-05:5.8e-07:3.1:21
chr13	14440000	14480000	Hecw1:-160Kb:4.4e-06:3.2e-07:5.7:13
chr13	14480000	14520000	Hecw1:-120Kb:9.9e-05:9.6e-06:6.4:12
chr13	14520000	14560000	Hecw1:-80Kb:5.7e-09:2.8e-10:7.6:16
chr13	14600000	14640000	Mrpl32:-80Kb:2.2e-11:5.1e-13:7.6:17
chr13	14600000	14640000	Psma2:-80Kb:2.2e-11:5.1e-13:7.6:17
chr13	14680000	14720000	Hecw1:80Kb:2.8e-10:6.9e-12:7.6:17
chr13	15600000	15640000	Gli3:80Kb:2e-05:4.9e-07:4.2:11
chr13	16720000	16760000	Inhba:640Kb:6e-07:1.5e-08:2.6:10
chr13	16840000	16880000	Inhba:760Kb:1.6e-06:8.2e-08:2.5:9.9
chr13	17920000	17960000	Rala:-80Kb:5.2e-09:1.1e-10:6.3:14
chr13	19160000	19200000	Amph:120Kb:2.2e-05:4.6e-07:5.2:13
chr13	21280000	21320000	Gpx5:-80Kb:4.7e-05:9.2e-07:8.1:23
chr13	21800000	21840000	Hist1h1b:-40Kb:0:0:3.1:34
chr13	21800000	21840000	Hist1h2ag:-320Kb:7.5e-05:6.7e-06:2.7:16
chr13	21800000	21840000	Hist1h2ah:-320Kb:7.5e-05:6.7e-06:2.7:16
chr13	21800000	21840000	Hist1h2ak:-40Kb:0:0:3.1:34
chr13	21800000	21840000	Hist1h2an:-40Kb:0:0:3.1:34
chr13	21800000	21840000	Hist1h2ao:-80Kb:0:0:3:34
chr13	21800000	21840000	Hist1h2ap:-80Kb:0:0:3:34
chr13	21800000	21840000	Hist1h2bj:-320Kb:7.5e-05:6.7e-06:2.7:16
chr13	21800000	21840000	Hist1h2bk:-320Kb:7.5e-05:6.7e-06:2.7:16
chr13	21800000	21840000	Hist1h2bn:-40Kb:0:0:3.1:34
chr13	21800000	21840000	Hist1h2bp:-40Kb:0:0:3.1:34
chr13	21800000	21840000	Hist1h3i:-40Kb:0:0:3.1:34
chr13	21800000	21840000	Hist1h4i:-320Kb:7.5e-05:6.7e-06:2.7:16
chr13	21800000	21840000	Hist1h4k:-40Kb:0:0:3.1:34
chr13	21800000	21840000	Hist1h4m:-80Kb:0:0:3:34
chr13	21800000	21840000	Hist1h4n:-80Kb:0:0:3:34
chr13	21800000	21840000	Prss16:-280Kb:1.3e-06:9.1e-08:2.8:19
chr13	21840000	21880000	Hist1h2ai:40Kb:0:0:3.1:34
chr13	21840000	21880000	Hist1h2bl:40Kb:0:0:3.1:34
chr13	21840000	21880000	Hist1h2bm:40Kb:0:0:3.1:34
chr13	21840000	21880000	Hist1h3h:40Kb:0:0:3.1:34
chr13	21840000	21880000	Hist1h4j:40Kb:0:0:3.1:34
chr13	21880000	21920000	Hist1h2ag:-240Kb:8.6e-08:3.8e-09:2.8:21
chr13	21880000	21920000	Hist1h2ah:-240Kb:8.6e-08:3.8e-09:2.8:21
chr13	21880000	21920000	Hist1h2ai:80Kb:0:0:3:34
chr13	21880000	21920000	Hist1h2bj:-240Kb:8.6e-08:3.8e-09:2.8:21
chr13	21880000	21920000	Hist1h2bk:-240Kb:8.6e-08:3.8e-09:2.8:21
chr13	21880000	21920000	Hist1h2bl:80Kb:0:0:3:34
chr13	21880000	21920000	Hist1h2bm:80Kb:0:0:3:34
chr13	21880000	21920000	Hist1h3h:80Kb:0:0:3:34
chr13	21880000	21920000	Hist1h4i:-240Kb:8.6e-08:3.8e-09:2.8:21
chr13	21880000	21920000	Hist1h4j:80Kb:0:0:3:34
chr13	21920000	21960000	Hist1h2ag:-200Kb:3.2e-08:7.2e-10:2.8:22
chr13	21920000	21960000	Hist1h2ah:-200Kb:3.2e-08:7.2e-10:2.8:22
chr13	21920000	21960000	Hist1h2ai:120Kb:9.2e-05:1.1e-05:2.9:16
chr13	21920000	21960000	Hist1h2bj:-200Kb:3.2e-08:7.2e-10:2.8:22
chr13	21920000	21960000	Hist1h2bk:-200Kb:3.2e-08:7.2e-10:2.8:22
chr13	21920000	21960000	Hist1h2bl:120Kb:9.2e-05:1.1e-05:2.9:16
chr13	21920000	21960000	Hist1h2bm:120Kb:9.2e-05:1.1e-05:2.9:16
chr13	21920000	21960000	Hist1h3h:120Kb:9.2e-05:1.1e-05:2.9:16
chr13	21920000	21960000	Hist1h4i:-200Kb:3.2e-08:7.2e-10:2.8:22
chr13	21920000	21960000	Hist1h4j:120Kb:9.2e-05:1.1e-05:2.9:16
chr13	21920000	21960000	Zfp184:-80Kb:3.6e-07:1.7e-08:3:20
chr13	21960000	22000000	Prss16:-120Kb:6e-09:2.8e-10:2.9:22
chr13	21960000	22000000	Zfp184:-40Kb:1.8e-05:1.7e-06:3.1:17
chr13	22000000	22040000	Hist1h2ag:-120Kb:3.6e-06:2.4e-07:2.9:19
chr13	22000000	22040000	Hist1h2ah:-120Kb:3.6e-06:2.4e-07:2.9:19
chr13	22000000	22040000	Hist1h2bj:-120Kb:3.6e-06:2.4e-07:2.9:19
chr13	22000000	22040000	Hist1h2bk:-120Kb:3.6e-06:2.4e-07:2.9:19
chr13	22000000	22040000	Hist1h2bq:80Kb:3.1e-07:1.4e-08:3:20
chr13	22000000	22040000	Hist1h2br:80Kb:3.1e-07:1.4e-08:3:20
chr13	22000000	22040000	Hist1h4i:-120Kb:3.6e-06:2.4e-07:2.9:19
chr13	22000000	22040000	Mir1983:40Kb:3.5e-05:1.6e-06:3.1:17
chr13	22000000	22040000	Prss16:-80Kb:0:0:3:32
chr13	22040000	22080000	Prss16:-40Kb:4.9e-06:4.6e-07:3.1:19
chr13	22080000	22120000	Hist1h2ai:280Kb:4.2e-07:3.1e-08:2.8:19
chr13	22080000	22120000	Hist1h2bl:280Kb:4.2e-07:3.1e-08:2.8:19
chr13	22080000	22120000	Hist1h2bm:280Kb:4.2e-07:3.1e-08:2.8:19
chr13	22080000	22120000	Hist1h3h:280Kb:4.2e-07:3.1e-08:2.8:19
chr13	22080000	22120000	Hist1h4j:280Kb:4.2e-07:3.1e-08:2.8:19
chr13	22080000	22120000	Mir1983:120Kb:5e-09:1.1e-10:2.9:22
chr13	22080000	22120000	Pom121l2:40Kb:2.2e-05:4.5e-07:3.1:19
chr13	22080000	22120000	Zfp184:80Kb:0:0:3:32
chr13	22120000	22160000	Hist1h2ai:320Kb:3.1e-05:3.1e-06:2.7:16
chr13	22120000	22160000	Hist1h2ao:240Kb:3.4e-08:1.6e-09:2.8:21
chr13	22120000	22160000	Hist1h2ap:240Kb:3.4e-08:1.6e-09:2.8:21
chr13	22120000	22160000	Hist1h2bl:320Kb:3.1e-05:3.1e-06:2.7:16
chr13	22120000	22160000	Hist1h2bm:320Kb:3.1e-05:3.1e-06:2.7:16
chr13	22120000	22160000	Hist1h2bq:200Kb:1.2e-08:2.7e-10:2.8:22
chr13	22120000	22160000	Hist1h2br:200Kb:1.2e-08:2.7e-10:2.8:22
chr13	22120000	22160000	Hist1h3h:320Kb:3.1e-05:3.1e-06:2.7:16
chr13	22120000	22160000	Hist1h4j:320Kb:3.1e-05:3.1e-06:2.7:16
chr13	22120000	22160000	Hist1h4m:240Kb:3.4e-08:1.6e-09:2.8:21
chr13	22120000	22160000	Hist1h4n:240Kb:3.4e-08:1.6e-09:2.8:21
chr13	22120000	22160000	Zfp184:120Kb:2.1e-06:1.4e-07:2.9:19
chr13	23360000	23400000	Zfp322a:-80Kb:4.4e-06:1.8e-07:3:16
chr13	23440000	23480000	4933404K08Rik:80Kb:6e-06:1.2e-07:3:16
chr13	23440000	23480000	Abt1:-40Kb:9.2e-07:2e-08:3.1:17
chr13	23440000	23480000	Btn1a1:-80Kb:2.5e-05:2.8e-06:3:14
chr13	23440000	23480000	C230035I16Rik:-80Kb:2.5e-05:2.8e-06:3:14
chr13	23480000	23520000	Btn1a1:-40Kb:4.4e-06:4e-07:3.1:15
chr13	23480000	23520000	C230035I16Rik:-40Kb:4.4e-06:4e-07:3.1:15
chr13	23480000	23520000	Zfp322a:40Kb:8.9e-07:1.9e-08:3.1:17
chr13	23520000	23560000	Abt1:40Kb:9.2e-06:4e-07:3.1:15
chr13	23520000	23560000	Btn2a2:-40Kb:1.6e-09:3.5e-11:3.1:19
chr13	23520000	23560000	Hist1h1d:-120Kb:4.7e-14:2.2e-15:2.9:22
chr13	23520000	23560000	Hist1h2ad:-120Kb:4.7e-14:2.2e-15:2.9:22
chr13	23520000	23560000	Hist1h2ae:-120Kb:4.7e-14:2.2e-15:2.9:22
chr13	23520000	23560000	Hist1h2af:-80Kb:0:0:3:31
chr13	23520000	23560000	Hist1h2bf:-120Kb:4.7e-14:2.2e-15:2.9:22
chr13	23520000	23560000	Hist1h2bg:-120Kb:4.7e-14:2.2e-15:2.9:22
chr13	23520000	23560000	Hist1h2bh:-80Kb:0:0:3:31
chr13	23520000	23560000	Hist1h3d:-120Kb:4.7e-14:2.2e-15:2.9:22
chr13	23520000	23560000	Hist1h3e:-120Kb:4.7e-14:2.2e-15:2.9:22
chr13	23520000	23560000	Hist1h3f:-80Kb:0:0:3:31
chr13	23520000	23560000	Hist1h3g:-80Kb:0:0:3:31
chr13	23520000	23560000	Hist1h4d:-120Kb:4.7e-14:2.2e-15:2.9:22
chr13	23520000	23560000	Hist1h4f:-120Kb:4.7e-14:2.2e-15:2.9:22
chr13	23520000	23560000	Hist1h4h:-80Kb:0:0:3:31
chr13	23520000	23560000	Zfp322a:80Kb:4.2e-05:2.7e-06:3:14
chr13	23560000	23600000	Btn1a1:40Kb:4.7e-10:3.2e-11:3.1:19
chr13	23560000	23600000	C230035I16Rik:40Kb:4.7e-10:3.2e-11:3.1:19
chr13	23600000	23640000	Btn1a1:80Kb:0:0:3:31
chr13	23600000	23640000	C230035I16Rik:80Kb:0:0:3:31
chr13	23600000	23640000	Hist1h1d:-40Kb:9.9e-07:9.4e-08:3.1:16
chr13	23600000	23640000	Hist1h2ad:-40Kb:9.9e-07:9.4e-08:3.1:16
chr13	23600000	23640000	Hist1h2ae:-40Kb:9.9e-07:9.4e-08:3.1:16
chr13	23600000	23640000	Hist1h2bf:-40Kb:9.9e-07:9.4e-08:3.1:16
chr13	23600000	23640000	Hist1h2bg:-40Kb:9.9e-07:9.4e-08:3.1:16
chr13	23600000	23640000	Hist1h3d:-40Kb:9.9e-07:9.4e-08:3.1:16
chr13	23600000	23640000	Hist1h3e:-40Kb:9.9e-07:9.4e-08:3.1:16
chr13	23600000	23640000	Hist1h4d:-40Kb:9.9e-07:9.4e-08:3.1:16
chr13	23600000	23640000	Hist1h4f:-40Kb:9.9e-07:9.4e-08:3.1:16
chr13	23640000	23680000	Btn1a1:120Kb:4.6e-14:2.1e-15:2.9:22
chr13	23640000	23680000	C230035I16Rik:120Kb:4.6e-14:2.1e-15:2.9:22
chr13	23640000	23680000	Hfe:-160Kb:6.5e-06:2.7e-07:2.9:15
chr13	23640000	23680000	Hist1h1a:-200Kb:0:0:3.1:25
chr13	23640000	23680000	Hist1h1c:-160Kb:6.5e-06:2.7e-07:2.9:15
chr13	23640000	23680000	Hist1h1t:-120Kb:1.1e-06:4.6e-08:2.9:16
chr13	23640000	23680000	Hist1h2ab:-200Kb:0:0:3.1:25
chr13	23640000	23680000	Hist1h2ac:-120Kb:1.1e-06:4.6e-08:2.9:16
chr13	23640000	23680000	Hist1h2af:40Kb:2.2e-06:9.8e-08:3.1:16
chr13	23640000	23680000	Hist1h2bb:-160Kb:6.5e-06:2.7e-07:2.9:15
chr13	23640000	23680000	Hist1h2bc:-120Kb:1.1e-06:4.6e-08:2.9:16
chr13	23640000	23680000	Hist1h2bh:40Kb:2.2e-06:9.8e-08:3.1:16
chr13	23640000	23680000	Hist1h3a:-200Kb:0:0:3.1:25
chr13	23640000	23680000	Hist1h3b:-200Kb:0:0:3.1:25
chr13	23640000	23680000	Hist1h3c:-160Kb:6.5e-06:2.7e-07:2.9:15
chr13	23640000	23680000	Hist1h3f:40Kb:2.2e-06:9.8e-08:3.1:16
chr13	23640000	23680000	Hist1h3g:40Kb:2.2e-06:9.8e-08:3.1:16
chr13	23640000	23680000	Hist1h4a:-200Kb:0:0:3.1:25
chr13	23640000	23680000	Hist1h4b:-200Kb:0:0:3.1:25
chr13	23640000	23680000	Hist1h4c:-120Kb:1.1e-06:4.6e-08:2.9:16
chr13	23640000	23680000	Hist1h4h:40Kb:2.2e-06:9.8e-08:3.1:16
chr13	23640000	23680000	Trim38:-200Kb:0:0:3.1:25
chr13	23760000	23800000	Hfe:-40Kb:1.6e-09:3.3e-11:3.1:19
chr13	23760000	23800000	Hist1h1c:-40Kb:1.6e-09:3.3e-11:3.1:19
chr13	23760000	23800000	Hist1h1d:120Kb:3.4e-07:2.4e-08:2.9:16
chr13	23760000	23800000	Hist1h2ad:120Kb:3.4e-07:2.4e-08:2.9:16
chr13	23760000	23800000	Hist1h2ae:120Kb:3.4e-07:2.4e-08:2.9:16
chr13	23760000	23800000	Hist1h2bb:-40Kb:1.6e-09:3.3e-11:3.1:19
chr13	23760000	23800000	Hist1h2bf:120Kb:3.4e-07:2.4e-08:2.9:16
chr13	23760000	23800000	Hist1h2bg:120Kb:3.4e-07:2.4e-08:2.9:16
chr13	23760000	23800000	Hist1h3c:-40Kb:1.6e-09:3.3e-11:3.1:19
chr13	23760000	23800000	Hist1h3d:120Kb:3.4e-07:2.4e-08:2.9:16
chr13	23760000	23800000	Hist1h3e:120Kb:3.4e-07:2.4e-08:2.9:16
chr13	23760000	23800000	Hist1h4d:120Kb:3.4e-07:2.4e-08:2.9:16
chr13	23760000	23800000	Hist1h4f:120Kb:3.4e-07:2.4e-08:2.9:16
chr13	23800000	23840000	Hist1h1d:160Kb:2.1e-06:2.5e-07:2.9:15
chr13	23800000	23840000	Hist1h1t:40Kb:3.5e-09:7.5e-11:3.1:19
chr13	23800000	23840000	Hist1h2ac:40Kb:3.5e-09:7.5e-11:3.1:19
chr13	23800000	23840000	Hist1h2ad:160Kb:2.1e-06:2.5e-07:2.9:15
chr13	23800000	23840000	Hist1h2ae:160Kb:2.1e-06:2.5e-07:2.9:15
chr13	23800000	23840000	Hist1h2bc:40Kb:3.5e-09:7.5e-11:3.1:19
chr13	23800000	23840000	Hist1h2bf:160Kb:2.1e-06:2.5e-07:2.9:15
chr13	23800000	23840000	Hist1h2bg:160Kb:2.1e-06:2.5e-07:2.9:15
chr13	23800000	23840000	Hist1h3d:160Kb:2.1e-06:2.5e-07:2.9:15
chr13	23800000	23840000	Hist1h3e:160Kb:2.1e-06:2.5e-07:2.9:15
chr13	23800000	23840000	Hist1h4c:40Kb:3.5e-09:7.5e-11:3.1:19
chr13	23800000	23840000	Hist1h4d:160Kb:2.1e-06:2.5e-07:2.9:15
chr13	23800000	23840000	Hist1h4f:160Kb:2.1e-06:2.5e-07:2.9:15
chr13	23840000	23880000	Hist1h1d:200Kb:0:0:3.1:25
chr13	23840000	23880000	Hist1h2ad:200Kb:0:0:3.1:25
chr13	23840000	23880000	Hist1h2ae:200Kb:0:0:3.1:25
chr13	23840000	23880000	Hist1h2bf:200Kb:0:0:3.1:25
chr13	23840000	23880000	Hist1h2bg:200Kb:0:0:3.1:25
chr13	23840000	23880000	Hist1h3d:200Kb:0:0:3.1:25
chr13	23840000	23880000	Hist1h3e:200Kb:0:0:3.1:25
chr13	23840000	23880000	Hist1h4d:200Kb:0:0:3.1:25
chr13	23840000	23880000	Hist1h4f:200Kb:0:0:3.1:25
chr13	24160000	24200000	Lrrc16a:-200Kb:4.9e-05:1e-06:5.5:17
chr13	25200000	25240000	Mrs2:120Kb:3.1e-10:6.3e-12:5.1:15
chr13	28480000	28520000	Sox4:-560Kb:8.6e-12:2.4e-13:3.2:16
chr13	29960000	30000000	Cdkal1:40Kb:8.8e-05:2.1e-06:6.1:12
chr13	30960000	31000000	Exoc2:-80Kb:2.8e-07:6e-09:6.9:15
chr13	31000000	31040000	Exoc2:-40Kb:7.5e-05:3.2e-06:9.1:16
chr13	31040000	31080000	Hus1b:40Kb:5.5e-05:2.4e-06:9.1:16
chr13	31080000	31120000	Hus1b:80Kb:3.2e-05:6.9e-07:6.9:14
chr13	31400000	31440000	1700018A04Rik:-240Kb:2.6e-05:5.9e-07:4.5:12
chr13	31400000	31440000	Foxq1:-240Kb:2.6e-05:5.9e-07:4.5:12
chr13	32280000	32320000	Foxc1:400Kb:7.8e-09:2.1e-10:3.8:14
chr13	33360000	33400000	Serpinb1c:400Kb:0:0:1.7:23
chr13	33360000	33400000	Serpinb6d:-360Kb:2.4e-07:4.8e-09:1.8:14
chr13	33360000	33400000	Serpinb6e:-560Kb:1.4e-12:2.9e-14:1.7:18
chr13	33440000	33480000	Serpinb9d:160Kb:7.3e-10:1.4e-11:1.9:15
chr13	33800000	33840000	Serpinb9f:400Kb:0:0:1.7:19
chr13	34160000	34200000	4930447K03Rik:-40Kb:0:0:12:30
chr13	34160000	34200000	Tubb2b:-40Kb:0:0:12:30
chr13	34200000	34240000	Tubb2a:40Kb:0:0:12:30
chr13	34280000	34320000	Slc22a23:-120Kb:5.7e-07:1.2e-08:7.4:18
chr13	34960000	35000000	Eci2:-120Kb:9.7e-08:5e-09:5.2:16
chr13	35040000	35080000	Eci2:-40Kb:5.5e-08:1.4e-09:5.5:16
chr13	35080000	35120000	Eci3:40Kb:7.9e-08:1.7e-09:5.5:16
chr13	35080000	35120000	Prpf4b:120Kb:2.9e-07:6.1e-09:5.2:16
chr13	36360000	36400000	Nrn1:-440Kb:9.5e-08:1.7e-08:4.3:14
chr13	36440000	36480000	Nrn1:-360Kb:6.5e-05:2.6e-05:4.6:12
chr13	36560000	36600000	Nrn1:-240Kb:4e-09:4.4e-10:5.3:17
chr13	36600000	36640000	Nrn1:-200Kb:1.9e-10:6.9e-12:5.7:18
chr13	36640000	36680000	Nrn1:-160Kb:4.7e-06:1.2e-06:6.2:15
chr13	36680000	36720000	Nrn1:-120Kb:2.1e-10:1.5e-11:7:19
chr13	37000000	37040000	Nrn1:200Kb:5.7e-05:2.1e-05:5.7:13
chr13	37240000	37280000	Nrn1:440Kb:9.9e-07:2.2e-07:4.3:14
chr13	37280000	37320000	Nrn1:480Kb:1.7e-08:2.5e-09:4.3:15
chr13	37360000	37400000	Nrn1:560Kb:5.4e-06:1.6e-06:4.1:13
chr13	37400000	37440000	Nrn1:600Kb:2.1e-05:7e-06:4.1:12
chr13	37560000	37600000	Rreb1:-320Kb:1.3e-05:2.7e-07:3.7:11
chr13	41000000	41040000	Gcnt2:80Kb:0:0:7.4:19
chr13	41040000	41080000	Gcnt2:120Kb:2.7e-05:1.2e-06:6.4:13
chr13	42680000	42720000	Phactr1:-80Kb:8.3e-14:1.8e-15:11:32
chr13	42800000	42840000	Phactr1:40Kb:6.7e-06:5.7e-07:14:27
chr13	42840000	42880000	Phactr1:80Kb:4.5e-07:2.9e-08:11:25
chr13	42880000	42920000	Phactr1:120Kb:1.5e-09:6.3e-11:8.9:26
chr13	43280000	43320000	Gfod1:-80Kb:7.3e-12:3.3e-13:11:30
chr13	43280000	43320000	Nol7:-200Kb:2.5e-06:5.2e-08:6.8:21
chr13	43320000	43360000	Gfod1:-40Kb:0:0:15:38
chr13	43600000	43640000	Ranbp9:40Kb:2.3e-12:5.1e-14:15:35
chr13	43680000	43720000	Gm20751:-120Kb:0:0:8.7:33
chr13	43800000	43840000	Rnf182:120Kb:0:0:8.7:33
chr13	46800000	46840000	Kdm1b:-320Kb:3.9e-10:8.4e-12:3.6:17
chr13	46800000	46840000	Tpmt:-320Kb:3.9e-10:8.4e-12:3.6:17
chr13	47120000	47160000	Nup153:320Kb:2.9e-08:6e-10:3.6:17
chr13	48600000	48640000	Barx1:-120Kb:5.2e-09:1.2e-10:5.6:17
chr13	48600000	48640000	Ptpdc1:-120Kb:5.2e-09:1.2e-10:5.6:17
chr13	48640000	48680000	Mirlet7a-1:40Kb:2.5e-05:1.7e-06:7.5:16
chr13	48640000	48680000	Mirlet7d:40Kb:2.5e-05:1.7e-06:7.5:16
chr13	48640000	48680000	Mirlet7f-1:40Kb:2.5e-05:1.7e-06:7.5:16
chr13	48640000	48680000	Zfp169:40Kb:2.5e-05:1.7e-06:7.5:16
chr13	48680000	48720000	Mirlet7a-1:80Kb:4.8e-15:1.1e-16:6.3:21
chr13	48680000	48720000	Mirlet7d:80Kb:4.8e-15:1.1e-16:6.3:21
chr13	48680000	48720000	Mirlet7f-1:80Kb:4.8e-15:1.1e-16:6.3:21
chr13	48680000	48720000	Zfp169:80Kb:4.8e-15:1.1e-16:6.3:21
chr13	48720000	48760000	Mirlet7a-1:120Kb:1.8e-09:8.3e-11:5.6:17
chr13	48720000	48760000	Mirlet7d:120Kb:1.8e-09:8.3e-11:5.6:17
chr13	48720000	48760000	Mirlet7f-1:120Kb:1.8e-09:8.3e-11:5.6:17
chr13	48720000	48760000	Zfp169:120Kb:1.8e-09:8.3e-11:5.6:17
chr13	48920000	48960000	Fam120a:-120Kb:4.5e-05:3.6e-06:7:15
chr13	48920000	48960000	Fam120aos:-120Kb:4.5e-05:3.6e-06:7:15
chr13	48960000	49000000	Fam120a:-80Kb:1.4e-09:3.6e-11:8.3:20
chr13	48960000	49000000	Fam120aos:-80Kb:1.4e-09:3.6e-11:8.3:20
chr13	49000000	49040000	Fam120a:-40Kb:1.6e-07:8.4e-09:11:21
chr13	49000000	49040000	Fam120aos:-40Kb:1.6e-07:8.4e-09:11:21
chr13	49040000	49080000	Phf2:80Kb:1.3e-09:2.7e-11:8.3:20
chr13	49960000	50000000	Gm8765:-800Kb:0:0:0.74:31
chr13	50160000	50200000	2310081J21Rik:-160Kb:5.7e-08:1.1e-09:1.5:19
chr13	50160000	50200000	Gm906:-160Kb:5.7e-08:1.1e-09:1.5:19
chr13	50640000	50680000	Gm8765:-120Kb:0:0:1.6:45
chr13	52280000	52320000	Gadd45g:360Kb:1e-08:2.6e-10:4.6:19
chr13	52320000	52360000	Gadd45g:400Kb:8.4e-07:4.1e-08:4.4:16
chr13	52360000	52400000	Diras2:-240Kb:5.8e-12:1.3e-13:6.2:24
chr13	52440000	52480000	Diras2:-160Kb:6.3e-06:4.3e-07:7:19
chr13	52560000	52600000	Diras2:-40Kb:4.2e-07:2e-08:11:24
chr13	53880000	53920000	Drd1a:-240Kb:2.7e-07:6.1e-09:6.5:19
chr13	55160000	55200000	Eif4e1b:280Kb:8.5e-05:1.8e-06:5.9:16
chr13	55160000	55200000	Tspan17:280Kb:8.5e-05:1.8e-06:5.9:16
chr13	57840000	57880000	Spock1:-160Kb:6.8e-06:1.5e-07:6.6:17
chr13	58120000	58160000	Hnrnpa0:-80Kb:2.8e-05:6.6e-07:10:21
chr13	58120000	58160000	Klhl3:-80Kb:2.8e-05:6.6e-07:10:21
chr13	58200000	58240000	Mir874:80Kb:3.3e-06:6.9e-08:10:21
chr13	62080000	62120000	BC052688:240Kb:0:0:1.1:73
chr13	62320000	62360000	Zfp934:-320Kb:4.6e-11:9.4e-13:0.85:24
chr13	62600000	62640000	Zfp808:400Kb:2e-11:4.2e-13:0.71:22
chr13	62640000	62680000	2010111I01Rik:-440Kb:0:0:1.5:23
chr13	63080000	63120000	Zfp934:440Kb:3.6e-10:1.5e-11:1.5:23
chr13	63320000	63360000	Gm16907:-40Kb:1.3e-08:3e-10:12:27
chr13	63320000	63360000	Mir23b:-80Kb:3.8e-13:8.7e-15:8.5:27
chr13	63320000	63360000	Mir24-1:-80Kb:3.8e-13:8.7e-15:8.5:27
chr13	63320000	63360000	Mir27b:-80Kb:3.8e-13:8.7e-15:8.5:27
chr13	63320000	63360000	Mir3074-1:-80Kb:3.8e-13:8.7e-15:8.5:27
chr13	64280000	64320000	Cdc14b:-80Kb:4e-05:8.6e-07:2.4:10
chr13	64320000	64360000	Aaed1:-80Kb:2.7e-05:5.9e-07:2.4:10
chr13	64320000	64360000	Cdc14b:-40Kb:4.2e-05:1.8e-06:4.1:12
chr13	64440000	64480000	Cdk20:-80Kb:5.6e-09:1.4e-10:2.4:12
chr13	64520000	64560000	Ctsl:80Kb:1.3e-08:2.9e-10:2.4:12
chr13	65400000	65440000	Zfp369:40Kb:3.5e-08:7.5e-10:4.1:14
chr13	68400000	68440000	Zfp456:960Kb:2e-05:3.9e-07:0.45:15
chr13	68400000	68440000	Zfp953:960Kb:2e-05:3.9e-07:0.45:15
chr13	70520000	70560000	Ube2ql1:680Kb:3.5e-06:8.1e-08:2.6:12
chr13	70760000	70800000	Adamts16:-200Kb:2e-06:8.8e-08:5:12
chr13	70800000	70840000	Adamts16:-160Kb:6.7e-07:1.5e-08:5.4:12
chr13	74120000	74160000	Cep72:-40Kb:2.8e-05:5.8e-07:8.2:15
chr13	74160000	74200000	Tppp:40Kb:3e-05:6.8e-07:8.2:15
chr13	74640000	74680000	Ccdc127:160Kb:7.6e-10:1.6e-11:4.5:14
chr13	74640000	74680000	Lrrc14b:160Kb:7.6e-10:1.6e-11:4.5:14
chr13	74640000	74680000	Sdha:160Kb:7.6e-10:1.6e-11:4.5:14
chr13	74640000	74680000	Zfp72:160Kb:7.6e-10:1.6e-11:4.5:14
chr13	76000000	76040000	Rfesd:-120Kb:1.2e-07:5.3e-09:4.2:14
chr13	76080000	76120000	Rfesd:-40Kb:1.3e-08:2.9e-10:6.1:17
chr13	76120000	76160000	Rhobtb3:40Kb:1.3e-08:2.7e-10:6.1:17
chr13	76120000	76160000	Spata9:40Kb:1.3e-08:2.7e-10:6.1:17
chr13	78000000	78040000	A830082K12Rik:-320Kb:7.9e-08:1.5e-08:3:12
chr13	78000000	78040000	Nr2f1:-320Kb:7.9e-08:1.5e-08:3:12
chr13	78080000	78120000	A830082K12Rik:-240Kb:6.1e-06:2.6e-06:3.7:11
chr13	78080000	78120000	Nr2f1:-240Kb:6.1e-06:2.6e-06:3.7:11
chr13	78120000	78160000	A830082K12Rik:-200Kb:1.1e-06:3.3e-07:4.2:13
chr13	78120000	78160000	Nr2f1:-200Kb:1.1e-06:3.3e-07:4.2:13
chr13	78560000	78600000	A830082K12Rik:240Kb:3.8e-09:3.6e-10:3.8:14
chr13	78560000	78600000	Nr2f1:240Kb:3.8e-09:3.6e-10:3.8:14
chr13	78640000	78680000	A830082K12Rik:320Kb:3.3e-06:1.3e-06:3.5:11
chr13	78640000	78680000	Nr2f1:320Kb:3.3e-06:1.3e-06:3.5:11
chr13	78680000	78720000	A830082K12Rik:360Kb:1.2e-06:4e-07:3.3:12
chr13	78680000	78720000	Nr2f1:360Kb:1.2e-06:4e-07:3.3:12
chr13	78720000	78760000	A830082K12Rik:400Kb:1.1e-06:2.8e-07:3.2:12
chr13	78720000	78760000	Nr2f1:400Kb:1.1e-06:2.8e-07:3.2:12
chr13	78760000	78800000	A830082K12Rik:440Kb:6.5e-09:9.3e-10:3.2:13
chr13	78760000	78800000	Nr2f1:440Kb:6.5e-09:9.3e-10:3.2:13
chr13	78800000	78840000	A830082K12Rik:480Kb:5.9e-05:2.8e-05:3.1:9.9
chr13	78800000	78840000	Nr2f1:480Kb:5.9e-05:2.8e-05:3.1:9.9
chr13	79160000	79200000	A830082K12Rik:840Kb:1.7e-11:8e-13:2.6:15
chr13	79160000	79200000	Nr2f1:840Kb:1.7e-11:8e-13:2.6:15
chr13	81000000	81040000	9330111N05Rik:-80Kb:0:0:6.3:20
chr13	81040000	81080000	Arrdc3:40Kb:2.2e-07:1.9e-08:8.6:17
chr13	81080000	81120000	Arrdc3:80Kb:0:0:6.3:20
chr13	81240000	81280000	Arrdc3:240Kb:5.6e-08:3.2e-09:3.9:13
chr13	81280000	81320000	Arrdc3:280Kb:2.6e-07:2.9e-08:3.7:12
chr13	81440000	81480000	Arrdc3:440Kb:7.7e-07:1.1e-07:3:11
chr13	81960000	82000000	Cetn3:40Kb:5.6e-07:2.4e-08:6.9:17
chr13	82440000	82480000	Cetn3:520Kb:3.5e-09:7.7e-11:4.4:16
chr13	83680000	83720000	Mef2c:40Kb:2.3e-05:5.5e-07:6.9:20
chr13	83880000	83920000	C130071C03Rik:40Kb:7e-05:1.1e-05:8.5:20
chr13	83880000	83920000	Mir9-2:40Kb:7e-05:1.1e-05:8.5:20
chr13	84160000	84200000	C130071C03Rik:320Kb:6.2e-06:5.7e-07:4.6:18
chr13	84160000	84200000	Mir9-2:320Kb:6.2e-06:5.7e-07:4.6:18
chr13	84200000	84240000	C130071C03Rik:360Kb:2.3e-13:1.4e-14:4.4:25
chr13	84200000	84240000	Mir9-2:360Kb:2.3e-13:1.4e-14:4.4:25
chr13	84480000	84520000	C130071C03Rik:640Kb:0:0:3.7:44
chr13	84480000	84520000	Mir9-2:640Kb:0:0:3.7:44
chr13	84720000	84760000	C130071C03Rik:880Kb:7e-05:9.2e-06:3.4:15
chr13	84720000	84760000	Mir9-2:880Kb:7e-05:9.2e-06:3.4:15
chr13	84800000	84840000	C130071C03Rik:960Kb:8e-05:1.5e-05:3.3:15
chr13	84800000	84840000	Mir9-2:960Kb:8e-05:1.5e-05:3.3:15
chr13	89000000	89040000	Edil3:40Kb:6.1e-09:1.6e-10:7.6:16
chr13	89080000	89120000	Edil3:120Kb:7.2e-05:5.8e-06:4.8:11
chr13	89280000	89320000	Edil3:320Kb:1.9e-05:1e-06:3.2:9.7
chr13	91080000	91120000	Atp6ap1l:40Kb:2.2e-08:7.4e-10:4.5:13
chr13	91080000	91120000	Rps23:40Kb:2.2e-08:7.4e-10:4.5:13
chr13	91600000	91640000	Atp6ap1l:560Kb:3.2e-05:2.2e-06:1.7:8.3
chr13	91600000	91640000	Rps23:560Kb:3.2e-05:2.2e-06:1.7:8.3
chr13	92760000	92800000	Ckmt2:760Kb:1.5e-05:3.6e-07:1.6:14
chr13	95760000	95800000	Mir1940:-320Kb:1.4e-09:3.1e-11:4.2:17
chr13	95760000	95800000	Snora47:-320Kb:1.4e-09:3.1e-11:4.2:17
chr13	95760000	95800000	Zbed3:-320Kb:1.4e-09:3.1e-11:4.2:17
chr13	95800000	95840000	Pde8b:-200Kb:4.9e-05:1e-06:5.6:15
chr13	96560000	96600000	Iqgap2:-80Kb:2.4e-05:5.2e-07:8.3:19
chr13	98000000	98040000	Gm5086:-320Kb:0:0:6.8:28
chr13	98160000	98200000	Enc1:160Kb:1.6e-05:2.7e-06:8.9:21
chr13	98200000	98240000	Gm5086:-120Kb:3.4e-05:1.6e-06:9.8:22
chr13	98280000	98320000	Enc1:280Kb:9.5e-05:2.1e-05:7.3:18
chr13	98320000	98360000	Enc1:320Kb:0:0:6.8:28
chr13	98360000	98400000	Enc1:360Kb:1.1e-05:1.5e-06:6.3:18
chr13	98400000	98440000	Enc1:400Kb:4.5e-07:2.5e-08:5.9:20
chr13	98400000	98440000	Gm5086:80Kb:6e-05:4.3e-06:11:23
chr13	98520000	98560000	Enc1:520Kb:4.2e-05:8.2e-06:5.1:16
chr13	98640000	98680000	Enc1:640Kb:2.3e-06:2.5e-07:4.5:18
chr13	98680000	98720000	Enc1:680Kb:7.4e-07:6.1e-08:4.4:18
chr13	99640000	99680000	2310020H05Rik:-200Kb:4.1e-06:1.6e-07:8.2:21
chr13	99680000	99720000	2310020H05Rik:-160Kb:0:0:9:31
chr13	99840000	99880000	Tnpo1:160Kb:0:0:9:31
chr13	100520000	100560000	Map1b:240Kb:3.5e-07:7.2e-09:8.7:23
chr13	100600000	100640000	6430562O15Rik:440Kb:5.6e-06:1.1e-07:4.9:17
chr13	101240000	101280000	Ocln:-80Kb:6.4e-05:1.3e-06:5.1:14
chr13	102440000	102480000	Slc30a5:840Kb:8.5e-07:1.8e-08:3.3:16
chr13	104720000	104760000	Erbb2ip:40Kb:7.4e-06:3.4e-07:13:22
chr13	104760000	104800000	Erbb2ip:80Kb:2.1e-05:1.5e-06:8.7:18
chr13	104800000	104840000	Erbb2ip:120Kb:6.6e-13:1.5e-14:7:21
chr13	104880000	104920000	Erbb2ip:200Kb:9.4e-05:8.7e-06:5.3:13
chr13	105560000	105600000	Adamts6:520Kb:3.3e-05:7e-07:3.6:14
chr13	105720000	105760000	4933425L06Rik:-120Kb:7.8e-15:4.4e-16:7.1:23
chr13	105720000	105760000	Rgs7bp:-120Kb:7.8e-15:4.4e-16:7.1:23
chr13	105760000	105800000	4933425L06Rik:-80Kb:0:0:8.6:27
chr13	105760000	105800000	Rgs7bp:-80Kb:0:0:8.6:27
chr13	105800000	105840000	4933425L06Rik:-40Kb:1.6e-09:1.3e-10:12:24
chr13	105800000	105840000	Rgs7bp:-40Kb:1.6e-09:1.3e-10:12:24
chr13	106000000	106040000	4933425L06Rik:160Kb:4.9e-05:5.6e-06:6.2:15
chr13	106000000	106040000	Rgs7bp:160Kb:4.9e-05:5.6e-06:6.2:15
chr13	110560000	110600000	Mir1904:-120Kb:8.9e-08:4.2e-09:8.6:22
chr13	110600000	110640000	Mir1904:-80Kb:1.5e-08:3.6e-10:12:27
chr13	111160000	111200000	3110015C05Rik:-840Kb:1.4e-10:3e-12:4.1:22
chr13	111160000	111200000	Actbl2:-880Kb:3.3e-07:6.9e-09:4:19
chr13	111320000	111360000	Plk2:160Kb:4.9e-12:1.7e-13:7.7:27
chr13	111360000	111400000	Plk2:200Kb:9.3e-06:2e-06:7.1:20
chr13	111400000	111440000	Plk2:240Kb:4.8e-06:8.5e-07:6.6:20
chr13	111680000	111720000	Plk2:520Kb:1.1e-05:2.8e-06:4.9:17
chr13	111760000	111800000	Plk2:600Kb:1.1e-05:3.2e-06:4.7:17
chr13	112000000	112040000	Plk2:840Kb:3.1e-10:2.2e-11:4.1:22
chr13	112040000	112080000	Plk2:880Kb:2.1e-07:2.2e-08:4:19
chr13	112160000	112200000	Plk2:1000Kb:1.2e-06:1.7e-07:3.8:18
chr13	113040000	113080000	Map3k1:480Kb:6.3e-05:1.7e-06:3.8:13
chr13	113760000	113800000	Gpx8:-40Kb:4.1e-05:9.4e-07:11:19
chr13	113760000	113800000	Mir449a:-40Kb:4.1e-05:9.4e-07:11:19
chr13	113760000	113800000	Mir449b:-40Kb:4.1e-05:9.4e-07:11:19
chr13	113760000	113800000	Mir449c:-40Kb:4.1e-05:9.4e-07:11:19
chr13	113800000	113840000	Ccno:40Kb:3.5e-05:7.3e-07:11:19
chr13	113800000	113840000	Mcin:40Kb:3.5e-05:7.3e-07:11:19
chr13	114040000	114080000	Snx18:-360Kb:6.5e-10:3.4e-11:3.9:16
[truncated: 5,088 more rows]
