# Supplementary material for: Promoter-enhancer interactions identified from Hi-C data using probabilistic models and hierarchical topological domains
Source: Nat Commun. 2017 Dec 21;8:2237. doi: 10.1038/s41467-017-02386-3 (PMC5740158; doi:10.1038/s41467-017-02386-3)
Supplement: Supplementary file 5 — Supplementary Data 2 [file 41467_2017_2386_MOESM5_ESM.zip › mES.enh_1e-10.bed]

chr1	4800000	4840000	Lypla1:40Kb:0:0:53:1.1e+02
chr1	4800000	4840000	Mrpl15:40Kb:0:0:53:1.1e+02
chr1	15720000	15760000	Terf1:-40Kb:6e-14:1.2e-15:43:78
chr1	21120000	21160000	Efhc1:200Kb:4.2e-14:1e-15:25:61
chr1	24720000	24760000	Lmbrd1:40Kb:0:0:37:72
chr1	30840000	30880000	Phf3:-80Kb:0:0:33:82
chr1	30960000	31000000	Phf3:40Kb:0:0:45:92
chr1	36200000	36240000	Uggt1:-80Kb:8.4e-14:1.8e-15:38:1e+02
chr1	39400000	39440000	Cnot11:-160Kb:1.8e-11:4.1e-13:28:63
chr1	39560000	39600000	Rpl31:160Kb:2.5e-11:5.5e-13:28:63
chr1	71640000	71680000	Apol7d:-40Kb:0:0:50:1e+02
chr1	71640000	71680000	Atic:40Kb:0:0:50:1.2e+02
chr1	71640000	71680000	Fn1:-40Kb:0:0:50:1e+02
chr1	74560000	74600000	Bcs1l:-40Kb:8.1e-12:1.8e-13:17:85
chr1	74560000	74600000	Zfp142:-40Kb:8.1e-12:1.8e-13:17:85
chr1	74600000	74640000	Plcd4:40Kb:1.5e-14:3.3e-16:17:85
chr1	74600000	74640000	Rqcd1:80Kb:3.1e-11:7e-13:10:70
chr1	74600000	74640000	Usp37:40Kb:1.5e-14:3.3e-16:17:85
chr1	85080000	85120000	C130026I21Rik:-160Kb:0:0:24:1.5e+02
chr1	85160000	85200000	C130026I21Rik:-80Kb:0:0:32:1.5e+02
chr1	85240000	85280000	A530032D15Rik:160Kb:0:0:24:1.5e+02
chr1	85240000	85280000	Gm7609:80Kb:0:0:32:1.5e+02
chr1	95720000	95760000	Gm9994:-80Kb:0:0:12:92
chr1	95800000	95840000	D2hgdh:80Kb:0:0:12:92
chr1	95800000	95840000	Gal3st2:80Kb:0:0:12:92
chr1	95800000	95840000	Gm6086:-80Kb:0:0:26:1.1e+02
chr1	95800000	95840000	Neu4:-80Kb:0:0:26:1.1e+02
chr1	95800000	95840000	Pdcd1:-120Kb:0:0:23:1e+02
chr1	95880000	95920000	Gm9994:80Kb:0:0:26:1.1e+02
chr1	95920000	95960000	Gm9994:120Kb:0:0:23:1e+02
chr1	133000000	133040000	Eif2d:-40Kb:4.5e-13:9.8e-15:52:99
chr1	133040000	133080000	Dyrk3:40Kb:4e-13:8.3e-15:52:99
chr1	138600000	138640000	Gm16880:40Kb:9.2e-11:1.9e-12:56:1.1e+02
chr1	138600000	138640000	Gm19705:40Kb:9.2e-11:1.9e-12:56:1.1e+02
chr1	148280000	148320000	Fam5c:-40Kb:7e-13:1.5e-14:33:60
chr1	173440000	173480000	Cd244:-40Kb:0:0:60:1.9e+02
chr1	173480000	173520000	Itln1:40Kb:0:0:60:1.9e+02
chr1	175640000	175680000	Ifi203:-200Kb:1.3e-13:7.2e-15:24:76
chr1	175640000	175680000	Mnda:-200Kb:1.3e-13:7.2e-15:24:76
chr1	175760000	175800000	Ifi202b:-120Kb:6.6e-12:3.4e-13:28:76
chr1	175800000	175840000	Ifi203:-40Kb:3.3e-12:2.6e-13:39:87
chr1	175800000	175840000	Mnda:-40Kb:3.3e-12:2.6e-13:39:87
chr1	175840000	175880000	AI607873:200Kb:1.7e-12:3.4e-14:24:76
chr1	175840000	175880000	Ifi202b:-40Kb:0:0:39:1.2e+02
chr1	175840000	175880000	Mndal:40Kb:2.2e-11:5.1e-13:39:87
chr1	175880000	175920000	Ifi203:40Kb:0:0:39:1.2e+02
chr1	175880000	175920000	Mnda:40Kb:0:0:39:1.2e+02
chr1	180160000	180200000	Desi2:80Kb:5.6e-12:1.2e-13:42:89
chr1	180280000	180320000	Cox20:40Kb:0:0:56:1.2e+02
chr1	180280000	180320000	Efcab2:-40Kb:3e-14:6.7e-16:56:1.1e+02
chr1	180280000	180320000	Hnrnpu:40Kb:0:0:56:1.2e+02
chr1	184000000	184040000	Enah:80Kb:1.2e-12:2.6e-14:34:1.1e+02
chr1	186760000	186800000	Rab3gap2:-240Kb:8.9e-13:2e-14:21:60
chr1	188640000	188680000	D1Pas1:-120Kb:1.2e-12:2.6e-14:25:56
chr1	193840000	193880000	Mir3473c:40Kb:0:0:45:1.1e+02
chr1	193840000	193880000	Rd3:40Kb:0:0:45:1.1e+02
chr10	21920000	21960000	H60b:-40Kb:0:0:1e+02:4.5e+02
chr10	30440000	30480000	Gm20300:120Kb:1.5e-13:6.6e-15:32:73
chr10	30440000	30480000	Hint3:120Kb:1.5e-13:6.6e-15:32:73
chr10	30440000	30480000	Trmt11:120Kb:1.5e-13:6.6e-15:32:73
chr10	30520000	30560000	Gm20300:200Kb:1.5e-14:3.3e-16:27:70
chr10	30520000	30560000	Hint3:200Kb:1.5e-14:3.3e-16:27:70
chr10	30520000	30560000	Trmt11:200Kb:1.5e-14:3.3e-16:27:70
chr10	62200000	62240000	Stox1:40Kb:0:0:27:1.2e+02
chr10	66360000	66400000	Jmjd1c:-200Kb:0:0:31:1.1e+02
chr10	83040000	83080000	A230046K03Rik:40Kb:0:0:52:1.1e+02
chr10	90560000	90600000	Tmpo:-40Kb:0:0:49:90
chr10	90600000	90640000	Slc25a3:40Kb:5.1e-15:1.1e-16:49:90
chr10	107840000	107880000	Pawr:80Kb:0:0:37:96
chr10	110280000	110320000	1700020G17Rik:-40Kb:2e-13:4.1e-15:64:1.1e+02
chr10	110280000	110320000	Csrp2:-40Kb:2e-13:4.1e-15:64:1.1e+02
chr10	122240000	122280000	Mirlet7i:-160Kb:1.9e-11:4.2e-13:28:64
chr11	3000000	3040000	Eif4enif1:-80Kb:0:0:0.56:6.3e+02
chr11	3000000	3040000	Sfi1:-80Kb:0:0:0.56:6.3e+02
chr11	3040000	3080000	Eif4enif1:-40Kb:0:0:1.2e+02:7.8e+02
chr11	3040000	3080000	Pisd-ps1:40Kb:0:0:0.92:1.4e+03
chr11	3040000	3080000	Pisd-ps3:40Kb:0:0:0.92:1.4e+03
chr11	3040000	3080000	Sfi1:-40Kb:0:0:1.2e+02:7.8e+02
chr11	3080000	3120000	Pisd-ps1:80Kb:0:0:0.56:6.3e+02
chr11	3080000	3120000	Pisd-ps3:80Kb:0:0:0.56:6.3e+02
chr11	6640000	6680000	Gm11978:80Kb:1.4e-13:3.3e-15:40:1e+02
chr11	8880000	8920000	Upp1:-120Kb:9.8e-11:2e-12:43:90
chr11	20000000	20040000	Cep68:-120Kb:0:0:7.8:84
chr11	20040000	20080000	Cep68:-80Kb:1.7e-15:1.1e-16:10:82
chr11	20040000	20080000	Rab1:-40Kb:9.1e-14:4.1e-15:81:1.5e+02
chr11	20080000	20120000	Cep68:-40Kb:0:0:16:94
chr11	20120000	20160000	Actr2:120Kb:0:0:7.8:84
chr11	20120000	20160000	Rab1:40Kb:0:0:16:94
chr11	22520000	22560000	Zrsr1:-320Kb:0:0:25:99
chr11	29440000	29480000	Rtn4:-120Kb:4.3e-14:8.9e-16:41:92
chr11	29560000	29600000	1700034F02Rik:120Kb:1e-14:2.2e-16:41:92
chr11	29560000	29600000	Rps27a:120Kb:1e-14:2.2e-16:41:92
chr11	40480000	40520000	Hmmr:-40Kb:0:0:0:81
chr11	40480000	40520000	Nudcd2:-40Kb:0:0:0:81
chr11	40520000	40560000	Mat2b:40Kb:0:0:0:81
chr11	43360000	43400000	C1qtnf2:80Kb:6.8e-12:1.5e-13:35:70
chr11	48640000	48680000	Gnb2l1:40Kb:0:0:53:1.2e+02
chr11	48640000	48680000	Snord95:40Kb:0:0:53:1.2e+02
chr11	48640000	48680000	Snord96a:40Kb:0:0:53:1.2e+02
chr11	48640000	48680000	Trim41:40Kb:0:0:53:1.2e+02
chr11	48640000	48680000	Trim7:40Kb:0:0:53:1.2e+02
chr11	53160000	53200000	Leap2:-40Kb:1.5e-11:3.3e-13:61:1.2e+02
chr11	53200000	53240000	Aff4:40Kb:1.4e-11:3e-13:61:1.2e+02
chr11	57720000	57760000	Sap30l:120Kb:1.8e-11:3.8e-13:37:82
chr11	57760000	57800000	Larp1:-40Kb:0:0:55:1.3e+02
chr11	66680000	66720000	Tmem220:-120Kb:2.7e-13:1.2e-14:29:75
chr11	66760000	66800000	Tmem220:-40Kb:0:0:49:1e+02
chr11	66800000	66840000	Gm12298:40Kb:0:0:49:1e+02
chr11	67160000	67200000	2310065F04Rik:240Kb:6.4e-13:1.5e-14:25:70
chr11	68680000	68720000	Arhgef15:-80Kb:0:0:17:1.1e+02
chr11	68680000	68720000	Ctc1:-120Kb:5.1e-15:2.2e-16:12:87
chr11	68680000	68720000	Mir3062:-120Kb:5.1e-15:2.2e-16:12:87
chr11	68680000	68720000	Pfas:-120Kb:5.1e-15:2.2e-16:12:87
chr11	68680000	68720000	Rangrf:-80Kb:0:0:17:1.1e+02
chr11	68680000	68720000	Slc25a35:-80Kb:0:0:17:1.1e+02
chr11	68720000	68760000	Arhgef15:-40Kb:0:0:32:1.2e+02
chr11	68720000	68760000	Ctc1:-80Kb:0:0:17:1.1e+02
chr11	68720000	68760000	Mir3062:-80Kb:0:0:17:1.1e+02
chr11	68720000	68760000	Pfas:-80Kb:0:0:17:1.1e+02
chr11	68720000	68760000	Rangrf:-40Kb:0:0:32:1.2e+02
chr11	68720000	68760000	Slc25a35:-40Kb:0:0:32:1.2e+02
chr11	68760000	68800000	Gm15772:80Kb:0:0:17:1.1e+02
chr11	68760000	68800000	Odf4:40Kb:0:0:32:1.2e+02
chr11	68760000	68800000	Rnf222:80Kb:0:0:17:1.1e+02
chr11	68760000	68800000	Rpl26:80Kb:0:0:17:1.1e+02
chr11	68800000	68840000	Gm15772:120Kb:2.5e-15:1.1e-16:12:87
chr11	68800000	68840000	Odf4:80Kb:0:0:17:1.1e+02
chr11	68800000	68840000	Rnf222:120Kb:2.5e-15:1.1e-16:12:87
chr11	68800000	68840000	Rpl26:120Kb:2.5e-15:1.1e-16:12:87
chr11	69520000	69560000	Cd68:80Kb:4.4e-13:8.5e-15:60:1.3e+02
chr11	69520000	69560000	Fxr2:80Kb:4.4e-13:8.5e-15:60:1.3e+02
chr11	69520000	69560000	Mir1934:80Kb:4.4e-13:8.5e-15:60:1.3e+02
chr11	69520000	69560000	Mir467f:80Kb:4.4e-13:8.5e-15:60:1.3e+02
chr11	69520000	69560000	Mpdu1:80Kb:4.4e-13:8.5e-15:60:1.3e+02
chr11	69520000	69560000	Sox15:80Kb:4.4e-13:8.5e-15:60:1.3e+02
chr11	70800000	70840000	6330403K07Rik:-40Kb:2.5e-14:1.1e-15:0:55
chr11	70840000	70880000	Derl2:40Kb:6.1e-13:1.3e-14:0:55
chr11	70840000	70880000	Dhx33:40Kb:6.1e-13:1.3e-14:0:55
chr11	70840000	70880000	Mis12:40Kb:6.1e-13:1.3e-14:0:55
chr11	70840000	70880000	Nlrp1a:-80Kb:8e-12:3.6e-13:0:50
chr11	70880000	70920000	6330403K07Rik:40Kb:0:0:0:60
chr11	70880000	70920000	Nlrp1a:-40Kb:0:0:0:69
chr11	70920000	70960000	6330403K07Rik:80Kb:8.7e-12:5.8e-13:0:50
chr11	78000000	78040000	Spag5:-80Kb:0:0:63:2.1e+02
chr11	78080000	78120000	Proca1:80Kb:0:0:63:2.1e+02
chr11	78080000	78120000	Rab34:80Kb:0:0:63:2.1e+02
chr11	79880000	79920000	Adap2:-80Kb:4e-11:7.7e-13:73:1.5e+02
chr11	79880000	79920000	Rnf135:-80Kb:4e-11:7.7e-13:73:1.5e+02
chr11	79960000	80000000	Atad5:80Kb:4.3e-11:9e-13:73:1.5e+02
chr11	79960000	80000000	Crlf3:80Kb:4.3e-11:9e-13:73:1.5e+02
chr11	88880000	88920000	Trim25:40Kb:0:0:70:1.3e+02
chr11	94680000	94720000	Col1a1:-80Kb:1.8e-11:3.9e-13:52:1.1e+02
chr11	94760000	94800000	Gm11544:80Kb:4.9e-11:1.1e-12:52:1.1e+02
chr11	94760000	94800000	Tmem92:80Kb:4.9e-11:1.1e-12:52:1.1e+02
chr11	104160000	104200000	Kansl1:-120Kb:4.7e-11:9.6e-13:44:91
chr11	116640000	116680000	BC018473:40Kb:0:0:72:2.1e+02
chr11	116640000	116680000	St6galnac1:40Kb:0:0:72:2.1e+02
chr12	25120000	25160000	Cys1:-240Kb:5.6e-14:1.2e-15:26:66
chr12	25120000	25160000	Rrm2:-240Kb:5.6e-14:1.2e-15:26:66
chr12	34040000	34080000	Twistnb:-40Kb:0:0:52:1.1e+02
chr12	34080000	34120000	Efcab10:40Kb:0:0:52:1.1e+02
chr12	73920000	73960000	Six6:-120Kb:0:0:46:1.3e+02
chr12	81840000	81880000	1700052I22Rik:-160Kb:4.5e-13:9.3e-15:36:1.1e+02
chr12	82000000	82040000	Ccdc177:160Kb:3.5e-13:7.1e-15:36:1.1e+02
chr12	92520000	92560000	Dio2:560Kb:1e-12:2.3e-14:11:43
chr12	92840000	92880000	Ston2:-160Kb:0:0:27:86
chr12	99880000	99920000	Ptpn21:-80Kb:7.8e-11:1.7e-12:40:77
chr12	99880000	99920000	Zc3h14:-80Kb:7.8e-11:1.7e-12:40:77
chr12	106880000	106920000	Ak7:-40Kb:2.7e-11:6e-13:63:1.1e+02
chr12	106880000	106920000	Atg2b:-40Kb:2.7e-11:6e-13:63:1.1e+02
chr12	106880000	106920000	Gskip:-40Kb:2.7e-11:6e-13:63:1.1e+02
chr12	106960000	107000000	Papola:-40Kb:9.1e-11:3.8e-12:63:1.1e+02
chr12	107040000	107080000	Papola:40Kb:5.1e-12:1.1e-13:63:1.1e+02
chr12	112840000	112880000	2810029C07Rik:40Kb:8e-11:1.7e-12:59:1.1e+02
chr12	112840000	112880000	Mark3:40Kb:8e-11:1.7e-12:59:1.1e+02
chr13	8800000	8840000	Wdr37:-40Kb:4.1e-12:8.6e-14:55:91
chr13	12840000	12880000	Prl2c3:-40Kb:0:0:1.5e+02:6.4e+02
chr13	12840000	12880000	Prl2c4:-40Kb:0:0:1.5e+02:6.4e+02
chr13	12960000	13000000	Prl2c3:80Kb:0:0:90:6.9e+02
chr13	12960000	13000000	Prl2c4:80Kb:0:0:90:6.9e+02
chr13	13000000	13040000	Prl2c3:120Kb:0:0:68:7.4e+02
chr13	13000000	13040000	Prl2c4:120Kb:0:0:68:7.4e+02
chr13	17920000	17960000	Rala:-80Kb:5.6e-11:1.1e-12:43:77
chr13	19600000	19640000	Epdr1:-80Kb:3.9e-11:8.6e-13:40:81
chr13	19600000	19640000	Sfrp4:-80Kb:3.9e-11:8.6e-13:40:81
chr13	21800000	21840000	Hist1h2ao:-80Kb:1.7e-13:3.7e-15:51:1.3e+02
chr13	21800000	21840000	Hist1h2ap:-80Kb:1.7e-13:3.7e-15:51:1.3e+02
chr13	21800000	21840000	Hist1h4m:-80Kb:1.7e-13:3.7e-15:51:1.3e+02
chr13	21800000	21840000	Hist1h4n:-80Kb:1.7e-13:3.7e-15:51:1.3e+02
chr13	21880000	21920000	Hist1h2ai:80Kb:1.6e-13:3.2e-15:51:1.3e+02
chr13	21880000	21920000	Hist1h2bl:80Kb:1.6e-13:3.2e-15:51:1.3e+02
chr13	21880000	21920000	Hist1h2bm:80Kb:1.6e-13:3.2e-15:51:1.3e+02
chr13	21880000	21920000	Hist1h3h:80Kb:1.6e-13:3.2e-15:51:1.3e+02
chr13	21880000	21920000	Hist1h4j:80Kb:1.6e-13:3.2e-15:51:1.3e+02
chr13	21920000	21960000	Zfp184:-80Kb:0:0:51:1.4e+02
chr13	22000000	22040000	Hist1h2bq:80Kb:0:0:51:1.4e+02
chr13	22000000	22040000	Hist1h2br:80Kb:0:0:51:1.4e+02
chr13	22000000	22040000	Prss16:-80Kb:0:0:51:1.5e+02
chr13	22080000	22120000	Hist1h2bq:160Kb:2.4e-11:1e-12:31:1e+02
chr13	22080000	22120000	Hist1h2br:160Kb:2.4e-11:1e-12:31:1e+02
chr13	22080000	22120000	Zfp184:80Kb:0:0:51:1.5e+02
chr13	23360000	23400000	Abt1:-120Kb:0:0:30:1.6e+02
chr13	23400000	23440000	Abt1:-80Kb:4.1e-12:3.6e-13:35:1.1e+02
chr13	23480000	23520000	4933404K08Rik:120Kb:0:0:30:1.6e+02
chr13	23480000	23520000	Hist1h2af:-120Kb:5.5e-15:2.2e-16:26:1.1e+02
chr13	23480000	23520000	Hist1h2bh:-120Kb:5.5e-15:2.2e-16:26:1.1e+02
chr13	23480000	23520000	Hist1h3f:-120Kb:5.5e-15:2.2e-16:26:1.1e+02
chr13	23480000	23520000	Hist1h3g:-120Kb:5.5e-15:2.2e-16:26:1.1e+02
chr13	23480000	23520000	Hist1h4h:-120Kb:5.5e-15:2.2e-16:26:1.1e+02
chr13	23520000	23560000	Btn2a2:-40Kb:4.5e-12:9.1e-14:80:1.5e+02
chr13	23520000	23560000	Hist1h2af:-80Kb:0:0:41:1.5e+02
chr13	23520000	23560000	Hist1h2bh:-80Kb:0:0:41:1.5e+02
chr13	23520000	23560000	Hist1h3f:-80Kb:0:0:41:1.5e+02
chr13	23520000	23560000	Hist1h3g:-80Kb:0:0:41:1.5e+02
chr13	23520000	23560000	Hist1h4h:-80Kb:0:0:41:1.5e+02
chr13	23560000	23600000	Btn1a1:40Kb:2.2e-12:9.6e-14:80:1.5e+02
chr13	23560000	23600000	C230035I16Rik:40Kb:2.2e-12:9.6e-14:80:1.5e+02
chr13	23600000	23640000	Abt1:120Kb:3.9e-15:2.2e-16:26:1.1e+02
chr13	23600000	23640000	Btn1a1:80Kb:0:0:41:1.5e+02
chr13	23600000	23640000	C230035I16Rik:80Kb:0:0:41:1.5e+02
chr13	31320000	31360000	Foxf2:-360Kb:1.3e-11:3e-13:17:48
chr13	31680000	31720000	4930401O12Rik:360Kb:4.1e-11:8.3e-13:17:48
chr13	33440000	33480000	Serpinb9f:40Kb:2.5e-15:1.1e-16:43:1.1e+02
chr13	33520000	33560000	Serpinb9f:120Kb:0:0:26:1.1e+02
chr13	41000000	41040000	Gcnt2:80Kb:1.3e-13:2.9e-15:40:98
chr13	48600000	48640000	Barx1:-120Kb:2.7e-14:6.7e-16:37:83
chr13	48600000	48640000	Ptpdc1:-120Kb:2.7e-14:6.7e-16:37:83
chr13	48720000	48760000	Mirlet7a-1:120Kb:5.8e-14:1.2e-15:37:83
chr13	48720000	48760000	Mirlet7d:120Kb:5.8e-14:1.2e-15:37:83
chr13	48720000	48760000	Mirlet7f-1:120Kb:5.8e-14:1.2e-15:37:83
chr13	48720000	48760000	Zfp169:120Kb:5.8e-14:1.2e-15:37:83
chr13	50200000	50240000	Gm8765:-560Kb:0:0:14:3.1e+02
chr13	50800000	50840000	2310081J21Rik:480Kb:4.5e-12:9e-14:15:1.3e+02
chr13	50800000	50840000	Gm906:480Kb:4.5e-12:9e-14:15:1.3e+02
chr13	50920000	50960000	Gm8765:160Kb:2.5e-11:1.1e-12:23:1.4e+02
chr13	55160000	55200000	Fgfr4:-80Kb:1.4e-12:3.4e-14:50:1e+02
chr13	62600000	62640000	Zfp934:-40Kb:0:0:70:2.3e+02
chr13	62640000	62680000	Mir713:-200Kb:7.4e-11:1.6e-12:34:1.3e+02
chr13	66360000	66400000	Zfp369:1000Kb:1e-12:2.1e-14:1.6:82
chr13	69640000	69680000	Nsun2:-80Kb:0:0:0:37
chr13	69640000	69680000	Srd5a1:-80Kb:0:0:0:37
chr13	69680000	69720000	Nsun2:-40Kb:0:0:0:57
chr13	69680000	69720000	Srd5a1:-40Kb:0:0:0:57
chr13	69760000	69800000	Nsun2:40Kb:0:0:0:42
chr13	69760000	69800000	Srd5a1:40Kb:0:0:0:42
chr13	74480000	74520000	Zfp825:-120Kb:3e-11:1.3e-12:37:77
chr13	74520000	74560000	Zfp825:-80Kb:0:0:43:94
chr13	74600000	74640000	Ccdc127:120Kb:6.8e-11:1.5e-12:37:77
chr13	74600000	74640000	Lrrc14b:120Kb:6.8e-11:1.5e-12:37:77
chr13	74600000	74640000	Sdha:120Kb:6.8e-11:1.5e-12:37:77
chr13	74600000	74640000	Zfp72:120Kb:6.8e-11:1.5e-12:37:77
chr13	101000000	101040000	Naip6:-80Kb:0:0:54:2.2e+02
chr13	101000000	101040000	Naip7:-80Kb:0:0:54:2.2e+02
chr13	101040000	101080000	Naip5:40Kb:0:0:77:1.9e+02
chr13	101040000	101080000	Naip6:-40Kb:1.6e-11:8.3e-13:77:1.4e+02
chr13	101040000	101080000	Naip7:-40Kb:1.6e-11:8.3e-13:77:1.4e+02
chr13	101080000	101120000	Naip5:80Kb:0:0:54:2.2e+02
chr14	35520000	35560000	Wapal:40Kb:2.6e-12:5.2e-14:62:99
chr14	42040000	42080000	Mbl1:80Kb:0:0:29:81
chr14	42040000	42080000	Sftpd:80Kb:0:0:29:81
chr14	44080000	44120000	Ear1:-280Kb:0:0:1.6:2.2e+02
chr14	44680000	44720000	Gm8267:-640Kb:3.3e-14:1.4e-15:3.5:2e+02
chr14	45240000	45280000	Gm8267:-80Kb:0:0:51:3.3e+02
chr14	45320000	45360000	Ear12:640Kb:1.9e-12:4.4e-14:3.5:2e+02
chr14	45320000	45360000	Ear2:640Kb:1.9e-12:4.4e-14:3.5:2e+02
chr14	45320000	45360000	Ear3:640Kb:1.9e-12:4.4e-14:3.5:2e+02
chr14	52760000	52800000	Snord8:-40Kb:1.6e-12:3.3e-14:67:1.4e+02
chr14	52760000	52800000	Supt16:-40Kb:1.6e-12:3.3e-14:67:1.4e+02
chr14	61400000	61440000	Sacs:-320Kb:0:0:21:69
chr14	61720000	61760000	Mipep:320Kb:0:0:21:69
chr14	64080000	64120000	Tdh:-40Kb:0:0:47:98
chr14	69960000	70000000	R3hcc1:-120Kb:0:0:0:57
chr14	71080000	71120000	Fgf17:40Kb:0:0:52:91
chr14	71080000	71120000	Npm2:40Kb:0:0:52:91
chr14	71120000	71160000	Fgf17:80Kb:0:0:38:83
chr14	71120000	71160000	Npm2:80Kb:0:0:38:83
chr14	73560000	73600000	Lpar6:-40Kb:1.6e-13:3.4e-15:43:83
chr14	73560000	73600000	Mir687:-40Kb:1.6e-13:3.4e-15:43:83
chr14	99480000	99520000	Bora:40Kb:9.1e-11:1.9e-12:53:87
chr14	99480000	99520000	Mzt1:40Kb:9.1e-11:1.9e-12:53:87
chr14	99720000	99760000	Klf5:40Kb:4.6e-15:1.1e-16:53:95
chr14	105480000	105520000	Rbm26:-80Kb:5.7e-13:1.2e-14:19:63
chr14	105520000	105560000	Gm17066:40Kb:3.1e-13:1.5e-14:37:81
chr14	105560000	105600000	Gm17066:80Kb:3.1e-13:7.3e-15:19:63
chr15	21320000	21360000	Cdh12:280Kb:2.6e-11:5.6e-13:16:43
chr15	55080000	55120000	Deptor:160Kb:0:0:41:1.2e+02
chr15	55080000	55120000	Dscc1:160Kb:0:0:41:1.2e+02
chr15	55080000	55120000	Gm9920:160Kb:0:0:41:1.2e+02
chr15	57920000	57960000	Atad2:-40Kb:9.4e-15:2.2e-16:68:1.2e+02
chr15	57920000	57960000	Wdyhv1:-40Kb:9.4e-15:2.2e-16:68:1.2e+02
chr15	58240000	58280000	Atad2:280Kb:6.6e-11:3.1e-12:29:77
chr15	58240000	58280000	Wdyhv1:280Kb:6.6e-11:3.1e-12:29:77
chr15	66920000	66960000	Wisp1:200Kb:3.6e-11:7.9e-13:23:68
chr15	73200000	73240000	Ptk2:-40Kb:2.1e-11:4.4e-13:73:1.2e+02
chr15	74720000	74760000	Ly6c1:-120Kb:2.1e-12:4.8e-14:42:1e+02
chr15	81320000	81360000	Ep300:-80Kb:2.1e-12:4.7e-14:76:1.6e+02
chr15	84880000	84920000	5031439G07Rik:80Kb:1.3e-12:2.9e-14:52:1e+02
chr16	4720000	4760000	4930562C15Rik:-80Kb:1.1e-14:2.2e-16:49:99
chr16	4800000	4840000	Hmox2:80Kb:2.2e-14:4.4e-16:49:99
chr16	11200000	11240000	Tnfrsf17:-80Kb:1.4e-13:2.9e-15:44:98
chr16	11280000	11320000	2610020C07Rik:80Kb:3.9e-12:8.2e-14:44:98
chr16	11280000	11320000	Rsl1d1:80Kb:3.9e-12:8.2e-14:44:98
chr16	35480000	35520000	Sema5b:-40Kb:5.1e-12:1.1e-13:50:1.9e+02
chr16	35520000	35560000	1600019K03Rik:40Kb:4.6e-12:9.8e-14:50:1.9e+02
chr16	35520000	35560000	Pdia5:40Kb:4.6e-12:9.8e-14:50:1.9e+02
chr16	38320000	38360000	Adprh:-120Kb:0:0:40:1.2e+02
chr16	38320000	38360000	Cd80:-120Kb:0:0:40:1.2e+02
chr16	38400000	38440000	Cox17:80Kb:7e-11:3.3e-12:46:88
chr16	38400000	38440000	Maats1:80Kb:7e-11:3.3e-12:46:88
chr16	38440000	38480000	Cox17:120Kb:0:0:40:1.2e+02
chr16	38440000	38480000	Maats1:120Kb:0:0:40:1.2e+02
chr16	55960000	56000000	Pcnp:-40Kb:1.7e-11:3.4e-13:51:93
chr16	55960000	56000000	Trmt10c:-40Kb:1.7e-11:3.4e-13:51:93
chr16	56000000	56040000	2310061J03Rik:40Kb:3e-11:6.2e-13:51:93
chr16	56000000	56040000	Rpl24:40Kb:3e-11:6.2e-13:51:93
chr16	56000000	56040000	Zbtb11:40Kb:3e-11:6.2e-13:51:93
chr16	59440000	59480000	4930547E14Rik:-160Kb:0:0:20:76
chr16	59440000	59480000	Arl6:-160Kb:0:0:20:76
chr16	59480000	59520000	4930547E14Rik:-120Kb:1.1e-13:4.9e-15:23:59
chr16	59480000	59520000	Arl6:-120Kb:1.1e-13:4.9e-15:23:59
chr16	59480000	59520000	Crybg3:-40Kb:4.4e-11:9.1e-13:42:74
chr16	59600000	59640000	1700022E09Rik:160Kb:0:0:20:76
chr16	59600000	59640000	Mina:160Kb:0:0:20:76
chr16	69760000	69800000	Speer2:-80Kb:4.1e-11:9.2e-13:24:43
chr16	84760000	84800000	Atp5j:-40Kb:2.7e-11:5.4e-13:48:85
chr16	84760000	84800000	Gabpa:-40Kb:2.7e-11:5.4e-13:48:85
chr16	84760000	84800000	Mrpl39:40Kb:1.2e-11:2.5e-13:48:80
chr16	84800000	84840000	Jam2:40Kb:5.1e-12:1e-13:48:85
chr16	87400000	87440000	B130034C11Rik:-80Kb:4e-12:1.8e-13:32:64
chr16	87400000	87440000	Cct8:-80Kb:4e-12:1.8e-13:32:64
chr16	87440000	87480000	B130034C11Rik:-40Kb:0:0:43:88
chr16	87440000	87480000	Cct8:-40Kb:0:0:43:88
chr16	87480000	87520000	Ltn1:80Kb:9.4e-12:1.9e-13:32:64
chr16	87480000	87520000	Rwdd2b:40Kb:0:0:43:88
chr16	87480000	87520000	Usp16:40Kb:0:0:43:88
chr16	90200000	90240000	Scaf4:-80Kb:0:0:7:87
chr16	90240000	90280000	Scaf4:-40Kb:0:0:11:1.1e+02
chr16	90280000	90320000	Sod1:80Kb:0:0:7:87
chr16	96200000	96240000	Brwd1:-80Kb:1.4e-13:8.3e-15:0:59
chr16	96240000	96280000	Brwd1:-40Kb:0:0:0:1.1e+02
chr16	96240000	96280000	Hmgn1:-80Kb:0:0:0:64
chr16	96240000	96280000	Psmg1:40Kb:0:0:0:1.3e+02
chr16	96280000	96320000	Hmgn1:-40Kb:0:0:0:65
chr16	96280000	96320000	Psmg1:80Kb:1.9e-13:7.7e-15:0:59
chr16	96320000	96360000	Brwd1:40Kb:0:0:0:65
chr17	6080000	6120000	Dynlt1b:-320Kb:1.2e-14:6.7e-16:18:1.6e+02
chr17	6400000	6440000	Rsph3b:-720Kb:0:0:2.2:1.5e+02
chr17	6400000	6440000	Tulp4:320Kb:0:0:18:1.6e+02
chr17	7120000	7160000	Dynlt1b:720Kb:4e-15:1.1e-16:2.2:1.5e+02
chr17	13440000	13480000	Tcp10c:-80Kb:0:0:46:2.5e+02
chr17	13520000	13560000	Smok4a:-160Kb:0:0:30:3.5e+02
chr17	13680000	13720000	Tcp10c:160Kb:0:0:30:3.5e+02
chr17	21400000	21440000	Zfp677:-120Kb:4.8e-11:9.5e-13:35:93
chr17	21520000	21560000	Vmn1r236:120Kb:7.7e-12:2.2e-13:35:93
chr17	23160000	23200000	Vmn2r113:80Kb:3.1e-14:6.7e-16:35:1.4e+02
chr17	24680000	24720000	Npw:-80Kb:4e-13:9.3e-15:46:1e+02
chr17	24680000	24720000	Nthl1:-80Kb:4e-13:9.3e-15:46:1e+02
chr17	24680000	24720000	Slc9a3r2:-80Kb:4e-13:9.3e-15:46:1e+02
chr17	24680000	24720000	Tsc2:-80Kb:4e-13:9.3e-15:46:1e+02
chr17	24880000	24920000	Meiob:-40Kb:2.2e-13:5.3e-15:57:1.1e+02
chr17	24920000	24960000	Hs3st6:40Kb:2.2e-13:4.8e-15:57:1.1e+02
chr17	36200000	36240000	C920025E04Rik:-40Kb:0:0:1e+02:2.9e+02
chr17	36200000	36240000	Gm7030:-40Kb:0:0:1e+02:2.9e+02
chr17	36200000	36240000	H2-T10:-40Kb:0:0:1e+02:2.9e+02
chr17	36240000	36280000	H2-Bl:40Kb:0:0:1e+02:2.9e+02
chr17	38640000	38680000	Gm20410:-40Kb:0:0:44:1.2e+02
chr17	43360000	43400000	Tnfrsf21:240Kb:0:0:25:67
chr17	43640000	43680000	1700071M16Rik:-80Kb:0:0:38:83
chr17	45520000	45560000	Cdc5l:-40Kb:0:0:45:1.3e+02
chr17	45680000	45720000	Capn11:-80Kb:0:0:50:1.3e+02
chr17	45760000	45800000	Hsp90ab1:80Kb:0:0:50:1.3e+02
chr17	45760000	45800000	Nfkbie:80Kb:0:0:50:1.3e+02
chr17	45760000	45800000	Slc35b2:80Kb:0:0:50:1.3e+02
chr17	45760000	45800000	Tmem151b:80Kb:0:0:50:1.3e+02
chr17	79080000	79120000	Strn:-40Kb:1.4e-11:3e-13:0:46
chr17	80520000	80560000	Hnrpll:80Kb:7.8e-12:1.7e-13:41:96
chr17	80560000	80600000	Hnrpll:120Kb:3.6e-11:1.5e-12:35:87
chr18	3040000	3080000	Vmn1r238:-80Kb:0:0:39:1e+02
chr18	21040000	21080000	Rnf138:-80Kb:2.6e-11:5.7e-13:47:98
chr18	21120000	21160000	Trappc8:80Kb:4.7e-11:1e-12:47:98
chr18	21240000	21280000	Mep1b:40Kb:5.1e-15:1.1e-16:50:1.1e+02
chr18	24440000	24480000	Rprd1a:-240Kb:0:0:29:76
chr18	46480000	46520000	Fem1c:-200Kb:1.5e-14:3.3e-16:32:72
chr18	46760000	46800000	Ap3s1:-120Kb:1.1e-14:2.2e-16:40:81
chr18	46760000	46800000	Atg12:-120Kb:1.1e-14:2.2e-16:40:81
chr18	46760000	46800000	Cdo1:-120Kb:1.1e-14:2.2e-16:40:81
chr18	56800000	56840000	Lmnb1:-40Kb:0:0:52:1.1e+02
chr18	61720000	61760000	Gm20748:-40Kb:0:0:57:1.2e+02
chr18	66040000	66080000	Sec11c:80Kb:7e-11:1.4e-12:45:95
chr18	74960000	75000000	Lipg:-160Kb:6.3e-11:1.4e-12:26:68
chr18	84960000	85000000	Cndp2:120Kb:0:0:25:68
chr18	84960000	85000000	Fbxo15:-120Kb:8.9e-14:2e-15:25:64
chr18	85000000	85040000	Fbxo15:-80Kb:5.6e-13:2.5e-14:30:67
chr18	85080000	85120000	Cyb5:80Kb:2.2e-13:4.9e-15:30:67
chr19	10600000	10640000	Ddb1:-80Kb:1.2e-11:2.6e-13:53:1.1e+02
chr19	10600000	10640000	Vwce:-80Kb:1.2e-11:2.6e-13:53:1.1e+02
chr19	23120000	23160000	Klf9:-80Kb:5.2e-15:1.1e-16:42:93
chr19	23120000	23160000	Mir1192:-80Kb:5.2e-15:1.1e-16:42:93
chr19	23160000	23200000	Klf9:-40Kb:7.9e-15:3.3e-16:57:1.1e+02
chr19	23160000	23200000	Mir1192:-40Kb:7.9e-15:3.3e-16:57:1.1e+02
chr19	24240000	24280000	Tjp2:-40Kb:1.4e-12:2.9e-14:54:94
chr19	25520000	25560000	Dmrt3:-160Kb:3e-14:6.7e-16:33:70
chr19	46320000	46360000	Elovl3:120Kb:4.3e-11:9.3e-13:49:1e+02
chr19	46320000	46360000	Gbf1:120Kb:4.3e-11:9.3e-13:49:1e+02
chr19	46320000	46360000	Pitx3:120Kb:4.3e-11:9.3e-13:49:1e+02
chr19	53440000	53480000	Smc3:-200Kb:4.6e-12:1e-13:33:77
chr19	53640000	53680000	Smndc1:200Kb:5.8e-12:1.3e-13:33:77
chr19	55280000	55320000	Vti1a:-80Kb:0:0:28:67
chr19	55280000	55320000	Zdhhc6:-80Kb:0:0:28:67
chr19	55360000	55400000	Gucy2g:80Kb:0:0:28:67
chr2	10200000	10240000	Atp5c1:200Kb:0:0:23:66
chr2	10200000	10240000	Itih2:160Kb:2e-11:4.2e-13:26:63
chr2	10200000	10240000	Itih5:160Kb:2e-11:4.2e-13:26:63
chr2	10200000	10240000	Kin:200Kb:0:0:23:66
chr2	18000000	18040000	Mllt10:40Kb:2.8e-12:6.6e-14:52:90
chr2	18000000	18040000	Skida1:40Kb:2.8e-12:6.6e-14:52:90
chr2	22760000	22800000	Abi1:-120Kb:8.7e-11:7.3e-12:0:53
chr2	22800000	22840000	Abi1:-80Kb:6.3e-13:2.6e-14:0:59
chr2	22840000	22880000	Abi1:-40Kb:3e-12:1.9e-13:0:57
chr2	22840000	22880000	Acbd5:-80Kb:2.6e-11:1.1e-12:0:55
chr2	22880000	22920000	Acbd5:-40Kb:5.2e-15:1.1e-16:0:64
chr2	22920000	22960000	Abi1:40Kb:1.1e-14:2.2e-16:0:64
chr2	25120000	25160000	AA543186:-40Kb:6.2e-12:1.3e-13:70:1.2e+02
chr2	25120000	25160000	Grin1:-40Kb:6.2e-12:1.3e-13:70:1.2e+02
chr2	25120000	25160000	Man1b1:-40Kb:6.2e-12:1.3e-13:70:1.2e+02
chr2	25160000	25200000	Anapc2:40Kb:5.4e-12:1.2e-13:70:1.2e+02
chr2	25160000	25200000	E130003G02Rik:40Kb:5.4e-12:1.2e-13:70:1.2e+02
chr2	25160000	25200000	Lrrc26:40Kb:5.4e-12:1.2e-13:70:1.2e+02
chr2	25160000	25200000	Ssna1:40Kb:5.4e-12:1.2e-13:70:1.2e+02
chr2	25160000	25200000	Tmem210:40Kb:5.4e-12:1.2e-13:70:1.2e+02
chr2	28920000	28960000	Setx:-40Kb:1.5e-12:3e-14:61:1.2e+02
chr2	37520000	37560000	Crb2:-80Kb:2.9e-14:6.7e-16:41:90
chr2	37600000	37640000	Mir5128:80Kb:5.4e-14:1.2e-15:41:90
chr2	51960000	52000000	Rif1:40Kb:8.4e-13:1.6e-14:52:91
chr2	65240000	65280000	Scn3a:-160Kb:0:0:26:80
chr2	69560000	69600000	Ccdc173:-40Kb:0:0:10:1.1e+02
chr2	69560000	69600000	Klhl23:-80Kb:7.8e-13:1.7e-14:6.5:76
chr2	69560000	69600000	Phospho2:-40Kb:0:0:10:1.1e+02
chr2	69600000	69640000	Ppig:40Kb:0:0:10:1.1e+02
chr2	69640000	69680000	Ppig:80Kb:6.7e-13:3.1e-14:6.5:76
chr2	72840000	72880000	1700011J10Rik:40Kb:5.1e-11:1e-12:58:98
chr2	72840000	72880000	Sp3:40Kb:5.1e-11:1e-12:58:98
chr2	75440000	75480000	Gm6793:-40Kb:0:0:61:1.3e+02
chr2	75440000	75480000	Hnrnpa3:-40Kb:0:0:61:1.3e+02
chr2	90080000	90120000	Olfr1274-ps:-160Kb:0:0:18:1.9e+02
chr2	90240000	90280000	Olfr1271:160Kb:0:0:18:1.9e+02
chr2	90240000	90280000	Olfr142:160Kb:0:0:18:1.9e+02
chr2	144240000	144280000	Csrp2bp:80Kb:8.3e-11:1.7e-12:40:83
chr2	144240000	144280000	Pet117:80Kb:8.3e-11:1.7e-12:40:83
chr2	150040000	150080000	Gm14124:-40Kb:2.2e-12:4.7e-14:61:1.4e+02
chr2	150080000	150120000	Zfp937:40Kb:7.8e-13:1.6e-14:61:1.4e+02
chr2	156920000	156960000	Rbl1:-80Kb:3.9e-11:1e-12:22:84
chr2	160520000	160560000	Lpin3:-160Kb:4.7e-13:1.1e-14:35:73
chr2	160520000	160560000	Zhx3:-160Kb:4.7e-13:1.1e-14:35:73
chr2	160680000	160720000	Plcg1:160Kb:7e-13:1.5e-14:35:73
chr2	164600000	164640000	Ctsa:-40Kb:0:0:0:85
chr2	164600000	164640000	Neurl2:-40Kb:0:0:0:85
chr2	164600000	164640000	Pcif1:-80Kb:0:0:0:66
chr2	164600000	164640000	Pltp:-80Kb:0:0:0:66
chr2	164600000	164640000	Spata25:-40Kb:0:0:0:85
chr2	164600000	164640000	Zswim1:-40Kb:0:0:0:85
chr2	164640000	164680000	Acot8:40Kb:0:0:0:85
chr2	164640000	164680000	Pcif1:-40Kb:0:0:0:83
chr2	164640000	164680000	Pltp:-40Kb:0:0:0:83
chr2	164640000	164680000	Snx21:40Kb:0:0:0:85
chr2	164640000	164680000	Tnnc2:40Kb:0:0:0:85
chr2	164640000	164680000	Zswim3:40Kb:0:0:0:85
chr2	164680000	164720000	Acot8:80Kb:0:0:0:66
chr2	164680000	164720000	Ctsa:40Kb:0:0:0:83
chr2	164680000	164720000	Neurl2:40Kb:0:0:0:83
chr2	164680000	164720000	Snx21:80Kb:0:0:0:66
chr2	164680000	164720000	Spata25:40Kb:0:0:0:83
chr2	164680000	164720000	Tnnc2:80Kb:0:0:0:66
chr2	164680000	164720000	Zswim1:40Kb:0:0:0:83
chr2	164680000	164720000	Zswim3:80Kb:0:0:0:66
chr2	165840000	165880000	Ncoa3:40Kb:0:0:68:1.5e+02
chr2	167920000	167960000	Adnp:-80Kb:3.2e-12:1.3e-13:40:86
chr2	167960000	168000000	Adnp:-40Kb:0:0:55:1.1e+02
chr2	168000000	168040000	E130018N17Rik:40Kb:0:0:55:1.1e+02
chr2	170000000	170040000	Zfp217:40Kb:2.5e-11:5.1e-13:53:99
chr2	170320000	170360000	4930470P17Rik:-80Kb:3.2e-14:6.7e-16:36:89
chr2	170400000	170440000	Cyp24a1:80Kb:2.6e-14:5.6e-16:36:89
chr2	170400000	170440000	Gm16796:80Kb:2.6e-14:5.6e-16:36:89
chr2	170400000	170440000	Pfdn4:80Kb:2.6e-14:5.6e-16:36:89
chr2	174960000	175000000	Gm14393:80Kb:0:0:0.25:1.2e+02
chr2	176840000	176880000	Gm14325:-720Kb:2e-14:8.9e-16:0.36:1e+02
chr2	177320000	177360000	Gm14325:-240Kb:0:0:0.66:1.6e+02
chr2	177560000	177600000	Gm14405:720Kb:0:0:0.36:1e+02
chr3	15440000	15480000	LOC100038947:-280Kb:3e-13:1.4e-14:21:1e+02
chr3	15680000	15720000	LOC100038947:-40Kb:0:0:45:1.6e+02
chr3	28840000	28880000	Eif5a2:160Kb:0:0:25:73
chr3	28840000	28880000	Rpl22l1:160Kb:0:0:25:73
chr3	31000000	31040000	Skil:40Kb:0:0:70:1.3e+02
chr3	51240000	51280000	Mgarp:40Kb:0:0:26:97
chr3	51240000	51280000	Naa15:40Kb:0:0:26:97
chr3	51240000	51280000	Ndufc1:40Kb:0:0:26:97
chr3	54600000	54640000	4931419H13Rik:-240Kb:1.5e-14:3.3e-16:18:46
chr3	54600000	54640000	Ccna1:-240Kb:1.5e-14:3.3e-16:18:46
chr3	54840000	54880000	Rfxap:240Kb:1.4e-14:3.3e-16:18:46
chr3	83960000	84000000	Trim2:-120Kb:0:0:30:77
chr3	84080000	84120000	Gm6525:120Kb:4.9e-15:1.1e-16:30:77
chr3	93560000	93600000	Tdpoz3:-40Kb:0:0:38:2.3e+02
chr3	93560000	93600000	Tdpoz4:-40Kb:0:0:38:2.3e+02
chr3	93640000	93680000	Tdpoz3:40Kb:0:0:38:2e+02
chr3	93640000	93680000	Tdpoz4:40Kb:0:0:38:2e+02
chr3	94000000	94040000	Tdpoz3:400Kb:0:0:15:2e+02
chr3	94000000	94040000	Tdpoz4:400Kb:0:0:15:2e+02
chr3	96120000	96160000	Terc:-80Kb:0:0:68:1.8e+02
chr3	100760000	100800000	Cd2:-320Kb:0:0:24:69
chr3	101080000	101120000	Ttf2:320Kb:0:0:24:69
chr3	102840000	102880000	Bcas2:-120Kb:3.2e-13:2.3e-14:13:78
chr3	102880000	102920000	Ampd1:40Kb:2.1e-12:9.5e-14:54:1.2e+02
chr3	102880000	102920000	Bcas2:-80Kb:0:0:18:1.1e+02
chr3	102880000	102920000	Dennd2c:-40Kb:2.6e-13:1.2e-14:54:1.2e+02
chr3	102880000	102920000	Nras:40Kb:2.1e-12:9.5e-14:54:1.2e+02
chr3	102920000	102960000	Bcas2:-40Kb:2.3e-15:1.1e-16:31:1e+02
chr3	102960000	103000000	Ampd1:120Kb:1.1e-12:2.4e-14:13:78
chr3	102960000	103000000	Dennd2c:40Kb:4.9e-15:1.1e-16:31:1e+02
chr3	102960000	103000000	Nras:120Kb:1.1e-12:2.4e-14:13:78
chr3	104560000	104600000	Mov10:-40Kb:3e-13:6.3e-15:46:91
chr3	104600000	104640000	Fam19a3:40Kb:2.5e-13:5.9e-15:46:91
chr3	104600000	104640000	Ppm1j:40Kb:2.5e-13:5.9e-15:46:91
chr3	104600000	104640000	Rhoc:40Kb:2.5e-13:5.9e-15:46:91
chr3	105920000	105960000	Chi3l4:-80Kb:3e-15:2.2e-16:39:1.2e+02
chr3	105960000	106000000	Chi3l4:-40Kb:0:0:53:1.5e+02
chr3	106000000	106040000	Chi3l3:40Kb:0:0:53:1.5e+02
chr3	106040000	106080000	Chi3l3:80Kb:0:0:39:1.3e+02
chr3	106040000	106080000	Chi3l4:40Kb:0:0:53:1.5e+02
chr3	106080000	106120000	Chi3l3:120Kb:5.8e-13:4.8e-14:33:1e+02
chr3	108080000	108120000	Gm12522:-80Kb:9.9e-11:2e-12:45:88
chr3	108080000	108120000	Mybphl:-80Kb:9.9e-11:2e-12:45:88
chr3	108080000	108120000	Psrc1:-80Kb:9.9e-11:2e-12:45:88
chr3	116320000	116360000	Slc35a3:-80Kb:4.5e-12:2.1e-13:41:85
chr3	116360000	116400000	Slc35a3:-40Kb:0:0:53:1.1e+02
chr3	116400000	116440000	Hiat1:40Kb:0:0:53:1.1e+02
chr3	127440000	127480000	Neurog2:120Kb:1.2e-11:2.5e-13:27:62
chr3	129360000	129400000	Enpep:360Kb:6.2e-11:1.5e-12:24:58
chr3	131120000	131160000	Sgms2:80Kb:2.9e-12:5.9e-14:33:78
chr3	133120000	133160000	Tet2:-80Kb:5.5e-11:1.3e-12:34:70
chr3	144640000	144680000	Clca2:160Kb:0:0:29:79
chr3	144640000	144680000	Clca4:160Kb:0:0:29:79
chr3	144680000	144720000	Clca2:200Kb:0:0:27:84
chr3	144680000	144720000	Clca4:200Kb:0:0:27:84
chr3	153560000	153600000	Acadm:-40Kb:4.7e-12:1.1e-13:47:82
chr3	153560000	153600000	Slc44a5:-40Kb:4.7e-12:1.1e-13:47:82
chr3	153600000	153640000	Msh4:40Kb:1.3e-11:2.5e-13:47:82
chr3	153600000	153640000	Rabggtb:40Kb:1.3e-11:2.5e-13:47:82
chr3	153600000	153640000	Snord45b:40Kb:1.3e-11:2.5e-13:47:82
chr3	153600000	153640000	Snord45c:40Kb:1.3e-11:2.5e-13:47:82
chr3	157560000	157600000	Ankrd13c:-40Kb:0:0:0:94
chr3	157560000	157600000	Lrrc40:-120Kb:0:0:0:67
chr3	157560000	157600000	Srsf11:-120Kb:0:0:0:67
chr3	157600000	157640000	Cth:40Kb:0:0:0:94
chr3	157600000	157640000	Lrrc40:-80Kb:1.3e-15:1.1e-16:0:61
chr3	157600000	157640000	Srsf11:-80Kb:1.3e-15:1.1e-16:0:61
chr3	157640000	157680000	Ankrd13c:40Kb:0:0:0:92
chr3	157640000	157680000	Cth:80Kb:0:0:0:82
chr3	157640000	157680000	Lrrc40:-40Kb:0:0:0:62
chr3	157640000	157680000	Srsf11:-40Kb:0:0:0:62
chr3	157680000	157720000	Ankrd13c:80Kb:1.8e-15:1.1e-16:0:61
chr3	157680000	157720000	Cth:120Kb:0:0:0:67
chr3	157720000	157760000	Lrrc40:40Kb:1.3e-15:1.1e-16:0:61
chr3	157720000	157760000	Srsf11:40Kb:1.3e-15:1.1e-16:0:61
chr4	10960000	11000000	Plekhf2:40Kb:2.5e-12:5.6e-14:51:1.1e+02
chr4	21640000	21680000	Tstd3:-40Kb:1.2e-13:2.6e-15:57:1.1e+02
chr4	21640000	21680000	Usp45:-40Kb:1.2e-13:2.6e-15:57:1.1e+02
chr4	21680000	21720000	Ccnc:40Kb:7.8e-14:1.7e-15:57:1.1e+02
chr4	32800000	32840000	Mdn1:80Kb:1.1e-14:2.2e-16:46:1.1e+02
chr4	32840000	32880000	Mdn1:120Kb:5.5e-11:2.3e-12:38:95
chr4	34720000	34760000	2410114N07Rik:-120Kb:4.8e-11:1.1e-12:41:79
chr4	34720000	34760000	Cga:-120Kb:4.8e-11:1.1e-12:41:79
chr4	34840000	34880000	Smim8:120Kb:5.3e-11:1.1e-12:41:79
chr4	49320000	49360000	Acnat2:-80Kb:0:0:34:84
chr4	60040000	60080000	Mup6:40Kb:0:0:28:1.3e+02
chr4	61160000	61200000	Mup21:-640Kb:1.2e-11:2.5e-13:1.3:68
chr4	61160000	61200000	Mup5:-320Kb:4.1e-11:8.1e-13:2.1:69
chr4	61480000	61520000	Mup16:320Kb:2.1e-12:1.6e-13:2.1:69
chr4	61520000	61560000	Mup16:360Kb:0:0:1.9:1.2e+02
chr4	61560000	61600000	Mup16:400Kb:0:0:1.8:82
chr4	61800000	61840000	Mup16:640Kb:3e-12:3.1e-13:1.3:68
chr4	62080000	62120000	4933430I17Rik:-80Kb:7e-11:1.7e-12:8.1:69
chr4	62080000	62120000	Alad:-80Kb:7e-11:1.7e-12:8.1:69
chr4	62080000	62120000	Hdhd3:-80Kb:7e-11:1.7e-12:8.1:69
chr4	62080000	62120000	Pole3:-80Kb:7e-11:1.7e-12:8.1:69
chr4	86320000	86360000	Plin2:40Kb:1.1e-14:2.2e-16:50:1e+02
chr4	86400000	86440000	Dennd4c:40Kb:0:0:0:60
chr4	86440000	86480000	Dennd4c:80Kb:2.9e-14:1.2e-15:0:50
chr4	86440000	86480000	Rps6:-40Kb:0:0:0:59
chr4	86480000	86520000	Acer2:-40Kb:0:0:0:56
chr4	86520000	86560000	Rps6:40Kb:0:0:0:56
chr4	101520000	101560000	Gm12789:-120Kb:0:0:32:84
chr4	104960000	105000000	Ppap2b:160Kb:2.8e-14:7.8e-16:26:64
chr4	116880000	116920000	Gm1661:-40Kb:1.4e-11:3.3e-13:65:1.2e+02
chr4	116880000	116920000	Tmem53:-40Kb:1.4e-11:3.3e-13:65:1.2e+02
chr4	128880000	128920000	Sync:-80Kb:1.1e-14:2.2e-16:53:1.2e+02
chr4	133360000	133400000	Pigv:160Kb:2.1e-11:4.4e-13:33:84
chr4	135560000	135600000	Rpl11:-40Kb:2.1e-13:4.3e-15:0:59
chr4	135600000	135640000	Tceb3:40Kb:2.5e-13:5e-15:0:59
chr4	137080000	137120000	1700013G24Rik:80Kb:1.6e-12:3.4e-14:46:1e+02
chr4	137080000	137120000	Hspg2:80Kb:1.6e-12:3.4e-14:46:1e+02
chr4	137080000	137120000	Ldlrad2:-40Kb:9.8e-11:2.2e-12:60:1.1e+02
chr4	137080000	137120000	Usp48:-40Kb:9.8e-11:2.2e-12:60:1.1e+02
chr4	138960000	139000000	Ubr4:40Kb:3.1e-12:1.4e-13:61:1.1e+02
chr4	139000000	139040000	Ubr4:80Kb:0:0:46:1e+02
chr4	143640000	143680000	Oog3:-80Kb:2.3e-11:4.8e-13:24:91
chr4	143720000	143760000	Pramel4:80Kb:7.7e-12:1.7e-13:24:91
chr4	145000000	145040000	Gm13034:-1000Kb:0:0:6.2:6.7e+02
chr4	145040000	145080000	Gm13034:-960Kb:0:0:6.3:6.3e+02
chr4	145680000	145720000	Gm13251:-40Kb:0:0:30:6e+02
chr4	145720000	145760000	Gm13034:-280Kb:0:0:12:5.3e+02
chr4	145720000	145760000	Gm13247:40Kb:0:0:30:6e+02
chr4	146000000	146040000	Gm13251:280Kb:0:0:12:5.3e+02
chr4	146000000	146040000	Smarca5-ps:960Kb:0:0:6.3:6.3e+02
chr4	146760000	146800000	Gm13034:760Kb:0:0:7.1:4.7e+02
chr5	14920000	14960000	4930572O03Rik:-240Kb:0:0:19:5e+02
chr5	14920000	14960000	Speer7-ps1:-240Kb:0:0:19:5e+02
chr5	14960000	15000000	4930572O03Rik:-200Kb:0:0:21:7.8e+02
chr5	14960000	15000000	Speer7-ps1:-200Kb:0:0:21:7.8e+02
chr5	15000000	15040000	4930572O03Rik:-160Kb:0:0:24:4.6e+02
chr5	15000000	15040000	Speer7-ps1:-160Kb:0:0:24:4.6e+02
chr5	15160000	15200000	Gm17019:160Kb:0:0:24:4.6e+02
chr5	15160000	15200000	Speer4e:240Kb:0:0:19:5e+02
chr5	15160000	15200000	Speer8-ps1:240Kb:0:0:19:5e+02
chr5	20680000	20720000	Fgl2:-160Kb:2.5e-14:6.7e-16:33:82
chr5	20840000	20880000	Pion:160Kb:1.6e-14:3.3e-16:33:82
chr5	21160000	21200000	Pmpcb:-80Kb:1.5e-13:3e-15:44:92
chr5	26320000	26360000	Speer4a:-40Kb:0:0:38:1.1e+03
chr5	34160000	34200000	Nelfa:-80Kb:1.1e-12:2.4e-14:22:82
chr5	44240000	44280000	Fgfbp1:-120Kb:6.6e-12:1.5e-13:27:60
chr5	44360000	44400000	Cd38:120Kb:6.6e-12:1.6e-13:27:60
chr5	69880000	69920000	Kctd8:160Kb:8.2e-11:1.8e-12:20:49
chr5	73680000	73720000	Cwh43:-80Kb:5.3e-11:1.3e-12:44:81
chr5	92520000	92560000	G3bp2:40Kb:0:0:55:1.4e+02
chr5	100360000	100400000	Enoph1:-80Kb:1.7e-12:3.7e-14:44:90
chr5	100360000	100400000	Hnrpdl:-80Kb:1.7e-12:3.7e-14:44:90
chr5	104120000	104160000	Aff1:-40Kb:0:0:0:74
chr5	104200000	104240000	Aff1:40Kb:0:0:0:74
chr5	104240000	104280000	Aff1:80Kb:4.8e-13:3e-14:0:61
chr5	105480000	105520000	Gbp10:-160Kb:7.4e-12:3.5e-13:34:88
chr5	105560000	105600000	Gbp10:-80Kb:0:0:46:1.2e+02
chr5	105640000	105680000	Gbp4:80Kb:0:0:46:1.2e+02
chr5	105640000	105680000	Gbp8:160Kb:2.4e-11:4.9e-13:34:88
chr5	108320000	108360000	Fam69a:-80Kb:6.1e-14:1.2e-15:55:1.1e+02
chr5	108400000	108440000	Rpl5:80Kb:3.5e-14:1.6e-15:55:1.1e+02
chr5	108440000	108480000	Rpl5:120Kb:0:0:47:1.1e+02
chr5	110320000	110360000	Zfp932:-80Kb:2.7e-12:6e-14:42:1.2e+02
chr5	130280000	130320000	Phkg1:-40Kb:9.2e-13:1.9e-14:67:1.3e+02
chr5	130280000	130320000	Sumf2:-40Kb:9.2e-13:1.9e-14:67:1.3e+02
chr5	130320000	130360000	Cct6a:40Kb:2.4e-12:5.5e-14:67:1.3e+02
chr5	130320000	130360000	Psph:40Kb:2.4e-12:5.5e-14:67:1.3e+02
chr5	130320000	130360000	Snora15:40Kb:2.4e-12:5.5e-14:67:1.3e+02
chr5	141000000	141040000	Lfng:-80Kb:0:0:38:88
chr5	146400000	146440000	Cyp3a41a:-120Kb:1.6e-11:6.9e-13:38:1.5e+02
chr5	146400000	146440000	Gm3402:-920Kb:0:0:9.2:1.5e+02
chr5	146400000	146440000	Gm3404:-920Kb:0:0:9.2:1.5e+02
chr5	146400000	146440000	Gm3409:-920Kb:0:0:9.2:1.5e+02
chr5	146480000	146520000	Cyp3a41a:-40Kb:0:0:58:2e+02
chr6	11880000	11920000	Ndufa4:40Kb:2.9e-14:6.7e-16:40:79
chr6	11880000	11920000	Phf14:40Kb:2.9e-14:6.7e-16:40:79
chr6	39400000	39440000	Dennd2a:-80Kb:4.4e-11:9e-13:59:1.2e+02
chr6	39400000	39440000	Rab19:80Kb:0:0:59:1.4e+02
chr6	39400000	39440000	Slc37a3:80Kb:0:0:59:1.4e+02
chr6	52120000	52160000	Hoxa10:-40Kb:0:0:73:1.4e+02
chr6	52120000	52160000	Hoxa11:-40Kb:0:0:73:1.4e+02
chr6	52120000	52160000	Hoxa11as:-40Kb:0:0:73:1.4e+02
chr6	52120000	52160000	Hoxa3:-40Kb:0:0:73:1.4e+02
chr6	52120000	52160000	Hoxa7:-40Kb:0:0:73:1.4e+02
chr6	52120000	52160000	Hoxa9:-40Kb:0:0:73:1.4e+02
chr6	52120000	52160000	Mir196b:-40Kb:0:0:73:1.4e+02
chr6	52120000	52160000	Mira:-40Kb:0:0:73:1.4e+02
chr6	52160000	52200000	2700086A05Rik:40Kb:0:0:73:1.4e+02
chr6	52160000	52200000	Hoxa4:40Kb:0:0:73:1.4e+02
chr6	52160000	52200000	Hoxa5:40Kb:0:0:73:1.4e+02
chr6	52160000	52200000	Hoxa6:40Kb:0:0:73:1.4e+02
chr6	65000000	65040000	Smarcad1:40Kb:2.2e-14:4.4e-16:54:98
chr6	84960000	85000000	Gm5878:-80Kb:2.5e-11:5e-13:45:1.2e+02
chr6	87840000	87880000	Gm5577:-80Kb:0:0:46:1.1e+02
chr6	87840000	87880000	H1fx:-80Kb:0:0:46:1.1e+02
chr6	87920000	87960000	8430410A17Rik:80Kb:0:0:46:1.1e+02
chr6	92000000	92040000	4930590J08Rik:160Kb:2.1e-11:4.3e-13:31:71
chr6	117800000	117840000	Hnrnpf:-40Kb:5.8e-11:1.1e-12:56:91
chr6	117840000	117880000	Zfp239:40Kb:7.5e-11:1.5e-12:56:91
chr6	119160000	119200000	Lrtm2:-120Kb:2.5e-11:5.5e-13:29:73
chr6	119280000	119320000	Cacna2d4:120Kb:8.1e-12:1.7e-13:29:73
chr6	120120000	120160000	Mir706:160Kb:4.7e-11:9.9e-13:38:94
chr6	120120000	120160000	Wnk1:160Kb:4.7e-11:9.9e-13:38:94
chr6	122600000	122640000	Dppa3:40Kb:2.1e-11:4.6e-13:0:1e+02
chr6	122600000	122640000	Gdf3:40Kb:2.1e-11:4.6e-13:0:1e+02
chr6	122600000	122640000	Nanog:-40Kb:0:0:0:1.5e+02
chr6	122640000	122680000	Slc2a3:-40Kb:3.1e-11:1.3e-12:0:99
chr6	122680000	122720000	Nanog:40Kb:1.7e-11:1.1e-12:0:99
chr6	122720000	122760000	Nanog:80Kb:0:0:0:1.4e+02
chr6	122720000	122760000	Slc2a3:40Kb:3.2e-14:6.7e-16:0:1.1e+02
chr6	135320000	135360000	Gsg1:120Kb:3.2e-14:6.7e-16:33:98
chr6	136480000	136520000	E330021D16Rik:120Kb:0:0:39:95
chr6	136520000	136560000	E330021D16Rik:160Kb:1.7e-13:7e-15:28:79
chr6	140600000	140640000	Aebp2:40Kb:0:0:55:1.1e+02
chr6	144960000	145000000	Bcat1:-40Kb:1.2e-11:5.2e-13:0:54
chr6	145000000	145040000	Lrmp:-40Kb:0:0:0:83
chr6	145040000	145080000	Bcat1:40Kb:0:0:0:83
chr6	145080000	145120000	Lrmp:40Kb:8e-15:3.3e-16:0:62
chr7	3040000	3080000	Speer9-ps1:-80Kb:0:0:40:1.4e+02
chr7	13760000	13800000	Vmn1r89:-40Kb:3.3e-12:8.7e-14:84:1.8e+02
chr7	13800000	13840000	Vmn1r88:40Kb:2.5e-12:5e-14:84:1.8e+02
chr7	19000000	19040000	Psg20:-240Kb:0:0:14:81
chr7	19000000	19040000	Psg21:-240Kb:0:0:14:81
chr7	19240000	19280000	Psg28:240Kb:3.2e-14:7.8e-16:14:81
chr7	19880000	19920000	Cd3eap:-40Kb:3.8e-13:8.7e-15:13:71
chr7	19880000	19920000	Ercc1:-40Kb:3.8e-13:8.7e-15:13:71
chr7	19880000	19920000	Ppp1r13l:-40Kb:3.8e-13:8.7e-15:13:71
chr7	19920000	19960000	Fosb:40Kb:8e-13:1.7e-14:13:71
chr7	20360000	20400000	Ceacam16:-80Kb:7.8e-14:1.6e-15:38:86
chr7	20360000	20400000	Ceacam19:-80Kb:7.8e-14:1.6e-15:38:86
chr7	20440000	20480000	Cblc:80Kb:1.9e-13:4.1e-15:38:86
chr7	20480000	20520000	Ceacam20:-40Kb:2.1e-14:4.4e-16:56:1e+02
chr7	20480000	20520000	Igsf23:-40Kb:2.1e-14:4.4e-16:56:1e+02
chr7	20520000	20560000	Pvr:40Kb:7.3e-13:1.5e-14:56:1e+02
chr7	24200000	24240000	Vmn1r174:-320Kb:4.4e-11:7.1e-12:15:66
chr7	24400000	24440000	Vmn1r174:-120Kb:0:0:26:1e+02
chr7	24440000	24480000	Vmn1r174:-80Kb:0:0:30:1.1e+02
chr7	24480000	24520000	Vmn1r174:-40Kb:1.8e-13:2.3e-14:40:97
chr7	24520000	24560000	Vmn1r171:120Kb:0:0:26:1e+02
chr7	24520000	24560000	Vmn1r172:80Kb:0:0:30:1.1e+02
chr7	24520000	24560000	Vmn1r173:40Kb:7e-13:1.4e-14:40:97
chr7	24520000	24560000	Vmn1r175:-40Kb:4.8e-14:1.1e-15:40:1e+02
chr7	24560000	24600000	Vmn1r174:40Kb:1.1e-15:1.1e-16:40:1e+02
chr7	30960000	31000000	Clip3:-80Kb:3.5e-11:7.4e-13:7.7:70
chr7	30960000	31000000	Polr2i:-40Kb:0:0:13:98
chr7	30960000	31000000	Tbcb:-40Kb:0:0:13:98
chr7	30960000	31000000	Wdr62:-80Kb:3.5e-11:7.4e-13:7.7:70
chr7	31000000	31040000	Capns1:40Kb:0:0:13:98
chr7	31000000	31040000	Cox7a1:40Kb:0:0:13:98
chr7	31040000	31080000	Capns1:80Kb:1.1e-11:5.4e-13:7.7:70
chr7	31040000	31080000	Cox7a1:80Kb:1.1e-11:5.4e-13:7.7:70
chr7	36280000	36320000	Slc7a9:80Kb:1.5e-14:3.3e-16:47:98
chr7	39120000	39160000	Gm5591:-160Kb:0:0:39:1.6e+02
chr7	39160000	39200000	Gm5591:-120Kb:0:0:42:2.8e+02
chr7	39200000	39240000	Gm5591:-80Kb:0:0:47:2e+02
chr7	63120000	63160000	Tubgcp5:80Kb:1.7e-11:3.5e-13:30:80
chr7	80760000	80800000	1810026B05Rik:80Kb:0:0:37:1.8e+02
chr7	80760000	80800000	Chd2:80Kb:0:0:37:1.8e+02
chr7	82880000	82920000	Klhl25:-80Kb:0:0:28:72
chr7	86920000	86960000	Ap3s2:-120Kb:2.2e-12:4.5e-14:46:1.1e+02
chr7	87040000	87080000	Mesp1:120Kb:2e-12:4.1e-14:46:1.1e+02
chr7	87040000	87080000	Mesp2:120Kb:2e-12:4.1e-14:46:1.1e+02
chr7	89880000	89920000	Mex3b:-120Kb:6.2e-11:1.5e-12:26:62
chr7	90000000	90040000	4933406J10Rik:120Kb:3.5e-11:7.2e-13:26:62
chr7	105120000	105160000	Aqp11:240Kb:8.7e-13:1.9e-14:31:80
chr7	107920000	107960000	Fam168a:80Kb:8.2e-14:2e-15:45:98
chr7	121440000	121480000	4933406I18Rik:-80Kb:1.5e-14:3.3e-16:40:81
chr7	121440000	121480000	Pde3b:-80Kb:1.5e-14:3.3e-16:40:81
chr7	127960000	128000000	Polr3e:-80Kb:8.8e-14:1.8e-15:40:77
chr7	128040000	128080000	Eef2k:80Kb:5.5e-13:1.1e-14:40:77
chr7	129080000	129120000	Scnn1g:240Kb:1.6e-14:3.3e-16:23:70
chr7	129080000	129120000	Usp31:240Kb:1.6e-14:3.3e-16:23:70
chr7	148120000	148160000	Ifitm3:-40Kb:2.4e-13:5e-15:63:1.3e+02
chr7	148120000	148160000	Ifitm6:-80Kb:0:0:45:1.3e+02
chr7	148160000	148200000	Athl1:40Kb:1.6e-13:6.8e-15:63:1.3e+02
chr7	148160000	148200000	Ifitm1:40Kb:1.6e-13:6.8e-15:63:1.3e+02
chr7	148160000	148200000	Ifitm2:40Kb:1.6e-13:6.8e-15:63:1.3e+02
chr7	148160000	148200000	Ifitm5:40Kb:1.6e-13:6.8e-15:63:1.3e+02
chr7	148200000	148240000	Athl1:80Kb:0:0:45:1.3e+02
chr7	148200000	148240000	Ifitm1:80Kb:0:0:45:1.3e+02
chr7	148200000	148240000	Ifitm2:80Kb:0:0:45:1.3e+02
chr7	148200000	148240000	Ifitm5:80Kb:0:0:45:1.3e+02
chr7	148480000	148520000	Mir210:80Kb:7.8e-11:1.7e-12:45:1e+02
chr7	148480000	148520000	Phrf1:80Kb:7.8e-11:1.7e-12:45:1e+02
chr7	148480000	148520000	Rassf7:80Kb:7.8e-11:1.7e-12:45:1e+02
chr7	150720000	150760000	Cars:-40Kb:4.8e-13:1.1e-14:45:87
chr7	150760000	150800000	Nap1l4:40Kb:3.3e-13:7.3e-15:45:87
chr8	3160000	3200000	A430078G23Rik:-160Kb:2.3e-13:5.1e-15:29:82
chr8	22000000	22040000	Defa25:-200Kb:0:0:5.6:1e+02
chr8	22000000	22040000	Gm10104:-200Kb:0:0:5.6:1e+02
chr8	22000000	22040000	Gm14851:-200Kb:0:0:5.6:1e+02
chr8	22120000	22160000	Defa25:-80Kb:0:0:7.3:1.3e+02
chr8	22120000	22160000	Gm10104:-80Kb:0:0:7.3:1.3e+02
chr8	22120000	22160000	Gm14851:-80Kb:0:0:7.3:1.3e+02
chr8	28240000	28280000	Got1l1:-40Kb:0:0:50:1.2e+02
chr8	28240000	28280000	Rab11fip1:-40Kb:0:0:50:1.2e+02
chr8	28280000	28320000	4933416M07Rik:40Kb:0:0:50:1.2e+02
chr8	28440000	28480000	Chrna6:-80Kb:1.7e-12:3.5e-14:34:86
chr8	28440000	28480000	Poteg:-80Kb:1.7e-12:3.5e-14:34:86
chr8	28520000	28560000	Chrnb3:80Kb:2.3e-12:5.8e-14:34:86
chr8	28520000	28560000	Tex24:80Kb:2.3e-12:5.8e-14:34:86
chr8	44320000	44360000	Triml2:80Kb:3.8e-14:7.8e-16:26:77
chr8	44400000	44440000	Zfp42:40Kb:0:0:32:1e+02
chr8	63320000	63360000	Mfap3l:240Kb:1.2e-13:2.8e-15:24:83
chr8	64480000	64520000	Palld:120Kb:1e-14:4.4e-16:32:76
chr8	64520000	64560000	Palld:160Kb:0:0:29:75
chr8	73480000	73520000	Mir1969:40Kb:0:0:54:1.4e+02
chr8	82160000	82200000	Abce1:-40Kb:0:0:58:1.2e+02
chr8	82160000	82200000	Anapc10:-40Kb:0:0:58:1.2e+02
chr8	82200000	82240000	Otud4:40Kb:0:0:58:1.2e+02
chr8	87200000	87240000	Dand5:-120Kb:2.5e-12:5e-14:42:1.2e+02
chr8	87200000	87240000	Gadd45gip1:-120Kb:2.5e-12:5e-14:42:1.2e+02
chr8	87200000	87240000	Nfix:-120Kb:2.5e-12:5e-14:42:1.2e+02
chr8	87320000	87360000	Lyl1:120Kb:4.6e-12:9.7e-14:42:1.2e+02
chr8	87320000	87360000	Nacc1:120Kb:4.6e-12:9.7e-14:42:1.2e+02
chr8	87320000	87360000	Trmt1:120Kb:4.6e-12:9.7e-14:42:1.2e+02
chr8	93520000	93560000	Rbl2:-40Kb:0:0:48:1.1e+02
chr8	114320000	114360000	Bcar1:80Kb:5.6e-13:1.1e-14:61:1.1e+02
chr8	124360000	124400000	Banp:-80Kb:1.4e-11:2.9e-13:35:74
chr8	124360000	124400000	Car5a:-80Kb:1.4e-11:2.9e-13:35:74
chr8	129000000	129040000	Tomm20:-440Kb:1.1e-11:2.2e-13:17:56
chr9	3040000	3080000	4930433N12Rik:-120Kb:4.3e-11:8.9e-13:35:67
chr9	15200000	15240000	5830418K08Rik:40Kb:4.3e-11:1e-12:36:68
chr9	37240000	37280000	Siae:-160Kb:1.8e-12:3.7e-14:36:1e+02
chr9	37240000	37280000	Spa17:-160Kb:1.8e-12:3.7e-14:36:1e+02
chr9	37400000	37440000	Robo3:160Kb:3.6e-12:8e-14:36:1e+02
chr9	44080000	44120000	C2cd2l:-40Kb:5.5e-12:1.2e-13:55:1.1e+02
chr9	44080000	44120000	Dpagt1:-40Kb:5.5e-12:1.2e-13:55:1.1e+02
chr9	44080000	44120000	H2afx:-40Kb:5.5e-12:1.2e-13:55:1.1e+02
chr9	44080000	44120000	Hmbs:-40Kb:5.5e-12:1.2e-13:55:1.1e+02
chr9	44120000	44160000	Abcg4:40Kb:9.7e-12:2.1e-13:55:1.1e+02
chr9	44120000	44160000	Hinfp:40Kb:9.7e-12:2.1e-13:55:1.1e+02
chr9	46920000	46960000	2900052N01Rik:200Kb:6e-11:1.3e-12:26:96
chr9	64080000	64120000	Rpl4:80Kb:1.2e-12:2.4e-14:49:1.1e+02
chr9	64080000	64120000	Snapc5:80Kb:1.2e-12:2.4e-14:49:1.1e+02
chr9	64080000	64120000	Snord16a:80Kb:1.2e-12:2.4e-14:49:1.1e+02
chr9	64080000	64120000	Zwilch:80Kb:1.2e-12:2.4e-14:49:1.1e+02
chr9	78120000	78160000	Ddx43:-120Kb:0:0:44:1.5e+02
chr9	78160000	78200000	Ddx43:-80Kb:1.1e-13:4.7e-15:51:1.3e+02
chr9	78240000	78280000	Gm10639:120Kb:0:0:44:1.5e+02
chr9	78240000	78280000	Gsta2:80Kb:2.4e-13:5.1e-15:51:1.3e+02
chr9	78240000	78280000	Omt2a:80Kb:2.4e-13:5.1e-15:51:1.3e+02
chr9	78240000	78280000	Omt2b:80Kb:2.4e-13:5.1e-15:51:1.3e+02
chr9	86320000	86360000	Ibtk:680Kb:7.6e-13:1.8e-14:10:43
chr9	88920000	88960000	Ctsh:-1000Kb:0:0:4.5:95
chr9	108760000	108800000	Tmem89:-40Kb:0:0:76:2.1e+02
chr9	108760000	108800000	Uqcrc1:-40Kb:0:0:76:2.1e+02
chrX	9080000	9120000	Gm14501:160Kb:0:0:12:55
chrX	23720000	23760000	Gm4907:280Kb:5.9e-13:1.2e-14:6.5:40
chrX	34960000	35000000	Rhox2g:-80Kb:0:0:19:1.1e+02
chrX	34960000	35000000	Rhox3g-ps:-80Kb:0:0:19:1.1e+02
chrX	34960000	35000000	Rhox4g:-80Kb:0:0:19:1.1e+02
chrX	34960000	35000000	Rhox9:-280Kb:4e-12:8.4e-14:9.8:59
chrX	35040000	35080000	Rhox2f:80Kb:0:0:19:1.1e+02
chrX	35040000	35080000	Rhox3f:80Kb:0:0:19:1.1e+02
chrX	35040000	35080000	Rhox4e:80Kb:0:0:19:1.1e+02
chrX	35240000	35280000	Rhox2f:280Kb:2.5e-13:1.1e-14:9.8:59
chrX	35240000	35280000	Rhox3f:280Kb:2.5e-13:1.1e-14:9.8:59
chrX	35240000	35280000	Rhox4e:280Kb:2.5e-13:1.1e-14:9.8:59
chrX	52600000	52640000	Gm14625:-80Kb:0:0:10:78
chrX	52680000	52720000	3830403N18Rik:-680Kb:1.7e-14:3.3e-16:4.6:49
chrX	52920000	52960000	Gm14625:240Kb:0:0:7.1:55
chrX	53360000	53400000	Gm14625:680Kb:1.6e-15:1.1e-16:4.6:49
chrX	69800000	69840000	Xlr3c:-680Kb:1.2e-12:2.7e-14:2.1:52
chrX	69800000	69840000	Xlr4c:-680Kb:1.2e-12:2.7e-14:2.1:52
chrX	70320000	70360000	Xlr5c:-200Kb:0:0:18:82
chrX	70480000	70520000	Mir105:680Kb:1.7e-14:3.3e-16:2.1:52
chrX	70480000	70520000	Mir767:680Kb:1.7e-14:3.3e-16:2.1:52
chrX	70520000	70560000	Xlr3a:200Kb:0:0:18:82
chrX	70520000	70560000	Xlr4a:200Kb:0:0:18:82
chrX	83160000	83200000	Mageb4:-320Kb:8.1e-12:1.9e-13:9.4:27
chrX	100000000	100040000	1700031F05Rik:-40Kb:6.2e-14:1.2e-15:28:78
chrX	120680000	120720000	Vmn2r121:-560Kb:0:0:3:2.1e+02
chrX	120760000	120800000	Vmn2r121:-480Kb:0:0:2.9:1.2e+02
chrX	136360000	136400000	Ripply1:80Kb:8.6e-14:2e-15:20:41
chrX	159200000	159240000	Mir3473:-80Kb:0:0:7.3:50
chrX	159240000	159280000	Mir3473:-40Kb:0:0:12:62
