# Supplementary material for: Promoter-enhancer interactions identified from Hi-C data using probabilistic models and hierarchical topological domains
Source: Nat Commun. 2017 Dec 21;8:2237. doi: 10.1038/s41467-017-02386-3 (PMC5740158; doi:10.1038/s41467-017-02386-3)
Supplement: Supplementary file 5 — Supplementary Data 2 [file 41467_2017_2386_MOESM5_ESM.zip › mES.enh_1e-2.bed]

chr1	4720000	4760000	Sox17:240Kb:0.003:6e-05:25:46
chr1	4760000	4800000	Tcea1:-80Kb:0.00081:5.4e-05:39:62
chr1	4800000	4840000	Lypla1:40Kb:0:0:53:1.1e+02
chr1	4800000	4840000	Mrpl15:40Kb:0:0:53:1.1e+02
chr1	4800000	4840000	Tcea1:-40Kb:4.7e-08:1e-09:53:87
chr1	4840000	4880000	Atp6v1h:-200Kb:6.6e-05:1.4e-06:27:55
chr1	4840000	4880000	Lypla1:80Kb:0.00083:3.5e-05:39:62
chr1	4840000	4880000	Mrpl15:80Kb:0.00083:3.5e-05:39:62
chr1	4840000	4880000	Rgs20:-200Kb:6.6e-05:1.4e-06:27:55
chr1	5000000	5040000	Tcea1:160Kb:0.0072:0.00063:29:48
chr1	5040000	5080000	Tcea1:200Kb:1.1e-05:4.8e-07:27:55
chr1	6400000	6440000	Pcmtd1:-640Kb:0.0097:0.00042:12:29
chr1	7080000	7120000	Pcmtd1:40Kb:0.00046:9.9e-06:56:77
chr1	9800000	9840000	Mcmdc2:-80Kb:0.0013:2.8e-05:49:72
chr1	9800000	9840000	Sgk3:40Kb:5.4e-07:1.2e-08:61:92
chr1	9840000	9880000	Sgk3:80Kb:0.0054:0.00037:49:69
chr1	9960000	10000000	Sgk3:200Kb:0.0096:0.00088:32:49
chr1	10040000	10080000	Sgk3:280Kb:0.0054:0.00037:22:42
chr1	12760000	12800000	Sulf1:80Kb:5.3e-05:1.1e-06:33:61
chr1	12800000	12840000	Sulf1:120Kb:0.0001:4.1e-06:27:54
chr1	13040000	13080000	Prdm14:-40Kb:8.4e-07:1.7e-08:63:1e+02
chr1	13600000	13640000	Tram1:40Kb:0.0076:0.00015:63:88
chr1	14760000	14800000	Msc:40Kb:0.0017:0.00012:34:49
chr1	14840000	14880000	Msc:120Kb:0.00055:2.5e-05:22:40
chr1	14960000	15000000	Msc:240Kb:5.5e-06:1.2e-07:15:37
chr1	15680000	15720000	Terf1:-80Kb:2e-07:8.3e-09:33:58
chr1	15720000	15760000	Terf1:-40Kb:6e-14:1.2e-15:43:78
chr1	16560000	16600000	D030040B21Rik:-80Kb:0.00015:3.2e-06:35:58
chr1	16560000	16600000	Ly96:-80Kb:0.00015:3.2e-06:35:58
chr1	16560000	16600000	Tceb1:-80Kb:0.00015:3.2e-06:35:58
chr1	16560000	16600000	Tmem70:-80Kb:0.00015:3.2e-06:35:58
chr1	16640000	16680000	Jph1:-440Kb:0.0083:0.00019:15:33
chr1	17080000	17120000	D030040B21Rik:440Kb:0.0037:0.00016:15:33
chr1	17080000	17120000	Ly96:440Kb:0.0037:0.00016:15:33
chr1	17080000	17120000	Tceb1:440Kb:0.0037:0.00016:15:33
chr1	17080000	17120000	Tmem70:440Kb:0.0037:0.00016:15:33
chr1	17160000	17200000	Pi15:-400Kb:0.0018:3.7e-05:16:38
chr1	19280000	19320000	Tfap2b:120Kb:0.0088:0.00018:22:35
chr1	20720000	20760000	Il17f:-40Kb:6.7e-06:3e-07:49:71
chr1	20760000	20800000	Efhc1:-160Kb:1.4e-07:6.4e-09:29:54
chr1	20760000	20800000	Il17a:40Kb:1.4e-05:3e-07:49:71
chr1	20920000	20960000	Il17f:160Kb:2.9e-07:6.7e-09:29:54
chr1	20960000	21000000	Efhc1:40Kb:0.0063:0.00045:49:64
chr1	21080000	21120000	Efhc1:160Kb:0.0085:0.001:29:42
chr1	21120000	21160000	Efhc1:200Kb:4.2e-14:1e-15:25:61
chr1	21240000	21280000	Khdc1a:-80Kb:0.0046:0.0001:29:46
chr1	21240000	21280000	Khdc1c:-80Kb:0.0046:0.0001:29:46
chr1	21280000	21320000	Efhc1:360Kb:0.0082:0.00079:12:26
chr1	23720000	23760000	Col9a1:-440Kb:0.0074:0.00066:12:25
chr1	23760000	23800000	Col9a1:-400Kb:0.0044:0.0002:13:27
chr1	23800000	23840000	Col9a1:-360Kb:0.0074:0.00058:14:27
chr1	23840000	23880000	1110058L19Rik:-160Kb:0.0035:0.00023:24:37
chr1	23840000	23880000	Fam135a:-240Kb:0.0091:0.00058:19:32
chr1	23880000	23920000	1110058L19Rik:-120Kb:4.2e-05:1.9e-06:26:44
chr1	23920000	23960000	1110058L19Rik:-80Kb:1.4e-05:3.1e-07:30:50
chr1	23920000	23960000	Fam135a:-160Kb:0.0091:0.00038:24:37
chr1	23960000	24000000	Smap1:40Kb:5.4e-08:1.2e-09:39:62
chr1	24000000	24040000	Fam135a:-80Kb:0.0091:0.00039:30:44
chr1	24000000	24040000	Smap1:80Kb:7.9e-06:3.5e-07:30:50
chr1	24080000	24120000	1110058L19Rik:80Kb:0.004:0.00036:30:44
chr1	24080000	24120000	Smap1:160Kb:0.0054:0.00035:24:37
chr1	24120000	24160000	B3gat2:360Kb:0.0025:5.4e-05:14:29
chr1	24160000	24200000	B3gat2:400Kb:0.0043:0.00018:13:27
chr1	24240000	24280000	Col9a1:80Kb:0.0044:0.00015:30:45
chr1	24720000	24760000	Lmbrd1:40Kb:0:0:37:72
chr1	24920000	24960000	Gm20172:-400Kb:0.00085:1.8e-05:13:28
chr1	26520000	26560000	4931408C20Rik:-200Kb:0.00048:2.5e-05:13:26
chr1	26600000	26640000	4931408C20Rik:-120Kb:0.0053:0.00071:17:27
chr1	26640000	26680000	4931408C20Rik:-80Kb:0.0075:0.0012:20:30
chr1	26760000	26800000	4931408C20Rik:40Kb:0.0025:0.0002:28:39
chr1	26800000	26840000	4931408C20Rik:80Kb:0.00048:1.4e-05:20:33
chr1	26840000	26880000	4931408C20Rik:120Kb:0.0027:0.00028:17:28
chr1	30800000	30840000	Gm13363:-200Kb:0.0041:0.00048:22:40
chr1	30800000	30840000	Phf3:-120Kb:0.0022:0.00023:27:47
chr1	30800000	30840000	Ptp4a1:-200Kb:0.0041:0.00048:22:40
chr1	30840000	30880000	Gm13363:-160Kb:1.3e-07:3.2e-09:24:57
chr1	30840000	30880000	Phf3:-80Kb:0:0:33:82
chr1	30840000	30880000	Ptp4a1:-160Kb:1.3e-07:3.2e-09:24:57
chr1	30880000	30920000	Phf3:-40Kb:2.5e-06:1.6e-07:45:74
chr1	30920000	30960000	Gm13363:-80Kb:0.00022:1.6e-05:33:56
chr1	30920000	30960000	Ptp4a1:-80Kb:0.00022:1.6e-05:33:56
chr1	30960000	31000000	Phf3:40Kb:0:0:45:92
chr1	31000000	31040000	Phf3:80Kb:0.00017:1.4e-05:33:56
chr1	31040000	31080000	Gm13363:40Kb:2.8e-05:1.3e-06:45:72
chr1	31040000	31080000	Ptp4a1:40Kb:2.8e-05:1.3e-06:45:72
chr1	31200000	31240000	Gm13363:200Kb:0.0032:0.00031:22:41
chr1	31200000	31240000	Ptp4a1:200Kb:0.0032:0.00031:22:41
chr1	36160000	36200000	Uggt1:-120Kb:0.0017:0.00015:31:61
chr1	36200000	36240000	Neurl3:-120Kb:0.0014:5.9e-05:31:64
chr1	36200000	36240000	Uggt1:-80Kb:8.4e-14:1.8e-15:38:1e+02
chr1	36240000	36280000	Neurl3:-80Kb:0.0042:0.00026:38:67
chr1	36240000	36280000	Uggt1:-40Kb:9.6e-07:4.1e-08:51:95
chr1	36280000	36320000	Neurl3:-40Kb:0.0014:4.8e-05:51:84
chr1	36320000	36360000	Uggt1:40Kb:0.00065:4.1e-05:51:84
chr1	37960000	38000000	Eif5b:-80Kb:0.00062:1.3e-05:35:65
chr1	37960000	38000000	Lyg1:-40Kb:4.6e-05:9.1e-07:49:84
chr1	37960000	38000000	Txndc9:-80Kb:0.00062:1.3e-05:35:65
chr1	38000000	38040000	Lyg2:40Kb:6.5e-05:1.4e-06:49:84
chr1	38040000	38080000	Lyg2:80Kb:0.00052:2.2e-05:35:65
chr1	38080000	38120000	Rev1:-80Kb:0.00028:5.7e-06:35:65
chr1	38880000	38920000	Nms:-80Kb:0.0001:2.1e-06:35:60
chr1	39040000	39080000	Cnot11:-520Kb:0.00016:1.9e-05:18:37
chr1	39040000	39080000	Rpl31:-360Kb:1.1e-06:4.9e-08:20:46
chr1	39240000	39280000	Rpl31:-160Kb:0.0061:0.00068:28:43
chr1	39280000	39320000	Rpl31:-120Kb:0.0061:0.00056:32:48
chr1	39360000	39400000	Pdcl3:320Kb:0.007:0.00045:21:39
chr1	39400000	39440000	Cnot11:-160Kb:1.8e-11:4.1e-13:28:63
chr1	39400000	39440000	Pdcl3:360Kb:2.1e-05:4.4e-07:20:46
chr1	39400000	39440000	Tbc1d8:-120Kb:0.0011:7e-05:32:51
chr1	39440000	39480000	Cnot11:-120Kb:2.1e-07:9.7e-09:32:60
chr1	39480000	39520000	Cnot11:-80Kb:1.4e-06:1e-07:36:61
chr1	39480000	39520000	Tbc1d8:-40Kb:0.00016:3.3e-06:43:65
chr1	39520000	39560000	Cnot11:-40Kb:9.2e-05:8.6e-06:43:64
chr1	39520000	39560000	Rpl31:120Kb:0.0012:8e-05:32:51
chr1	39560000	39600000	Pdcl3:520Kb:0.002:8.5e-05:18:37
chr1	39560000	39600000	Rpl31:160Kb:2.5e-11:5.5e-13:28:63
chr1	39560000	39600000	Tbc1d8:40Kb:0.0002:8.3e-06:43:64
chr1	39920000	39960000	Gm3646:80Kb:0.0068:0.00015:28:45
chr1	42600000	42640000	2610017I09Rik:-120Kb:0.0053:0.00011:22:41
chr1	42600000	42640000	2900092D14Rik:-120Kb:0.0053:0.00011:22:41
chr1	42600000	42640000	Pou3f3:-120Kb:0.0053:0.00011:22:41
chr1	43920000	43960000	Mettl21c:-120Kb:0.0015:0.0001:28:49
chr1	43920000	43960000	Tex30:-200Kb:0.0008:2.9e-05:23:46
chr1	43960000	44000000	Mettl21c:-80Kb:0.0058:0.00051:32:51
chr1	44000000	44040000	Mettl21c:-40Kb:2.5e-07:5.5e-09:42:75
chr1	44000000	44040000	Tex30:-120Kb:0.0083:0.00077:28:46
chr1	44000000	44040000	Tpp2:40Kb:9e-05:3.9e-06:42:68
chr1	44040000	44080000	Tex30:-80Kb:0.0008:3.7e-05:32:55
chr1	44040000	44080000	Tpp2:80Kb:0.008:0.00052:32:51
chr1	44080000	44120000	Tex30:-40Kb:0.0083:0.00058:42:61
chr1	44080000	44120000	Tpp2:120Kb:2e-07:4.4e-09:28:61
chr1	44120000	44160000	Mettl21c:80Kb:0.00085:3.7e-05:32:55
chr1	46960000	47000000	Slc39a10:80Kb:2.6e-05:5.1e-07:31:53
chr1	51000000	51040000	9330175M20Rik:-360Kb:1.5e-05:3.6e-07:13:38
chr1	51280000	51320000	Sdpr:-40Kb:5.2e-05:1.3e-06:34:57
chr1	51560000	51600000	Nabp1:40Kb:4.8e-05:2e-06:48:71
chr1	51600000	51640000	Nabp1:80Kb:0.0008:4.9e-05:38:58
chr1	51640000	51680000	Nabp1:120Kb:2.5e-07:5.2e-09:33:62
chr1	51680000	51720000	Stat4:-360Kb:3.4e-05:1.5e-06:17:40
chr1	51720000	51760000	Stat4:-320Kb:0.0073:0.00065:19:34
chr1	52120000	52160000	Stat4:80Kb:6e-08:1.3e-09:38:67
chr1	52160000	52200000	Stat4:120Kb:0.0059:0.00039:33:50
chr1	52440000	52480000	Nab1:-80Kb:0.0012:2.4e-05:39:58
chr1	53120000	53160000	Tmem194b:440Kb:0.0083:0.00018:13:29
chr1	53800000	53840000	Dnahc7a:40Kb:7.8e-05:5.4e-06:51:74
chr1	53840000	53880000	Dnahc7a:80Kb:0.0059:0.00068:40:56
chr1	53880000	53920000	Dnahc7a:120Kb:3.8e-06:8.7e-08:34:61
chr1	53920000	53960000	Dnahc7a:160Kb:5.3e-05:2.5e-06:31:55
chr1	53960000	54000000	Dnahc7a:200Kb:0.00038:3.5e-05:29:49
chr1	54320000	54360000	Hecw2:80Kb:0.00097:2e-05:40:63
chr1	55040000	55080000	Hspd1:-80Kb:0.0021:8.4e-05:49:84
chr1	55040000	55080000	Hspe1:-80Kb:0.0021:8.4e-05:49:84
chr1	55200000	55240000	Hspd1:80Kb:0.0002:4.1e-06:49:91
chr1	55200000	55240000	Hspe1:80Kb:0.0002:4.1e-06:49:91
chr1	57480000	57520000	Kctd18:-520Kb:0.0048:9.6e-05:16:48
chr1	58200000	58240000	Aox3l1:-120Kb:0.00015:3e-06:35:74
chr1	58520000	58560000	Clk1:40Kb:2.2e-09:4.3e-11:69:1.1e+02
chr1	58520000	58560000	Nif3l1:40Kb:2.2e-09:4.3e-11:69:1.1e+02
chr1	58520000	58560000	Ppil3:40Kb:2.2e-09:4.3e-11:69:1.1e+02
chr1	58920000	58960000	Casp8:80Kb:0.0037:7.6e-05:53:78
chr1	59320000	59360000	Fzd7:-200Kb:0.0013:2.8e-05:37:65
chr1	59320000	59360000	Gm973:-240Kb:0.0078:0.00017:38:62
chr1	59640000	59680000	Als2:360Kb:8.3e-06:2.6e-07:24:59
chr1	59640000	59680000	Cdk15:360Kb:8.3e-06:2.6e-07:24:59
chr1	59640000	59680000	Gm973:80Kb:0.0087:0.00037:53:76
chr1	59680000	59720000	Als2:400Kb:8.3e-06:3.5e-07:21:56
chr1	59680000	59720000	Cdk15:400Kb:8.3e-06:3.5e-07:21:56
chr1	60040000	60080000	Fam117b:80Kb:2.6e-06:5.5e-08:50:88
chr1	64760000	64800000	Akr1cl:-280Kb:0.0004:1.9e-05:29:53
chr1	64760000	64800000	Plekhm3:-240Kb:2.6e-06:5.9e-08:26:58
chr1	64960000	65000000	Fzd5:200Kb:0.0023:0.00014:29:53
chr1	65000000	65040000	Fzd5:240Kb:5.4e-05:1.1e-06:26:58
chr1	65040000	65080000	Cryga:-80Kb:0.0004:1.7e-05:43:67
chr1	65040000	65080000	Crygb:-80Kb:0.0004:1.7e-05:43:67
chr1	65040000	65080000	Crygc:-80Kb:0.0004:1.7e-05:43:67
chr1	65040000	65080000	Fzd5:280Kb:0.0023:0.00015:29:53
chr1	65080000	65120000	Cryga:-40Kb:7.8e-10:1.6e-11:58:97
chr1	65080000	65120000	Crygb:-40Kb:7.8e-10:1.6e-11:58:97
chr1	65080000	65120000	Crygc:-40Kb:7.8e-10:1.6e-11:58:97
chr1	65080000	65120000	D630023F18Rik:-80Kb:0.00011:2.3e-06:43:69
chr1	65080000	65120000	Idh1:-120Kb:0.0002:4.1e-06:36:62
chr1	65080000	65120000	Pikfyve:-120Kb:0.0002:4.1e-06:36:62
chr1	65120000	65160000	Akr1cl:80Kb:0.0004:1.8e-05:43:67
chr1	65120000	65160000	Crygd:40Kb:7.8e-10:1.6e-11:58:97
chr1	65120000	65160000	Cryge:40Kb:7.8e-10:1.6e-11:58:97
chr1	65160000	65200000	Crygd:80Kb:6e-05:2.5e-06:43:69
chr1	65160000	65200000	Cryge:80Kb:6e-05:2.5e-06:43:69
chr1	65200000	65240000	Cryga:80Kb:0.009:0.00057:43:62
chr1	65200000	65240000	Crygb:80Kb:0.009:0.00057:43:62
chr1	65200000	65240000	Crygc:80Kb:0.009:0.00057:43:62
chr1	65200000	65240000	Crygd:120Kb:7.9e-05:4.9e-06:36:62
chr1	65200000	65240000	Cryge:120Kb:7.9e-05:4.9e-06:36:62
chr1	66160000	66200000	Rpe:-560Kb:0.0043:9.3e-05:9:22
chr1	66160000	66200000	Unc80:-320Kb:8.8e-05:1.8e-06:13:29
chr1	69080000	69120000	Erbb4:-40Kb:0.0077:0.00016:26:37
chr1	71600000	71640000	Apol7d:-80Kb:6e-07:2.8e-08:37:70
chr1	71600000	71640000	Fn1:-80Kb:6e-07:2.8e-08:37:70
chr1	71640000	71680000	Apol7d:-40Kb:0:0:50:1e+02
chr1	71640000	71680000	Atic:40Kb:0:0:50:1.2e+02
chr1	71640000	71680000	Fn1:-40Kb:0:0:50:1e+02
chr1	71680000	71720000	Atic:80Kb:2.1e-07:8.8e-09:37:70
chr1	72160000	72200000	Apol7d:480Kb:0.0082:0.00057:14:34
chr1	72160000	72200000	Fn1:480Kb:0.0082:0.00057:14:34
chr1	72200000	72240000	Mreg:-40Kb:0.0013:2.6e-05:50:77
chr1	72280000	72320000	Pecr:-40Kb:1.4e-08:3e-10:52:93
chr1	72280000	72320000	Tmem169:-40Kb:1.4e-08:3e-10:52:93
chr1	72280000	72320000	Xrcc5:-40Kb:1.4e-08:3e-10:52:93
chr1	72520000	72560000	March4:-40Kb:0.0071:0.00016:52:76
chr1	72680000	72720000	Ankar:-40Kb:0.0032:7.5e-05:52:75
chr1	72680000	72720000	Rpl37a:-40Kb:0.0032:7.5e-05:52:75
chr1	72800000	72840000	Igfbp2:-40Kb:0.0038:7.6e-05:52:75
chr1	73920000	73960000	Rufy4:-240Kb:0.0067:0.00013:13:44
chr1	73920000	73960000	Tns1:-240Kb:0.0067:0.00013:13:44
chr1	74240000	74280000	Ctdsp1:-160Kb:7.7e-05:5.4e-06:37:74
chr1	74240000	74280000	Gm216:-160Kb:7.7e-05:5.4e-06:37:74
chr1	74240000	74280000	Slc11a1:-160Kb:7.7e-05:5.4e-06:37:74
chr1	74320000	74360000	Ctdsp1:-80Kb:1.2e-05:5.5e-07:49:90
chr1	74320000	74360000	Gm216:-80Kb:1.2e-05:5.5e-07:49:90
chr1	74320000	74360000	Slc11a1:-80Kb:1.2e-05:5.5e-07:49:90
chr1	74360000	74400000	Ctdsp1:-40Kb:6.9e-10:1.6e-11:67:1.2e+02
chr1	74360000	74400000	Gm216:-40Kb:6.9e-10:1.6e-11:67:1.2e+02
chr1	74360000	74400000	Slc11a1:-40Kb:6.9e-10:1.6e-11:67:1.2e+02
chr1	74400000	74440000	Aamp:80Kb:2.6e-05:5.6e-07:49:90
chr1	74400000	74440000	Cxcr1:160Kb:0.00023:5.2e-06:37:74
chr1	74400000	74440000	Gpbar1:80Kb:2.6e-05:5.6e-07:49:90
chr1	74400000	74440000	Pnkd:80Kb:2.6e-05:5.6e-07:49:90
chr1	74400000	74440000	Tmbim1:80Kb:2.6e-05:5.6e-07:49:90
chr1	74440000	74480000	Bcs1l:-160Kb:2.9e-05:2.6e-06:6:49
chr1	74440000	74480000	Rqcd1:-80Kb:0.0075:0.00069:49:76
chr1	74440000	74480000	Zfp142:-160Kb:2.9e-05:2.6e-06:6:49
chr1	74480000	74520000	Bcs1l:-120Kb:4e-09:2.6e-10:7.4:66
chr1	74480000	74520000	Mir26b:40Kb:1.8e-05:8e-07:67:1.1e+02
chr1	74480000	74520000	Rnf25:-160Kb:0.0034:0.00024:6:40
chr1	74480000	74520000	Rqcd1:-40Kb:0.0012:8.6e-05:67:99
chr1	74480000	74520000	Stk36:-160Kb:0.0034:0.00024:6:40
chr1	74480000	74520000	Vil1:40Kb:1.8e-05:8e-07:67:1.1e+02
chr1	74480000	74520000	Zfp142:-120Kb:4e-09:2.6e-10:7.4:66
chr1	74520000	74560000	Bcs1l:-80Kb:2.8e-09:1.3e-10:10:70
chr1	74520000	74560000	Mir26b:80Kb:0.0099:0.00066:49:76
chr1	74520000	74560000	Rnf25:-120Kb:2.2e-07:1e-08:7.4:61
chr1	74520000	74560000	Stk36:-120Kb:2.2e-07:1e-08:7.4:61
chr1	74520000	74560000	Vil1:80Kb:0.0099:0.00066:49:76
chr1	74520000	74560000	Zfp142:-80Kb:2.8e-09:1.3e-10:10:70
chr1	74560000	74600000	Bcs1l:-40Kb:8.1e-12:1.8e-13:17:85
chr1	74560000	74600000	Rnf25:-80Kb:1.6e-07:3.8e-09:10:65
chr1	74560000	74600000	Stk36:-80Kb:1.6e-07:3.8e-09:10:65
chr1	74560000	74600000	Zfp142:-40Kb:8.1e-12:1.8e-13:17:85
chr1	74600000	74640000	Mir26b:160Kb:6.5e-06:1.4e-07:6:49
chr1	74600000	74640000	Plcd4:40Kb:1.5e-14:3.3e-16:17:85
chr1	74600000	74640000	Rqcd1:80Kb:3.1e-11:7e-13:10:70
chr1	74600000	74640000	Usp37:40Kb:1.5e-14:3.3e-16:17:85
chr1	74600000	74640000	Vil1:160Kb:6.5e-06:1.4e-07:6:49
chr1	74640000	74680000	Plcd4:80Kb:1.1e-09:4.8e-11:10:65
chr1	74640000	74680000	Rqcd1:120Kb:2.9e-09:1.3e-10:7.4:61
chr1	74640000	74680000	Usp37:80Kb:1.1e-09:4.8e-11:10:65
chr1	74680000	74720000	Plcd4:120Kb:0.00091:6e-05:7.4:41
chr1	74680000	74720000	Usp37:120Kb:0.00091:6e-05:7.4:41
chr1	74720000	74760000	Plcd4:160Kb:0.0021:0.00018:6:37
chr1	74720000	74760000	Usp37:160Kb:0.0021:0.00018:6:37
chr1	74760000	74800000	Plcd4:200Kb:0.0029:0.00032:5.1:35
chr1	74760000	74800000	Rnf25:120Kb:0.0037:0.00034:45:78
chr1	74760000	74800000	Stk36:120Kb:0.0037:0.00034:45:78
chr1	74760000	74800000	Usp37:200Kb:0.0029:0.00032:5.1:35
chr1	75040000	75080000	Ccdc108:80Kb:0.0054:0.00011:53:89
chr1	75040000	75080000	Ihh:80Kb:0.0054:0.00011:53:89
chr1	77360000	77400000	Epha4:-120Kb:0.0064:0.00043:23:37
chr1	77400000	77440000	Epha4:-80Kb:1.1e-05:4.8e-07:28:48
chr1	77440000	77480000	Epha4:-40Kb:2.3e-09:5e-11:39:66
chr1	78520000	78560000	Acsl3:-120Kb:3.2e-08:6.7e-10:21:45
chr1	78520000	78560000	Utp14b:-120Kb:3.2e-08:6.7e-10:21:45
chr1	78560000	78600000	Acsl3:-80Kb:6.4e-06:2.7e-07:26:45
chr1	78560000	78600000	Utp14b:-80Kb:6.4e-06:2.7e-07:26:45
chr1	78600000	78640000	Acsl3:-40Kb:0.0019:0.00012:35:49
chr1	78600000	78640000	Utp14b:-40Kb:0.0019:0.00012:35:49
chr1	80240000	80280000	Fam124b:40Kb:0.0043:0.00048:38:48
chr1	80280000	80320000	Fam124b:80Kb:0.00016:3.8e-06:29:43
chr1	80320000	80360000	Fam124b:120Kb:0.0015:0.00013:25:36
chr1	80360000	80400000	Fam124b:160Kb:0.00016:6.9e-06:22:36
chr1	80400000	80440000	Fam124b:200Kb:0.0005:3.3e-05:22:35
chr1	80960000	81000000	Nyap2:-80Kb:0.00041:8.4e-06:25:39
chr1	82400000	82440000	Irs1:120Kb:0.00013:2.7e-06:21:40
chr1	82400000	82440000	Rhbdd1:120Kb:0.00013:2.7e-06:21:40
chr1	84720000	84760000	Fbxo36:-80Kb:0.004:0.00025:32:68
chr1	84720000	84760000	Trip12:-80Kb:0.004:0.00025:32:68
chr1	84760000	84800000	Fbxo36:-40Kb:7.2e-05:3e-06:44:90
chr1	84760000	84800000	Trip12:-40Kb:7.2e-05:3e-06:44:90
chr1	84840000	84880000	Fbxo36:40Kb:2.7e-05:5.7e-07:44:93
chr1	84840000	84880000	Trip12:40Kb:2.7e-05:5.7e-07:44:93
chr1	85080000	85120000	C130026I21Rik:-160Kb:0:0:24:1.5e+02
chr1	85160000	85200000	C130026I21Rik:-80Kb:0:0:32:1.5e+02
chr1	85240000	85280000	A530032D15Rik:160Kb:0:0:24:1.5e+02
chr1	85240000	85280000	Gm7609:80Kb:0:0:32:1.5e+02
chr1	91400000	91440000	Agap1:80Kb:0.0021:4.3e-05:35:55
chr1	93920000	93960000	Hdac4:-120Kb:0.00032:1.5e-05:31:55
chr1	93960000	94000000	Hdac4:-80Kb:5e-05:1.2e-06:35:63
chr1	94000000	94040000	Hdac4:-40Kb:0.0028:0.00034:45:65
chr1	94240000	94280000	Hdac4:200Kb:0.0019:0.00019:25:46
chr1	94320000	94360000	Hdac4:280Kb:0.0019:0.00018:21:42
chr1	95120000	95160000	Gm9994:-680Kb:0.0001:1.9e-05:2.2:40
chr1	95400000	95440000	Gm9994:-400Kb:0.00055:0.00011:3.3:37
chr1	95480000	95520000	Gm9994:-320Kb:2.2e-06:2.8e-07:4:50
chr1	95520000	95560000	Gm9994:-280Kb:0.0014:0.00037:4.4:36
chr1	95560000	95600000	Gm9994:-240Kb:2.8e-08:2.9e-09:5:58
chr1	95720000	95760000	Gm9994:-80Kb:0:0:12:92
chr1	95800000	95840000	Bok:240Kb:3.9e-07:8.3e-09:5:58
chr1	95800000	95840000	D2hgdh:80Kb:0:0:12:92
chr1	95800000	95840000	Farp2:400Kb:0.0071:0.00015:3.3:37
chr1	95800000	95840000	Gal3st2:80Kb:0:0:12:92
chr1	95800000	95840000	Gm6086:-80Kb:0:0:26:1.1e+02
chr1	95800000	95840000	Neu4:-80Kb:0:0:26:1.1e+02
chr1	95800000	95840000	Pdcd1:-120Kb:0:0:23:1e+02
chr1	95800000	95840000	Sned1:680Kb:0.00088:1.8e-05:2.2:40
chr1	95880000	95920000	Gm9994:80Kb:0:0:26:1.1e+02
chr1	95920000	95960000	Gm9994:120Kb:0:0:23:1e+02
chr1	95960000	96000000	D2hgdh:240Kb:4.8e-05:1.9e-06:5:49
chr1	95960000	96000000	Gal3st2:240Kb:4.8e-05:1.9e-06:5:49
chr1	96000000	96040000	Gm9994:200Kb:2e-05:3.1e-06:19:60
chr1	96480000	96520000	Gm9994:680Kb:0.00067:0.00015:8.3:42
chr1	98720000	98760000	Slco6b1:-160Kb:0.0055:0.00012:24:44
chr1	99680000	99720000	1810006J02Rik:-320Kb:0.0015:3.8e-05:15:28
chr1	99680000	99720000	Pam:-280Kb:6.1e-05:1.3e-06:16:33
chr1	99920000	99960000	1810006J02Rik:-80Kb:0.0028:0.00014:28:41
chr1	106960000	107000000	Rnf152:-280Kb:0.0066:0.00013:19:35
chr1	107600000	107640000	2310035C23Rik:40Kb:4.7e-05:9.6e-07:39:61
chr1	107600000	107640000	Pign:40Kb:4.7e-05:9.6e-07:39:61
chr1	108240000	108280000	Gm20753:200Kb:0.00071:1.5e-05:23:44
chr1	108240000	108280000	Phlpp1:200Kb:0.00071:1.5e-05:23:44
chr1	112800000	112840000	Cdh19:-40Kb:0.00084:1.7e-05:29:42
chr1	127320000	127360000	Slc35f5:-120Kb:8.4e-07:3.4e-08:23:48
chr1	127360000	127400000	Actr3:40Kb:8e-08:1.7e-09:36:64
chr1	127400000	127440000	Actr3:80Kb:5.5e-05:3.4e-06:27:48
chr1	127400000	127440000	Slc35f5:-40Kb:3.1e-08:6.3e-10:36:64
chr1	127440000	127480000	Actr3:120Kb:8.4e-07:3.5e-08:23:48
chr1	128800000	128840000	Nckap5:80Kb:0.0025:5.2e-05:27:41
chr1	129600000	129640000	2900009J06Rik:-40Kb:6.4e-06:1.4e-07:36:60
chr1	129600000	129640000	Ccnt2:-40Kb:6.4e-06:1.4e-07:36:60
chr1	129640000	129680000	Acmsd:40Kb:6.3e-06:1.3e-07:36:60
chr1	130000000	130040000	Rab3gap1:240Kb:0.00048:1.2e-05:25:48
chr1	130040000	130080000	Rab3gap1:280Kb:0.0018:8.6e-05:21:42
chr1	130040000	130080000	Ubxn4:-80Kb:0.009:0.00041:40:59
chr1	130080000	130120000	Ubxn4:-40Kb:3.3e-05:7.5e-07:52:79
chr1	130120000	130160000	Mir128-1:40Kb:2.9e-05:6.4e-07:52:79
chr1	132280000	132320000	Cd55:-40Kb:0.0054:0.00011:40:58
chr1	132320000	132360000	Daf2:40Kb:0.0052:0.00011:40:58
chr1	133000000	133040000	Eif2d:-40Kb:4.5e-13:9.8e-15:52:99
chr1	133000000	133040000	Rassf5:-120Kb:0.00037:1.6e-05:34:60
chr1	133040000	133080000	Dyrk3:40Kb:4e-13:8.3e-15:52:99
chr1	133040000	133080000	Rassf5:-80Kb:4e-07:8.4e-09:40:75
chr1	133080000	133120000	Dyrk3:80Kb:0.0015:9.4e-05:40:62
chr1	133080000	133120000	Eif2d:40Kb:1.4e-05:9.2e-07:52:82
chr1	133120000	133160000	Dyrk3:120Kb:0.00025:1e-05:34:60
chr1	133120000	133160000	Eif2d:80Kb:1e-07:4.5e-09:40:75
chr1	133440000	133480000	Ikbke:280Kb:4.5e-06:9e-08:25:58
chr1	133760000	133800000	Pm20d1:80Kb:0.0093:0.00019:40:61
chr1	133800000	133840000	Slc45a3:-40Kb:0.00047:9.3e-06:67:94
chr1	133840000	133880000	Mfsd4:-120Kb:0.0013:7.9e-05:41:65
chr1	133840000	133880000	Nucks1:40Kb:0.00031:6.2e-06:67:94
chr1	133880000	133920000	Cdk18:-120Kb:8.7e-05:1.7e-06:41:71
chr1	133880000	133920000	Mfsd4:-80Kb:1.1e-07:2.2e-09:49:86
chr1	133920000	133960000	Mfsd4:-40Kb:3.7e-06:1.5e-07:67:1e+02
chr1	133960000	134000000	Elk4:80Kb:6.9e-08:1.5e-09:49:86
chr1	133960000	134000000	Slc45a3:120Kb:0.0014:5.7e-05:41:65
chr1	134000000	134040000	Elk4:120Kb:2.3e-05:9.8e-07:41:71
chr1	134920000	134960000	Ppp1r15b:-80Kb:1.1e-08:2.1e-10:45:86
chr1	134960000	135000000	Mdm4:40Kb:0.00047:1.9e-05:59:86
chr1	134960000	135000000	Pik3c2b:40Kb:0.00047:1.9e-05:59:86
chr1	135000000	135040000	Mdm4:80Kb:5.6e-09:1.1e-10:45:86
chr1	135000000	135040000	Pik3c2b:80Kb:5.6e-09:1.1e-10:45:86
chr1	135040000	135080000	Etnk2:-200Kb:0.00052:2.2e-05:32:62
chr1	135040000	135080000	Golt1a:-160Kb:0.00019:3.7e-06:35:68
chr1	135040000	135080000	Kiss1:-160Kb:0.00019:3.7e-06:35:68
chr1	135040000	135080000	Ren1:-200Kb:0.00052:2.2e-05:32:62
chr1	135040000	135080000	Ren2:-200Kb:0.00052:2.2e-05:32:62
chr1	135240000	135280000	Snrpe:-240Kb:7.6e-07:3.2e-08:30:74
chr1	135440000	135480000	Etnk2:200Kb:0.0059:0.00037:32:57
chr1	135440000	135480000	Ren1:200Kb:0.0059:0.00037:32:57
chr1	135440000	135480000	Ren2:200Kb:0.0059:0.00037:32:57
chr1	135480000	135520000	Etnk2:240Kb:5e-08:1.1e-09:30:74
chr1	135480000	135520000	Ren1:240Kb:5e-08:1.1e-09:30:74
chr1	135480000	135520000	Ren2:240Kb:5e-08:1.1e-09:30:74
chr1	135480000	135520000	Zbed6:-40Kb:5e-08:9.9e-10:59:1.1e+02
chr1	135480000	135520000	Zc3h11a:-40Kb:5e-08:9.9e-10:59:1.1e+02
chr1	135520000	135560000	Snrpe:40Kb:5e-08:1.1e-09:59:1.1e+02
chr1	136200000	136240000	Chit1:200Kb:0.0037:7.9e-05:28:59
chr1	136240000	136280000	4933406M09Rik:-40Kb:1.5e-05:3.2e-07:65:1.1e+02
chr1	136240000	136280000	Adipor1:-40Kb:1.5e-05:3.2e-07:65:1.1e+02
chr1	136240000	136280000	Cyb5r1:-40Kb:1.5e-05:3.2e-07:65:1.1e+02
chr1	136240000	136280000	Klhl12:-80Kb:1.1e-06:2.3e-08:51:1e+02
chr1	136240000	136280000	Rabif:-120Kb:0.00051:2.1e-05:44:82
chr1	136280000	136320000	Klhl12:-40Kb:0.0026:0.00016:65:99
chr1	136280000	136320000	Tmem183a:40Kb:1.1e-05:4.5e-07:65:1.1e+02
chr1	136320000	136360000	4933406M09Rik:40Kb:0.0043:0.00017:65:99
chr1	136320000	136360000	Adipor1:40Kb:0.0043:0.00017:65:99
chr1	136320000	136360000	Cyb5r1:40Kb:0.0043:0.00017:65:99
chr1	136320000	136360000	Rabif:-40Kb:3.1e-05:6.4e-07:65:1.1e+02
chr1	136320000	136360000	Tmem183a:80Kb:2e-06:4.2e-08:51:1e+02
chr1	136360000	136400000	Klhl12:40Kb:1.8e-05:7.6e-07:65:1.1e+02
chr1	136360000	136400000	Tmem183a:120Kb:0.00051:3.2e-05:44:82
chr1	138440000	138480000	Gm16880:-120Kb:0.0015:0.00013:36:62
chr1	138440000	138480000	Gm19705:-120Kb:0.0015:0.00013:36:62
chr1	138440000	138480000	Zfp281:-80Kb:0.0025:0.00015:42:68
chr1	138480000	138520000	Gm16880:-80Kb:2.9e-07:1.2e-08:42:82
chr1	138480000	138520000	Gm19705:-80Kb:2.9e-07:1.2e-08:42:82
chr1	138520000	138560000	Gm16880:-40Kb:3.8e-07:2.4e-08:56:95
chr1	138520000	138560000	Gm19705:-40Kb:3.8e-07:2.4e-08:56:95
chr1	138560000	138600000	Zfp281:40Kb:5.9e-07:2.4e-08:56:95
chr1	138600000	138640000	Gm16880:40Kb:9.2e-11:1.9e-12:56:1.1e+02
chr1	138600000	138640000	Gm19705:40Kb:9.2e-11:1.9e-12:56:1.1e+02
chr1	138600000	138640000	Zfp281:80Kb:9.7e-09:2e-10:42:87
chr1	141320000	141360000	F13b:-40Kb:0.0078:0.00016:48:72
chr1	141360000	141400000	Aspm:40Kb:0.0035:0.00014:48:72
chr1	141400000	141440000	Aspm:80Kb:0.0035:9.2e-05:37:61
chr1	141400000	141440000	F13b:40Kb:0.0099:0.00042:48:70
chr1	141600000	141640000	Cfhr2:-120Kb:7.6e-06:1.6e-07:31:67
chr1	142040000	142080000	4930590L20Rik:-480Kb:3.7e-07:7.5e-09:13:47
chr1	142400000	142440000	Cfh:360Kb:3.1e-09:8.6e-11:17:57
chr1	142440000	142480000	4930590L20Rik:-80Kb:0.0012:4.9e-05:37:60
chr1	142440000	142480000	Cfh:400Kb:0.0034:0.00038:16:37
chr1	142520000	142560000	Cfh:480Kb:4.8e-07:2.6e-08:13:47
chr1	142560000	142600000	Cfh:520Kb:0.00082:6.8e-05:13:36
chr1	145640000	145680000	Rgs2:-200Kb:0.0027:5.3e-05:25:46
chr1	148240000	148280000	Fam5c:-80Kb:1.6e-05:6.7e-07:25:43
chr1	148280000	148320000	Fam5c:-40Kb:7e-13:1.5e-14:33:60
chr1	152240000	152280000	Prg4:-40Kb:5.1e-08:1e-09:62:1e+02
chr1	152280000	152320000	BC003331:40Kb:4.4e-08:9e-10:62:1e+02
chr1	152880000	152920000	Ivns1abp:-280Kb:8.2e-05:1.8e-06:19:53
chr1	152880000	152920000	Swt1:-360Kb:0.00032:6.9e-06:16:47
chr1	152880000	152920000	Trmt1l:-360Kb:0.00032:6.9e-06:16:47
chr1	152920000	152960000	Ivns1abp:-240Kb:0.0032:0.00014:21:47
chr1	153280000	153320000	Rnf2:-40Kb:3.9e-05:2.6e-06:47:78
chr1	153320000	153360000	Fam129a:-80Kb:3.5e-07:1.5e-08:37:77
chr1	153400000	153440000	Rnf2:80Kb:1e-07:4.5e-09:37:77
chr1	153440000	153480000	Fam129a:40Kb:0.00081:5.2e-05:47:75
chr1	153440000	153480000	Rnf2:120Kb:0.0016:0.00014:32:57
chr1	153480000	153520000	Fam129a:80Kb:0.00087:7.4e-05:37:64
chr1	153480000	153520000	Rnf2:160Kb:0.0063:0.0007:29:51
chr1	153520000	153560000	Fam129a:120Kb:2.4e-10:5.1e-12:32:81
chr1	153520000	153560000	Rnf2:200Kb:1e-07:3.9e-09:29:68
chr1	154680000	154720000	Ncf2:40Kb:4.8e-05:9.7e-07:71:1.1e+02
chr1	154920000	154960000	E330020D12Rik:-320Kb:0.0035:7.5e-05:24:57
chr1	154920000	154960000	Shcbp1l:-320Kb:0.0035:7.5e-05:24:57
chr1	154960000	155000000	E330020D12Rik:-280Kb:0.0062:0.00027:27:57
chr1	154960000	155000000	Shcbp1l:-280Kb:0.0062:0.00027:27:57
chr1	155200000	155240000	Lamc1:40Kb:0.00018:3.4e-06:71:1.1e+02
chr1	155360000	155400000	C230024C17Rik:-200Kb:0.00051:2.2e-05:21:54
chr1	155360000	155400000	Rgs16:-200Kb:0.00051:2.2e-05:21:54
chr1	155360000	155400000	Rnasel:-200Kb:0.00051:2.2e-05:21:54
chr1	155400000	155440000	C230024C17Rik:-160Kb:7.3e-08:1.6e-09:29:77
chr1	155400000	155440000	Rgs16:-160Kb:7.3e-08:1.6e-09:29:77
chr1	155400000	155440000	Rgs8:-80Kb:0.0025:5.2e-05:37:69
chr1	155400000	155440000	Rnasel:-160Kb:7.3e-08:1.6e-09:29:77
chr1	155560000	155600000	Npl:200Kb:0.001:4.2e-05:21:54
chr1	155600000	155640000	Npl:240Kb:0.001:2.9e-05:16:51
chr1	155840000	155880000	Glul:120Kb:0.00013:1.4e-05:32:65
chr1	155840000	155880000	Gm5531:120Kb:0.00013:1.4e-05:32:65
chr1	155840000	155880000	Teddm1:120Kb:0.00013:1.4e-05:32:65
chr1	155880000	155920000	Glul:160Kb:1.1e-05:5.1e-07:29:67
chr1	155880000	155920000	Gm5531:160Kb:1.1e-05:5.1e-07:29:67
chr1	155880000	155920000	Teddm1:160Kb:1.1e-05:5.1e-07:29:67
chr1	155920000	155960000	Glul:200Kb:3.3e-05:2.2e-06:27:63
chr1	155920000	155960000	Gm5531:200Kb:3.3e-05:2.2e-06:27:63
chr1	155920000	155960000	Teddm1:200Kb:3.3e-05:2.2e-06:27:63
chr1	155960000	156000000	Glul:240Kb:0.00013:1.4e-05:26:58
chr1	155960000	156000000	Gm5531:240Kb:0.00013:1.4e-05:26:58
chr1	155960000	156000000	Teddm1:240Kb:0.00013:1.4e-05:26:58
chr1	156000000	156040000	Glul:280Kb:3e-06:6.8e-08:22:63
chr1	156000000	156040000	Gm5531:280Kb:3e-06:6.8e-08:22:63
chr1	156000000	156040000	Teddm1:280Kb:3e-06:6.8e-08:22:63
chr1	156040000	156080000	Glul:320Kb:0.002:0.00027:19:46
chr1	156040000	156080000	Gm5531:320Kb:0.002:0.00027:19:46
chr1	156040000	156080000	Teddm1:320Kb:0.002:0.00027:19:46
chr1	157920000	157960000	Fam163a:-200Kb:6.1e-05:1.3e-06:27:67
chr1	157960000	158000000	Fam163a:-160Kb:0.00011:4.6e-06:29:67
chr1	162920000	162960000	Serpinc1:40Kb:0.0011:2.2e-05:58:89
chr1	162960000	163000000	4930469G21Rik:-120Kb:0.001:4.3e-05:38:67
chr1	163000000	163040000	4930469G21Rik:-80Kb:0.00016:3.4e-06:44:78
chr1	163080000	163120000	Cenpl:80Kb:0.00018:3.6e-06:44:78
chr1	163080000	163120000	Dars2:80Kb:0.00018:3.6e-06:44:78
chr1	163080000	163120000	Gas5:120Kb:0.0022:4.5e-05:38:67
chr1	163080000	163120000	Mir5117:120Kb:0.0022:4.5e-05:38:67
chr1	163080000	163120000	Snord47:120Kb:0.0022:4.5e-05:38:67
chr1	163080000	163120000	Zbtb37:120Kb:0.0022:4.5e-05:38:67
chr1	164480000	164520000	7420461P10Rik:-80Kb:1.4e-06:2.9e-08:36:61
chr1	164480000	164520000	Myoc:-80Kb:1.4e-06:2.9e-08:36:61
chr1	164520000	164560000	Vamp4:40Kb:6.4e-07:2.7e-08:48:73
chr1	164560000	164600000	Vamp4:80Kb:6.4e-07:1.8e-08:36:61
chr1	164600000	164640000	Vamp4:120Kb:0.00018:1.1e-05:30:49
chr1	164960000	165000000	Fmo2:160Kb:2.2e-05:4.5e-07:26:49
chr1	165920000	165960000	Selp:-120Kb:0.00023:8e-06:29:59
chr1	165960000	166000000	Selp:-80Kb:0.00023:9.6e-06:35:65
chr1	166000000	166040000	Selp:-40Kb:0.0011:6.8e-05:47:74
chr1	166040000	166080000	BC055324:120Kb:0.00034:7e-06:29:59
chr1	166040000	166080000	Mettl18:120Kb:0.00034:7e-06:29:59
chr1	166040000	166080000	Sele:80Kb:0.0004:8.4e-06:35:65
chr1	166040000	166080000	Sell:80Kb:0.0004:8.4e-06:35:65
chr1	169320000	169360000	Rxrg:-200Kb:0.00041:8.5e-06:26:61
chr1	171400000	171440000	Nuf2:-40Kb:6.5e-05:2.8e-06:23:38
chr1	171840000	171880000	Nuf2:400Kb:1.7e-07:3.7e-09:13:31
chr1	172800000	172840000	Fcgr3:-160Kb:0.0077:0.00015:40:74
chr1	172800000	172840000	Fcgr4:-120Kb:0.0046:9e-05:54:88
chr1	172840000	172880000	Fcgr2b:-40Kb:0.00019:3.8e-06:80:1.2e+02
chr1	172880000	172920000	Fcrla:40Kb:0.00018:3.6e-06:80:1.2e+02
chr1	172880000	172920000	Fcrlb:40Kb:0.00018:3.6e-06:80:1.2e+02
chr1	172920000	172960000	Dusp12:120Kb:0.0032:7.9e-05:54:88
chr1	172960000	173000000	Dusp12:160Kb:0.0032:0.00013:40:74
chr1	173040000	173080000	Apoa2:-80Kb:0.0082:0.00016:62:96
chr1	173040000	173080000	Nr1i3:-80Kb:0.0082:0.00016:62:96
chr1	173040000	173080000	Pcp4l1:-80Kb:0.0082:0.00016:62:96
chr1	173040000	173080000	Tomm40l:-80Kb:0.0082:0.00016:62:96
chr1	173120000	173160000	1700009P17Rik:80Kb:0.0063:0.00014:62:96
chr1	173160000	173200000	1700009P17Rik:120Kb:0.0085:0.00037:54:85
chr1	173440000	173480000	Cd244:-40Kb:0:0:60:1.9e+02
chr1	173480000	173520000	Itln1:40Kb:0:0:60:1.9e+02
chr1	174320000	174360000	Ccdc19:-120Kb:0.0027:5.3e-05:24:58
chr1	174320000	174360000	Igsf9:-80Kb:2.7e-05:5.5e-07:28:72
chr1	174320000	174360000	Slamf9:-80Kb:2.7e-05:5.5e-07:28:72
chr1	174320000	174360000	Tagln2:-80Kb:2.7e-05:5.5e-07:28:72
chr1	175200000	175240000	Ifi203:-640Kb:0.007:0.0026:6.7:25
chr1	175200000	175240000	Mnda:-640Kb:0.007:0.0026:6.7:25
chr1	175360000	175400000	Ifi202b:-520Kb:0.0081:0.0014:10:30
chr1	175360000	175400000	Ifi203:-480Kb:0.00061:0.00015:11:35
chr1	175360000	175400000	Mnda:-480Kb:0.00061:0.00015:11:35
chr1	175360000	175400000	Mndal:-440Kb:0.008:0.0011:12:33
chr1	175400000	175440000	Ifi203:-440Kb:0.0011:0.00031:12:35
chr1	175400000	175440000	Mnda:-440Kb:0.0011:0.00031:12:35
chr1	175440000	175480000	Ifi202b:-440Kb:2.4e-06:2.1e-07:12:46
chr1	175440000	175480000	Ifi203:-400Kb:2.3e-06:3.7e-07:14:47
chr1	175440000	175480000	Mnda:-400Kb:2.3e-06:3.7e-07:14:47
chr1	175480000	175520000	Ifi203:-360Kb:0.0059:0.0021:15:34
chr1	175480000	175520000	Mnda:-360Kb:0.0059:0.0021:15:34
chr1	175520000	175560000	Ifi203:-320Kb:4.5e-05:9.7e-06:17:46
chr1	175520000	175560000	Mnda:-320Kb:4.5e-05:9.7e-06:17:46
chr1	175520000	175560000	Mndal:-280Kb:0.0017:0.00016:20:44
chr1	175560000	175600000	Ifi203:-280Kb:0.0059:0.0021:20:39
chr1	175560000	175600000	Mnda:-280Kb:0.0059:0.0021:20:39
chr1	175600000	175640000	Ifi202b:-280Kb:0.0081:0.0015:20:40
chr1	175600000	175640000	Ifi203:-240Kb:5.4e-09:7.3e-10:23:64
chr1	175600000	175640000	Mnda:-240Kb:5.4e-09:7.3e-10:23:64
chr1	175640000	175680000	Ifi203:-200Kb:1.3e-13:7.2e-15:24:76
chr1	175640000	175680000	Mnda:-200Kb:1.3e-13:7.2e-15:24:76
chr1	175680000	175720000	Ifi203:-160Kb:0.0014:0.00041:26:48
chr1	175680000	175720000	Mnda:-160Kb:0.0014:0.00041:26:48
chr1	175720000	175760000	Ifi202b:-160Kb:2.4e-06:2.4e-07:26:60
chr1	175720000	175760000	Ifi203:-120Kb:3.8e-09:4.1e-10:28:69
chr1	175720000	175760000	Mnda:-120Kb:3.8e-09:4.1e-10:28:69
chr1	175720000	175760000	Mndal:-80Kb:0.00022:1.5e-05:32:60
chr1	175760000	175800000	Ifi202b:-120Kb:6.6e-12:3.4e-13:28:76
chr1	175760000	175800000	Ifi203:-80Kb:4.4e-06:8.3e-07:32:64
chr1	175760000	175800000	Mnda:-80Kb:4.4e-06:8.3e-07:32:64
chr1	175800000	175840000	Ifi202b:-80Kb:4.1e-05:5.3e-06:32:61
chr1	175800000	175840000	Ifi203:-40Kb:3.3e-12:2.6e-13:39:87
chr1	175800000	175840000	Mnda:-40Kb:3.3e-12:2.6e-13:39:87
chr1	175800000	175840000	Pydc4:280Kb:0.0067:0.00028:20:44
chr1	175840000	175880000	AI607873:200Kb:1.7e-12:3.4e-14:24:76
chr1	175840000	175880000	BC094916:400Kb:3.6e-05:1.5e-06:14:47
chr1	175840000	175880000	Ifi202b:-40Kb:0:0:39:1.2e+02
chr1	175840000	175880000	Mndal:40Kb:2.2e-11:5.1e-13:39:87
chr1	175840000	175880000	Pydc3:240Kb:1.2e-07:2.4e-09:23:64
chr1	175840000	175880000	Pydc4:320Kb:0.0012:2.5e-05:17:46
chr1	175880000	175920000	BC094916:440Kb:3.6e-05:8.8e-07:12:46
chr1	175880000	175920000	Ifi203:40Kb:0:0:39:1.2e+02
chr1	175880000	175920000	Mnda:40Kb:0:0:39:1.2e+02
chr1	175880000	175920000	Mndal:80Kb:0.00014:6.6e-06:32:61
chr1	175960000	176000000	Mndal:160Kb:0.0019:0.00023:26:50
chr1	178640000	178680000	Hmga2-ps1:-120Kb:0.00035:6.8e-06:27:54
chr1	180160000	180200000	Desi2:80Kb:5.6e-12:1.2e-13:42:89
chr1	180200000	180240000	Desi2:120Kb:0.0004:1.7e-05:36:62
chr1	180240000	180280000	Efcab2:-80Kb:3.8e-05:1.7e-06:42:72
chr1	180280000	180320000	Cox20:40Kb:0:0:56:1.2e+02
chr1	180280000	180320000	Desi2:200Kb:0.0052:0.0004:29:50
chr1	180280000	180320000	Efcab2:-40Kb:3e-14:6.7e-16:56:1.1e+02
chr1	180280000	180320000	Gm16432:360Kb:0.00049:1.1e-05:22:49
chr1	180280000	180320000	Hnrnpu:40Kb:0:0:56:1.2e+02
chr1	180320000	180360000	Cox20:80Kb:3.7e-05:1.5e-06:42:72
chr1	180320000	180360000	Hnrnpu:80Kb:3.7e-05:1.5e-06:42:72
chr1	180360000	180400000	Cox20:120Kb:0.00026:1.6e-05:36:62
chr1	180360000	180400000	Desi2:280Kb:0.0052:0.00044:29:50
chr1	180360000	180400000	Hnrnpu:120Kb:0.00026:1.6e-05:36:62
chr1	181640000	181680000	Sccpdh:80Kb:1.4e-06:2.8e-08:50:82
chr1	182320000	182360000	Psen2:160Kb:0.00035:7e-06:38:78
chr1	182520000	182560000	Mixl1:-80Kb:0.0011:4.6e-05:50:86
chr1	182560000	182600000	Acbd3:-80Kb:0.0043:0.00018:50:83
chr1	182560000	182600000	Mixl1:-40Kb:0.00071:1.5e-05:65:1e+02
chr1	182600000	182640000	Lin9:40Kb:0.00081:1.6e-05:65:1e+02
chr1	182640000	182680000	Lin9:80Kb:0.0049:0.0002:50:83
chr1	182680000	182720000	Acbd3:40Kb:2.6e-09:5.5e-11:65:1.3e+02
chr1	182800000	182840000	Lefty1:-40Kb:0.0025:4.9e-05:69:1e+02
chr1	182800000	182840000	Tmem63a:-40Kb:0.0025:4.9e-05:69:1e+02
chr1	182840000	182880000	Lefty2:40Kb:0.0012:5.2e-05:69:1e+02
chr1	182840000	182880000	Pycr2:40Kb:0.0012:5.2e-05:69:1e+02
chr1	182880000	182920000	Lefty2:80Kb:3.2e-05:6.6e-07:52:96
chr1	182880000	182920000	Pycr2:80Kb:3.2e-05:6.6e-07:52:96
chr1	182920000	182960000	Nvl:-120Kb:0.00027:1.2e-05:45:89
chr1	183000000	183040000	Nvl:-40Kb:0.0023:0.00021:69:1.1e+02
chr1	183040000	183080000	Cnih4:-40Kb:1.1e-05:2.1e-07:69:1.2e+02
chr1	183040000	183080000	Ephx1:120Kb:4.2e-05:8.3e-07:45:89
chr1	183040000	183080000	Lefty2:240Kb:0.0087:0.00055:31:60
chr1	183040000	183080000	Pycr2:240Kb:0.0087:0.00055:31:60
chr1	183040000	183080000	Wdr26:-80Kb:0.0049:0.0002:52:90
chr1	183080000	183120000	Nvl:40Kb:1.1e-05:2.5e-07:69:1.2e+02
chr1	183080000	183120000	Wdr26:-40Kb:0.0013:2.6e-05:69:1.1e+02
chr1	183120000	183160000	Cnih4:40Kb:0.00049:2e-05:69:1.1e+02
chr1	183120000	183160000	Nvl:80Kb:0.0023:0.00017:52:90
chr1	183800000	183840000	Enah:-120Kb:0.00037:3.2e-05:28:67
chr1	183800000	183840000	Srp9:-240Kb:0.00043:1e-05:20:64
chr1	183840000	183880000	Enah:-80Kb:0.0082:0.0011:34:64
chr1	183840000	183880000	Srp9:-200Kb:0.00061:4.4e-05:22:62
chr1	183880000	183920000	Enah:-40Kb:0.0066:0.00072:47:79
chr1	183920000	183960000	Srp9:-120Kb:0.00056:2.7e-05:28:70
chr1	183960000	184000000	Enah:40Kb:4.6e-07:2e-08:47:1e+02
chr1	184000000	184040000	Enah:80Kb:1.2e-12:2.6e-14:34:1.1e+02
chr1	184040000	184080000	Enah:120Kb:0.00015:9.8e-06:28:70
chr1	184080000	184120000	1700047M11Rik:-120Kb:4.3e-06:9.4e-08:28:84
chr1	184080000	184120000	Degs1:-120Kb:4.3e-06:9.4e-08:28:84
chr1	184120000	184160000	Vmn1r1:40Kb:5.7e-08:1.3e-09:47:1.1e+02
chr1	184160000	184200000	Vmn1r1:80Kb:0.00025:1.7e-05:34:77
chr1	184200000	184240000	Srp9:160Kb:0.0029:0.00028:24:60
chr1	184200000	184240000	Vmn1r1:120Kb:5.5e-07:2.4e-08:28:84
chr1	184240000	184280000	Vmn1r1:160Kb:0.0017:0.00015:24:62
chr1	186640000	186680000	Rab3gap2:-360Kb:0.0015:0.00013:15:34
chr1	186720000	186760000	Rab3gap2:-280Kb:6.7e-05:2.9e-06:19:42
chr1	186760000	186800000	Rab3gap2:-240Kb:8.9e-13:2e-14:21:60
chr1	186800000	186840000	Rab3gap2:-200Kb:0.0002:1.4e-05:25:47
chr1	187000000	187040000	Marc2:360Kb:0.0051:0.00011:15:34
chr1	187000000	187040000	Mark1:200Kb:0.00056:1.1e-05:25:47
chr1	187000000	187040000	Mir1981:360Kb:0.0051:0.00011:15:34
chr1	187080000	187120000	9630028B13Rik:-160Kb:0.006:0.0005:30:47
chr1	187080000	187120000	Eprs:-80Kb:6.7e-07:1.4e-08:43:71
chr1	187080000	187120000	Gm2061:-160Kb:0.006:0.0005:30:47
chr1	187080000	187120000	Slc30a10:-160Kb:0.006:0.0005:30:47
chr1	187120000	187160000	Eprs:-40Kb:0.00071:6e-05:52:72
chr1	187160000	187200000	9630028B13Rik:-80Kb:7e-06:3e-07:43:69
chr1	187160000	187200000	Bpnt1:40Kb:0.0016:5.8e-05:52:72
chr1	187160000	187200000	Gm2061:-80Kb:7e-06:3e-07:43:69
chr1	187160000	187200000	Iars2:40Kb:0.0016:5.8e-05:52:72
chr1	187160000	187200000	Mir194-1:40Kb:0.0016:5.8e-05:52:72
chr1	187160000	187200000	Mir215:40Kb:0.0016:5.8e-05:52:72
chr1	187160000	187200000	Slc30a10:-80Kb:7e-06:3e-07:43:69
chr1	187200000	187240000	9630028B13Rik:-40Kb:5.4e-09:1.1e-10:52:85
chr1	187200000	187240000	Bpnt1:80Kb:0.0016:6.7e-05:43:62
chr1	187200000	187240000	Eprs:40Kb:4.4e-05:2.8e-06:52:75
chr1	187200000	187240000	Gm2061:-40Kb:5.4e-09:1.1e-10:52:85
chr1	187200000	187240000	Iars2:80Kb:0.0016:6.7e-05:43:62
chr1	187200000	187240000	Mir194-1:80Kb:0.0016:6.7e-05:43:62
chr1	187200000	187240000	Mir215:80Kb:0.0016:6.7e-05:43:62
chr1	187200000	187240000	Slc30a10:-40Kb:5.4e-09:1.1e-10:52:85
chr1	187240000	187280000	5033404E19Rik:-80Kb:0.0041:8.3e-05:43:62
chr1	187240000	187280000	Eprs:80Kb:4.4e-06:1.9e-07:43:69
chr1	187320000	187360000	9630028B13Rik:80Kb:0.0016:0.0001:43:62
chr1	187320000	187360000	Gm2061:80Kb:0.0016:0.0001:43:62
chr1	187320000	187360000	Slc30a10:80Kb:0.0016:0.0001:43:62
chr1	188240000	188280000	Tgfb2:-280Kb:0.002:0.00013:19:35
chr1	188280000	188320000	Tgfb2:-240Kb:0.00065:2.8e-05:21:38
chr1	188320000	188360000	Tgfb2:-200Kb:0.00065:2.9e-05:23:40
chr1	188600000	188640000	D1Pas1:-160Kb:0.0085:0.00074:22:36
chr1	188640000	188680000	D1Pas1:-120Kb:1.2e-12:2.6e-14:25:56
chr1	188680000	188720000	D1Pas1:-80Kb:0.003:0.00019:29:44
chr1	188720000	188760000	D1Pas1:-40Kb:3.4e-09:1.5e-10:37:63
chr1	191680000	191720000	Ptpn14:160Kb:2.3e-05:4.6e-07:21:49
chr1	193120000	193160000	Dtl:-240Kb:4.8e-06:1.1e-07:28:62
chr1	193120000	193160000	Ints7:-240Kb:4.8e-06:1.1e-07:28:62
chr1	193120000	193160000	Nek2:-520Kb:0.008:0.00018:12:37
chr1	193160000	193200000	Dtl:-200Kb:0.0057:0.00037:35:57
chr1	193160000	193200000	Ints7:-200Kb:0.0057:0.00037:35:57
chr1	193200000	193240000	Dtl:-160Kb:1.2e-05:5.2e-07:34:66
chr1	193200000	193240000	Ints7:-160Kb:1.2e-05:5.2e-07:34:66
chr1	193280000	193320000	Ppp2r5a:80Kb:0.00033:2.3e-05:44:71
chr1	193320000	193360000	Nenf:200Kb:0.0087:0.00061:35:55
chr1	193320000	193360000	Ppp2r5a:120Kb:3e-06:7e-08:38:72
chr1	193320000	193360000	Tmem206:200Kb:0.0087:0.00061:35:55
chr1	193360000	193400000	Nenf:240Kb:3.3e-06:7.8e-08:28:62
chr1	193360000	193400000	Ppp2r5a:160Kb:9.2e-06:4.3e-07:34:66
chr1	193360000	193400000	Tmem206:240Kb:3.3e-06:7.8e-08:28:62
chr1	193440000	193480000	Lpgat1:-80Kb:0.0082:0.00035:44:68
chr1	193480000	193520000	Lpgat1:-40Kb:0.0061:0.00013:57:83
chr1	193640000	193680000	Nenf:520Kb:0.001:4.7e-05:12:37
chr1	193640000	193680000	Tmem206:520Kb:0.001:4.7e-05:12:37
chr1	193840000	193880000	Mir3473c:40Kb:0:0:45:1.1e+02
chr1	193840000	193880000	Rd3:40Kb:0:0:45:1.1e+02
chr1	193840000	193880000	Traf5:-40Kb:0.0052:0.00011:45:71
chr1	193920000	193960000	Mir3473c:120Kb:0.0025:0.0001:29:55
chr1	193920000	193960000	Rd3:120Kb:0.0025:0.0001:29:55
chr1	194400000	194440000	Kcnh1:400Kb:5.5e-05:1.2e-06:16:51
chr1	194520000	194560000	Kcnh1:520Kb:0.00012:4.9e-06:13:46
chr1	195400000	195440000	Mir205:80Kb:0.00016:3.4e-06:31:51
chr10	3440000	3480000	Oprm1:-80Kb:0.00043:8.7e-06:31:46
chr10	4480000	4520000	Myct1:-240Kb:6.2e-05:2.7e-06:17:40
chr10	4480000	4520000	Syne1:-280Kb:0.00035:1.5e-05:15:36
chr10	4520000	4560000	Myct1:-200Kb:0.0077:0.0005:27:44
chr10	4520000	4560000	Syne1:-240Kb:0.0079:0.0005:25:42
chr10	4560000	4600000	Myct1:-160Kb:6.1e-09:1.3e-10:29:62
chr10	4560000	4600000	Vip:-120Kb:1.7e-09:3.7e-11:32:65
chr10	4720000	4760000	Fbxo5:200Kb:0.0036:0.00014:27:44
chr10	4720000	4760000	Mtrf1l:200Kb:0.0036:0.00014:27:44
chr10	4760000	4800000	Fbxo5:240Kb:0.0036:0.00013:25:42
chr10	4760000	4800000	Mtrf1l:240Kb:0.0036:0.00013:25:42
chr10	4840000	4880000	Syne1:80Kb:0.00013:2.8e-06:37:61
chr10	5160000	5200000	Esr1:-560Kb:0.0052:0.00017:12:32
chr10	5200000	5240000	Esr1:-520Kb:0.0052:0.00022:13:32
chr10	6000000	6040000	Akap12:-80Kb:0.0022:4.4e-05:52:76
chr10	6280000	6320000	Zbtb2:360Kb:0.0039:8.6e-05:10:32
chr10	6400000	6440000	Iyd:-400Kb:0.0018:4.1e-05:15:39
chr10	7280000	7320000	A630066F11Rik:-80Kb:8.3e-06:2.3e-07:38:68
chr10	7280000	7320000	BC020402:-120Kb:0.0049:0.00042:32:51
chr10	7280000	7320000	Ginm1:-200Kb:0.0041:0.00035:25:44
chr10	7280000	7320000	Lats1:-120Kb:0.0049:0.00042:32:51
chr10	7280000	7320000	Mir684-1:-40Kb:2.2e-05:1.4e-06:51:79
chr10	7280000	7320000	Nup43:-80Kb:8.3e-06:2.3e-07:38:68
chr10	7280000	7320000	Pcmt1:-80Kb:8.3e-06:2.3e-07:38:68
chr10	7280000	7320000	Ppil4:-200Kb:0.0041:0.00035:25:44
chr10	7320000	7360000	A630066F11Rik:-40Kb:8.3e-06:3.5e-07:51:81
chr10	7320000	7360000	BC020402:-80Kb:1.8e-05:1.1e-06:38:66
chr10	7320000	7360000	Ginm1:-160Kb:0.0053:0.00056:28:46
chr10	7320000	7360000	Lats1:-80Kb:1.8e-05:1.1e-06:38:66
chr10	7320000	7360000	Lrp11:40Kb:3.3e-05:1.4e-06:51:79
chr10	7320000	7360000	Nup43:-40Kb:8.3e-06:3.5e-07:51:81
chr10	7320000	7360000	Pcmt1:-40Kb:8.3e-06:3.5e-07:51:81
chr10	7320000	7360000	Ppil4:-160Kb:0.0053:0.00056:28:46
chr10	7360000	7400000	Ginm1:-120Kb:0.0011:7.3e-05:32:53
chr10	7360000	7400000	Lrp11:80Kb:1.1e-05:2.3e-07:38:68
chr10	7360000	7400000	Mir684-1:40Kb:1.7e-05:3.5e-07:51:81
chr10	7360000	7400000	Ppil4:-120Kb:0.0011:7.3e-05:32:53
chr10	7400000	7440000	Ginm1:-80Kb:5e-06:2.1e-07:38:66
chr10	7400000	7440000	Katna1:-40Kb:7.6e-07:2.6e-08:51:82
chr10	7400000	7440000	Lrp11:120Kb:0.0073:0.00047:32:51
chr10	7400000	7440000	Mir684-1:80Kb:2.2e-05:1.4e-06:38:66
chr10	7400000	7440000	Ppil4:-80Kb:5e-06:2.1e-07:38:66
chr10	7440000	7480000	BC020402:40Kb:5.3e-06:1.1e-07:51:82
chr10	7440000	7480000	Ginm1:-40Kb:1.3e-06:2.8e-08:51:82
chr10	7440000	7480000	Lats1:40Kb:5.3e-06:1.1e-07:51:82
chr10	7440000	7480000	Ppil4:-40Kb:1.3e-06:2.8e-08:51:82
chr10	7480000	7520000	A630066F11Rik:120Kb:0.0029:0.00019:32:53
chr10	7480000	7520000	BC020402:80Kb:1.8e-05:8.4e-07:38:66
chr10	7480000	7520000	Katna1:40Kb:7.6e-07:3.2e-08:51:82
chr10	7480000	7520000	Lats1:80Kb:1.8e-05:8.4e-07:38:66
chr10	7480000	7520000	Lrp11:200Kb:0.0088:0.00076:25:44
chr10	7480000	7520000	Nup43:120Kb:0.0029:0.00019:32:53
chr10	7480000	7520000	Pcmt1:120Kb:0.0029:0.00019:32:53
chr10	8880000	8920000	Samd5:-480Kb:0.0065:0.00031:14:27
chr10	9280000	9320000	Samd5:-80Kb:0.0024:5.7e-05:31:45
chr10	10880000	10920000	Fbxo30:-120Kb:0.0025:0.00015:30:50
chr10	10920000	10960000	Fbxo30:-80Kb:4.8e-05:9.8e-07:35:62
chr10	10960000	11000000	Fbxo30:-40Kb:0.0001:4.2e-06:46:71
chr10	12400000	12440000	Stx11:-280Kb:7.4e-05:1.7e-06:23:46
chr10	12440000	12480000	Stx11:-240Kb:0.002:0.00014:26:44
chr10	12480000	12520000	B230208H11Rik:-160Kb:0.00035:7.4e-06:30:52
chr10	12480000	12520000	Utrn:-80Kb:3.4e-05:7.2e-07:40:65
chr10	12600000	12640000	Stx11:-80Kb:0.00071:3.3e-05:40:60
chr10	12720000	12760000	Phactr2:-440Kb:0.0071:0.00021:11:29
chr10	12760000	12800000	Phactr2:-400Kb:0.0071:0.00029:15:33
chr10	13120000	13160000	Plagl1:320Kb:0.0019:4e-05:18:38
chr10	13120000	13160000	Sf3b5:400Kb:1.7e-05:4e-07:12:37
chr10	13160000	13200000	Sf3b5:440Kb:0.0037:0.00017:11:29
chr10	13720000	13760000	Hivep2:40Kb:7.1e-05:1.5e-06:42:63
chr10	13760000	13800000	Hivep2:80Kb:0.0029:0.00012:32:49
chr10	14160000	14200000	1700016L04Rik:-240Kb:0.0021:4.5e-05:21:35
chr10	14160000	14200000	Gje1:-240Kb:0.0021:4.5e-05:21:35
chr10	14160000	14200000	Vta1:-240Kb:0.0021:4.5e-05:21:35
chr10	17560000	17600000	Cited2:120Kb:4.8e-10:1.2e-11:27:58
chr10	17920000	17960000	Cited2:480Kb:0.0099:0.00051:11:27
chr10	18160000	18200000	Hebp2:-80Kb:1.5e-05:3.2e-07:39:73
chr10	21920000	21960000	H60b:-40Kb:0:0:1e+02:4.5e+02
chr10	21920000	21960000	Raet1b:40Kb:0.00012:2.3e-06:1e+02:2.6e+02
chr10	21920000	21960000	Raet1c:40Kb:0.00012:2.3e-06:1e+02:2.6e+02
chr10	21920000	21960000	Raet1e:40Kb:0.00012:2.3e-06:1e+02:2.6e+02
chr10	23520000	23560000	Taar8b:-280Kb:0.0063:0.00013:23:44
chr10	23520000	23560000	Taar8c:-280Kb:0.0063:0.00013:23:44
chr10	23520000	23560000	Taar9:-280Kb:0.0063:0.00013:23:44
chr10	23720000	23760000	Taar7f:-40Kb:0.001:2.1e-05:56:80
chr10	23720000	23760000	Taar8a:-40Kb:0.001:2.1e-05:56:80
chr10	23760000	23800000	Taar7d:40Kb:0.001:2.2e-05:56:80
chr10	23760000	23800000	Taar7e:40Kb:0.001:2.2e-05:56:80
chr10	24000000	24040000	Moxd1:80Kb:0.0072:0.00014:44:65
chr10	24120000	24160000	Ctgf:-160Kb:0.0014:2.7e-05:35:62
chr10	25000000	25040000	Epb4.1l2:-40Kb:0.0032:6.5e-05:55:81
chr10	25040000	25080000	Akap7:40Kb:0.00093:5.9e-05:55:81
chr10	25080000	25120000	Akap7:80Kb:2.6e-06:5.5e-08:42:78
chr10	25120000	25160000	Akap7:120Kb:8.9e-05:3.8e-06:36:67
chr10	25200000	25240000	Akap7:200Kb:0.0061:0.00052:30:52
chr10	26320000	26360000	Gm8709:-40Kb:0.0035:7.2e-05:41:56
chr10	29480000	29520000	Rspo3:240Kb:0.0078:0.00032:22:39
chr10	29520000	29560000	Rspo3:280Kb:0.0078:0.00033:21:38
chr10	30320000	30360000	Ncoa7:-200Kb:2e-07:4.7e-09:27:70
chr10	30360000	30400000	Gm20300:40Kb:0.00054:5.9e-05:48:68
chr10	30360000	30400000	Hint3:40Kb:0.00054:5.9e-05:48:68
chr10	30360000	30400000	Trmt11:40Kb:0.00054:5.9e-05:48:68
chr10	30400000	30440000	Gm20300:80Kb:1.3e-08:1.2e-09:37:69
chr10	30400000	30440000	Hint3:80Kb:1.3e-08:1.2e-09:37:69
chr10	30400000	30440000	Trmt11:80Kb:1.3e-08:1.2e-09:37:69
chr10	30440000	30480000	Gm20300:120Kb:1.5e-13:6.6e-15:32:73
chr10	30440000	30480000	Hint3:120Kb:1.5e-13:6.6e-15:32:73
chr10	30440000	30480000	Trmt11:120Kb:1.5e-13:6.6e-15:32:73
chr10	30480000	30520000	Gm20300:160Kb:6.5e-09:4.2e-10:29:62
chr10	30480000	30520000	Hint3:160Kb:6.5e-09:4.2e-10:29:62
chr10	30480000	30520000	Trmt11:160Kb:6.5e-09:4.2e-10:29:62
chr10	30520000	30560000	Gm20300:200Kb:1.5e-14:3.3e-16:27:70
chr10	30520000	30560000	Hddc2:-480Kb:0.00011:2.3e-06:13:47
chr10	30520000	30560000	Hint3:200Kb:1.5e-14:3.3e-16:27:70
chr10	30520000	30560000	Trmt11:200Kb:1.5e-14:3.3e-16:27:70
chr10	30960000	31000000	Hey2:400Kb:0.0093:0.0002:15:41
chr10	31000000	31040000	Ncoa7:480Kb:5.1e-05:2.4e-06:13:47
chr10	33720000	33760000	Tspyl1:-280Kb:1.7e-05:3.7e-07:30:63
chr10	33720000	33760000	Tspyl4:-280Kb:1.7e-05:3.7e-07:30:63
chr10	33840000	33880000	Tspyl1:-160Kb:0.00075:3.4e-05:37:63
chr10	33840000	33880000	Tspyl4:-160Kb:0.00075:3.4e-05:37:63
chr10	34000000	34040000	Bet3l:280Kb:1.2e-05:2.5e-07:30:63
chr10	34000000	34040000	Fam26f:160Kb:0.0013:2.7e-05:37:63
chr10	34000000	34040000	Rwdd1:280Kb:1.2e-05:2.5e-07:30:63
chr10	34040000	34080000	Bet3l:320Kb:0.0021:8.6e-05:29:53
chr10	34040000	34080000	Rwdd1:320Kb:0.0021:8.6e-05:29:53
chr10	36400000	36440000	Hs3st5:200Kb:0.0035:0.00011:21:37
chr10	36480000	36520000	Hs3st5:280Kb:0.0035:0.00015:20:36
chr10	36920000	36960000	Marcks:80Kb:2.9e-09:6.8e-11:34:65
chr10	37040000	37080000	Marcks:200Kb:0.00084:3.9e-05:21:40
chr10	39200000	39240000	Wisp3:320Kb:0.001:4.5e-05:22:42
chr10	39240000	39280000	Fam229b:400Kb:0.0082:0.00016:19:37
chr10	39240000	39280000	Tube1:400Kb:0.0082:0.00016:19:37
chr10	39240000	39280000	Wisp3:360Kb:0.00017:3.8e-06:20:43
chr10	40720000	40760000	Fig4:-280Kb:9.9e-05:2.3e-06:26:52
chr10	41120000	41160000	Mical1:-40Kb:0.00012:2.5e-06:57:82
chr10	41120000	41160000	Zbtb24:-40Kb:0.00012:2.5e-06:57:82
chr10	41360000	41400000	5730435O14Rik:80Kb:0.0057:0.00012:43:64
chr10	41360000	41400000	Ccdc162:80Kb:0.0057:0.00012:43:64
chr10	41360000	41400000	Cd164:160Kb:0.00014:3e-06:32:57
chr10	41360000	41400000	Ppil6:160Kb:0.00014:3e-06:32:57
chr10	41360000	41400000	Smpd2:160Kb:0.00014:3e-06:32:57
chr10	41400000	41440000	Cd164:200Kb:0.0028:0.00012:29:50
chr10	41400000	41440000	Ppil6:200Kb:0.0028:0.00012:29:50
chr10	41400000	41440000	Smpd2:200Kb:0.0028:0.00012:29:50
chr10	42000000	42040000	Nr2e1:-280Kb:1.3e-09:3e-11:26:61
chr10	42000000	42040000	Ostm1:-360Kb:0.0032:6.4e-05:20:41
chr10	42040000	42080000	Nr2e1:-240Kb:3.6e-08:1.7e-09:30:62
chr10	42200000	42240000	Nr2e1:-80Kb:0.00016:1.2e-05:42:65
chr10	42280000	42320000	Snx3:80Kb:0.001:2.2e-05:42:65
chr10	42320000	42360000	Nr2e1:40Kb:0.00063:5.9e-05:56:77
chr10	43280000	43320000	1700027J07Rik:-160Kb:0.0014:2.7e-05:31:50
chr10	43280000	43320000	Qrsl1:-320Kb:5.2e-07:1.1e-08:23:50
chr10	43280000	43320000	Rtn4ip1:-320Kb:5.2e-07:1.1e-08:23:50
chr10	43360000	43400000	Cd24a:80Kb:0.00095:9.5e-05:40:58
chr10	43360000	43400000	F830002L21Rik:80Kb:0.00095:9.5e-05:40:58
chr10	43440000	43480000	Cd24a:160Kb:0.0003:2.2e-05:31:50
chr10	43440000	43480000	F830002L21Rik:160Kb:0.0003:2.2e-05:31:50
chr10	43560000	43600000	Cd24a:280Kb:0.0081:0.001:24:39
chr10	43560000	43600000	F830002L21Rik:280Kb:0.0081:0.001:24:39
chr10	43600000	43640000	Cd24a:320Kb:3.9e-07:9.7e-09:23:50
chr10	43600000	43640000	F830002L21Rik:320Kb:3.9e-07:9.7e-09:23:50
chr10	43640000	43680000	Cd24a:360Kb:0.0003:1.6e-05:22:42
chr10	43640000	43680000	F830002L21Rik:360Kb:0.0003:1.6e-05:22:42
chr10	52040000	52080000	Dcbld1:120Kb:0.0016:3.2e-05:33:68
chr10	52080000	52120000	Dcbld1:160Kb:0.0043:0.00018:30:62
chr10	52280000	52320000	Zfa-ps:40Kb:6.7e-06:1.5e-07:47:83
chr10	53040000	53080000	Gm20597:-160Kb:0.00011:2.2e-06:27:48
chr10	56120000	56160000	Gja1:40Kb:0.00065:6.9e-05:42:57
chr10	56160000	56200000	Gja1:80Kb:0.00097:0.00013:32:46
chr10	56200000	56240000	Gja1:120Kb:0.0027:0.00043:27:40
chr10	56240000	56280000	Gja1:160Kb:3.7e-06:9.8e-08:24:45
chr10	56400000	56440000	Gja1:320Kb:6.3e-05:3.3e-06:18:36
chr10	56480000	56520000	Gja1:400Kb:0.00039:3.1e-05:15:31
chr10	60280000	60320000	Pcbd1:-240Kb:0.0058:0.00012:25:55
chr10	60520000	60560000	Unc5b:240Kb:0.0071:0.00015:25:55
chr10	60600000	60640000	Pald1:-240Kb:0.0023:0.00014:21:45
chr10	60600000	60640000	Prf1:-160Kb:0.0086:0.00035:31:54
chr10	60640000	60680000	Pald1:-200Kb:6.3e-06:2.6e-07:27:61
chr10	60640000	60680000	Prf1:-120Kb:0.0086:0.0002:43:67
chr10	60760000	60800000	Sgpl1:160Kb:0.0024:0.00016:31:54
chr10	60760000	60800000	Tbata:160Kb:0.0024:0.00016:31:54
chr10	60800000	60840000	Pald1:-40Kb:3.2e-06:6.6e-08:61:97
chr10	60800000	60840000	Sgpl1:200Kb:0.00026:5.8e-06:25:52
chr10	60800000	60840000	Tbata:200Kb:0.00026:5.8e-06:25:52
chr10	60840000	60880000	Sgpl1:240Kb:0.0012:5.5e-05:21:45
chr10	60840000	60880000	Tbata:240Kb:0.0012:5.5e-05:21:45
chr10	62000000	62040000	Ddx50:-80Kb:0.0003:3.6e-05:52:95
chr10	62040000	62080000	Ddx50:-40Kb:7.8e-06:5.5e-07:71:1.2e+02
chr10	62080000	62120000	2510003E04Rik:40Kb:2.7e-05:5.6e-07:71:1.2e+02
chr10	62080000	62120000	Ccar1:-160Kb:0.00084:3.7e-05:8.7:50
chr10	62080000	62120000	Ddx21:40Kb:2.7e-05:5.6e-07:71:1.2e+02
chr10	62080000	62120000	Stox1:-80Kb:4.5e-05:2e-06:52:1e+02
chr10	62120000	62160000	Ddx50:40Kb:2.2e-06:1e-07:71:1.3e+02
chr10	62160000	62200000	Ccar1:-80Kb:0.00084:3.1e-05:15:57
chr10	62160000	62200000	Ddx50:80Kb:2.7e-05:2.6e-06:52:1e+02
chr10	62200000	62240000	2510003E04Rik:160Kb:3.4e-05:1.4e-06:8.7:58
chr10	62200000	62240000	Ddx21:160Kb:3.4e-05:1.4e-06:8.7:58
chr10	62200000	62240000	Ddx50:120Kb:1.6e-09:3.8e-11:11:79
chr10	62200000	62240000	Stox1:40Kb:0:0:27:1.2e+02
chr10	62240000	62280000	Ddx50:160Kb:0.00035:5e-05:8.7:50
chr10	62240000	62280000	Stox1:80Kb:0.00052:3.4e-05:15:57
chr10	62600000	62640000	Herc4:-80Kb:0.0003:5.9e-06:62:1.1e+02
chr10	66320000	66360000	Jmjd1c:-240Kb:0.0011:0.00015:29:57
chr10	66360000	66400000	Jmjd1c:-200Kb:0:0:31:1.1e+02
chr10	66360000	66400000	Reep3:-160Kb:8.8e-08:1.9e-09:34:80
chr10	66400000	66440000	Jmjd1c:-160Kb:0.00052:5.9e-05:34:64
chr10	66440000	66480000	Jmjd1c:-120Kb:6.1e-06:4.2e-07:38:76
chr10	66440000	66480000	Reep3:-80Kb:8.2e-06:3.6e-07:44:83
chr10	66480000	66520000	Jmjd1c:-80Kb:5.8e-06:2.7e-07:44:84
chr10	66480000	66520000	Reep3:-40Kb:4.7e-05:4.1e-06:58:93
chr10	66520000	66560000	Jmjd1c:-40Kb:3.6e-05:3.2e-06:58:93
chr10	66560000	66600000	Reep3:40Kb:4.6e-05:3.1e-06:58:93
chr10	67600000	67640000	Arid5b:-120Kb:0.00015:6.1e-06:33:55
chr10	67640000	67680000	Arid5b:-80Kb:6.2e-05:1.3e-06:39:63
chr10	68760000	68800000	Rhobtb1:120Kb:1e-08:2e-10:33:65
chr10	70280000	70320000	Phyhipl:240Kb:0.0045:9.5e-05:28:53
chr10	78840000	78880000	Vmn2r83:-80Kb:0.002:4.2e-05:45:80
chr10	79000000	79040000	Cdc34:-120Kb:0.00036:7.3e-06:39:77
chr10	79000000	79040000	Gzmm:-120Kb:0.00036:7.3e-06:39:77
chr10	79000000	79040000	Madcam1:-120Kb:0.00036:7.3e-06:39:77
chr10	79000000	79040000	Odf3l2:-80Kb:2.9e-06:6e-08:45:93
chr10	79000000	79040000	Shc2:-80Kb:2.9e-06:6e-08:45:93
chr10	79000000	79040000	Tpgs1:-120Kb:0.00036:7.3e-06:39:77
chr10	79080000	79120000	Mier2:80Kb:3e-06:6.2e-08:45:93
chr10	79120000	79160000	Mier2:120Kb:0.00024:9.6e-06:39:77
chr10	79200000	79240000	9130017N09Rik:-80Kb:0.0025:0.00011:43:75
chr10	79200000	79240000	E130317F20Rik:-80Kb:0.0025:0.00011:43:75
chr10	79200000	79240000	Ptbp1:-80Kb:0.0025:0.00011:43:75
chr10	79240000	79280000	9130017N09Rik:-40Kb:0.00012:2.6e-06:61:1e+02
chr10	79240000	79280000	E130317F20Rik:-40Kb:0.00012:2.6e-06:61:1e+02
chr10	79240000	79280000	Ptbp1:-40Kb:0.00012:2.6e-06:61:1e+02
chr10	79280000	79320000	Fgf22:80Kb:0.0062:0.00012:43:75
chr10	79280000	79320000	Fstl3:40Kb:0.00014:2.8e-06:61:1e+02
chr10	79280000	79320000	Palm:40Kb:0.00014:2.8e-06:61:1e+02
chr10	79280000	79320000	Polrmt:80Kb:0.0062:0.00012:43:75
chr10	79280000	79320000	Prss57:40Kb:0.00014:2.8e-06:61:1e+02
chr10	79280000	79320000	Rnf126:80Kb:0.0062:0.00012:43:75
chr10	80360000	80400000	Gng7:-80Kb:0.0012:2.3e-05:51:1.1e+02
chr10	80440000	80480000	Gadd45b:80Kb:0.00035:6.8e-06:51:1.1e+02
chr10	80440000	80480000	Lmnb2:80Kb:0.00035:6.8e-06:51:1.1e+02
chr10	80440000	80480000	Timm13:80Kb:0.00035:6.8e-06:51:1.1e+02
chr10	81000000	81040000	BC025920:-40Kb:0.0072:0.00014:42:1.1e+02
chr10	81000000	81040000	Tle6:-40Kb:0.0072:0.00014:42:1.1e+02
chr10	81040000	81080000	Aes:40Kb:0.007:0.00014:42:1.1e+02
chr10	81040000	81080000	Gna11:40Kb:0.007:0.00014:42:1.1e+02
chr10	81040000	81080000	Tle2:40Kb:0.007:0.00014:42:1.1e+02
chr10	81440000	81480000	1190007I07Rik:-640Kb:0.008:0.00016:9.4:58
chr10	81440000	81480000	2310050B05Rik:800Kb:0.0036:7.3e-05:1.5:72
chr10	81440000	81480000	AU041133:-120Kb:0.0032:6.5e-05:34:1.1e+02
chr10	81440000	81480000	Celf5:520Kb:0.00017:3.4e-06:1.9:86
chr10	81440000	81480000	Dapk3:800Kb:0.0036:7.3e-05:1.5:72
chr10	81440000	81480000	Eid3:-880Kb:0.0018:3.6e-05:5.9:57
chr10	81440000	81480000	Gm9855:-640Kb:0.008:0.00016:9.4:58
chr10	81440000	81480000	Ncln:520Kb:0.00017:3.4e-06:1.9:86
chr10	81440000	81480000	Nmrk2:800Kb:0.0036:7.3e-05:1.5:72
chr10	81440000	81480000	Sgta:920Kb:0.00024:4.7e-06:1.3:72
chr10	81440000	81480000	Snord37:800Kb:0.0036:7.3e-05:1.5:72
chr10	81440000	81480000	Tdg:-640Kb:0.008:0.00016:9.4:58
chr10	81440000	81480000	Thop1:920Kb:0.00024:4.7e-06:1.3:72
chr10	81440000	81480000	Zfp938:-240Kb:1.1e-07:2.2e-09:26:1.1e+02
chr10	83000000	83040000	Appl2:-80Kb:8.5e-05:1.7e-06:39:66
chr10	83040000	83080000	A230046K03Rik:40Kb:0:0:52:1.1e+02
chr10	83080000	83120000	A230046K03Rik:80Kb:3.3e-05:1.4e-06:39:66
chr10	84480000	84520000	AI597468:-80Kb:0.0012:2.5e-05:45:71
chr10	84480000	84520000	Fhl4:-80Kb:0.0012:2.5e-05:45:71
chr10	84480000	84520000	Mterfd3:-80Kb:0.0012:2.5e-05:45:71
chr10	85080000	85120000	Cry1:440Kb:0.0013:2.8e-05:16:42
chr10	85880000	85920000	4930486F22Rik:360Kb:0.0014:6.2e-05:17:41
chr10	85920000	85960000	4930486F22Rik:400Kb:0.00015:3.2e-06:15:44
chr10	86120000	86160000	Nt5dc3:-120Kb:0.00011:2.3e-06:28:53
chr10	86240000	86280000	1810014B01Rik:120Kb:0.00027:5.8e-06:28:53
chr10	87760000	87800000	Nup37:160Kb:0.0087:0.00019:25:50
chr10	87760000	87800000	Parpbp:160Kb:0.0087:0.00019:25:50
chr10	88200000	88240000	Utp20:-80Kb:3.1e-06:6.1e-08:49:85
chr10	88880000	88920000	Slc17a8:-200Kb:0.0026:9e-05:26:49
chr10	88920000	88960000	Slc17a8:-160Kb:0.0026:0.00011:28:50
chr10	89080000	89120000	Gas2l3:200Kb:0.0062:0.00012:26:49
chr10	90160000	90200000	Apaf1:-360Kb:0.00012:5.6e-06:17:39
chr10	90160000	90200000	Ikbip:-360Kb:0.00012:5.6e-06:17:39
chr10	90520000	90560000	Tmpo:-80Kb:5.3e-07:2.2e-08:36:63
chr10	90560000	90600000	Tmpo:-40Kb:0:0:49:90
chr10	90600000	90640000	Apaf1:80Kb:2.3e-06:5.2e-08:36:63
chr10	90600000	90640000	Ikbip:80Kb:2.3e-06:5.2e-08:36:63
chr10	90600000	90640000	Slc25a3:40Kb:5.1e-15:1.1e-16:49:90
chr10	90640000	90680000	Tmpo:40Kb:0.00016:1e-05:49:70
chr10	92520000	92560000	Cdk17:-80Kb:0.0017:0.00011:38:57
chr10	92520000	92560000	Mir1931:-80Kb:0.0017:0.00011:38:57
chr10	92680000	92720000	Cdk17:80Kb:0.0006:2.5e-05:38:59
chr10	92680000	92720000	Mir1931:80Kb:0.0006:2.5e-05:38:59
chr10	92720000	92760000	Cdk17:120Kb:6.7e-05:1.4e-06:33:57
chr10	92720000	92760000	Mir1931:120Kb:6.7e-05:1.4e-06:33:57
chr10	92800000	92840000	Elk3:40Kb:2e-09:4e-11:49:82
chr10	92800000	92840000	Gm17745:40Kb:2e-09:4e-11:49:82
chr10	92880000	92920000	Amdhd1:-120Kb:0.0043:9e-05:33:52
chr10	92880000	92920000	Ccdc38:-120Kb:0.0043:9e-05:33:52
chr10	93000000	93040000	Lta4h:120Kb:0.002:8.5e-05:33:52
chr10	93200000	93240000	Ntn4:120Kb:0.0033:6.6e-05:33:53
chr10	93240000	93280000	Lta4h:360Kb:0.0018:4e-05:17:37
chr10	93560000	93600000	Fgd6:80Kb:0.0027:5.3e-05:39:58
chr10	93560000	93600000	Vezt:80Kb:0.0027:5.3e-05:39:58
chr10	94080000	94120000	Plxnc1:-320Kb:0.00069:1.5e-05:20:45
chr10	94440000	94480000	5730420D15Rik:-440Kb:0.0018:3.8e-05:16:46
chr10	95080000	95120000	Mir3058:80Kb:0.0016:0.00011:46:75
chr10	95080000	95120000	Nudt4:80Kb:0.0016:0.00011:46:75
chr10	95280000	95320000	Mir3058:280Kb:0.0016:7.7e-05:25:54
chr10	95280000	95320000	Nudt4:280Kb:0.0016:7.7e-05:25:54
chr10	95320000	95360000	Mir3058:320Kb:2.3e-10:5.5e-12:22:74
chr10	95320000	95360000	Nudt4:320Kb:2.3e-10:5.5e-12:22:74
chr10	96800000	96840000	Ccer1:-320Kb:5e-07:1.1e-08:11:28
chr10	96800000	96840000	Dcn:-120Kb:0.00041:8.1e-06:23:36
chr10	96800000	96840000	Epyc:-280Kb:0.00072:1.6e-05:12:25
chr10	96800000	96840000	Lum:-200Kb:0.0074:0.00015:15:27
chr10	96840000	96880000	Ccer1:-280Kb:0.0032:0.00014:14:25
chr10	98600000	98640000	Galnt4:40Kb:0.0071:0.00032:34:49
chr10	98600000	98640000	Gm20110:-440Kb:3.7e-07:1.6e-08:12:44
chr10	98600000	98640000	Poc1b:40Kb:0.0071:0.00032:34:49
chr10	98640000	98680000	Gm20110:-400Kb:1e-08:2.2e-10:13:49
chr10	98680000	98720000	Gm20110:-360Kb:0.0016:0.0001:14:35
chr10	98800000	98840000	Dusp6:80Kb:0.00053:1.1e-05:46:65
chr10	99040000	99080000	Galnt4:480Kb:0.0071:0.00021:11:27
chr10	99040000	99080000	Poc1b:480Kb:0.0071:0.00021:11:27
chr10	99160000	99200000	Gm4301:-600Kb:0.00094:4.1e-05:13:33
chr10	99160000	99200000	Gm4312:-600Kb:0.00094:4.1e-05:13:33
chr10	99400000	99440000	Gm4301:-360Kb:0.0018:0.00012:16:35
chr10	99400000	99440000	Gm4312:-360Kb:0.0018:0.00012:16:35
chr10	99840000	99880000	Gm4301:80Kb:0.00029:6.4e-06:30:52
chr10	99840000	99880000	Gm4312:80Kb:0.00029:6.4e-06:30:52
chr10	99960000	100000000	1700017N19Rik:-80Kb:0.001:4.3e-05:6.6:26
chr10	99960000	100000000	4930430F08Rik:-80Kb:0.001:4.3e-05:6.6:26
chr10	100000000	100040000	1700017N19Rik:-40Kb:4.1e-05:8.8e-07:9.9:34
chr10	100000000	100040000	4930430F08Rik:-40Kb:4.1e-05:8.8e-07:9.9:34
chr10	102200000	102240000	Nts:280Kb:0.0039:0.00026:16:28
chr10	102200000	102240000	Rassf9:240Kb:1.8e-05:3.7e-07:18:35
chr10	102280000	102320000	Nts:360Kb:8.8e-06:2e-07:13:31
chr10	102280000	102320000	Rassf9:320Kb:4.8e-05:2e-06:14:30
chr10	102320000	102360000	Nts:400Kb:0.0039:0.00022:12:24
chr10	102760000	102800000	Slc6a15:-40Kb:6.3e-05:1.3e-06:36:53
chr10	102840000	102880000	Lrriq1:160Kb:6.5e-09:1.4e-10:21:44
chr10	102880000	102920000	Lrriq1:200Kb:0.0091:0.00039:20:32
chr10	103200000	103240000	Gm20765:-400Kb:1.1e-07:2.3e-09:12:32
chr10	103200000	103240000	Gm21293:-400Kb:1.1e-07:2.3e-09:12:32
chr10	103200000	103240000	Gm21304:-400Kb:1.1e-07:2.3e-09:12:32
chr10	103200000	103240000	Gm21312:-400Kb:1.1e-07:2.3e-09:12:32
chr10	103200000	103240000	Gm4340:-400Kb:1.1e-07:2.3e-09:12:32
chr10	103200000	103240000	Gm6763:-400Kb:1.1e-07:2.3e-09:12:32
chr10	103200000	103240000	Gm8764:-400Kb:1.1e-07:2.3e-09:12:32
chr10	105120000	105160000	Gm15663:120Kb:0.0033:6.8e-05:23:36
chr10	105120000	105160000	Tmtc2:120Kb:0.0033:6.8e-05:23:36
chr10	106840000	106880000	Ptprq:-280Kb:0.0013:5.6e-05:17:37
chr10	106880000	106920000	Ptprq:-240Kb:4e-06:8.7e-08:19:46
chr10	107840000	107880000	Pawr:80Kb:0:0:37:96
chr10	110240000	110280000	1700020G17Rik:-80Kb:0.00029:1.2e-05:49:76
chr10	110240000	110280000	Csrp2:-80Kb:0.00029:1.2e-05:49:76
chr10	110280000	110320000	1700020G17Rik:-40Kb:2e-13:4.1e-15:64:1.1e+02
chr10	110280000	110320000	Csrp2:-40Kb:2e-13:4.1e-15:64:1.1e+02
chr10	110400000	110440000	E2f7:240Kb:0.0091:0.0004:18:40
chr10	110440000	110480000	E2f7:280Kb:0.0094:0.00062:15:36
chr10	110520000	110560000	E2f7:360Kb:0.00042:9.3e-06:12:40
chr10	110760000	110800000	Nap1l1:-120Kb:0.0064:0.00013:43:71
chr10	111080000	111120000	Gm5176:160Kb:0.00049:1.1e-05:38:71
chr10	111080000	111120000	Phlda1:160Kb:0.00049:1.1e-05:38:71
chr10	111360000	111400000	Gm5176:440Kb:0.0012:5.3e-05:17:48
chr10	111360000	111400000	Phlda1:440Kb:0.0012:5.3e-05:17:48
chr10	114640000	114680000	Tph2:40Kb:1.7e-07:3.4e-09:56:81
chr10	114680000	114720000	Tph2:80Kb:5.5e-06:3.4e-07:42:64
chr10	114720000	114760000	Tph2:120Kb:2.9e-07:1.2e-08:36:60
chr10	117640000	117680000	Iltifb:-80Kb:0.0028:5.6e-05:34:59
chr10	117720000	117760000	Il22:80Kb:0.0031:6.2e-05:34:59
chr10	119480000	119520000	Helb:-40Kb:0.005:0.00011:49:69
chr10	119680000	119720000	Gm15910:-600Kb:0.00066:1.4e-05:12:38
chr10	120840000	120880000	Rassf3:-40Kb:0.0013:5.2e-05:57:78
chr10	120920000	120960000	Gns:120Kb:9.3e-08:1.9e-09:37:70
chr10	120920000	120960000	Rassf3:40Kb:7.1e-05:1.5e-06:57:83
chr10	120960000	121000000	Gns:160Kb:7e-05:2.9e-06:33:58
chr10	121120000	121160000	BC048403:-40Kb:7.3e-06:1.5e-07:45:76
chr10	121120000	121160000	Gm9079:-360Kb:0.0017:7.5e-05:16:41
chr10	121120000	121160000	Srgap1:-360Kb:0.0017:7.5e-05:16:41
chr10	121160000	121200000	Gm9079:-320Kb:0.0017:5.8e-05:18:43
chr10	121160000	121200000	Srgap1:-320Kb:0.0017:5.8e-05:18:43
chr10	121480000	121520000	BC048403:320Kb:0.00035:1.4e-05:18:43
chr10	122240000	122280000	Mirlet7i:-160Kb:1.9e-11:4.2e-13:28:64
chr10	122320000	122360000	Mirlet7i:-80Kb:3.9e-05:1.7e-06:36:61
chr10	125200000	125240000	Lrig3:-200Kb:3.7e-05:8.2e-07:24:43
chr10	125240000	125280000	Lrig3:-160Kb:0.0064:0.00042:26:39
chr10	125360000	125400000	Lrig3:-40Kb:0.0049:0.00021:42:56
chr10	127520000	127560000	Gls2:-80Kb:0.00099:2e-05:60:1.2e+02
chr10	127520000	127560000	Rbms2:-80Kb:0.00099:2e-05:60:1.2e+02
chr10	127600000	127640000	Atp5b:80Kb:0.0013:2.6e-05:60:1.2e+02
chr10	127600000	127640000	Baz2a:80Kb:0.0013:2.6e-05:60:1.2e+02
chr10	127600000	127640000	Mir677:80Kb:0.0013:2.6e-05:60:1.2e+02
chr10	128000000	128040000	Ikzf4:-80Kb:0.0014:2.8e-05:69:1.1e+02
chr10	128000000	128040000	Suox:-80Kb:0.0014:2.8e-05:69:1.1e+02
chr10	128040000	128080000	Cdk2:-80Kb:0.003:6.2e-05:69:1e+02
chr10	128040000	128080000	Pmel:-80Kb:0.003:6.2e-05:69:1e+02
chr10	128040000	128080000	Rab5b:-80Kb:0.003:6.2e-05:69:1e+02
chr10	128080000	128120000	Erbb3:80Kb:0.0017:3.4e-05:69:1.1e+02
chr10	128080000	128120000	Pa2g4:80Kb:0.0017:3.4e-05:69:1.1e+02
chr10	128120000	128160000	Rps26:80Kb:0.0046:9e-05:69:1e+02
chr10	128280000	128320000	Bloc1s1:-80Kb:0.00049:1.1e-05:10:44
chr10	128280000	128320000	Itga7:-80Kb:0.00049:1.1e-05:10:44
chr10	128280000	128320000	Mettl7b:-80Kb:0.00049:1.1e-05:10:44
chr10	128320000	128360000	Bloc1s1:-40Kb:0.00087:3.8e-05:16:48
chr10	128320000	128360000	Itga7:-40Kb:0.00087:3.8e-05:16:48
chr10	128320000	128360000	Mettl7b:-40Kb:0.00087:3.8e-05:16:48
chr10	128320000	128360000	Olfr9:-80Kb:7.5e-06:1.5e-07:10:50
chr10	128360000	128400000	Cd63:40Kb:0.00097:3.9e-05:16:48
chr10	128360000	128400000	Gdf11:40Kb:0.00097:3.9e-05:16:48
chr10	128360000	128400000	Rdh5:40Kb:0.00097:3.9e-05:16:48
chr10	128400000	128440000	Cd63:80Kb:1.4e-05:2.9e-07:10:50
chr10	128400000	128440000	Gdf11:80Kb:1.4e-05:2.9e-07:10:50
chr10	128400000	128440000	Rdh5:80Kb:1.4e-05:2.9e-07:10:50
chr10	129520000	129560000	Vmn2r85:-320Kb:2.9e-06:1.1e-07:35:83
chr10	129520000	129560000	Vmn2r86:-360Kb:6.3e-06:2.4e-07:35:83
chr11	3000000	3040000	Eif4enif1:-80Kb:0:0:0.56:6.3e+02
chr11	3000000	3040000	Sfi1:-80Kb:0:0:0.56:6.3e+02
chr11	3040000	3080000	Eif4enif1:-40Kb:0:0:1.2e+02:7.8e+02
chr11	3040000	3080000	Pisd-ps1:40Kb:0:0:0.92:1.4e+03
chr11	3040000	3080000	Pisd-ps3:40Kb:0:0:0.92:1.4e+03
chr11	3040000	3080000	Sfi1:-40Kb:0:0:1.2e+02:7.8e+02
chr11	3080000	3120000	Pisd-ps1:80Kb:0:0:0.56:6.3e+02
chr11	3080000	3120000	Pisd-ps3:80Kb:0:0:0.56:6.3e+02
chr11	4160000	4200000	Hormad2:-160Kb:0.00024:1.1e-05:45:81
chr11	4240000	4280000	Hormad2:-80Kb:0.00024:6.6e-06:60:97
chr11	4640000	4680000	Nf2:-80Kb:0.00095:2e-05:60:94
chr11	4720000	4760000	Cabp7:80Kb:0.0015:3e-05:60:94
chr11	4760000	4800000	Ap1b1:-80Kb:0.0056:0.00012:60:90
chr11	4760000	4800000	Nefh:-80Kb:0.0056:0.00012:60:90
chr11	4840000	4880000	Nipsnap1:80Kb:0.0069:0.00015:60:90
chr11	4840000	4880000	Thoc5:80Kb:0.0069:0.00015:60:90
chr11	5480000	5520000	2210015D19Rik:-160Kb:0.0061:0.00013:47:78
chr11	5480000	5520000	Ankrd36:40Kb:0.00032:1.3e-05:81:1.1e+02
chr11	5480000	5520000	Ccdc117:40Kb:0.00032:1.3e-05:81:1.1e+02
chr11	5480000	5520000	Urgcp:-160Kb:0.0061:0.00013:47:78
chr11	5520000	5560000	Ankrd36:80Kb:8.8e-07:1.8e-08:62:1.1e+02
chr11	5520000	5560000	Ccdc117:80Kb:8.8e-07:1.8e-08:62:1.1e+02
chr11	5920000	5960000	Nudcd3:-160Kb:3.5e-05:7.4e-07:47:88
chr11	5960000	6000000	Nudcd3:-120Kb:0.0015:9.8e-05:52:85
chr11	6000000	6040000	Nudcd3:-80Kb:9.9e-05:4.2e-06:62:1e+02
chr11	6080000	6120000	Camk2b:120Kb:0.0043:8.7e-05:52:85
chr11	6320000	6360000	Ccm2:-120Kb:1.7e-05:3.8e-07:47:90
chr11	6320000	6360000	Gm11974:-80Kb:4.7e-08:9.4e-10:69:1.2e+02
chr11	6320000	6360000	Myo1g:-80Kb:4.7e-08:9.4e-10:69:1.2e+02
chr11	6320000	6360000	Nacad:-160Kb:5e-07:1e-08:36:83
chr11	6360000	6400000	H2afv:40Kb:0.0038:0.00033:91:1.2e+02
chr11	6400000	6440000	H2afv:80Kb:5.1e-08:1.1e-09:69:1.2e+02
chr11	6440000	6480000	H2afv:120Kb:5.9e-06:3.9e-07:47:90
chr11	6440000	6480000	Nacad:-40Kb:0.00062:2.6e-05:91:1.3e+02
chr11	6480000	6520000	Ccm2:40Kb:0.00084:3.7e-05:91:1.3e+02
chr11	6480000	6520000	H2afv:160Kb:4.7e-07:2.1e-08:36:83
chr11	6520000	6560000	Gm11978:-40Kb:0.00019:1.7e-05:52:86
chr11	6560000	6600000	Gm11981:-40Kb:0.0038:8e-05:52:83
chr11	6560000	6600000	Ramp3:40Kb:0.00037:1.8e-05:52:86
chr11	6560000	6600000	Snora5c:40Kb:0.00037:1.8e-05:52:86
chr11	6560000	6600000	Tbrg4:40Kb:0.00037:1.8e-05:52:86
chr11	6560000	6600000	Wap:40Kb:0.00037:1.8e-05:52:86
chr11	6600000	6640000	Gm11978:40Kb:0.00056:8.2e-05:52:83
chr11	6640000	6680000	Gm11978:80Kb:1.4e-13:3.3e-15:40:1e+02
chr11	6640000	6680000	Ramp3:120Kb:0.00033:7.8e-06:34:70
chr11	6640000	6680000	Snora5c:120Kb:0.00033:7.8e-06:34:70
chr11	6640000	6680000	Tbrg4:120Kb:0.00033:7.8e-06:34:70
chr11	6640000	6680000	Wap:120Kb:0.00033:7.8e-06:34:70
chr11	6840000	6880000	Gm11978:280Kb:0.00019:1.1e-05:26:61
chr11	6840000	6880000	Ramp3:320Kb:0.0067:0.00048:24:51
chr11	6840000	6880000	Snora5c:320Kb:0.0067:0.00048:24:51
chr11	6840000	6880000	Tbrg4:320Kb:0.0067:0.00048:24:51
chr11	6840000	6880000	Wap:320Kb:0.0067:0.00048:24:51
chr11	7000000	7040000	Gm11978:440Kb:0.00019:1.8e-05:19:53
chr11	7040000	7080000	Gm11978:480Kb:0.00033:4.1e-05:18:50
chr11	8880000	8920000	Upp1:-120Kb:9.8e-11:2e-12:43:90
chr11	9000000	9040000	Hus1:120Kb:1.4e-10:2.9e-12:43:90
chr11	9040000	9080000	Hus1:160Kb:0.0035:0.00015:39:64
chr11	11360000	11400000	Fignl1:-320Kb:0.008:0.00033:22:46
chr11	11640000	11680000	4930415F15Rik:280Kb:0.00035:1.5e-05:25:48
chr11	11640000	11680000	Zpbp:280Kb:0.00035:1.5e-05:25:48
chr11	11680000	11720000	4930415F15Rik:320Kb:0.00029:6.4e-06:22:46
chr11	11680000	11720000	Zpbp:320Kb:0.00029:6.4e-06:22:46
chr11	11840000	11880000	Fignl1:160Kb:1.4e-06:2.9e-08:29:69
chr11	12400000	12440000	Cobl:40Kb:4.6e-06:9.4e-08:56:95
chr11	12400000	12440000	Grb10:480Kb:0.0051:0.00021:14:40
chr11	12440000	12480000	Grb10:520Kb:0.00036:7.4e-06:13:45
chr11	16080000	16120000	Vstm2a:-40Kb:0.0013:5.4e-05:39:57
chr11	16280000	16320000	Vstm2a:160Kb:9.3e-08:1.9e-09:23:50
chr11	16400000	16440000	2810442I21Rik:-440Kb:6.2e-10:1.3e-11:18:48
chr11	16400000	16440000	Fbxo48:-440Kb:6.2e-10:1.3e-11:18:48
chr11	16440000	16480000	2810442I21Rik:-400Kb:0.0076:0.00048:19:34
chr11	16440000	16480000	Fbxo48:-400Kb:0.0076:0.00048:19:34
chr11	16480000	16520000	2810442I21Rik:-360Kb:0.001:4.4e-05:20:38
chr11	16480000	16520000	Fbxo48:-360Kb:0.001:4.4e-05:20:38
chr11	16480000	16520000	Sec61g:80Kb:7.6e-09:3.4e-10:41:69
chr11	16760000	16800000	Sec61g:360Kb:8.6e-05:5.8e-06:20:40
chr11	16800000	16840000	Sec61g:400Kb:0.00064:5.8e-05:19:37
chr11	16840000	16880000	Sec61g:440Kb:6.2e-10:1.4e-11:18:48
chr11	18760000	18800000	Meis1:-120Kb:6.7e-06:1.4e-07:26:53
chr11	18800000	18840000	Meis1:-80Kb:1.3e-05:5.6e-07:33:58
chr11	19960000	20000000	Cep68:-160Kb:2.8e-06:2.4e-07:6.5:52
chr11	20000000	20040000	Cep68:-120Kb:0:0:7.8:84
chr11	20000000	20040000	Rab1:-80Kb:2.2e-05:1.5e-06:55:97
chr11	20000000	20040000	Slc1a4:-200Kb:0.00037:7.9e-06:5.6:44
chr11	20040000	20080000	Cep68:-80Kb:1.7e-15:1.1e-16:10:82
chr11	20040000	20080000	Rab1:-40Kb:9.1e-14:4.1e-15:81:1.5e+02
chr11	20080000	20120000	Actr2:80Kb:2.9e-05:1.5e-06:55:97
chr11	20080000	20120000	Cep68:-40Kb:0:0:16:94
chr11	20120000	20160000	Actr2:120Kb:0:0:7.8:84
chr11	20120000	20160000	Rab1:40Kb:0:0:16:94
chr11	20160000	20200000	Actr2:160Kb:0.0004:5.2e-05:6.5:42
chr11	20200000	20240000	Actr2:200Kb:0.00011:8.3e-06:5.6:44
chr11	20280000	20320000	Actr2:280Kb:0.00022:2.2e-05:4.4:41
chr11	20280000	20320000	Rab1:200Kb:0.0065:0.00059:5.6:35
chr11	22520000	22560000	Zrsr1:-320Kb:0:0:25:99
chr11	22560000	22600000	Zrsr1:-280Kb:2.6e-05:2.4e-06:29:69
chr11	22600000	22640000	Zrsr1:-240Kb:0.0051:0.00085:35:63
chr11	22640000	22680000	Zrsr1:-200Kb:1.5e-05:1.1e-06:33:75
chr11	22680000	22720000	Zrsr1:-160Kb:9.2e-05:1.1e-05:36:73
chr11	22720000	22760000	Zrsr1:-120Kb:1.3e-05:5.9e-07:39:82
chr11	22760000	22800000	Zrsr1:-80Kb:0.00041:5.9e-05:45:79
chr11	22840000	22880000	B3gnt2:80Kb:0.0018:3.8e-05:45:79
chr11	23000000	23040000	Xpo1:-120Kb:0.00064:2.8e-05:56:91
chr11	23040000	23080000	Xpo1:-80Kb:0.00016:3.6e-06:66:1e+02
chr11	23120000	23160000	1700093K21Rik:-280Kb:0.0066:0.00028:30:59
chr11	23160000	23200000	Cct4:280Kb:0.00034:7.8e-06:30:67
chr11	23160000	23200000	Commd1:280Kb:0.00034:7.8e-06:30:67
chr11	23160000	23200000	Fam161a:280Kb:0.00034:7.8e-06:30:67
chr11	23320000	23360000	Ahsa2:-40Kb:0.0056:0.00024:87:1.2e+02
chr11	23360000	23400000	Gm12060:-80Kb:0.00029:1.3e-05:66:1e+02
chr11	23400000	23440000	Gm12060:-40Kb:2.1e-05:4.6e-07:87:1.3e+02
chr11	23400000	23440000	Xpo1:280Kb:0.0071:0.00047:30:59
chr11	23440000	23480000	1700093K21Rik:40Kb:3e-05:6.4e-07:87:1.3e+02
chr11	23440000	23480000	Ahsa2:80Kb:0.00085:1.8e-05:66:1e+02
chr11	23640000	23680000	Pex13:80Kb:0.006:0.00037:66:92
chr11	23640000	23680000	Pus10:80Kb:0.006:0.00037:66:92
chr11	23720000	23760000	Pex13:160Kb:0.00028:5.7e-06:50:83
chr11	23720000	23760000	Pus10:160Kb:0.00028:5.7e-06:50:83
chr11	23840000	23880000	Pex13:280Kb:0.0048:0.0002:19:46
chr11	23840000	23880000	Pus10:280Kb:0.0048:0.0002:19:46
chr11	26000000	26040000	5730522E02Rik:-80Kb:0.008:0.00017:35:50
chr11	29160000	29200000	Mtif2:-240Kb:1.5e-05:3.3e-07:27:58
chr11	29160000	29200000	Prorsd1:-240Kb:1.5e-05:3.3e-07:27:58
chr11	29440000	29480000	Rtn4:-120Kb:4.3e-14:8.9e-16:41:92
chr11	29480000	29520000	1700034F02Rik:40Kb:0.0011:9.7e-05:64:88
chr11	29480000	29520000	Rps27a:40Kb:0.0011:9.7e-05:64:88
chr11	29480000	29520000	Rtn4:-80Kb:1.5e-09:6.3e-11:48:90
chr11	29520000	29560000	1700034F02Rik:80Kb:0.00014:6.2e-06:48:76
chr11	29520000	29560000	Rps27a:80Kb:0.00014:6.2e-06:48:76
chr11	29520000	29560000	Rtn4:-40Kb:0.0073:0.00046:64:86
chr11	29560000	29600000	1700034F02Rik:120Kb:1e-14:2.2e-16:41:92
chr11	29560000	29600000	Rps27a:120Kb:1e-14:2.2e-16:41:92
chr11	29600000	29640000	1700034F02Rik:160Kb:0.001:6.9e-05:36:60
chr11	29600000	29640000	Rps27a:160Kb:0.001:6.9e-05:36:60
chr11	29760000	29800000	1700034F02Rik:320Kb:0.0047:0.00052:20:41
chr11	29760000	29800000	Rps27a:320Kb:0.0047:0.00052:20:41
chr11	30560000	30600000	Gpr75:-200Kb:0.0014:3e-05:31:60
chr11	30560000	30600000	Psme4:-80Kb:2.2e-07:4.6e-09:47:87
chr11	30960000	31000000	Asb3:120Kb:0.0075:0.00015:39:65
chr11	30960000	31000000	Chac2:80Kb:0.00053:1.1e-05:47:77
chr11	30960000	31000000	Erlec1:120Kb:0.0075:0.00015:39:65
chr11	33400000	33440000	Gabrp:-40Kb:0.0024:5e-05:60:1e+02
chr11	33440000	33480000	Ranbp17:40Kb:0.0021:4.5e-05:60:1e+02
chr11	35560000	35600000	Fbll1:-40Kb:0.00034:7.4e-06:49:69
chr11	35560000	35600000	Rars:-80Kb:0.00025:6.7e-06:37:58
chr11	35600000	35640000	Mir103-1:40Kb:0.00017:7e-06:49:69
chr11	35600000	35640000	Pank3:40Kb:0.00017:7e-06:49:69
chr11	35640000	35680000	Mir103-1:80Kb:0.00017:7.1e-06:37:58
chr11	35640000	35680000	Pank3:80Kb:0.00017:7.1e-06:37:58
chr11	35800000	35840000	Rars:160Kb:0.00025:1.1e-05:29:49
chr11	40480000	40520000	Hmmr:-40Kb:0:0:0:81
chr11	40480000	40520000	Nudcd2:-40Kb:0:0:0:81
chr11	40520000	40560000	Mat2b:40Kb:0:0:0:81
chr11	41880000	41920000	Gabra1:-80Kb:0.0033:8.4e-05:29:39
chr11	43080000	43120000	Mir146:-80Kb:0.0062:0.00012:29:46
chr11	43240000	43280000	C1qtnf2:-40Kb:0.00086:3.8e-05:47:65
chr11	43280000	43320000	Pwwp2a:-200Kb:0.0061:0.0004:25:41
chr11	43280000	43320000	Slu7:40Kb:0.0016:3.5e-05:47:65
chr11	43360000	43400000	C1qtnf2:80Kb:6.8e-12:1.5e-13:35:70
chr11	43360000	43400000	Pwwp2a:-120Kb:0.0014:5.9e-05:30:48
chr11	43400000	43440000	C1qtnf2:120Kb:0.0082:0.00092:30:45
chr11	43480000	43520000	C1qtnf2:200Kb:0.0036:0.00032:25:41
chr11	43520000	43560000	C1qtnf2:240Kb:0.0012:8.1e-05:21:39
chr11	43520000	43560000	Pwwp2a:40Kb:9.2e-05:2e-06:47:69
chr11	44120000	44160000	Ttc1:560Kb:0.00022:5.3e-06:11:33
chr11	44720000	44760000	Ebf1:320Kb:0.007:0.00033:17:33
chr11	44800000	44840000	Ebf1:400Kb:0.00057:1.3e-05:15:35
chr11	45760000	45800000	Adam19:-80Kb:0.0046:0.00019:40:67
chr11	45800000	45840000	Sox30:40Kb:0.0011:2.4e-05:50:81
chr11	45800000	45840000	Thg1l:40Kb:0.0011:2.4e-05:50:81
chr11	45840000	45880000	Sox30:80Kb:0.0048:0.0002:40:67
chr11	45840000	45880000	Thg1l:80Kb:0.0048:0.0002:40:67
chr11	45920000	45960000	Adam19:80Kb:1e-05:2.2e-07:40:79
chr11	48640000	48680000	Gnb2l1:40Kb:0:0:53:1.2e+02
chr11	48640000	48680000	Snord95:40Kb:0:0:53:1.2e+02
chr11	48640000	48680000	Snord96a:40Kb:0:0:53:1.2e+02
chr11	48640000	48680000	Trim41:40Kb:0:0:53:1.2e+02
chr11	48640000	48680000	Trim7:40Kb:0:0:53:1.2e+02
chr11	48680000	48720000	Ifi47:-200Kb:0.0054:0.00011:23:55
chr11	48880000	48920000	Gm5431:200Kb:0.0031:6.4e-05:23:55
chr11	48880000	48920000	Irgm1:200Kb:0.0031:6.4e-05:23:55
chr11	48960000	49000000	Olfr1392:-120Kb:0.0081:0.00034:30:59
chr11	48960000	49000000	Olfr1393:-120Kb:0.0081:0.00034:30:59
chr11	49360000	49400000	Olfr1392:280Kb:0.0081:0.00026:20:49
chr11	49360000	49400000	Olfr1393:280Kb:0.0081:0.00026:20:49
chr11	49520000	49560000	Mapk9:-120Kb:2.8e-05:5.7e-07:46:94
chr11	49640000	49680000	Cnot6:120Kb:8.1e-05:1.8e-06:46:94
chr11	51320000	51360000	Col23a1:240Kb:0.0077:0.00015:26:57
chr11	51360000	51400000	0610009B22Rik:-120Kb:0.0078:0.00017:13:36
chr11	51480000	51520000	Agxt2l2:120Kb:0.0066:0.00014:13:36
chr11	51520000	51560000	Sar1b:-40Kb:0.00011:2.3e-06:79:1.1e+02
chr11	51520000	51560000	Sec24a:-40Kb:0.00011:2.3e-06:79:1.1e+02
chr11	51600000	51640000	Cdkl3:-200Kb:0.0026:5.3e-05:41:66
chr11	51600000	51640000	Olfr1372-ps1:-360Kb:8.2e-07:3.7e-08:18:54
chr11	51600000	51640000	Ube2b:-200Kb:0.0026:5.3e-05:41:66
chr11	51920000	51960000	Olfr1371:-80Kb:0.00012:5.1e-06:60:90
chr11	51920000	51960000	Olfr1372-ps1:-40Kb:0.00059:5.4e-05:79:1.1e+02
chr11	51960000	52000000	Mir3061:40Kb:0.001:4.1e-05:79:1.1e+02
chr11	51960000	52000000	Olfr1371:-40Kb:4.6e-08:9.6e-10:79:1.2e+02
chr11	51960000	52000000	Olfr1373:40Kb:0.001:4.1e-05:79:1.1e+02
chr11	52000000	52040000	Mir3061:80Kb:0.00013:2.7e-06:60:90
chr11	52000000	52040000	Olfr1372-ps1:40Kb:2.6e-08:5.9e-10:79:1.2e+02
chr11	52000000	52040000	Olfr1373:80Kb:0.00013:2.7e-06:60:90
chr11	52120000	52160000	Olfr1372-ps1:160Kb:2.8e-06:1.9e-07:46:80
chr11	52120000	52160000	Skp1a:80Kb:3.7e-08:7.3e-10:60:1e+02
chr11	53080000	53120000	Leap2:-120Kb:4.9e-07:2.1e-08:39:80
chr11	53080000	53120000	Zcchc10:-40Kb:1.5e-07:5.4e-09:61:1e+02
chr11	53120000	53160000	Aff4:-40Kb:1.3e-07:5.5e-09:61:1e+02
chr11	53120000	53160000	Hspa4:40Kb:2.4e-07:5e-09:61:1e+02
chr11	53120000	53160000	Leap2:-80Kb:5e-07:4.3e-08:46:86
chr11	53160000	53200000	Leap2:-40Kb:1.5e-11:3.3e-13:61:1.2e+02
chr11	53160000	53200000	Zcchc10:40Kb:1.5e-07:6.2e-09:61:1e+02
chr11	53200000	53240000	Aff4:40Kb:1.4e-11:3e-13:61:1.2e+02
chr11	53200000	53240000	Gdf9:-40Kb:1.4e-06:3.3e-08:61:1e+02
chr11	53200000	53240000	Hspa4:120Kb:5e-07:2e-08:39:80
chr11	53200000	53240000	Shroom1:-40Kb:1.4e-06:3.3e-08:61:1e+02
chr11	53200000	53240000	Uqcrq:-40Kb:1.4e-06:3.3e-08:61:1e+02
chr11	53200000	53240000	Zcchc10:80Kb:7.3e-07:4.5e-08:46:86
chr11	53240000	53280000	Leap2:40Kb:5e-07:3.4e-08:61:1e+02
chr11	53280000	53320000	Kif3a:-80Kb:2.4e-05:4.8e-07:48:84
chr11	53360000	53400000	Sowaha:80Kb:4.7e-05:1e-06:48:84
chr11	53520000	53560000	Gm12216:-120Kb:0.0027:5.6e-05:41:72
chr11	53560000	53600000	Gm12216:-80Kb:0.0031:0.00013:48:78
chr11	53640000	53680000	Il5:120Kb:0.0018:3.8e-05:41:72
chr11	53640000	53680000	Irf1:80Kb:0.0044:9e-05:48:78
chr11	53640000	53680000	Rad50:120Kb:0.0018:3.8e-05:41:72
chr11	54480000	54520000	Hint1:-160Kb:0.0074:0.00046:45:73
chr11	54480000	54520000	Lyrm7:-160Kb:0.0074:0.00046:45:73
chr11	54520000	54560000	Hint1:-120Kb:0.00022:4.6e-06:42:79
chr11	54520000	54560000	Lyrm7:-120Kb:0.00022:4.6e-06:42:79
chr11	54560000	54600000	Hint1:-80Kb:0.0004:1.6e-05:49:84
chr11	54560000	54600000	Lyrm7:-80Kb:0.0004:1.6e-05:49:84
chr11	55200000	55240000	Atox1:-40Kb:1.1e-09:2.2e-11:65:1.2e+02
chr11	55240000	55280000	Sparc:40Kb:1.1e-09:2.3e-11:65:1.2e+02
chr11	57320000	57360000	Sap30l:-280Kb:0.005:0.00024:18:40
chr11	57600000	57640000	Cnot8:-280Kb:0.0093:0.00041:18:39
chr11	57600000	57640000	Fam114a2:280Kb:0.0093:0.00019:18:40
chr11	57600000	57640000	Mfap3:280Kb:0.0093:0.00019:18:40
chr11	57720000	57760000	Hand1:80Kb:1.6e-05:3.1e-07:43:74
chr11	57720000	57760000	Sap30l:120Kb:1.8e-11:3.8e-13:37:82
chr11	57760000	57800000	Larp1:-40Kb:0:0:55:1.3e+02
chr11	57800000	57840000	Cnot8:-80Kb:0.0093:0.00037:43:65
chr11	57880000	57920000	Larp1:80Kb:0.0059:0.00033:43:65
chr11	57880000	57920000	Sap30l:280Kb:0.005:0.00032:18:39
chr11	57960000	58000000	Larp1:160Kb:0.0059:0.00038:35:56
chr11	59040000	59080000	Wnt3a:-40Kb:0.0024:0.00015:47:67
chr11	59080000	59120000	4933439C10Rik:-200Kb:0.002:4.5e-05:25:47
chr11	59080000	59120000	Arf1:40Kb:0.0038:0.00016:47:67
chr11	59080000	59120000	Jmjd4:-160Kb:0.0003:1.3e-05:29:53
chr11	59080000	59120000	Snap47:-160Kb:0.0003:1.3e-05:29:53
chr11	59080000	59120000	Zfp867:-200Kb:0.002:4.5e-05:25:47
chr11	59120000	59160000	4933439C10Rik:-160Kb:0.0062:0.00055:29:48
chr11	59120000	59160000	Zfp867:-160Kb:0.0062:0.00055:29:48
chr11	59160000	59200000	4933439C10Rik:-120Kb:0.0041:0.00027:34:53
chr11	59160000	59200000	Jmjd4:-80Kb:1.3e-07:2.8e-09:38:71
chr11	59160000	59200000	Snap47:-80Kb:1.3e-07:2.8e-09:38:71
chr11	59160000	59200000	Zfp867:-120Kb:0.0041:0.00027:34:53
chr11	59200000	59240000	Arf1:160Kb:0.0011:2.3e-05:29:52
chr11	59200000	59240000	Jmjd4:-40Kb:0.0032:0.00028:47:67
chr11	59200000	59240000	Snap47:-40Kb:0.0032:0.00028:47:67
chr11	59240000	59280000	4933439C10Rik:-40Kb:0.0036:0.00016:47:67
chr11	59240000	59280000	Prss38:80Kb:1.2e-07:2.5e-09:38:71
chr11	59240000	59280000	Wnt3a:160Kb:0.00062:1.3e-05:29:53
chr11	59240000	59280000	Zfp867:-40Kb:0.0036:0.00016:47:67
chr11	59280000	59320000	Jmjd4:40Kb:0.0024:0.00016:47:67
chr11	59280000	59320000	Prss38:120Kb:0.0062:0.00026:34:53
chr11	59280000	59320000	Snap47:40Kb:0.0024:0.00016:47:67
chr11	59280000	59320000	Wnt3a:200Kb:0.0011:4.4e-05:25:47
chr11	59360000	59400000	Olfr223:-40Kb:0.0095:0.00041:59:80
chr11	59360000	59400000	Olfr225:-40Kb:0.0095:0.00041:59:80
chr11	59400000	59440000	Olfr222:40Kb:0.004:8.4e-05:59:80
chr11	59560000	59600000	Mprip:120Kb:3e-05:6.2e-07:39:70
chr11	59560000	59600000	Olfr223:160Kb:2.5e-06:5.3e-08:34:69
chr11	59560000	59600000	Olfr225:160Kb:2.5e-06:5.3e-08:34:69
chr11	60360000	60400000	Llgl1:-120Kb:2.5e-08:5e-10:8.9:56
chr11	61200000	61240000	Aldh3a1:200Kb:0.0028:5.7e-05:31:62
chr11	61440000	61480000	Slc5a10:-80Kb:0.0085:0.00017:46:73
chr11	61840000	61880000	Ttc19:-240Kb:3.8e-06:8.6e-08:29:69
chr11	61840000	61880000	Zswim7:-240Kb:3.8e-06:8.6e-08:29:69
chr11	61880000	61920000	Ttc19:-200Kb:0.00032:2.1e-05:36:67
chr11	61880000	61920000	Zswim7:-200Kb:0.00032:2.1e-05:36:67
chr11	61920000	61960000	Adora2b:-120Kb:0.0017:3.5e-05:46:77
chr11	61920000	61960000	Ttc19:-160Kb:7.6e-06:3.4e-07:40:78
chr11	61920000	61960000	Zswim7:-160Kb:7.6e-06:3.4e-07:40:78
chr11	62080000	62120000	Specc1:200Kb:0.0014:2.8e-05:36:67
chr11	62240000	62280000	Cenpv:-80Kb:1.6e-09:3.3e-11:57:1.1e+02
chr11	62280000	62320000	Ncor1:40Kb:0.0049:0.0002:80:1.1e+02
chr11	62280000	62320000	Pigl:40Kb:0.0049:0.0002:80:1.1e+02
chr11	62320000	62360000	Ncor1:80Kb:2.4e-09:4.9e-11:57:1.1e+02
chr11	62320000	62360000	Pigl:80Kb:2.4e-09:4.9e-11:57:1.1e+02
chr11	62560000	62600000	Tvp23b:-120Kb:0.0044:0.00019:42:67
chr11	62600000	62640000	Tvp23b:-80Kb:0.0015:3.3e-05:47:75
chr11	62640000	62680000	Tvp23b:-40Kb:0.0064:0.00042:58:81
chr11	62680000	62720000	Trim16:80Kb:0.0018:3.5e-05:47:75
chr11	62680000	62720000	Zfp286:80Kb:0.0018:3.5e-05:47:75
chr11	63760000	63800000	Hs3st3b1:40Kb:1.3e-05:3.1e-07:46:67
chr11	64240000	64280000	Hs3st3b1:520Kb:0.0087:0.00042:14:29
chr11	66680000	66720000	Gm12298:-80Kb:0.0003:1.9e-05:35:60
chr11	66680000	66720000	Tmem220:-120Kb:2.7e-13:1.2e-14:29:75
chr11	66720000	66760000	Gm12298:-40Kb:3.6e-06:1.5e-07:49:80
chr11	66720000	66760000	Tmem220:-80Kb:4.7e-06:3e-07:35:65
chr11	66760000	66800000	Pirt:40Kb:6.6e-06:1.5e-07:49:80
chr11	66760000	66800000	Tmem220:-40Kb:0:0:49:1e+02
chr11	66800000	66840000	Gm12298:40Kb:0:0:49:1e+02
chr11	66800000	66840000	Pirt:80Kb:6.6e-06:2.6e-07:35:65
chr11	66840000	66880000	Myh3:-40Kb:0.0026:0.00011:47:69
chr11	66880000	66920000	Adprm:40Kb:0.0059:0.00012:47:69
chr11	66880000	66920000	Sco1:40Kb:0.0059:0.00012:47:69
chr11	66920000	66960000	Myh1:-80Kb:0.0026:5.5e-05:35:58
chr11	66920000	66960000	Myh4:-120Kb:0.00012:2.5e-06:30:57
chr11	66960000	67000000	2310065F04Rik:40Kb:0.005:0.00058:47:66
chr11	67000000	67040000	2310065F04Rik:80Kb:0.00087:6.1e-05:35:58
chr11	67040000	67080000	2310065F04Rik:120Kb:6.1e-05:2.8e-06:30:57
chr11	67080000	67120000	2310065F04Rik:160Kb:0.003:0.00028:26:47
chr11	67160000	67200000	2310065F04Rik:240Kb:6.4e-13:1.5e-14:25:70
chr11	67160000	67200000	Myh2:200Kb:0.00068:1.5e-05:30:54
chr11	67160000	67200000	Myh3:280Kb:1.2e-05:2.5e-07:21:51
chr11	67160000	67200000	Myh4:120Kb:0.00068:2.8e-05:30:54
chr11	68640000	68680000	Arhgef15:-120Kb:0.0055:0.00049:12:43
chr11	68640000	68680000	Ctc1:-160Kb:2.6e-05:1.7e-06:9.2:52
chr11	68640000	68680000	Gm15772:-40Kb:0.0018:0.00016:57:90
chr11	68640000	68680000	Mir3062:-160Kb:2.6e-05:1.7e-06:9.2:52
chr11	68640000	68680000	Pfas:-160Kb:2.6e-05:1.7e-06:9.2:52
chr11	68640000	68680000	Rangrf:-120Kb:0.0055:0.00049:12:43
chr11	68640000	68680000	Rnf222:-40Kb:0.0018:0.00016:57:90
chr11	68640000	68680000	Rpl26:-40Kb:0.0018:0.00016:57:90
chr11	68640000	68680000	Slc25a35:-120Kb:0.0055:0.00049:12:43
chr11	68680000	68720000	2310047M10Rik:-160Kb:0.0023:0.0001:9.2:45
chr11	68680000	68720000	Arhgef15:-80Kb:0:0:17:1.1e+02
chr11	68680000	68720000	Aurkb:-160Kb:0.0023:0.0001:9.2:45
chr11	68680000	68720000	Ctc1:-120Kb:5.1e-15:2.2e-16:12:87
chr11	68680000	68720000	Mir3062:-120Kb:5.1e-15:2.2e-16:12:87
chr11	68680000	68720000	Ndel1:40Kb:0.0033:0.00014:57:90
chr11	68680000	68720000	Pfas:-120Kb:5.1e-15:2.2e-16:12:87
chr11	68680000	68720000	Rangrf:-80Kb:0:0:17:1.1e+02
chr11	68680000	68720000	Slc25a35:-80Kb:0:0:17:1.1e+02
chr11	68720000	68760000	2310047M10Rik:-120Kb:0.00025:5.4e-06:12:54
chr11	68720000	68760000	Arhgef15:-40Kb:0:0:32:1.2e+02
chr11	68720000	68760000	Aurkb:-120Kb:0.00025:5.4e-06:12:54
chr11	68720000	68760000	Ctc1:-80Kb:0:0:17:1.1e+02
chr11	68720000	68760000	Mir3062:-80Kb:0:0:17:1.1e+02
chr11	68720000	68760000	Pfas:-80Kb:0:0:17:1.1e+02
chr11	68720000	68760000	Rangrf:-40Kb:0:0:32:1.2e+02
chr11	68720000	68760000	Slc25a35:-40Kb:0:0:32:1.2e+02
chr11	68760000	68800000	Ctc1:-40Kb:0.0015:0.00013:84:1.2e+02
chr11	68760000	68800000	Gm15772:80Kb:0:0:17:1.1e+02
chr11	68760000	68800000	Mir3062:-40Kb:0.0015:0.00013:84:1.2e+02
chr11	68760000	68800000	Ndel1:120Kb:0.0063:0.0004:12:43
chr11	68760000	68800000	Odf4:40Kb:0:0:32:1.2e+02
chr11	68760000	68800000	Pfas:-40Kb:0.0015:0.00013:84:1.2e+02
chr11	68760000	68800000	Rnf222:80Kb:0:0:17:1.1e+02
chr11	68760000	68800000	Rpl26:80Kb:0:0:17:1.1e+02
chr11	68800000	68840000	Arhgef15:40Kb:0.002:0.00013:84:1.2e+02
chr11	68800000	68840000	Gm15772:120Kb:2.5e-15:1.1e-16:12:87
chr11	68800000	68840000	Ndel1:160Kb:5.4e-05:1.2e-06:9.2:52
chr11	68800000	68840000	Odf4:80Kb:0:0:17:1.1e+02
chr11	68800000	68840000	Rangrf:40Kb:0.002:0.00013:84:1.2e+02
chr11	68800000	68840000	Rnf222:120Kb:2.5e-15:1.1e-16:12:87
chr11	68800000	68840000	Rpl26:120Kb:2.5e-15:1.1e-16:12:87
chr11	68800000	68840000	Slc25a35:40Kb:0.002:0.00013:84:1.2e+02
chr11	68840000	68880000	Gm15772:160Kb:0.0011:7.1e-05:9.2:45
chr11	68840000	68880000	Odf4:120Kb:5.4e-05:3.5e-06:12:54
chr11	68840000	68880000	Rnf222:160Kb:0.0011:7.1e-05:9.2:45
chr11	68840000	68880000	Rpl26:160Kb:0.0011:7.1e-05:9.2:45
chr11	68960000	69000000	Gucy2e:-80Kb:0.00037:7.9e-06:60:1e+02
chr11	69040000	69080000	Alox12b:80Kb:0.00034:7.1e-06:60:1e+02
chr11	69520000	69560000	2810408A11Rik:-160Kb:0.00014:2.6e-06:42:85
chr11	69520000	69560000	Acap1:-160Kb:0.00014:2.6e-06:42:85
chr11	69520000	69560000	Cd68:80Kb:4.4e-13:8.5e-15:60:1.3e+02
chr11	69520000	69560000	Fxr2:80Kb:4.4e-13:8.5e-15:60:1.3e+02
chr11	69520000	69560000	Kctd11:-160Kb:0.00014:2.6e-06:42:85
chr11	69520000	69560000	Mir1934:80Kb:4.4e-13:8.5e-15:60:1.3e+02
chr11	69520000	69560000	Mir467f:80Kb:4.4e-13:8.5e-15:60:1.3e+02
chr11	69520000	69560000	Mpdu1:80Kb:4.4e-13:8.5e-15:60:1.3e+02
chr11	69520000	69560000	Neurl4:-160Kb:0.00014:2.6e-06:42:85
chr11	69520000	69560000	Nlgn2:-120Kb:0.0084:0.00016:49:83
chr11	69520000	69560000	Plscr3:-120Kb:0.0084:0.00016:49:83
chr11	69520000	69560000	Sox15:80Kb:4.4e-13:8.5e-15:60:1.3e+02
chr11	69520000	69560000	Tmem256:-120Kb:0.0084:0.00016:49:83
chr11	69520000	69560000	Tmem95:-160Kb:0.00014:2.6e-06:42:85
chr11	69520000	69560000	Tnk1:-120Kb:0.0084:0.00016:49:83
chr11	70800000	70840000	6330403K07Rik:-40Kb:2.5e-14:1.1e-15:0:55
chr11	70840000	70880000	Derl2:40Kb:6.1e-13:1.3e-14:0:55
chr11	70840000	70880000	Dhx33:40Kb:6.1e-13:1.3e-14:0:55
chr11	70840000	70880000	Mis12:40Kb:6.1e-13:1.3e-14:0:55
chr11	70840000	70880000	Nlrp1a:-80Kb:8e-12:3.6e-13:0:50
chr11	70880000	70920000	6330403K07Rik:40Kb:0:0:0:60
chr11	70880000	70920000	Derl2:80Kb:2e-05:8.4e-07:0:35
chr11	70880000	70920000	Dhx33:80Kb:2e-05:8.4e-07:0:35
chr11	70880000	70920000	Mis12:80Kb:2e-05:8.4e-07:0:35
chr11	70880000	70920000	Nlrp1a:-40Kb:0:0:0:69
chr11	70920000	70960000	6330403K07Rik:80Kb:8.7e-12:5.8e-13:0:50
chr11	70960000	71000000	6330403K07Rik:120Kb:5.7e-08:5.1e-09:0:40
chr11	70960000	71000000	Nlrp1a:40Kb:0.00013:8.5e-06:0:30
chr11	72520000	72560000	Spns3:160Kb:0.00024:5e-06:42:74
chr11	73080000	73120000	Olfr20:-80Kb:0.0025:5.3e-05:39:64
chr11	73080000	73120000	Olfr376:-80Kb:0.0025:5.3e-05:39:64
chr11	73120000	73160000	Trpv3:40Kb:0.0065:0.00043:48:67
chr11	73160000	73200000	Olfr411:-1000Kb:0.0023:0.0016:12:32
chr11	73160000	73200000	Olfr412:-1000Kb:0.0023:0.0016:12:32
chr11	73160000	73200000	Trpv3:80Kb:0.00021:4.6e-06:39:64
chr11	73240000	73280000	Trpv3:160Kb:0.0065:0.00031:32:51
chr11	73320000	73360000	Olfr411:-840Kb:3.1e-05:3.3e-06:13:43
chr11	73320000	73360000	Olfr412:-840Kb:3.1e-05:3.3e-06:13:43
chr11	73400000	73440000	Olfr411:-760Kb:0.0031:0.0027:14:33
chr11	73400000	73440000	Olfr412:-760Kb:0.0031:0.0027:14:33
chr11	73560000	73600000	Olfr411:-600Kb:0.0012:0.00061:16:38
chr11	73560000	73600000	Olfr412:-600Kb:0.0012:0.00061:16:38
chr11	73720000	73760000	Olfr411:-440Kb:0.0031:0.0026:19:38
chr11	73720000	73760000	Olfr412:-440Kb:0.0031:0.0026:19:38
chr11	73800000	73840000	Olfr411:-360Kb:0.0007:0.00034:21:44
chr11	73800000	73840000	Olfr412:-360Kb:0.0007:0.00034:21:44
chr11	73840000	73880000	Olfr411:-320Kb:0.0015:0.00086:22:43
chr11	73840000	73880000	Olfr412:-320Kb:0.0015:0.00086:22:43
chr11	73880000	73920000	Olfr411:-280Kb:5.5e-05:1.2e-05:24:52
chr11	73880000	73920000	Olfr412:-280Kb:5.5e-05:1.2e-05:24:52
chr11	73920000	73960000	Olfr411:-240Kb:0.0023:0.0016:26:46
chr11	73920000	73960000	Olfr412:-240Kb:0.0023:0.0016:26:46
chr11	73960000	74000000	Olfr411:-200Kb:0.00023:8.5e-05:30:55
chr11	73960000	74000000	Olfr412:-200Kb:0.00023:8.5e-05:30:55
chr11	74000000	74040000	Olfr411:-160Kb:0.0086:0.0078:32:48
chr11	74000000	74040000	Olfr412:-160Kb:0.0086:0.0078:32:48
chr11	74080000	74120000	Olfr411:-80Kb:0.0023:0.0017:39:59
chr11	74080000	74120000	Olfr412:-80Kb:0.0023:0.0017:39:59
chr11	74120000	74160000	Olfr411:-40Kb:9.3e-05:2.5e-05:48:75
chr11	74120000	74160000	Olfr412:-40Kb:9.3e-05:2.5e-05:48:75
chr11	74160000	74200000	E130309D14Rik:-240Kb:0.0083:0.00017:8.7:32
chr11	74160000	74200000	Olfr382:840Kb:7.4e-05:1.5e-06:13:43
chr11	74160000	74200000	Olfr402:200Kb:0.0058:0.00012:30:55
chr11	74160000	74200000	Olfr410:40Kb:0.0014:2.7e-05:48:75
chr11	74160000	74200000	Rap1gap2:-240Kb:0.0083:0.00017:8.7:32
chr11	74160000	74200000	Zfp616:280Kb:0.00051:1e-05:24:52
chr11	74240000	74280000	Olfr411:80Kb:4.3e-05:6.8e-06:39:68
chr11	74240000	74280000	Olfr412:80Kb:4.3e-05:6.8e-06:39:68
chr11	74280000	74320000	Olfr411:120Kb:9.5e-05:3e-05:35:61
chr11	74280000	74320000	Olfr412:120Kb:9.5e-05:3e-05:35:61
chr11	74320000	74360000	Olfr411:160Kb:2.7e-07:1.4e-08:32:69
chr11	74320000	74360000	Olfr412:160Kb:2.7e-07:1.4e-08:32:69
chr11	74400000	74440000	Olfr411:240Kb:0.0006:0.00025:8.7:32
chr11	74400000	74440000	Olfr412:240Kb:0.0006:0.00025:8.7:32
chr11	74760000	74800000	Hic1:-200Kb:0.0018:7.3e-05:39:74
chr11	74760000	74800000	Mir132:-200Kb:0.0018:7.3e-05:39:74
chr11	74760000	74800000	Mir212:-200Kb:0.0018:7.3e-05:39:74
chr11	74760000	74800000	Ovca2:-200Kb:0.0018:7.3e-05:39:74
chr11	74800000	74840000	Hic1:-160Kb:0.0018:4.8e-05:42:77
chr11	74800000	74840000	Mir132:-160Kb:0.0018:4.8e-05:42:77
chr11	74800000	74840000	Mir212:-160Kb:0.0018:4.8e-05:42:77
chr11	74800000	74840000	Ovca2:-160Kb:0.0018:4.8e-05:42:77
chr11	77360000	77400000	Abhd15:40Kb:0.0022:4.4e-05:71:1.1e+02
chr11	77360000	77400000	Trp53i13:40Kb:0.0022:4.4e-05:71:1.1e+02
chr11	77840000	77880000	Nek8:-120Kb:2.9e-05:1e-06:49:95
chr11	77840000	77880000	Rpl23a:-120Kb:2.9e-05:1e-06:49:95
chr11	77840000	77880000	Snord42a:-120Kb:2.9e-05:1e-06:49:95
chr11	77840000	77880000	Snord42b:-120Kb:2.9e-05:1e-06:49:95
chr11	77840000	77880000	Snord4a:-120Kb:2.9e-05:1e-06:49:95
chr11	77840000	77880000	Tlcd1:-120Kb:2.9e-05:1e-06:49:95
chr11	77840000	77880000	Traf4:-120Kb:2.9e-05:1e-06:49:95
chr11	77880000	77920000	Nek8:-80Kb:2.9e-05:1.2e-06:63:1.1e+02
chr11	77880000	77920000	Rpl23a:-80Kb:2.9e-05:1.2e-06:63:1.1e+02
chr11	77880000	77920000	Snord42a:-80Kb:2.9e-05:1.2e-06:63:1.1e+02
chr11	77880000	77920000	Snord42b:-80Kb:2.9e-05:1.2e-06:63:1.1e+02
chr11	77880000	77920000	Snord4a:-80Kb:2.9e-05:1.2e-06:63:1.1e+02
chr11	77880000	77920000	Tlcd1:-80Kb:2.9e-05:1.2e-06:63:1.1e+02
chr11	77880000	77920000	Traf4:-80Kb:2.9e-05:1.2e-06:63:1.1e+02
chr11	77920000	77960000	Dhrs13:80Kb:0.0013:5.6e-05:63:1e+02
chr11	77920000	77960000	Flot2:80Kb:0.0013:5.6e-05:63:1e+02
chr11	77960000	78000000	Dhrs13:120Kb:5.6e-05:1.2e-06:49:95
chr11	77960000	78000000	Eral1:80Kb:6.5e-05:1.3e-06:63:1.1e+02
chr11	77960000	78000000	Fam222b:80Kb:6.5e-05:1.3e-06:63:1.1e+02
chr11	77960000	78000000	Flot2:120Kb:5.6e-05:1.2e-06:49:95
chr11	77960000	78000000	Mir144:80Kb:6.5e-05:1.3e-06:63:1.1e+02
chr11	77960000	78000000	Mir451:80Kb:6.5e-05:1.3e-06:63:1.1e+02
chr11	78000000	78040000	Spag5:-80Kb:0:0:63:2.1e+02
chr11	78040000	78080000	Spag5:-40Kb:1.8e-09:7.4e-11:94:1.6e+02
chr11	78080000	78120000	2610507B11Rik:40Kb:2.4e-09:4.8e-11:94:1.6e+02
chr11	78080000	78120000	Aldoc:-40Kb:0.00019:3.8e-06:94:1.4e+02
chr11	78080000	78120000	Pigs:-40Kb:0.00019:3.8e-06:94:1.4e+02
chr11	78080000	78120000	Proca1:80Kb:0:0:63:2.1e+02
chr11	78080000	78120000	Rab34:80Kb:0:0:63:2.1e+02
chr11	78080000	78120000	Sdf2:40Kb:2.4e-09:4.8e-11:94:1.6e+02
chr11	78080000	78120000	Supt6:40Kb:2.4e-09:4.8e-11:94:1.6e+02
chr11	78080000	78120000	Unc119:-40Kb:0.00019:3.8e-06:94:1.4e+02
chr11	78120000	78160000	Spag5:40Kb:6.2e-05:3.8e-06:94:1.4e+02
chr11	79360000	79400000	AU040972:80Kb:0.0016:3.1e-05:51:94
chr11	79360000	79400000	Omg:80Kb:0.0016:3.1e-05:51:94
chr11	79880000	79920000	Adap2:-80Kb:4e-11:7.7e-13:73:1.5e+02
chr11	79880000	79920000	Rnf135:-80Kb:4e-11:7.7e-13:73:1.5e+02
chr11	79960000	80000000	Atad5:80Kb:4.3e-11:9e-13:73:1.5e+02
chr11	79960000	80000000	Crlf3:80Kb:4.3e-11:9e-13:73:1.5e+02
chr11	84640000	84680000	Ggnbp2:-40Kb:0.003:6.4e-05:64:87
chr11	84640000	84680000	Myo19:-40Kb:0.003:6.4e-05:64:87
chr11	84640000	84680000	Pigw:-40Kb:0.003:6.4e-05:64:87
chr11	84680000	84720000	4930502E09Rik:40Kb:0.0025:4.9e-05:64:87
chr11	84680000	84720000	Dhrs11:40Kb:0.0025:4.9e-05:64:87
chr11	84800000	84840000	Znhit3:80Kb:1.8e-07:3.8e-09:49:85
chr11	84840000	84880000	Ggnbp2:160Kb:0.0047:0.0002:33:55
chr11	84840000	84880000	Myo19:160Kb:0.0047:0.0002:33:55
chr11	84840000	84880000	Pigw:160Kb:0.0047:0.0002:33:55
chr11	84840000	84880000	Znhit3:120Kb:3.1e-06:1.3e-07:41:73
chr11	85000000	85040000	Appbp2:-40Kb:0.00013:2.5e-06:69:98
chr11	85000000	85040000	D630032N06Rik:-40Kb:0.00013:2.5e-06:69:98
chr11	85760000	85800000	2610027K06Rik:120Kb:1.3e-08:2.9e-10:41:81
chr11	85760000	85800000	Tbx2:120Kb:1.3e-08:2.9e-10:41:81
chr11	85840000	85880000	2610027K06Rik:200Kb:0.00073:4.4e-05:32:58
chr11	85840000	85880000	Tbx2:200Kb:0.00073:4.4e-05:32:58
chr11	85920000	85960000	2610027K06Rik:280Kb:0.00073:4.9e-05:27:53
chr11	85920000	85960000	Tbx2:280Kb:0.00073:4.9e-05:27:53
chr11	86000000	86040000	2610027K06Rik:360Kb:0.0097:0.00086:21:42
chr11	86000000	86040000	Tbx2:360Kb:0.0097:0.00086:21:42
chr11	86440000	86480000	Mir21:80Kb:2.3e-07:4.5e-09:59:99
chr11	87080000	87120000	Ppm1e:-80Kb:0.0086:0.00018:59:1.2e+02
chr11	87760000	87800000	Srsf1:-80Kb:0.0017:5.2e-05:45:1.1e+02
chr11	87840000	87880000	Mrps23:-160Kb:0.004:8.3e-05:29:93
chr11	88000000	88040000	Srsf1:160Kb:0.0017:7e-05:29:93
chr11	88720000	88760000	2210409E12Rik:-80Kb:7.2e-05:2.9e-06:45:79
chr11	88720000	88760000	Coil:-80Kb:7.2e-05:2.9e-06:45:79
chr11	88720000	88760000	Gm15698:-80Kb:7.2e-05:2.9e-06:45:79
chr11	88720000	88760000	Scpep1:-80Kb:7.2e-05:2.9e-06:45:79
chr11	88800000	88840000	Akap1:80Kb:0.00039:8.7e-06:45:79
chr11	88880000	88920000	2210409E12Rik:80Kb:7.2e-05:3e-06:45:79
chr11	88880000	88920000	Coil:80Kb:7.2e-05:3e-06:45:79
chr11	88880000	88920000	Gm15698:80Kb:7.2e-05:3e-06:45:79
chr11	88880000	88920000	Scpep1:80Kb:7.2e-05:3e-06:45:79
chr11	88880000	88920000	Trim25:40Kb:0:0:70:1.3e+02
chr11	89000000	89040000	Dgke:80Kb:0.0014:3.1e-05:32:59
chr11	89000000	89040000	Gm525:80Kb:0.0014:3.1e-05:32:59
chr11	90280000	90320000	Hlf:40Kb:0.0013:2.6e-05:39:55
chr11	91360000	91400000	Kif2b:-40Kb:2.8e-05:6.2e-07:37:51
chr11	93720000	93760000	Nme1:-80Kb:5e-05:9.9e-07:21:54
chr11	93720000	93760000	Nme2:-80Kb:5e-05:9.9e-07:21:54
chr11	93760000	93800000	Mbtd1:40Kb:0.0036:0.00016:45:68
chr11	93760000	93800000	Utp18:40Kb:0.0036:0.00016:45:68
chr11	93800000	93840000	Mbtd1:80Kb:1.1e-05:2.4e-07:21:54
chr11	93800000	93840000	Utp18:80Kb:1.1e-05:2.4e-07:21:54
chr11	93920000	93960000	Spag9:80Kb:0.0092:0.00041:52:76
chr11	93960000	94000000	Spag9:120Kb:0.0087:0.00019:44:69
chr11	93960000	94000000	Wfikkn2:-120Kb:8.8e-05:1.8e-06:44:78
chr11	94600000	94640000	Gm11544:-80Kb:0.00067:7.2e-05:52:82
chr11	94600000	94640000	Tmem92:-80Kb:0.00067:7.2e-05:52:82
chr11	94640000	94680000	Gm11544:-40Kb:2.2e-05:1.5e-06:70:1.1e+02
chr11	94640000	94680000	Tmem92:-40Kb:2.2e-05:1.5e-06:70:1.1e+02
chr11	94680000	94720000	Col1a1:-80Kb:1.8e-11:3.9e-13:52:1.1e+02
chr11	94680000	94720000	Gm11545:80Kb:0.0034:6.7e-05:52:82
chr11	94680000	94720000	Hils1:-120Kb:0.0023:4.6e-05:44:74
chr11	94680000	94720000	Sgca:-120Kb:0.0023:4.6e-05:44:74
chr11	94720000	94760000	Col1a1:-40Kb:0.0032:0.00014:70:98
chr11	94720000	94760000	Gm11544:40Kb:7.4e-06:3.2e-07:70:1.1e+02
chr11	94720000	94760000	Tmem92:40Kb:7.4e-06:3.2e-07:70:1.1e+02
chr11	94760000	94800000	Gm11544:80Kb:4.9e-11:1.1e-12:52:1.1e+02
chr11	94760000	94800000	Tmem92:80Kb:4.9e-11:1.1e-12:52:1.1e+02
chr11	94800000	94840000	Gm11544:120Kb:0.00067:5.8e-05:44:74
chr11	94800000	94840000	Tmem92:120Kb:0.00067:5.8e-05:44:74
chr11	95280000	95320000	Nxph3:-80Kb:3.2e-05:6.4e-07:56:99
chr11	95800000	95840000	Gip:-80Kb:1.7e-06:3.6e-08:56:1e+02
chr11	95800000	95840000	Snf8:-80Kb:1.7e-06:3.6e-08:56:1e+02
chr11	95880000	95920000	Mir3063:80Kb:3.2e-06:6.6e-08:56:1e+02
chr11	96520000	96560000	Hoxb3:360Kb:0.0091:0.00019:24:63
chr11	96520000	96560000	Hoxb4:360Kb:0.0091:0.00019:24:63
chr11	96520000	96560000	Hoxb5:360Kb:0.0091:0.00019:24:63
chr11	96520000	96560000	Hoxb6:360Kb:0.0091:0.00019:24:63
chr11	96520000	96560000	Hoxb7:400Kb:6.1e-05:1.3e-06:21:73
chr11	96520000	96560000	Hoxb8:400Kb:6.1e-05:1.3e-06:21:73
chr11	96520000	96560000	Hoxb9:400Kb:6.1e-05:1.3e-06:21:73
chr11	96520000	96560000	Mir10a:360Kb:0.0091:0.00019:24:63
chr11	96520000	96560000	Mir196a-1:400Kb:6.1e-05:1.3e-06:21:73
chr11	97640000	97680000	B230217C12Rik:-40Kb:2e-06:4e-08:93:1.5e+02
chr11	97640000	97680000	Fbxo47:-80Kb:0.00027:1.1e-05:65:1.1e+02
chr11	97680000	97720000	Lasp1:40Kb:2.2e-06:4.8e-08:93:1.5e+02
chr11	97680000	97720000	Rpl23:40Kb:2.2e-06:4.8e-08:93:1.5e+02
chr11	97680000	97720000	Snora21:40Kb:2.2e-06:4.8e-08:93:1.5e+02
chr11	97720000	97760000	Lasp1:80Kb:0.00033:1.4e-05:65:1.1e+02
chr11	97720000	97760000	Rpl23:80Kb:0.00033:1.4e-05:65:1.1e+02
chr11	97720000	97760000	Snora21:80Kb:0.00033:1.4e-05:65:1.1e+02
chr11	97760000	97800000	B230217C12Rik:80Kb:0.00049:2e-05:65:1.1e+02
chr11	97800000	97840000	Fbxo47:80Kb:3.1e-05:6.3e-07:65:1.2e+02
chr11	98760000	98800000	Gjd3:-80Kb:0.00044:8.5e-06:59:1.1e+02
chr11	98840000	98880000	Cdc6:80Kb:0.00047:9.1e-06:59:1.1e+02
chr11	98840000	98880000	Rara:80Kb:0.00047:9.1e-06:59:1.1e+02
chr11	99880000	99920000	Krt19:-120Kb:6.2e-05:1.3e-06:38:69
chr11	100000000	100040000	Krt31:120Kb:6.6e-05:1.6e-06:38:69
chr11	100000000	100040000	Krt33b:120Kb:6.6e-05:1.6e-06:38:69
chr11	100000000	100040000	Krt34:120Kb:6.6e-05:1.6e-06:38:69
chr11	100040000	100080000	Krt17:-80Kb:0.0016:3.6e-05:44:71
chr11	100040000	100080000	Krt42:-80Kb:0.0016:3.6e-05:44:71
chr11	100120000	100160000	Krt14:80Kb:0.0019:3.8e-05:44:71
chr11	100120000	100160000	Krt9:80Kb:0.0019:3.8e-05:44:71
chr11	100160000	100200000	Fkbp10:-80Kb:0.0077:0.00015:20:45
chr11	100160000	100200000	Hap1:-40Kb:0.00037:7.1e-06:36:65
chr11	100160000	100200000	Jup:-80Kb:0.0077:0.00015:20:45
chr11	100160000	100200000	Klhl10:-120Kb:5.1e-06:1e-07:14:49
chr11	100160000	100200000	Klhl11:-160Kb:0.00022:4.5e-06:11:41
chr11	100160000	100200000	Leprel4:-80Kb:0.0077:0.00015:20:45
chr11	100160000	100200000	Nt5c3l:-120Kb:5.1e-06:1e-07:14:49
chr11	100200000	100240000	Eif1:40Kb:0.0001:7.3e-06:36:65
chr11	100200000	100240000	Gast:40Kb:0.0001:7.3e-06:36:65
chr11	100240000	100280000	Eif1:80Kb:0.0015:0.00014:20:45
chr11	100240000	100280000	Gast:80Kb:0.0015:0.00014:20:45
chr11	100280000	100320000	Eif1:120Kb:4.1e-06:9.4e-08:14:49
chr11	100280000	100320000	Gast:120Kb:4.1e-06:9.4e-08:14:49
chr11	100320000	100360000	Eif1:160Kb:0.0001:5.6e-06:11:41
chr11	100320000	100360000	Gast:160Kb:0.0001:5.6e-06:11:41
chr11	104120000	104160000	Kansl1:-160Kb:0.00013:5.2e-06:39:69
chr11	104160000	104200000	Kansl1:-120Kb:4.7e-11:9.6e-13:44:91
chr11	109280000	109320000	Wipi1:-160Kb:0.00073:1.7e-05:28:47
chr11	109440000	109480000	Amz2:160Kb:0.0027:5.3e-05:28:47
chr11	109440000	109480000	LOC100503496:160Kb:0.0027:5.3e-05:28:47
chr11	109720000	109760000	Abca6:-360Kb:0.00017:3.7e-06:17:35
chr11	109800000	109840000	Abca6:-280Kb:0.00067:2.8e-05:21:38
chr11	109800000	109840000	Abca8a:-120Kb:0.0093:0.00019:31:47
chr11	112800000	112840000	Sox9:160Kb:0.0062:0.00027:22:34
chr11	112840000	112880000	Sox9:200Kb:0.0097:0.00066:20:31
chr11	112920000	112960000	Sox9:280Kb:0.0097:0.00085:17:28
chr11	113000000	113040000	Sox9:360Kb:0.0027:5.8e-05:15:29
chr11	115760000	115800000	Galk1:-80Kb:0.00048:9.9e-06:53:1.1e+02
chr11	115840000	115880000	Recql5:80Kb:0.00046:9.1e-06:53:1.1e+02
chr11	115840000	115880000	Sap30bp:80Kb:0.00046:9.1e-06:53:1.1e+02
chr11	115840000	115880000	Smim5:80Kb:0.00046:9.1e-06:53:1.1e+02
chr11	115840000	115880000	Smim6:80Kb:0.00046:9.1e-06:53:1.1e+02
chr11	116520000	116560000	BC018473:-80Kb:0.0014:0.0002:51:99
chr11	116520000	116560000	St6galnac1:-80Kb:0.0014:0.0002:51:99
chr11	116560000	116600000	BC018473:-40Kb:3.2e-08:1.8e-09:72:1.5e+02
chr11	116560000	116600000	St6galnac1:-40Kb:3.2e-08:1.8e-09:72:1.5e+02
chr11	116600000	116640000	2810008D09Rik:-320Kb:1.4e-05:2.9e-07:21:69
chr11	116600000	116640000	Jmjd6:-80Kb:0.0091:0.00018:51:99
chr11	116600000	116640000	Mettl23:-80Kb:0.0091:0.00018:51:99
chr11	116600000	116640000	Mfsd11:-80Kb:0.0091:0.00018:51:99
chr11	116600000	116640000	Mxra7:-80Kb:0.0091:0.00018:51:99
chr11	116600000	116640000	Sept9:-440Kb:0.00022:4.6e-06:14:55
chr11	116600000	116640000	Srsf2:-80Kb:0.0091:0.00018:51:99
chr11	116640000	116680000	BC018473:40Kb:0:0:72:2.1e+02
chr11	116640000	116680000	St6galnac1:40Kb:0:0:72:2.1e+02
chr11	116680000	116720000	BC018473:80Kb:0.0014:0.00018:51:99
chr11	116680000	116720000	St6galnac1:80Kb:0.0014:0.00018:51:99
chr11	116920000	116960000	BC018473:320Kb:0.0014:0.00019:21:69
chr11	116920000	116960000	St6galnac1:320Kb:0.0014:0.00019:21:69
chr11	117040000	117080000	BC018473:440Kb:0.0061:0.001:14:55
chr11	117040000	117080000	St6galnac1:440Kb:0.0061:0.001:14:55
chr11	117760000	117800000	Pgs1:-80Kb:0.0058:0.00012:45:73
chr11	119200000	119240000	Endov:-120Kb:8e-06:1.8e-07:42:80
chr11	119320000	119360000	Chmp6:-440Kb:0.0037:7.9e-05:16:46
chr11	119320000	119360000	Sgsh:120Kb:4.5e-06:8.9e-08:42:80
chr11	119320000	119360000	Slc26a11:120Kb:4.5e-06:8.9e-08:42:80
chr11	119720000	119760000	Endov:400Kb:0.0002:9.1e-06:18:50
chr11	119760000	119800000	Endov:440Kb:0.00055:3.8e-05:16:46
chr11	120240000	120280000	Ccdc137:-40Kb:0.0042:8.4e-05:81:1.1e+02
chr11	120240000	120280000	Nploc4:-40Kb:0.0042:8.4e-05:81:1.1e+02
chr11	120240000	120280000	Oxld1:-40Kb:0.0042:8.4e-05:81:1.1e+02
chr11	120240000	120280000	Pde6g:-40Kb:0.0042:8.4e-05:81:1.1e+02
chr11	120240000	120280000	Tspan10:-40Kb:0.0042:8.4e-05:81:1.1e+02
chr11	120280000	120320000	2310003H01Rik:40Kb:0.0045:9.3e-05:81:1.1e+02
chr11	120480000	120520000	Aspscr1:-40Kb:3.4e-08:1.3e-09:81:1.2e+02
chr11	120480000	120520000	Notum:-40Kb:3.4e-08:1.3e-09:81:1.2e+02
chr11	120520000	120560000	Mafg:40Kb:8.8e-08:1.7e-09:81:1.2e+02
chr11	120520000	120560000	Myadml2:40Kb:8.8e-08:1.7e-09:81:1.2e+02
chr11	120520000	120560000	Pycr1:40Kb:8.8e-08:1.7e-09:81:1.2e+02
chr11	120520000	120560000	Sirt7:40Kb:8.8e-08:1.7e-09:81:1.2e+02
chr11	120600000	120640000	Aspscr1:80Kb:2.9e-09:5.8e-11:58:1e+02
chr11	120600000	120640000	Notum:80Kb:2.9e-09:5.8e-11:58:1e+02
chr11	120680000	120720000	Ccdc57:-80Kb:0.00046:9.9e-06:58:87
chr11	120760000	120800000	Fasn:80Kb:0.00048:1e-05:58:87
chr11	120760000	120800000	Sectm1a:-160Kb:0.0083:0.00018:47:75
chr11	120760000	120800000	Sectm1b:-160Kb:0.0083:0.00018:47:75
chr11	120880000	120920000	Ccdc57:120Kb:0.00075:3.2e-05:47:75
chr12	3080000	3120000	1700012B15Rik:-120Kb:0.0006:1.2e-05:30:99
chr12	8320000	8360000	Rhob:-160Kb:1.3e-05:2.9e-07:35:68
chr12	8480000	8520000	Hs1bp3:160Kb:9.8e-06:2e-07:35:68
chr12	8680000	8720000	Ttc32:-320Kb:0.0013:0.00011:17:41
chr12	8680000	8720000	Wdr35:-280Kb:0.00068:3e-05:19:46
chr12	8720000	8760000	Ttc32:-280Kb:0.00074:3.2e-05:19:46
chr12	8720000	8760000	Wdr35:-240Kb:0.00068:2.2e-05:23:50
chr12	8760000	8800000	Ttc32:-240Kb:0.00074:3.2e-05:23:49
chr12	8920000	8960000	Ttc32:-80Kb:0.0013:0.00011:44:68
chr12	8960000	9000000	Pum2:280Kb:0.002:4.4e-05:19:46
chr12	8960000	9000000	Ttc32:-40Kb:0.0041:0.00044:56:78
chr12	9000000	9040000	Laptm4a:80Kb:0.0057:0.00012:44:68
chr12	9000000	9040000	Matn3:80Kb:0.0057:0.00012:44:68
chr12	9000000	9040000	Pum2:320Kb:0.0038:0.00016:17:41
chr12	9000000	9040000	Sdc1:240Kb:0.0024:4.9e-05:23:49
chr12	9000000	9040000	Wdr35:40Kb:0.007:0.00046:56:78
chr12	12680000	12720000	Mycn:-240Kb:0.0061:0.00069:25:46
chr12	12720000	12760000	Mycn:-200Kb:0.00087:7.8e-05:27:52
chr12	12760000	12800000	Mycn:-160Kb:4.3e-07:9.7e-09:30:66
chr12	12800000	12840000	Mycn:-120Kb:8.5e-05:5.7e-06:34:62
chr12	12840000	12880000	Mycn:-80Kb:2e-05:8.8e-07:40:71
chr12	16920000	16960000	2410004P03Rik:-80Kb:0.00012:2.5e-06:38:76
chr12	16920000	16960000	E2f6:120Kb:0.00036:7.4e-06:31:58
chr12	16920000	16960000	Greb1:120Kb:0.00036:7.4e-06:31:58
chr12	16920000	16960000	Pqlc3:-80Kb:0.00012:2.5e-06:38:76
chr12	16960000	17000000	Rock2:80Kb:0.00014:3e-06:38:67
chr12	17920000	17960000	2410004P03Rik:920Kb:0.00053:2.2e-05:3.7:37
chr12	17920000	17960000	Pqlc3:920Kb:0.00053:2.2e-05:3.7:37
chr12	20680000	20720000	1700030C10Rik:-120Kb:0.0003:6.5e-06:1.7:66
chr12	20880000	20920000	1700030C10Rik:80Kb:0.0053:0.00023:1.8:54
chr12	21080000	21120000	Cpsf3:-200Kb:0.0038:7.6e-05:27:81
chr12	21080000	21120000	Iah1:-240Kb:5.7e-06:1.2e-07:22:80
chr12	21080000	21120000	Itgb1bp1:-200Kb:0.0038:7.6e-05:27:81
chr12	21200000	21240000	Asap2:120Kb:0.0035:0.00039:37:86
chr12	21240000	21280000	Asap2:160Kb:3.1e-06:8.1e-08:35:1.1e+02
chr12	21280000	21320000	Asap2:200Kb:0.0011:0.0001:27:81
chr12	21320000	21360000	Asap2:240Kb:0.00047:3.2e-05:22:80
chr12	21440000	21480000	Ywhaq:40Kb:0.00035:7.1e-06:61:1.1e+02
chr12	21640000	21680000	Asap2:560Kb:3.1e-06:1.4e-07:8.3:82
chr12	24960000	25000000	Cys1:-400Kb:1.4e-06:8.9e-08:0.53:27
chr12	24960000	25000000	Rrm2:-400Kb:1.4e-06:8.9e-08:0.53:27
chr12	25080000	25120000	Taf1b:-80Kb:2.2e-07:2.1e-08:1.1:28
chr12	25120000	25160000	Cys1:-240Kb:5.6e-14:1.2e-15:26:66
chr12	25120000	25160000	Rrm2:-240Kb:5.6e-14:1.2e-15:26:66
chr12	25160000	25200000	Cys1:-200Kb:1e-07:4.4e-09:30:59
chr12	25160000	25200000	Grhl1:-80Kb:1.1e-06:2.4e-08:44:72
chr12	25160000	25200000	Rrm2:-200Kb:1e-07:4.4e-09:30:59
chr12	25200000	25240000	Taf1b:40Kb:3.8e-06:4.4e-07:54:78
chr12	25240000	25280000	Taf1b:80Kb:2.2e-07:1.8e-08:44:72
chr12	25280000	25320000	Cys1:-80Kb:2.6e-06:2.3e-07:44:70
chr12	25280000	25320000	Rrm2:-80Kb:2.6e-06:2.3e-07:44:70
chr12	25280000	25320000	Taf1b:120Kb:2.2e-07:1.5e-08:39:67
chr12	25360000	25400000	Taf1b:200Kb:7e-08:1.6e-09:30:59
chr12	29360000	29400000	Trappc12:-40Kb:0.0042:8.7e-05:38:53
chr12	29360000	29400000	Tssc1:-40Kb:0.0042:8.7e-05:38:53
chr12	29400000	29440000	Adi1:40Kb:0.0023:9.8e-05:38:53
chr12	29480000	29520000	Adi1:120Kb:0.00055:1.2e-05:25:43
chr12	30520000	30560000	C630031E19Rik:160Kb:4.4e-07:9e-09:22:42
chr12	31240000	31280000	Acp1:-320Kb:0.0086:0.00038:15:30
chr12	31240000	31280000	Fam150b:-320Kb:0.0086:0.00038:15:30
chr12	31240000	31280000	Sh3yl1:-320Kb:0.0086:0.00038:15:30
chr12	31280000	31320000	Acp1:-280Kb:0.0055:0.00012:17:34
chr12	31280000	31320000	Fam150b:-280Kb:0.0055:0.00012:17:34
chr12	31280000	31320000	Sh3yl1:-280Kb:0.0055:0.00012:17:34
chr12	31560000	31600000	Tmem18:320Kb:0.0023:0.0001:15:30
chr12	31680000	31720000	Tmem18:440Kb:0.0004:9e-06:12:29
chr12	32160000	32200000	Bcap29:-120Kb:1.4e-05:3.1e-07:37:60
chr12	32160000	32200000	Cog5:-160Kb:3.2e-05:6.5e-07:33:55
chr12	32160000	32200000	Dus4l:-160Kb:3.2e-05:6.5e-07:33:55
chr12	32160000	32200000	Gpr22:-200Kb:0.00025:5.1e-06:33:53
chr12	32160000	32200000	Hbp1:-440Kb:2.9e-07:6e-09:15:42
chr12	32200000	32240000	Bcap29:-80Kb:0.0027:0.00012:43:60
chr12	32240000	32280000	Cbll1:80Kb:0.0017:0.00034:43:59
chr12	32280000	32320000	Cbll1:120Kb:4.9e-06:4.1e-07:37:60
chr12	32320000	32360000	Cbll1:160Kb:1.7e-05:1.9e-06:33:55
chr12	32360000	32400000	Cbll1:200Kb:9.7e-05:1.4e-05:33:53
chr12	32400000	32440000	Cbll1:240Kb:3.5e-06:2e-07:28:51
chr12	32480000	32520000	Cbll1:320Kb:0.0094:0.0024:21:34
chr12	32520000	32560000	Cbll1:360Kb:0.00025:4.3e-05:19:37
chr12	32560000	32600000	Cbll1:400Kb:0.0019:0.00043:17:33
chr12	32600000	32640000	Cbll1:440Kb:3.2e-07:9.1e-09:15:42
chr12	33600000	33640000	Efcab10:-440Kb:0.00011:7.7e-06:10:32
chr12	33680000	33720000	Efcab10:-360Kb:0.00067:6.4e-05:26:45
chr12	33960000	34000000	Efcab10:-80Kb:5.6e-05:2.7e-06:42:65
chr12	34040000	34080000	4933406C10Rik:440Kb:0.00034:6.7e-06:10:32
chr12	34040000	34080000	Sypl:440Kb:0.00034:6.7e-06:10:32
chr12	34040000	34080000	Twistnb:-40Kb:0:0:52:1.1e+02
chr12	34080000	34120000	Efcab10:40Kb:0:0:52:1.1e+02
chr12	36520000	36560000	Ahr:320Kb:0.0046:9.9e-05:16:36
chr12	37880000	37920000	Meox2:80Kb:0.0066:0.00013:33:46
chr12	45560000	45600000	Nrcam:160Kb:0.0045:9.4e-05:24:45
chr12	47800000	47840000	Nova1:-80Kb:7e-05:1.4e-06:26:39
chr12	50440000	50480000	3110039M20Rik:-40Kb:0.0009:2.3e-05:36:50
chr12	50440000	50480000	Foxg1:-40Kb:0.0009:2.3e-05:36:50
chr12	52480000	52520000	Coch:-200Kb:0.0021:9.3e-05:28:50
chr12	52520000	52560000	Coch:-160Kb:0.00021:4.6e-06:34:60
chr12	52760000	52800000	Coch:80Kb:0.0045:0.0003:46:67
chr12	55840000	55880000	Snx6:-40Kb:4.2e-10:9.1e-12:72:1.5e+02
chr12	56520000	56560000	Srp54c:200Kb:0.0095:0.0002:33:77
chr12	57760000	57800000	Slc25a21:-520Kb:1.4e-05:3e-07:14:44
chr12	58320000	58360000	4921506M07Rik:-320Kb:0.00012:5.9e-06:13:38
chr12	58320000	58360000	Foxa1:-320Kb:0.00012:5.9e-06:13:38
chr12	58360000	58400000	4921506M07Rik:-280Kb:1e-08:2.5e-10:20:55
chr12	58360000	58400000	Foxa1:-280Kb:1e-08:2.5e-10:20:55
chr12	58400000	58440000	4921506M07Rik:-240Kb:0.0024:0.00018:22:42
chr12	58400000	58440000	Foxa1:-240Kb:0.0024:0.00018:22:42
chr12	58640000	58680000	Mipol1:320Kb:0.00065:1.4e-05:13:38
chr12	58640000	58680000	Prps1l3:320Kb:0.00065:1.4e-05:13:38
chr12	60280000	60320000	Mia2:120Kb:1.5e-05:2.9e-07:30:62
chr12	60280000	60320000	Pnn:120Kb:1.5e-05:2.9e-07:30:62
chr12	60280000	60320000	Trappc6b:120Kb:1.5e-05:2.9e-07:30:62
chr12	60360000	60400000	Fbxo33:40Kb:4.6e-05:1.1e-06:40:69
chr12	60400000	60440000	Fbxo33:80Kb:0.0011:5.3e-05:29:53
chr12	60560000	60600000	Fbxo33:240Kb:0.0075:0.00054:17:37
chr12	70400000	70440000	9330151L19Rik:120Kb:0.0068:0.00014:44:63
chr12	70400000	70440000	Dnaaf2:120Kb:0.0068:0.00014:44:63
chr12	70400000	70440000	Mgat2:120Kb:0.0068:0.00014:44:63
chr12	70400000	70440000	Rpl36al:120Kb:0.0068:0.00014:44:63
chr12	70640000	70680000	Arf6:200Kb:2.8e-07:5.8e-09:37:67
chr12	70640000	70680000	Nemf:200Kb:2.8e-07:5.8e-09:37:67
chr12	70680000	70720000	Sos2:-80Kb:0.00031:6.7e-06:51:74
chr12	70760000	70800000	Mettl21d:80Kb:0.00033:7.4e-06:51:74
chr12	70840000	70880000	4931403G20Rik:-80Kb:0.0048:9.3e-05:51:72
chr12	70840000	70880000	Atl1:-120Kb:0.002:3.9e-05:44:67
chr12	70840000	70880000	Map4k5:-120Kb:0.002:3.9e-05:44:67
chr12	70920000	70960000	Mir681:80Kb:0.00082:5.3e-05:51:72
chr12	70960000	71000000	Mir681:120Kb:0.00039:8.5e-06:44:67
chr12	71000000	71040000	Mir681:160Kb:0.00082:4.6e-05:39:60
chr12	71040000	71080000	Mir681:200Kb:0.0023:0.0002:28:47
chr12	71560000	71600000	Actr10:-440Kb:4.7e-07:1.1e-08:16:56
chr12	71600000	71640000	Actr10:-400Kb:4.3e-06:2e-07:18:54
chr12	72040000	72080000	3110056K07Rik:-40Kb:5.1e-05:5.5e-06:54:87
chr12	72040000	72080000	Arid4a:-40Kb:5.1e-05:5.5e-06:54:87
chr12	72080000	72120000	2700049A03Rik:-120Kb:4.4e-07:2.7e-08:26:66
chr12	72080000	72120000	Psma3:40Kb:0.00018:4.1e-06:54:87
chr12	72080000	72120000	Timm9:-120Kb:4.4e-07:2.7e-08:26:66
chr12	72080000	72120000	Tomm20l:-120Kb:4.4e-07:2.7e-08:26:66
chr12	72120000	72160000	2700049A03Rik:-80Kb:2.2e-09:4.6e-11:38:86
chr12	72120000	72160000	3110056K07Rik:40Kb:1.6e-08:6.9e-10:54:99
chr12	72120000	72160000	Arid4a:40Kb:1.6e-08:6.9e-10:54:99
chr12	72120000	72160000	Psma3:80Kb:0.0016:7e-05:41:69
chr12	72120000	72160000	Timm9:-80Kb:2.2e-09:4.6e-11:38:86
chr12	72120000	72160000	Tomm20l:-80Kb:2.2e-09:4.6e-11:38:86
chr12	72160000	72200000	2700049A03Rik:-40Kb:2.6e-07:1.1e-08:60:1e+02
chr12	72160000	72200000	3110056K07Rik:80Kb:1.3e-09:2.7e-11:38:86
chr12	72160000	72200000	Arid4a:80Kb:1.3e-09:2.7e-11:38:86
chr12	72160000	72200000	Timm9:-40Kb:2.6e-07:1.1e-08:60:1e+02
chr12	72160000	72200000	Tomm20l:-40Kb:2.6e-07:1.1e-08:60:1e+02
chr12	72200000	72240000	3110056K07Rik:120Kb:2.5e-07:1.6e-08:26:66
chr12	72200000	72240000	Arid4a:120Kb:2.5e-07:1.6e-08:26:66
chr12	72240000	72280000	3110056K07Rik:160Kb:1.5e-05:1.3e-06:20:54
chr12	72240000	72280000	Arid4a:160Kb:1.5e-05:1.3e-06:20:54
chr12	73560000	73600000	Dhrs7:-200Kb:0.00038:1.6e-05:31:65
chr12	73600000	73640000	Dhrs7:-160Kb:1.2e-06:2.6e-08:34:79
chr12	73680000	73720000	Dhrs7:-80Kb:0.0017:0.00011:45:75
chr12	73680000	73720000	Pcnxl4:80Kb:0.0041:0.00026:45:72
chr12	73720000	73760000	Pcnxl4:120Kb:0.00064:2.7e-05:39:70
chr12	73760000	73800000	Pcnxl4:160Kb:3e-07:6.5e-09:34:79
chr12	73880000	73920000	Six6:-160Kb:0.00015:1.4e-05:41:75
chr12	73920000	73960000	4930447C04Rik:-80Kb:3.3e-06:1.4e-07:53:94
chr12	73920000	73960000	Six6:-120Kb:0:0:46:1.3e+02
chr12	73960000	74000000	4930447C04Rik:-40Kb:4.3e-07:8.8e-09:68:1.1e+02
chr12	73960000	74000000	Six6:-80Kb:2.1e-07:9.9e-09:53:97
chr12	74000000	74040000	Six6:-40Kb:1e-05:7.3e-07:68:1.1e+02
chr12	74040000	74080000	4930447C04Rik:40Kb:1.1e-05:6.6e-07:68:1.1e+02
chr12	74120000	74160000	Mnat1:-80Kb:0.0058:0.00012:53:82
chr12	74120000	74160000	Six4:-80Kb:0.0058:0.00012:53:82
chr12	74200000	74240000	Six1:80Kb:0.0061:0.00013:53:82
chr12	74800000	74840000	1700086L19Rik:-560Kb:0.0022:9.4e-05:9.6:30
chr12	74800000	74840000	Dbpht2:-560Kb:0.0022:9.4e-05:9.6:30
chr12	74800000	74840000	Hif1a:-200Kb:0.0084:0.00017:21:44
chr12	75120000	75160000	1700086L19Rik:-240Kb:1.1e-07:2.5e-09:22:55
chr12	75120000	75160000	Dbpht2:-240Kb:1.1e-07:2.5e-09:22:55
chr12	76560000	76600000	Ppp2r5e:-120Kb:9.6e-09:2.1e-10:29:73
chr12	76560000	76600000	Rplp2-ps1:-160Kb:2.2e-06:4.8e-08:26:63
chr12	76600000	76640000	Ppp2r5e:-80Kb:6.5e-05:4.2e-06:35:66
chr12	76640000	76680000	Ppp2r5e:-40Kb:3.4e-05:1.4e-06:46:79
chr12	77280000	77320000	Syne2:400Kb:0.0015:3.2e-05:17:45
chr12	77360000	77400000	Akap5:-40Kb:0.0059:0.00012:71:1e+02
chr12	77560000	77600000	Churc1:-280Kb:0.0074:0.00031:28:52
chr12	77560000	77600000	Hspa2:80Kb:1.8e-08:3.7e-10:55:1e+02
chr12	77560000	77600000	Ppp1r36:80Kb:1.8e-08:3.7e-10:55:1e+02
chr12	77720000	77760000	Churc1:-120Kb:0.00069:1.4e-05:47:75
chr12	77920000	77960000	Max:-120Kb:0.00021:9.2e-06:34:62
chr12	77960000	78000000	Fntb:40Kb:9.2e-08:1.9e-09:53:93
chr12	77960000	78000000	Max:-80Kb:8.3e-06:1.8e-07:40:73
chr12	77960000	78000000	Rab15:40Kb:9.2e-08:1.9e-09:53:93
chr12	78000000	78040000	Fntb:80Kb:3.9e-07:1.6e-08:40:77
chr12	78000000	78040000	Rab15:80Kb:3.9e-07:1.6e-08:40:77
chr12	78040000	78080000	Fntb:120Kb:0.00018:1.1e-05:34:62
chr12	78040000	78080000	Rab15:120Kb:0.00018:1.1e-05:34:62
chr12	78080000	78120000	Fntb:160Kb:0.00077:6.5e-05:30:55
chr12	78080000	78120000	Rab15:160Kb:0.00077:6.5e-05:30:55
chr12	80000000	80040000	Pigh:-160Kb:0.002:4.2e-05:29:75
chr12	80160000	80200000	Plek2:160Kb:0.0017:3.5e-05:29:75
chr12	81240000	81280000	Mir1843:-240Kb:0.00034:6.9e-06:31:73
chr12	81240000	81280000	Scarna3b:-240Kb:0.00034:6.9e-06:31:73
chr12	81840000	81880000	1700052I22Rik:-160Kb:4.5e-13:9.3e-15:36:1.1e+02
chr12	81880000	81920000	1700052I22Rik:-120Kb:2.7e-05:1.1e-06:40:86
chr12	81920000	81960000	4933426M11Rik:40Kb:4.5e-07:1.9e-08:64:1.2e+02
chr12	81960000	82000000	4933426M11Rik:80Kb:1.7e-09:3.5e-11:48:1.1e+02
chr12	81960000	82000000	Ccdc177:120Kb:1.4e-07:5.8e-09:40:95
chr12	82000000	82040000	4933426M11Rik:120Kb:1.7e-05:1.1e-06:40:86
chr12	82000000	82040000	Ccdc177:160Kb:3.5e-13:7.1e-15:36:1.1e+02
chr12	83000000	83040000	Map3k9:120Kb:0.00026:5.4e-06:40:75
chr12	83360000	83400000	Sipa1l1:120Kb:0.0023:5.3e-05:22:51
chr12	84200000	84240000	Dpf3:-600Kb:0.0025:5.4e-05:9.7:50
chr12	84960000	85000000	Psen1:-40Kb:6.5e-05:1.3e-06:90:1.5e+02
chr12	85000000	85040000	Rbm25:40Kb:6.2e-05:1.2e-06:90:1.5e+02
chr12	85320000	85360000	Acot3:-40Kb:0.00028:5.5e-06:90:1.4e+02
chr12	85320000	85360000	Acot4:-40Kb:0.00028:5.5e-06:90:1.4e+02
chr12	85360000	85400000	Acot1:40Kb:0.00023:4.6e-06:90:1.4e+02
chr12	85360000	85400000	Acot2:40Kb:0.00023:4.6e-06:90:1.4e+02
chr12	86680000	86720000	Fos:-120Kb:0.002:4e-05:46:88
chr12	86800000	86840000	Nek9:120Kb:0.0019:3.7e-05:46:88
chr12	86800000	86840000	Tmed10:120Kb:0.0019:3.7e-05:46:88
chr12	86840000	86880000	Batf:-160Kb:0.00018:3.5e-06:41:76
chr12	88840000	88880000	Gm2042:-320Kb:6.2e-06:1.3e-07:21:1.8e+02
chr12	88840000	88880000	Gm5662:-640Kb:2.2e-05:1.5e-06:9.3:1.5e+02
chr12	89120000	89160000	Gm5662:-360Kb:0.0012:0.00011:18:1.3e+02
chr12	89160000	89200000	Gm5662:-320Kb:9.4e-06:4.3e-07:21:1.7e+02
chr12	89160000	89200000	Gm8300:320Kb:6.7e-06:1.5e-07:21:1.8e+02
chr12	89200000	89240000	Gm5662:-280Kb:5e-06:1.1e-07:21:1.8e+02
chr12	89440000	89480000	Gm2042:280Kb:0.00015:9.8e-06:21:1.5e+02
chr12	89480000	89520000	Gm2022:360Kb:0.0059:0.00012:18:1.3e+02
chr12	89480000	89520000	Gm2042:320Kb:1.1e-05:4.9e-07:21:1.7e+02
chr12	89480000	89520000	Gm8300:640Kb:4.2e-05:1.8e-06:9.3:1.5e+02
chr12	92480000	92520000	Dio2:520Kb:0.0026:0.00017:11:27
chr12	92520000	92560000	Dio2:560Kb:1e-12:2.3e-14:11:43
chr12	92560000	92600000	Dio2:600Kb:0.0014:6.1e-05:9.8:26
chr12	92640000	92680000	Bc1:-120Kb:4.6e-07:9.6e-09:30:61
chr12	92640000	92680000	Ston2:-360Kb:4.5e-05:5.2e-06:16:39
chr12	92800000	92840000	Ston2:-200Kb:9.8e-06:9e-07:25:50
chr12	92840000	92880000	Gtf2a1:40Kb:1.9e-07:4.4e-09:45:76
chr12	92840000	92880000	Ston2:-160Kb:0:0:27:86
chr12	92880000	92920000	Ston2:-120Kb:1.6e-07:1.1e-08:30:59
chr12	92920000	92960000	Ston2:-80Kb:1.6e-07:1.1e-08:35:64
chr12	93000000	93040000	Gtf2a1:200Kb:9.4e-05:4.3e-06:25:50
[truncated: 7,771 more rows]
