# Supplementary material for: Promoter-enhancer interactions identified from Hi-C data using probabilistic models and hierarchical topological domains
Source: Nat Commun. 2017 Dec 21;8:2237. doi: 10.1038/s41467-017-02386-3 (PMC5740158; doi:10.1038/s41467-017-02386-3)
Supplement: Supplementary file 5 — Supplementary Data 2 [file 41467_2017_2386_MOESM5_ESM.zip › mES.enh_1e-4.bed]

chr1	4800000	4840000	Lypla1:40Kb:0:0:53:1.1e+02
chr1	4800000	4840000	Mrpl15:40Kb:0:0:53:1.1e+02
chr1	4800000	4840000	Tcea1:-40Kb:4.7e-08:1e-09:53:87
chr1	4840000	4880000	Atp6v1h:-200Kb:6.6e-05:1.4e-06:27:55
chr1	4840000	4880000	Rgs20:-200Kb:6.6e-05:1.4e-06:27:55
chr1	5040000	5080000	Tcea1:200Kb:1.1e-05:4.8e-07:27:55
chr1	9800000	9840000	Sgk3:40Kb:5.4e-07:1.2e-08:61:92
chr1	12760000	12800000	Sulf1:80Kb:5.3e-05:1.1e-06:33:61
chr1	13040000	13080000	Prdm14:-40Kb:8.4e-07:1.7e-08:63:1e+02
chr1	14960000	15000000	Msc:240Kb:5.5e-06:1.2e-07:15:37
chr1	15680000	15720000	Terf1:-80Kb:2e-07:8.3e-09:33:58
chr1	15720000	15760000	Terf1:-40Kb:6e-14:1.2e-15:43:78
chr1	20720000	20760000	Il17f:-40Kb:6.7e-06:3e-07:49:71
chr1	20760000	20800000	Efhc1:-160Kb:1.4e-07:6.4e-09:29:54
chr1	20760000	20800000	Il17a:40Kb:1.4e-05:3e-07:49:71
chr1	20920000	20960000	Il17f:160Kb:2.9e-07:6.7e-09:29:54
chr1	21120000	21160000	Efhc1:200Kb:4.2e-14:1e-15:25:61
chr1	23880000	23920000	1110058L19Rik:-120Kb:4.2e-05:1.9e-06:26:44
chr1	23920000	23960000	1110058L19Rik:-80Kb:1.4e-05:3.1e-07:30:50
chr1	23960000	24000000	Smap1:40Kb:5.4e-08:1.2e-09:39:62
chr1	24000000	24040000	Smap1:80Kb:7.9e-06:3.5e-07:30:50
chr1	24720000	24760000	Lmbrd1:40Kb:0:0:37:72
chr1	30840000	30880000	Gm13363:-160Kb:1.3e-07:3.2e-09:24:57
chr1	30840000	30880000	Phf3:-80Kb:0:0:33:82
chr1	30840000	30880000	Ptp4a1:-160Kb:1.3e-07:3.2e-09:24:57
chr1	30880000	30920000	Phf3:-40Kb:2.5e-06:1.6e-07:45:74
chr1	30960000	31000000	Phf3:40Kb:0:0:45:92
chr1	31040000	31080000	Gm13363:40Kb:2.8e-05:1.3e-06:45:72
chr1	31040000	31080000	Ptp4a1:40Kb:2.8e-05:1.3e-06:45:72
chr1	36200000	36240000	Uggt1:-80Kb:8.4e-14:1.8e-15:38:1e+02
chr1	36240000	36280000	Uggt1:-40Kb:9.6e-07:4.1e-08:51:95
chr1	37960000	38000000	Lyg1:-40Kb:4.6e-05:9.1e-07:49:84
chr1	38000000	38040000	Lyg2:40Kb:6.5e-05:1.4e-06:49:84
chr1	39040000	39080000	Rpl31:-360Kb:1.1e-06:4.9e-08:20:46
chr1	39400000	39440000	Cnot11:-160Kb:1.8e-11:4.1e-13:28:63
chr1	39400000	39440000	Pdcl3:360Kb:2.1e-05:4.4e-07:20:46
chr1	39440000	39480000	Cnot11:-120Kb:2.1e-07:9.7e-09:32:60
chr1	39480000	39520000	Cnot11:-80Kb:1.4e-06:1e-07:36:61
chr1	39520000	39560000	Cnot11:-40Kb:9.2e-05:8.6e-06:43:64
chr1	39560000	39600000	Rpl31:160Kb:2.5e-11:5.5e-13:28:63
chr1	44000000	44040000	Mettl21c:-40Kb:2.5e-07:5.5e-09:42:75
chr1	44000000	44040000	Tpp2:40Kb:9e-05:3.9e-06:42:68
chr1	44080000	44120000	Tpp2:120Kb:2e-07:4.4e-09:28:61
chr1	46960000	47000000	Slc39a10:80Kb:2.6e-05:5.1e-07:31:53
chr1	51000000	51040000	9330175M20Rik:-360Kb:1.5e-05:3.6e-07:13:38
chr1	51280000	51320000	Sdpr:-40Kb:5.2e-05:1.3e-06:34:57
chr1	51560000	51600000	Nabp1:40Kb:4.8e-05:2e-06:48:71
chr1	51640000	51680000	Nabp1:120Kb:2.5e-07:5.2e-09:33:62
chr1	51680000	51720000	Stat4:-360Kb:3.4e-05:1.5e-06:17:40
chr1	52120000	52160000	Stat4:80Kb:6e-08:1.3e-09:38:67
chr1	53800000	53840000	Dnahc7a:40Kb:7.8e-05:5.4e-06:51:74
chr1	53880000	53920000	Dnahc7a:120Kb:3.8e-06:8.7e-08:34:61
chr1	53920000	53960000	Dnahc7a:160Kb:5.3e-05:2.5e-06:31:55
chr1	58520000	58560000	Clk1:40Kb:2.2e-09:4.3e-11:69:1.1e+02
chr1	58520000	58560000	Nif3l1:40Kb:2.2e-09:4.3e-11:69:1.1e+02
chr1	58520000	58560000	Ppil3:40Kb:2.2e-09:4.3e-11:69:1.1e+02
chr1	59640000	59680000	Als2:360Kb:8.3e-06:2.6e-07:24:59
chr1	59640000	59680000	Cdk15:360Kb:8.3e-06:2.6e-07:24:59
chr1	59680000	59720000	Als2:400Kb:8.3e-06:3.5e-07:21:56
chr1	59680000	59720000	Cdk15:400Kb:8.3e-06:3.5e-07:21:56
chr1	60040000	60080000	Fam117b:80Kb:2.6e-06:5.5e-08:50:88
chr1	64760000	64800000	Plekhm3:-240Kb:2.6e-06:5.9e-08:26:58
chr1	65000000	65040000	Fzd5:240Kb:5.4e-05:1.1e-06:26:58
chr1	65080000	65120000	Cryga:-40Kb:7.8e-10:1.6e-11:58:97
chr1	65080000	65120000	Crygb:-40Kb:7.8e-10:1.6e-11:58:97
chr1	65080000	65120000	Crygc:-40Kb:7.8e-10:1.6e-11:58:97
chr1	65120000	65160000	Crygd:40Kb:7.8e-10:1.6e-11:58:97
chr1	65120000	65160000	Cryge:40Kb:7.8e-10:1.6e-11:58:97
chr1	65160000	65200000	Crygd:80Kb:6e-05:2.5e-06:43:69
chr1	65160000	65200000	Cryge:80Kb:6e-05:2.5e-06:43:69
chr1	65200000	65240000	Crygd:120Kb:7.9e-05:4.9e-06:36:62
chr1	65200000	65240000	Cryge:120Kb:7.9e-05:4.9e-06:36:62
chr1	66160000	66200000	Unc80:-320Kb:8.8e-05:1.8e-06:13:29
chr1	71600000	71640000	Apol7d:-80Kb:6e-07:2.8e-08:37:70
chr1	71600000	71640000	Fn1:-80Kb:6e-07:2.8e-08:37:70
chr1	71640000	71680000	Apol7d:-40Kb:0:0:50:1e+02
chr1	71640000	71680000	Atic:40Kb:0:0:50:1.2e+02
chr1	71640000	71680000	Fn1:-40Kb:0:0:50:1e+02
chr1	71680000	71720000	Atic:80Kb:2.1e-07:8.8e-09:37:70
chr1	72280000	72320000	Pecr:-40Kb:1.4e-08:3e-10:52:93
chr1	72280000	72320000	Tmem169:-40Kb:1.4e-08:3e-10:52:93
chr1	72280000	72320000	Xrcc5:-40Kb:1.4e-08:3e-10:52:93
chr1	74240000	74280000	Ctdsp1:-160Kb:7.7e-05:5.4e-06:37:74
chr1	74240000	74280000	Gm216:-160Kb:7.7e-05:5.4e-06:37:74
chr1	74240000	74280000	Slc11a1:-160Kb:7.7e-05:5.4e-06:37:74
chr1	74320000	74360000	Ctdsp1:-80Kb:1.2e-05:5.5e-07:49:90
chr1	74320000	74360000	Gm216:-80Kb:1.2e-05:5.5e-07:49:90
chr1	74320000	74360000	Slc11a1:-80Kb:1.2e-05:5.5e-07:49:90
chr1	74360000	74400000	Ctdsp1:-40Kb:6.9e-10:1.6e-11:67:1.2e+02
chr1	74360000	74400000	Gm216:-40Kb:6.9e-10:1.6e-11:67:1.2e+02
chr1	74360000	74400000	Slc11a1:-40Kb:6.9e-10:1.6e-11:67:1.2e+02
chr1	74400000	74440000	Aamp:80Kb:2.6e-05:5.6e-07:49:90
chr1	74400000	74440000	Gpbar1:80Kb:2.6e-05:5.6e-07:49:90
chr1	74400000	74440000	Pnkd:80Kb:2.6e-05:5.6e-07:49:90
chr1	74400000	74440000	Tmbim1:80Kb:2.6e-05:5.6e-07:49:90
chr1	74440000	74480000	Bcs1l:-160Kb:2.9e-05:2.6e-06:6:49
chr1	74440000	74480000	Zfp142:-160Kb:2.9e-05:2.6e-06:6:49
chr1	74480000	74520000	Bcs1l:-120Kb:4e-09:2.6e-10:7.4:66
chr1	74480000	74520000	Mir26b:40Kb:1.8e-05:8e-07:67:1.1e+02
chr1	74480000	74520000	Vil1:40Kb:1.8e-05:8e-07:67:1.1e+02
chr1	74480000	74520000	Zfp142:-120Kb:4e-09:2.6e-10:7.4:66
chr1	74520000	74560000	Bcs1l:-80Kb:2.8e-09:1.3e-10:10:70
chr1	74520000	74560000	Rnf25:-120Kb:2.2e-07:1e-08:7.4:61
chr1	74520000	74560000	Stk36:-120Kb:2.2e-07:1e-08:7.4:61
chr1	74520000	74560000	Zfp142:-80Kb:2.8e-09:1.3e-10:10:70
chr1	74560000	74600000	Bcs1l:-40Kb:8.1e-12:1.8e-13:17:85
chr1	74560000	74600000	Rnf25:-80Kb:1.6e-07:3.8e-09:10:65
chr1	74560000	74600000	Stk36:-80Kb:1.6e-07:3.8e-09:10:65
chr1	74560000	74600000	Zfp142:-40Kb:8.1e-12:1.8e-13:17:85
chr1	74600000	74640000	Mir26b:160Kb:6.5e-06:1.4e-07:6:49
chr1	74600000	74640000	Plcd4:40Kb:1.5e-14:3.3e-16:17:85
chr1	74600000	74640000	Rqcd1:80Kb:3.1e-11:7e-13:10:70
chr1	74600000	74640000	Usp37:40Kb:1.5e-14:3.3e-16:17:85
chr1	74600000	74640000	Vil1:160Kb:6.5e-06:1.4e-07:6:49
chr1	74640000	74680000	Plcd4:80Kb:1.1e-09:4.8e-11:10:65
chr1	74640000	74680000	Rqcd1:120Kb:2.9e-09:1.3e-10:7.4:61
chr1	74640000	74680000	Usp37:80Kb:1.1e-09:4.8e-11:10:65
chr1	77400000	77440000	Epha4:-80Kb:1.1e-05:4.8e-07:28:48
chr1	77440000	77480000	Epha4:-40Kb:2.3e-09:5e-11:39:66
chr1	78520000	78560000	Acsl3:-120Kb:3.2e-08:6.7e-10:21:45
chr1	78520000	78560000	Utp14b:-120Kb:3.2e-08:6.7e-10:21:45
chr1	78560000	78600000	Acsl3:-80Kb:6.4e-06:2.7e-07:26:45
chr1	78560000	78600000	Utp14b:-80Kb:6.4e-06:2.7e-07:26:45
chr1	84760000	84800000	Fbxo36:-40Kb:7.2e-05:3e-06:44:90
chr1	84760000	84800000	Trip12:-40Kb:7.2e-05:3e-06:44:90
chr1	84840000	84880000	Fbxo36:40Kb:2.7e-05:5.7e-07:44:93
chr1	84840000	84880000	Trip12:40Kb:2.7e-05:5.7e-07:44:93
chr1	85080000	85120000	C130026I21Rik:-160Kb:0:0:24:1.5e+02
chr1	85160000	85200000	C130026I21Rik:-80Kb:0:0:32:1.5e+02
chr1	85240000	85280000	A530032D15Rik:160Kb:0:0:24:1.5e+02
chr1	85240000	85280000	Gm7609:80Kb:0:0:32:1.5e+02
chr1	93960000	94000000	Hdac4:-80Kb:5e-05:1.2e-06:35:63
chr1	95480000	95520000	Gm9994:-320Kb:2.2e-06:2.8e-07:4:50
chr1	95560000	95600000	Gm9994:-240Kb:2.8e-08:2.9e-09:5:58
chr1	95720000	95760000	Gm9994:-80Kb:0:0:12:92
chr1	95800000	95840000	Bok:240Kb:3.9e-07:8.3e-09:5:58
chr1	95800000	95840000	D2hgdh:80Kb:0:0:12:92
chr1	95800000	95840000	Gal3st2:80Kb:0:0:12:92
chr1	95800000	95840000	Gm6086:-80Kb:0:0:26:1.1e+02
chr1	95800000	95840000	Neu4:-80Kb:0:0:26:1.1e+02
chr1	95800000	95840000	Pdcd1:-120Kb:0:0:23:1e+02
chr1	95880000	95920000	Gm9994:80Kb:0:0:26:1.1e+02
chr1	95920000	95960000	Gm9994:120Kb:0:0:23:1e+02
chr1	95960000	96000000	D2hgdh:240Kb:4.8e-05:1.9e-06:5:49
chr1	95960000	96000000	Gal3st2:240Kb:4.8e-05:1.9e-06:5:49
chr1	96000000	96040000	Gm9994:200Kb:2e-05:3.1e-06:19:60
chr1	99680000	99720000	Pam:-280Kb:6.1e-05:1.3e-06:16:33
chr1	107600000	107640000	2310035C23Rik:40Kb:4.7e-05:9.6e-07:39:61
chr1	107600000	107640000	Pign:40Kb:4.7e-05:9.6e-07:39:61
chr1	127320000	127360000	Slc35f5:-120Kb:8.4e-07:3.4e-08:23:48
chr1	127360000	127400000	Actr3:40Kb:8e-08:1.7e-09:36:64
chr1	127400000	127440000	Actr3:80Kb:5.5e-05:3.4e-06:27:48
chr1	127400000	127440000	Slc35f5:-40Kb:3.1e-08:6.3e-10:36:64
chr1	127440000	127480000	Actr3:120Kb:8.4e-07:3.5e-08:23:48
chr1	129600000	129640000	2900009J06Rik:-40Kb:6.4e-06:1.4e-07:36:60
chr1	129600000	129640000	Ccnt2:-40Kb:6.4e-06:1.4e-07:36:60
chr1	129640000	129680000	Acmsd:40Kb:6.3e-06:1.3e-07:36:60
chr1	130080000	130120000	Ubxn4:-40Kb:3.3e-05:7.5e-07:52:79
chr1	130120000	130160000	Mir128-1:40Kb:2.9e-05:6.4e-07:52:79
chr1	133000000	133040000	Eif2d:-40Kb:4.5e-13:9.8e-15:52:99
chr1	133040000	133080000	Dyrk3:40Kb:4e-13:8.3e-15:52:99
chr1	133040000	133080000	Rassf5:-80Kb:4e-07:8.4e-09:40:75
chr1	133080000	133120000	Eif2d:40Kb:1.4e-05:9.2e-07:52:82
chr1	133120000	133160000	Eif2d:80Kb:1e-07:4.5e-09:40:75
chr1	133440000	133480000	Ikbke:280Kb:4.5e-06:9e-08:25:58
chr1	133880000	133920000	Cdk18:-120Kb:8.7e-05:1.7e-06:41:71
chr1	133880000	133920000	Mfsd4:-80Kb:1.1e-07:2.2e-09:49:86
chr1	133920000	133960000	Mfsd4:-40Kb:3.7e-06:1.5e-07:67:1e+02
chr1	133960000	134000000	Elk4:80Kb:6.9e-08:1.5e-09:49:86
chr1	134000000	134040000	Elk4:120Kb:2.3e-05:9.8e-07:41:71
chr1	134920000	134960000	Ppp1r15b:-80Kb:1.1e-08:2.1e-10:45:86
chr1	135000000	135040000	Mdm4:80Kb:5.6e-09:1.1e-10:45:86
chr1	135000000	135040000	Pik3c2b:80Kb:5.6e-09:1.1e-10:45:86
chr1	135240000	135280000	Snrpe:-240Kb:7.6e-07:3.2e-08:30:74
chr1	135480000	135520000	Etnk2:240Kb:5e-08:1.1e-09:30:74
chr1	135480000	135520000	Ren1:240Kb:5e-08:1.1e-09:30:74
chr1	135480000	135520000	Ren2:240Kb:5e-08:1.1e-09:30:74
chr1	135480000	135520000	Zbed6:-40Kb:5e-08:9.9e-10:59:1.1e+02
chr1	135480000	135520000	Zc3h11a:-40Kb:5e-08:9.9e-10:59:1.1e+02
chr1	135520000	135560000	Snrpe:40Kb:5e-08:1.1e-09:59:1.1e+02
chr1	136240000	136280000	4933406M09Rik:-40Kb:1.5e-05:3.2e-07:65:1.1e+02
chr1	136240000	136280000	Adipor1:-40Kb:1.5e-05:3.2e-07:65:1.1e+02
chr1	136240000	136280000	Cyb5r1:-40Kb:1.5e-05:3.2e-07:65:1.1e+02
chr1	136240000	136280000	Klhl12:-80Kb:1.1e-06:2.3e-08:51:1e+02
chr1	136280000	136320000	Tmem183a:40Kb:1.1e-05:4.5e-07:65:1.1e+02
chr1	136320000	136360000	Rabif:-40Kb:3.1e-05:6.4e-07:65:1.1e+02
chr1	136320000	136360000	Tmem183a:80Kb:2e-06:4.2e-08:51:1e+02
chr1	136360000	136400000	Klhl12:40Kb:1.8e-05:7.6e-07:65:1.1e+02
chr1	138480000	138520000	Gm16880:-80Kb:2.9e-07:1.2e-08:42:82
chr1	138480000	138520000	Gm19705:-80Kb:2.9e-07:1.2e-08:42:82
chr1	138520000	138560000	Gm16880:-40Kb:3.8e-07:2.4e-08:56:95
chr1	138520000	138560000	Gm19705:-40Kb:3.8e-07:2.4e-08:56:95
chr1	138560000	138600000	Zfp281:40Kb:5.9e-07:2.4e-08:56:95
chr1	138600000	138640000	Gm16880:40Kb:9.2e-11:1.9e-12:56:1.1e+02
chr1	138600000	138640000	Gm19705:40Kb:9.2e-11:1.9e-12:56:1.1e+02
chr1	138600000	138640000	Zfp281:80Kb:9.7e-09:2e-10:42:87
chr1	141600000	141640000	Cfhr2:-120Kb:7.6e-06:1.6e-07:31:67
chr1	142040000	142080000	4930590L20Rik:-480Kb:3.7e-07:7.5e-09:13:47
chr1	142400000	142440000	Cfh:360Kb:3.1e-09:8.6e-11:17:57
chr1	142520000	142560000	Cfh:480Kb:4.8e-07:2.6e-08:13:47
chr1	148240000	148280000	Fam5c:-80Kb:1.6e-05:6.7e-07:25:43
chr1	148280000	148320000	Fam5c:-40Kb:7e-13:1.5e-14:33:60
chr1	152240000	152280000	Prg4:-40Kb:5.1e-08:1e-09:62:1e+02
chr1	152280000	152320000	BC003331:40Kb:4.4e-08:9e-10:62:1e+02
chr1	152880000	152920000	Ivns1abp:-280Kb:8.2e-05:1.8e-06:19:53
chr1	153280000	153320000	Rnf2:-40Kb:3.9e-05:2.6e-06:47:78
chr1	153320000	153360000	Fam129a:-80Kb:3.5e-07:1.5e-08:37:77
chr1	153400000	153440000	Rnf2:80Kb:1e-07:4.5e-09:37:77
chr1	153520000	153560000	Fam129a:120Kb:2.4e-10:5.1e-12:32:81
chr1	153520000	153560000	Rnf2:200Kb:1e-07:3.9e-09:29:68
chr1	154680000	154720000	Ncf2:40Kb:4.8e-05:9.7e-07:71:1.1e+02
chr1	155400000	155440000	C230024C17Rik:-160Kb:7.3e-08:1.6e-09:29:77
chr1	155400000	155440000	Rgs16:-160Kb:7.3e-08:1.6e-09:29:77
chr1	155400000	155440000	Rnasel:-160Kb:7.3e-08:1.6e-09:29:77
chr1	155880000	155920000	Glul:160Kb:1.1e-05:5.1e-07:29:67
chr1	155880000	155920000	Gm5531:160Kb:1.1e-05:5.1e-07:29:67
chr1	155880000	155920000	Teddm1:160Kb:1.1e-05:5.1e-07:29:67
chr1	155920000	155960000	Glul:200Kb:3.3e-05:2.2e-06:27:63
chr1	155920000	155960000	Gm5531:200Kb:3.3e-05:2.2e-06:27:63
chr1	155920000	155960000	Teddm1:200Kb:3.3e-05:2.2e-06:27:63
chr1	156000000	156040000	Glul:280Kb:3e-06:6.8e-08:22:63
chr1	156000000	156040000	Gm5531:280Kb:3e-06:6.8e-08:22:63
chr1	156000000	156040000	Teddm1:280Kb:3e-06:6.8e-08:22:63
chr1	157920000	157960000	Fam163a:-200Kb:6.1e-05:1.3e-06:27:67
chr1	164480000	164520000	7420461P10Rik:-80Kb:1.4e-06:2.9e-08:36:61
chr1	164480000	164520000	Myoc:-80Kb:1.4e-06:2.9e-08:36:61
chr1	164520000	164560000	Vamp4:40Kb:6.4e-07:2.7e-08:48:73
chr1	164560000	164600000	Vamp4:80Kb:6.4e-07:1.8e-08:36:61
chr1	164960000	165000000	Fmo2:160Kb:2.2e-05:4.5e-07:26:49
chr1	171400000	171440000	Nuf2:-40Kb:6.5e-05:2.8e-06:23:38
chr1	171840000	171880000	Nuf2:400Kb:1.7e-07:3.7e-09:13:31
chr1	173440000	173480000	Cd244:-40Kb:0:0:60:1.9e+02
chr1	173480000	173520000	Itln1:40Kb:0:0:60:1.9e+02
chr1	174320000	174360000	Igsf9:-80Kb:2.7e-05:5.5e-07:28:72
chr1	174320000	174360000	Slamf9:-80Kb:2.7e-05:5.5e-07:28:72
chr1	174320000	174360000	Tagln2:-80Kb:2.7e-05:5.5e-07:28:72
chr1	175440000	175480000	Ifi202b:-440Kb:2.4e-06:2.1e-07:12:46
chr1	175440000	175480000	Ifi203:-400Kb:2.3e-06:3.7e-07:14:47
chr1	175440000	175480000	Mnda:-400Kb:2.3e-06:3.7e-07:14:47
chr1	175520000	175560000	Ifi203:-320Kb:4.5e-05:9.7e-06:17:46
chr1	175520000	175560000	Mnda:-320Kb:4.5e-05:9.7e-06:17:46
chr1	175600000	175640000	Ifi203:-240Kb:5.4e-09:7.3e-10:23:64
chr1	175600000	175640000	Mnda:-240Kb:5.4e-09:7.3e-10:23:64
chr1	175640000	175680000	Ifi203:-200Kb:1.3e-13:7.2e-15:24:76
chr1	175640000	175680000	Mnda:-200Kb:1.3e-13:7.2e-15:24:76
chr1	175720000	175760000	Ifi202b:-160Kb:2.4e-06:2.4e-07:26:60
chr1	175720000	175760000	Ifi203:-120Kb:3.8e-09:4.1e-10:28:69
chr1	175720000	175760000	Mnda:-120Kb:3.8e-09:4.1e-10:28:69
chr1	175760000	175800000	Ifi202b:-120Kb:6.6e-12:3.4e-13:28:76
chr1	175760000	175800000	Ifi203:-80Kb:4.4e-06:8.3e-07:32:64
chr1	175760000	175800000	Mnda:-80Kb:4.4e-06:8.3e-07:32:64
chr1	175800000	175840000	Ifi202b:-80Kb:4.1e-05:5.3e-06:32:61
chr1	175800000	175840000	Ifi203:-40Kb:3.3e-12:2.6e-13:39:87
chr1	175800000	175840000	Mnda:-40Kb:3.3e-12:2.6e-13:39:87
chr1	175840000	175880000	AI607873:200Kb:1.7e-12:3.4e-14:24:76
chr1	175840000	175880000	BC094916:400Kb:3.6e-05:1.5e-06:14:47
chr1	175840000	175880000	Ifi202b:-40Kb:0:0:39:1.2e+02
chr1	175840000	175880000	Mndal:40Kb:2.2e-11:5.1e-13:39:87
chr1	175840000	175880000	Pydc3:240Kb:1.2e-07:2.4e-09:23:64
chr1	175880000	175920000	BC094916:440Kb:3.6e-05:8.8e-07:12:46
chr1	175880000	175920000	Ifi203:40Kb:0:0:39:1.2e+02
chr1	175880000	175920000	Mnda:40Kb:0:0:39:1.2e+02
chr1	180160000	180200000	Desi2:80Kb:5.6e-12:1.2e-13:42:89
chr1	180240000	180280000	Efcab2:-80Kb:3.8e-05:1.7e-06:42:72
chr1	180280000	180320000	Cox20:40Kb:0:0:56:1.2e+02
chr1	180280000	180320000	Efcab2:-40Kb:3e-14:6.7e-16:56:1.1e+02
chr1	180280000	180320000	Hnrnpu:40Kb:0:0:56:1.2e+02
chr1	180320000	180360000	Cox20:80Kb:3.7e-05:1.5e-06:42:72
chr1	180320000	180360000	Hnrnpu:80Kb:3.7e-05:1.5e-06:42:72
chr1	181640000	181680000	Sccpdh:80Kb:1.4e-06:2.8e-08:50:82
chr1	182680000	182720000	Acbd3:40Kb:2.6e-09:5.5e-11:65:1.3e+02
chr1	182880000	182920000	Lefty2:80Kb:3.2e-05:6.6e-07:52:96
chr1	182880000	182920000	Pycr2:80Kb:3.2e-05:6.6e-07:52:96
chr1	183040000	183080000	Cnih4:-40Kb:1.1e-05:2.1e-07:69:1.2e+02
chr1	183040000	183080000	Ephx1:120Kb:4.2e-05:8.3e-07:45:89
chr1	183080000	183120000	Nvl:40Kb:1.1e-05:2.5e-07:69:1.2e+02
chr1	183960000	184000000	Enah:40Kb:4.6e-07:2e-08:47:1e+02
chr1	184000000	184040000	Enah:80Kb:1.2e-12:2.6e-14:34:1.1e+02
chr1	184080000	184120000	1700047M11Rik:-120Kb:4.3e-06:9.4e-08:28:84
chr1	184080000	184120000	Degs1:-120Kb:4.3e-06:9.4e-08:28:84
chr1	184120000	184160000	Vmn1r1:40Kb:5.7e-08:1.3e-09:47:1.1e+02
chr1	184200000	184240000	Vmn1r1:120Kb:5.5e-07:2.4e-08:28:84
chr1	186720000	186760000	Rab3gap2:-280Kb:6.7e-05:2.9e-06:19:42
chr1	186760000	186800000	Rab3gap2:-240Kb:8.9e-13:2e-14:21:60
chr1	187080000	187120000	Eprs:-80Kb:6.7e-07:1.4e-08:43:71
chr1	187160000	187200000	9630028B13Rik:-80Kb:7e-06:3e-07:43:69
chr1	187160000	187200000	Gm2061:-80Kb:7e-06:3e-07:43:69
chr1	187160000	187200000	Slc30a10:-80Kb:7e-06:3e-07:43:69
chr1	187200000	187240000	9630028B13Rik:-40Kb:5.4e-09:1.1e-10:52:85
chr1	187200000	187240000	Eprs:40Kb:4.4e-05:2.8e-06:52:75
chr1	187200000	187240000	Gm2061:-40Kb:5.4e-09:1.1e-10:52:85
chr1	187200000	187240000	Slc30a10:-40Kb:5.4e-09:1.1e-10:52:85
chr1	187240000	187280000	Eprs:80Kb:4.4e-06:1.9e-07:43:69
chr1	188640000	188680000	D1Pas1:-120Kb:1.2e-12:2.6e-14:25:56
chr1	188720000	188760000	D1Pas1:-40Kb:3.4e-09:1.5e-10:37:63
chr1	191680000	191720000	Ptpn14:160Kb:2.3e-05:4.6e-07:21:49
chr1	193120000	193160000	Dtl:-240Kb:4.8e-06:1.1e-07:28:62
chr1	193120000	193160000	Ints7:-240Kb:4.8e-06:1.1e-07:28:62
chr1	193200000	193240000	Dtl:-160Kb:1.2e-05:5.2e-07:34:66
chr1	193200000	193240000	Ints7:-160Kb:1.2e-05:5.2e-07:34:66
chr1	193320000	193360000	Ppp2r5a:120Kb:3e-06:7e-08:38:72
chr1	193360000	193400000	Nenf:240Kb:3.3e-06:7.8e-08:28:62
chr1	193360000	193400000	Ppp2r5a:160Kb:9.2e-06:4.3e-07:34:66
chr1	193360000	193400000	Tmem206:240Kb:3.3e-06:7.8e-08:28:62
chr1	193840000	193880000	Mir3473c:40Kb:0:0:45:1.1e+02
chr1	193840000	193880000	Rd3:40Kb:0:0:45:1.1e+02
chr1	194400000	194440000	Kcnh1:400Kb:5.5e-05:1.2e-06:16:51
chr10	4480000	4520000	Myct1:-240Kb:6.2e-05:2.7e-06:17:40
chr10	4560000	4600000	Myct1:-160Kb:6.1e-09:1.3e-10:29:62
chr10	4560000	4600000	Vip:-120Kb:1.7e-09:3.7e-11:32:65
chr10	7280000	7320000	A630066F11Rik:-80Kb:8.3e-06:2.3e-07:38:68
chr10	7280000	7320000	Mir684-1:-40Kb:2.2e-05:1.4e-06:51:79
chr10	7280000	7320000	Nup43:-80Kb:8.3e-06:2.3e-07:38:68
chr10	7280000	7320000	Pcmt1:-80Kb:8.3e-06:2.3e-07:38:68
chr10	7320000	7360000	A630066F11Rik:-40Kb:8.3e-06:3.5e-07:51:81
chr10	7320000	7360000	BC020402:-80Kb:1.8e-05:1.1e-06:38:66
chr10	7320000	7360000	Lats1:-80Kb:1.8e-05:1.1e-06:38:66
chr10	7320000	7360000	Lrp11:40Kb:3.3e-05:1.4e-06:51:79
chr10	7320000	7360000	Nup43:-40Kb:8.3e-06:3.5e-07:51:81
chr10	7320000	7360000	Pcmt1:-40Kb:8.3e-06:3.5e-07:51:81
chr10	7360000	7400000	Lrp11:80Kb:1.1e-05:2.3e-07:38:68
chr10	7360000	7400000	Mir684-1:40Kb:1.7e-05:3.5e-07:51:81
chr10	7400000	7440000	Ginm1:-80Kb:5e-06:2.1e-07:38:66
chr10	7400000	7440000	Katna1:-40Kb:7.6e-07:2.6e-08:51:82
chr10	7400000	7440000	Mir684-1:80Kb:2.2e-05:1.4e-06:38:66
chr10	7400000	7440000	Ppil4:-80Kb:5e-06:2.1e-07:38:66
chr10	7440000	7480000	BC020402:40Kb:5.3e-06:1.1e-07:51:82
chr10	7440000	7480000	Ginm1:-40Kb:1.3e-06:2.8e-08:51:82
chr10	7440000	7480000	Lats1:40Kb:5.3e-06:1.1e-07:51:82
chr10	7440000	7480000	Ppil4:-40Kb:1.3e-06:2.8e-08:51:82
chr10	7480000	7520000	BC020402:80Kb:1.8e-05:8.4e-07:38:66
chr10	7480000	7520000	Katna1:40Kb:7.6e-07:3.2e-08:51:82
chr10	7480000	7520000	Lats1:80Kb:1.8e-05:8.4e-07:38:66
chr10	10920000	10960000	Fbxo30:-80Kb:4.8e-05:9.8e-07:35:62
chr10	12400000	12440000	Stx11:-280Kb:7.4e-05:1.7e-06:23:46
chr10	12480000	12520000	Utrn:-80Kb:3.4e-05:7.2e-07:40:65
chr10	13120000	13160000	Sf3b5:400Kb:1.7e-05:4e-07:12:37
chr10	13720000	13760000	Hivep2:40Kb:7.1e-05:1.5e-06:42:63
chr10	17560000	17600000	Cited2:120Kb:4.8e-10:1.2e-11:27:58
chr10	18160000	18200000	Hebp2:-80Kb:1.5e-05:3.2e-07:39:73
chr10	21920000	21960000	H60b:-40Kb:0:0:1e+02:4.5e+02
chr10	25080000	25120000	Akap7:80Kb:2.6e-06:5.5e-08:42:78
chr10	25120000	25160000	Akap7:120Kb:8.9e-05:3.8e-06:36:67
chr10	30320000	30360000	Ncoa7:-200Kb:2e-07:4.7e-09:27:70
chr10	30400000	30440000	Gm20300:80Kb:1.3e-08:1.2e-09:37:69
chr10	30400000	30440000	Hint3:80Kb:1.3e-08:1.2e-09:37:69
chr10	30400000	30440000	Trmt11:80Kb:1.3e-08:1.2e-09:37:69
chr10	30440000	30480000	Gm20300:120Kb:1.5e-13:6.6e-15:32:73
chr10	30440000	30480000	Hint3:120Kb:1.5e-13:6.6e-15:32:73
chr10	30440000	30480000	Trmt11:120Kb:1.5e-13:6.6e-15:32:73
chr10	30480000	30520000	Gm20300:160Kb:6.5e-09:4.2e-10:29:62
chr10	30480000	30520000	Hint3:160Kb:6.5e-09:4.2e-10:29:62
chr10	30480000	30520000	Trmt11:160Kb:6.5e-09:4.2e-10:29:62
chr10	30520000	30560000	Gm20300:200Kb:1.5e-14:3.3e-16:27:70
chr10	30520000	30560000	Hint3:200Kb:1.5e-14:3.3e-16:27:70
chr10	30520000	30560000	Trmt11:200Kb:1.5e-14:3.3e-16:27:70
chr10	31000000	31040000	Ncoa7:480Kb:5.1e-05:2.4e-06:13:47
chr10	33720000	33760000	Tspyl1:-280Kb:1.7e-05:3.7e-07:30:63
chr10	33720000	33760000	Tspyl4:-280Kb:1.7e-05:3.7e-07:30:63
chr10	34000000	34040000	Bet3l:280Kb:1.2e-05:2.5e-07:30:63
chr10	34000000	34040000	Rwdd1:280Kb:1.2e-05:2.5e-07:30:63
chr10	36920000	36960000	Marcks:80Kb:2.9e-09:6.8e-11:34:65
chr10	40720000	40760000	Fig4:-280Kb:9.9e-05:2.3e-06:26:52
chr10	42000000	42040000	Nr2e1:-280Kb:1.3e-09:3e-11:26:61
chr10	42040000	42080000	Nr2e1:-240Kb:3.6e-08:1.7e-09:30:62
chr10	43280000	43320000	Qrsl1:-320Kb:5.2e-07:1.1e-08:23:50
chr10	43280000	43320000	Rtn4ip1:-320Kb:5.2e-07:1.1e-08:23:50
chr10	43600000	43640000	Cd24a:320Kb:3.9e-07:9.7e-09:23:50
chr10	43600000	43640000	F830002L21Rik:320Kb:3.9e-07:9.7e-09:23:50
chr10	52280000	52320000	Zfa-ps:40Kb:6.7e-06:1.5e-07:47:83
chr10	56240000	56280000	Gja1:160Kb:3.7e-06:9.8e-08:24:45
chr10	56400000	56440000	Gja1:320Kb:6.3e-05:3.3e-06:18:36
chr10	60640000	60680000	Pald1:-200Kb:6.3e-06:2.6e-07:27:61
chr10	60800000	60840000	Pald1:-40Kb:3.2e-06:6.6e-08:61:97
chr10	62040000	62080000	Ddx50:-40Kb:7.8e-06:5.5e-07:71:1.2e+02
chr10	62080000	62120000	2510003E04Rik:40Kb:2.7e-05:5.6e-07:71:1.2e+02
chr10	62080000	62120000	Ddx21:40Kb:2.7e-05:5.6e-07:71:1.2e+02
chr10	62080000	62120000	Stox1:-80Kb:4.5e-05:2e-06:52:1e+02
chr10	62120000	62160000	Ddx50:40Kb:2.2e-06:1e-07:71:1.3e+02
chr10	62160000	62200000	Ddx50:80Kb:2.7e-05:2.6e-06:52:1e+02
chr10	62200000	62240000	2510003E04Rik:160Kb:3.4e-05:1.4e-06:8.7:58
chr10	62200000	62240000	Ddx21:160Kb:3.4e-05:1.4e-06:8.7:58
chr10	62200000	62240000	Ddx50:120Kb:1.6e-09:3.8e-11:11:79
chr10	62200000	62240000	Stox1:40Kb:0:0:27:1.2e+02
chr10	66360000	66400000	Jmjd1c:-200Kb:0:0:31:1.1e+02
chr10	66360000	66400000	Reep3:-160Kb:8.8e-08:1.9e-09:34:80
chr10	66440000	66480000	Jmjd1c:-120Kb:6.1e-06:4.2e-07:38:76
chr10	66440000	66480000	Reep3:-80Kb:8.2e-06:3.6e-07:44:83
chr10	66480000	66520000	Jmjd1c:-80Kb:5.8e-06:2.7e-07:44:84
chr10	66480000	66520000	Reep3:-40Kb:4.7e-05:4.1e-06:58:93
chr10	66520000	66560000	Jmjd1c:-40Kb:3.6e-05:3.2e-06:58:93
chr10	66560000	66600000	Reep3:40Kb:4.6e-05:3.1e-06:58:93
chr10	67640000	67680000	Arid5b:-80Kb:6.2e-05:1.3e-06:39:63
chr10	68760000	68800000	Rhobtb1:120Kb:1e-08:2e-10:33:65
chr10	79000000	79040000	Odf3l2:-80Kb:2.9e-06:6e-08:45:93
chr10	79000000	79040000	Shc2:-80Kb:2.9e-06:6e-08:45:93
chr10	79080000	79120000	Mier2:80Kb:3e-06:6.2e-08:45:93
chr10	81440000	81480000	Zfp938:-240Kb:1.1e-07:2.2e-09:26:1.1e+02
chr10	83000000	83040000	Appl2:-80Kb:8.5e-05:1.7e-06:39:66
chr10	83040000	83080000	A230046K03Rik:40Kb:0:0:52:1.1e+02
chr10	83080000	83120000	A230046K03Rik:80Kb:3.3e-05:1.4e-06:39:66
chr10	88200000	88240000	Utp20:-80Kb:3.1e-06:6.1e-08:49:85
chr10	90520000	90560000	Tmpo:-80Kb:5.3e-07:2.2e-08:36:63
chr10	90560000	90600000	Tmpo:-40Kb:0:0:49:90
chr10	90600000	90640000	Apaf1:80Kb:2.3e-06:5.2e-08:36:63
chr10	90600000	90640000	Ikbip:80Kb:2.3e-06:5.2e-08:36:63
chr10	90600000	90640000	Slc25a3:40Kb:5.1e-15:1.1e-16:49:90
chr10	92720000	92760000	Cdk17:120Kb:6.7e-05:1.4e-06:33:57
chr10	92720000	92760000	Mir1931:120Kb:6.7e-05:1.4e-06:33:57
chr10	92800000	92840000	Elk3:40Kb:2e-09:4e-11:49:82
chr10	92800000	92840000	Gm17745:40Kb:2e-09:4e-11:49:82
chr10	95320000	95360000	Mir3058:320Kb:2.3e-10:5.5e-12:22:74
chr10	95320000	95360000	Nudt4:320Kb:2.3e-10:5.5e-12:22:74
chr10	96800000	96840000	Ccer1:-320Kb:5e-07:1.1e-08:11:28
chr10	98600000	98640000	Gm20110:-440Kb:3.7e-07:1.6e-08:12:44
chr10	98640000	98680000	Gm20110:-400Kb:1e-08:2.2e-10:13:49
chr10	100000000	100040000	1700017N19Rik:-40Kb:4.1e-05:8.8e-07:9.9:34
chr10	100000000	100040000	4930430F08Rik:-40Kb:4.1e-05:8.8e-07:9.9:34
chr10	102200000	102240000	Rassf9:240Kb:1.8e-05:3.7e-07:18:35
chr10	102280000	102320000	Nts:360Kb:8.8e-06:2e-07:13:31
chr10	102280000	102320000	Rassf9:320Kb:4.8e-05:2e-06:14:30
chr10	102760000	102800000	Slc6a15:-40Kb:6.3e-05:1.3e-06:36:53
chr10	102840000	102880000	Lrriq1:160Kb:6.5e-09:1.4e-10:21:44
chr10	103200000	103240000	Gm20765:-400Kb:1.1e-07:2.3e-09:12:32
chr10	103200000	103240000	Gm21293:-400Kb:1.1e-07:2.3e-09:12:32
chr10	103200000	103240000	Gm21304:-400Kb:1.1e-07:2.3e-09:12:32
chr10	103200000	103240000	Gm21312:-400Kb:1.1e-07:2.3e-09:12:32
chr10	103200000	103240000	Gm4340:-400Kb:1.1e-07:2.3e-09:12:32
chr10	103200000	103240000	Gm6763:-400Kb:1.1e-07:2.3e-09:12:32
chr10	103200000	103240000	Gm8764:-400Kb:1.1e-07:2.3e-09:12:32
chr10	106880000	106920000	Ptprq:-240Kb:4e-06:8.7e-08:19:46
chr10	107840000	107880000	Pawr:80Kb:0:0:37:96
chr10	110280000	110320000	1700020G17Rik:-40Kb:2e-13:4.1e-15:64:1.1e+02
chr10	110280000	110320000	Csrp2:-40Kb:2e-13:4.1e-15:64:1.1e+02
chr10	114640000	114680000	Tph2:40Kb:1.7e-07:3.4e-09:56:81
chr10	114680000	114720000	Tph2:80Kb:5.5e-06:3.4e-07:42:64
chr10	114720000	114760000	Tph2:120Kb:2.9e-07:1.2e-08:36:60
chr10	120920000	120960000	Gns:120Kb:9.3e-08:1.9e-09:37:70
chr10	120920000	120960000	Rassf3:40Kb:7.1e-05:1.5e-06:57:83
chr10	120960000	121000000	Gns:160Kb:7e-05:2.9e-06:33:58
chr10	121120000	121160000	BC048403:-40Kb:7.3e-06:1.5e-07:45:76
chr10	122240000	122280000	Mirlet7i:-160Kb:1.9e-11:4.2e-13:28:64
chr10	122320000	122360000	Mirlet7i:-80Kb:3.9e-05:1.7e-06:36:61
chr10	125200000	125240000	Lrig3:-200Kb:3.7e-05:8.2e-07:24:43
chr10	128320000	128360000	Olfr9:-80Kb:7.5e-06:1.5e-07:10:50
chr10	128400000	128440000	Cd63:80Kb:1.4e-05:2.9e-07:10:50
chr10	128400000	128440000	Gdf11:80Kb:1.4e-05:2.9e-07:10:50
chr10	128400000	128440000	Rdh5:80Kb:1.4e-05:2.9e-07:10:50
chr10	129520000	129560000	Vmn2r85:-320Kb:2.9e-06:1.1e-07:35:83
chr10	129520000	129560000	Vmn2r86:-360Kb:6.3e-06:2.4e-07:35:83
chr11	3000000	3040000	Eif4enif1:-80Kb:0:0:0.56:6.3e+02
chr11	3000000	3040000	Sfi1:-80Kb:0:0:0.56:6.3e+02
chr11	3040000	3080000	Eif4enif1:-40Kb:0:0:1.2e+02:7.8e+02
chr11	3040000	3080000	Pisd-ps1:40Kb:0:0:0.92:1.4e+03
chr11	3040000	3080000	Pisd-ps3:40Kb:0:0:0.92:1.4e+03
chr11	3040000	3080000	Sfi1:-40Kb:0:0:1.2e+02:7.8e+02
chr11	3080000	3120000	Pisd-ps1:80Kb:0:0:0.56:6.3e+02
chr11	3080000	3120000	Pisd-ps3:80Kb:0:0:0.56:6.3e+02
chr11	5520000	5560000	Ankrd36:80Kb:8.8e-07:1.8e-08:62:1.1e+02
chr11	5520000	5560000	Ccdc117:80Kb:8.8e-07:1.8e-08:62:1.1e+02
chr11	5920000	5960000	Nudcd3:-160Kb:3.5e-05:7.4e-07:47:88
chr11	6000000	6040000	Nudcd3:-80Kb:9.9e-05:4.2e-06:62:1e+02
chr11	6320000	6360000	Ccm2:-120Kb:1.7e-05:3.8e-07:47:90
chr11	6320000	6360000	Gm11974:-80Kb:4.7e-08:9.4e-10:69:1.2e+02
chr11	6320000	6360000	Myo1g:-80Kb:4.7e-08:9.4e-10:69:1.2e+02
chr11	6320000	6360000	Nacad:-160Kb:5e-07:1e-08:36:83
chr11	6400000	6440000	H2afv:80Kb:5.1e-08:1.1e-09:69:1.2e+02
chr11	6440000	6480000	H2afv:120Kb:5.9e-06:3.9e-07:47:90
chr11	6480000	6520000	H2afv:160Kb:4.7e-07:2.1e-08:36:83
chr11	6640000	6680000	Gm11978:80Kb:1.4e-13:3.3e-15:40:1e+02
chr11	8880000	8920000	Upp1:-120Kb:9.8e-11:2e-12:43:90
chr11	9000000	9040000	Hus1:120Kb:1.4e-10:2.9e-12:43:90
chr11	11840000	11880000	Fignl1:160Kb:1.4e-06:2.9e-08:29:69
chr11	12400000	12440000	Cobl:40Kb:4.6e-06:9.4e-08:56:95
chr11	16280000	16320000	Vstm2a:160Kb:9.3e-08:1.9e-09:23:50
chr11	16400000	16440000	2810442I21Rik:-440Kb:6.2e-10:1.3e-11:18:48
chr11	16400000	16440000	Fbxo48:-440Kb:6.2e-10:1.3e-11:18:48
chr11	16480000	16520000	Sec61g:80Kb:7.6e-09:3.4e-10:41:69
chr11	16760000	16800000	Sec61g:360Kb:8.6e-05:5.8e-06:20:40
chr11	16840000	16880000	Sec61g:440Kb:6.2e-10:1.4e-11:18:48
chr11	18760000	18800000	Meis1:-120Kb:6.7e-06:1.4e-07:26:53
chr11	18800000	18840000	Meis1:-80Kb:1.3e-05:5.6e-07:33:58
chr11	19960000	20000000	Cep68:-160Kb:2.8e-06:2.4e-07:6.5:52
chr11	20000000	20040000	Cep68:-120Kb:0:0:7.8:84
chr11	20000000	20040000	Rab1:-80Kb:2.2e-05:1.5e-06:55:97
chr11	20040000	20080000	Cep68:-80Kb:1.7e-15:1.1e-16:10:82
chr11	20040000	20080000	Rab1:-40Kb:9.1e-14:4.1e-15:81:1.5e+02
chr11	20080000	20120000	Actr2:80Kb:2.9e-05:1.5e-06:55:97
chr11	20080000	20120000	Cep68:-40Kb:0:0:16:94
chr11	20120000	20160000	Actr2:120Kb:0:0:7.8:84
chr11	20120000	20160000	Rab1:40Kb:0:0:16:94
chr11	22520000	22560000	Zrsr1:-320Kb:0:0:25:99
chr11	22560000	22600000	Zrsr1:-280Kb:2.6e-05:2.4e-06:29:69
chr11	22640000	22680000	Zrsr1:-200Kb:1.5e-05:1.1e-06:33:75
chr11	22680000	22720000	Zrsr1:-160Kb:9.2e-05:1.1e-05:36:73
chr11	22720000	22760000	Zrsr1:-120Kb:1.3e-05:5.9e-07:39:82
chr11	23400000	23440000	Gm12060:-40Kb:2.1e-05:4.6e-07:87:1.3e+02
chr11	23440000	23480000	1700093K21Rik:40Kb:3e-05:6.4e-07:87:1.3e+02
chr11	29160000	29200000	Mtif2:-240Kb:1.5e-05:3.3e-07:27:58
chr11	29160000	29200000	Prorsd1:-240Kb:1.5e-05:3.3e-07:27:58
chr11	29440000	29480000	Rtn4:-120Kb:4.3e-14:8.9e-16:41:92
chr11	29480000	29520000	Rtn4:-80Kb:1.5e-09:6.3e-11:48:90
chr11	29560000	29600000	1700034F02Rik:120Kb:1e-14:2.2e-16:41:92
chr11	29560000	29600000	Rps27a:120Kb:1e-14:2.2e-16:41:92
chr11	30560000	30600000	Psme4:-80Kb:2.2e-07:4.6e-09:47:87
chr11	40480000	40520000	Hmmr:-40Kb:0:0:0:81
chr11	40480000	40520000	Nudcd2:-40Kb:0:0:0:81
chr11	40520000	40560000	Mat2b:40Kb:0:0:0:81
chr11	43360000	43400000	C1qtnf2:80Kb:6.8e-12:1.5e-13:35:70
chr11	43520000	43560000	Pwwp2a:40Kb:9.2e-05:2e-06:47:69
chr11	45920000	45960000	Adam19:80Kb:1e-05:2.2e-07:40:79
chr11	48640000	48680000	Gnb2l1:40Kb:0:0:53:1.2e+02
chr11	48640000	48680000	Snord95:40Kb:0:0:53:1.2e+02
chr11	48640000	48680000	Snord96a:40Kb:0:0:53:1.2e+02
chr11	48640000	48680000	Trim41:40Kb:0:0:53:1.2e+02
chr11	48640000	48680000	Trim7:40Kb:0:0:53:1.2e+02
chr11	49520000	49560000	Mapk9:-120Kb:2.8e-05:5.7e-07:46:94
chr11	49640000	49680000	Cnot6:120Kb:8.1e-05:1.8e-06:46:94
chr11	51600000	51640000	Olfr1372-ps1:-360Kb:8.2e-07:3.7e-08:18:54
chr11	51960000	52000000	Olfr1371:-40Kb:4.6e-08:9.6e-10:79:1.2e+02
chr11	52000000	52040000	Olfr1372-ps1:40Kb:2.6e-08:5.9e-10:79:1.2e+02
chr11	52120000	52160000	Olfr1372-ps1:160Kb:2.8e-06:1.9e-07:46:80
chr11	52120000	52160000	Skp1a:80Kb:3.7e-08:7.3e-10:60:1e+02
chr11	53080000	53120000	Leap2:-120Kb:4.9e-07:2.1e-08:39:80
chr11	53080000	53120000	Zcchc10:-40Kb:1.5e-07:5.4e-09:61:1e+02
chr11	53120000	53160000	Aff4:-40Kb:1.3e-07:5.5e-09:61:1e+02
chr11	53120000	53160000	Hspa4:40Kb:2.4e-07:5e-09:61:1e+02
chr11	53120000	53160000	Leap2:-80Kb:5e-07:4.3e-08:46:86
chr11	53160000	53200000	Leap2:-40Kb:1.5e-11:3.3e-13:61:1.2e+02
chr11	53160000	53200000	Zcchc10:40Kb:1.5e-07:6.2e-09:61:1e+02
chr11	53200000	53240000	Aff4:40Kb:1.4e-11:3e-13:61:1.2e+02
chr11	53200000	53240000	Gdf9:-40Kb:1.4e-06:3.3e-08:61:1e+02
chr11	53200000	53240000	Hspa4:120Kb:5e-07:2e-08:39:80
chr11	53200000	53240000	Shroom1:-40Kb:1.4e-06:3.3e-08:61:1e+02
chr11	53200000	53240000	Uqcrq:-40Kb:1.4e-06:3.3e-08:61:1e+02
chr11	53200000	53240000	Zcchc10:80Kb:7.3e-07:4.5e-08:46:86
chr11	53240000	53280000	Leap2:40Kb:5e-07:3.4e-08:61:1e+02
chr11	53280000	53320000	Kif3a:-80Kb:2.4e-05:4.8e-07:48:84
chr11	53360000	53400000	Sowaha:80Kb:4.7e-05:1e-06:48:84
chr11	55200000	55240000	Atox1:-40Kb:1.1e-09:2.2e-11:65:1.2e+02
chr11	55240000	55280000	Sparc:40Kb:1.1e-09:2.3e-11:65:1.2e+02
chr11	57720000	57760000	Hand1:80Kb:1.6e-05:3.1e-07:43:74
chr11	57720000	57760000	Sap30l:120Kb:1.8e-11:3.8e-13:37:82
chr11	57760000	57800000	Larp1:-40Kb:0:0:55:1.3e+02
chr11	59160000	59200000	Jmjd4:-80Kb:1.3e-07:2.8e-09:38:71
chr11	59160000	59200000	Snap47:-80Kb:1.3e-07:2.8e-09:38:71
chr11	59240000	59280000	Prss38:80Kb:1.2e-07:2.5e-09:38:71
chr11	59560000	59600000	Mprip:120Kb:3e-05:6.2e-07:39:70
chr11	59560000	59600000	Olfr223:160Kb:2.5e-06:5.3e-08:34:69
chr11	59560000	59600000	Olfr225:160Kb:2.5e-06:5.3e-08:34:69
chr11	60360000	60400000	Llgl1:-120Kb:2.5e-08:5e-10:8.9:56
chr11	61840000	61880000	Ttc19:-240Kb:3.8e-06:8.6e-08:29:69
chr11	61840000	61880000	Zswim7:-240Kb:3.8e-06:8.6e-08:29:69
chr11	61920000	61960000	Ttc19:-160Kb:7.6e-06:3.4e-07:40:78
chr11	61920000	61960000	Zswim7:-160Kb:7.6e-06:3.4e-07:40:78
chr11	62240000	62280000	Cenpv:-80Kb:1.6e-09:3.3e-11:57:1.1e+02
chr11	62320000	62360000	Ncor1:80Kb:2.4e-09:4.9e-11:57:1.1e+02
chr11	62320000	62360000	Pigl:80Kb:2.4e-09:4.9e-11:57:1.1e+02
chr11	63760000	63800000	Hs3st3b1:40Kb:1.3e-05:3.1e-07:46:67
chr11	66680000	66720000	Tmem220:-120Kb:2.7e-13:1.2e-14:29:75
chr11	66720000	66760000	Gm12298:-40Kb:3.6e-06:1.5e-07:49:80
chr11	66720000	66760000	Tmem220:-80Kb:4.7e-06:3e-07:35:65
chr11	66760000	66800000	Pirt:40Kb:6.6e-06:1.5e-07:49:80
chr11	66760000	66800000	Tmem220:-40Kb:0:0:49:1e+02
chr11	66800000	66840000	Gm12298:40Kb:0:0:49:1e+02
chr11	66800000	66840000	Pirt:80Kb:6.6e-06:2.6e-07:35:65
chr11	67040000	67080000	2310065F04Rik:120Kb:6.1e-05:2.8e-06:30:57
chr11	67160000	67200000	2310065F04Rik:240Kb:6.4e-13:1.5e-14:25:70
chr11	67160000	67200000	Myh3:280Kb:1.2e-05:2.5e-07:21:51
chr11	68640000	68680000	Ctc1:-160Kb:2.6e-05:1.7e-06:9.2:52
chr11	68640000	68680000	Mir3062:-160Kb:2.6e-05:1.7e-06:9.2:52
chr11	68640000	68680000	Pfas:-160Kb:2.6e-05:1.7e-06:9.2:52
chr11	68680000	68720000	Arhgef15:-80Kb:0:0:17:1.1e+02
chr11	68680000	68720000	Ctc1:-120Kb:5.1e-15:2.2e-16:12:87
chr11	68680000	68720000	Mir3062:-120Kb:5.1e-15:2.2e-16:12:87
chr11	68680000	68720000	Pfas:-120Kb:5.1e-15:2.2e-16:12:87
chr11	68680000	68720000	Rangrf:-80Kb:0:0:17:1.1e+02
chr11	68680000	68720000	Slc25a35:-80Kb:0:0:17:1.1e+02
chr11	68720000	68760000	Arhgef15:-40Kb:0:0:32:1.2e+02
chr11	68720000	68760000	Ctc1:-80Kb:0:0:17:1.1e+02
chr11	68720000	68760000	Mir3062:-80Kb:0:0:17:1.1e+02
chr11	68720000	68760000	Pfas:-80Kb:0:0:17:1.1e+02
chr11	68720000	68760000	Rangrf:-40Kb:0:0:32:1.2e+02
chr11	68720000	68760000	Slc25a35:-40Kb:0:0:32:1.2e+02
chr11	68760000	68800000	Gm15772:80Kb:0:0:17:1.1e+02
chr11	68760000	68800000	Odf4:40Kb:0:0:32:1.2e+02
chr11	68760000	68800000	Rnf222:80Kb:0:0:17:1.1e+02
chr11	68760000	68800000	Rpl26:80Kb:0:0:17:1.1e+02
chr11	68800000	68840000	Gm15772:120Kb:2.5e-15:1.1e-16:12:87
chr11	68800000	68840000	Ndel1:160Kb:5.4e-05:1.2e-06:9.2:52
chr11	68800000	68840000	Odf4:80Kb:0:0:17:1.1e+02
chr11	68800000	68840000	Rnf222:120Kb:2.5e-15:1.1e-16:12:87
chr11	68800000	68840000	Rpl26:120Kb:2.5e-15:1.1e-16:12:87
chr11	68840000	68880000	Odf4:120Kb:5.4e-05:3.5e-06:12:54
chr11	69520000	69560000	Cd68:80Kb:4.4e-13:8.5e-15:60:1.3e+02
chr11	69520000	69560000	Fxr2:80Kb:4.4e-13:8.5e-15:60:1.3e+02
chr11	69520000	69560000	Mir1934:80Kb:4.4e-13:8.5e-15:60:1.3e+02
chr11	69520000	69560000	Mir467f:80Kb:4.4e-13:8.5e-15:60:1.3e+02
chr11	69520000	69560000	Mpdu1:80Kb:4.4e-13:8.5e-15:60:1.3e+02
chr11	69520000	69560000	Sox15:80Kb:4.4e-13:8.5e-15:60:1.3e+02
chr11	70800000	70840000	6330403K07Rik:-40Kb:2.5e-14:1.1e-15:0:55
chr11	70840000	70880000	Derl2:40Kb:6.1e-13:1.3e-14:0:55
chr11	70840000	70880000	Dhx33:40Kb:6.1e-13:1.3e-14:0:55
chr11	70840000	70880000	Mis12:40Kb:6.1e-13:1.3e-14:0:55
chr11	70840000	70880000	Nlrp1a:-80Kb:8e-12:3.6e-13:0:50
chr11	70880000	70920000	6330403K07Rik:40Kb:0:0:0:60
chr11	70880000	70920000	Derl2:80Kb:2e-05:8.4e-07:0:35
chr11	70880000	70920000	Dhx33:80Kb:2e-05:8.4e-07:0:35
chr11	70880000	70920000	Mis12:80Kb:2e-05:8.4e-07:0:35
chr11	70880000	70920000	Nlrp1a:-40Kb:0:0:0:69
chr11	70920000	70960000	6330403K07Rik:80Kb:8.7e-12:5.8e-13:0:50
chr11	70960000	71000000	6330403K07Rik:120Kb:5.7e-08:5.1e-09:0:40
chr11	73320000	73360000	Olfr411:-840Kb:3.1e-05:3.3e-06:13:43
chr11	73320000	73360000	Olfr412:-840Kb:3.1e-05:3.3e-06:13:43
chr11	73880000	73920000	Olfr411:-280Kb:5.5e-05:1.2e-05:24:52
chr11	73880000	73920000	Olfr412:-280Kb:5.5e-05:1.2e-05:24:52
chr11	74120000	74160000	Olfr411:-40Kb:9.3e-05:2.5e-05:48:75
chr11	74120000	74160000	Olfr412:-40Kb:9.3e-05:2.5e-05:48:75
chr11	74160000	74200000	Olfr382:840Kb:7.4e-05:1.5e-06:13:43
chr11	74240000	74280000	Olfr411:80Kb:4.3e-05:6.8e-06:39:68
chr11	74240000	74280000	Olfr412:80Kb:4.3e-05:6.8e-06:39:68
chr11	74280000	74320000	Olfr411:120Kb:9.5e-05:3e-05:35:61
chr11	74280000	74320000	Olfr412:120Kb:9.5e-05:3e-05:35:61
chr11	74320000	74360000	Olfr411:160Kb:2.7e-07:1.4e-08:32:69
chr11	74320000	74360000	Olfr412:160Kb:2.7e-07:1.4e-08:32:69
chr11	77840000	77880000	Nek8:-120Kb:2.9e-05:1e-06:49:95
chr11	77840000	77880000	Rpl23a:-120Kb:2.9e-05:1e-06:49:95
chr11	77840000	77880000	Snord42a:-120Kb:2.9e-05:1e-06:49:95
chr11	77840000	77880000	Snord42b:-120Kb:2.9e-05:1e-06:49:95
chr11	77840000	77880000	Snord4a:-120Kb:2.9e-05:1e-06:49:95
chr11	77840000	77880000	Tlcd1:-120Kb:2.9e-05:1e-06:49:95
chr11	77840000	77880000	Traf4:-120Kb:2.9e-05:1e-06:49:95
chr11	77880000	77920000	Nek8:-80Kb:2.9e-05:1.2e-06:63:1.1e+02
chr11	77880000	77920000	Rpl23a:-80Kb:2.9e-05:1.2e-06:63:1.1e+02
chr11	77880000	77920000	Snord42a:-80Kb:2.9e-05:1.2e-06:63:1.1e+02
chr11	77880000	77920000	Snord42b:-80Kb:2.9e-05:1.2e-06:63:1.1e+02
chr11	77880000	77920000	Snord4a:-80Kb:2.9e-05:1.2e-06:63:1.1e+02
chr11	77880000	77920000	Tlcd1:-80Kb:2.9e-05:1.2e-06:63:1.1e+02
chr11	77880000	77920000	Traf4:-80Kb:2.9e-05:1.2e-06:63:1.1e+02
chr11	77960000	78000000	Dhrs13:120Kb:5.6e-05:1.2e-06:49:95
chr11	77960000	78000000	Eral1:80Kb:6.5e-05:1.3e-06:63:1.1e+02
chr11	77960000	78000000	Fam222b:80Kb:6.5e-05:1.3e-06:63:1.1e+02
chr11	77960000	78000000	Flot2:120Kb:5.6e-05:1.2e-06:49:95
chr11	77960000	78000000	Mir144:80Kb:6.5e-05:1.3e-06:63:1.1e+02
chr11	77960000	78000000	Mir451:80Kb:6.5e-05:1.3e-06:63:1.1e+02
chr11	78000000	78040000	Spag5:-80Kb:0:0:63:2.1e+02
chr11	78040000	78080000	Spag5:-40Kb:1.8e-09:7.4e-11:94:1.6e+02
chr11	78080000	78120000	2610507B11Rik:40Kb:2.4e-09:4.8e-11:94:1.6e+02
chr11	78080000	78120000	Proca1:80Kb:0:0:63:2.1e+02
chr11	78080000	78120000	Rab34:80Kb:0:0:63:2.1e+02
chr11	78080000	78120000	Sdf2:40Kb:2.4e-09:4.8e-11:94:1.6e+02
chr11	78080000	78120000	Supt6:40Kb:2.4e-09:4.8e-11:94:1.6e+02
chr11	78120000	78160000	Spag5:40Kb:6.2e-05:3.8e-06:94:1.4e+02
chr11	79880000	79920000	Adap2:-80Kb:4e-11:7.7e-13:73:1.5e+02
chr11	79880000	79920000	Rnf135:-80Kb:4e-11:7.7e-13:73:1.5e+02
chr11	79960000	80000000	Atad5:80Kb:4.3e-11:9e-13:73:1.5e+02
chr11	79960000	80000000	Crlf3:80Kb:4.3e-11:9e-13:73:1.5e+02
chr11	84800000	84840000	Znhit3:80Kb:1.8e-07:3.8e-09:49:85
chr11	84840000	84880000	Znhit3:120Kb:3.1e-06:1.3e-07:41:73
chr11	85760000	85800000	2610027K06Rik:120Kb:1.3e-08:2.9e-10:41:81
chr11	85760000	85800000	Tbx2:120Kb:1.3e-08:2.9e-10:41:81
chr11	86440000	86480000	Mir21:80Kb:2.3e-07:4.5e-09:59:99
chr11	88720000	88760000	2210409E12Rik:-80Kb:7.2e-05:2.9e-06:45:79
chr11	88720000	88760000	Coil:-80Kb:7.2e-05:2.9e-06:45:79
chr11	88720000	88760000	Gm15698:-80Kb:7.2e-05:2.9e-06:45:79
chr11	88720000	88760000	Scpep1:-80Kb:7.2e-05:2.9e-06:45:79
chr11	88880000	88920000	2210409E12Rik:80Kb:7.2e-05:3e-06:45:79
chr11	88880000	88920000	Coil:80Kb:7.2e-05:3e-06:45:79
chr11	88880000	88920000	Gm15698:80Kb:7.2e-05:3e-06:45:79
chr11	88880000	88920000	Scpep1:80Kb:7.2e-05:3e-06:45:79
chr11	88880000	88920000	Trim25:40Kb:0:0:70:1.3e+02
chr11	91360000	91400000	Kif2b:-40Kb:2.8e-05:6.2e-07:37:51
chr11	93720000	93760000	Nme1:-80Kb:5e-05:9.9e-07:21:54
chr11	93720000	93760000	Nme2:-80Kb:5e-05:9.9e-07:21:54
chr11	93800000	93840000	Mbtd1:80Kb:1.1e-05:2.4e-07:21:54
chr11	93800000	93840000	Utp18:80Kb:1.1e-05:2.4e-07:21:54
chr11	93960000	94000000	Wfikkn2:-120Kb:8.8e-05:1.8e-06:44:78
chr11	94640000	94680000	Gm11544:-40Kb:2.2e-05:1.5e-06:70:1.1e+02
chr11	94640000	94680000	Tmem92:-40Kb:2.2e-05:1.5e-06:70:1.1e+02
chr11	94680000	94720000	Col1a1:-80Kb:1.8e-11:3.9e-13:52:1.1e+02
chr11	94720000	94760000	Gm11544:40Kb:7.4e-06:3.2e-07:70:1.1e+02
chr11	94720000	94760000	Tmem92:40Kb:7.4e-06:3.2e-07:70:1.1e+02
chr11	94760000	94800000	Gm11544:80Kb:4.9e-11:1.1e-12:52:1.1e+02
chr11	94760000	94800000	Tmem92:80Kb:4.9e-11:1.1e-12:52:1.1e+02
chr11	95280000	95320000	Nxph3:-80Kb:3.2e-05:6.4e-07:56:99
chr11	95800000	95840000	Gip:-80Kb:1.7e-06:3.6e-08:56:1e+02
chr11	95800000	95840000	Snf8:-80Kb:1.7e-06:3.6e-08:56:1e+02
chr11	95880000	95920000	Mir3063:80Kb:3.2e-06:6.6e-08:56:1e+02
chr11	96520000	96560000	Hoxb7:400Kb:6.1e-05:1.3e-06:21:73
chr11	96520000	96560000	Hoxb8:400Kb:6.1e-05:1.3e-06:21:73
chr11	96520000	96560000	Hoxb9:400Kb:6.1e-05:1.3e-06:21:73
chr11	96520000	96560000	Mir196a-1:400Kb:6.1e-05:1.3e-06:21:73
chr11	97640000	97680000	B230217C12Rik:-40Kb:2e-06:4e-08:93:1.5e+02
chr11	97680000	97720000	Lasp1:40Kb:2.2e-06:4.8e-08:93:1.5e+02
chr11	97680000	97720000	Rpl23:40Kb:2.2e-06:4.8e-08:93:1.5e+02
chr11	97680000	97720000	Snora21:40Kb:2.2e-06:4.8e-08:93:1.5e+02
chr11	97800000	97840000	Fbxo47:80Kb:3.1e-05:6.3e-07:65:1.2e+02
chr11	99880000	99920000	Krt19:-120Kb:6.2e-05:1.3e-06:38:69
chr11	100000000	100040000	Krt31:120Kb:6.6e-05:1.6e-06:38:69
chr11	100000000	100040000	Krt33b:120Kb:6.6e-05:1.6e-06:38:69
chr11	100000000	100040000	Krt34:120Kb:6.6e-05:1.6e-06:38:69
chr11	100160000	100200000	Klhl10:-120Kb:5.1e-06:1e-07:14:49
chr11	100160000	100200000	Nt5c3l:-120Kb:5.1e-06:1e-07:14:49
chr11	100280000	100320000	Eif1:120Kb:4.1e-06:9.4e-08:14:49
chr11	100280000	100320000	Gast:120Kb:4.1e-06:9.4e-08:14:49
chr11	104160000	104200000	Kansl1:-120Kb:4.7e-11:9.6e-13:44:91
chr11	116560000	116600000	BC018473:-40Kb:3.2e-08:1.8e-09:72:1.5e+02
chr11	116560000	116600000	St6galnac1:-40Kb:3.2e-08:1.8e-09:72:1.5e+02
chr11	116600000	116640000	2810008D09Rik:-320Kb:1.4e-05:2.9e-07:21:69
chr11	116640000	116680000	BC018473:40Kb:0:0:72:2.1e+02
chr11	116640000	116680000	St6galnac1:40Kb:0:0:72:2.1e+02
chr11	119200000	119240000	Endov:-120Kb:8e-06:1.8e-07:42:80
chr11	119320000	119360000	Sgsh:120Kb:4.5e-06:8.9e-08:42:80
chr11	119320000	119360000	Slc26a11:120Kb:4.5e-06:8.9e-08:42:80
chr11	120480000	120520000	Aspscr1:-40Kb:3.4e-08:1.3e-09:81:1.2e+02
chr11	120480000	120520000	Notum:-40Kb:3.4e-08:1.3e-09:81:1.2e+02
chr11	120520000	120560000	Mafg:40Kb:8.8e-08:1.7e-09:81:1.2e+02
chr11	120520000	120560000	Myadml2:40Kb:8.8e-08:1.7e-09:81:1.2e+02
chr11	120520000	120560000	Pycr1:40Kb:8.8e-08:1.7e-09:81:1.2e+02
chr11	120520000	120560000	Sirt7:40Kb:8.8e-08:1.7e-09:81:1.2e+02
chr11	120600000	120640000	Aspscr1:80Kb:2.9e-09:5.8e-11:58:1e+02
chr11	120600000	120640000	Notum:80Kb:2.9e-09:5.8e-11:58:1e+02
chr12	8320000	8360000	Rhob:-160Kb:1.3e-05:2.9e-07:35:68
chr12	8480000	8520000	Hs1bp3:160Kb:9.8e-06:2e-07:35:68
chr12	12760000	12800000	Mycn:-160Kb:4.3e-07:9.7e-09:30:66
chr12	12800000	12840000	Mycn:-120Kb:8.5e-05:5.7e-06:34:62
chr12	12840000	12880000	Mycn:-80Kb:2e-05:8.8e-07:40:71
chr12	21080000	21120000	Iah1:-240Kb:5.7e-06:1.2e-07:22:80
chr12	21240000	21280000	Asap2:160Kb:3.1e-06:8.1e-08:35:1.1e+02
chr12	21640000	21680000	Asap2:560Kb:3.1e-06:1.4e-07:8.3:82
chr12	24960000	25000000	Cys1:-400Kb:1.4e-06:8.9e-08:0.53:27
chr12	24960000	25000000	Rrm2:-400Kb:1.4e-06:8.9e-08:0.53:27
chr12	25080000	25120000	Taf1b:-80Kb:2.2e-07:2.1e-08:1.1:28
chr12	25120000	25160000	Cys1:-240Kb:5.6e-14:1.2e-15:26:66
chr12	25120000	25160000	Rrm2:-240Kb:5.6e-14:1.2e-15:26:66
chr12	25160000	25200000	Cys1:-200Kb:1e-07:4.4e-09:30:59
chr12	25160000	25200000	Grhl1:-80Kb:1.1e-06:2.4e-08:44:72
chr12	25160000	25200000	Rrm2:-200Kb:1e-07:4.4e-09:30:59
chr12	25200000	25240000	Taf1b:40Kb:3.8e-06:4.4e-07:54:78
chr12	25240000	25280000	Taf1b:80Kb:2.2e-07:1.8e-08:44:72
chr12	25280000	25320000	Cys1:-80Kb:2.6e-06:2.3e-07:44:70
chr12	25280000	25320000	Rrm2:-80Kb:2.6e-06:2.3e-07:44:70
chr12	25280000	25320000	Taf1b:120Kb:2.2e-07:1.5e-08:39:67
chr12	25360000	25400000	Taf1b:200Kb:7e-08:1.6e-09:30:59
chr12	30520000	30560000	C630031E19Rik:160Kb:4.4e-07:9e-09:22:42
chr12	32160000	32200000	Bcap29:-120Kb:1.4e-05:3.1e-07:37:60
chr12	32160000	32200000	Cog5:-160Kb:3.2e-05:6.5e-07:33:55
chr12	32160000	32200000	Dus4l:-160Kb:3.2e-05:6.5e-07:33:55
chr12	32160000	32200000	Hbp1:-440Kb:2.9e-07:6e-09:15:42
chr12	32280000	32320000	Cbll1:120Kb:4.9e-06:4.1e-07:37:60
chr12	32320000	32360000	Cbll1:160Kb:1.7e-05:1.9e-06:33:55
chr12	32360000	32400000	Cbll1:200Kb:9.7e-05:1.4e-05:33:53
chr12	32400000	32440000	Cbll1:240Kb:3.5e-06:2e-07:28:51
chr12	32600000	32640000	Cbll1:440Kb:3.2e-07:9.1e-09:15:42
chr12	33960000	34000000	Efcab10:-80Kb:5.6e-05:2.7e-06:42:65
chr12	34040000	34080000	Twistnb:-40Kb:0:0:52:1.1e+02
chr12	34080000	34120000	Efcab10:40Kb:0:0:52:1.1e+02
chr12	47800000	47840000	Nova1:-80Kb:7e-05:1.4e-06:26:39
chr12	55840000	55880000	Snx6:-40Kb:4.2e-10:9.1e-12:72:1.5e+02
chr12	57760000	57800000	Slc25a21:-520Kb:1.4e-05:3e-07:14:44
chr12	58360000	58400000	4921506M07Rik:-280Kb:1e-08:2.5e-10:20:55
chr12	58360000	58400000	Foxa1:-280Kb:1e-08:2.5e-10:20:55
chr12	60280000	60320000	Mia2:120Kb:1.5e-05:2.9e-07:30:62
chr12	60280000	60320000	Pnn:120Kb:1.5e-05:2.9e-07:30:62
chr12	60280000	60320000	Trappc6b:120Kb:1.5e-05:2.9e-07:30:62
chr12	60360000	60400000	Fbxo33:40Kb:4.6e-05:1.1e-06:40:69
chr12	70640000	70680000	Arf6:200Kb:2.8e-07:5.8e-09:37:67
chr12	70640000	70680000	Nemf:200Kb:2.8e-07:5.8e-09:37:67
chr12	71560000	71600000	Actr10:-440Kb:4.7e-07:1.1e-08:16:56
chr12	71600000	71640000	Actr10:-400Kb:4.3e-06:2e-07:18:54
chr12	72040000	72080000	3110056K07Rik:-40Kb:5.1e-05:5.5e-06:54:87
chr12	72040000	72080000	Arid4a:-40Kb:5.1e-05:5.5e-06:54:87
chr12	72080000	72120000	2700049A03Rik:-120Kb:4.4e-07:2.7e-08:26:66
chr12	72080000	72120000	Timm9:-120Kb:4.4e-07:2.7e-08:26:66
chr12	72080000	72120000	Tomm20l:-120Kb:4.4e-07:2.7e-08:26:66
chr12	72120000	72160000	2700049A03Rik:-80Kb:2.2e-09:4.6e-11:38:86
chr12	72120000	72160000	3110056K07Rik:40Kb:1.6e-08:6.9e-10:54:99
chr12	72120000	72160000	Arid4a:40Kb:1.6e-08:6.9e-10:54:99
chr12	72120000	72160000	Timm9:-80Kb:2.2e-09:4.6e-11:38:86
chr12	72120000	72160000	Tomm20l:-80Kb:2.2e-09:4.6e-11:38:86
chr12	72160000	72200000	2700049A03Rik:-40Kb:2.6e-07:1.1e-08:60:1e+02
chr12	72160000	72200000	3110056K07Rik:80Kb:1.3e-09:2.7e-11:38:86
chr12	72160000	72200000	Arid4a:80Kb:1.3e-09:2.7e-11:38:86
chr12	72160000	72200000	Timm9:-40Kb:2.6e-07:1.1e-08:60:1e+02
chr12	72160000	72200000	Tomm20l:-40Kb:2.6e-07:1.1e-08:60:1e+02
chr12	72200000	72240000	3110056K07Rik:120Kb:2.5e-07:1.6e-08:26:66
chr12	72200000	72240000	Arid4a:120Kb:2.5e-07:1.6e-08:26:66
chr12	72240000	72280000	3110056K07Rik:160Kb:1.5e-05:1.3e-06:20:54
chr12	72240000	72280000	Arid4a:160Kb:1.5e-05:1.3e-06:20:54
chr12	73600000	73640000	Dhrs7:-160Kb:1.2e-06:2.6e-08:34:79
chr12	73760000	73800000	Pcnxl4:160Kb:3e-07:6.5e-09:34:79
chr12	73920000	73960000	4930447C04Rik:-80Kb:3.3e-06:1.4e-07:53:94
chr12	73920000	73960000	Six6:-120Kb:0:0:46:1.3e+02
chr12	73960000	74000000	4930447C04Rik:-40Kb:4.3e-07:8.8e-09:68:1.1e+02
chr12	73960000	74000000	Six6:-80Kb:2.1e-07:9.9e-09:53:97
chr12	74000000	74040000	Six6:-40Kb:1e-05:7.3e-07:68:1.1e+02
chr12	74040000	74080000	4930447C04Rik:40Kb:1.1e-05:6.6e-07:68:1.1e+02
chr12	75120000	75160000	1700086L19Rik:-240Kb:1.1e-07:2.5e-09:22:55
chr12	75120000	75160000	Dbpht2:-240Kb:1.1e-07:2.5e-09:22:55
chr12	76560000	76600000	Ppp2r5e:-120Kb:9.6e-09:2.1e-10:29:73
chr12	76560000	76600000	Rplp2-ps1:-160Kb:2.2e-06:4.8e-08:26:63
chr12	76600000	76640000	Ppp2r5e:-80Kb:6.5e-05:4.2e-06:35:66
chr12	76640000	76680000	Ppp2r5e:-40Kb:3.4e-05:1.4e-06:46:79
chr12	77560000	77600000	Hspa2:80Kb:1.8e-08:3.7e-10:55:1e+02
chr12	77560000	77600000	Ppp1r36:80Kb:1.8e-08:3.7e-10:55:1e+02
chr12	77960000	78000000	Fntb:40Kb:9.2e-08:1.9e-09:53:93
chr12	77960000	78000000	Max:-80Kb:8.3e-06:1.8e-07:40:73
chr12	77960000	78000000	Rab15:40Kb:9.2e-08:1.9e-09:53:93
chr12	78000000	78040000	Fntb:80Kb:3.9e-07:1.6e-08:40:77
chr12	78000000	78040000	Rab15:80Kb:3.9e-07:1.6e-08:40:77
chr12	81840000	81880000	1700052I22Rik:-160Kb:4.5e-13:9.3e-15:36:1.1e+02
chr12	81880000	81920000	1700052I22Rik:-120Kb:2.7e-05:1.1e-06:40:86
chr12	81920000	81960000	4933426M11Rik:40Kb:4.5e-07:1.9e-08:64:1.2e+02
chr12	81960000	82000000	4933426M11Rik:80Kb:1.7e-09:3.5e-11:48:1.1e+02
chr12	81960000	82000000	Ccdc177:120Kb:1.4e-07:5.8e-09:40:95
chr12	82000000	82040000	4933426M11Rik:120Kb:1.7e-05:1.1e-06:40:86
chr12	82000000	82040000	Ccdc177:160Kb:3.5e-13:7.1e-15:36:1.1e+02
chr12	84960000	85000000	Psen1:-40Kb:6.5e-05:1.3e-06:90:1.5e+02
chr12	85000000	85040000	Rbm25:40Kb:6.2e-05:1.2e-06:90:1.5e+02
chr12	88840000	88880000	Gm2042:-320Kb:6.2e-06:1.3e-07:21:1.8e+02
chr12	88840000	88880000	Gm5662:-640Kb:2.2e-05:1.5e-06:9.3:1.5e+02
chr12	89160000	89200000	Gm5662:-320Kb:9.4e-06:4.3e-07:21:1.7e+02
chr12	89160000	89200000	Gm8300:320Kb:6.7e-06:1.5e-07:21:1.8e+02
chr12	89200000	89240000	Gm5662:-280Kb:5e-06:1.1e-07:21:1.8e+02
chr12	89480000	89520000	Gm2042:320Kb:1.1e-05:4.9e-07:21:1.7e+02
chr12	89480000	89520000	Gm8300:640Kb:4.2e-05:1.8e-06:9.3:1.5e+02
chr12	92520000	92560000	Dio2:560Kb:1e-12:2.3e-14:11:43
chr12	92640000	92680000	Bc1:-120Kb:4.6e-07:9.6e-09:30:61
chr12	92640000	92680000	Ston2:-360Kb:4.5e-05:5.2e-06:16:39
chr12	92800000	92840000	Ston2:-200Kb:9.8e-06:9e-07:25:50
chr12	92840000	92880000	Gtf2a1:40Kb:1.9e-07:4.4e-09:45:76
chr12	92840000	92880000	Ston2:-160Kb:0:0:27:86
chr12	92880000	92920000	Ston2:-120Kb:1.6e-07:1.1e-08:30:59
chr12	92920000	92960000	Ston2:-80Kb:1.6e-07:1.1e-08:35:64
chr12	93000000	93040000	Gtf2a1:200Kb:9.4e-05:4.3e-06:25:50
chr12	99880000	99920000	Ptpn21:-80Kb:7.8e-11:1.7e-12:40:77
chr12	99880000	99920000	Zc3h14:-80Kb:7.8e-11:1.7e-12:40:77
chr12	100000000	100040000	Ptpn21:40Kb:7.5e-07:3.2e-08:54:82
chr12	100000000	100040000	Zc3h14:40Kb:7.5e-07:3.2e-08:54:82
chr12	102160000	102200000	Ccdc88c:-80Kb:6e-06:1.2e-07:49:85
chr12	102160000	102200000	Mir1190:-80Kb:6e-06:1.2e-07:49:85
chr12	103720000	103760000	AK010878:-240Kb:2.2e-07:4.5e-09:26:67
chr12	103720000	103760000	Gm20604:-240Kb:2.2e-07:4.5e-09:26:67
chr12	103720000	103760000	Moap1:-240Kb:2.2e-07:4.5e-09:26:67
chr12	103720000	103760000	Tmem251:-240Kb:2.2e-07:4.5e-09:26:67
chr12	103720000	103760000	Ubr7:-240Kb:2.2e-07:4.5e-09:26:67
chr12	106280000	106320000	Tcl1b1:-80Kb:5.5e-06:1.1e-07:47:87
chr12	106280000	106320000	Tcl1b2:-80Kb:5.5e-06:1.1e-07:47:87
chr12	106880000	106920000	Ak7:-40Kb:2.7e-11:6e-13:63:1.1e+02
chr12	106880000	106920000	Atg2b:-40Kb:2.7e-11:6e-13:63:1.1e+02
chr12	106880000	106920000	Gskip:-40Kb:2.7e-11:6e-13:63:1.1e+02
chr12	106960000	107000000	Papola:-40Kb:9.1e-11:3.8e-12:63:1.1e+02
chr12	107040000	107080000	Papola:40Kb:5.1e-12:1.1e-13:63:1.1e+02
chr12	107280000	107320000	Vrk1:40Kb:7.5e-05:1.6e-06:39:69
chr12	109920000	109960000	Yy1:-80Kb:9.4e-05:2.1e-06:44:73
chr12	109960000	110000000	Degs2:40Kb:3.5e-10:7.2e-12:56:99
chr12	110000000	110040000	Degs2:80Kb:3.4e-05:1.4e-06:44:73
chr12	110840000	110880000	AF357355:-40Kb:2.2e-05:4.6e-07:55:93
chr12	110840000	110880000	AF357359:-40Kb:2.2e-05:4.6e-07:55:93
chr12	110840000	110880000	AF357426:-40Kb:2.2e-05:4.6e-07:55:93
chr12	110840000	110880000	DQ267100:-40Kb:2.2e-05:4.6e-07:55:93
chr12	110840000	110880000	DQ267101:-40Kb:2.2e-05:4.6e-07:55:93
chr12	110840000	110880000	DQ267102:-40Kb:2.2e-05:4.6e-07:55:93
chr12	110880000	110920000	AF357425:40Kb:5.5e-06:1.1e-07:55:93
chr12	110880000	110920000	Mir1188:40Kb:5.5e-06:1.1e-07:55:93
chr12	110880000	110920000	Mir341:40Kb:5.5e-06:1.1e-07:55:93
chr12	110880000	110920000	Mir370:40Kb:5.5e-06:1.1e-07:55:93
chr12	110880000	110920000	Rian:40Kb:5.5e-06:1.1e-07:55:93
chr12	111760000	111800000	Ppp2r5c:80Kb:7.9e-05:1.6e-06:59:90
chr12	112800000	112840000	Ckb:-80Kb:1e-06:2e-08:44:83
chr12	112800000	112840000	Trmt61a:-80Kb:1e-06:2e-08:44:83
chr12	112840000	112880000	2810029C07Rik:40Kb:8e-11:1.7e-12:59:1.1e+02
chr12	112840000	112880000	Mark3:40Kb:8e-11:1.7e-12:59:1.1e+02
chr12	112880000	112920000	2810029C07Rik:80Kb:1.4e-06:5.7e-08:44:83
chr12	112880000	112920000	Mark3:80Kb:1.4e-06:5.7e-08:44:83
chr12	113080000	113120000	2010107E04Rik:-120Kb:3.1e-06:1.3e-07:37:81
chr12	113080000	113120000	BC048943:-120Kb:3.1e-06:1.3e-07:37:81
chr12	113080000	113120000	Tdrd9:-120Kb:3.1e-06:1.3e-07:37:81
chr12	113120000	113160000	2010107E04Rik:-80Kb:7.6e-08:1.7e-09:44:95
chr12	113120000	113160000	BC048943:-80Kb:7.6e-08:1.7e-09:44:95
chr12	113120000	113160000	Tdrd9:-80Kb:7.6e-08:1.7e-09:44:95
chr12	113200000	113240000	Ppp1r13b:80Kb:1e-07:2.2e-09:44:95
chr12	119680000	119720000	Sp8:-400Kb:1.5e-06:3.4e-08:16:44
chr13	5680000	5720000	1700016G22Rik:-160Kb:1.7e-06:3.7e-08:24:47
chr13	5680000	5720000	Klf6:-160Kb:1.7e-06:3.7e-08:24:47
chr13	6600000	6640000	Pfkp:-40Kb:9.1e-07:1.9e-08:46:70
chr13	8800000	8840000	Wdr37:-40Kb:4.1e-12:8.6e-14:55:91
chr13	8880000	8920000	Gtpbp4:-80Kb:3.3e-07:7e-09:40:77
chr13	8880000	8920000	Idi2:-40Kb:3.7e-07:7.7e-09:55:91
chr13	8920000	8960000	Idi1:40Kb:6.2e-08:2.6e-09:55:91
chr13	8960000	9000000	Idi1:80Kb:6.2e-08:1.8e-09:40:77
chr13	9000000	9040000	Larp4b:-80Kb:4.5e-05:8.8e-07:40:71
chr13	12840000	12880000	Prl2c3:-40Kb:0:0:1.5e+02:6.4e+02
chr13	12840000	12880000	Prl2c4:-40Kb:0:0:1.5e+02:6.4e+02
chr13	12920000	12960000	Prl2c3:40Kb:9.3e-10:7.8e-11:1.5e+02:4.7e+02
chr13	12920000	12960000	Prl2c4:40Kb:9.3e-10:7.8e-11:1.5e+02:4.7e+02
chr13	12960000	13000000	Prl2c3:80Kb:0:0:90:6.9e+02
chr13	12960000	13000000	Prl2c4:80Kb:0:0:90:6.9e+02
chr13	13000000	13040000	Prl2c3:120Kb:0:0:68:7.4e+02
chr13	13000000	13040000	Prl2c4:120Kb:0:0:68:7.4e+02
chr13	17920000	17960000	Rala:-80Kb:5.6e-11:1.1e-12:43:77
chr13	19520000	19560000	Epdr1:-160Kb:1.1e-05:7e-07:31:59
chr13	19520000	19560000	Sfrp4:-160Kb:1.1e-05:7e-07:31:59
chr13	19600000	19640000	Epdr1:-80Kb:3.9e-11:8.6e-13:40:81
chr13	19600000	19640000	Sfrp4:-80Kb:3.9e-11:8.6e-13:40:81
chr13	19640000	19680000	Epdr1:-40Kb:1.6e-10:6.9e-12:51:91
chr13	19640000	19680000	Sfrp4:-40Kb:1.6e-10:6.9e-12:51:91
chr13	21800000	21840000	Hist1h2ao:-80Kb:1.7e-13:3.7e-15:51:1.3e+02
chr13	21800000	21840000	Hist1h2ap:-80Kb:1.7e-13:3.7e-15:51:1.3e+02
chr13	21800000	21840000	Hist1h4m:-80Kb:1.7e-13:3.7e-15:51:1.3e+02
chr13	21800000	21840000	Hist1h4n:-80Kb:1.7e-13:3.7e-15:51:1.3e+02
chr13	21880000	21920000	Hist1h2ai:80Kb:1.6e-13:3.2e-15:51:1.3e+02
chr13	21880000	21920000	Hist1h2bl:80Kb:1.6e-13:3.2e-15:51:1.3e+02
chr13	21880000	21920000	Hist1h2bm:80Kb:1.6e-13:3.2e-15:51:1.3e+02
chr13	21880000	21920000	Hist1h3h:80Kb:1.6e-13:3.2e-15:51:1.3e+02
chr13	21880000	21920000	Hist1h4j:80Kb:1.6e-13:3.2e-15:51:1.3e+02
chr13	21920000	21960000	Hist1h2ag:-200Kb:9.5e-06:4e-07:22:74
chr13	21920000	21960000	Hist1h2ah:-200Kb:9.5e-06:4e-07:22:74
chr13	21920000	21960000	Hist1h2bj:-200Kb:9.5e-06:4e-07:22:74
chr13	21920000	21960000	Hist1h2bk:-200Kb:9.5e-06:4e-07:22:74
chr13	21920000	21960000	Hist1h4i:-200Kb:9.5e-06:4e-07:22:74
chr13	21920000	21960000	Prss16:-160Kb:2e-10:8.4e-12:31:1e+02
chr13	21920000	21960000	Zfp184:-80Kb:0:0:51:1.4e+02
chr13	21960000	22000000	Prss16:-120Kb:1.8e-06:1.5e-07:38:92
chr13	21960000	22000000	Zfp184:-40Kb:1.6e-07:1.1e-08:83:1.4e+02
chr13	22000000	22040000	Hist1h2ag:-120Kb:3.3e-06:6.9e-08:42:97
chr13	22000000	22040000	Hist1h2ah:-120Kb:3.3e-06:6.9e-08:42:97
chr13	22000000	22040000	Hist1h2bj:-120Kb:3.3e-06:6.9e-08:42:97
chr13	22000000	22040000	Hist1h2bk:-120Kb:3.3e-06:6.9e-08:42:97
chr13	22000000	22040000	Hist1h2bq:80Kb:0:0:51:1.4e+02
chr13	22000000	22040000	Hist1h2br:80Kb:0:0:51:1.4e+02
chr13	22000000	22040000	Hist1h4i:-120Kb:3.3e-06:6.9e-08:42:97
chr13	22000000	22040000	Mir1983:40Kb:1.9e-07:4e-09:83:1.4e+02
chr13	22000000	22040000	Prss16:-80Kb:0:0:51:1.5e+02
chr13	22040000	22080000	Prss16:-40Kb:6e-07:3.8e-08:83:1.4e+02
chr13	22080000	22120000	Hist1h2bq:160Kb:2.4e-11:1e-12:31:1e+02
chr13	22080000	22120000	Hist1h2br:160Kb:2.4e-11:1e-12:31:1e+02
chr13	22080000	22120000	Mir1983:120Kb:1.2e-06:5.1e-08:38:92
chr13	22080000	22120000	Pom121l2:40Kb:1.9e-06:4e-08:83:1.4e+02
chr13	22080000	22120000	Zfp184:80Kb:0:0:51:1.5e+02
chr13	22120000	22160000	Hist1h2bq:200Kb:1.8e-06:1.1e-07:22:74
chr13	22120000	22160000	Hist1h2br:200Kb:1.8e-06:1.1e-07:22:74
chr13	22120000	22160000	Zfp184:120Kb:4.9e-07:4.2e-08:42:97
chr13	23280000	23320000	Abt1:-200Kb:1.2e-06:2.5e-07:25:76
chr13	23360000	23400000	Abt1:-120Kb:0:0:30:1.6e+02
chr13	23360000	23400000	Zfp322a:-80Kb:6.3e-06:2.6e-07:35:85
chr13	23400000	23440000	Abt1:-80Kb:4.1e-12:3.6e-13:35:1.1e+02
chr13	23440000	23480000	4933404K08Rik:80Kb:5.4e-06:2.3e-07:35:85
chr13	23440000	23480000	Abt1:-40Kb:3.3e-10:3.7e-11:45:1.1e+02
chr13	23480000	23520000	4933404K08Rik:120Kb:0:0:30:1.6e+02
chr13	23480000	23520000	Btn1a1:-40Kb:6.9e-09:4.5e-10:66:1.3e+02
chr13	23480000	23520000	Btn2a2:-80Kb:5.9e-06:2.4e-07:37:88
chr13	23480000	23520000	C230035I16Rik:-40Kb:6.9e-09:4.5e-10:66:1.3e+02
chr13	23480000	23520000	Hist1h2af:-120Kb:5.5e-15:2.2e-16:26:1.1e+02
chr13	23480000	23520000	Hist1h2bh:-120Kb:5.5e-15:2.2e-16:26:1.1e+02
chr13	23480000	23520000	Hist1h3f:-120Kb:5.5e-15:2.2e-16:26:1.1e+02
chr13	23480000	23520000	Hist1h3g:-120Kb:5.5e-15:2.2e-16:26:1.1e+02
chr13	23480000	23520000	Hist1h4h:-120Kb:5.5e-15:2.2e-16:26:1.1e+02
chr13	23480000	23520000	Vmn1r221:200Kb:1e-05:2.1e-07:25:76
chr13	23480000	23520000	Zfp322a:40Kb:1.8e-09:3.7e-11:45:1.1e+02
chr13	23520000	23560000	Abt1:40Kb:3.2e-09:4.6e-10:66:1.3e+02
chr13	23520000	23560000	Btn2a2:-40Kb:4.5e-12:9.1e-14:80:1.5e+02
chr13	23520000	23560000	Hist1h2af:-80Kb:0:0:41:1.5e+02
chr13	23520000	23560000	Hist1h2bh:-80Kb:0:0:41:1.5e+02
chr13	23520000	23560000	Hist1h3f:-80Kb:0:0:41:1.5e+02
chr13	23520000	23560000	Hist1h3g:-80Kb:0:0:41:1.5e+02
chr13	23520000	23560000	Hist1h4h:-80Kb:0:0:41:1.5e+02
chr13	23560000	23600000	Abt1:80Kb:1.2e-06:2.5e-07:37:88
chr13	23560000	23600000	Btn1a1:40Kb:2.2e-12:9.6e-14:80:1.5e+02
chr13	23560000	23600000	C230035I16Rik:40Kb:2.2e-12:9.6e-14:80:1.5e+02
chr13	23600000	23640000	Abt1:120Kb:3.9e-15:2.2e-16:26:1.1e+02
chr13	23600000	23640000	Btn1a1:80Kb:0:0:41:1.5e+02
chr13	23600000	23640000	C230035I16Rik:80Kb:0:0:41:1.5e+02
chr13	27800000	27840000	Prl7c1:-40Kb:1e-05:2.4e-07:37:55
chr13	27840000	27880000	Prl7d1:40Kb:1e-05:1.9e-07:37:55
chr13	28280000	28320000	Prl5a1:80Kb:2.7e-05:5.8e-07:27:46
chr13	30960000	31000000	Exoc2:-80Kb:1.6e-05:3.4e-07:31:53
chr13	31320000	31360000	Foxf2:-360Kb:1.3e-11:3e-13:17:48
chr13	31680000	31720000	4930401O12Rik:360Kb:4.1e-11:8.3e-13:17:48
chr13	32280000	32320000	Foxc1:400Kb:8.9e-08:4e-09:17:44
chr13	32360000	32400000	Foxc1:480Kb:8.9e-08:5.5e-09:16:42
chr13	33360000	33400000	Serpinb6e:-560Kb:1.4e-08:2.9e-10:13:66
chr13	33360000	33400000	Serpinb9f:-40Kb:7.4e-07:4.9e-08:43:87
chr13	33440000	33480000	Serpinb9f:40Kb:2.5e-15:1.1e-16:43:1.1e+02
chr13	33520000	33560000	Serpinb9f:120Kb:0:0:26:1.1e+02
chr13	38120000	38160000	Dsp:-120Kb:2.1e-05:1.9e-06:33:54
chr13	38120000	38160000	Snrnp48:-160Kb:8.9e-08:3.9e-09:29:54
chr13	38160000	38200000	Dsp:-80Kb:9.8e-08:4.3e-09:38:63
chr13	38200000	38240000	Dsp:-40Kb:9.2e-06:6e-07:47:69
chr13	38240000	38280000	Cage1:120Kb:4.1e-05:1.8e-06:33:54
chr13	38240000	38280000	Riok1:120Kb:4.1e-05:1.8e-06:33:54
chr13	38240000	38280000	Snrnp48:-40Kb:8.9e-08:2.9e-09:47:73
chr13	38280000	38320000	Cage1:160Kb:1.5e-07:3.2e-09:29:54
chr13	38280000	38320000	Dsp:40Kb:9.8e-08:2.6e-09:47:73
chr13	38280000	38320000	Riok1:160Kb:1.5e-07:3.2e-09:29:54
chr13	41000000	41040000	Gcnt2:80Kb:1.3e-13:2.9e-15:40:98
chr13	41040000	41080000	Gcnt2:120Kb:9.3e-05:4.2e-06:34:67
chr13	43680000	43720000	Gm20751:-120Kb:1e-08:2.1e-10:33:68
chr13	43800000	43840000	Rnf182:120Kb:1.2e-09:2.4e-11:33:68
chr13	46760000	46800000	Nup153:-40Kb:7.5e-06:1.5e-07:55:85
chr13	46800000	46840000	C78339:40Kb:6.1e-06:1.3e-07:55:85
chr13	48240000	48280000	Id4:-80Kb:3.5e-05:7.4e-07:39:67
chr13	48600000	48640000	Barx1:-120Kb:2.7e-14:6.7e-16:37:83
chr13	48600000	48640000	Ptpdc1:-120Kb:2.7e-14:6.7e-16:37:83
chr13	48720000	48760000	Mirlet7a-1:120Kb:5.8e-14:1.2e-15:37:83
chr13	48720000	48760000	Mirlet7d:120Kb:5.8e-14:1.2e-15:37:83
chr13	48720000	48760000	Mirlet7f-1:120Kb:5.8e-14:1.2e-15:37:83
chr13	48720000	48760000	Zfp169:120Kb:5.8e-14:1.2e-15:37:83
chr13	49000000	49040000	Fam120a:-40Kb:1e-07:2.1e-09:59:96
chr13	49000000	49040000	Fam120aos:-40Kb:1e-07:2.1e-09:59:96
chr13	49080000	49120000	Fam120a:40Kb:3.4e-06:1.4e-07:59:92
chr13	49080000	49120000	Fam120aos:40Kb:3.4e-06:1.4e-07:59:92
chr13	49240000	49280000	Barx1:520Kb:6e-05:3e-06:12:38
chr13	49240000	49280000	Ptpdc1:520Kb:6e-05:3e-06:12:38
chr13	49760000	49800000	Cenpp:40Kb:7.7e-07:3.1e-08:59:1.1e+02
chr13	49760000	49800000	Nol8:40Kb:7.7e-07:3.1e-08:59:1.1e+02
chr13	49800000	49840000	Cenpp:80Kb:1e-08:2.1e-10:34:92
chr13	49800000	49840000	Nol8:80Kb:1e-08:2.1e-10:34:92
chr13	50200000	50240000	Gm8765:-560Kb:0:0:14:3.1e+02
chr13	50800000	50840000	2310081J21Rik:480Kb:4.5e-12:9e-14:15:1.3e+02
chr13	50800000	50840000	Gm906:480Kb:4.5e-12:9e-14:15:1.3e+02
chr13	50880000	50920000	Mir683-1:200Kb:1.9e-07:3.8e-09:21:1.2e+02
chr13	50880000	50920000	Mir683-2:200Kb:1.9e-07:3.8e-09:21:1.2e+02
chr13	50920000	50960000	Gm8765:160Kb:2.5e-11:1.1e-12:23:1.4e+02
chr13	52280000	52320000	Gadd45g:360Kb:6.1e-07:1.3e-08:17:50
chr13	52320000	52360000	Gadd45g:400Kb:8.9e-07:4e-08:16:47
chr13	53200000	53240000	Ror2:-160Kb:4.1e-10:8.6e-12:26:61
chr13	53200000	53240000	Sptlc1:-240Kb:1.1e-06:2.3e-08:23:50
chr13	54720000	54760000	Rnf44:-40Kb:1.6e-08:3.2e-10:68:1.1e+02
chr13	54760000	54800000	Faf2:40Kb:1.3e-08:2.8e-10:68:1.1e+02
chr13	55120000	55160000	Fgfr4:-120Kb:1.5e-05:7e-07:41:75
chr13	55160000	55200000	Fgfr4:-80Kb:1.4e-12:3.4e-14:50:1e+02
chr13	55240000	55280000	Hk3:120Kb:5.6e-05:1.2e-06:41:75
chr13	55320000	55360000	Nsd1:40Kb:5.7e-06:1.2e-07:68:1e+02
chr13	55360000	55400000	Mxd3:-40Kb:3e-07:6e-09:77:1.2e+02
chr13	55360000	55400000	Nsd1:80Kb:1.2e-05:4.9e-07:46:80
chr13	55360000	55400000	Prelid1:-40Kb:3e-07:6e-09:77:1.2e+02
chr13	55360000	55400000	Rab24:-40Kb:3e-07:6e-09:77:1.2e+02
chr13	56720000	56760000	Lect2:80Kb:1.5e-05:3.3e-07:37:63
chr13	56760000	56800000	Lect2:120Kb:7.7e-05:3.4e-06:31:55
chr13	56760000	56800000	Smad5:-40Kb:1.7e-05:3.8e-07:48:70
chr13	58320000	58360000	Idnk:80Kb:4e-08:9.2e-10:53:86
chr13	58480000	58520000	Gkap1:120Kb:8.6e-05:3.9e-06:47:72
chr13	58640000	58680000	Gkap1:280Kb:1.5e-08:3.5e-10:27:61
chr13	59720000	59760000	4930528D03Rik:-80Kb:3.2e-10:6.8e-12:40:80
chr13	59720000	59760000	A230056J06Rik:40Kb:1.5e-10:3.3e-12:53:95
chr13	59720000	59760000	Etohd2:-120Kb:4.2e-06:9.1e-08:34:65
chr13	59720000	59760000	Isca1:-120Kb:4.2e-06:9.1e-08:34:65
chr13	59720000	59760000	Naa35:40Kb:1.5e-10:3.3e-12:53:95
chr13	59720000	59760000	Spata31d1a:-80Kb:3.2e-10:6.8e-12:40:80
chr13	59720000	59760000	Spata31d1b:-80Kb:3.2e-10:6.8e-12:40:80
chr13	59720000	59760000	Spata31d1d:-80Kb:3.2e-10:6.8e-12:40:80
chr13	59760000	59800000	4930528D03Rik:-40Kb:3.2e-08:1.4e-09:53:88
chr13	59760000	59800000	Spata31d1a:-40Kb:3.2e-08:1.4e-09:53:88
chr13	59760000	59800000	Spata31d1b:-40Kb:3.2e-08:1.4e-09:53:88
chr13	59760000	59800000	Spata31d1d:-40Kb:3.2e-08:1.4e-09:53:88
chr13	59800000	59840000	4921517D22Rik:40Kb:7.6e-08:1.6e-09:53:88
chr13	59800000	59840000	Golm1:40Kb:7.6e-08:1.6e-09:53:88
chr13	62200000	62240000	Zfp934:-440Kb:3.1e-08:3.6e-09:12:96
chr13	62280000	62320000	Zfp934:-360Kb:3e-07:4.3e-08:20:98
chr13	62560000	62600000	Zfp934:-80Kb:1e-08:9.6e-10:51:1.4e+02
chr13	62600000	62640000	Zfp934:-40Kb:0:0:70:2.3e+02
chr13	62600000	62640000	Zfp935:40Kb:4.3e-08:9.3e-10:70:1.6e+02
chr13	62640000	62680000	6720489N17Rik:-80Kb:3.4e-09:6.8e-11:51:1.4e+02
chr13	62640000	62680000	Mir713:-200Kb:7.4e-11:1.6e-12:34:1.3e+02
chr13	62640000	62680000	Zfp808:440Kb:3.8e-07:7.6e-09:12:96
chr13	62640000	62680000	Zfp935:80Kb:4.3e-08:1.8e-09:51:1.4e+02
chr13	62720000	62760000	Zfp934:80Kb:2.5e-09:1.8e-10:51:1.4e+02
chr13	62840000	62880000	Zfp934:200Kb:1e-10:5e-12:34:1.3e+02
chr13	64280000	64320000	Cdc14b:-80Kb:2.2e-05:4.6e-07:20:61
chr13	66360000	66400000	Zfp369:1000Kb:1e-12:2.1e-14:1.6:82
chr13	69640000	69680000	Nsun2:-80Kb:0:0:0:37
chr13	69640000	69680000	Srd5a1:-80Kb:0:0:0:37
chr13	69680000	69720000	Nsun2:-40Kb:0:0:0:57
chr13	69680000	69720000	Papd7:40Kb:5.5e-07:2.2e-08:0:35
chr13	69680000	69720000	Srd5a1:-40Kb:0:0:0:57
chr13	69720000	69760000	Papd7:80Kb:2.1e-07:4.3e-09:0:37
chr13	69760000	69800000	Nsun2:40Kb:0:0:0:42
chr13	69760000	69800000	Papd7:120Kb:3.7e-06:2.2e-07:0:32
chr13	69760000	69800000	Srd5a1:40Kb:0:0:0:42
chr13	70720000	70760000	Adamts16:-240Kb:7e-05:1.7e-06:14:27
chr13	71120000	71160000	BC018507:360Kb:9.4e-05:2e-06:11:24
chr13	71560000	71600000	Irx1:-520Kb:8e-07:1.9e-08:11:29
chr13	74480000	74520000	Zfp825:-120Kb:3e-11:1.3e-12:37:77
chr13	74520000	74560000	Zfp825:-80Kb:0:0:43:94
chr13	74560000	74600000	Zfp825:-40Kb:5.4e-06:3.5e-07:55:84
chr13	74600000	74640000	Ccdc127:120Kb:6.8e-11:1.5e-12:37:77
chr13	74600000	74640000	Lrrc14b:120Kb:6.8e-11:1.5e-12:37:77
chr13	74600000	74640000	Sdha:120Kb:6.8e-11:1.5e-12:37:77
chr13	74600000	74640000	Zfp72:120Kb:6.8e-11:1.5e-12:37:77
chr13	81560000	81600000	Cetn3:-360Kb:8.9e-05:2e-06:12:34
chr13	81760000	81800000	Mblac2:-80Kb:7e-09:1.4e-10:38:68
chr13	81760000	81800000	Polr3g:-80Kb:7e-09:1.4e-10:38:68
chr13	81800000	81840000	Gpr98:40Kb:6.6e-07:3.1e-08:49:75
chr13	81800000	81840000	Lysmd3:40Kb:6.6e-07:3.1e-08:49:75
chr13	81840000	81880000	Gpr98:80Kb:9.7e-09:2.3e-10:38:68
chr13	81840000	81880000	Lysmd3:80Kb:9.7e-09:2.3e-10:38:68
chr13	81880000	81920000	Gpr98:120Kb:9.3e-05:6.5e-06:33:54
chr13	81880000	81920000	Lysmd3:120Kb:9.3e-05:6.5e-06:33:54
chr13	93200000	93240000	Ankrd34b:40Kb:3.1e-05:7.4e-07:13:55
chr13	97920000	97960000	Gfm2:40Kb:8.2e-10:1.7e-11:62:1e+02
chr13	97920000	97960000	Nsa2:40Kb:8.2e-10:1.7e-11:62:1e+02
chr13	98160000	98200000	Enc1:160Kb:4.4e-05:2e-06:35:65
chr13	98200000	98240000	Enc1:200Kb:3.5e-05:8e-07:32:63
chr13	98800000	98840000	Arhgef28:-160Kb:4.6e-05:9.4e-07:35:65
chr13	99120000	99160000	2310005E17Rik:-80Kb:8.2e-08:1.6e-09:45:79
chr13	99200000	99240000	Foxd1:80Kb:1.2e-07:2.5e-09:45:79
chr13	100880000	100920000	Naip6:-200Kb:3.8e-10:2.9e-11:30:88
chr13	100880000	100920000	Naip7:-200Kb:3.8e-10:2.9e-11:30:88
chr13	101000000	101040000	Naip6:-80Kb:0:0:54:2.2e+02
chr13	101000000	101040000	Naip7:-80Kb:0:0:54:2.2e+02
chr13	101040000	101080000	Naip5:40Kb:0:0:77:1.9e+02
chr13	101040000	101080000	Naip6:-40Kb:1.6e-11:8.3e-13:77:1.4e+02
chr13	101040000	101080000	Naip7:-40Kb:1.6e-11:8.3e-13:77:1.4e+02
chr13	101080000	101120000	Naip5:80Kb:0:0:54:2.2e+02
chr13	101080000	101120000	Smn1:200Kb:2.2e-09:4.5e-11:30:88
chr13	101160000	101200000	Naip6:80Kb:4.2e-06:4.2e-07:54:98
chr13	101160000	101200000	Naip7:80Kb:4.2e-06:4.2e-07:54:98
chr13	105680000	105720000	Cwc27:80Kb:3e-10:6.2e-12:39:72
chr13	105680000	105720000	Fam159b:40Kb:6.5e-05:1.4e-06:52:75
chr13	105680000	105720000	Srek1ip1:80Kb:3e-10:6.2e-12:39:72
chr13	107760000	107800000	Dimt1:40Kb:6.1e-06:1.3e-07:53:80
chr13	107760000	107800000	Ipo11:40Kb:6.1e-06:1.3e-07:53:80
chr13	113080000	113120000	Il6st:-160Kb:4.9e-05:1.3e-06:34:67
chr13	113160000	113200000	Il6st:-80Kb:4.9e-05:2e-06:45:78
chr13	113640000	113680000	Ddx4:200Kb:7.3e-07:1.6e-08:32:71
chr13	113640000	113680000	Slc38a9:200Kb:7.3e-07:1.6e-08:32:71
chr13	114080000	114120000	Snx18:-320Kb:7.8e-06:1.7e-07:21:57
chr13	115600000	115640000	Itga2:-120Kb:1.3e-07:3e-09:28:51
chr13	115720000	115760000	Mocs2:120Kb:4.1e-06:9e-08:28:51
chr14	15440000	15480000	Slc4a7:-80Kb:8.9e-06:2e-07:26:46
chr14	17120000	17160000	Ngly1:40Kb:4.2e-05:1.8e-06:31:49
chr14	17120000	17160000	Oxsm:40Kb:4.2e-05:1.8e-06:31:49
chr14	17200000	17240000	Ngly1:120Kb:9.2e-07:1.9e-08:21:42
chr14	17200000	17240000	Oxsm:120Kb:9.2e-07:1.9e-08:21:42
chr14	21360000	21400000	Myoz1:-80Kb:6.8e-05:1.4e-06:47:86
chr14	24880000	24920000	E330034G19Rik:-200Kb:9.1e-08:1.9e-09:23:53
chr14	31760000	31800000	Glt8d1:-40Kb:9.4e-06:4.3e-07:56:92
chr14	31760000	31800000	Gnl3:-40Kb:9.4e-06:4.3e-07:56:92
chr14	31760000	31800000	Pbrm1:-40Kb:9.4e-06:4.3e-07:56:92
chr14	31760000	31800000	Snord19:-40Kb:9.4e-06:4.3e-07:56:92
chr14	31760000	31800000	Snord69:-40Kb:9.4e-06:4.3e-07:56:92
chr14	31760000	31800000	Spcs1:-40Kb:9.4e-06:4.3e-07:56:92
chr14	31800000	31840000	Nek4:40Kb:1.8e-05:4.6e-07:56:92
chr14	31800000	31840000	Nt5dc2:-120Kb:8.4e-06:5.3e-07:16:54
chr14	31800000	31840000	Smim4:-120Kb:8.4e-06:5.3e-07:16:54
chr14	31840000	31880000	Nisch:-160Kb:2.7e-06:5.8e-08:12:54
chr14	31840000	31880000	Nt5dc2:-80Kb:3.3e-10:6.8e-12:23:75
chr14	31840000	31880000	Sema3g:-160Kb:2.7e-06:5.8e-08:12:54
chr14	31840000	31880000	Smim4:-80Kb:3.3e-10:6.8e-12:23:75
chr14	31840000	31880000	Stab1:-120Kb:3.4e-05:7.1e-07:16:54
chr14	31840000	31880000	Tnnc1:-160Kb:2.7e-06:5.8e-08:12:54
chr14	31880000	31920000	Nt5dc2:-40Kb:8.4e-06:4.5e-07:44:82
chr14	31880000	31920000	Smim4:-40Kb:8.4e-06:4.5e-07:44:82
chr14	31920000	31960000	Glt8d1:120Kb:7.7e-06:1.7e-07:16:54
chr14	31920000	31960000	Gnl3:120Kb:7.7e-06:1.7e-07:16:54
chr14	31920000	31960000	Pbrm1:120Kb:7.7e-06:1.7e-07:16:54
chr14	31920000	31960000	Snord19:120Kb:7.7e-06:1.7e-07:16:54
chr14	31920000	31960000	Snord69:120Kb:7.7e-06:1.7e-07:16:54
chr14	31920000	31960000	Spcs1:120Kb:7.7e-06:1.7e-07:16:54
chr14	32480000	32520000	Galnt15:-360Kb:8.4e-05:1.8e-06:19:55
chr14	32720000	32760000	Ankrd28:80Kb:8.8e-06:1.8e-07:48:90
chr14	32920000	32960000	Ncoa4:-40Kb:1.3e-05:2.7e-07:63:97
chr14	32960000	33000000	Msmb:40Kb:1.4e-05:2.8e-07:63:97
chr14	35520000	35560000	Wapal:40Kb:2.6e-12:5.2e-14:62:99
chr14	41680000	41720000	Tspan14:-80Kb:2.7e-08:5.8e-10:29:60
chr14	41760000	41800000	Sh2d4b:80Kb:3.6e-08:7.8e-10:29:60
chr14	42040000	42080000	Mbl1:80Kb:0:0:29:81
chr14	42040000	42080000	Sftpd:80Kb:0:0:29:81
chr14	44080000	44120000	Ear1:-280Kb:0:0:1.6:2.2e+02
chr14	44480000	44520000	Ear1:120Kb:6.9e-05:3e-06:3.7:1.2e+02
chr14	44680000	44720000	BC061237:-400Kb:2.5e-07:5e-09:7.6:1.6e+02
chr14	44680000	44720000	Gm8267:-640Kb:3.3e-14:1.4e-15:3.5:2e+02
chr14	44840000	44880000	Ear12:160Kb:2.9e-10:1.4e-11:35:2.1e+02
chr14	44840000	44880000	Ear2:160Kb:2.9e-10:1.4e-11:35:2.1e+02
chr14	44840000	44880000	Ear3:160Kb:2.9e-10:1.4e-11:35:2.1e+02
chr14	45080000	45120000	Ear12:400Kb:5.1e-08:3.6e-09:7.6:1.6e+02
chr14	45080000	45120000	Ear2:400Kb:5.1e-08:3.6e-09:7.6:1.6e+02
chr14	45080000	45120000	Ear3:400Kb:5.1e-08:3.6e-09:7.6:1.6e+02
chr14	45160000	45200000	Gm8267:-160Kb:1.7e-05:1.2e-06:23:1.4e+02
chr14	45240000	45280000	Gm8267:-80Kb:0:0:51:3.3e+02
chr14	45320000	45360000	Ear12:640Kb:1.9e-12:4.4e-14:3.5:2e+02
chr14	45320000	45360000	Ear2:640Kb:1.9e-12:4.4e-14:3.5:2e+02
chr14	45320000	45360000	Ear3:640Kb:1.9e-12:4.4e-14:3.5:2e+02
chr14	47920000	47960000	Dlgap5:-80Kb:4.4e-05:8.7e-07:42:85
chr14	52760000	52800000	Snord8:-40Kb:1.6e-12:3.3e-14:67:1.4e+02
chr14	52760000	52800000	Supt16:-40Kb:1.6e-12:3.3e-14:67:1.4e+02
chr14	55160000	55200000	4931414P19Rik:-40Kb:1.2e-05:2.5e-07:55:1e+02
chr14	55160000	55200000	Mir686:-40Kb:1.2e-05:2.5e-07:55:1e+02
chr14	55160000	55200000	Psmb5:-40Kb:1.2e-05:2.5e-07:55:1e+02
chr14	55200000	55240000	Ajuba:40Kb:1.8e-05:3.6e-07:55:1e+02
chr14	55200000	55240000	Haus4:40Kb:1.8e-05:3.6e-07:55:1e+02
chr14	55320000	55360000	Slc7a8:-80Kb:2.8e-05:5.5e-07:50:1e+02
chr14	55400000	55440000	Cebpe:80Kb:7.5e-07:1.5e-08:50:1e+02
chr14	55640000	55680000	Thtpa:-40Kb:1.8e-07:3.5e-09:69:1.3e+02
chr14	55640000	55680000	Zfhx2:-40Kb:1.8e-07:3.5e-09:69:1.3e+02
chr14	55640000	55680000	Zfhx2as:-40Kb:1.8e-07:3.5e-09:69:1.3e+02
chr14	55680000	55720000	Gm10364:40Kb:1.9e-07:3.8e-09:69:1.3e+02
chr14	57440000	57480000	Zmym2:-40Kb:1.8e-05:3.6e-07:63:96
chr14	57560000	57600000	Gja3:-80Kb:7.1e-07:1.5e-08:50:90
chr14	61400000	61440000	Sacs:-320Kb:0:0:21:69
chr14	61560000	61600000	Mipep:160Kb:1e-05:1e-06:30:57
chr14	61680000	61720000	Mipep:280Kb:1.7e-08:8.6e-10:24:58
chr14	61720000	61760000	Mipep:320Kb:0:0:21:69
chr14	61760000	61800000	Mipep:360Kb:9.2e-06:7.1e-07:19:46
chr14	61960000	62000000	Kpna3:-80Kb:5.3e-07:1.1e-08:35:67
chr14	62000000	62040000	Ebpl:40Kb:1.7e-05:7.2e-07:48:75
chr14	62040000	62080000	Ebpl:80Kb:3.7e-07:7.8e-09:35:67
chr14	62960000	63000000	Dleu7:80Kb:7.5e-05:1.5e-06:35:59
chr14	64000000	64040000	Tdh:-120Kb:2.9e-05:1.3e-06:36:59
chr14	64080000	64120000	Blk:80Kb:4.1e-08:9.1e-10:40:70
chr14	64080000	64120000	Tdh:-40Kb:0:0:47:98
chr14	64120000	64160000	Blk:120Kb:4.6e-05:2e-06:36:59
chr14	65280000	65320000	Kif13b:40Kb:7.9e-06:3.4e-07:55:78
chr14	65320000	65360000	Kif13b:80Kb:7.9e-06:2e-07:42:65
chr14	69960000	70000000	Loxl2:-40Kb:1.3e-07:8e-09:0:33
chr14	69960000	70000000	R3hcc1:-120Kb:0:0:0:57
chr14	70000000	70040000	R3hcc1:-80Kb:2.4e-09:1.2e-10:0:37
chr14	70040000	70080000	Loxl2:40Kb:2.2e-10:4.6e-12:0:39
chr14	70040000	70080000	R3hcc1:-40Kb:2.4e-09:1.5e-10:0:37
chr14	70080000	70120000	Loxl2:80Kb:1.6e-09:6.6e-11:0:37
chr14	70240000	70280000	Bin3:-240Kb:1.3e-05:2.6e-07:23:53
chr14	70480000	70520000	Pebp4:240Kb:2.3e-05:4.6e-07:23:53
chr14	71080000	71120000	Fgf17:40Kb:0:0:52:91
chr14	71080000	71120000	Npm2:40Kb:0:0:52:91
chr14	71120000	71160000	Fgf17:80Kb:0:0:38:83
chr14	71120000	71160000	Npm2:80Kb:0:0:38:83
chr14	73520000	73560000	Lpar6:-80Kb:5.4e-05:2.3e-06:32:56
chr14	73520000	73560000	Mir687:-80Kb:5.4e-05:2.3e-06:32:56
chr14	73560000	73600000	Lpar6:-40Kb:1.6e-13:3.4e-15:43:83
chr14	73560000	73600000	Mir687:-40Kb:1.6e-13:3.4e-15:43:83
chr14	73600000	73640000	Rcbtb2:80Kb:5.3e-05:2.2e-06:32:56
chr14	73640000	73680000	Rcbtb2:120Kb:5.1e-07:1.1e-08:27:56
chr14	87440000	87480000	Diap3:-80Kb:2.6e-05:5.7e-07:28:48
chr14	99440000	99480000	Dis3:-40Kb:1.1e-10:2.2e-12:53:87
chr14	99440000	99480000	Pibf1:-40Kb:1.1e-10:2.2e-12:53:87
chr14	99480000	99520000	Bora:40Kb:9.1e-11:1.9e-12:53:87
chr14	99480000	99520000	Mzt1:40Kb:9.1e-11:1.9e-12:53:87
chr14	99720000	99760000	Klf5:40Kb:4.6e-15:1.1e-16:53:95
chr14	105400000	105440000	Gm17066:-80Kb:1.3e-05:9.1e-07:29:57
chr14	105480000	105520000	Rbm26:-80Kb:5.7e-13:1.2e-14:19:63
chr14	105520000	105560000	Gm17066:40Kb:3.1e-13:1.5e-14:37:81
chr14	105520000	105560000	Rbm26:-40Kb:1.5e-05:6.4e-07:35:63
chr14	105560000	105600000	Gm17066:80Kb:3.1e-13:7.3e-15:19:63
chr14	115760000	115800000	Gpc5:280Kb:2.9e-09:6.2e-11:17:42
chr14	118840000	118880000	Sox21:240Kb:2.4e-05:1e-06:22:45
chr14	119200000	119240000	Sox21:600Kb:2.4e-05:1.1e-06:13:37
chr14	120760000	120800000	Mbnl2:120Kb:2e-06:4.6e-08:28:55
chr14	122520000	122560000	Clybl:-40Kb:5.8e-05:1.3e-06:54:84
chr14	122640000	122680000	2610035F20Rik:-200Kb:9.1e-05:1.9e-06:29:71
chr14	122640000	122680000	Gm5089:-200Kb:9.1e-05:1.9e-06:29:71
chr14	122640000	122680000	Zic2:-200Kb:9.1e-05:1.9e-06:29:71
chr14	122640000	122680000	Zic5:-200Kb:9.1e-05:1.9e-06:29:71
chr15	10800000	10840000	Brix1:400Kb:6.2e-06:1.4e-07:15:47
chr15	10800000	10840000	Dnajc21:400Kb:6.2e-06:1.4e-07:15:47
chr15	10800000	10840000	Rad1:400Kb:6.2e-06:1.4e-07:15:47
chr15	21320000	21360000	Cdh12:280Kb:2.6e-11:5.6e-13:16:43
chr15	25720000	25760000	Zfp622:-160Kb:2e-07:4.1e-09:30:70
chr15	25800000	25840000	Zfp622:-80Kb:5e-05:2.1e-06:41:73
chr15	36080000	36120000	Ankrd46:-320Kb:9.4e-06:4.2e-07:17:52
chr15	36120000	36160000	Ankrd46:-280Kb:1.4e-05:9.6e-07:21:55
chr15	36280000	36320000	Ankrd46:-120Kb:4.2e-07:9.3e-09:38:77
chr15	36400000	36440000	Fbxo43:320Kb:2e-05:4.7e-07:17:52
chr15	36400000	36440000	Polr2k:320Kb:2e-05:4.7e-07:17:52
chr15	36400000	36440000	Spag1:320Kb:2e-05:4.7e-07:17:52
chr15	36600000	36640000	Pabpc1:80Kb:6.9e-08:1.5e-09:45:86
chr15	43040000	43080000	Eif3e:-40Kb:2e-05:4.1e-07:36:55
chr15	43800000	43840000	Eny2:-440Kb:2.7e-08:6.8e-10:14:38
chr15	43800000	43840000	Nudcd1:-440Kb:2.7e-08:6.8e-10:14:38
chr15	44560000	44600000	Ebag9:120Kb:1.4e-05:2.8e-07:29:48
chr15	44640000	44680000	Eny2:400Kb:4.1e-05:2e-06:15:33
chr15	44640000	44680000	Nudcd1:400Kb:4.1e-05:2e-06:15:33
chr15	50640000	50680000	Mir1907:-80Kb:5.4e-05:2.6e-06:36:57
chr15	50640000	50680000	Trps1:-80Kb:5.4e-05:2.6e-06:36:57
chr15	50680000	50720000	Mir1907:-40Kb:2.5e-06:6e-08:50:74
chr15	50680000	50720000	Trps1:-40Kb:2.5e-06:6e-08:50:74
chr15	51800000	51840000	Aard:-40Kb:9.3e-05:1.9e-06:69:1e+02
chr15	51840000	51880000	Rad21:40Kb:9.1e-05:1.9e-06:69:1e+02
chr15	54920000	54960000	Col14a1:-200Kb:3e-08:6.5e-10:42:84
chr15	54920000	54960000	Mrpl13:-440Kb:4.3e-06:9e-08:19:54
chr15	54920000	54960000	Mtbp:-440Kb:4.3e-06:9e-08:19:54
chr15	54960000	55000000	Deptor:40Kb:6.9e-05:6.6e-06:71:1e+02
chr15	54960000	55000000	Dscc1:40Kb:6.9e-05:6.6e-06:71:1e+02
chr15	54960000	55000000	Gm9920:40Kb:6.9e-05:6.6e-06:71:1e+02
chr15	55080000	55120000	Deptor:160Kb:0:0:41:1.2e+02
chr15	55080000	55120000	Dscc1:160Kb:0:0:41:1.2e+02
chr15	55080000	55120000	Gm9920:160Kb:0:0:41:1.2e+02
chr15	55120000	55160000	Deptor:200Kb:1.6e-08:7.5e-10:42:84
chr15	55120000	55160000	Dscc1:200Kb:1.6e-08:7.5e-10:42:84
chr15	55120000	55160000	Gm9920:200Kb:1.6e-08:7.5e-10:42:84
chr15	55360000	55400000	Deptor:440Kb:1.3e-06:9.6e-08:19:54
chr15	55360000	55400000	Dscc1:440Kb:1.3e-06:9.6e-08:19:54
chr15	55360000	55400000	Gm9920:440Kb:1.3e-06:9.6e-08:19:54
chr15	57920000	57960000	Atad2:-40Kb:9.4e-15:2.2e-16:68:1.2e+02
chr15	57920000	57960000	Wdyhv1:-40Kb:9.4e-15:2.2e-16:68:1.2e+02
chr15	57960000	58000000	D15Ertd621e:-280Kb:8.1e-09:1.8e-10:29:77
chr15	58000000	58040000	Atad2:40Kb:1.2e-06:8.5e-08:68:1e+02
chr15	58000000	58040000	Wdyhv1:40Kb:1.2e-06:8.5e-08:68:1e+02
chr15	58240000	58280000	Atad2:280Kb:6.6e-11:3.1e-12:29:77
chr15	58240000	58280000	Wdyhv1:280Kb:6.6e-11:3.1e-12:29:77
chr15	58280000	58320000	Trmt12:-400Kb:4.8e-06:2.5e-07:19:57
chr15	58400000	58440000	Trmt12:-280Kb:1.7e-06:4.6e-08:29:71
chr15	58720000	58760000	Sqle:-400Kb:1.2e-06:5.2e-08:18:56
chr15	58720000	58760000	Zfp572:-400Kb:1.2e-06:5.2e-08:18:56
chr15	58760000	58800000	Sqle:-360Kb:9.8e-09:2.1e-10:20:65
chr15	58760000	58800000	Zfp572:-360Kb:9.8e-09:2.1e-10:20:65
chr15	59120000	59160000	Ndufb9:360Kb:2e-07:4.5e-09:20:65
chr15	59120000	59160000	Rnf139:400Kb:2.4e-05:5.2e-07:18:56
chr15	59120000	59160000	Tatdn1:360Kb:2e-07:4.5e-09:20:65
chr15	59640000	59680000	E430025E21Rik:440Kb:1.4e-06:3.2e-08:16:54
chr15	59640000	59680000	Nsmce2:440Kb:1.4e-06:3.2e-08:16:54
chr15	59800000	59840000	4933412E24Rik:-40Kb:4.8e-08:1e-09:44:78
chr15	61800000	61840000	Pvt1:-40Kb:1.7e-06:7.6e-08:53:93
chr15	61840000	61880000	Myc:40Kb:1.5e-06:1e-07:53:93
chr15	61880000	61920000	Myc:80Kb:6.4e-08:1.5e-09:39:85
chr15	61880000	61920000	Pvt1:40Kb:4.6e-08:1e-09:53:99
chr15	61920000	61960000	Myc:120Kb:4.8e-07:2.2e-08:32:75
chr15	61920000	61960000	Pvt1:80Kb:3e-05:2e-06:39:74
chr15	62000000	62040000	Myc:200Kb:9.2e-06:8.5e-07:26:63
chr15	63800000	63840000	Gsdmc4:80Kb:2.2e-05:4.5e-07:44:80
chr15	63800000	63840000	Gsdmcl-ps:80Kb:2.2e-05:4.5e-07:44:80
chr15	63920000	63960000	Gsdmc3:240Kb:6.5e-09:1.4e-10:28:75
chr15	65720000	65760000	Hhla1:-80Kb:7.6e-06:3.1e-07:42:72
chr15	65760000	65800000	Hhla1:-40Kb:7.3e-06:1.5e-07:55:86
chr15	65800000	65840000	Oc90:80Kb:8.7e-06:3.7e-07:42:72
chr15	65840000	65880000	Oc90:120Kb:7.3e-06:1.5e-07:36:67
chr15	66920000	66960000	Wisp1:200Kb:3.6e-11:7.9e-13:23:68
chr15	72840000	72880000	Kcnk9:480Kb:2.3e-10:4.9e-12:17:60
chr15	72880000	72920000	Eif2c2:-120Kb:2.6e-08:5.2e-10:43:84
chr15	73000000	73040000	Trappc9:120Kb:2.7e-08:5.8e-10:43:84
chr15	73160000	73200000	Ptk2:-80Kb:4.2e-05:2.7e-06:57:87
chr15	73200000	73240000	Ptk2:-40Kb:2.1e-11:4.4e-13:73:1.2e+02
chr15	73280000	73320000	Ptk2:40Kb:3e-05:1.3e-06:73:1e+02
chr15	74720000	74760000	Ly6c1:-120Kb:2.1e-12:4.8e-14:42:1e+02
chr15	76560000	76600000	Arhgap39:-80Kb:7.8e-10:1.7e-11:62:1.3e+02
chr15	76560000	76600000	Zfp251:-120Kb:5.2e-06:1.1e-07:51:1.1e+02
chr15	76560000	76600000	Zfp7:-120Kb:5.2e-06:1.1e-07:51:1.1e+02
chr15	77320000	77360000	Apol7b:-200Kb:1.2e-10:2.9e-12:46:1.3e+02
chr15	77320000	77360000	Apol7e:-200Kb:1.2e-10:2.9e-12:46:1.3e+02
chr15	77320000	77360000	Apol9b:-200Kb:1.2e-10:2.9e-12:46:1.3e+02
chr15	77520000	77560000	Apol11a:200Kb:3.1e-10:6.3e-12:46:1.3e+02
chr15	79800000	79840000	Pdgfb:-40Kb:1.2e-08:2.6e-10:71:1.1e+02
chr15	80520000	80560000	Atf4:440Kb:8.3e-08:1.8e-09:21:64
chr15	80520000	80560000	Cacna1i:440Kb:8.3e-08:1.8e-09:21:64
chr15	80520000	80560000	Rps19bp1:440Kb:8.3e-08:1.8e-09:21:64
chr15	80880000	80920000	4930483J18Rik:-120Kb:8.3e-05:1.7e-06:46:97
chr15	80880000	80920000	Mkl1:-120Kb:8.3e-05:1.7e-06:46:97
chr15	81280000	81320000	Ep300:-120Kb:1.1e-06:5.1e-08:65:1.2e+02
chr15	81320000	81360000	Ep300:-80Kb:2.1e-12:4.7e-14:76:1.6e+02
chr15	81400000	81440000	Rbx1:120Kb:1.9e-06:3.8e-08:65:1.2e+02
chr15	81440000	81480000	Ep300:40Kb:1.6e-06:1.1e-07:1e+02:1.6e+02
chr15	81440000	81480000	L3mbtl2:-40Kb:2.9e-09:6.4e-11:1e+02:1.7e+02
chr15	81440000	81480000	Rbx1:160Kb:5.8e-06:2.4e-07:57:1.1e+02
chr15	81760000	81800000	1700029P11Rik:-40Kb:2.8e-05:5.6e-07:1e+02:1.6e+02
chr15	81800000	81840000	Csdc2:40Kb:2.5e-05:4.8e-07:1e+02:1.6e+02
chr15	81800000	81840000	Pmm1:40Kb:2.5e-05:4.8e-07:1e+02:1.6e+02
chr15	83560000	83600000	Efcab6:-320Kb:3.7e-07:8.8e-09:21:57
chr15	84880000	84920000	5031439G07Rik:80Kb:1.3e-12:2.9e-14:52:1e+02
chr15	84920000	84960000	Gm19277:-40Kb:4.2e-07:8.6e-09:66:1e+02
chr15	84920000	84960000	Ribc2:-40Kb:4.2e-07:8.6e-09:66:1e+02
chr15	84920000	84960000	Smc1b:-40Kb:4.2e-07:8.6e-09:66:1e+02
chr15	86000000	86040000	Tbc1d22a:-40Kb:9.6e-06:2.3e-07:18:45
chr15	86040000	86080000	Cerk:40Kb:1.7e-05:3.6e-07:18:45
chr15	88600000	88640000	1300018J18Rik:-280Kb:3.4e-06:7e-08:29:62
chr15	88600000	88640000	1810021B22Rik:-280Kb:3.4e-06:7e-08:29:62
chr15	88600000	88640000	Panx2:-280Kb:3.4e-06:7e-08:29:62
chr15	88600000	88640000	Trabd:-280Kb:3.4e-06:7e-08:29:62
chr15	89040000	89080000	Lmf2:-120Kb:1.1e-05:2.7e-07:48:81
chr15	89040000	89080000	Miox:-120Kb:1.1e-05:2.7e-07:48:81
chr15	89040000	89080000	Ncaph2:-120Kb:1.1e-05:2.7e-07:48:81
chr15	89080000	89120000	Lmf2:-80Kb:5.7e-05:2.8e-06:58:88
chr15	89080000	89120000	Miox:-80Kb:5.7e-05:2.8e-06:58:88
chr15	89080000	89120000	Ncaph2:-80Kb:5.7e-05:2.8e-06:58:88
chr15	89160000	89200000	Ppp6r2:120Kb:1.6e-05:3.7e-07:48:81
chr15	94320000	94360000	Adamts20:120Kb:9.4e-06:2e-07:31:59
chr15	96360000	96400000	Slc38a1:-80Kb:4.5e-06:9e-08:58:95
chr15	97320000	97360000	Amigo2:280Kb:1.7e-07:3.8e-09:33:74
chr15	97320000	97360000	Pced1b:280Kb:1.7e-07:3.8e-09:33:74
chr15	97880000	97920000	AI836003:-80Kb:2.2e-06:4.6e-08:51:94
chr15	97880000	97920000	Asb8:-80Kb:2.2e-06:4.6e-08:51:94
chr15	101800000	101840000	Eif4b:-80Kb:1.2e-10:3.7e-12:43:1.1e+02
chr15	101840000	101880000	Eif4b:-40Kb:1.2e-10:5e-12:54:1.2e+02
chr15	101880000	101920000	Krt18:40Kb:2.3e-10:5e-12:54:1.2e+02
chr15	101880000	101920000	Krt8:80Kb:1.6e-10:3.4e-12:43:1.1e+02
chr15	101960000	102000000	Itgb7:-80Kb:8.4e-06:1.8e-07:75:1.2e+02
chr15	102200000	102240000	Amhr2:-40Kb:3.8e-06:8.3e-08:1e+02:1.5e+02
chr15	102240000	102280000	Sp1:40Kb:2.5e-06:4.9e-08:1e+02:1.5e+02
chr16	4720000	4760000	4930562C15Rik:-80Kb:1.1e-14:2.2e-16:49:99
chr16	4760000	4800000	4930562C15Rik:-40Kb:8.3e-08:3.5e-09:62:98
chr16	4800000	4840000	Cdip1:40Kb:2e-07:4.1e-09:62:98
chr16	4800000	4840000	Hmox2:80Kb:2.2e-14:4.4e-16:49:99
chr16	8400000	8440000	Carhsp1:-240Kb:8.3e-07:1.8e-08:26:66
chr16	8640000	8680000	Cldn26:240Kb:3.9e-07:8e-09:26:66
chr16	11160000	11200000	2610020C07Rik:-40Kb:6.4e-06:4.1e-07:56:92
chr16	11160000	11200000	Gspt1:-80Kb:1.2e-06:2.4e-08:44:83
chr16	11160000	11200000	Mir1945:-80Kb:1.2e-06:2.4e-08:44:83
chr16	11160000	11200000	Rsl1d1:-40Kb:6.4e-06:4.1e-07:56:92
chr16	11200000	11240000	Gspt1:-40Kb:2.3e-06:9.7e-08:56:94
chr16	11200000	11240000	Mir1945:-40Kb:2.3e-06:9.7e-08:56:94
chr16	11200000	11240000	Tnfrsf17:-80Kb:1.4e-13:2.9e-15:44:98
chr16	11200000	11240000	Zc3h7a:40Kb:9.3e-06:4.2e-07:56:92
chr16	11240000	11280000	2610020C07Rik:40Kb:2.8e-06:1.2e-07:56:94
chr16	11240000	11280000	Rsl1d1:40Kb:2.8e-06:1.2e-07:56:94
chr16	11240000	11280000	Zc3h7a:80Kb:1.4e-06:3.1e-08:44:83
chr16	11280000	11320000	2610020C07Rik:80Kb:3.9e-12:8.2e-14:44:98
chr16	11280000	11320000	Rsl1d1:80Kb:3.9e-12:8.2e-14:44:98
chr16	13720000	13760000	Rrn3:-40Kb:1.7e-07:3.4e-09:72:1.3e+02
chr16	13760000	13800000	1810007I06Rik:40Kb:1.5e-07:3.1e-09:72:1.3e+02
chr16	13760000	13800000	Pla2g10:40Kb:1.5e-07:3.1e-09:72:1.3e+02
chr16	16080000	16120000	Cebpd:200Kb:4.9e-07:1e-08:35:68
chr16	16080000	16120000	Mzt2:240Kb:2e-05:4.5e-07:34:63
chr16	16800000	16840000	4933404G15Rik:120Kb:2.5e-06:5.2e-08:43:87
chr16	18800000	18840000	Hira:-40Kb:1.4e-06:3.3e-08:67:1e+02
chr16	18800000	18840000	Mrpl40:-40Kb:1.4e-06:3.3e-08:67:1e+02
chr16	18840000	18880000	2510002D24Rik:40Kb:1.3e-06:2.6e-08:67:1e+02
chr16	18840000	18880000	Cdc45:40Kb:1.3e-06:2.6e-08:67:1e+02
chr16	18840000	18880000	Ufd1l:40Kb:1.3e-06:2.6e-08:67:1e+02
chr16	20480000	20520000	Alg3:-120Kb:7.8e-07:1.5e-08:56:1.2e+02
chr16	20480000	20520000	Camk2n2:-120Kb:7.8e-07:1.5e-08:56:1.2e+02
chr16	20480000	20520000	Ece2:-120Kb:7.8e-07:1.5e-08:56:1.2e+02
chr16	20480000	20520000	Mir1224:-120Kb:7.8e-07:1.5e-08:56:1.2e+02
chr16	20600000	20640000	Dvl3:120Kb:7.1e-07:1.5e-08:56:1.2e+02
chr16	20600000	20640000	Eif2b5:120Kb:7.1e-07:1.5e-08:56:1.2e+02
chr16	22520000	22560000	Etv5:120Kb:1.4e-10:2.8e-12:47:93
chr16	22960000	23000000	Kng1:-80Kb:1.2e-10:2.5e-12:54:1e+02
chr16	22960000	23000000	Kng2:-40Kb:9.1e-07:1.8e-08:69:1.1e+02
chr16	25920000	25960000	Trp63:240Kb:5.7e-06:1.2e-07:19:40
chr16	26240000	26280000	Cldn16:-200Kb:1.1e-05:2.3e-07:21:40
chr16	31760000	31800000	0610012G03Rik:-160Kb:3.5e-05:7.3e-07:40:74
chr16	31760000	31800000	Ncbp2:-160Kb:3.5e-05:7.3e-07:40:74
chr16	31760000	31800000	Pigz:-160Kb:3.5e-05:7.3e-07:40:74
chr16	32480000	32520000	Tfrc:-120Kb:3.7e-09:7.7e-11:48:90
chr16	32520000	32560000	Tfrc:-80Kb:5e-05:2e-06:57:88
chr16	32600000	32640000	Slc51a:120Kb:8.3e-09:1.7e-10:48:90
chr16	32600000	32640000	Zdhhc19:120Kb:8.3e-09:1.7e-10:48:90
chr16	33920000	33960000	Itgb5:120Kb:3.3e-05:7e-07:45:73
chr16	35480000	35520000	Sema5b:-40Kb:5.1e-12:1.1e-13:50:1.9e+02
chr16	35520000	35560000	1600019K03Rik:40Kb:4.6e-12:9.8e-14:50:1.9e+02
chr16	35520000	35560000	Pdia5:40Kb:4.6e-12:9.8e-14:50:1.9e+02
chr16	37680000	37720000	Lrrc58:-160Kb:3.5e-05:1.5e-06:32:63
chr16	37800000	37840000	Lrrc58:-40Kb:2.9e-07:6.2e-09:53:91
chr16	38320000	38360000	Adprh:-120Kb:0:0:40:1.2e+02
chr16	38320000	38360000	Cd80:-120Kb:0:0:40:1.2e+02
chr16	38320000	38360000	Pla1a:-80Kb:1.4e-10:2.9e-12:46:88
chr16	38320000	38360000	Poglut1:-200Kb:9.3e-05:1.9e-06:29:57
chr16	38320000	38360000	Timmdc1:-200Kb:9.3e-05:1.9e-06:29:57
chr16	38320000	38360000	Tmem39a:-200Kb:9.3e-05:1.9e-06:29:57
chr16	38360000	38400000	Adprh:-80Kb:1.5e-05:9.1e-07:46:75
chr16	38360000	38400000	Cd80:-80Kb:1.5e-05:9.1e-07:46:75
chr16	38400000	38440000	Adprh:-40Kb:1.5e-05:9.5e-07:58:87
chr16	38400000	38440000	Cd80:-40Kb:1.5e-05:9.5e-07:58:87
chr16	38400000	38440000	Cox17:80Kb:7e-11:3.3e-12:46:88
chr16	38400000	38440000	Maats1:80Kb:7e-11:3.3e-12:46:88
chr16	38440000	38480000	Cox17:120Kb:0:0:40:1.2e+02
chr16	38440000	38480000	Maats1:120Kb:0:0:40:1.2e+02
chr16	38440000	38480000	Pla1a:40Kb:2.2e-05:9.1e-07:58:87
chr16	38440000	38480000	Popdc2:80Kb:4.3e-05:8.6e-07:46:75
chr16	38480000	38520000	Cox17:160Kb:9e-10:6.4e-11:37:76
chr16	38480000	38520000	Maats1:160Kb:9e-10:6.4e-11:37:76
chr16	38520000	38560000	Cox17:200Kb:1.8e-05:1.7e-06:29:57
chr16	38520000	38560000	Maats1:200Kb:1.8e-05:1.7e-06:29:57
chr16	38600000	38640000	4930435E12Rik:-200Kb:9.6e-06:2.1e-07:29:59
chr16	38600000	38640000	Upk1b:-200Kb:9.6e-06:2.1e-07:29:59
chr16	44040000	44080000	2610015P09Rik:160Kb:3.4e-06:7.2e-08:26:52
chr16	44040000	44080000	Qtrtd1:160Kb:3.4e-06:7.2e-08:26:52
chr16	48360000	48400000	Gm5485:-40Kb:4.9e-05:6.9e-06:54:76
chr16	48360000	48400000	Morc1:-40Kb:4.9e-05:6.9e-06:54:76
chr16	48480000	48520000	Gm5485:80Kb:1.6e-06:7.4e-08:42:69
chr16	48480000	48520000	Morc1:80Kb:1.6e-06:7.4e-08:42:69
chr16	48520000	48560000	Gm5485:120Kb:1e-07:2.4e-09:36:66
chr16	48520000	48560000	Morc1:120Kb:1e-07:2.4e-09:36:66
chr16	48560000	48600000	Gm5485:160Kb:6.9e-06:6.4e-07:32:57
chr16	48560000	48600000	Morc1:160Kb:6.9e-06:6.4e-07:32:57
chr16	48600000	48640000	Gm5485:200Kb:4.3e-05:5e-06:29:52
chr16	48600000	48640000	Morc1:200Kb:4.3e-05:5e-06:29:52
chr16	48640000	48680000	Gm5485:240Kb:1.8e-06:1.2e-07:25:51
chr16	48640000	48680000	Morc1:240Kb:1.8e-06:1.2e-07:25:51
chr16	50480000	50520000	Bbx:80Kb:6.8e-05:1.4e-06:35:70
chr16	55840000	55880000	Nfkbiz:40Kb:2.4e-05:5.4e-07:38:66
chr16	55960000	56000000	Pcnp:-40Kb:1.7e-11:3.4e-13:51:93
chr16	55960000	56000000	Senp7:-80Kb:4.5e-06:1.9e-07:38:69
chr16	55960000	56000000	Trmt10c:-40Kb:1.7e-11:3.4e-13:51:93
chr16	56000000	56040000	2310061J03Rik:40Kb:3e-11:6.2e-13:51:93
chr16	56000000	56040000	Rpl24:40Kb:3e-11:6.2e-13:51:93
chr16	56000000	56040000	Zbtb11:40Kb:3e-11:6.2e-13:51:93
chr16	56040000	56080000	2310061J03Rik:80Kb:2.5e-06:1.1e-07:38:69
chr16	56040000	56080000	Rpl24:80Kb:2.5e-06:1.1e-07:38:69
chr16	56040000	56080000	Zbtb11:80Kb:2.5e-06:1.1e-07:38:69
chr16	56080000	56120000	Senp7:40Kb:2.1e-08:4.4e-10:51:88
chr16	59440000	59480000	4930547E14Rik:-160Kb:0:0:20:76
chr16	59440000	59480000	Arl6:-160Kb:0:0:20:76
chr16	59440000	59480000	Crybg3:-80Kb:2.3e-07:9.6e-09:29:55
chr16	59480000	59520000	1700022E09Rik:40Kb:2.2e-05:2.4e-06:42:63
chr16	59480000	59520000	4930547E14Rik:-120Kb:1.1e-13:4.9e-15:23:59
chr16	59480000	59520000	Arl6:-120Kb:1.1e-13:4.9e-15:23:59
chr16	59480000	59520000	Crybg3:-40Kb:4.4e-11:9.1e-13:42:74
chr16	59480000	59520000	Mina:40Kb:2.2e-05:2.4e-06:42:63
chr16	59520000	59560000	1700022E09Rik:80Kb:1.9e-07:1.2e-08:29:55
chr16	59520000	59560000	Mina:80Kb:1.9e-07:1.2e-08:29:55
chr16	59560000	59600000	1700022E09Rik:120Kb:9.7e-07:8.6e-08:23:48
chr16	59560000	59600000	Mina:120Kb:9.7e-07:8.6e-08:23:48
chr16	59600000	59640000	1700022E09Rik:160Kb:0:0:20:76
chr16	59600000	59640000	Mina:160Kb:0:0:20:76
chr16	59640000	59680000	1700022E09Rik:200Kb:5e-08:2.2e-09:18:45
chr16	59640000	59680000	Mina:200Kb:5e-08:2.2e-09:18:45
chr16	64760000	64800000	Cggbp1:-80Kb:1.9e-06:3.8e-08:38:70
chr16	64800000	64840000	4930453N24Rik:40Kb:9.7e-05:5.9e-06:51:77
chr16	64800000	64840000	Zfp654:40Kb:9.7e-05:5.9e-06:51:77
chr16	64840000	64880000	4930453N24Rik:80Kb:2.1e-06:4.3e-08:38:70
chr16	64840000	64880000	Zfp654:80Kb:2.1e-06:4.3e-08:38:70
chr16	64880000	64920000	4930453N24Rik:120Kb:9.7e-05:5.7e-06:32:59
chr16	64880000	64920000	Cggbp1:40Kb:2.8e-06:1.1e-07:51:82
chr16	64880000	64920000	Zfp654:120Kb:9.7e-05:5.7e-06:32:59
chr16	69760000	69800000	Speer2:-80Kb:4.1e-11:9.2e-13:24:43
chr16	72960000	73000000	Robo1:320Kb:2.3e-06:5.1e-08:16:37
chr16	75720000	75760000	4930578N18Rik:-400Kb:2.6e-05:6e-07:15:34
chr16	78200000	78240000	Cxadr:-80Kb:4.2e-08:9.1e-10:32:56
chr16	78240000	78280000	Cxadr:-40Kb:2.5e-05:1.1e-06:43:61
chr16	78280000	78320000	E330011O21Rik:40Kb:7.4e-05:1.5e-06:43:61
chr16	84720000	84760000	Atp5j:-80Kb:7.3e-07:2.9e-08:35:64
chr16	84720000	84760000	Gabpa:-80Kb:7.3e-07:2.9e-08:35:64
chr16	84720000	84760000	Jam2:-40Kb:4.5e-09:1.8e-10:48:80
chr16	84760000	84800000	Atp5j:-40Kb:2.7e-11:5.4e-13:48:85
chr16	84760000	84800000	Gabpa:-40Kb:2.7e-11:5.4e-13:48:85
chr16	84760000	84800000	Mrpl39:40Kb:1.2e-11:2.5e-13:48:80
chr16	84800000	84840000	Jam2:40Kb:5.1e-12:1e-13:48:85
chr16	84800000	84840000	Mrpl39:80Kb:1.5e-09:6e-11:35:64
chr16	84840000	84880000	Mrpl39:120Kb:1.3e-06:7.8e-08:30:53
chr16	87360000	87400000	B130034C11Rik:-120Kb:6.5e-05:5.9e-06:21:40
chr16	87360000	87400000	Cct8:-120Kb:6.5e-05:5.9e-06:21:40
chr16	87360000	87400000	Rwdd2b:-80Kb:5.6e-07:2.4e-08:30:54
chr16	87360000	87400000	Usp16:-80Kb:5.6e-07:2.4e-08:30:54
chr16	87400000	87440000	B130034C11Rik:-80Kb:4e-12:1.8e-13:32:64
chr16	87400000	87440000	Cct8:-80Kb:4e-12:1.8e-13:32:64
chr16	87440000	87480000	B130034C11Rik:-40Kb:0:0:43:88
chr16	87440000	87480000	Cct8:-40Kb:0:0:43:88
chr16	87480000	87520000	Ltn1:80Kb:9.4e-12:1.9e-13:32:64
chr16	87480000	87520000	Rwdd2b:40Kb:0:0:43:88
chr16	87480000	87520000	Usp16:40Kb:0:0:43:88
chr16	87560000	87600000	B130034C11Rik:80Kb:4.8e-05:3.3e-06:32:52
chr16	87560000	87600000	Cct8:80Kb:4.8e-05:3.3e-06:32:52
chr16	88680000	88720000	Gm20741:-120Kb:1.5e-05:3.1e-07:24:44
chr16	88680000	88720000	Krtap14:-120Kb:1.5e-05:3.1e-07:24:44
chr16	88680000	88720000	Krtap15:-120Kb:1.5e-05:3.1e-07:24:44
chr16	88800000	88840000	2310061N02Rik:120Kb:6.8e-07:1.4e-08:24:44
chr16	90160000	90200000	Scaf4:-120Kb:8.4e-07:6.1e-08:5.5:47
chr16	90200000	90240000	Scaf4:-80Kb:0:0:7:87
chr16	90240000	90280000	Scaf4:-40Kb:0:0:11:1.1e+02
chr16	90280000	90320000	Sod1:80Kb:0:0:7:87
chr16	91480000	91520000	Tmem50b:-80Kb:5.9e-09:1.2e-10:40:75
chr16	91560000	91600000	Ifnar1:80Kb:6.8e-09:1.5e-10:40:75
chr16	91880000	91920000	Donson:200Kb:9.9e-06:2e-07:29:57
chr16	91880000	91920000	Gm10785:200Kb:9.9e-06:2e-07:29:57
chr16	92000000	92040000	Mrps6:-40Kb:4.8e-05:1.1e-06:55:78
chr16	92000000	92040000	Slc5a3:-40Kb:4.8e-05:1.1e-06:55:78
chr16	94320000	94360000	Sim2:240Kb:9.6e-05:2.2e-06:18:65
chr16	95800000	95840000	1600002D24Rik:-320Kb:1.8e-05:3.8e-07:20:58
chr16	96200000	96240000	Brwd1:-80Kb:1.4e-13:8.3e-15:0:59
chr16	96200000	96240000	Hmgn1:-120Kb:7.3e-06:4.5e-07:0:38
chr16	96240000	96280000	Brwd1:-40Kb:0:0:0:1.1e+02
chr16	96240000	96280000	Hmgn1:-80Kb:0:0:0:64
chr16	96240000	96280000	Psmg1:40Kb:0:0:0:1.3e+02
chr16	96280000	96320000	Hmgn1:-40Kb:0:0:0:65
chr16	96280000	96320000	Psmg1:80Kb:1.9e-13:7.7e-15:0:59
chr16	96320000	96360000	Brwd1:40Kb:0:0:0:65
chr16	96320000	96360000	Psmg1:120Kb:7.3e-06:4.5e-07:0:38
chr17	6040000	6080000	Dynlt1b:-360Kb:7.3e-07:6.1e-08:14:1.1e+02
chr17	6080000	6120000	Dynlt1b:-320Kb:1.2e-14:6.7e-16:18:1.6e+02
chr17	6120000	6160000	Dynlt1b:-280Kb:5.4e-06:5.9e-07:17:1.1e+02
chr17	6400000	6440000	Gtf2h5:360Kb:5.1e-10:1.1e-11:14:1.1e+02
chr17	6400000	6440000	Rsph3b:-720Kb:0:0:2.2:1.5e+02
chr17	6400000	6440000	Serac1:360Kb:5.1e-10:1.1e-11:14:1.1e+02
chr17	6400000	6440000	Tulp4:320Kb:0:0:18:1.6e+02
chr17	6880000	6920000	Dynlt1a:600Kb:1.6e-08:3.3e-10:2.9:1.1e+02
chr17	7000000	7040000	Dynlt1b:600Kb:1.2e-05:1.7e-06:2.9:88
chr17	7120000	7160000	Dynlt1b:720Kb:4e-15:1.1e-16:2.2:1.5e+02
chr17	7640000	7680000	Tcp10a:120Kb:3.9e-05:8.3e-07:29:1.1e+02
chr17	7640000	7680000	Ttll2:120Kb:3.9e-05:8.3e-07:29:1.1e+02
chr17	10400000	10440000	1700110C19Rik:-80Kb:1.5e-07:5.8e-09:34:60
chr17	10400000	10440000	B930003M22Rik:-80Kb:1.5e-07:5.8e-09:34:60
chr17	10400000	10440000	Qk:-80Kb:1.5e-07:5.8e-09:34:60
chr17	10560000	10600000	1700110C19Rik:80Kb:4.4e-06:3.2e-07:34:56
chr17	10560000	10600000	B930003M22Rik:80Kb:4.4e-06:3.2e-07:34:56
chr17	10560000	10600000	Qk:80Kb:4.4e-06:3.2e-07:34:56
chr17	10600000	10640000	1700110C19Rik:120Kb:1.5e-07:7.1e-09:29:55
chr17	10600000	10640000	B930003M22Rik:120Kb:1.5e-07:7.1e-09:29:55
chr17	10600000	10640000	Qk:120Kb:1.5e-07:7.1e-09:29:55
chr17	10640000	10680000	1700110C19Rik:160Kb:3.1e-05:3e-06:26:46
chr17	10640000	10680000	B930003M22Rik:160Kb:3.1e-05:3e-06:26:46
chr17	10640000	10680000	Qk:160Kb:3.1e-05:3e-06:26:46
chr17	13440000	13480000	Tcp10c:-80Kb:0:0:46:2.5e+02
chr17	13520000	13560000	Smok4a:-160Kb:0:0:30:3.5e+02
chr17	13680000	13720000	Tcp10c:160Kb:0:0:30:3.5e+02
chr17	15720000	15760000	Chd1:-120Kb:4.2e-06:1.8e-07:29:62
chr17	15760000	15800000	Chd1:-80Kb:3.1e-06:6.5e-08:33:67
chr17	15800000	15840000	4933401D09Rik:40Kb:3.6e-05:1.5e-06:42:72
chr17	15840000	15880000	4933401D09Rik:80Kb:2.9e-06:6e-08:33:67
chr17	15880000	15920000	Prdm9:200Kb:2.2e-06:4.8e-08:25:59
chr17	17680000	17720000	Lix1:160Kb:3.4e-08:7.5e-10:48:1.2e+02
chr17	21400000	21440000	Zfp51:-160Kb:4.1e-05:8.2e-07:31:71
chr17	21400000	21440000	Zfp52:-240Kb:3.4e-05:7e-07:26:66
chr17	21400000	21440000	Zfp54:-160Kb:4.1e-05:8.2e-07:31:71
chr17	21400000	21440000	Zfp677:-120Kb:4.8e-11:9.5e-13:35:93
chr17	21480000	21520000	Vmn1r236:80Kb:8.7e-08:4.9e-09:40:87
chr17	21520000	21560000	Vmn1r236:120Kb:7.7e-12:2.2e-13:35:93
chr17	21560000	21600000	Vmn1r236:160Kb:3.5e-06:3.9e-07:31:71
chr17	21640000	21680000	Vmn1r236:240Kb:3.2e-06:2.7e-07:26:66
chr17	21680000	21720000	Vmn1r236:280Kb:2.3e-05:3.2e-06:21:58
chr17	22680000	22720000	Vmn2r112:-40Kb:1.7e-08:1e-09:52:1.3e+02
chr17	22720000	22760000	Vmn2r111:40Kb:1.2e-09:2.6e-11:52:1.3e+02
chr17	22760000	22800000	Vmn2r112:40Kb:1.7e-08:5.3e-10:52:1.3e+02
chr17	23160000	23200000	Vmn2r113:80Kb:3.1e-14:6.7e-16:35:1.4e+02
chr17	24680000	24720000	Npw:-80Kb:4e-13:9.3e-15:46:1e+02
chr17	24680000	24720000	Nthl1:-80Kb:4e-13:9.3e-15:46:1e+02
chr17	24680000	24720000	Slc9a3r2:-80Kb:4e-13:9.3e-15:46:1e+02
chr17	24680000	24720000	Tsc2:-80Kb:4e-13:9.3e-15:46:1e+02
chr17	24760000	24800000	Pkd1:80Kb:1.5e-08:3.4e-10:46:1e+02
chr17	24840000	24880000	Meiob:-80Kb:2.7e-05:1.9e-06:41:75
chr17	24880000	24920000	Fahd1:-80Kb:5.9e-07:1.2e-08:41:81
chr17	24880000	24920000	Hagh:-80Kb:5.9e-07:1.2e-08:41:81
chr17	24880000	24920000	Meiob:-40Kb:2.2e-13:5.3e-15:57:1.1e+02
chr17	24920000	24960000	Fahd1:-40Kb:1.2e-05:5e-07:57:92
chr17	24920000	24960000	Hagh:-40Kb:1.2e-05:5e-07:57:92
chr17	24920000	24960000	Hs3st6:40Kb:2.2e-13:4.8e-15:57:1.1e+02
chr17	24920000	24960000	Msrb1:80Kb:9e-05:2e-06:41:75
chr17	24920000	24960000	Ndufb10:80Kb:9e-05:2e-06:41:75
chr17	24920000	24960000	Rnf151:80Kb:9e-05:2e-06:41:75
chr17	24920000	24960000	Rpl3l:80Kb:9e-05:2e-06:41:75
chr17	24920000	24960000	Rps2:80Kb:9e-05:2e-06:41:75
chr17	24920000	24960000	Snhg9:80Kb:9e-05:2e-06:41:75
chr17	24920000	24960000	Snora64:80Kb:9e-05:2e-06:41:75
chr17	24920000	24960000	Snora78:80Kb:9e-05:2e-06:41:75
chr17	24920000	24960000	Tbl3:80Kb:9e-05:2e-06:41:75
chr17	24960000	25000000	Hs3st6:80Kb:3.5e-07:1.5e-08:41:81
chr17	24960000	25000000	Meiob:40Kb:1.3e-05:6.3e-07:57:92
chr17	26280000	26320000	Itfg3:-80Kb:3.8e-06:7.7e-08:48:83
chr17	26280000	26320000	Luc7l:-80Kb:3.8e-06:7.7e-08:48:83
chr17	28520000	28560000	Fkbp5:-80Kb:3.6e-09:7.6e-11:50:1e+02
chr17	28560000	28600000	Fkbp5:-40Kb:4.5e-06:1.9e-07:67:1.1e+02
chr17	33720000	33760000	Hnrnpm:-80Kb:3.5e-06:7.1e-08:61:1e+02
chr17	33720000	33760000	Pram1:-40Kb:3.7e-10:7.4e-12:80:1.4e+02
chr17	33720000	33760000	Zfp414:-40Kb:3.7e-10:7.4e-12:80:1.4e+02
chr17	34000000	34040000	BC033916:-40Kb:5.9e-05:2.4e-06:80:1.2e+02
chr17	34000000	34040000	BC051226:-40Kb:5.9e-05:2.4e-06:80:1.2e+02
chr17	34000000	34040000	Daxx:-40Kb:5.9e-05:2.4e-06:80:1.2e+02
chr17	34000000	34040000	H2-K1:-120Kb:5.2e-10:1.2e-11:10:69
chr17	34000000	34040000	H2-Ke2:-40Kb:5.9e-05:2.4e-06:80:1.2e+02
chr17	34000000	34040000	Rgl2:-40Kb:5.9e-05:2.4e-06:80:1.2e+02
chr17	34000000	34040000	Tapbp:-40Kb:5.9e-05:2.4e-06:80:1.2e+02
chr17	34000000	34040000	Wdr46:-40Kb:5.9e-05:2.4e-06:80:1.2e+02
chr17	34000000	34040000	Zbtb22:-40Kb:5.9e-05:2.4e-06:80:1.2e+02
chr17	34040000	34080000	AA388235:-40Kb:9.6e-05:4e-06:23:62
chr17	34040000	34080000	B3galt4:-40Kb:9.6e-05:4e-06:23:62
chr17	34040000	34080000	H2-K1:-80Kb:2.7e-07:1.9e-08:14:62
chr17	34040000	34080000	H2-K2:-40Kb:9.6e-05:4e-06:23:62
chr17	34040000	34080000	Kifc1:40Kb:6.8e-05:2.8e-06:80:1.2e+02
chr17	34040000	34080000	Rps18:-40Kb:9.6e-05:4e-06:23:62
chr17	34040000	34080000	Vps52:-40Kb:9.6e-05:4e-06:23:62
chr17	34080000	34120000	BC033916:40Kb:7.3e-05:4.5e-06:23:62
chr17	34080000	34120000	BC051226:40Kb:7.3e-05:4.5e-06:23:62
chr17	34080000	34120000	Daxx:40Kb:7.3e-05:4.5e-06:23:62
chr17	34080000	34120000	H2-K1:-40Kb:3.3e-08:1.5e-09:78:1.3e+02
chr17	34080000	34120000	H2-Ke2:40Kb:7.3e-05:4.5e-06:23:62
chr17	34080000	34120000	Rgl2:40Kb:7.3e-05:4.5e-06:23:62
chr17	34080000	34120000	Tapbp:40Kb:7.3e-05:4.5e-06:23:62
chr17	34080000	34120000	Wdr46:40Kb:7.3e-05:4.5e-06:23:62
chr17	34080000	34120000	Zbtb22:40Kb:7.3e-05:4.5e-06:23:62
chr17	34120000	34160000	AA388235:40Kb:6.4e-08:1.4e-09:78:1.3e+02
chr17	34120000	34160000	B3galt4:40Kb:6.4e-08:1.4e-09:78:1.3e+02
chr17	34120000	34160000	BC033916:80Kb:9.7e-07:2e-08:14:62
chr17	34120000	34160000	BC051226:80Kb:9.7e-07:2e-08:14:62
chr17	34120000	34160000	Daxx:80Kb:9.7e-07:2e-08:14:62
chr17	34120000	34160000	H2-K2:40Kb:6.4e-08:1.4e-09:78:1.3e+02
chr17	34120000	34160000	H2-Ke2:80Kb:9.7e-07:2e-08:14:62
chr17	34120000	34160000	Kifc1:120Kb:9.1e-10:1.9e-11:10:69
chr17	34120000	34160000	Rgl2:80Kb:9.7e-07:2e-08:14:62
chr17	34120000	34160000	Rps18:40Kb:6.4e-08:1.4e-09:78:1.3e+02
chr17	34120000	34160000	Tapbp:80Kb:9.7e-07:2e-08:14:62
chr17	34120000	34160000	Vps52:40Kb:6.4e-08:1.4e-09:78:1.3e+02
chr17	34120000	34160000	Wdr46:80Kb:9.7e-07:2e-08:14:62
chr17	34120000	34160000	Zbtb22:80Kb:9.7e-07:2e-08:14:62
chr17	35240000	35280000	Abhd16a:40Kb:2.5e-05:5.1e-07:0:82
chr17	35240000	35280000	AU023871:40Kb:2.5e-05:5.1e-07:0:82
chr17	35240000	35280000	G6b:40Kb:2.5e-05:5.1e-07:0:82
chr17	35240000	35280000	Ly6g6c:40Kb:2.5e-05:5.1e-07:0:82
chr17	35240000	35280000	Ly6g6d:40Kb:2.5e-05:5.1e-07:0:82
chr17	35240000	35280000	Ly6g6e:40Kb:2.5e-05:5.1e-07:0:82
chr17	35240000	35280000	Ly6g6f:40Kb:2.5e-05:5.1e-07:0:82
chr17	35320000	35360000	Aif1:40Kb:3.7e-06:7.8e-08:0:93
chr17	35320000	35360000	Prrc2a:40Kb:3.7e-06:7.8e-08:0:93
chr17	35360000	35400000	Aif1:80Kb:4.2e-06:1.8e-07:0:91
chr17	35360000	35400000	Prrc2a:80Kb:4.2e-06:1.8e-07:0:91
chr17	36120000	36160000	H2-Bl:-80Kb:3.1e-07:1.3e-08:57:1.8e+02
chr17	36160000	36200000	H2-Bl:-40Kb:7.7e-06:5e-07:1e+02:2.1e+02
chr17	36200000	36240000	A930015D03Rik:80Kb:3.5e-06:7e-08:57:1.8e+02
chr17	36200000	36240000	C920025E04Rik:-40Kb:0:0:1e+02:2.9e+02
chr17	36200000	36240000	Gm11127:40Kb:9.9e-05:2e-06:1e+02:2.1e+02
chr17	36200000	36240000	Gm6034:40Kb:9.9e-05:2e-06:1e+02:2.1e+02
chr17	36200000	36240000	Gm7030:-40Kb:0:0:1e+02:2.9e+02
chr17	36200000	36240000	H2-T10:-40Kb:0:0:1e+02:2.9e+02
chr17	36200000	36240000	H2-T22:40Kb:9.9e-05:2e-06:1e+02:2.1e+02
chr17	36200000	36240000	H2-T23:40Kb:9.9e-05:2e-06:1e+02:2.1e+02
chr17	36200000	36240000	H2-T24:80Kb:3.5e-06:7e-08:57:1.8e+02
chr17	36200000	36240000	H2-T9:40Kb:9.9e-05:2e-06:1e+02:2.1e+02
chr17	36240000	36280000	H2-Bl:40Kb:0:0:1e+02:2.9e+02
chr17	37000000	37040000	Olfr94:-320Kb:1.1e-08:2.4e-10:20:71
chr17	37000000	37040000	Olfr95:-320Kb:1.1e-08:2.4e-10:20:71
chr17	37000000	37040000	Ubd:-320Kb:1.1e-08:2.4e-10:20:71
chr17	38640000	38680000	Gm20410:-40Kb:0:0:44:1.2e+02
chr17	40960000	41000000	Cenpq:-80Kb:5.7e-05:1.1e-06:35:55
chr17	40960000	41000000	Glyatl3:-80Kb:5.7e-05:1.1e-06:35:55
chr17	40960000	41000000	Mut:-80Kb:5.7e-05:1.1e-06:35:55
chr17	43360000	43400000	Tnfrsf21:240Kb:0:0:25:67
chr17	43640000	43680000	1700071M16Rik:-80Kb:0:0:38:83
chr17	45520000	45560000	Cdc5l:-40Kb:0:0:45:1.3e+02
chr17	45600000	45640000	Hsp90ab1:-80Kb:1.5e-07:6.4e-09:50:90
chr17	45600000	45640000	Nfkbie:-80Kb:1.5e-07:6.4e-09:50:90
chr17	45600000	45640000	Slc35b2:-80Kb:1.5e-07:6.4e-09:50:90
chr17	45600000	45640000	Tmem151b:-80Kb:1.5e-07:6.4e-09:50:90
chr17	45680000	45720000	Capn11:-80Kb:0:0:50:1.3e+02
chr17	45680000	45720000	Spats1:80Kb:2e-07:4e-09:50:90
chr17	45720000	45760000	Capn11:-40Kb:1e-06:4.3e-08:71:1.1e+02
chr17	45760000	45800000	Gm7325:40Kb:2.3e-06:4.6e-08:71:1.1e+02
chr17	45760000	45800000	Hsp90ab1:80Kb:0:0:50:1.3e+02
chr17	45760000	45800000	Nfkbie:80Kb:0:0:50:1.3e+02
chr17	45760000	45800000	Slc29a1:40Kb:2.3e-06:4.6e-08:71:1.1e+02
chr17	45760000	45800000	Slc35b2:80Kb:0:0:50:1.3e+02
chr17	45760000	45800000	Tmem151b:80Kb:0:0:50:1.3e+02
chr17	47760000	47800000	Frs3:-40Kb:5.9e-07:1.2e-08:57:1.2e+02
chr17	47760000	47800000	Gm14872:-40Kb:5.9e-07:1.2e-08:57:1.2e+02
chr17	47760000	47800000	Gm14873:-40Kb:5.9e-07:1.2e-08:57:1.2e+02
chr17	47760000	47800000	Tomm6:-40Kb:5.9e-07:1.2e-08:57:1.2e+02
chr17	47800000	47840000	Usp49:40Kb:5.7e-07:1.2e-08:57:1.2e+02
chr17	50880000	50920000	Dazl:480Kb:2e-05:4.4e-07:11:28
chr17	53800000	53840000	Pp2d1:160Kb:9.4e-06:2.1e-07:29:72
chr17	55840000	55880000	Zfp119a:-160Kb:1.2e-08:2.6e-10:24:62
chr17	55840000	55880000	Zfp959:-160Kb:1.2e-08:2.6e-10:24:62
chr17	55960000	56000000	Emr4:80Kb:1.8e-06:3.7e-08:34:68
chr17	56000000	56040000	Pot1b:160Kb:1.4e-08:2.8e-10:24:62
chr17	66360000	66400000	Twsg1:80Kb:7.3e-06:1.6e-07:58:88
chr17	66520000	66560000	Rab12:-320Kb:7.1e-08:1.5e-09:22:57
chr17	69640000	69680000	2410021H03Rik:40Kb:4.1e-06:9.3e-08:36:56
chr17	71880000	71920000	Snord53:-80Kb:6.8e-09:1.4e-10:47:87
chr17	71880000	71920000	Snord92:-80Kb:6.8e-09:1.4e-10:47:87
chr17	71880000	71920000	Wdr43:-80Kb:6.8e-09:1.4e-10:47:87
chr17	71960000	72000000	Spdya:80Kb:7.1e-09:1.6e-10:47:87
chr17	72200000	72240000	Fam179a:200Kb:6.8e-06:1.4e-07:20:52
chr17	75000000	75040000	Birc6:80Kb:1.8e-05:3.8e-07:45:79
chr17	79000000	79040000	Strn:-120Kb:2.7e-10:1.7e-11:0:42
chr17	79040000	79080000	Strn:-80Kb:1.4e-10:5.6e-12:0:43
chr17	79080000	79120000	Strn:-40Kb:1.4e-11:3e-13:0:46
chr17	79160000	79200000	Strn:40Kb:8.2e-07:6.8e-08:0:33
chr17	80360000	80400000	Atl2:80Kb:2.1e-06:4.7e-08:41:80
chr17	80440000	80480000	Galm:-80Kb:1.3e-09:2.7e-11:41:96
chr17	80520000	80560000	Hnrpll:80Kb:7.8e-12:1.7e-13:41:96
chr17	80560000	80600000	Hnrpll:120Kb:3.6e-11:1.5e-12:35:87
chr17	80920000	80960000	Sos1:80Kb:1.2e-06:2.3e-08:50:95
chr17	85240000	85280000	Slc3a1:-160Kb:5.2e-05:2.3e-06:32:58
chr17	85360000	85400000	Slc3a1:-40Kb:2.8e-07:6.2e-09:57:90
chr17	87880000	87920000	1700011E24Rik:80Kb:5.6e-06:1.2e-07:39:78
chr17	87920000	87960000	1700011E24Rik:120Kb:3.9e-05:1.7e-06:34:69
chr18	3040000	3080000	Vmn1r238:-80Kb:0:0:39:1e+02
chr18	6360000	6400000	Kif5b:120Kb:9.6e-08:2.1e-09:31:61
chr18	14840000	14880000	Taf4b:-80Kb:3.5e-05:7.5e-07:32:50
chr18	14880000	14920000	Psma8:40Kb:6.4e-06:1.3e-07:41:61
chr18	14880000	14920000	Ss18:40Kb:6.4e-06:1.3e-07:41:61
chr18	14920000	14960000	Psma8:80Kb:2.3e-05:9.5e-07:32:50
chr18	14920000	14960000	Ss18:80Kb:2.3e-05:9.5e-07:32:50
chr18	20960000	21000000	Ttr:160Kb:4.9e-05:1.1e-06:37:71
chr18	21040000	21080000	Rnf138:-80Kb:2.6e-11:5.7e-13:47:98
chr18	21080000	21120000	Rnf138:-40Kb:1.5e-05:6.8e-07:61:95
chr18	21120000	21160000	Rnf125:40Kb:4.3e-05:9e-07:61:95
chr18	21120000	21160000	Trappc8:80Kb:4.7e-11:1e-12:47:98
chr18	21160000	21200000	Mep1b:-40Kb:1.3e-05:5.5e-07:50:85
chr18	21240000	21280000	Mep1b:40Kb:5.1e-15:1.1e-16:50:1.1e+02
chr18	24200000	24240000	Galnt1:-160Kb:3.4e-10:6.8e-12:40:76
chr18	24440000	24480000	Rprd1a:-240Kb:0:0:29:76
chr18	24640000	24680000	Rprd1a:-40Kb:6.8e-09:3.1e-10:61:95
chr18	31800000	31840000	Polr2d:-120Kb:2.6e-05:1.1e-06:29:57
chr18	31840000	31880000	Polr2d:-80Kb:1.3e-05:2.6e-07:35:65
chr18	32000000	32040000	Wdr33:40Kb:1.1e-05:2.2e-07:57:87
chr18	32240000	32280000	Sft2d3:200Kb:1.7e-07:3.8e-09:31:65
chr18	34880000	34920000	Cdc23:80Kb:7.9e-05:1.6e-06:63:1e+02
chr18	36360000	36400000	6330403M23Rik:-80Kb:4.2e-06:8.5e-08:57:98
chr18	36360000	36400000	Cystm1:-120Kb:6.5e-05:1.4e-06:47:84
chr18	36360000	36400000	Pura:-80Kb:4.2e-06:8.5e-08:57:98
chr18	36760000	36800000	Apbb3:-40Kb:8.3e-05:3.5e-06:80:1.2e+02
chr18	36760000	36800000	Eif4ebp3:-40Kb:8.3e-05:3.5e-06:80:1.2e+02
chr18	36760000	36800000	Slc35a4:-40Kb:8.3e-05:3.5e-06:80:1.2e+02
chr18	36760000	36800000	Sra1:-40Kb:8.3e-05:3.5e-06:80:1.2e+02
chr18	36800000	36840000	Cd14:-80Kb:1.9e-10:3.9e-12:57:1.1e+02
chr18	36800000	36840000	Ik:-80Kb:1.9e-10:3.9e-12:57:1.1e+02
chr18	36800000	36840000	Ndufa2:-80Kb:1.9e-10:3.9e-12:57:1.1e+02
chr18	36800000	36840000	Tmco6:-80Kb:1.9e-10:3.9e-12:57:1.1e+02
chr18	36800000	36840000	Wdr55:-80Kb:1.9e-10:3.9e-12:57:1.1e+02
chr18	36880000	36920000	Apbb3:80Kb:2.1e-10:4.3e-12:57:1.1e+02
chr18	36880000	36920000	Eif4ebp3:80Kb:2.1e-10:4.3e-12:57:1.1e+02
chr18	36880000	36920000	Slc35a4:80Kb:2.1e-10:4.3e-12:57:1.1e+02
chr18	36880000	36920000	Sra1:80Kb:2.1e-10:4.3e-12:57:1.1e+02
chr18	38000000	38040000	Pcdhga10:120Kb:8.8e-08:1.9e-09:46:1.1e+02
chr18	38000000	38040000	Pcdhga11:120Kb:8.8e-08:1.9e-09:46:1.1e+02
chr18	38000000	38040000	Pcdhga12:80Kb:6.7e-09:1.4e-10:54:1.3e+02
chr18	38000000	38040000	Pcdhga8:120Kb:8.8e-08:1.9e-09:46:1.1e+02
chr18	38000000	38040000	Pcdhga9:120Kb:8.8e-08:1.9e-09:46:1.1e+02
chr18	38000000	38040000	Pcdhgb4:120Kb:8.8e-08:1.9e-09:46:1.1e+02
chr18	38000000	38040000	Pcdhgb5:120Kb:8.8e-08:1.9e-09:46:1.1e+02
chr18	38000000	38040000	Pcdhgb6:120Kb:8.8e-08:1.9e-09:46:1.1e+02
chr18	38000000	38040000	Pcdhgb7:120Kb:8.8e-08:1.9e-09:46:1.1e+02
chr18	38000000	38040000	Pcdhgb8:80Kb:6.7e-09:1.4e-10:54:1.3e+02
chr18	46480000	46520000	Eif1a:-240Kb:6.8e-08:1.4e-09:27:56
chr18	46480000	46520000	Fem1c:-200Kb:1.5e-14:3.3e-16:32:72
chr18	46480000	46520000	Ticam2:-240Kb:6.8e-08:1.4e-09:27:56
chr18	46480000	46520000	Tmed7:-240Kb:6.8e-08:1.4e-09:27:56
chr18	46760000	46800000	Ap3s1:-120Kb:1.1e-14:2.2e-16:40:81
chr18	46760000	46800000	Atg12:-120Kb:1.1e-14:2.2e-16:40:81
chr18	46760000	46800000	Cdo1:-120Kb:1.1e-14:2.2e-16:40:81
chr18	46800000	46840000	Ap3s1:-80Kb:8.4e-05:3.5e-06:47:70
chr18	46800000	46840000	Atg12:-80Kb:8.4e-05:3.5e-06:47:70
chr18	46800000	46840000	Cdo1:-80Kb:8.4e-05:3.5e-06:47:70
chr18	55000000	55040000	Zfp608:-120Kb:5.2e-07:1.3e-08:23:39
chr18	56760000	56800000	Lmnb1:-80Kb:9.6e-07:3.9e-08:40:70
chr18	56800000	56840000	Lmnb1:-40Kb:0:0:52:1.1e+02
chr18	56880000	56920000	Lmnb1:40Kb:2e-06:1.2e-07:52:80
chr18	60880000	60920000	Rps14:-40Kb:7.8e-08:1.6e-09:57:99
chr18	61720000	61760000	Gm20748:-40Kb:0:0:57:1.2e+02
chr18	61720000	61760000	Mir143:-80Kb:2.2e-07:4.5e-09:42:83
chr18	61720000	61760000	Mir143hg:-80Kb:2.2e-07:4.5e-09:42:83
chr18	61720000	61760000	Mir145:-80Kb:2.2e-07:4.5e-09:42:83
chr18	62800000	62840000	Spink7:80Kb:9.3e-06:1.9e-07:33:60
chr18	66040000	66080000	Sec11c:80Kb:7e-11:1.4e-12:45:95
chr18	67760000	67800000	Afg3l2:160Kb:3.4e-08:6.9e-10:38:90
chr18	67760000	67800000	Slmo1:160Kb:3.4e-08:6.9e-10:38:90
chr18	73480000	73520000	Mex3c:-240Kb:4.3e-05:2e-06:17:34
chr18	73760000	73800000	Mex3c:40Kb:2.9e-06:6.8e-08:32:52
chr18	74560000	74600000	Cxxc1:200Kb:8.5e-06:2e-07:24:51
chr18	74560000	74600000	Ska1:200Kb:8.5e-06:2e-07:24:51
chr18	74960000	75000000	Lipg:-160Kb:6.3e-11:1.4e-12:26:68
chr18	75000000	75040000	Lipg:-120Kb:5.1e-06:2.2e-07:29:59
chr18	82920000	82960000	4930592I03Rik:-160Kb:1.2e-06:2.3e-08:27:64
chr18	82920000	82960000	Zfp516:-160Kb:1.2e-06:2.3e-08:27:64
chr18	83080000	83120000	2210420H20Rik:160Kb:1.7e-06:3.8e-08:27:64
chr18	83120000	83160000	2210420H20Rik:200Kb:2.9e-05:1.2e-06:21:53
chr18	83120000	83160000	Mir5112:240Kb:2.8e-07:6e-09:17:56
chr18	84800000	84840000	Cndp2:-40Kb:6.2e-07:4.5e-08:39:65
chr18	84840000	84880000	Cndp1:40Kb:1.9e-06:4.1e-08:39:65
chr18	84840000	84880000	Fbxo15:-240Kb:9.2e-07:6.2e-08:19:45
chr18	84960000	85000000	Cndp2:120Kb:0:0:25:68
chr18	84960000	85000000	Fbxo15:-120Kb:8.9e-14:2e-15:25:64
chr18	85000000	85040000	Fbxo15:-80Kb:5.6e-13:2.5e-14:30:67
chr18	85040000	85080000	Cndp2:200Kb:5.5e-05:5.3e-06:20:42
chr18	85040000	85080000	Cyb5:40Kb:1.4e-06:6.3e-08:39:65
chr18	85080000	85120000	Cndp2:240Kb:4.6e-07:2.2e-08:19:45
chr18	85080000	85120000	Cyb5:80Kb:2.2e-13:4.9e-15:30:67
chr19	5160000	5200000	Pacs1:-80Kb:1.2e-09:2.4e-11:59:1.3e+02
chr19	9680000	9720000	Stxbp3b:80Kb:3.1e-09:6.2e-11:43:1.3e+02
chr19	10400000	10440000	Cpsf7:-160Kb:3.6e-05:2.5e-06:39:80
chr19	10400000	10440000	Sdhaf2:-160Kb:3.6e-05:2.5e-06:39:80
chr19	10480000	10520000	Cpsf7:-80Kb:3.6e-05:2.3e-06:53:94
chr19	10480000	10520000	Sdhaf2:-80Kb:3.6e-05:2.3e-06:53:94
chr19	10520000	10560000	Cpsf7:-40Kb:1e-06:2.3e-08:73:1.2e+02
chr19	10520000	10560000	Sdhaf2:-40Kb:1e-06:2.3e-08:73:1.2e+02
chr19	10560000	10600000	Lrrc10b:40Kb:1.5e-06:3e-08:73:1.2e+02
chr19	10560000	10600000	Ppp1r32:40Kb:1.5e-06:3e-08:73:1.2e+02
chr19	10600000	10640000	Ddb1:-80Kb:1.2e-11:2.6e-13:53:1.1e+02
chr19	10600000	10640000	Vwce:-80Kb:1.2e-11:2.6e-13:53:1.1e+02
chr19	10680000	10720000	Tmem216:80Kb:3.8e-09:8e-11:53:1.1e+02
chr19	18720000	18760000	D030056L22Rik:-40Kb:8.3e-08:1.7e-09:44:70
chr19	18760000	18800000	2410127L17Rik:40Kb:1.2e-07:2.4e-09:44:70
chr19	18880000	18920000	Trpm6:80Kb:2.5e-07:5e-09:35:59
chr19	23080000	23120000	Klf9:-120Kb:3.1e-07:2e-08:36:69
chr19	23080000	23120000	Mir1192:-120Kb:3.1e-07:2e-08:36:69
chr19	23120000	23160000	Klf9:-80Kb:5.2e-15:1.1e-16:42:93
chr19	23120000	23160000	Mir1192:-80Kb:5.2e-15:1.1e-16:42:93
chr19	23160000	23200000	Klf9:-40Kb:7.9e-15:3.3e-16:57:1.1e+02
chr19	23160000	23200000	Mir1192:-40Kb:7.9e-15:3.3e-16:57:1.1e+02
chr19	24240000	24280000	Fxn:-80Kb:8.2e-10:1.8e-11:41:76
chr19	24240000	24280000	Tjp2:-40Kb:1.4e-12:2.9e-14:54:94
chr19	25520000	25560000	Dmrt3:-160Kb:3e-14:6.7e-16:33:70
chr19	25560000	25600000	Dmrt3:-120Kb:2.5e-06:1.6e-07:38:61
chr19	25600000	25640000	Dmrt3:-80Kb:4.7e-08:2.1e-09:42:69
chr19	25680000	25720000	Dmrt1:120Kb:7.6e-06:1.5e-07:38:61
chr19	27040000	27080000	Gm815:80Kb:3.1e-05:1.2e-06:31:47
chr19	27080000	27120000	Gm815:120Kb:3.1e-05:1.5e-06:27:43
chr19	33600000	33640000	Lipo1:-40Kb:1.3e-07:2.7e-09:52:88
chr19	37080000	37120000	4931408D14Rik:-240Kb:1.7e-06:3.8e-08:32:60
chr19	37920000	37960000	Cyp26a1:160Kb:1.3e-07:2.9e-09:33:64
chr19	37920000	37960000	Cyp26c1:160Kb:1.3e-07:2.9e-09:33:64
chr19	37960000	38000000	Cyp26a1:200Kb:1.5e-06:6.8e-08:30:58
chr19	37960000	38000000	Cyp26c1:200Kb:1.5e-06:6.8e-08:30:58
chr19	38920000	38960000	Noc3l:40Kb:1.1e-09:2.2e-11:58:97
chr19	38920000	38960000	Tbc1d12:40Kb:1.1e-09:2.2e-11:58:97
chr19	42040000	42080000	Ankrd2:-40Kb:6.7e-05:1.4e-06:70:1e+02
chr19	42080000	42120000	Mms19:40Kb:6.6e-05:1.4e-06:70:1e+02
chr19	42080000	42120000	Ubtd1:40Kb:6.6e-05:1.4e-06:70:1e+02
chr19	43600000	43640000	Nkx2-3:-80Kb:8.6e-07:1.7e-08:54:95
chr19	44280000	44320000	Mir5114:-80Kb:5.7e-07:1.2e-08:47:91
chr19	44280000	44320000	Scd2:-80Kb:5.7e-07:1.2e-08:47:91
chr19	44320000	44360000	Mir5114:-40Kb:3.2e-06:1.3e-07:62:1e+02
chr19	44320000	44360000	Scd2:-40Kb:3.2e-06:1.3e-07:62:1e+02
chr19	46160000	46200000	Nfkb2:-200Kb:5.4e-05:1.1e-06:39:88
chr19	46320000	46360000	Elovl3:120Kb:4.3e-11:9.3e-13:49:1e+02
chr19	46320000	46360000	Gbf1:120Kb:4.3e-11:9.3e-13:49:1e+02
chr19	46320000	46360000	Pitx3:120Kb:4.3e-11:9.3e-13:49:1e+02
chr19	46720000	46760000	Cnnm2:-80Kb:1.9e-09:4.4e-11:58:1.2e+02
chr19	46800000	46840000	Cyp17a1:80Kb:2.6e-09:5.5e-11:58:1.2e+02
chr19	53400000	53440000	1700001K23Rik:80Kb:3e-08:6.6e-10:47:84
chr19	53440000	53480000	Dusp5:-160Kb:5.1e-06:1.1e-07:37:69
chr19	53440000	53480000	Smc3:-200Kb:4.6e-12:1e-13:33:77
chr19	53480000	53520000	Dusp5:-120Kb:1.7e-05:7.3e-07:41:70
chr19	53480000	53520000	Smc3:-160Kb:2.8e-10:1.3e-11:37:78
chr19	53600000	53640000	Smndc1:160Kb:1.6e-06:1.1e-07:37:69
chr19	53640000	53680000	Smndc1:200Kb:5.8e-12:1.3e-13:33:77
chr19	53680000	53720000	Smndc1:240Kb:7.1e-07:3.3e-08:27:59
chr19	53800000	53840000	Rbm20:80Kb:3.8e-07:7.9e-09:47:81
chr19	55280000	55320000	Vti1a:-80Kb:0:0:28:67
chr19	55280000	55320000	Zdhhc6:-80Kb:0:0:28:67
chr19	55360000	55400000	Gucy2g:80Kb:0:0:28:67
chr2	4760000	4800000	Bend7:160Kb:2.2e-08:4.7e-10:26:66
chr2	9920000	9960000	4930412O13Rik:120Kb:1.2e-07:2.5e-09:25:55
chr2	9920000	9960000	9230102O04Rik:120Kb:1.2e-07:2.5e-09:25:55
chr2	9920000	9960000	Gata3:120Kb:1.2e-07:2.5e-09:25:55
chr2	10160000	10200000	Atp5c1:160Kb:4.1e-05:1.7e-06:29:54
chr2	10160000	10200000	Itih2:120Kb:2.4e-07:1e-08:29:58
chr2	10160000	10200000	Itih5:120Kb:2.4e-07:1e-08:29:58
chr2	10160000	10200000	Kin:160Kb:4.1e-05:1.7e-06:29:54
chr2	10200000	10240000	Atp5c1:200Kb:0:0:23:66
chr2	10200000	10240000	Itih2:160Kb:2e-11:4.2e-13:26:63
chr2	10200000	10240000	Itih5:160Kb:2e-11:4.2e-13:26:63
chr2	10200000	10240000	Kin:200Kb:0:0:23:66
chr2	10520000	10560000	Mir297a-3:120Kb:5.8e-08:1.3e-09:29:62
chr2	10520000	10560000	Mir297b:120Kb:5.8e-08:1.3e-09:29:62
chr2	10520000	10560000	Mir297c:120Kb:5.8e-08:1.3e-09:29:62
chr2	10520000	10560000	Mir466:120Kb:5.8e-08:1.3e-09:29:62
chr2	10520000	10560000	Mir466g:120Kb:5.8e-08:1.3e-09:29:62
chr2	10520000	10560000	Mir467a-10:120Kb:5.8e-08:1.3e-09:29:62
chr2	10520000	10560000	Mir467a-3:120Kb:5.8e-08:1.3e-09:29:62
chr2	10520000	10560000	Mir467a-6:120Kb:5.8e-08:1.3e-09:29:62
chr2	10520000	10560000	Mir467b:120Kb:5.8e-08:1.3e-09:29:62
chr2	10520000	10560000	Mir467d:120Kb:5.8e-08:1.3e-09:29:62
chr2	10520000	10560000	Mir669c:120Kb:5.8e-08:1.3e-09:29:62
chr2	10520000	10560000	Mir669h:120Kb:5.8e-08:1.3e-09:29:62
chr2	10520000	10560000	Mir669i:120Kb:5.8e-08:1.3e-09:29:62
chr2	10520000	10560000	Mir669m-1:120Kb:5.8e-08:1.3e-09:29:62
chr2	10520000	10560000	Mir669m-2:120Kb:5.8e-08:1.3e-09:29:62
chr2	10520000	10560000	Mir669p-1:120Kb:5.8e-08:1.3e-09:29:62
chr2	10520000	10560000	Mir669p-2:120Kb:5.8e-08:1.3e-09:29:62
chr2	11400000	11440000	Gm13293:160Kb:4.7e-06:1e-07:27:54
chr2	17840000	17880000	Mllt10:-120Kb:1.6e-05:7.7e-07:34:58
chr2	17840000	17880000	Skida1:-120Kb:1.6e-05:7.7e-07:34:58
chr2	18000000	18040000	Mllt10:40Kb:2.8e-12:6.6e-14:52:90
chr2	18000000	18040000	Skida1:40Kb:2.8e-12:6.6e-14:52:90
chr2	18040000	18080000	Mllt10:80Kb:9.7e-05:6.9e-06:40:62
chr2	18040000	18080000	Skida1:80Kb:9.7e-05:6.9e-06:40:62
chr2	22760000	22800000	Abi1:-120Kb:8.7e-11:7.3e-12:0:53
chr2	22760000	22800000	Acbd5:-160Kb:1.7e-10:1.1e-11:0:52
chr2	22800000	22840000	Abi1:-80Kb:6.3e-13:2.6e-14:0:59
chr2	22800000	22840000	Acbd5:-120Kb:2.6e-08:2.2e-09:0:46
chr2	22840000	22880000	Abi1:-40Kb:3e-12:1.9e-13:0:57
chr2	22840000	22880000	Acbd5:-80Kb:2.6e-11:1.1e-12:0:55
chr2	22880000	22920000	Acbd5:-40Kb:5.2e-15:1.1e-16:0:64
chr2	22920000	22960000	Abi1:40Kb:1.1e-14:2.2e-16:0:64
chr2	25080000	25120000	AA543186:-80Kb:1e-05:4.4e-07:53:86
chr2	25080000	25120000	Grin1:-80Kb:1e-05:4.4e-07:53:86
chr2	25080000	25120000	Man1b1:-80Kb:1e-05:4.4e-07:53:86
chr2	25120000	25160000	AA543186:-40Kb:6.2e-12:1.3e-13:70:1.2e+02
chr2	25120000	25160000	Grin1:-40Kb:6.2e-12:1.3e-13:70:1.2e+02
chr2	25120000	25160000	Man1b1:-40Kb:6.2e-12:1.3e-13:70:1.2e+02
chr2	25160000	25200000	2310002J15Rik:80Kb:8.7e-06:1.8e-07:53:86
chr2	25160000	25200000	Anapc2:40Kb:5.4e-12:1.2e-13:70:1.2e+02
chr2	25160000	25200000	E130003G02Rik:40Kb:5.4e-12:1.2e-13:70:1.2e+02
chr2	25160000	25200000	Gm757:80Kb:8.7e-06:1.8e-07:53:86
chr2	25160000	25200000	Lrrc26:40Kb:5.4e-12:1.2e-13:70:1.2e+02
chr2	25160000	25200000	Ndor1:80Kb:8.7e-06:1.8e-07:53:86
chr2	25160000	25200000	Rnf208:80Kb:8.7e-06:1.8e-07:53:86
chr2	25160000	25200000	Slc34a3:80Kb:8.7e-06:1.8e-07:53:86
chr2	25160000	25200000	Ssna1:40Kb:5.4e-12:1.2e-13:70:1.2e+02
chr2	25160000	25200000	Tmem203:80Kb:8.7e-06:1.8e-07:53:86
chr2	25160000	25200000	Tmem210:40Kb:5.4e-12:1.2e-13:70:1.2e+02
chr2	25160000	25200000	Tprn:80Kb:8.7e-06:1.8e-07:53:86
chr2	25160000	25200000	Tubb4b:80Kb:8.7e-06:1.8e-07:53:86
chr2	26000000	26040000	4932418E24Rik:-120Kb:1e-05:2.3e-07:35:70
chr2	26240000	26280000	Egfl7:-160Kb:6.6e-05:1.4e-06:31:63
chr2	26400000	26440000	Inpp5e:160Kb:9.9e-05:2.2e-06:31:63
chr2	26400000	26440000	Pmpca:160Kb:9.9e-05:2.2e-06:31:63
chr2	26400000	26440000	Sdccag3:160Kb:9.9e-05:2.2e-06:31:63
chr2	26440000	26480000	Fam69b:-40Kb:4.8e-05:2.1e-06:56:87
chr2	26440000	26480000	Snhg7:-40Kb:4.8e-05:2.1e-06:56:87
chr2	26440000	26480000	Snora17:-40Kb:4.8e-05:2.1e-06:56:87
chr2	26440000	26480000	Snora43:-40Kb:4.8e-05:2.1e-06:56:87
chr2	26480000	26520000	Abo:-240Kb:1.6e-06:3.7e-08:27:63
chr2	26480000	26520000	Agpat2:40Kb:9.2e-05:1.9e-06:56:87
chr2	26480000	26520000	Mir126:40Kb:9.2e-05:1.9e-06:56:87
chr2	26480000	26520000	Surf6:-240Kb:1.6e-06:3.7e-08:27:63
chr2	26560000	26600000	Lcn4:40Kb:1.3e-09:3e-11:56:1e+02
chr2	26600000	26640000	Lcn4:80Kb:8e-07:3.5e-08:43:79
chr2	26720000	26760000	Fam69b:240Kb:2e-06:4.4e-08:27:63
chr2	26720000	26760000	Snhg7:240Kb:2e-06:4.4e-08:27:63
chr2	26720000	26760000	Snora17:240Kb:2e-06:4.4e-08:27:63
chr2	26720000	26760000	Snora43:240Kb:2e-06:4.4e-08:27:63
chr2	27120000	27160000	Vav2:-160Kb:2.7e-05:5.3e-07:33:62
[truncated: 1,908 more rows]
