# Supplementary material for: Promoter-enhancer interactions identified from Hi-C data using probabilistic models and hierarchical topological domains
Source: Nat Commun. 2017 Dec 21;8:2237. doi: 10.1038/s41467-017-02386-3 (PMC5740158; doi:10.1038/s41467-017-02386-3)
Supplement: Supplementary file 5 — Supplementary Data 2 [file 41467_2017_2386_MOESM5_ESM.zip › pombo_ESC_HindIII.enh_1e-10.bed]

chr1	62700000	62800000	4930487H11Rik:-100Kb:2e-12:1.1e-13:3.4e+03:9.7e+03
chr1	62800000	62900000	Nrp2:100Kb:1.7e-12:9.2e-14:3.4e+03:9.7e+03
chr1	84700000	84800000	Fbxo36:-100Kb:1.2e-14:6.7e-16:3.7e+03:8.3e+03
chr1	84700000	84800000	Trip12:-100Kb:1.2e-14:6.7e-16:3.7e+03:8.3e+03
chr1	175700000	175800000	Ifi203:-100Kb:0:0:5.4e+03:2.2e+04
chr1	175700000	175800000	Mnda:-100Kb:0:0:5.4e+03:2.2e+04
chr1	175700000	175800000	Mndal:-100Kb:0:0:5.4e+03:2.2e+04
chr10	18100000	18200000	Hebp2:-100Kb:1.9e-11:1.1e-12:4.4e+03:8.5e+03
chr10	18200000	18300000	Nhsl1:100Kb:2.5e-11:1.4e-12:4.4e+03:8.5e+03
chr10	21900000	22000000	C920009B18Rik:-100Kb:1.3e-12:7e-14:6.6e+03:1.8e+04
chr10	21900000	22000000	Gm10825:-200Kb:3e-11:1.5e-12:3.8e+03:1.4e+04
chr10	21900000	22000000	Raet1d:-100Kb:1.3e-12:7e-14:6.6e+03:1.8e+04
chr10	22000000	22100000	H60b:100Kb:1.8e-12:9.7e-14:6.6e+03:1.8e+04
chr10	22100000	22200000	H60b:200Kb:4.2e-11:4.5e-12:3.8e+03:1.4e+04
chr10	107800000	107900000	Pawr:100Kb:1.2e-11:6.6e-13:4e+03:8.4e+03
chr10	117600000	117700000	Iltifb:-100Kb:0:0:4.9e+03:2.2e+04
chr10	117700000	117800000	Il22:100Kb:0:0:4.9e+03:2.2e+04
chr11	3200000	3300000	Drg1:100Kb:2.4e-11:1.2e-12:7.6e+03:1.1e+04
chr11	3200000	3300000	Eif4enif1:100Kb:2.4e-11:1.2e-12:7.6e+03:1.1e+04
chr11	3200000	3300000	Patz1:100Kb:2.4e-11:1.2e-12:7.6e+03:1.1e+04
chr11	11800000	11900000	1700042O10Rik:100Kb:5.1e-11:2.7e-12:3.7e+03:7.2e+03
chr11	11800000	11900000	Ddc:100Kb:5.1e-11:2.7e-12:3.7e+03:7.2e+03
chr11	11800000	11900000	Fignl1:100Kb:5.1e-11:2.7e-12:3.7e+03:7.2e+03
chr11	45800000	45900000	Nipal4:-100Kb:3.9e-13:2.1e-14:0:8.5e+03
chr11	45900000	46000000	Adam19:100Kb:3.9e-13:2.2e-14:0:8.5e+03
chr12	22700000	22800000	2410018L13Rik:-200Kb:0:0:5.3e+02:7.3e+03
chr12	103800000	103900000	AK010878:-100Kb:2.4e-12:1.4e-13:6.2e+03:1.3e+04
chr12	103800000	103900000	Gm20604:-100Kb:2.4e-12:1.4e-13:6.2e+03:1.3e+04
chr12	103800000	103900000	Itpk1:-100Kb:2.4e-12:1.4e-13:6.2e+03:1.3e+04
chr12	103800000	103900000	Mir1936:-100Kb:2.4e-12:1.4e-13:6.2e+03:1.3e+04
chr12	103800000	103900000	Moap1:-100Kb:2.4e-12:1.4e-13:6.2e+03:1.3e+04
chr12	103800000	103900000	Tmem251:-100Kb:2.4e-12:1.4e-13:6.2e+03:1.3e+04
chr12	103800000	103900000	Ubr7:-100Kb:2.4e-12:1.4e-13:6.2e+03:1.3e+04
chr12	105000000	105100000	Serpina1a:-100Kb:0:0:6.2e+03:3.6e+04
chr12	105000000	105100000	Serpina1c:-100Kb:0:0:6.2e+03:3.6e+04
chr12	105000000	105100000	Serpina1e:-100Kb:0:0:6.2e+03:3.6e+04
chr12	105100000	105200000	Serpina1d:100Kb:0:0:6.2e+03:3.6e+04
chr13	12700000	12800000	Gpr137b:-700Kb:0:0:4.9e+02:1e+04
chr13	13400000	13500000	Gpr137b-ps:700Kb:2.1e-15:1.1e-16:4.9e+02:1e+04
chr13	23500000	23600000	Hist1h1d:-100Kb:3.1e-14:1.9e-15:3.2e+03:9.4e+03
chr13	23500000	23600000	Hist1h2ad:-100Kb:3.1e-14:1.9e-15:3.2e+03:9.4e+03
chr13	23500000	23600000	Hist1h2ae:-100Kb:3.1e-14:1.9e-15:3.2e+03:9.4e+03
chr13	23500000	23600000	Hist1h2af:-100Kb:3.1e-14:1.9e-15:3.2e+03:9.4e+03
chr13	23500000	23600000	Hist1h2bf:-100Kb:3.1e-14:1.9e-15:3.2e+03:9.4e+03
chr13	23500000	23600000	Hist1h2bg:-100Kb:3.1e-14:1.9e-15:3.2e+03:9.4e+03
chr13	23500000	23600000	Hist1h2bh:-100Kb:3.1e-14:1.9e-15:3.2e+03:9.4e+03
chr13	23500000	23600000	Hist1h3d:-100Kb:3.1e-14:1.9e-15:3.2e+03:9.4e+03
chr13	23500000	23600000	Hist1h3e:-100Kb:3.1e-14:1.9e-15:3.2e+03:9.4e+03
chr13	23500000	23600000	Hist1h3f:-100Kb:3.1e-14:1.9e-15:3.2e+03:9.4e+03
chr13	23500000	23600000	Hist1h3g:-100Kb:3.1e-14:1.9e-15:3.2e+03:9.4e+03
chr13	23500000	23600000	Hist1h4d:-100Kb:3.1e-14:1.9e-15:3.2e+03:9.4e+03
chr13	23500000	23600000	Hist1h4f:-100Kb:3.1e-14:1.9e-15:3.2e+03:9.4e+03
chr13	23500000	23600000	Hist1h4h:-100Kb:3.1e-14:1.9e-15:3.2e+03:9.4e+03
chr13	23600000	23700000	Abt1:100Kb:2.5e-14:1.3e-15:3.2e+03:9.4e+03
chr13	23600000	23700000	Btn1a1:100Kb:2.5e-14:1.3e-15:3.2e+03:9.4e+03
chr13	23600000	23700000	Btn2a2:100Kb:2.5e-14:1.3e-15:3.2e+03:9.4e+03
chr13	23600000	23700000	C230035I16Rik:100Kb:2.5e-14:1.3e-15:3.2e+03:9.4e+03
chr14	7300000	7400000	Gm10406:-500Kb:1.4e-13:7.9e-15:5.3e+02:1.3e+04
chr14	8800000	8900000	Pxk:-100Kb:4.4e-11:2.4e-12:4.7e+03:9.5e+03
chr14	8800000	8900000	Rpp14:-100Kb:4.4e-11:2.4e-12:4.7e+03:9.5e+03
chr14	21500000	21600000	Camk2g:-100Kb:2.6e-14:1.7e-15:6.2e+02:9.3e+03
chr14	21500000	21600000	Plau:-100Kb:2.6e-14:1.7e-15:6.2e+02:9.3e+03
chr14	21600000	21700000	6230400D17Rik:100Kb:3.3e-14:1.9e-15:6.2e+02:9.3e+03
chr14	21600000	21700000	Chchd1:100Kb:3.3e-14:1.9e-15:6.2e+02:9.3e+03
chr14	21600000	21700000	Fut11:100Kb:3.3e-14:1.9e-15:6.2e+02:9.3e+03
chr14	21600000	21700000	Ndst2:100Kb:3.3e-14:1.9e-15:6.2e+02:9.3e+03
chr14	21600000	21700000	Zswim8:100Kb:3.3e-14:1.9e-15:6.2e+02:9.3e+03
chr14	42000000	42100000	Mat1a:100Kb:0:0:5.2e+02:7e+03
chr14	42000000	42100000	Mbl1:100Kb:0:0:5.2e+02:7e+03
chr14	42000000	42100000	Sftpa1:100Kb:0:0:5.2e+02:7e+03
chr14	42000000	42100000	Sftpd:100Kb:0:0:5.2e+02:7e+03
chr14	58400000	58500000	Lats2:100Kb:7.7e-11:4.1e-12:5.6e+03:1.2e+04
chr15	31200000	31300000	Ropn1l:-100Kb:2.6e-12:1.6e-13:3.4e+03:7.2e+03
chr15	31300000	31400000	Ankrd33b:100Kb:7.9e-13:4.7e-14:3.4e+03:7.2e+03
chr15	61900000	62000000	Myc:100Kb:1.6e-11:9.8e-13:3e+03:6.8e+03
chr15	61900000	62000000	Pvt1:100Kb:1.6e-11:9.8e-13:3e+03:6.8e+03
chr16	20500000	20600000	Alg3:-100Kb:2e-15:1.1e-16:5.7e+03:1.4e+04
chr16	20500000	20600000	Camk2n2:-100Kb:2e-15:1.1e-16:5.7e+03:1.4e+04
chr16	20500000	20600000	Ece2:-100Kb:2e-15:1.1e-16:5.7e+03:1.4e+04
chr16	20500000	20600000	Eif4g1:-100Kb:2e-15:1.1e-16:5.7e+03:1.4e+04
chr16	20500000	20600000	Fam131a:-100Kb:2e-15:1.1e-16:5.7e+03:1.4e+04
chr16	20500000	20600000	Mir1224:-100Kb:2e-15:1.1e-16:5.7e+03:1.4e+04
chr16	20500000	20600000	Psmd2:-100Kb:2e-15:1.1e-16:5.7e+03:1.4e+04
chr16	20500000	20600000	Snord66:-100Kb:2e-15:1.1e-16:5.7e+03:1.4e+04
chr16	20600000	20700000	Abcf3:100Kb:4e-15:2.2e-16:5.7e+03:1.4e+04
chr16	20600000	20700000	Ap2m1:100Kb:4e-15:2.2e-16:5.7e+03:1.4e+04
chr16	20600000	20700000	Dvl3:100Kb:4e-15:2.2e-16:5.7e+03:1.4e+04
chr16	20600000	20700000	Gm15760:100Kb:4e-15:2.2e-16:5.7e+03:1.4e+04
chr16	20600000	20700000	Vwa5b2:100Kb:4e-15:2.2e-16:5.7e+03:1.4e+04
chr16	59400000	59500000	Crybg3:-100Kb:1.4e-14:7.8e-16:3.6e+03:8.7e+03
chr16	59500000	59600000	1700022E09Rik:100Kb:5.2e-14:2.9e-15:3.6e+03:8.7e+03
chr16	59500000	59600000	Gabrr3:100Kb:5.2e-14:2.9e-15:3.6e+03:8.7e+03
chr16	59500000	59600000	Mina:100Kb:5.2e-14:2.9e-15:3.6e+03:8.7e+03
chr16	95800000	95900000	1600002D24Rik:-300Kb:1.4e-14:8.9e-16:2e+03:7.4e+03
chr17	13600000	13700000	Gm10512:300Kb:0:0:2.2e+03:1.4e+04
chr17	13600000	13700000	Unc93a:300Kb:0:0:2.2e+03:1.4e+04
chr17	18900000	19000000	Vmn2r96:200Kb:4.7e-11:2.5e-12:2.6e+03:7.2e+03
chr17	22300000	22400000	Zfp758:-100Kb:4.2e-15:2.2e-16:4.9e+03:1.3e+04
chr17	22300000	22400000	Zfp944:-100Kb:4.2e-15:2.2e-16:4.9e+03:1.3e+04
chr17	22400000	22500000	Gm4944:100Kb:2.8e-14:1.6e-15:4.9e+03:1.3e+04
chr17	22400000	22500000	Zfp947:100Kb:2.8e-14:1.6e-15:4.9e+03:1.3e+04
chr17	23800000	23900000	Flywch1:-100Kb:8.7e-13:4.7e-14:2.2e+03:1.3e+04
chr17	23800000	23900000	Flywch2:-100Kb:8.7e-13:4.7e-14:2.2e+03:1.3e+04
chr17	23800000	23900000	Prss32:-100Kb:8.7e-13:4.7e-14:2.2e+03:1.3e+04
chr17	23800000	23900000	Prss33:-100Kb:8.7e-13:4.7e-14:2.2e+03:1.3e+04
chr17	23800000	23900000	Prss41:-100Kb:8.7e-13:4.7e-14:2.2e+03:1.3e+04
chr17	23800000	23900000	Srrm2:-100Kb:8.7e-13:4.7e-14:2.2e+03:1.3e+04
chr17	23800000	23900000	Tceb2:-100Kb:8.7e-13:4.7e-14:2.2e+03:1.3e+04
chr17	23900000	24000000	9530082P21Rik:100Kb:7.8e-13:4.9e-14:2.2e+03:1.3e+04
chr17	23900000	24000000	Cldn6:100Kb:7.8e-13:4.9e-14:2.2e+03:1.3e+04
chr17	23900000	24000000	Cldn9:100Kb:7.8e-13:4.9e-14:2.2e+03:1.3e+04
chr17	23900000	24000000	Hcfc1r1:100Kb:7.8e-13:4.9e-14:2.2e+03:1.3e+04
chr17	23900000	24000000	Kremen2:100Kb:7.8e-13:4.9e-14:2.2e+03:1.3e+04
chr17	23900000	24000000	Paqr4:100Kb:7.8e-13:4.9e-14:2.2e+03:1.3e+04
chr17	23900000	24000000	Pkmyt1:100Kb:7.8e-13:4.9e-14:2.2e+03:1.3e+04
chr17	23900000	24000000	Thoc6:100Kb:7.8e-13:4.9e-14:2.2e+03:1.3e+04
chr17	23900000	24000000	Tnfrsf12a:100Kb:7.8e-13:4.9e-14:2.2e+03:1.3e+04
chr17	71100000	71200000	Tgif1:-100Kb:0:0:4.2e+03:1.2e+04
chr18	50100000	50200000	Hsd17b4:-100Kb:2.7e-11:1.5e-12:0:4.7e+03
chr18	50200000	50300000	Tnfaip8:100Kb:9.2e-12:5.2e-13:0:4.7e+03
chr18	60400000	60500000	Iigp1:-100Kb:2.4e-13:1.2e-14:3.8e+03:9.7e+03
chr18	60500000	60600000	F830016B08Rik:100Kb:1.3e-13:7.1e-15:3.8e+03:9.7e+03
chr18	60500000	60600000	Gm4841:100Kb:1.3e-13:7.1e-15:3.8e+03:9.7e+03
chr18	75500000	75600000	Gm10532:-100Kb:3.1e-12:1.8e-13:5.6e+03:1.5e+04
chr18	75600000	75700000	Smad7:100Kb:5.2e-12:3e-13:5.6e+03:1.5e+04
chr2	30300000	30400000	1700001O22Rik:-300Kb:8.1e-14:4.9e-15:4.1e+03:1.6e+04
chr2	30300000	30400000	Asb6:-300Kb:8.1e-14:4.9e-15:4.1e+03:1.6e+04
chr2	30300000	30400000	Ntmt1:-300Kb:8.1e-14:4.9e-15:4.1e+03:1.6e+04
chr2	30600000	30700000	Ier5l:300Kb:1.4e-14:7.8e-16:4.1e+03:1.6e+04
chr2	71200000	71300000	Dlx1:-100Kb:3.1e-11:2.1e-12:9.7e+02:8e+03
chr2	71200000	71300000	Dlx1as:-100Kb:3.1e-11:2.1e-12:9.7e+02:8e+03
chr2	71200000	71300000	Dlx2:-100Kb:3.1e-11:2.1e-12:9.7e+02:8e+03
chr2	71300000	71400000	Hat1:100Kb:4.1e-11:2.4e-12:9.7e+02:8e+03
chr2	71300000	71400000	Metap1d:100Kb:4.1e-11:2.4e-12:9.7e+02:8e+03
chr2	71300000	71400000	Slc25a12:100Kb:4.1e-11:2.4e-12:9.7e+02:8e+03
chr2	128900000	129000000	A730036I17Rik:-100Kb:2.5e-12:1.3e-13:4.7e+03:9.3e+03
chr2	128900000	129000000	AI847159:-100Kb:2.5e-12:1.3e-13:4.7e+03:9.3e+03
chr2	128900000	129000000	Slc20a1:-100Kb:2.5e-12:1.3e-13:4.7e+03:9.3e+03
chr2	129000000	129100000	Chchd5:100Kb:8.2e-11:4.9e-12:4.7e+03:9.3e+03
chr2	129000000	129100000	Polr1b:100Kb:8.2e-11:4.9e-12:4.7e+03:9.3e+03
chr3	34500000	34600000	Gm3143:-100Kb:0:0:3.8e+03:9.8e+03
chr3	34600000	34700000	Mir1897:100Kb:0:0:3.8e+03:9.8e+03
chr3	34600000	34700000	Sox2:100Kb:0:0:3.8e+03:9.8e+03
chr3	37500000	37600000	Gm5148:-100Kb:7.6e-12:4e-13:3e+03:6.9e+03
chr3	37600000	37700000	Spry1:100Kb:5.2e-11:3.1e-12:3e+03:6.9e+03
chr4	71700000	71800000	C630043F03Rik:-100Kb:8.5e-11:4.4e-12:2.8e+03:5.7e+03
chr4	71700000	71800000	Tle1:-100Kb:8.5e-11:4.4e-12:2.8e+03:5.7e+03
chr4	143100000	143200000	Gm13109:-400Kb:7.2e-12:3.6e-13:3.1e+03:1.9e+04
chr4	143100000	143200000	Pramef17:-400Kb:7.2e-12:3.6e-13:3.1e+03:1.9e+04
chr4	143500000	143600000	BC080695:400Kb:2.6e-12:1.5e-13:3.1e+03:1.9e+04
chr4	143500000	143600000	Gm13040:400Kb:2.6e-12:1.5e-13:3.1e+03:1.9e+04
chr4	143500000	143600000	Gm13043:400Kb:2.6e-12:1.5e-13:3.1e+03:1.9e+04
chr4	143500000	143600000	Gm13057:400Kb:2.6e-12:1.5e-13:3.1e+03:1.9e+04
chr4	143600000	143700000	C87977:-200Kb:0:0:4.1e+03:2.3e+04
chr4	143600000	143700000	Pramel5:-200Kb:0:0:4.1e+03:2.3e+04
chr4	143800000	143900000	Gm13102:200Kb:0:0:4.1e+03:2.3e+04
chr4	143800000	143900000	Pramel4:200Kb:0:0:4.1e+03:2.3e+04
chr5	14900000	15000000	4930572O03Rik:-200Kb:4.7e-11:2.6e-12:0:9.4e+03
chr5	14900000	15000000	Gm17019:-100Kb:1.6e-13:8.7e-15:0:1e+04
chr5	14900000	15000000	Speer4d:-200Kb:4.7e-11:2.6e-12:0:9.4e+03
chr5	14900000	15000000	Speer7-ps1:-200Kb:4.7e-11:2.6e-12:0:9.4e+03
chr5	15000000	15100000	Gm9758:100Kb:1.8e-13:9.4e-15:0:1e+04
chr5	15000000	15100000	Speer4e:100Kb:1.8e-13:9.4e-15:0:1e+04
chr5	15000000	15100000	Speer8-ps1:100Kb:1.8e-13:9.4e-15:0:1e+04
chr5	15100000	15200000	Gm9758:200Kb:2.3e-11:2.5e-12:0:9.4e+03
chr5	15100000	15200000	Speer4e:200Kb:2.3e-11:2.5e-12:0:9.4e+03
chr5	15100000	15200000	Speer8-ps1:200Kb:2.3e-11:2.5e-12:0:9.4e+03
chr6	3200000	3300000	Samd9l:-100Kb:6.5e-13:3.5e-14:4e+03:7.7e+03
chr6	3300000	3400000	Gm8579:100Kb:4.3e-13:2.2e-14:4e+03:7.7e+03
chr6	122600000	122700000	Foxj2:-100Kb:4.2e-15:2.2e-16:4.4e+03:1.5e+04
chr6	122700000	122800000	Nanog:100Kb:4.1e-15:2.2e-16:4.4e+03:1.5e+04
chr6	122700000	122800000	Slc2a3:100Kb:4.1e-15:2.2e-16:4.4e+03:1.5e+04
chr7	7300000	7400000	Vmn2r32:-100Kb:2.2e-15:1.1e-16:4.6e+03:1e+04
chr7	7400000	7500000	Vmn2r31:100Kb:3.5e-14:1.8e-15:4.6e+03:1e+04
chr7	9600000	9700000	Vmn2r44:-100Kb:2.1e-11:1.2e-12:0:3.2e+03
chr7	9700000	9800000	Vmn2r45:100Kb:5.4e-13:2.7e-14:0:3.2e+03
chr7	13500000	13600000	Chmp2a:-100Kb:2.8e-14:1.7e-15:3.3e+03:9.8e+03
chr7	13500000	13600000	Mzf1:-100Kb:2.8e-14:1.7e-15:3.3e+03:9.8e+03
chr7	13500000	13600000	Trim28:-100Kb:2.8e-14:1.7e-15:3.3e+03:9.8e+03
chr7	13500000	13600000	Ube2m:-100Kb:2.8e-14:1.7e-15:3.3e+03:9.8e+03
chr7	13500000	13600000	Vmn1r85:-100Kb:2.8e-14:1.7e-15:3.3e+03:9.8e+03
chr7	13500000	13600000	Vmn1r86:-100Kb:2.8e-14:1.7e-15:3.3e+03:9.8e+03
chr7	13600000	13700000	2310014L17Rik:100Kb:6.5e-14:3.7e-15:3.3e+03:9.8e+03
chr7	13600000	13700000	Rps5:100Kb:6.5e-14:3.7e-15:3.3e+03:9.8e+03
chr7	13600000	13700000	Slc27a5:100Kb:6.5e-14:3.7e-15:3.3e+03:9.8e+03
chr7	13600000	13700000	Zbtb45:100Kb:6.5e-14:3.7e-15:3.3e+03:9.8e+03
chr7	13600000	13700000	Zfp324:100Kb:6.5e-14:3.7e-15:3.3e+03:9.8e+03
chr7	13600000	13700000	Zfp446:100Kb:6.5e-14:3.7e-15:3.3e+03:9.8e+03
chr7	18900000	19000000	Psg26:-100Kb:0:0:5.2e+03:1.7e+04
chr7	18900000	19000000	Psg28:-100Kb:0:0:5.2e+03:1.7e+04
chr7	19000000	19100000	Psg18:100Kb:0:0:5.2e+03:1.7e+04
chr7	20500000	20600000	Vmn1r91:-100Kb:5.7e-14:3.1e-15:0:8.5e+03
chr7	20600000	20700000	Ceacam20:100Kb:1.8e-13:8.9e-15:0:8.5e+03
chr7	20600000	20700000	Igsf23:100Kb:1.8e-13:8.9e-15:0:8.5e+03
chr7	20600000	20700000	Nlrp9b:100Kb:1.8e-13:8.9e-15:0:8.5e+03
chr7	20600000	20700000	Pvr:100Kb:1.8e-13:8.9e-15:0:8.5e+03
chr7	39100000	39200000	Gm5591:-200Kb:3.7e-12:2e-13:0:5.8e+03
chr7	46400000	46500000	Gm5114:-200Kb:2.3e-14:1.4e-15:0:5e+03
chr7	51700000	51800000	Kcnc3:-100Kb:6.4e-11:3.6e-12:3.3e+03:1.4e+04
chr7	51700000	51800000	Napsa:-100Kb:6.4e-11:3.6e-12:3.3e+03:1.4e+04
chr7	51700000	51800000	Nr1h2:-100Kb:6.4e-11:3.6e-12:3.3e+03:1.4e+04
chr7	51700000	51800000	Pold1:-100Kb:6.4e-11:3.6e-12:3.3e+03:1.4e+04
chr7	51800000	51900000	Aspdh:100Kb:3.4e-11:2.5e-12:3.3e+03:1.4e+04
chr7	51800000	51900000	Emc10:100Kb:3.4e-11:2.5e-12:3.3e+03:1.4e+04
chr7	51800000	51900000	Fam71e1:100Kb:3.4e-11:2.5e-12:3.3e+03:1.4e+04
chr7	51800000	51900000	Josd2:100Kb:3.4e-11:2.5e-12:3.3e+03:1.4e+04
chr7	51800000	51900000	Mybpc2:100Kb:3.4e-11:2.5e-12:3.3e+03:1.4e+04
chr7	51800000	51900000	Spib:100Kb:3.4e-11:2.5e-12:3.3e+03:1.4e+04
chr7	88300000	88400000	Rps17:-100Kb:9.7e-12:6.3e-13:1.4e+03:8.5e+03
chr7	88400000	88500000	Pde8a:100Kb:1.7e-11:9.9e-13:1.4e+03:8.5e+03
chr7	111400000	111500000	Trim12c:-100Kb:0:0:4.6e+03:2.2e+04
chr7	111400000	111500000	Trim30b:-100Kb:0:0:4.6e+03:2.2e+04
chr7	111500000	111600000	Gm15133:100Kb:0:0:4.6e+03:2.2e+04
chr7	111500000	111600000	Trim12a:100Kb:0:0:4.6e+03:2.2e+04
chr7	111500000	111600000	Trim34b:100Kb:0:0:4.6e+03:2.2e+04
chr7	123300000	123400000	Rps13:-100Kb:0:0:0:9.7e+03
chr7	123400000	123500000	Plekha7:100Kb:0:0:0:9.7e+03
chr7	148100000	148200000	B4galnt4:-100Kb:4.8e-14:2.9e-15:3.3e+03:1.6e+04
chr7	148100000	148200000	Ifitm6:-100Kb:4.8e-14:2.9e-15:3.3e+03:1.6e+04
chr7	148100000	148200000	Pkp3:-100Kb:4.8e-14:2.9e-15:3.3e+03:1.6e+04
chr7	148100000	148200000	Sigirr:-100Kb:4.8e-14:2.9e-15:3.3e+03:1.6e+04
chr7	148200000	148300000	Athl1:100Kb:1.4e-13:8.8e-15:3.3e+03:1.6e+04
chr7	148200000	148300000	Ifitm1:100Kb:1.4e-13:8.8e-15:3.3e+03:1.6e+04
chr7	148200000	148300000	Ifitm2:100Kb:1.4e-13:8.8e-15:3.3e+03:1.6e+04
chr7	148200000	148300000	Ifitm3:100Kb:1.4e-13:8.8e-15:3.3e+03:1.6e+04
chr7	148200000	148300000	Ifitm5:100Kb:1.4e-13:8.8e-15:3.3e+03:1.6e+04
chr7	148200000	148300000	Nlrp6:100Kb:1.4e-13:8.8e-15:3.3e+03:1.6e+04
chr8	3500000	3600000	1810033B17Rik:-100Kb:0:0:4.6e+03:1.2e+04
chr8	3500000	3600000	Fcer2a:-100Kb:0:0:4.6e+03:1.2e+04
chr8	3500000	3600000	Pcp2:-100Kb:0:0:4.6e+03:1.2e+04
chr8	3500000	3600000	Pet100:-100Kb:0:0:4.6e+03:1.2e+04
chr8	3500000	3600000	Retn:-100Kb:0:0:4.6e+03:1.2e+04
chr8	3500000	3600000	Stxbp2:-100Kb:0:0:4.6e+03:1.2e+04
chr8	3500000	3600000	Trappc5:-100Kb:0:0:4.6e+03:1.2e+04
chr8	3500000	3600000	Xab2:-100Kb:0:0:4.6e+03:1.2e+04
chr8	3600000	3700000	C330021F23Rik:100Kb:0:0:4.6e+03:1.2e+04
chr8	3600000	3700000	Camsap3:100Kb:0:0:4.6e+03:1.2e+04
chr8	3600000	3700000	Mcoln1:100Kb:0:0:4.6e+03:1.2e+04
chr8	3600000	3700000	Pnpla6:100Kb:0:0:4.6e+03:1.2e+04
chr8	14900000	15000000	BB014433:-100Kb:0:0:3.8e+03:8.9e+03
chr8	14900000	15000000	Kbtbd11:-100Kb:0:0:3.8e+03:8.9e+03
chr8	14900000	15000000	Myom2:-100Kb:0:0:3.8e+03:8.9e+03
chr8	15000000	15100000	Arhgef10:100Kb:1.2e-14:6.7e-16:3.8e+03:8.9e+03
chr8	19800000	19900000	2610005L07Rik:-200Kb:6.6e-13:7.5e-14:0:1.3e+04
chr8	19800000	19900000	6820431F20Rik:-200Kb:6.6e-13:7.5e-14:0:1.3e+04
chr8	19900000	20000000	2610005L07Rik:-100Kb:0:0:0:1.5e+04
chr8	19900000	20000000	6820431F20Rik:-100Kb:0:0:0:1.5e+04
chr8	20000000	20100000	Gm15319:100Kb:0:0:0:1.5e+04
chr8	22200000	22300000	Defa20:-400Kb:0:0:9.9e+02:2.9e+04
chr8	22200000	22300000	Gm14850:-400Kb:0:0:9.9e+02:2.9e+04
chr8	22200000	22300000	Gm15308:-400Kb:0:0:9.9e+02:2.9e+04
chr8	22200000	22300000	Gm21002:-400Kb:0:0:9.9e+02:2.9e+04
chr8	22200000	22300000	Gm21498:-400Kb:0:0:9.9e+02:2.9e+04
chr8	22200000	22300000	Gm6696:-400Kb:0:0:9.9e+02:2.9e+04
chr8	22600000	22700000	Defa25:400Kb:0:0:9.9e+02:2.9e+04
chr8	22600000	22700000	Gm10104:400Kb:0:0:9.9e+02:2.9e+04
chr8	22600000	22700000	Gm14851:400Kb:0:0:9.9e+02:2.9e+04
chr8	22600000	22700000	Gm15284:400Kb:0:0:9.9e+02:2.9e+04
chr8	34900000	35000000	Rbpms:-100Kb:1.5e-13:8.9e-15:4.1e+03:1.1e+04
chr8	91400000	91500000	Sall1:-100Kb:2.2e-12:1.7e-13:3.6e+03:8.8e+03
chr8	114400000	114500000	Adat1:-100Kb:3.9e-15:2.2e-16:1.1e+03:9.2e+03
chr8	114400000	114500000	Kars:-100Kb:3.9e-15:2.2e-16:1.1e+03:9.2e+03
chr8	114400000	114500000	Terf2ip:-100Kb:3.9e-15:2.2e-16:1.1e+03:9.2e+03
chr8	114500000	114600000	Chst5:100Kb:3e-14:1.7e-15:1.1e+03:9.2e+03
chr8	114500000	114600000	Gabarapl2:100Kb:3e-14:1.7e-15:1.1e+03:9.2e+03
chr8	114500000	114600000	Tmem170:100Kb:3e-14:1.7e-15:1.1e+03:9.2e+03
chr8	114500000	114600000	Tmem231:100Kb:3e-14:1.7e-15:1.1e+03:9.2e+03
chr8	122000000	122100000	Mlycd:100Kb:4.2e-12:2.6e-13:3.3e+03:1e+04
chr8	122000000	122100000	Necab2:100Kb:4.2e-12:2.6e-13:3.3e+03:1e+04
chr8	122000000	122100000	Osgin1:100Kb:4.2e-12:2.6e-13:3.3e+03:1e+04
chr9	3200000	3300000	Mir101c:200Kb:0:0:2.6e+03:6.2e+03
chr9	30900000	31000000	Nfrkb:-200Kb:9.9e-13:5.5e-14:2.9e+03:8.4e+03
chr9	30900000	31000000	Prdm10:-200Kb:9.9e-13:5.5e-14:2.9e+03:8.4e+03
chr9	31100000	31200000	St14:200Kb:5.3e-13:3.2e-14:2.9e+03:8.4e+03
chr9	78200000	78300000	Eef1a1:-100Kb:2.7e-14:1.6e-15:6e+03:1.2e+04
chr9	78300000	78400000	Ddx43:100Kb:2e-14:1.1e-15:6e+03:1.2e+04
chr9	78300000	78400000	Dppa5a:100Kb:2e-14:1.1e-15:6e+03:1.2e+04
chr9	78300000	78400000	Mb21d1:100Kb:2e-14:1.1e-15:6e+03:1.2e+04
chr9	78300000	78400000	Mto1:100Kb:2e-14:1.1e-15:6e+03:1.2e+04
chr9	78300000	78400000	Ooep:100Kb:2e-14:1.1e-15:6e+03:1.2e+04
chr9	88600000	88700000	Bcl2a1b:-400Kb:1.4e-14:7.8e-16:2.9e+03:2.6e+04
chr9	89000000	89100000	Bcl2a1d:400Kb:1e-14:5.6e-16:2.9e+03:2.6e+04
chr9	89000000	89100000	Gm2382:400Kb:1e-14:5.6e-16:2.9e+03:2.6e+04
chr9	107500000	107600000	Rbm5:-100Kb:0:0:1.8e+03:1.5e+04
chr9	107500000	107600000	Sema3f:-100Kb:0:0:1.8e+03:1.5e+04
chr9	107600000	107700000	Gnai2:100Kb:0:0:1.8e+03:1.5e+04
chr9	107600000	107700000	Gnat1:100Kb:0:0:1.8e+03:1.5e+04
chr9	107600000	107700000	Sema3b:100Kb:0:0:1.8e+03:1.5e+04
chr9	107600000	107700000	Slc38a3:100Kb:0:0:1.8e+03:1.5e+04
chrX	20300000	20400000	Cdk16:100Kb:9e-14:5.1e-15:7.3e+03:1.7e+04
chrX	20300000	20400000	Uba1:100Kb:9e-14:5.1e-15:7.3e+03:1.7e+04
chrX	20300000	20400000	Usp11:100Kb:9e-14:5.1e-15:7.3e+03:1.7e+04
chrX	30400000	30500000	Gm2799:-100Kb:0:0:0:5.3e+03
chrX	32000000	32100000	Gm21950:-100Kb:1.3e-14:6.7e-16:1.4e+03:5.3e+03
chrX	121300000	121400000	Vmn2r121:100Kb:0:0:2.9e+02:2.8e+03
chrX	131700000	131800000	Pramel3:-100Kb:2e-11:1e-12:0:8.1e+03
chrX	131800000	131900000	Tceal6:100Kb:1.8e-13:9.2e-15:0:8.1e+03
chrX	159100000	159200000	Txlng:-100Kb:0:0:2e+03:1.3e+04
chrX	159200000	159300000	Rbbp7:100Kb:0:0:2e+03:1.3e+04
