# Supplementary material for: Promoter-enhancer interactions identified from Hi-C data using probabilistic models and hierarchical topological domains
Source: Nat Commun. 2017 Dec 21;8:2237. doi: 10.1038/s41467-017-02386-3 (PMC5740158; doi:10.1038/s41467-017-02386-3)
Supplement: Supplementary file 5 — Supplementary Data 2 [file 41467_2017_2386_MOESM5_ESM.zip › pombo_ESC_HindIII.enh_1e-2.bed]

chr1	13000000	13100000	Prdm14:-100Kb:0.0007:3.6e-05:3.7e+03:8.1e+03
chr1	19200000	19300000	Tfap2b:100Kb:0.0029:0.00015:3.5e+03:5.7e+03
chr1	37100000	37200000	Zap70:300Kb:0.0024:0.00014:2.4e+03:7.2e+03
chr1	39400000	39500000	Cnot11:-100Kb:0.0009:5e-05:4.3e+03:7.9e+03
chr1	39400000	39500000	Tbc1d8:-100Kb:0.0009:5e-05:4.3e+03:7.9e+03
chr1	39500000	39600000	Rpl31:100Kb:0.00096:4.9e-05:4.3e+03:7.9e+03
chr1	51600000	51700000	Nabp1:100Kb:0.0011:5.7e-05:3.1e+03:6.1e+03
chr1	52700000	52800000	1700019D03Rik:-300Kb:0.007:0.00038:1.7e+03:3e+03
chr1	53000000	53100000	Mfsd6:300Kb:0.007:0.00038:1.7e+03:3e+03
chr1	59300000	59400000	Fzd7:-200Kb:0.0085:0.00095:3.8e+03:6.5e+03
chr1	59300000	59400000	Gm973:-200Kb:0.0085:0.00095:3.8e+03:6.5e+03
chr1	59400000	59500000	Cdk15:100Kb:1.4e-05:1.7e-06:5.7e+03:9.9e+03
chr1	59400000	59500000	Fzd7:-100Kb:5.4e-06:3e-07:5.7e+03:1e+04
chr1	59400000	59500000	Gm973:-100Kb:5.4e-06:3e-07:5.7e+03:1e+04
chr1	59500000	59600000	Cdk15:200Kb:0.0058:0.001:3.8e+03:6.5e+03
chr1	59600000	59700000	Cdk15:300Kb:1.4e-09:8.6e-11:3e+03:8.6e+03
chr1	62700000	62800000	4930487H11Rik:-100Kb:2e-12:1.1e-13:3.4e+03:9.7e+03
chr1	62800000	62900000	Nrp2:100Kb:1.7e-12:9.2e-14:3.4e+03:9.7e+03
chr1	66100000	66200000	Unc80:-400Kb:0.0019:9.7e-05:1.3e+03:2.7e+03
chr1	66900000	67000000	Lancl1:-100Kb:0.0026:0.00013:3e+03:4.4e+03
chr1	67000000	67100000	Acadl:100Kb:0.0029:0.00016:3e+03:4.4e+03
chr1	67000000	67100000	Myl1:100Kb:0.0029:0.00016:3e+03:4.4e+03
chr1	78200000	78300000	Farsb:-200Kb:0.0091:0.00046:2e+03:3.8e+03
chr1	78200000	78300000	Pax3:100Kb:0.0096:0.00051:3e+03:4.8e+03
chr1	78500000	78600000	Acsl3:-100Kb:0.0049:0.00026:3.3e+03:5.2e+03
chr1	78500000	78600000	Utp14b:-100Kb:0.0049:0.00026:3.3e+03:5.2e+03
chr1	78600000	78700000	Mogat1:100Kb:0.0027:0.00014:3.3e+03:5.2e+03
chr1	84600000	84700000	Slc16a14:-300Kb:0.0028:0.00037:1.6e+03:3.5e+03
chr1	84700000	84800000	Fbxo36:-100Kb:1.2e-14:6.7e-16:3.7e+03:8.3e+03
chr1	84700000	84800000	Trip12:-100Kb:1.2e-14:6.7e-16:3.7e+03:8.3e+03
chr1	84900000	85000000	A530032D15Rik:-200Kb:5.1e-05:3e-06:5.8e+02:3e+03
chr1	84900000	85000000	Gm7609:-200Kb:5.1e-05:3e-06:5.8e+02:3e+03
chr1	85000000	85100000	A530032D15Rik:-100Kb:0.0078:0.00091:5e+02:2.2e+03
chr1	85000000	85100000	Gm7609:-100Kb:0.0078:0.00091:5e+02:2.2e+03
chr1	85100000	85200000	Slc16a14:200Kb:0.00015:9.8e-06:5.8e+02:3e+03
chr1	87900000	88000000	Armc9:-100Kb:0.00039:4.9e-05:5e+02:6.3e+03
chr1	87900000	88000000	Htr2b:-100Kb:0.00039:4.9e-05:5e+02:6.3e+03
chr1	88000000	88100000	2810459M11Rik:100Kb:0.0007:4.5e-05:5e+02:6.3e+03
chr1	88000000	88100000	B3gnt7:-100Kb:0.002:0.00023:5e+02:5.8e+03
chr1	88000000	88100000	C130036L24Rik:-200Kb:9.1e-06:1.1e-06:3.6e+02:7.4e+03
chr1	88000000	88100000	Ncl:-200Kb:9.1e-06:1.1e-06:3.6e+02:7.4e+03
chr1	88000000	88100000	Nmur1:-200Kb:9.1e-06:1.1e-06:3.6e+02:7.4e+03
chr1	88000000	88100000	Psmd1:100Kb:0.0007:4.5e-05:5e+02:6.3e+03
chr1	88000000	88100000	Snora75:-200Kb:9.1e-06:1.1e-06:3.6e+02:7.4e+03
chr1	88000000	88100000	Snord82:-200Kb:9.1e-06:1.1e-06:3.6e+02:7.4e+03
chr1	88000000	88100000	Spata3:100Kb:0.0007:4.5e-05:5e+02:6.3e+03
chr1	88100000	88200000	Armc9:100Kb:0.001:0.00019:5e+02:5.8e+03
chr1	88100000	88200000	C130036L24Rik:-100Kb:9.1e-06:5.7e-07:5e+02:7.7e+03
chr1	88100000	88200000	Htr2b:100Kb:0.001:0.00019:5e+02:5.8e+03
chr1	88100000	88200000	Ncl:-100Kb:9.1e-06:5.7e-07:5e+02:7.7e+03
chr1	88100000	88200000	Nmur1:-100Kb:9.1e-06:5.7e-07:5e+02:7.7e+03
chr1	88100000	88200000	Snora75:-100Kb:9.1e-06:5.7e-07:5e+02:7.7e+03
chr1	88100000	88200000	Snord82:-100Kb:9.1e-06:5.7e-07:5e+02:7.7e+03
chr1	88200000	88300000	1700019O17Rik:-100Kb:0.00055:6.2e-05:5e+02:6.3e+03
chr1	88200000	88300000	Armc9:200Kb:1.1e-05:7.1e-07:3.6e+02:7.4e+03
chr1	88200000	88300000	B3gnt7:100Kb:8.7e-06:5e-07:5e+02:7.7e+03
chr1	88200000	88300000	Htr2b:200Kb:1.1e-05:7.1e-07:3.6e+02:7.4e+03
chr1	88300000	88400000	C130036L24Rik:100Kb:0.0003:5.4e-05:5e+02:6.3e+03
chr1	88300000	88400000	Cops7b:-100Kb:0.00043:2.2e-05:3.5e+03:9.6e+03
chr1	88300000	88400000	Ncl:100Kb:0.0003:5.4e-05:5e+02:6.3e+03
chr1	88300000	88400000	Nmur1:100Kb:0.0003:5.4e-05:5e+02:6.3e+03
chr1	88300000	88400000	Pde6d:-100Kb:0.00043:2.2e-05:3.5e+03:9.6e+03
chr1	88300000	88400000	Ptma:-100Kb:0.00043:2.2e-05:3.5e+03:9.6e+03
chr1	88300000	88400000	Snora75:100Kb:0.0003:5.4e-05:5e+02:6.3e+03
chr1	88300000	88400000	Snord82:100Kb:0.0003:5.4e-05:5e+02:6.3e+03
chr1	88400000	88500000	1700019O17Rik:100Kb:0.00043:2.4e-05:3.5e+03:9.6e+03
chr1	89100000	89200000	Inpp5d:-400Kb:0.0045:0.00057:1.9e+03:4.4e+03
chr1	89500000	89600000	Atg16l1:-100Kb:0.0095:0.00051:4.9e+03:7.5e+03
chr1	89500000	89600000	Scarna6:-100Kb:0.0095:0.00051:4.9e+03:7.5e+03
chr1	89600000	89700000	Inpp5d:100Kb:0.0045:0.00049:4.9e+03:7.5e+03
chr1	90300000	90400000	2410088K16Rik:-300Kb:0.00014:2.1e-05:2.3e+03:5.3e+03
chr1	90600000	90700000	Spp2:300Kb:0.0013:7.2e-05:2.3e+03:5.3e+03
chr1	91000000	91100000	2410088K16Rik:400Kb:4.1e-05:3.1e-06:1.9e+03:5.2e+03
chr1	91100000	91200000	2410088K16Rik:500Kb:0.0053:0.0012:1.6e+03:3.8e+03
chr1	120700000	120800000	Gli2:-200Kb:0.0043:0.00025:3.4e+03:6.1e+03
chr1	121000000	121100000	Inhbb:-300Kb:0.001:7e-05:2.7e+03:5.8e+03
chr1	121900000	122000000	3110009E18Rik:-100Kb:5.3e-07:2.8e-08:4.2e+03:8.3e+03
chr1	121900000	122000000	Dbi:-100Kb:5.3e-07:2.8e-08:4.2e+03:8.3e+03
chr1	122000000	122100000	Sctr:100Kb:7e-07:4.1e-08:4.2e+03:8.3e+03
chr1	122000000	122100000	Tmem37:100Kb:7e-07:4.1e-08:4.2e+03:8.3e+03
chr1	127300000	127400000	Slc35f5:-100Kb:0.0014:7.6e-05:3.3e+03:4.7e+03
chr1	127400000	127500000	Actr3:100Kb:0.0023:0.00012:3.3e+03:4.7e+03
chr1	130200000	130300000	Cxcr4:-200Kb:0.0006:3.3e-05:2.4e+03:4.2e+03
chr1	130400000	130500000	Lct:200Kb:0.00066:3.6e-05:2.4e+03:4.2e+03
chr1	130400000	130500000	Mcm6:200Kb:0.00066:3.6e-05:2.4e+03:4.2e+03
chr1	135000000	135100000	Etnk2:-200Kb:1.4e-10:8.8e-12:4.2e+03:9.7e+03
chr1	135000000	135100000	Golt1a:-200Kb:1.4e-10:8.8e-12:4.2e+03:9.7e+03
chr1	135000000	135100000	Kiss1:-200Kb:1.4e-10:8.8e-12:4.2e+03:9.7e+03
chr1	135000000	135100000	Ren1:-200Kb:1.4e-10:8.8e-12:4.2e+03:9.7e+03
chr1	135000000	135100000	Ren2:-200Kb:1.4e-10:8.8e-12:4.2e+03:9.7e+03
chr1	135200000	135300000	Ppp1r15b:200Kb:1.2e-08:6.5e-10:4.2e+03:9.7e+03
chr1	135400000	135500000	Etnk2:200Kb:0.0057:0.00071:4.2e+03:6.8e+03
chr1	135400000	135500000	Golt1a:200Kb:0.0057:0.00071:4.2e+03:6.8e+03
chr1	135400000	135500000	Kiss1:200Kb:0.0057:0.00071:4.2e+03:6.8e+03
chr1	135400000	135500000	Ren1:200Kb:0.0057:0.00071:4.2e+03:6.8e+03
chr1	135400000	135500000	Ren2:200Kb:0.0057:0.00071:4.2e+03:6.8e+03
chr1	137000000	137100000	Elf3:-100Kb:9.5e-05:4.8e-06:7.6e+03:1.2e+04
chr1	137000000	137100000	Lmod1:-200Kb:0.00077:3.9e-05:4.2e+03:8.1e+03
chr1	137000000	137100000	Rnpep:-100Kb:9.5e-05:4.8e-06:7.6e+03:1.2e+04
chr1	137000000	137100000	Shisa4:-200Kb:0.00077:3.9e-05:4.2e+03:8.1e+03
chr1	137000000	137100000	Timm17a:-200Kb:0.00077:3.9e-05:4.2e+03:8.1e+03
chr1	137100000	137200000	Arl8a:100Kb:0.00012:6.3e-06:7.6e+03:1.2e+04
chr1	137100000	137200000	Gpr37l1:100Kb:0.00012:6.3e-06:7.6e+03:1.2e+04
chr1	137100000	137200000	Lgr6:100Kb:0.00012:6.3e-06:7.6e+03:1.2e+04
chr1	137100000	137200000	Ptpn7:100Kb:0.00012:6.3e-06:7.6e+03:1.2e+04
chr1	137100000	137200000	Ptprv:100Kb:0.00012:6.3e-06:7.6e+03:1.2e+04
chr1	137200000	137300000	Arl8a:200Kb:0.00051:5.5e-05:4.2e+03:8.1e+03
chr1	137200000	137300000	Gpr37l1:200Kb:0.00051:5.5e-05:4.2e+03:8.1e+03
chr1	137200000	137300000	Lgr6:200Kb:0.00051:5.5e-05:4.2e+03:8.1e+03
chr1	137200000	137300000	Ptpn7:200Kb:0.00051:5.5e-05:4.2e+03:8.1e+03
chr1	137200000	137300000	Ptprv:200Kb:0.00051:5.5e-05:4.2e+03:8.1e+03
chr1	141000000	141100000	2310009B15Rik:300Kb:0.0064:0.00035:2e+03:3.8e+03
chr1	141000000	141100000	Lhx9:300Kb:0.0064:0.00035:2e+03:3.8e+03
chr1	142000000	142100000	4930590L20Rik:-500Kb:0.0062:0.00031:1.6e+03:3.7e+03
chr1	142400000	142500000	Cfh:400Kb:7.8e-10:5.1e-11:2e+03:5.8e+03
chr1	142500000	142600000	Cfh:500Kb:0.0019:0.00025:1.6e+03:3.7e+03
chr1	155900000	156000000	Glul:200Kb:6.5e-05:3.4e-06:2.5e+03:6.5e+03
chr1	155900000	156000000	Gm5531:200Kb:6.5e-05:3.4e-06:2.5e+03:6.5e+03
chr1	155900000	156000000	Teddm1:200Kb:6.5e-05:3.4e-06:2.5e+03:6.5e+03
chr1	157900000	158000000	Fam163a:-200Kb:0.00051:2.6e-05:2.5e+03:6.6e+03
chr1	160700000	160800000	Pappa2:-100Kb:2.9e-06:2e-07:3.1e+03:4.9e+03
chr1	160900000	161000000	Pappa2:100Kb:0.0029:0.0004:3.1e+03:4.3e+03
chr1	167500000	167600000	Creg1:-100Kb:9.1e-07:5.5e-08:3.3e+03:7.5e+03
chr1	167500000	167600000	Rcsd1:-100Kb:9.1e-07:5.5e-08:3.3e+03:7.5e+03
chr1	167600000	167700000	Mpzl1:100Kb:6.2e-07:3.8e-08:3.3e+03:7.5e+03
chr1	167700000	167800000	Dusp27:-300Kb:0.0067:0.00079:2.3e+03:5e+03
chr1	167700000	167800000	Gpa33:-300Kb:0.0067:0.00079:2.3e+03:5e+03
chr1	168200000	168300000	Dusp27:200Kb:5.4e-05:3.1e-06:3e+03:6.7e+03
chr1	168200000	168300000	Gpa33:200Kb:5.4e-05:3.1e-06:3e+03:6.7e+03
chr1	169100000	169200000	Aldh9a1:-100Kb:1.2e-09:7e-11:4.5e+03:9.3e+03
chr1	169100000	169200000	Tmco1:-100Kb:1.2e-09:7e-11:4.5e+03:9.3e+03
chr1	169100000	169200000	Uck2:-100Kb:1.2e-09:7e-11:4.5e+03:9.3e+03
chr1	169300000	169400000	Rxrg:-200Kb:0.00056:3.3e-05:3e+03:5.9e+03
chr1	169500000	169600000	Lrrc52:200Kb:0.0008:4.1e-05:3e+03:5.9e+03
chr1	169500000	169600000	Mgst3:200Kb:0.0008:4.1e-05:3e+03:5.9e+03
chr1	172800000	172900000	Fcgr2b:-100Kb:1.9e-07:9.7e-09:6.9e+03:1.4e+04
chr1	172800000	172900000	Fcgr3:-100Kb:1.9e-07:9.7e-09:6.9e+03:1.4e+04
chr1	172800000	172900000	Fcgr4:-100Kb:1.9e-07:9.7e-09:6.9e+03:1.4e+04
chr1	172900000	173000000	Dusp12:100Kb:1.5e-07:7.8e-09:6.9e+03:1.4e+04
chr1	172900000	173000000	Fcrla:100Kb:1.5e-07:7.8e-09:6.9e+03:1.4e+04
chr1	172900000	173000000	Fcrlb:100Kb:1.5e-07:7.8e-09:6.9e+03:1.4e+04
chr1	173000000	173100000	Adamts4:-100Kb:8e-05:4.2e-06:6.9e+03:1.2e+04
chr1	173000000	173100000	Apoa2:-100Kb:8e-05:4.2e-06:6.9e+03:1.2e+04
chr1	173000000	173100000	B4galt3:-200Kb:0.0046:0.00027:3.8e+03:8.1e+03
chr1	173000000	173100000	Dedd:-200Kb:0.0046:0.00027:3.8e+03:8.1e+03
chr1	173000000	173100000	Fcer1g:-100Kb:8e-05:4.2e-06:6.9e+03:1.2e+04
chr1	173000000	173100000	Klhdc9:-200Kb:0.0046:0.00027:3.8e+03:8.1e+03
chr1	173000000	173100000	Ndufs2:-100Kb:8e-05:4.2e-06:6.9e+03:1.2e+04
chr1	173000000	173100000	Nit1:-200Kb:0.0046:0.00027:3.8e+03:8.1e+03
chr1	173000000	173100000	Nr1i3:-100Kb:8e-05:4.2e-06:6.9e+03:1.2e+04
chr1	173000000	173100000	Pcp4l1:-100Kb:8e-05:4.2e-06:6.9e+03:1.2e+04
chr1	173000000	173100000	Pfdn2:-200Kb:0.0046:0.00027:3.8e+03:8.1e+03
chr1	173000000	173100000	Ppox:-200Kb:0.0046:0.00027:3.8e+03:8.1e+03
chr1	173000000	173100000	Tomm40l:-100Kb:8e-05:4.2e-06:6.9e+03:1.2e+04
chr1	173000000	173100000	Ufc1:-200Kb:0.0046:0.00027:3.8e+03:8.1e+03
chr1	173000000	173100000	Usp21:-200Kb:0.0046:0.00027:3.8e+03:8.1e+03
chr1	173100000	173200000	1700009P17Rik:100Kb:5.9e-05:3.6e-06:6.9e+03:1.2e+04
chr1	173100000	173200000	Mpz:100Kb:5.9e-05:3.6e-06:6.9e+03:1.2e+04
chr1	173100000	173200000	Sdhc:100Kb:5.9e-05:3.6e-06:6.9e+03:1.2e+04
chr1	173200000	173300000	1700009P17Rik:200Kb:0.00083:0.0001:3.8e+03:8.1e+03
chr1	173200000	173300000	Mpz:200Kb:0.00083:0.0001:3.8e+03:8.1e+03
chr1	173200000	173300000	Sdhc:200Kb:0.00083:0.0001:3.8e+03:8.1e+03
chr1	173900000	174000000	Atp1a2:-300Kb:0.00014:1.6e-05:2.2e+03:5.9e+03
chr1	173900000	174000000	Atp1a4:-200Kb:0.0014:7.9e-05:2.3e+03:5.6e+03
chr1	173900000	174000000	Casq1:-200Kb:0.0014:7.9e-05:2.3e+03:5.6e+03
chr1	173900000	174000000	Igsf8:-300Kb:0.00014:1.6e-05:2.2e+03:5.9e+03
chr1	173900000	174000000	Kcnj10:-300Kb:0.00014:1.6e-05:2.2e+03:5.9e+03
chr1	173900000	174000000	Kcnj9:-300Kb:0.00014:1.6e-05:2.2e+03:5.9e+03
chr1	173900000	174000000	Pea15a:-200Kb:0.0014:7.9e-05:2.3e+03:5.6e+03
chr1	174000000	174100000	Atp1a2:-200Kb:0.00014:1.3e-05:2.3e+03:6.1e+03
chr1	174000000	174100000	Atp1a4:-100Kb:0.0082:0.0014:4.6e+03:7.3e+03
chr1	174000000	174100000	Casq1:-100Kb:0.0082:0.0014:4.6e+03:7.3e+03
chr1	174000000	174100000	Igsf8:-200Kb:0.00014:1.3e-05:2.3e+03:6.1e+03
chr1	174000000	174100000	Kcnj10:-200Kb:0.00014:1.3e-05:2.3e+03:6.1e+03
chr1	174000000	174100000	Kcnj9:-200Kb:0.00014:1.3e-05:2.3e+03:6.1e+03
chr1	174000000	174100000	Pea15a:-100Kb:0.0082:0.0014:4.6e+03:7.3e+03
chr1	174100000	174200000	Atp1a2:-100Kb:0.0024:0.00041:4.6e+03:7.6e+03
chr1	174100000	174200000	Igsf8:-100Kb:0.0024:0.00041:4.6e+03:7.6e+03
chr1	174100000	174200000	Kcnj10:-100Kb:0.0024:0.00041:4.6e+03:7.6e+03
chr1	174100000	174200000	Kcnj9:-100Kb:0.0024:0.00041:4.6e+03:7.6e+03
chr1	174100000	174200000	Nhlh1:200Kb:0.0055:0.00063:2.3e+03:5.6e+03
chr1	174100000	174200000	Vangl2:200Kb:0.0055:0.00063:2.3e+03:5.6e+03
chr1	174200000	174300000	Atp1a4:100Kb:0.0029:0.00033:4.6e+03:7.6e+03
chr1	174200000	174300000	Casq1:100Kb:0.0029:0.00033:4.6e+03:7.6e+03
chr1	174200000	174300000	Copa:200Kb:0.0022:0.00012:2.3e+03:6.1e+03
chr1	174200000	174300000	Dcaf8:200Kb:0.0022:0.00012:2.3e+03:6.1e+03
chr1	174200000	174300000	Ncstn:200Kb:0.0022:0.00012:2.3e+03:6.1e+03
chr1	174200000	174300000	Nhlh1:300Kb:0.0026:0.00015:2.2e+03:5.9e+03
chr1	174200000	174300000	Pea15a:100Kb:0.0029:0.00033:4.6e+03:7.6e+03
chr1	174200000	174300000	Pex19:200Kb:0.0022:0.00012:2.3e+03:6.1e+03
chr1	174200000	174300000	Vangl2:300Kb:0.0026:0.00015:2.2e+03:5.9e+03
chr1	175200000	175300000	Mptx1:-1000Kb:0.0017:8.6e-05:7.5e+02:7.4e+03
chr1	175200000	175300000	Olfr417:-1000Kb:0.0017:8.6e-05:7.5e+02:7.4e+03
chr1	175700000	175800000	Ifi203:-100Kb:0:0:5.4e+03:2.2e+04
chr1	175700000	175800000	Mnda:-100Kb:0:0:5.4e+03:2.2e+04
chr1	175700000	175800000	Mndal:-100Kb:0:0:5.4e+03:2.2e+04
chr1	176200000	176300000	Cadm3:1000Kb:8.9e-05:4.6e-06:7.5e+02:7.4e+03
chr1	176200000	176300000	Darc:1000Kb:8.9e-05:4.6e-06:7.5e+02:7.4e+03
chr1	176200000	176300000	Mptx2:1000Kb:8.9e-05:4.6e-06:7.5e+02:7.4e+03
chr1	176200000	176300000	Olfr418-ps1:1000Kb:8.9e-05:4.6e-06:7.5e+02:7.4e+03
chr1	177700000	177800000	Chml:100Kb:0.00016:8.1e-06:3.6e+03:5.3e+03
chr1	177700000	177800000	Exo1:-100Kb:0.002:0.00011:3.6e+03:5.1e+03
chr1	177700000	177800000	Opn3:100Kb:0.00016:8.1e-06:3.6e+03:5.3e+03
chr1	177700000	177800000	Wdr64:100Kb:0.00016:8.1e-06:3.6e+03:5.3e+03
chr1	178600000	178700000	Pld5:400Kb:0.0027:0.00015:1.5e+03:3e+03
chr1	183800000	183900000	Enah:-100Kb:0.0066:0.0007:4.7e+03:7.6e+03
chr1	183800000	183900000	Srp9:-200Kb:2.6e-08:1.7e-09:2.9e+03:8.7e+03
chr1	183800000	183900000	Vmn1r1:-200Kb:2.6e-08:1.7e-09:2.9e+03:8.7e+03
chr1	183900000	184000000	Srp9:-100Kb:1.3e-05:1.7e-06:4.7e+03:9.3e+03
chr1	183900000	184000000	Vmn1r1:-100Kb:1.3e-05:1.7e-06:4.7e+03:9.3e+03
chr1	184000000	184100000	Enah:100Kb:2.1e-06:1.1e-07:4.7e+03:9.3e+03
chr1	186300000	186400000	Marc1:-300Kb:0.0015:0.00034:2.2e+03:4.9e+03
chr1	186300000	186400000	Marc2:-300Kb:0.0015:0.00034:2.2e+03:4.9e+03
chr1	186300000	186400000	Mir1981:-300Kb:0.0015:0.00034:2.2e+03:4.9e+03
chr1	186600000	186700000	1700112H15Rik:300Kb:0.0094:0.00049:2.2e+03:4.9e+03
chr1	186600000	186700000	C130074G19Rik:-100Kb:2e-05:2.3e-06:4e+03:7.5e+03
chr1	186600000	186700000	Mir664:-400Kb:0.0014:0.00026:1.9e+03:4.7e+03
chr1	186600000	186700000	Rab3gap2:-400Kb:0.0014:0.00026:1.9e+03:4.7e+03
chr1	186600000	186700000	Snora36b:-400Kb:0.0014:0.00026:1.9e+03:4.7e+03
chr1	186700000	186800000	Marc1:100Kb:3.7e-05:2.8e-06:4e+03:7.5e+03
chr1	186700000	186800000	Marc2:100Kb:3.7e-05:2.8e-06:4e+03:7.5e+03
chr1	186700000	186800000	Mir1981:100Kb:3.7e-05:2.8e-06:4e+03:7.5e+03
chr1	186700000	186800000	Mir664:-300Kb:7.5e-06:5.1e-07:2.2e+03:6.1e+03
chr1	186700000	186800000	Rab3gap2:-300Kb:7.5e-06:5.1e-07:2.2e+03:6.1e+03
chr1	186700000	186800000	Snora36b:-300Kb:7.5e-06:5.1e-07:2.2e+03:6.1e+03
chr1	186900000	187000000	Marc1:300Kb:0.0015:0.00044:2.2e+03:4.8e+03
chr1	186900000	187000000	Marc2:300Kb:0.0015:0.00044:2.2e+03:4.8e+03
chr1	186900000	187000000	Mir1981:300Kb:0.0015:0.00044:2.2e+03:4.8e+03
chr1	187000000	187100000	Bpnt1:-100Kb:0.0046:0.00025:4e+03:6.7e+03
chr1	187000000	187100000	C130074G19Rik:300Kb:6.9e-06:3.9e-07:2.2e+03:6.1e+03
chr1	187000000	187100000	Eprs:-100Kb:0.0046:0.00025:4e+03:6.7e+03
chr1	187000000	187100000	Iars2:-100Kb:0.0046:0.00025:4e+03:6.7e+03
chr1	187000000	187100000	Marc1:400Kb:0.0015:0.00023:1.9e+03:4.7e+03
chr1	187000000	187100000	Marc2:400Kb:0.0015:0.00023:1.9e+03:4.7e+03
chr1	187000000	187100000	Mir194-1:-100Kb:0.0046:0.00025:4e+03:6.7e+03
chr1	187000000	187100000	Mir1981:400Kb:0.0015:0.00023:1.9e+03:4.7e+03
chr1	187000000	187100000	Mir215:-100Kb:0.0046:0.00025:4e+03:6.7e+03
chr1	187100000	187200000	Mir664:100Kb:0.0014:0.00029:4e+03:6.7e+03
chr1	187100000	187200000	Rab3gap2:100Kb:0.0014:0.00029:4e+03:6.7e+03
chr1	187100000	187200000	Snora36b:100Kb:0.0014:0.00029:4e+03:6.7e+03
chr1	188600000	188700000	D1Pas1:-100Kb:0.00072:3.6e-05:3.6e+03:5.5e+03
chr1	193100000	193200000	Dtl:-200Kb:0.0037:0.00021:3e+03:5.6e+03
chr1	193100000	193200000	Ints7:-200Kb:0.0037:0.00021:3e+03:5.6e+03
chr1	193300000	193400000	Nenf:200Kb:0.0035:0.00023:3e+03:5.6e+03
chr1	193300000	193400000	Tmem206:200Kb:0.0035:0.00023:3e+03:5.6e+03
chr1	193600000	193700000	1700034H15Rik:-100Kb:0.0096:0.00052:4.6e+03:6.8e+03
chr1	193600000	193700000	Slc30a1:-100Kb:0.0096:0.00052:4.6e+03:6.8e+03
chr10	4500000	4600000	Myct1:-200Kb:0.00012:7.2e-06:2.2e+03:4.7e+03
chr10	4500000	4600000	Syne1:-200Kb:0.00012:7.2e-06:2.2e+03:4.7e+03
chr10	4500000	4600000	Vip:-200Kb:0.00012:7.2e-06:2.2e+03:4.7e+03
chr10	4700000	4800000	Fbxo5:200Kb:5.5e-06:3e-07:2.2e+03:4.7e+03
chr10	4700000	4800000	Mtrf1l:200Kb:5.5e-06:3e-07:2.2e+03:4.7e+03
chr10	5800000	5900000	1700052N19Rik:-100Kb:0.00043:2.9e-05:4.8e+03:7.8e+03
chr10	5800000	5900000	Gm5512:-100Kb:0.00043:2.9e-05:4.8e+03:7.8e+03
chr10	5800000	5900000	Rmnd1:-100Kb:0.00043:2.9e-05:4.8e+03:7.8e+03
chr10	5800000	5900000	Zbtb2:-100Kb:0.00043:2.9e-05:4.8e+03:7.8e+03
chr10	5900000	6000000	Ccdc170:100Kb:0.00092:5.2e-05:4.8e+03:7.8e+03
chr10	6100000	6200000	Akap12:100Kb:0.0032:0.00019:4.8e+03:7.4e+03
chr10	6200000	6300000	1700052N19Rik:300Kb:0.00084:0.00012:2.2e+03:4.9e+03
chr10	6200000	6300000	Gm5512:300Kb:0.00084:0.00012:2.2e+03:4.9e+03
chr10	6200000	6300000	Rmnd1:300Kb:0.00084:0.00012:2.2e+03:4.9e+03
chr10	6200000	6300000	Zbtb2:300Kb:0.00084:0.00012:2.2e+03:4.9e+03
chr10	7900000	8000000	Ginm1:400Kb:0.003:0.00018:1.6e+03:3.3e+03
chr10	7900000	8000000	Mir5104:400Kb:0.003:0.00018:1.6e+03:3.3e+03
chr10	7900000	8000000	Ppil4:400Kb:0.003:0.00018:1.6e+03:3.3e+03
chr10	7900000	8000000	Zc3h12d:400Kb:0.003:0.00018:1.6e+03:3.3e+03
chr10	12400000	12500000	B230208H11Rik:-200Kb:0.00025:2.8e-05:2.5e+03:4.6e+03
chr10	12400000	12500000	Stx11:-200Kb:0.00025:2.8e-05:2.5e+03:4.6e+03
chr10	12500000	12600000	B230208H11Rik:-100Kb:8.5e-05:4.8e-06:3.6e+03:5.8e+03
chr10	12500000	12600000	Stx11:-100Kb:8.5e-05:4.8e-06:3.6e+03:5.8e+03
chr10	12600000	12700000	Utrn:100Kb:9.3e-05:4.9e-06:3.6e+03:5.8e+03
chr10	12700000	12800000	Phactr2:-400Kb:0.00057:3.1e-05:1.7e+03:3.9e+03
chr10	13100000	13200000	Sf3b5:400Kb:0.00051:2.8e-05:1.7e+03:3.9e+03
chr10	18100000	18200000	Hebp2:-100Kb:1.9e-11:1.1e-12:4.4e+03:8.5e+03
chr10	18200000	18300000	Nhsl1:100Kb:2.5e-11:1.4e-12:4.4e+03:8.5e+03
chr10	21900000	22000000	C920009B18Rik:-100Kb:1.3e-12:7e-14:6.6e+03:1.8e+04
chr10	21900000	22000000	Gm10825:-200Kb:3e-11:1.5e-12:3.8e+03:1.4e+04
chr10	21900000	22000000	Raet1d:-100Kb:1.3e-12:7e-14:6.6e+03:1.8e+04
chr10	22000000	22100000	H60b:100Kb:1.8e-12:9.7e-14:6.6e+03:1.8e+04
chr10	22100000	22200000	H60b:200Kb:4.2e-11:4.5e-12:3.8e+03:1.4e+04
chr10	38700000	38800000	Fam229b:-100Kb:0.00092:5.8e-05:8.3e+02:2.4e+03
chr10	38700000	38800000	Tube1:-100Kb:0.00092:5.8e-05:8.3e+02:2.4e+03
chr10	38700000	38800000	Wisp3:-100Kb:0.00092:5.8e-05:8.3e+02:2.4e+03
chr10	40000000	40100000	Slc22a16:-200Kb:1.5e-07:7.9e-09:2.6e+03:5.5e+03
chr10	40100000	40200000	Amd1:100Kb:0.00016:1.8e-05:4e+03:5.9e+03
chr10	40100000	40200000	Amd2:100Kb:0.00016:1.8e-05:4e+03:5.9e+03
chr10	40100000	40200000	Cdk19:100Kb:0.00016:1.8e-05:4e+03:5.9e+03
chr10	40200000	40300000	Amd1:200Kb:2.5e-08:1.4e-09:2.6e+03:5.5e+03
chr10	40200000	40300000	Amd2:200Kb:2.5e-08:1.4e-09:2.6e+03:5.5e+03
chr10	40200000	40300000	Cdk19:200Kb:2.5e-08:1.4e-09:2.6e+03:5.5e+03
chr10	41200000	41300000	Ccdc162:-100Kb:0.0005:2.5e-05:4.6e+03:8e+03
chr10	41300000	41400000	5730435O14Rik:100Kb:1.1e-05:6.1e-07:4.6e+03:8e+03
chr10	41300000	41400000	Cd164:100Kb:1.1e-05:6.1e-07:4.6e+03:8e+03
chr10	41300000	41400000	Ppil6:100Kb:1.1e-05:6.1e-07:4.6e+03:8e+03
chr10	41300000	41400000	Smpd2:100Kb:1.1e-05:6.1e-07:4.6e+03:8e+03
chr10	41700000	41800000	Nr2e1:-600Kb:0.004:0.00061:1.5e+03:4e+03
chr10	41700000	41800000	Ostm1:-600Kb:0.004:0.00061:1.5e+03:4e+03
chr10	41800000	41900000	Armc2:100Kb:4e-06:2.6e-07:4.6e+03:8.7e+03
chr10	41900000	42000000	Armc2:200Kb:0.0058:0.00096:3.1e+03:5.6e+03
chr10	42000000	42100000	Nr2e1:-300Kb:3.2e-08:2.4e-09:2.5e+03:7e+03
chr10	42000000	42100000	Ostm1:-300Kb:3.2e-08:2.4e-09:2.5e+03:7e+03
chr10	42300000	42400000	Armc2:600Kb:0.0058:0.0011:1.5e+03:4e+03
chr10	43100000	43200000	1700021F05Rik:-100Kb:0.003:0.00026:4e+03:5.9e+03
chr10	43100000	43200000	Cd24a:-100Kb:0.003:0.00026:4e+03:5.9e+03
chr10	43200000	43300000	Bend3:100Kb:0.0047:0.00024:4e+03:5.9e+03
chr10	43700000	43800000	1700021F05Rik:500Kb:0.003:0.00034:1.4e+03:3.2e+03
chr10	43700000	43800000	Cd24a:500Kb:0.003:0.00034:1.4e+03:3.2e+03
chr10	44000000	44100000	Prdm1:-100Kb:1.2e-06:6.9e-08:3.8e+03:7.5e+03
chr10	44000000	44100000	Prep:-700Kb:1.4e-05:9.2e-07:1e+03:4.4e+03
chr10	44100000	44200000	Mir1929:100Kb:1e-06:5.9e-08:3.8e+03:7.5e+03
chr10	44100000	44200000	Prep:-600Kb:7.2e-05:9.8e-06:1.3e+03:4.3e+03
chr10	44700000	44800000	Mir1929:700Kb:1e-05:1.2e-06:1e+03:4.4e+03
chr10	44700000	44800000	Prdm1:600Kb:0.00012:1.5e-05:1.3e+03:4.3e+03
chr10	50900000	51000000	Sim1:300Kb:3.9e-07:2.3e-08:1.7e+03:4.6e+03
chr10	52000000	52100000	Dcbld1:100Kb:3.5e-07:1.9e-08:3.7e+03:6.4e+03
chr10	52000000	52100000	Ros1:100Kb:3.5e-07:1.9e-08:3.7e+03:6.4e+03
chr10	59300000	59400000	Anapc16:-100Kb:3.8e-07:2e-08:7.4e+03:1.2e+04
chr10	59300000	59400000	Ascc1:-100Kb:3.8e-07:2e-08:7.4e+03:1.2e+04
chr10	59300000	59400000	Chst3:-300Kb:0.001:5.5e-05:1.7e+03:5.4e+03
chr10	59300000	59400000	Ddit4:-100Kb:3.8e-07:2e-08:7.4e+03:1.2e+04
chr10	59400000	59500000	Dnajb12:100Kb:2.6e-07:1.9e-08:7.4e+03:1.2e+04
chr10	59600000	59700000	Dnajb12:300Kb:7.8e-05:1.1e-05:1.7e+03:5.4e+03
chr10	59900000	60000000	Cdh23:-200Kb:0.00035:1.8e-05:4.4e+03:8.4e+03
chr10	60200000	60300000	Pcbd1:-300Kb:3.6e-06:2e-07:3.5e+03:7.6e+03
chr10	60500000	60600000	Slc29a3:300Kb:0.00012:6.5e-06:3.5e+03:7.6e+03
chr10	60500000	60600000	Unc5b:300Kb:0.00012:6.5e-06:3.5e+03:7.6e+03
chr10	60600000	60700000	Nodal:-200Kb:0.00012:6.7e-06:4.4e+03:8.2e+03
chr10	60600000	60700000	Pald1:-200Kb:0.00012:6.7e-06:4.4e+03:8.2e+03
chr10	60800000	60900000	Sgpl1:200Kb:0.00021:1.1e-05:4.4e+03:8.2e+03
chr10	60800000	60900000	Tbata:200Kb:0.00021:1.1e-05:4.4e+03:8.2e+03
chr10	61200000	61300000	Tspan15:-400Kb:1.8e-06:1e-07:2.8e+03:6.7e+03
chr10	61600000	61700000	H2afy2:400Kb:1.9e-05:1.1e-06:2.8e+03:6.7e+03
chr10	61600000	61700000	Mir5108:400Kb:1.9e-05:1.1e-06:2.8e+03:6.7e+03
chr10	62500000	62600000	Ctnna3:-300Kb:0.0034:0.00061:3.8e+03:5.7e+03
chr10	62500000	62600000	Dnajc12:-300Kb:0.0034:0.00061:3.8e+03:5.7e+03
chr10	62500000	62600000	Sirt1:-300Kb:0.0034:0.00061:3.8e+03:5.7e+03
chr10	62900000	63000000	Ctnna3:100Kb:0.00013:1.6e-05:1.2e+02:2.7e+03
chr10	62900000	63000000	Dnajc12:100Kb:0.00013:1.6e-05:1.2e+02:2.7e+03
chr10	62900000	63000000	Sirt1:100Kb:0.00013:1.6e-05:1.2e+02:2.7e+03
chr10	63000000	63100000	Ctnna3:200Kb:7.4e-06:4.5e-07:95:3.1e+03
chr10	63000000	63100000	Dnajc12:200Kb:7.4e-06:4.5e-07:95:3.1e+03
chr10	63000000	63100000	Sirt1:200Kb:7.4e-06:4.5e-07:95:3.1e+03
chr10	66300000	66400000	Jmjd1c:-200Kb:0.00043:4.6e-05:3e+03:5.6e+03
chr10	66300000	66400000	Reep3:-200Kb:0.00043:4.6e-05:3e+03:5.6e+03
chr10	66400000	66500000	Jmjd1c:-100Kb:4.6e-08:2.4e-09:4.7e+03:8.7e+03
chr10	66400000	66500000	Reep3:-100Kb:4.6e-08:2.4e-09:4.7e+03:8.7e+03
chr10	69700000	69800000	Fam13c:-200Kb:0.0066:0.00035:3e+03:5.1e+03
chr10	72800000	72900000	A330049N07Rik:300Kb:0.0059:0.00032:1.8e+03:3.1e+03
chr10	73300000	73400000	Pcdh15:100Kb:5.8e-06:3e-07:3.3e+03:5.2e+03
chr10	75800000	75900000	2610028H24Rik:-100Kb:0.0051:0.00028:6.4e+03:1.1e+04
chr10	75800000	75900000	Lss:-100Kb:0.0051:0.00028:6.4e+03:1.1e+04
chr10	75800000	75900000	Mcm3ap:-100Kb:0.0051:0.00028:6.4e+03:1.1e+04
chr10	75800000	75900000	Pcnt:-100Kb:0.0051:0.00028:6.4e+03:1.1e+04
chr10	75800000	75900000	Ybey:-100Kb:0.0051:0.00028:6.4e+03:1.1e+04
chr10	75900000	76000000	1700094J05Rik:100Kb:0.0048:0.00024:6.4e+03:1.1e+04
chr10	75900000	76000000	Dip2a:100Kb:0.0048:0.00024:6.4e+03:1.1e+04
chr10	77400000	77500000	Aire:-100Kb:0.0045:0.00051:6.4e+03:9.2e+03
chr10	77400000	77500000	D10Jhu81e:-200Kb:3.4e-09:2e-10:4.1e+03:9.2e+03
chr10	77400000	77500000	Dnmt3l:-100Kb:0.0045:0.00051:6.4e+03:9.2e+03
chr10	77400000	77500000	Icosl:-100Kb:0.0045:0.00051:6.4e+03:9.2e+03
chr10	77400000	77500000	Pwp2:-200Kb:3.4e-09:2e-10:4.1e+03:9.2e+03
chr10	77500000	77600000	1810043G02Rik:100Kb:0.0043:0.00048:6.4e+03:9.2e+03
chr10	77500000	77600000	D10Jhu81e:-100Kb:0.00036:4.1e-05:6.4e+03:9.7e+03
chr10	77500000	77600000	Pfkl:100Kb:0.0043:0.00048:6.4e+03:9.2e+03
chr10	77500000	77600000	Pwp2:-100Kb:0.00036:4.1e-05:6.4e+03:9.7e+03
chr10	77500000	77600000	Trpm2:100Kb:0.0043:0.00048:6.4e+03:9.2e+03
chr10	77600000	77700000	1810043G02Rik:200Kb:8.1e-09:4.6e-10:4.1e+03:9.2e+03
chr10	77600000	77700000	Agpat3:-200Kb:0.00091:0.00011:4.1e+03:7e+03
chr10	77600000	77700000	Aire:100Kb:0.001:5.8e-05:6.4e+03:9.7e+03
chr10	77600000	77700000	Cstb:-200Kb:0.00091:0.00011:4.1e+03:7e+03
chr10	77600000	77700000	Dnmt3l:100Kb:0.001:5.8e-05:6.4e+03:9.7e+03
chr10	77600000	77700000	Icosl:100Kb:0.001:5.8e-05:6.4e+03:9.7e+03
chr10	77600000	77700000	Pfkl:200Kb:8.1e-09:4.6e-10:4.1e+03:9.2e+03
chr10	77600000	77700000	Rrp1:-200Kb:0.00091:0.00011:4.1e+03:7e+03
chr10	77600000	77700000	Trpm2:200Kb:8.1e-09:4.6e-10:4.1e+03:9.2e+03
chr10	77700000	77800000	Agpat3:-100Kb:0.00091:5.5e-05:6.4e+03:9.5e+03
chr10	77700000	77800000	Cstb:-100Kb:0.00091:5.5e-05:6.4e+03:9.5e+03
chr10	77700000	77800000	Rrp1:-100Kb:0.00091:5.5e-05:6.4e+03:9.5e+03
chr10	77800000	77900000	D10Jhu81e:200Kb:0.00094:0.00016:4.1e+03:7e+03
chr10	77800000	77900000	Pwp2:200Kb:0.00094:0.00016:4.1e+03:7e+03
chr10	77800000	77900000	Trappc10:100Kb:0.0013:6.7e-05:6.4e+03:9.5e+03
chr10	79300000	79400000	1600002K03Rik:-300Kb:6.5e-09:3.4e-10:6e+03:1.3e+04
chr10	79300000	79400000	Atp5d:-300Kb:6.5e-09:3.4e-10:6e+03:1.3e+04
chr10	79300000	79400000	Cirbp:-300Kb:6.5e-09:3.4e-10:6e+03:1.3e+04
chr10	79300000	79400000	Dos:-300Kb:6.5e-09:3.4e-10:6e+03:1.3e+04
chr10	79300000	79400000	Efna2:-300Kb:6.5e-09:3.4e-10:6e+03:1.3e+04
chr10	79300000	79400000	Gpx4:-200Kb:2.2e-07:1.2e-08:8.6e+03:1.5e+04
chr10	79300000	79400000	Midn:-300Kb:6.5e-09:3.4e-10:6e+03:1.3e+04
chr10	79300000	79400000	Mum1:-300Kb:6.5e-09:3.4e-10:6e+03:1.3e+04
chr10	79300000	79400000	Polr2e:-200Kb:2.2e-07:1.2e-08:8.6e+03:1.5e+04
chr10	79300000	79400000	Sbno2:-200Kb:2.2e-07:1.2e-08:8.6e+03:1.5e+04
chr10	79300000	79400000	Stk11:-200Kb:2.2e-07:1.2e-08:8.6e+03:1.5e+04
chr10	79400000	79500000	Gpx4:-100Kb:5e-05:5.3e-06:1.6e+04:2.1e+04
chr10	79400000	79500000	Polr2e:-100Kb:5e-05:5.3e-06:1.6e+04:2.1e+04
chr10	79400000	79500000	Sbno2:-100Kb:5e-05:5.3e-06:1.6e+04:2.1e+04
chr10	79400000	79500000	Stk11:-100Kb:5e-05:5.3e-06:1.6e+04:2.1e+04
chr10	79500000	79600000	Abca7:100Kb:7.6e-05:4e-06:1.6e+04:2.1e+04
chr10	79500000	79600000	Arid3a:200Kb:2.3e-08:2.7e-09:8.6e+03:1.5e+04
chr10	79500000	79600000	BC005764:200Kb:2.3e-08:2.7e-09:8.6e+03:1.5e+04
chr10	79500000	79600000	Cfd:200Kb:2.3e-08:2.7e-09:8.6e+03:1.5e+04
chr10	79500000	79600000	Cnn2:100Kb:7.6e-05:4e-06:1.6e+04:2.1e+04
chr10	79500000	79600000	E130317F20Rik:200Kb:2.3e-08:2.7e-09:8.6e+03:1.5e+04
chr10	79500000	79600000	Elane:200Kb:2.3e-08:2.7e-09:8.6e+03:1.5e+04
chr10	79500000	79600000	Grin3b:100Kb:7.6e-05:4e-06:1.6e+04:2.1e+04
chr10	79500000	79600000	Hmha1:100Kb:7.6e-05:4e-06:1.6e+04:2.1e+04
chr10	79500000	79600000	Kiss1r:200Kb:2.3e-08:2.7e-09:8.6e+03:1.5e+04
chr10	79500000	79600000	Med16:200Kb:2.3e-08:2.7e-09:8.6e+03:1.5e+04
chr10	79500000	79600000	Prtn3:200Kb:2.3e-08:2.7e-09:8.6e+03:1.5e+04
chr10	79500000	79600000	Ptbp1:200Kb:2.3e-08:2.7e-09:8.6e+03:1.5e+04
chr10	79500000	79600000	R3hdm4:200Kb:2.3e-08:2.7e-09:8.6e+03:1.5e+04
chr10	79500000	79600000	Tmem259:100Kb:7.6e-05:4e-06:1.6e+04:2.1e+04
chr10	79500000	79600000	Wdr18:100Kb:7.6e-05:4e-06:1.6e+04:2.1e+04
chr10	79600000	79700000	Arid3a:300Kb:5.6e-10:3.2e-11:6e+03:1.3e+04
chr10	79600000	79700000	BC005764:300Kb:5.6e-10:3.2e-11:6e+03:1.3e+04
chr10	79600000	79700000	Cfd:300Kb:5.6e-10:3.2e-11:6e+03:1.3e+04
chr10	79600000	79700000	E130317F20Rik:300Kb:5.6e-10:3.2e-11:6e+03:1.3e+04
chr10	79600000	79700000	Elane:300Kb:5.6e-10:3.2e-11:6e+03:1.3e+04
chr10	79600000	79700000	Kiss1r:300Kb:5.6e-10:3.2e-11:6e+03:1.3e+04
chr10	79600000	79700000	Med16:300Kb:5.6e-10:3.2e-11:6e+03:1.3e+04
chr10	79600000	79700000	Prtn3:300Kb:5.6e-10:3.2e-11:6e+03:1.3e+04
chr10	79600000	79700000	Ptbp1:300Kb:5.6e-10:3.2e-11:6e+03:1.3e+04
chr10	79600000	79700000	R3hdm4:300Kb:5.6e-10:3.2e-11:6e+03:1.3e+04
chr10	80800000	80900000	Celf5:-100Kb:0.0043:0.00024:1.6e+04:2.2e+04
chr10	80800000	80900000	Gna15:-100Kb:0.0043:0.00024:1.6e+04:2.2e+04
chr10	80800000	80900000	Ncln:-100Kb:0.0043:0.00024:1.6e+04:2.2e+04
chr10	80800000	80900000	S1pr4:-100Kb:0.0043:0.00024:1.6e+04:2.2e+04
chr10	80900000	81000000	2210404O07Rik:100Kb:0.0046:0.00026:1.6e+04:2.2e+04
chr10	80900000	81000000	4930404N11Rik:100Kb:0.0046:0.00026:1.6e+04:2.2e+04
chr10	80900000	81000000	Dohh:100Kb:0.0046:0.00026:1.6e+04:2.2e+04
chr10	80900000	81000000	Fzr1:100Kb:0.0046:0.00026:1.6e+04:2.2e+04
chr10	80900000	81000000	Gipc3:100Kb:0.0046:0.00026:1.6e+04:2.2e+04
chr10	80900000	81000000	Hmg20b:100Kb:0.0046:0.00026:1.6e+04:2.2e+04
chr10	80900000	81000000	Mfsd12:100Kb:0.0046:0.00026:1.6e+04:2.2e+04
chr10	80900000	81000000	Nfic:100Kb:0.0046:0.00026:1.6e+04:2.2e+04
chr10	82700000	82800000	D10Wsu102e:-100Kb:0.0086:0.00045:4.9e+03:6.6e+03
chr10	82700000	82800000	Slc41a2:-100Kb:0.0086:0.00045:4.9e+03:6.6e+03
chr10	86100000	86200000	Nt5dc3:-100Kb:2.3e-09:1.2e-10:3.6e+03:6.9e+03
chr10	86900000	87000000	1700113H08Rik:400Kb:0.0041:0.00021:1.7e+03:3.4e+03
chr10	87900000	88000000	Arl1:-200Kb:0.0048:0.00029:2.5e+03:5.8e+03
chr10	87900000	88000000	Gm4925:-200Kb:0.0048:0.00029:2.5e+03:5.8e+03
chr10	87900000	88000000	Spic:-200Kb:0.0048:0.00029:2.5e+03:5.8e+03
chr10	88100000	88200000	Chpt1:200Kb:0.0064:0.00034:2.5e+03:5.8e+03
chr10	88100000	88200000	Sycp3:200Kb:0.0064:0.00034:2.5e+03:5.8e+03
chr10	92500000	92600000	Elk3:-200Kb:0.001:6e-05:3.3e+03:6.8e+03
chr10	92500000	92600000	Gm17745:-200Kb:0.001:6e-05:3.3e+03:6.8e+03
chr10	95100000	95200000	Mir3058:100Kb:0.0057:0.00032:4.9e+03:8.1e+03
chr10	95100000	95200000	Nudt4:100Kb:0.0057:0.00032:4.9e+03:8.1e+03
chr10	96800000	96900000	4930473O22Rik:-200Kb:0.004:0.00021:2.5e+03:4.2e+03
chr10	96800000	96900000	Ccer1:-300Kb:0.00078:4.3e-05:2e+03:3.9e+03
chr10	96800000	96900000	Epyc:-300Kb:0.00078:4.3e-05:2e+03:3.9e+03
chr10	96800000	96900000	Kera:-200Kb:0.004:0.00021:2.5e+03:4.2e+03
chr10	96800000	96900000	Lum:-200Kb:0.004:0.00021:2.5e+03:4.2e+03
chr10	97000000	97100000	Mir3966:200Kb:0.0068:0.00074:2.5e+03:4.2e+03
chr10	97100000	97200000	Mir3966:300Kb:0.0042:0.00023:2e+03:3.9e+03
chr10	107800000	107900000	Pawr:100Kb:1.2e-11:6.6e-13:4e+03:8.4e+03
chr10	117600000	117700000	Iltifb:-100Kb:0:0:4.9e+03:2.2e+04
chr10	117700000	117800000	Il22:100Kb:0:0:4.9e+03:2.2e+04
chr10	120800000	120900000	Rassf3:-100Kb:4.4e-05:2.2e-06:5.6e+03:1.1e+04
chr10	120900000	121000000	Gns:100Kb:4.9e-05:2.5e-06:5.6e+03:1.1e+04
chr10	122200000	122300000	Mirlet7i:-200Kb:0.0025:0.00013:3e+03:5.1e+03
chr10	122200000	122300000	Mon2:-300Kb:0.00044:2.4e-05:2.4e+03:4.7e+03
chr10	122300000	122400000	Mon2:-200Kb:0.0017:0.00018:3e+03:5e+03
chr10	125200000	125300000	Lrig3:-200Kb:0.0066:0.00037:2.4e+03:4.5e+03
chr10	126400000	126500000	Xrcc6bp1:100Kb:0.0093:0.00052:1.2e+04:1.5e+04
chr10	128000000	128100000	Bloc1s1:-300Kb:0.0078:0.0009:1.8e+03:4.3e+03
chr10	128000000	128100000	Cd63:-300Kb:0.0078:0.0009:1.8e+03:4.3e+03
chr10	128000000	128100000	Gdf11:-300Kb:0.0078:0.0009:1.8e+03:4.3e+03
chr10	128000000	128100000	Itga7:-300Kb:0.0078:0.0009:1.8e+03:4.3e+03
chr10	128000000	128100000	Mettl7b:-300Kb:0.0078:0.0009:1.8e+03:4.3e+03
chr10	128000000	128100000	Rdh5:-300Kb:0.0078:0.0009:1.8e+03:4.3e+03
chr10	128100000	128200000	Bloc1s1:-200Kb:6.1e-06:3.5e-07:3.5e+03:7.6e+03
chr10	128100000	128200000	Cd63:-200Kb:6.1e-06:3.5e-07:3.5e+03:7.6e+03
chr10	128100000	128200000	Gdf11:-200Kb:6.1e-06:3.5e-07:3.5e+03:7.6e+03
chr10	128100000	128200000	Itga7:-200Kb:6.1e-06:3.5e-07:3.5e+03:7.6e+03
chr10	128100000	128200000	Mettl7b:-200Kb:6.1e-06:3.5e-07:3.5e+03:7.6e+03
chr10	128100000	128200000	Rdh5:-200Kb:6.1e-06:3.5e-07:3.5e+03:7.6e+03
chr10	128300000	128400000	Cdk2:200Kb:0.0013:6.8e-05:3.5e+03:7.6e+03
chr10	128300000	128400000	Dgka:200Kb:0.0013:6.8e-05:3.5e+03:7.6e+03
chr10	128300000	128400000	Pmel:200Kb:0.0013:6.8e-05:3.5e+03:7.6e+03
chr10	128300000	128400000	Rab5b:200Kb:0.0013:6.8e-05:3.5e+03:7.6e+03
chr10	128300000	128400000	Suox:200Kb:0.0013:6.8e-05:3.5e+03:7.6e+03
chr10	128300000	128400000	Wibg:200Kb:0.0013:6.8e-05:3.5e+03:7.6e+03
chr11	3100000	3200000	Gm11944:-100Kb:4.2e-10:2.3e-11:7.6e+03:1.1e+04
chr11	3100000	3200000	Pik3ip1:-100Kb:4.2e-10:2.3e-11:7.6e+03:1.1e+04
chr11	3200000	3300000	Drg1:100Kb:2.4e-11:1.2e-12:7.6e+03:1.1e+04
chr11	3200000	3300000	Eif4enif1:100Kb:2.4e-11:1.2e-12:7.6e+03:1.1e+04
chr11	3200000	3300000	Patz1:100Kb:2.4e-11:1.2e-12:7.6e+03:1.1e+04
chr11	3300000	3400000	Gm11944:100Kb:0.002:0.00023:7.6e+03:9.6e+03
chr11	3300000	3400000	Pik3ip1:100Kb:0.002:0.00023:7.6e+03:9.6e+03
chr11	5000000	5100000	Znrf3:-300Kb:0.0006:3.2e-05:3.6e+03:7.2e+03
chr11	5300000	5400000	Emid1:300Kb:0.0034:0.00019:3.6e+03:7.2e+03
chr11	5700000	5800000	Gck:-100Kb:0.0057:0.00031:7.3e+03:1e+04
chr11	5700000	5800000	Ykt6:-100Kb:0.0057:0.00031:7.3e+03:1e+04
chr11	6300000	6400000	Ccm2:-100Kb:0.0078:0.00041:7.3e+03:1e+04
chr11	6300000	6400000	Gm11974:-100Kb:0.0078:0.00041:7.3e+03:1e+04
chr11	6300000	6400000	Gm11978:-200Kb:0.0032:0.00073:3.6e+03:6.4e+03
chr11	6300000	6400000	Myo1g:-100Kb:0.0078:0.00041:7.3e+03:1e+04
chr11	6300000	6400000	Nacad:-200Kb:0.0032:0.00073:3.6e+03:6.4e+03
chr11	6300000	6400000	Ramp3:-200Kb:0.0032:0.00073:3.6e+03:6.4e+03
chr11	6300000	6400000	Snora5c:-200Kb:0.0032:0.00073:3.6e+03:6.4e+03
chr11	6300000	6400000	Tbrg4:-200Kb:0.0032:0.00073:3.6e+03:6.4e+03
chr11	6300000	6400000	Wap:-200Kb:0.0032:0.00073:3.6e+03:6.4e+03
chr11	6400000	6500000	H2afv:100Kb:0.0068:0.0005:7.3e+03:1e+04
chr11	6400000	6500000	Ppia:100Kb:0.0068:0.0005:7.3e+03:1e+04
chr11	6400000	6500000	Purb:100Kb:0.0068:0.0005:7.3e+03:1e+04
chr11	6500000	6600000	Adcy1:-400Kb:0.0099:0.00053:1.7e+03:4.5e+03
chr11	6500000	6600000	Gm11981:-100Kb:0.0003:1.7e-05:4.6e+03:8.2e+03
chr11	6500000	6600000	Gm11985:-500Kb:0.0014:8.7e-05:1.5e+03:4.6e+03
chr11	6500000	6600000	H2afv:200Kb:0.0068:0.00074:3.6e+03:6.4e+03
chr11	6500000	6600000	Igfbp1:-500Kb:0.0014:8.7e-05:1.5e+03:4.6e+03
chr11	6500000	6600000	Ppia:200Kb:0.0068:0.00074:3.6e+03:6.4e+03
chr11	6500000	6600000	Purb:200Kb:0.0068:0.00074:3.6e+03:6.4e+03
chr11	6600000	6700000	Gm11978:100Kb:0.00022:1.4e-05:4.6e+03:8.2e+03
chr11	6600000	6700000	Gm11985:-400Kb:0.0058:0.0007:1.7e+03:4.4e+03
chr11	6600000	6700000	Igfbp1:-400Kb:0.0058:0.0007:1.7e+03:4.4e+03
chr11	6600000	6700000	Nacad:100Kb:0.00022:1.4e-05:4.6e+03:8.2e+03
chr11	6600000	6700000	Ramp3:100Kb:0.00022:1.4e-05:4.6e+03:8.2e+03
chr11	6600000	6700000	Snora5c:100Kb:0.00022:1.4e-05:4.6e+03:8.2e+03
chr11	6600000	6700000	Tbrg4:100Kb:0.00022:1.4e-05:4.6e+03:8.2e+03
chr11	6600000	6700000	Wap:100Kb:0.00022:1.4e-05:4.6e+03:8.2e+03
chr11	6900000	7000000	Gm11978:400Kb:0.0032:0.00082:1.7e+03:4.5e+03
chr11	6900000	7000000	Nacad:400Kb:0.0032:0.00082:1.7e+03:4.5e+03
chr11	6900000	7000000	Ramp3:400Kb:0.0032:0.00082:1.7e+03:4.5e+03
chr11	6900000	7000000	Snora5c:400Kb:0.0032:0.00082:1.7e+03:4.5e+03
chr11	6900000	7000000	Tbrg4:400Kb:0.0032:0.00082:1.7e+03:4.5e+03
chr11	6900000	7000000	Wap:400Kb:0.0032:0.00082:1.7e+03:4.5e+03
chr11	7000000	7100000	Gm11978:500Kb:0.0016:0.0002:1.5e+03:4.6e+03
chr11	7000000	7100000	Nacad:500Kb:0.0016:0.0002:1.5e+03:4.6e+03
chr11	7000000	7100000	Ramp3:500Kb:0.0016:0.0002:1.5e+03:4.6e+03
chr11	7000000	7100000	Snora5c:500Kb:0.0016:0.0002:1.5e+03:4.6e+03
chr11	7000000	7100000	Tbrg4:500Kb:0.0016:0.0002:1.5e+03:4.6e+03
chr11	7000000	7100000	Wap:500Kb:0.0016:0.0002:1.5e+03:4.6e+03
chr11	8400000	8500000	Tns3:-100Kb:0.0076:0.00041:4.6e+03:9.9e+03
chr11	11700000	11800000	Cobl:-600Kb:0.0089:0.00045:1.1e+03:2.8e+03
chr11	11800000	11900000	1700042O10Rik:100Kb:5.1e-11:2.7e-12:3.7e+03:7.2e+03
chr11	11800000	11900000	Ddc:100Kb:5.1e-11:2.7e-12:3.7e+03:7.2e+03
chr11	11800000	11900000	Fignl1:100Kb:5.1e-11:2.7e-12:3.7e+03:7.2e+03
chr11	12300000	12400000	1700042O10Rik:600Kb:0.002:0.00021:1.1e+03:2.8e+03
chr11	12300000	12400000	Ddc:600Kb:0.002:0.00021:1.1e+03:2.8e+03
chr11	12300000	12400000	Fignl1:600Kb:0.002:0.00021:1.1e+03:2.8e+03
chr11	22500000	22600000	Cct4:-300Kb:5.2e-07:3e-08:2.3e+03:5.9e+03
chr11	22500000	22600000	Commd1:-300Kb:5.2e-07:3e-08:2.3e+03:5.9e+03
chr11	22500000	22600000	Zrsr1:-300Kb:5.2e-07:3e-08:2.3e+03:5.9e+03
chr11	22600000	22700000	Cct4:-200Kb:0.0086:0.00099:2.9e+03:5e+03
chr11	22600000	22700000	Commd1:-200Kb:0.0086:0.00099:2.9e+03:5e+03
chr11	22600000	22700000	Zrsr1:-200Kb:0.0086:0.00099:2.9e+03:5e+03
chr11	22900000	23000000	Xpo1:-200Kb:5.3e-05:2.8e-06:2.5e+03:5.6e+03
chr11	23100000	23200000	Fam161a:200Kb:1.9e-05:1.1e-06:2.5e+03:5.6e+03
chr11	24100000	24200000	Bcl11a:200Kb:0.0091:0.00053:2.5e+03:4.4e+03
chr11	24200000	24300000	Bcl11a:300Kb:0.0091:0.001:2e+03:3.8e+03
chr11	29600000	29700000	1700034F02Rik:200Kb:0.0041:0.00028:2.2e+03:3.5e+03
chr11	29600000	29700000	Mtif2:200Kb:0.0041:0.00028:2.2e+03:3.5e+03
chr11	29600000	29700000	Prorsd1:200Kb:0.0041:0.00028:2.2e+03:3.5e+03
chr11	29600000	29700000	Rps27a:200Kb:0.0041:0.00028:2.2e+03:3.5e+03
chr11	29600000	29700000	Rtn4:100Kb:0.0025:0.00014:3.7e+03:5.1e+03
chr11	35600000	35700000	Wwc1:-100Kb:0.00037:1.9e-05:3.8e+03:5.8e+03
chr11	35700000	35800000	Fbll1:100Kb:0.00068:3.6e-05:3.8e+03:5.8e+03
chr11	35700000	35800000	Rars:100Kb:0.00068:3.6e-05:3.8e+03:5.8e+03
chr11	45800000	45900000	Fndc9:-200Kb:3.1e-06:2e-07:0:5.7e+03
chr11	45800000	45900000	Nipal4:-100Kb:3.9e-13:2.1e-14:0:8.5e+03
chr11	45900000	46000000	Adam19:100Kb:3.9e-13:2.2e-14:0:8.5e+03
chr11	45900000	46000000	Fndc9:-100Kb:3.9e-05:4.9e-06:0:4.9e+03
chr11	46000000	46100000	Adam19:200Kb:2.1e-06:2.3e-07:0:5.7e+03
chr11	46000000	46100000	Cyfip2:-100Kb:0.0054:0.00061:0:3.6e+03
chr11	46000000	46100000	Nipal4:100Kb:5e-05:5.4e-06:0:4.9e+03
chr11	46100000	46200000	Fam71b:-100Kb:0.0015:8.3e-05:0:4.2e+03
chr11	46100000	46200000	Fndc9:100Kb:0.0032:0.00062:0:3.6e+03
chr11	46100000	46200000	Havcr2:-100Kb:0.0015:8.3e-05:0:4.2e+03
chr11	46100000	46200000	Itk:-100Kb:0.0015:8.3e-05:0:4.2e+03
chr11	46100000	46200000	Med7:-100Kb:0.0015:8.3e-05:0:4.2e+03
chr11	46200000	46300000	Cyfip2:100Kb:0.0013:7.5e-05:0:4.2e+03
chr11	48600000	48700000	Btnl9:-400Kb:0.0038:0.00022:1.7e+03:3.9e+03
chr11	48600000	48700000	Mgat1:-400Kb:0.0038:0.00022:1.7e+03:3.9e+03
chr11	48600000	48700000	Olfr1393:-400Kb:0.0038:0.00022:1.7e+03:3.9e+03
chr11	48600000	48700000	Zfp62:-400Kb:0.0038:0.00022:1.7e+03:3.9e+03
chr11	50000000	50100000	Canx:-100Kb:1.4e-05:7.2e-07:5.2e+03:8.7e+03
chr11	50000000	50100000	Hnrnph1:-100Kb:1.4e-05:7.2e-07:5.2e+03:8.7e+03
chr11	50000000	50100000	Maml1:-100Kb:1.4e-05:7.2e-07:5.2e+03:8.7e+03
chr11	50000000	50100000	Mir804:-100Kb:1.4e-05:7.2e-07:5.2e+03:8.7e+03
chr11	50100000	50200000	Ltc4s:100Kb:3.6e-05:1.9e-06:5.2e+03:8.7e+03
chr11	50100000	50200000	Mgat4b:100Kb:3.6e-05:1.9e-06:5.2e+03:8.7e+03
chr11	50100000	50200000	Sqstm1:100Kb:3.6e-05:1.9e-06:5.2e+03:8.7e+03
chr11	57700000	57800000	Hand1:100Kb:2.7e-08:1.5e-09:6.6e+03:1.2e+04
chr11	57700000	57800000	Larp1:-100Kb:0.00048:2.7e-05:6.6e+03:1e+04
chr11	57700000	57800000	Sap30l:100Kb:2.7e-08:1.5e-09:6.6e+03:1.2e+04
chr11	63600000	63700000	Hs3st3b1:-100Kb:0.0033:0.00021:4.1e+03:6.2e+03
chr11	63800000	63900000	Hs3st3b1:100Kb:0.0041:0.00053:4.1e+03:6e+03
chr11	66700000	66800000	Adprm:-100Kb:6.5e-05:8e-06:3.5e+03:6e+03
chr11	66700000	66800000	Myh3:-100Kb:6.5e-05:8e-06:3.5e+03:6e+03
chr11	66700000	66800000	Sco1:-100Kb:6.5e-05:8e-06:3.5e+03:6e+03
chr11	66700000	66800000	Tmem220:-100Kb:6.5e-05:8e-06:3.5e+03:6e+03
chr11	66800000	66900000	Gm12298:100Kb:0.00013:6.5e-06:3.5e+03:6e+03
chr11	66800000	66900000	Myh13:-300Kb:2.6e-05:2.8e-06:1.9e+03:4.6e+03
chr11	66800000	66900000	Pirt:100Kb:0.00013:6.5e-06:3.5e+03:6e+03
chr11	66900000	67000000	Myh13:-200Kb:2.6e-05:1.9e-06:2.4e+03:5.1e+03
chr11	67100000	67200000	2310065F04Rik:200Kb:1.4e-05:8.2e-07:2.4e+03:5.1e+03
chr11	67100000	67200000	Adprm:300Kb:4.2e-05:2.6e-06:1.9e+03:4.6e+03
chr11	67100000	67200000	Myh2:200Kb:1.4e-05:8.2e-07:2.4e+03:5.1e+03
chr11	67100000	67200000	Myh3:300Kb:4.2e-05:2.6e-06:1.9e+03:4.6e+03
chr11	67100000	67200000	Sco1:300Kb:4.2e-05:2.6e-06:1.9e+03:4.6e+03
chr11	67100000	67200000	Tmem220:300Kb:4.2e-05:2.6e-06:1.9e+03:4.6e+03
chr11	72000000	72100000	Fbxo39:-100Kb:7.7e-10:4.4e-11:5.3e+03:1.1e+04
chr11	72000000	72100000	Spns2:-300Kb:0.00017:9.7e-06:2.6e+03:5.9e+03
chr11	72000000	72100000	Spns3:-300Kb:0.00017:9.7e-06:2.6e+03:5.9e+03
chr11	72000000	72100000	Tekt1:-100Kb:7.7e-10:4.4e-11:5.3e+03:1.1e+04
chr11	72000000	72100000	Xaf1:-100Kb:7.7e-10:4.4e-11:5.3e+03:1.1e+04
chr11	72100000	72200000	1700051A21Rik:100Kb:1.5e-08:8.1e-10:5.3e+03:1.1e+04
chr11	72100000	72200000	4930563E22Rik:100Kb:1.5e-08:8.1e-10:5.3e+03:1.1e+04
chr11	72100000	72200000	4933427D14Rik:100Kb:1.5e-08:8.1e-10:5.3e+03:1.1e+04
chr11	72100000	72200000	Ggt6:-100Kb:6.1e-05:3.4e-06:5.3e+03:8.8e+03
chr11	72100000	72200000	Med31:100Kb:1.5e-08:8.1e-10:5.3e+03:1.1e+04
chr11	72100000	72200000	Mybbp1a:-100Kb:6.1e-05:3.4e-06:5.3e+03:8.8e+03
chr11	72100000	72200000	Slc13a5:100Kb:1.5e-08:8.1e-10:5.3e+03:1.1e+04
chr11	72100000	72200000	Smtnl2:-100Kb:6.1e-05:3.4e-06:5.3e+03:8.8e+03
chr11	72100000	72200000	Txndc17:100Kb:1.5e-08:8.1e-10:5.3e+03:1.1e+04
chr11	72200000	72300000	Fbxo39:100Kb:5.7e-05:6.5e-06:5.3e+03:8.8e+03
chr11	72200000	72300000	Tekt1:100Kb:5.7e-05:6.5e-06:5.3e+03:8.8e+03
chr11	72200000	72300000	Xaf1:100Kb:5.7e-05:6.5e-06:5.3e+03:8.8e+03
chr11	72300000	72400000	1700051A21Rik:300Kb:0.00067:7.3e-05:2.6e+03:5.9e+03
chr11	72300000	72400000	4930563E22Rik:300Kb:0.00067:7.3e-05:2.6e+03:5.9e+03
chr11	72300000	72400000	4933427D14Rik:300Kb:0.00067:7.3e-05:2.6e+03:5.9e+03
chr11	72300000	72400000	Med31:300Kb:0.00067:7.3e-05:2.6e+03:5.9e+03
chr11	72300000	72400000	Slc13a5:300Kb:0.00067:7.3e-05:2.6e+03:5.9e+03
chr11	72300000	72400000	Txndc17:300Kb:0.00067:7.3e-05:2.6e+03:5.9e+03
chr11	72800000	72900000	Emc6:-100Kb:0.0011:5.9e-05:5.3e+03:8e+03
chr11	72800000	72900000	Gsg2:-100Kb:0.0011:5.9e-05:5.3e+03:8e+03
chr11	72800000	72900000	Itgae:-100Kb:0.0011:5.9e-05:5.3e+03:8e+03
chr11	72800000	72900000	P2rx5:-100Kb:0.0011:5.9e-05:5.3e+03:8e+03
chr11	72800000	72900000	Tax1bp3:-100Kb:0.0011:5.9e-05:5.3e+03:8e+03
chr11	72900000	73000000	1200014J11Rik:100Kb:0.0011:6.1e-05:5.3e+03:8e+03
chr11	72900000	73000000	Camkk1:100Kb:0.0011:6.1e-05:5.3e+03:8e+03
chr11	72900000	73000000	P2rx1:100Kb:0.0011:6.1e-05:5.3e+03:8e+03
chr11	74300000	74400000	Cluh:-100Kb:0.0034:0.0004:3.9e+03:6.1e+03
chr11	74300000	74400000	E130309D14Rik:-100Kb:0.0034:0.0004:3.9e+03:6.1e+03
chr11	74300000	74400000	Rap1gap2:-100Kb:0.0034:0.0004:3.9e+03:6.1e+03
chr11	74600000	74700000	Cluh:200Kb:0.0016:9.4e-05:3.5e+03:5.9e+03
chr11	74600000	74700000	E130309D14Rik:200Kb:0.0016:9.4e-05:3.5e+03:5.9e+03
chr11	74600000	74700000	Rap1gap2:200Kb:0.0016:9.4e-05:3.5e+03:5.9e+03
chr11	96100000	96200000	Hoxb1:-100Kb:0.0018:8.9e-05:9.9e+03:2.1e+04
chr11	96100000	96200000	Hoxb2:-100Kb:0.0018:8.9e-05:9.9e+03:2.1e+04
chr11	96200000	96300000	Gm53:100Kb:0.0016:8.9e-05:9.9e+03:2.1e+04
chr11	96200000	96300000	Hoxb3:100Kb:0.0016:8.9e-05:9.9e+03:2.1e+04
chr11	96200000	96300000	Hoxb4:100Kb:0.0016:8.9e-05:9.9e+03:2.1e+04
chr11	96200000	96300000	Hoxb5:100Kb:0.0016:8.9e-05:9.9e+03:2.1e+04
chr11	96200000	96300000	Hoxb6:100Kb:0.0016:8.9e-05:9.9e+03:2.1e+04
chr11	96200000	96300000	Hoxb7:100Kb:0.0016:8.9e-05:9.9e+03:2.1e+04
chr11	96200000	96300000	Hoxb8:100Kb:0.0016:8.9e-05:9.9e+03:2.1e+04
chr11	96200000	96300000	Hoxb9:100Kb:0.0016:8.9e-05:9.9e+03:2.1e+04
chr11	96200000	96300000	Mir10a:100Kb:0.0016:8.9e-05:9.9e+03:2.1e+04
chr11	96200000	96300000	Mir196a-1:100Kb:0.0016:8.9e-05:9.9e+03:2.1e+04
chr11	98700000	98800000	Gjd3:-100Kb:9.8e-05:1.3e-05:7.4e+03:1.2e+04
chr11	98700000	98800000	Igfbp4:-200Kb:0.0031:0.00035:3.1e+03:6.9e+03
chr11	98700000	98800000	Tns4:-200Kb:0.0031:0.00035:3.1e+03:6.9e+03
chr11	98700000	98800000	Top2a:-100Kb:9.8e-05:1.3e-05:7.4e+03:1.2e+04
chr11	98800000	98900000	Cdc6:100Kb:0.00019:1e-05:7.4e+03:1.2e+04
chr11	98800000	98900000	Igfbp4:-100Kb:7.8e-09:4.3e-10:5.7e+03:1.3e+04
chr11	98800000	98900000	Rara:100Kb:0.00019:1e-05:7.4e+03:1.2e+04
chr11	98800000	98900000	Tns4:-100Kb:7.8e-09:4.3e-10:5.7e+03:1.3e+04
chr11	98800000	98900000	Wipf2:100Kb:0.00019:1e-05:7.4e+03:1.2e+04
chr11	98900000	99000000	Cdc6:200Kb:0.0023:0.00025:3.1e+03:6.9e+03
chr11	98900000	99000000	Gjd3:100Kb:4.7e-09:3.1e-10:5.7e+03:1.3e+04
chr11	98900000	99000000	Rara:200Kb:0.0023:0.00025:3.1e+03:6.9e+03
chr11	98900000	99000000	Top2a:100Kb:4.7e-09:3.1e-10:5.7e+03:1.3e+04
chr11	98900000	99000000	Wipf2:200Kb:0.0023:0.00025:3.1e+03:6.9e+03
chr11	104100000	104200000	Kansl1:-200Kb:0.00075:4e-05:3.9e+03:7.2e+03
chr11	105100000	105200000	Ace3:-700Kb:0.00043:2.3e-05:1.1e+03:5e+03
chr11	105100000	105200000	Ace:-700Kb:0.00043:2.3e-05:1.1e+03:5e+03
chr11	105100000	105200000	Cyb561:-700Kb:0.00043:2.3e-05:1.1e+03:5e+03
chr11	105100000	105200000	Dcaf7:-700Kb:0.00043:2.3e-05:1.1e+03:5e+03
chr11	105100000	105200000	Kcnh6:-700Kb:0.00043:2.3e-05:1.1e+03:5e+03
chr11	105800000	105900000	Mrc2:700Kb:0.00093:5.2e-05:1.1e+03:5e+03
chr11	107000000	107100000	Pitpnc1:-300Kb:0.0017:0.00032:3.2e+03:5.8e+03
chr11	107000000	107100000	Psmd12:-300Kb:0.0017:0.00032:3.2e+03:5.8e+03
chr11	107100000	107200000	Pitpnc1:-200Kb:0.00052:6.4e-05:4.4e+03:7.3e+03
chr11	107100000	107200000	Psmd12:-200Kb:0.00052:6.4e-05:4.4e+03:7.3e+03
chr11	107200000	107300000	Pitpnc1:-100Kb:8.5e-05:5.2e-06:7.6e+03:1.1e+04
chr11	107200000	107300000	Psmd12:-100Kb:8.5e-05:5.2e-06:7.6e+03:1.1e+04
chr11	107300000	107400000	Nol11:300Kb:0.0095:0.00048:3.2e+03:5.8e+03
chr11	107800000	107900000	Cacng5:100Kb:0.00069:3.9e-05:4e+03:6.8e+03
chr11	109100000	109200000	Arsg:-200Kb:0.0004:2.4e-05:2.7e+03:4.9e+03
chr11	109100000	109200000	LOC100503496:-200Kb:0.0004:2.4e-05:2.7e+03:4.9e+03
chr11	109100000	109200000	Slc16a6:-200Kb:0.0004:2.4e-05:2.7e+03:4.9e+03
chr11	109100000	109200000	Wipi1:-300Kb:0.0044:0.00025:2.1e+03:4e+03
chr11	109300000	109400000	Rgs9:200Kb:0.00046:2.5e-05:2.7e+03:4.9e+03
chr11	109400000	109500000	Rgs9:300Kb:0.0025:0.00027:2.1e+03:4e+03
chr11	110300000	110400000	Map2k6:100Kb:0.0047:0.00024:4.2e+03:6.1e+03
chr11	113500000	113600000	Cdc42ep4:-100Kb:5.6e-09:2.9e-10:6.7e+03:1.2e+04
chr11	113600000	113700000	Cog1:100Kb:3.4e-09:1.9e-10:6.7e+03:1.2e+04
chr11	113600000	113700000	Cpsf4l:100Kb:3.4e-09:1.9e-10:6.7e+03:1.2e+04
chr11	113600000	113700000	D11Wsu47e:100Kb:3.4e-09:1.9e-10:6.7e+03:1.2e+04
chr11	113600000	113700000	Fam104a:100Kb:3.4e-09:1.9e-10:6.7e+03:1.2e+04
chr11	114700000	114800000	Btbd17:100Kb:0.0095:0.00051:6.7e+03:9.6e+03
chr11	114700000	114800000	Gpr142:100Kb:0.0095:0.00051:6.7e+03:9.6e+03
chr11	114700000	114800000	Kif19a:100Kb:0.0095:0.00051:6.7e+03:9.6e+03
chr11	114900000	115000000	Nat9:-100Kb:0.0082:0.00043:6.7e+03:9.7e+03
chr11	114900000	115000000	Slc9a3r1:-100Kb:0.0082:0.00043:6.7e+03:9.7e+03
chr11	114900000	115000000	Tmem104:-100Kb:0.0082:0.00043:6.7e+03:9.7e+03
chr11	115000000	115100000	Cd300e:100Kb:0.0075:0.00041:6.7e+03:9.7e+03
chr11	115000000	115100000	Cd300lf:100Kb:0.0075:0.00041:6.7e+03:9.7e+03
chr11	115000000	115100000	Cd300lh:100Kb:0.0075:0.00041:6.7e+03:9.7e+03
chr11	115000000	115100000	Rab37:100Kb:0.0075:0.00041:6.7e+03:9.7e+03
chr11	120100000	120200000	2810410L24Rik:100Kb:0.004:0.00021:9.4e+03:1.6e+04
chr11	120100000	120200000	Bahcc1:100Kb:0.004:0.00021:9.4e+03:1.6e+04
chr11	120100000	120200000	Slc38a10:100Kb:0.004:0.00021:9.4e+03:1.6e+04
chr11	120500000	120600000	Dus1l:-100Kb:0.00045:2.4e-05:7.5e+03:1.5e+04
chr11	120500000	120600000	Fasn:-100Kb:0.00045:2.4e-05:7.5e+03:1.5e+04
chr11	120500000	120600000	Gps1:-100Kb:0.00045:2.4e-05:7.5e+03:1.5e+04
chr11	120500000	120600000	Rfng:-100Kb:0.00045:2.4e-05:7.5e+03:1.5e+04
chr11	120600000	120700000	Aspscr1:100Kb:0.00039:2.2e-05:7.5e+03:1.5e+04
chr11	120600000	120700000	Cbr2:100Kb:0.00039:2.2e-05:7.5e+03:1.5e+04
chr11	120600000	120700000	Dcxr:100Kb:0.00039:2.2e-05:7.5e+03:1.5e+04
chr11	120600000	120700000	Lrrc45:100Kb:0.00039:2.2e-05:7.5e+03:1.5e+04
chr11	120600000	120700000	Myadml2:100Kb:0.00039:2.2e-05:7.5e+03:1.5e+04
chr11	120600000	120700000	Notum:100Kb:0.00039:2.2e-05:7.5e+03:1.5e+04
chr11	120600000	120700000	Pycr1:100Kb:0.00039:2.2e-05:7.5e+03:1.5e+04
chr11	120600000	120700000	Rac3:100Kb:0.00039:2.2e-05:7.5e+03:1.5e+04
chr11	120600000	120700000	Stra13:100Kb:0.00039:2.2e-05:7.5e+03:1.5e+04
chr12	8700000	8800000	Laptm4a:-200Kb:0.00093:0.00011:0:4.1e+03
chr12	8700000	8800000	Matn3:-200Kb:0.00093:0.00011:0:4.1e+03
chr12	8700000	8800000	Wdr35:-200Kb:0.00093:0.00011:0:4.1e+03
chr12	8800000	8900000	Laptm4a:-100Kb:0.00093:8e-05:0:4.2e+03
chr12	8800000	8900000	Matn3:-100Kb:0.00093:8e-05:0:4.2e+03
chr12	8800000	8900000	Sdc1:100Kb:0.00034:2e-05:0:4.6e+03
chr12	8800000	8900000	Wdr35:-100Kb:0.00093:8e-05:0:4.2e+03
chr12	8900000	9000000	Sdc1:200Kb:0.00093:0.00011:0:4.1e+03
chr12	9000000	9100000	Laptm4a:100Kb:0.0033:0.00059:0:3.6e+03
chr12	9000000	9100000	Matn3:100Kb:0.0033:0.00059:0:3.6e+03
chr12	9000000	9100000	Wdr35:100Kb:0.0033:0.00059:0:3.6e+03
chr12	10600000	10700000	Kcns3:-500Kb:0.00036:4.9e-05:1.4e+03:3.4e+03
chr12	10700000	10800000	Kcns3:-400Kb:2.7e-05:1.8e-06:1.6e+03:4e+03
chr12	12700000	12800000	Mycn:-200Kb:7.1e-06:9.1e-07:2.5e+03:6.3e+03
chr12	12800000	12900000	Mycn:-100Kb:1.4e-08:8.9e-10:3.8e+03:8.6e+03
chr12	15400000	15500000	4930448C13Rik:400Kb:0.0031:0.00017:1.5e+03:3.1e+03
chr12	17200000	17300000	2410004P03Rik:200Kb:0.0053:0.00029:2.9e+03:4.9e+03
chr12	17200000	17300000	Pqlc3:200Kb:0.0053:0.00029:2.9e+03:4.9e+03
chr12	17800000	17900000	Odc1:300Kb:0.0033:0.00017:2.3e+03:4.8e+03
chr12	19900000	20000000	1700030C10Rik:-900Kb:0.0083:0.00043:3.7e+02:6.8e+03
chr12	21100000	21200000	Cpsf3:-100Kb:0.0013:7.5e-05:9e+02:6.5e+03
chr12	21100000	21200000	Itgb1bp1:-100Kb:0.0013:7.5e-05:9e+02:6.5e+03
chr12	21200000	21300000	Adam17:-100Kb:0.003:0.00036:9e+02:5.8e+03
chr12	21200000	21300000	Asap2:100Kb:0.0014:7.4e-05:9e+02:6.5e+03
chr12	21200000	21300000	Iah1:-100Kb:0.003:0.00036:9e+02:5.8e+03
chr12	21300000	21400000	Cpsf3:100Kb:0.0036:0.00041:9e+02:5.8e+03
chr12	21300000	21400000	Itgb1bp1:100Kb:0.0036:0.00041:9e+02:5.8e+03
chr12	21300000	21400000	Ywhaq:-100Kb:0.0002:1.1e-05:9e+02:7e+03
chr12	21400000	21500000	Adam17:100Kb:0.00025:1.5e-05:9e+02:7e+03
chr12	21400000	21500000	Iah1:100Kb:0.00025:1.5e-05:9e+02:7e+03
chr12	22700000	22800000	2410018L13Rik:-200Kb:0:0:5.3e+02:7.3e+03
chr12	25100000	25200000	Cys1:-200Kb:6e-06:4.1e-07:2.3e+03:6e+03
chr12	25100000	25200000	Klf11:-200Kb:6e-06:4.1e-07:2.3e+03:6e+03
chr12	25100000	25200000	Rrm2:-200Kb:6e-06:4.1e-07:2.3e+03:6e+03
chr12	25200000	25300000	Cys1:-100Kb:1.2e-05:1.7e-06:3.6e+03:7.1e+03
chr12	25200000	25300000	Klf11:-100Kb:1.2e-05:1.7e-06:3.6e+03:7.1e+03
chr12	25200000	25300000	Rrm2:-100Kb:1.2e-05:1.7e-06:3.6e+03:7.1e+03
chr12	25300000	25400000	Grhl1:100Kb:2.7e-05:1.5e-06:3.6e+03:7.1e+03
chr12	25300000	25400000	Taf1b:200Kb:5.9e-06:3.1e-07:2.3e+03:6e+03
chr12	30900000	31000000	2310016D03Rik:-200Kb:0.0085:0.00047:2.3e+03:3.7e+03
chr12	31800000	31900000	Lamb1:-100Kb:4.3e-07:2.2e-08:3.5e+03:5.8e+03
chr12	33500000	33600000	Efcab10:-500Kb:0.0045:0.0019:1.2e+03:3.4e+03
chr12	33600000	33700000	Efcab10:-400Kb:0.002:0.00042:1.4e+03:3.9e+03
chr12	33700000	33800000	Efcab10:-300Kb:1.8e-07:1.3e-08:1.7e+03:5.9e+03
chr12	33800000	33900000	Efcab10:-200Kb:0.0045:0.0018:2.3e+03:4.5e+03
chr12	33900000	34000000	Cdhr3:200Kb:0.00049:3.5e-05:2.3e+03:6.6e+03
chr12	33900000	34000000	Efcab10:-100Kb:3.1e-07:4.3e-08:3.7e+03:7.8e+03
chr12	34000000	34100000	Cdhr3:300Kb:0.00049:5.4e-05:1.7e+03:5.9e+03
chr12	34100000	34200000	Efcab10:100Kb:0.0045:0.0014:3.7e+03:6e+03
chr12	52800000	52900000	Ap4s1:100Kb:0.0029:0.00016:3.7e+03:5.3e+03
chr12	52800000	52900000	G2e3:400Kb:0.0084:0.00051:1.6e+03:3e+03
chr12	52800000	52900000	Scfd1:400Kb:0.0084:0.00051:1.6e+03:3e+03
chr12	52800000	52900000	Strn3:100Kb:0.0029:0.00016:3.7e+03:5.3e+03
chr12	55200000	55300000	Gm7550:-200Kb:0.0044:0.00023:2.4e+03:5.5e+03
chr12	55800000	55900000	Cfl2:-100Kb:0.00015:8.6e-06:4.5e+03:9e+03
chr12	55900000	56000000	Snx6:100Kb:6.5e-05:3.7e-06:4.5e+03:9e+03
chr12	56400000	56500000	Nfkbia:-100Kb:0.0013:6.7e-05:4.5e+03:8.4e+03
chr12	56500000	56600000	1110008L16Rik:100Kb:0.0012:6.3e-05:4.5e+03:8.4e+03
chr12	56500000	56600000	Ppp2r3c:100Kb:0.0012:6.3e-05:4.5e+03:8.4e+03
chr12	56500000	56600000	Psma6:100Kb:0.0012:6.3e-05:4.5e+03:8.4e+03
chr12	56600000	56700000	1110008L16Rik:200Kb:0.009:0.00097:2.5e+03:5.6e+03
chr12	56600000	56700000	Ppp2r3c:200Kb:0.009:0.00097:2.5e+03:5.6e+03
chr12	56600000	56700000	Psma6:200Kb:0.009:0.00097:2.5e+03:5.6e+03
chr12	57600000	57700000	Nkx2-9:-100Kb:6.5e-08:4.2e-09:3.7e+03:7.3e+03
chr12	57600000	57700000	Pax9:-100Kb:6.5e-08:4.2e-09:3.7e+03:7.3e+03
chr12	57700000	57800000	C87198:100Kb:1e-07:7.2e-09:3.7e+03:7.3e+03
chr12	57700000	57800000	E030019B13Rik:100Kb:1e-07:7.2e-09:3.7e+03:7.3e+03
chr12	57700000	57800000	Nkx2-1:100Kb:1e-07:7.2e-09:3.7e+03:7.3e+03
chr12	57700000	57800000	Slc25a21:-500Kb:0.0011:5.8e-05:1.4e+03:3.5e+03
chr12	58200000	58300000	Nkx2-9:500Kb:0.0044:0.00057:1.4e+03:3.5e+03
chr12	58200000	58300000	Pax9:500Kb:0.0044:0.00057:1.4e+03:3.5e+03
chr12	70200000	70300000	Arf6:-200Kb:0.004:0.001:1.5e+03:3.5e+03
chr12	70200000	70300000	Nemf:-200Kb:0.004:0.001:1.5e+03:3.5e+03
chr12	70300000	70400000	Arf6:-100Kb:0.0019:0.00037:5e+03:7.2e+03
chr12	70300000	70400000	Nemf:-100Kb:0.0019:0.00037:5e+03:7.2e+03
chr12	70400000	70500000	Klhdc1:100Kb:0.0051:0.00033:5e+03:7.2e+03
chr12	70400000	70500000	Klhdc2:100Kb:0.0051:0.00033:5e+03:7.2e+03
chr12	70400000	70500000	Mettl21d:-200Kb:2.5e-08:1.5e-09:2.9e+03:6.9e+03
chr12	70400000	70500000	Pole2:100Kb:0.0051:0.00033:5e+03:7.2e+03
chr12	70400000	70500000	Sos2:-300Kb:0.0032:0.00018:2.2e+03:4.6e+03
chr12	70600000	70700000	Arf6:200Kb:5.9e-09:3.8e-10:2.9e+03:6.9e+03
chr12	70600000	70700000	Nemf:200Kb:5.9e-09:3.8e-10:2.9e+03:6.9e+03
chr12	70700000	70800000	Arf6:300Kb:0.00096:0.00012:2.2e+03:4.6e+03
chr12	70700000	70800000	Nemf:300Kb:0.00096:0.00012:2.2e+03:4.6e+03
chr12	72100000	72200000	Actr10:100Kb:0.008:0.00049:5e+03:7.1e+03
chr12	72100000	72200000	Psma3:100Kb:0.008:0.00049:5e+03:7.1e+03
chr12	72200000	72300000	4930404H11Rik:-400Kb:0.0063:0.00073:1.7e+03:4e+03
chr12	72300000	72400000	4930404H11Rik:-300Kb:6.7e-05:3.9e-06:2.2e+03:5.3e+03
chr12	72400000	72500000	4930404H11Rik:-200Kb:0.0081:0.0014:2.9e+03:5.1e+03
chr12	72600000	72700000	2700049A03Rik:400Kb:0.0097:0.00051:1.7e+03:4e+03
chr12	72600000	72700000	Timm9:400Kb:0.0097:0.00051:1.7e+03:4e+03
chr12	72600000	72700000	Tomm20l:400Kb:0.0097:0.00051:1.7e+03:4e+03
chr12	77500000	77600000	AI463170:-100Kb:0.00029:1.9e-05:4.5e+03:8.3e+03
chr12	77500000	77600000	Mir5135:-100Kb:0.00029:1.9e-05:4.5e+03:8.3e+03
chr12	77500000	77600000	Plekhg3:-100Kb:0.00029:1.9e-05:4.5e+03:8.3e+03
chr12	77600000	77700000	Gm10451:100Kb:0.0003:1.7e-05:4.5e+03:8.3e+03
chr12	77600000	77700000	Hspa2:100Kb:0.0003:1.7e-05:4.5e+03:8.3e+03
chr12	77600000	77700000	Ppp1r36:100Kb:0.0003:1.7e-05:4.5e+03:8.3e+03
chr12	77900000	78000000	Max:-100Kb:0.0012:6.5e-05:4.5e+03:8e+03
chr12	78000000	78100000	Fntb:100Kb:0.0022:0.00012:4.5e+03:8e+03
chr12	78000000	78100000	Rab15:100Kb:0.0022:0.00012:4.5e+03:8e+03
chr12	80000000	80100000	Arg2:-200Kb:0.0011:5.9e-05:1.7e+03:4.3e+03
chr12	80000000	80100000	Pigh:-100Kb:0.0014:8e-05:4.5e+03:7e+03
chr12	80000000	80100000	Plekhh1:-100Kb:0.0014:8e-05:4.5e+03:7e+03
chr12	80000000	80100000	Rdh11:-200Kb:0.0011:5.9e-05:1.7e+03:4.3e+03
chr12	80000000	80100000	Tmem229b:-100Kb:0.0014:8e-05:4.5e+03:7e+03
chr12	80000000	80100000	Vti1b:-200Kb:0.0011:5.9e-05:1.7e+03:4.3e+03
chr12	80100000	80200000	Plek2:100Kb:0.00058:6.4e-05:4.5e+03:7e+03
chr12	80200000	80300000	Plek2:200Kb:0.00028:1.5e-05:1.7e+03:4.3e+03
chr12	80400000	80500000	2310015A10Rik:-800Kb:0.0082:0.00053:9.2e+02:3.5e+03
chr12	80400000	80500000	Zfp36l1:-800Kb:0.0082:0.00053:9.2e+02:3.5e+03
chr12	81600000	81700000	0610009B14Rik:-100Kb:0.0034:0.00018:5e+03:7.6e+03
chr12	81600000	81700000	Erh:-100Kb:0.0034:0.00018:5e+03:7.6e+03
chr12	81600000	81700000	Plekhd1:-100Kb:0.0034:0.00018:5e+03:7.6e+03
chr12	81600000	81700000	Slc39a9:-100Kb:0.0034:0.00018:5e+03:7.6e+03
chr12	81700000	81800000	2310002D06Rik:100Kb:0.0032:0.00019:5e+03:7.6e+03
chr12	81700000	81800000	Galnt16:100Kb:0.0032:0.00019:5e+03:7.6e+03
chr12	81800000	81900000	1700052I22Rik:-200Kb:0.00047:2.9e-05:1.8e+03:4.8e+03
chr12	81800000	81900000	Gm20337:-200Kb:0.00047:2.9e-05:1.8e+03:4.8e+03
chr12	81800000	81900000	Slc10a1:-200Kb:0.00047:2.9e-05:1.8e+03:4.8e+03
chr12	81800000	81900000	Srsf5:-200Kb:0.00047:2.9e-05:1.8e+03:4.8e+03
chr12	82000000	82100000	4933426M11Rik:200Kb:0.00062:3.8e-05:1.8e+03:4.8e+03
chr12	82000000	82100000	Ccdc177:200Kb:0.00062:3.8e-05:1.8e+03:4.8e+03
chr12	82700000	82800000	Map3k9:-100Kb:0.0054:0.00031:3.7e+03:6e+03
chr12	82800000	82900000	Ttc9:100Kb:0.0053:0.00028:3.7e+03:6e+03
chr12	86800000	86900000	Batf:-200Kb:4.4e-06:2.5e-07:3.8e+03:7e+03
chr12	86800000	86900000	Jdp2:-100Kb:0.0021:0.00011:6.3e+03:8.6e+03
chr12	86800000	86900000	Mfsd7c:-200Kb:4.4e-06:2.5e-07:3.8e+03:7e+03
chr12	86900000	87000000	Fos:100Kb:0.00047:5.1e-05:6.3e+03:8.6e+03
chr12	87000000	87100000	Fos:200Kb:1.4e-06:7.9e-08:3.8e+03:7e+03
chr12	88100000	88200000	2310044G17Rik:-100Kb:0.00062:3.1e-05:6.3e+03:1.9e+04
chr12	88100000	88200000	Irf2bpl:-100Kb:0.00062:3.1e-05:6.3e+03:1.9e+04
chr12	92600000	92700000	Sel1l:-400Kb:1.8e-05:2.1e-06:1.4e+03:4.1e+03
chr12	92600000	92700000	Ston2:-400Kb:1.8e-05:2.1e-06:1.4e+03:4.1e+03
chr12	92800000	92900000	Sel1l:-200Kb:2.1e-08:1.2e-09:2.2e+03:5.6e+03
chr12	92800000	92900000	Ston2:-200Kb:2.1e-08:1.2e-09:2.2e+03:5.6e+03
chr12	92900000	93000000	Sel1l:-100Kb:0.0013:0.00022:3.5e+03:5.5e+03
chr12	92900000	93000000	Ston2:-100Kb:0.0013:0.00022:3.5e+03:5.5e+03
chr12	93000000	93100000	Cep128:400Kb:0.00013:7.3e-06:1.4e+03:4.1e+03
chr12	93000000	93100000	Gtf2a1:200Kb:1.9e-07:1e-08:2.2e+03:5.6e+03
chr12	93000000	93100000	Tshr:400Kb:0.00013:7.3e-06:1.4e+03:4.1e+03
chr12	100500000	100600000	Foxn3:-100Kb:0.0003:1.6e-05:4.5e+03:8.2e+03
chr12	101400000	101500000	Ttc7b:-300Kb:0.0058:0.00033:2.2e+03:4.4e+03
chr12	102100000	102200000	Ccdc88c:-100Kb:0.00026:1.4e-05:4.5e+03:7.5e+03
chr12	102100000	102200000	Mir1190:-100Kb:0.00026:1.4e-05:4.5e+03:7.5e+03
chr12	102200000	102300000	Gpr68:100Kb:5.8e-05:3.4e-06:4.5e+03:7.5e+03
chr12	103700000	103800000	AK010878:-200Kb:7.9e-05:9e-06:3.3e+03:7.1e+03
chr12	103700000	103800000	Gm20604:-200Kb:7.9e-05:9e-06:3.3e+03:7.1e+03
chr12	103700000	103800000	Itpk1:-200Kb:7.9e-05:9e-06:3.3e+03:7.1e+03
chr12	103700000	103800000	Mir1936:-200Kb:7.9e-05:9e-06:3.3e+03:7.1e+03
chr12	103700000	103800000	Moap1:-200Kb:7.9e-05:9e-06:3.3e+03:7.1e+03
chr12	103700000	103800000	Tmem251:-200Kb:7.9e-05:9e-06:3.3e+03:7.1e+03
chr12	103700000	103800000	Ubr7:-200Kb:7.9e-05:9e-06:3.3e+03:7.1e+03
chr12	103800000	103900000	AK010878:-100Kb:2.4e-12:1.4e-13:6.2e+03:1.3e+04
chr12	103800000	103900000	Gm20604:-100Kb:2.4e-12:1.4e-13:6.2e+03:1.3e+04
chr12	103800000	103900000	Itpk1:-100Kb:2.4e-12:1.4e-13:6.2e+03:1.3e+04
chr12	103800000	103900000	Mir1936:-100Kb:2.4e-12:1.4e-13:6.2e+03:1.3e+04
chr12	103800000	103900000	Moap1:-100Kb:2.4e-12:1.4e-13:6.2e+03:1.3e+04
chr12	103800000	103900000	Tmem251:-100Kb:2.4e-12:1.4e-13:6.2e+03:1.3e+04
chr12	103800000	103900000	Ubr7:-100Kb:2.4e-12:1.4e-13:6.2e+03:1.3e+04
chr12	103900000	104000000	Chga:200Kb:0.00013:6.7e-06:3.3e+03:7.1e+03
chr12	103900000	104000000	Golga5:200Kb:0.00013:6.7e-06:3.3e+03:7.1e+03
chr12	105000000	105100000	Serpina1a:-100Kb:0:0:6.2e+03:3.6e+04
chr12	105000000	105100000	Serpina1c:-100Kb:0:0:6.2e+03:3.6e+04
chr12	105000000	105100000	Serpina1e:-100Kb:0:0:6.2e+03:3.6e+04
chr12	105100000	105200000	Serpina1d:100Kb:0:0:6.2e+03:3.6e+04
chr12	106800000	106900000	Ak7:-100Kb:8.5e-05:4.8e-06:6.2e+03:9.2e+03
chr12	106800000	106900000	Atg2b:-100Kb:8.5e-05:4.8e-06:6.2e+03:9.2e+03
chr12	106800000	106900000	Gskip:-100Kb:8.5e-05:4.8e-06:6.2e+03:9.2e+03
chr12	106900000	107000000	Bdkrb1:100Kb:0.00018:1.1e-05:6.2e+03:9.2e+03
chr12	106900000	107000000	Bdkrb2:100Kb:0.00018:1.1e-05:6.2e+03:9.2e+03
chr12	109400000	109500000	Ccdc85c:-100Kb:2.3e-06:1.2e-07:4.8e+03:1e+04
chr12	109400000	109500000	Cyp46a1:-100Kb:2.3e-06:1.2e-07:4.8e+03:1e+04
chr12	109400000	109500000	Hhipl1:-100Kb:2.3e-06:1.2e-07:4.8e+03:1e+04
chr12	109500000	109600000	Ccnk:100Kb:1.8e-06:9.7e-08:4.8e+03:1e+04
chr12	109500000	109600000	Evl:-200Kb:0.00054:2.9e-05:3e+03:7.4e+03
chr12	109500000	109600000	Gm16596:-200Kb:0.00054:2.9e-05:3e+03:7.4e+03
chr12	109500000	109600000	Setd3:100Kb:1.8e-06:9.7e-08:4.8e+03:1e+04
chr12	109700000	109800000	Ccdc85c:200Kb:8.8e-05:9.6e-06:3e+03:7.4e+03
chr12	109700000	109800000	Cyp46a1:200Kb:8.8e-05:9.6e-06:3e+03:7.4e+03
chr12	109700000	109800000	Hhipl1:200Kb:8.8e-05:9.6e-06:3e+03:7.4e+03
chr12	111600000	111700000	1700001K19Rik:-300Kb:1.7e-05:2.1e-06:3e+03:7.7e+03
chr12	111600000	111700000	B930059L03Rik:-200Kb:0.0015:0.00016:4.3e+03:7.8e+03
chr12	111600000	111700000	Dync1h1:-200Kb:0.0015:0.00016:4.3e+03:7.8e+03
chr12	111600000	111700000	Hsp90aa1:-300Kb:1.7e-05:2.1e-06:3e+03:7.7e+03
chr12	111600000	111700000	Wdr20a:-300Kb:1.7e-05:2.1e-06:3e+03:7.7e+03
chr12	111800000	111900000	1700001K19Rik:-100Kb:8e-06:4.9e-07:7.6e+03:1.3e+04
chr12	111800000	111900000	Hsp90aa1:-100Kb:8e-06:4.9e-07:7.6e+03:1.3e+04
chr12	111800000	111900000	Ppp2r5c:200Kb:0.0016:0.00018:4.3e+03:7.8e+03
chr12	111800000	111900000	Wdr20a:-100Kb:8e-06:4.9e-07:7.6e+03:1.3e+04
chr12	111900000	112000000	B930059L03Rik:100Kb:6.4e-06:3.5e-07:7.6e+03:1.3e+04
chr12	111900000	112000000	Dync1h1:100Kb:6.4e-06:3.5e-07:7.6e+03:1.3e+04
chr12	111900000	112000000	Ppp2r5c:300Kb:3e-05:1.7e-06:3e+03:7.7e+03
chr12	112000000	112100000	1700001K19Rik:100Kb:0.0046:0.00085:7.6e+03:1.1e+04
chr12	112000000	112100000	Hsp90aa1:100Kb:0.0046:0.00085:7.6e+03:1.1e+04
chr12	112000000	112100000	Wdr20a:100Kb:0.0046:0.00085:7.6e+03:1.1e+04
chr12	112900000	113000000	5033406O09Rik:-200Kb:0.0019:0.0001:4.3e+03:8.1e+03
chr12	112900000	113000000	Aspg:-400Kb:0.0046:0.00029:2.4e+03:6.1e+03
chr12	112900000	113000000	Kif26a:-400Kb:0.0046:0.00029:2.4e+03:6.1e+03
chr12	112900000	113000000	Mir203:-400Kb:0.0046:0.00029:2.4e+03:6.1e+03
chr12	112900000	113000000	Mir3073:-400Kb:0.0046:0.00029:2.4e+03:6.1e+03
chr12	112900000	113000000	Ppp1r13b:-200Kb:0.0019:0.0001:4.3e+03:8.1e+03
chr12	113000000	113100000	Apopt1:100Kb:0.0098:0.0027:7.6e+03:1e+04
chr12	113000000	113100000	Bag5:100Kb:0.0098:0.0027:7.6e+03:1e+04
chr12	113000000	113100000	Ckb:100Kb:0.0098:0.0027:7.6e+03:1e+04
chr12	113000000	113100000	Klc1:100Kb:0.0098:0.0027:7.6e+03:1e+04
chr12	113000000	113100000	Trmt61a:100Kb:0.0098:0.0027:7.6e+03:1e+04
chr12	113100000	113200000	Apopt1:200Kb:0.00063:6.2e-05:4.3e+03:8.1e+03
chr12	113100000	113200000	Bag5:200Kb:0.00063:6.2e-05:4.3e+03:8.1e+03
chr12	113100000	113200000	Ckb:200Kb:0.00063:6.2e-05:4.3e+03:8.1e+03
chr12	113100000	113200000	Klc1:200Kb:0.00063:6.2e-05:4.3e+03:8.1e+03
chr12	113100000	113200000	Trmt61a:200Kb:0.00063:6.2e-05:4.3e+03:8.1e+03
chr12	113200000	113300000	Apopt1:300Kb:0.0098:0.0023:3e+03:5.9e+03
chr12	113200000	113300000	Bag5:300Kb:0.0098:0.0023:3e+03:5.9e+03
chr12	113200000	113300000	Ckb:300Kb:0.0098:0.0023:3e+03:5.9e+03
chr12	113200000	113300000	Klc1:300Kb:0.0098:0.0023:3e+03:5.9e+03
chr12	113200000	113300000	Trmt61a:300Kb:0.0098:0.0023:3e+03:5.9e+03
chr12	113300000	113400000	Apopt1:400Kb:0.00063:8.7e-05:2.4e+03:6.1e+03
chr12	113300000	113400000	Bag5:400Kb:0.00063:8.7e-05:2.4e+03:6.1e+03
chr12	113300000	113400000	Ckb:400Kb:0.00063:8.7e-05:2.4e+03:6.1e+03
chr12	113300000	113400000	Klc1:400Kb:0.00063:8.7e-05:2.4e+03:6.1e+03
chr12	113300000	113400000	Trmt61a:400Kb:0.00063:8.7e-05:2.4e+03:6.1e+03
chr12	114300000	114400000	Tmem121:-100Kb:0.00096:5e-05:1.5e+03:7.3e+03
chr12	114400000	114500000	4930427A07Rik:100Kb:0.0014:7.5e-05:1.5e+03:7.3e+03
chr12	114400000	114500000	Crip1:100Kb:0.0014:7.5e-05:1.5e+03:7.3e+03
chr12	114400000	114500000	Crip2:100Kb:0.0014:7.5e-05:1.5e+03:7.3e+03
chr12	114400000	114500000	Mta1:100Kb:0.0014:7.5e-05:1.5e+03:7.3e+03
chr12	114400000	114500000	Tex22:100Kb:0.0014:7.5e-05:1.5e+03:7.3e+03
chr12	118300000	118400000	Gm5441:-200Kb:5.6e-05:4.2e-06:2.6e+03:4.8e+03
chr12	118500000	118600000	Gm10421:200Kb:7.1e-05:3.7e-06:2.6e+03:4.8e+03
chr12	119700000	119800000	Sp8:-300Kb:5.7e-05:3.6e-06:2e+03:4.6e+03
chr12	120000000	120100000	D230030E09Rik:300Kb:4.4e-05:2.5e-06:2e+03:4.6e+03
chr13	6500000	6600000	Pfkp:-100Kb:1.9e-09:9.7e-11:2.9e+03:5.3e+03
chr13	6600000	6700000	Pitrm1:100Kb:1.7e-09:9.9e-11:2.9e+03:5.3e+03
chr13	8900000	9000000	Idi1:100Kb:0.0024:0.00015:3.6e+03:5.1e+03
chr13	8900000	9000000	Wdr37:100Kb:0.0024:0.00015:3.6e+03:5.1e+03
chr13	12600000	12700000	Gpr137b:-800Kb:0.0051:0.00055:4.2e+02:4.3e+03
chr13	12700000	12800000	Gpr137b:-700Kb:0:0:4.9e+02:1e+04
chr13	12800000	12900000	Prl2c5:-400Kb:0.0015:0.00016:6.9e+02:5.1e+03
chr13	13100000	13200000	Prl2c5:-100Kb:8.4e-05:4.5e-06:2.7e+03:8e+03
chr13	13200000	13300000	Prl2c3:400Kb:0.0023:0.00012:6.9e+02:5.1e+03
chr13	13200000	13300000	Prl2c4:400Kb:0.0023:0.00012:6.9e+02:5.1e+03
chr13	13400000	13500000	Gpr137b-ps:700Kb:2.1e-15:1.1e-16:4.9e+02:1e+04
chr13	17900000	18000000	Rala:-100Kb:0.0059:0.0003:3.8e+03:5.4e+03
chr13	17900000	18000000	Yae1d1:-100Kb:0.0059:0.0003:3.8e+03:5.4e+03
chr13	19500000	19600000	Epdr1:-200Kb:0.0037:0.00022:2.4e+03:4.1e+03
chr13	19500000	19600000	Nme8:-200Kb:0.0037:0.00022:2.4e+03:4.1e+03
chr13	19500000	19600000	Sfrp4:-200Kb:0.0037:0.00022:2.4e+03:4.1e+03
chr13	21900000	22000000	Hist1h2ag:-200Kb:0.0012:0.00013:2.4e+03:9.3e+03
chr13	21900000	22000000	Hist1h2ah:-200Kb:0.0012:0.00013:2.4e+03:9.3e+03
chr13	21900000	22000000	Hist1h2bj:-200Kb:0.0012:0.00013:2.4e+03:9.3e+03
chr13	21900000	22000000	Hist1h2bk:-200Kb:0.0012:0.00013:2.4e+03:9.3e+03
chr13	21900000	22000000	Hist1h4i:-200Kb:0.0012:0.00013:2.4e+03:9.3e+03
chr13	21900000	22000000	Pom121l2:-100Kb:3.7e-06:3.9e-07:3.2e+03:1.2e+04
chr13	21900000	22000000	Prss16:-200Kb:0.0012:0.00013:2.4e+03:9.3e+03
chr13	21900000	22000000	Vmn1r188:-200Kb:0.0012:0.00013:2.4e+03:9.3e+03
chr13	21900000	22000000	Vmn1r189:-200Kb:0.0012:0.00013:2.4e+03:9.3e+03
chr13	21900000	22000000	Zfp184:-100Kb:3.7e-06:3.9e-07:3.2e+03:1.2e+04
chr13	22000000	22100000	Hist1h2ag:-100Kb:8e-09:4.3e-10:3.2e+03:1.5e+04
chr13	22000000	22100000	Hist1h2ah:-100Kb:8e-09:4.3e-10:3.2e+03:1.5e+04
chr13	22000000	22100000	Hist1h2ao:100Kb:6.2e-06:3.3e-07:3.2e+03:1.2e+04
chr13	22000000	22100000	Hist1h2ap:100Kb:6.2e-06:3.3e-07:3.2e+03:1.2e+04
chr13	22000000	22100000	Hist1h2bj:-100Kb:8e-09:4.3e-10:3.2e+03:1.5e+04
chr13	22000000	22100000	Hist1h2bk:-100Kb:8e-09:4.3e-10:3.2e+03:1.5e+04
chr13	22000000	22100000	Hist1h2bq:100Kb:6.2e-06:3.3e-07:3.2e+03:1.2e+04
chr13	22000000	22100000	Hist1h2br:100Kb:6.2e-06:3.3e-07:3.2e+03:1.2e+04
chr13	22000000	22100000	Hist1h4i:-100Kb:8e-09:4.3e-10:3.2e+03:1.5e+04
chr13	22000000	22100000	Hist1h4m:100Kb:6.2e-06:3.3e-07:3.2e+03:1.2e+04
chr13	22000000	22100000	Hist1h4n:100Kb:6.2e-06:3.3e-07:3.2e+03:1.2e+04
chr13	22000000	22100000	Mir1983:100Kb:6.2e-06:3.3e-07:3.2e+03:1.2e+04
chr13	22000000	22100000	Prss16:-100Kb:8e-09:4.3e-10:3.2e+03:1.5e+04
chr13	22000000	22100000	Vmn1r188:-100Kb:8e-09:4.3e-10:3.2e+03:1.5e+04
chr13	22000000	22100000	Vmn1r189:-100Kb:8e-09:4.3e-10:3.2e+03:1.5e+04
chr13	22100000	22200000	Hist1h2ao:200Kb:0.00092:9.9e-05:2.4e+03:9.3e+03
chr13	22100000	22200000	Hist1h2ap:200Kb:0.00092:9.9e-05:2.4e+03:9.3e+03
chr13	22100000	22200000	Hist1h2bq:200Kb:0.00092:9.9e-05:2.4e+03:9.3e+03
chr13	22100000	22200000	Hist1h2br:200Kb:0.00092:9.9e-05:2.4e+03:9.3e+03
chr13	22100000	22200000	Hist1h4m:200Kb:0.00092:9.9e-05:2.4e+03:9.3e+03
chr13	22100000	22200000	Hist1h4n:200Kb:0.00092:9.9e-05:2.4e+03:9.3e+03
chr13	22100000	22200000	Mir1983:200Kb:0.00092:9.9e-05:2.4e+03:9.3e+03
chr13	22100000	22200000	Pom121l2:100Kb:5.7e-09:3e-10:3.2e+03:1.5e+04
chr13	22100000	22200000	Zfp184:100Kb:5.7e-09:3e-10:3.2e+03:1.5e+04
chr13	23000000	23100000	Vmn1r213:-100Kb:0.0013:6.3e-05:3.2e+03:6.5e+03
chr13	23000000	23100000	Vmn1r214:-100Kb:0.0013:6.3e-05:3.2e+03:6.5e+03
chr13	23000000	23100000	Vmn1r215:-100Kb:0.0013:6.3e-05:3.2e+03:6.5e+03
chr13	23000000	23100000	Vmn1r216:-100Kb:0.0013:6.3e-05:3.2e+03:6.5e+03
chr13	23300000	23400000	Zfp322a:-100Kb:5e-05:2.8e-06:3.2e+03:6.8e+03
chr13	23400000	23500000	4933404K08Rik:100Kb:5.2e-05:2.7e-06:3.2e+03:6.8e+03
chr13	23400000	23500000	Vmn1r221:100Kb:5.2e-05:2.7e-06:3.2e+03:6.8e+03
chr13	23400000	23500000	Vmn1r222:100Kb:5.2e-05:2.7e-06:3.2e+03:6.8e+03
chr13	23400000	23500000	Vmn1r223:100Kb:5.2e-05:2.7e-06:3.2e+03:6.8e+03
chr13	23500000	23600000	Hist1h1d:-100Kb:3.1e-14:1.9e-15:3.2e+03:9.4e+03
chr13	23500000	23600000	Hist1h2ad:-100Kb:3.1e-14:1.9e-15:3.2e+03:9.4e+03
chr13	23500000	23600000	Hist1h2ae:-100Kb:3.1e-14:1.9e-15:3.2e+03:9.4e+03
chr13	23500000	23600000	Hist1h2af:-100Kb:3.1e-14:1.9e-15:3.2e+03:9.4e+03
chr13	23500000	23600000	Hist1h2bf:-100Kb:3.1e-14:1.9e-15:3.2e+03:9.4e+03
chr13	23500000	23600000	Hist1h2bg:-100Kb:3.1e-14:1.9e-15:3.2e+03:9.4e+03
chr13	23500000	23600000	Hist1h2bh:-100Kb:3.1e-14:1.9e-15:3.2e+03:9.4e+03
chr13	23500000	23600000	Hist1h3d:-100Kb:3.1e-14:1.9e-15:3.2e+03:9.4e+03
chr13	23500000	23600000	Hist1h3e:-100Kb:3.1e-14:1.9e-15:3.2e+03:9.4e+03
chr13	23500000	23600000	Hist1h3f:-100Kb:3.1e-14:1.9e-15:3.2e+03:9.4e+03
chr13	23500000	23600000	Hist1h3g:-100Kb:3.1e-14:1.9e-15:3.2e+03:9.4e+03
chr13	23500000	23600000	Hist1h4d:-100Kb:3.1e-14:1.9e-15:3.2e+03:9.4e+03
chr13	23500000	23600000	Hist1h4f:-100Kb:3.1e-14:1.9e-15:3.2e+03:9.4e+03
chr13	23500000	23600000	Hist1h4h:-100Kb:3.1e-14:1.9e-15:3.2e+03:9.4e+03
chr13	23600000	23700000	Abt1:100Kb:2.5e-14:1.3e-15:3.2e+03:9.4e+03
chr13	23600000	23700000	Btn1a1:100Kb:2.5e-14:1.3e-15:3.2e+03:9.4e+03
chr13	23600000	23700000	Btn2a2:100Kb:2.5e-14:1.3e-15:3.2e+03:9.4e+03
chr13	23600000	23700000	C230035I16Rik:100Kb:2.5e-14:1.3e-15:3.2e+03:9.4e+03
chr13	24800000	24900000	4932702P03Rik:-100Kb:0.0015:0.00016:4.1e+03:6e+03
chr13	24800000	24900000	Acot13:-100Kb:0.0015:0.00016:4.1e+03:6e+03
chr13	24800000	24900000	D130043K22Rik:-100Kb:0.0015:0.00016:4.1e+03:6e+03
chr13	24800000	24900000	Tdp2:-100Kb:0.0015:0.00016:4.1e+03:6e+03
chr13	24900000	25000000	Aldh5a1:-100Kb:9.8e-05:5.3e-06:4.1e+03:6.3e+03
chr13	24900000	25000000	BC005537:100Kb:0.0034:0.00019:4.1e+03:6e+03
chr13	24900000	25000000	Gmnn:100Kb:0.0034:0.00019:4.1e+03:6e+03
chr13	24900000	25000000	Gpld1:-100Kb:9.8e-05:5.3e-06:4.1e+03:6.3e+03
chr13	25000000	25100000	4932702P03Rik:100Kb:0.0002:1.1e-05:4.1e+03:6.3e+03
chr13	25000000	25100000	Acot13:100Kb:0.0002:1.1e-05:4.1e+03:6.3e+03
chr13	25000000	25100000	D130043K22Rik:100Kb:0.0002:1.1e-05:4.1e+03:6.3e+03
chr13	25000000	25100000	Tdp2:100Kb:0.0002:1.1e-05:4.1e+03:6.3e+03
chr13	27100000	27200000	Prl3c1:-100Kb:0.006:0.00069:3.3e+03:4.4e+03
chr13	27100000	27200000	Prl3d2:-100Kb:0.006:0.00069:3.3e+03:4.4e+03
chr13	27100000	27200000	Prl3d3:-100Kb:0.006:0.00069:3.3e+03:4.4e+03
chr13	27300000	27400000	Prl3c1:100Kb:0.006:0.00072:3.3e+03:4.4e+03
chr13	27300000	27400000	Prl3d2:100Kb:0.006:0.00072:3.3e+03:4.4e+03
chr13	27300000	27400000	Prl3d3:100Kb:0.006:0.00072:3.3e+03:4.4e+03
chr13	31200000	31300000	1700018A04Rik:-400Kb:0.0069:0.00046:1.4e+03:2.8e+03
chr13	31200000	31300000	Foxq1:-400Kb:0.0069:0.00046:1.4e+03:2.8e+03
chr13	31700000	31800000	Foxc1:-100Kb:0.0085:0.00098:3e+03:4.4e+03
chr13	32400000	32500000	Foxc1:600Kb:0.0085:0.00072:1.1e+03:2.5e+03
chr13	35800000	35900000	Rpp40:-100Kb:1.8e-05:9.4e-07:3.2e+03:5.3e+03
chr13	40900000	41000000	Pak1ip1:-100Kb:5.9e-09:3.3e-10:3.7e+03:8.3e+03
chr13	41000000	41100000	Gcnt2:100Kb:8.1e-09:4.5e-10:3.7e+03:8.3e+03
chr13	43200000	43300000	Nol7:-200Kb:0.00024:2.5e-05:2.9e+03:5.3e+03
chr13	43200000	43300000	Sirt5:-200Kb:0.00024:2.5e-05:2.9e+03:5.3e+03
chr13	43300000	43400000	Nol7:-100Kb:2.3e-05:1.2e-06:4.7e+03:7.4e+03
chr13	43300000	43400000	Sirt5:-100Kb:2.3e-05:1.2e-06:4.7e+03:7.4e+03
chr13	43400000	43500000	Gfod1:100Kb:1.8e-05:9.3e-07:4.7e+03:7.4e+03
chr13	43400000	43500000	Tbc1d7:200Kb:0.00026:1.3e-05:2.9e+03:5.3e+03
chr13	44700000	44800000	Jarid2:-100Kb:5e-05:2.8e-06:4.7e+03:8.6e+03
chr13	48600000	48700000	Barx1:-100Kb:0.0004:9e-05:4.3e+03:7.3e+03
chr13	48600000	48700000	Ptpdc1:-100Kb:0.0004:9e-05:4.3e+03:7.3e+03
chr13	48700000	48800000	Fam120a:-300Kb:0.009:0.00096:2.2e+03:4.8e+03
chr13	48700000	48800000	Fam120aos:-300Kb:0.009:0.00096:2.2e+03:4.8e+03
chr13	48700000	48800000	Mirlet7a-1:100Kb:0.0017:8.8e-05:4.3e+03:7.3e+03
chr13	48700000	48800000	Mirlet7d:100Kb:0.0017:8.8e-05:4.3e+03:7.3e+03
chr13	48700000	48800000	Mirlet7f-1:100Kb:0.0017:8.8e-05:4.3e+03:7.3e+03
chr13	48700000	48800000	Ninj1:-500Kb:0.0003:1.6e-05:1.6e+03:5e+03
chr13	48700000	48800000	Wnk2:-500Kb:0.0003:1.6e-05:1.6e+03:5e+03
chr13	48700000	48800000	Zfp169:100Kb:0.0017:8.8e-05:4.3e+03:7.3e+03
chr13	48800000	48900000	Barx1:100Kb:0.0025:0.00095:4.3e+03:6.8e+03
chr13	48800000	48900000	Ptpdc1:100Kb:0.0025:0.00095:4.3e+03:6.8e+03
chr13	48900000	49000000	Barx1:200Kb:0.0079:0.0036:2.8e+03:5e+03
chr13	48900000	49000000	Fam120a:-100Kb:0.009:0.0008:4.3e+03:6.9e+03
chr13	48900000	49000000	Fam120aos:-100Kb:0.009:0.0008:4.3e+03:6.9e+03
chr13	48900000	49000000	Ptpdc1:200Kb:0.0079:0.0036:2.8e+03:5e+03
chr13	49000000	49100000	Barx1:300Kb:0.0025:0.00074:2.2e+03:4.8e+03
chr13	49000000	49100000	Ptpdc1:300Kb:0.0025:0.00074:2.2e+03:4.8e+03
chr13	49100000	49200000	Barx1:400Kb:6.7e-05:1e-05:1.9e+03:5.3e+03
chr13	49100000	49200000	Ptpdc1:400Kb:6.7e-05:1e-05:1.9e+03:5.3e+03
chr13	49200000	49300000	Barx1:500Kb:6.7e-05:7.3e-06:1.6e+03:5e+03
chr13	49200000	49300000	Ptpdc1:500Kb:6.7e-05:7.3e-06:1.6e+03:5e+03
chr13	50900000	51000000	Gm8765:200Kb:2.8e-05:1.5e-06:2.3e+03:7.8e+03
chr13	50900000	51000000	Gm904:200Kb:2.8e-05:1.5e-06:2.3e+03:7.8e+03
chr13	53200000	53300000	Gm2762:-200Kb:4.7e-06:2.7e-07:2.9e+03:5.8e+03
chr13	53200000	53300000	Ror2:-100Kb:1.5e-05:7.6e-07:4.5e+03:7.4e+03
chr13	53200000	53300000	Sptlc1:-200Kb:4.7e-06:2.7e-07:2.9e+03:5.8e+03
chr13	54800000	54900000	Unc5a:-200Kb:0.0051:0.0006:3.7e+03:7e+03
chr13	54900000	55000000	Fgfr4:-300Kb:0.0038:0.00025:2.7e+03:6.2e+03
chr13	54900000	55000000	Uimc1:-300Kb:0.0038:0.00025:2.7e+03:6.2e+03
chr13	54900000	55000000	Unc5a:-100Kb:0.00017:1e-05:6.2e+03:1.1e+04
chr13	54900000	55000000	Zfp346:-300Kb:0.0038:0.00025:2.7e+03:6.2e+03
chr13	55000000	55100000	Cdhr2:200Kb:0.0081:0.00048:3.7e+03:7e+03
chr13	55000000	55100000	Eif4e1b:200Kb:0.0081:0.00048:3.7e+03:7e+03
chr13	55000000	55100000	Gprin1:200Kb:0.0081:0.00048:3.7e+03:7e+03
chr13	55000000	55100000	Sncb:200Kb:0.0081:0.00048:3.7e+03:7e+03
chr13	55000000	55100000	Tspan17:200Kb:0.0081:0.00048:3.7e+03:7e+03
chr13	55400000	55500000	Dbn1:-100Kb:9.5e-05:5.1e-06:6.2e+03:1.1e+04
chr13	55400000	55500000	F12:-100Kb:9.5e-05:5.1e-06:6.2e+03:1.1e+04
chr13	55400000	55500000	Grk6:-100Kb:9.5e-05:5.1e-06:6.2e+03:1.1e+04
chr13	55400000	55500000	Pfn3:-100Kb:9.5e-05:5.1e-06:6.2e+03:1.1e+04
chr13	55400000	55500000	Prr7:-100Kb:9.5e-05:5.1e-06:6.2e+03:1.1e+04
chr13	55400000	55500000	Slc34a1:-100Kb:9.5e-05:5.1e-06:6.2e+03:1.1e+04
chr13	55500000	55600000	Lman2:100Kb:7.5e-05:4e-06:6.2e+03:1.1e+04
chr13	55500000	55600000	Mxd3:100Kb:7.5e-05:4e-06:6.2e+03:1.1e+04
chr13	55500000	55600000	Prelid1:100Kb:7.5e-05:4e-06:6.2e+03:1.1e+04
chr13	55500000	55600000	Rab24:100Kb:7.5e-05:4e-06:6.2e+03:1.1e+04
chr13	55500000	55600000	Rgs14:100Kb:7.5e-05:4e-06:6.2e+03:1.1e+04
chr13	55900000	56000000	Cxcl14:-400Kb:0.0013:7.8e-05:2.1e+03:5.2e+03
chr13	55900000	56000000	Neurog1:-400Kb:0.0013:7.8e-05:2.1e+03:5.2e+03
chr13	56300000	56400000	Pitx1:400Kb:0.0097:0.00051:2.1e+03:5.2e+03
chr13	58300000	58400000	2210016F16Rik:-100Kb:0.0032:0.00038:5.5e+03:8.3e+03
chr13	58300000	58400000	Kif27:-100Kb:0.0032:0.00038:5.5e+03:8.3e+03
chr13	58300000	58400000	Mir7-1:-100Kb:0.0032:0.00038:5.5e+03:8.3e+03
chr13	58400000	58500000	Gkap1:100Kb:0.0026:0.00033:5.5e+03:8.3e+03
chr13	58400000	58500000	Ubqln1:100Kb:0.0026:0.00033:5.5e+03:8.3e+03
chr13	58600000	58700000	2210016F16Rik:200Kb:0.00019:1.1e-05:3.1e+03:6.7e+03
chr13	58600000	58700000	Gkap1:300Kb:0.00028:1.7e-05:2.3e+03:5.7e+03
chr13	58600000	58700000	Hnrnpa0:400Kb:0.0043:0.00025:1.8e+03:4.7e+03
chr13	58600000	58700000	Idnk:400Kb:0.0043:0.00025:1.8e+03:4.7e+03
chr13	58600000	58700000	Kif27:200Kb:0.00019:1.1e-05:3.1e+03:6.7e+03
chr13	58600000	58700000	Klhl3:400Kb:0.0043:0.00025:1.8e+03:4.7e+03
chr13	58600000	58700000	Mir7-1:200Kb:0.00019:1.1e-05:3.1e+03:6.7e+03
chr13	58600000	58700000	Ubqln1:300Kb:0.00028:1.7e-05:2.3e+03:5.7e+03
chr13	61800000	61900000	Zfp934:-800Kb:1.2e-06:6.5e-08:9.6e+02:1.3e+04
chr13	61800000	61900000	Zfp935:-700Kb:9.7e-05:5e-06:1.2e+03:1.1e+04
chr13	62100000	62200000	BC052688:300Kb:8.4e-07:1.1e-07:2.2e+03:1.4e+04
chr13	62500000	62600000	BC052688:700Kb:1.2e-05:2.3e-06:1.2e+03:1.1e+04
chr13	62600000	62700000	BC052688:800Kb:4.3e-07:2.7e-08:9.6e+02:1.3e+04
chr13	63600000	63700000	Hsd17b3:-500Kb:0.0025:0.00028:1.6e+03:4.1e+03
chr13	64000000	64100000	Hsd17b3:-100Kb:1.7e-05:9.2e-07:4.4e+03:7.8e+03
chr13	64400000	64500000	1190003K10Rik:-100Kb:0.0026:0.00018:2.3e+03:5e+03
chr13	64400000	64500000	Cdk20:-100Kb:0.0026:0.00018:2.3e+03:5e+03
chr13	64500000	64600000	Aaed1:100Kb:0.0015:7.9e-05:2.3e+03:5e+03
chr13	64500000	64600000	Ctsl:100Kb:0.0015:7.9e-05:2.3e+03:5e+03
chr13	65700000	65800000	2410141K09Rik:-800Kb:1.3e-09:7.3e-11:5.3e+02:1.3e+04
chr13	66800000	66900000	2410141K09Rik:300Kb:0.00069:7.5e-05:1.1e+03:8.2e+03
chr13	69600000	69700000	Nsun2:-100Kb:3.9e-09:2.3e-10:3e+03:6e+03
chr13	69600000	69700000	Srd5a1:-100Kb:3.9e-09:2.3e-10:3e+03:6e+03
chr13	69600000	69700000	Ube2ql1:-200Kb:0.007:0.0014:2e+03:3.5e+03
chr13	69700000	69800000	Ube2ql1:-100Kb:0.007:0.0012:3e+03:4.4e+03
chr13	69800000	69900000	1700100L14Rik:-900Kb:0.0011:6.9e-05:7.7e+02:2.5e+03
chr13	69800000	69900000	BC018507:-900Kb:0.0011:6.9e-05:7.7e+02:2.5e+03
chr13	70700000	70800000	Ube2ql1:900Kb:0.0017:0.00012:7.7e+02:2.5e+03
chr13	78100000	78200000	A830082K12Rik:-200Kb:0.00046:2.9e-05:2.3e+03:3.8e+03
chr13	78100000	78200000	Nr2f1:-200Kb:0.00046:2.9e-05:2.3e+03:3.8e+03
chr13	78300000	78400000	Pou5f2:200Kb:0.0015:7.7e-05:2.3e+03:3.8e+03
chr13	84200000	84300000	C130071C03Rik:400Kb:0.00048:6.9e-05:1.6e+03:3.6e+03
chr13	84200000	84300000	Mir9-2:400Kb:0.00048:6.9e-05:1.6e+03:3.6e+03
chr13	84400000	84500000	C130071C03Rik:600Kb:4.1e-06:2.9e-07:1.3e+03:3.9e+03
chr13	84400000	84500000	Mir9-2:600Kb:4.1e-06:2.9e-07:1.3e+03:3.9e+03
chr13	92700000	92800000	Serinc5:-600Kb:0.00044:2.3e-05:8.3e+02:4.2e+03
chr13	92700000	92800000	Spz1:-600Kb:0.00044:2.3e-05:8.3e+02:4.2e+03
chr13	92700000	92800000	Thbs4:-800Kb:0.0012:5.9e-05:6.7e+02:3.9e+03
chr13	92700000	92800000	Zfyve16:-600Kb:0.00044:2.3e-05:8.3e+02:4.2e+03
chr13	96300000	96400000	F2rl2:-100Kb:1.6e-05:9.1e-07:4.5e+03:7.4e+03
chr13	96400000	96500000	F2r:100Kb:6.9e-05:4e-06:4.5e+03:7.4e+03
chr13	98100000	98200000	Enc1:100Kb:0.0037:0.00044:5.2e+03:7.9e+03
chr13	98200000	98300000	Enc1:200Kb:0.0037:0.00022:3.5e+03:6.3e+03
chr13	99300000	99400000	2310005E17Rik:100Kb:1.6e-08:8.5e-10:1.9e+03:7.5e+03
chr13	99300000	99400000	Foxd1:200Kb:0.0065:0.00035:9.5e+02:4.2e+03
chr13	99600000	99700000	2310020H05Rik:-200Kb:0.0043:0.00023:2.9e+03:6.1e+03
chr13	99700000	99800000	2310020H05Rik:-100Kb:0.0055:0.00059:4.8e+03:7.9e+03
chr13	99800000	99900000	Tnpo1:200Kb:0.0053:0.00029:2.9e+03:6.1e+03
chr13	100100000	100200000	Cartpt:-500Kb:0.00083:4.5e-05:1.8e+03:4.4e+03
chr13	100100000	100200000	Mccc2:-600Kb:0.0074:0.0004:1.4e+03:3.3e+03
chr13	113100000	113200000	Il6st:-100Kb:0.00025:1.3e-05:4.3e+03:7.4e+03
chr13	113600000	113700000	Ddx4:200Kb:0.0011:6e-05:2.8e+03:5.5e+03
chr13	113600000	113700000	Slc38a9:200Kb:0.0011:6e-05:2.8e+03:5.5e+03
chr13	114000000	114100000	Hspb3:-400Kb:0.0025:0.00015:1.9e+03:4.3e+03
chr13	114000000	114100000	Snx18:-400Kb:0.0025:0.00015:1.9e+03:4.3e+03
chr13	114600000	114700000	Arl15:100Kb:0.00075:4e-05:4.3e+03:6.9e+03
chr13	118000000	118100000	Gm6416:100Kb:0.0071:0.00038:4.2e+03:5.9e+03
chr13	118300000	118400000	Mrps30:-800Kb:0.0072:0.00041:9.5e+02:2.8e+03
chr13	118400000	118500000	4933413L06Rik:-100Kb:0.0017:0.0001:4.2e+03:6.4e+03
chr14	7300000	7400000	Gm10406:-500Kb:1.4e-13:7.9e-15:5.3e+02:1.3e+04
chr14	7600000	7700000	Gm10406:-200Kb:5.1e-09:5.8e-10:1.3e+03:1.2e+04
chr14	7700000	7800000	Gm10406:-100Kb:0.0019:0.00033:1.7e+03:7.5e+03
chr14	8600000	8700000	Abhd6:-200Kb:0.00071:0.0001:2.7e+03:5.6e+03
chr14	8600000	8700000	Dnase1l3:-200Kb:0.00071:0.0001:2.7e+03:5.6e+03
chr14	8800000	8900000	Fam107a:-300Kb:0.0081:0.00042:2e+03:4.3e+03
chr14	8800000	8900000	Pxk:-100Kb:4.4e-11:2.4e-12:4.7e+03:9.5e+03
chr14	8800000	8900000	Rpp14:-100Kb:4.4e-11:2.4e-12:4.7e+03:9.5e+03
chr14	8900000	9000000	Abhd6:100Kb:3.7e-09:2.7e-10:4.7e+03:9.5e+03
chr14	8900000	9000000	Dnase1l3:100Kb:3.7e-09:2.7e-10:4.7e+03:9.5e+03
chr14	9100000	9200000	Abhd6:300Kb:0.0052:0.0011:2e+03:4.3e+03
chr14	9100000	9200000	Dnase1l3:300Kb:0.0052:0.0011:2e+03:4.3e+03
chr14	20400000	20500000	Nid2:-100Kb:0.0075:0.0004:31:2.6e+03
chr14	20500000	20600000	Gm5458:100Kb:0.0046:0.00031:31:2.6e+03
chr14	20900000	21000000	Kcnk16:-100Kb:0.00018:8.9e-06:6e+03:1.1e+04
chr14	20900000	21000000	Kcnk5:-100Kb:0.00018:8.9e-06:6e+03:1.1e+04
chr14	21000000	21100000	Saysd1:100Kb:0.00015:7.6e-06:6e+03:1.1e+04
chr14	21400000	21500000	Camk2g:-200Kb:0.0066:0.00084:3.4e+02:4e+03
chr14	21400000	21500000	Plau:-200Kb:0.0066:0.00084:3.4e+02:4e+03
chr14	21500000	21600000	Camk2g:-100Kb:2.6e-14:1.7e-15:6.2e+02:9.3e+03
chr14	21500000	21600000	Plau:-100Kb:2.6e-14:1.7e-15:6.2e+02:9.3e+03
chr14	21500000	21600000	Vcl:-200Kb:0.00012:6.1e-06:3.4e+02:5.3e+03
chr14	21600000	21700000	6230400D17Rik:100Kb:3.3e-14:1.9e-15:6.2e+02:9.3e+03
chr14	21600000	21700000	Chchd1:100Kb:3.3e-14:1.9e-15:6.2e+02:9.3e+03
chr14	21600000	21700000	Fut11:100Kb:3.3e-14:1.9e-15:6.2e+02:9.3e+03
chr14	21600000	21700000	Ndst2:100Kb:3.3e-14:1.9e-15:6.2e+02:9.3e+03
chr14	21600000	21700000	Zswim8:100Kb:3.3e-14:1.9e-15:6.2e+02:9.3e+03
chr14	21700000	21800000	6230400D17Rik:200Kb:7.4e-05:8.4e-06:3.4e+02:5.3e+03
chr14	21700000	21800000	Chchd1:200Kb:7.4e-05:8.4e-06:3.4e+02:5.3e+03
chr14	21700000	21800000	Fut11:200Kb:7.4e-05:8.4e-06:3.4e+02:5.3e+03
chr14	21700000	21800000	Ndst2:200Kb:7.4e-05:8.4e-06:3.4e+02:5.3e+03
chr14	21700000	21800000	Zswim8:200Kb:7.4e-05:8.4e-06:3.4e+02:5.3e+03
chr14	23000000	23100000	1700112E06Rik:200Kb:0.009:0.00062:2.1e+03:3.7e+03
chr14	23000000	23100000	Zfp503:200Kb:0.009:0.00062:2.1e+03:3.7e+03
chr14	23600000	23700000	1700112E06Rik:800Kb:0.009:0.0011:1.2e+03:2.8e+03
chr14	23600000	23700000	Zfp503:800Kb:0.009:0.0011:1.2e+03:2.8e+03
chr14	24900000	25000000	Dlg5:-100Kb:4.1e-10:2.1e-11:2.9e+03:6.3e+03
chr14	24900000	25000000	E330034G19Rik:-200Kb:1.2e-05:1.3e-06:2.1e+03:4.5e+03
chr14	25200000	25300000	E330034G19Rik:100Kb:1.2e-05:7.9e-07:2.9e+03:5.4e+03
chr14	26500000	26600000	Anxa11:-100Kb:0.0037:0.0002:4.3e+03:8.2e+03
chr14	26600000	26700000	Ppif:100Kb:0.0032:0.00019:4.3e+03:8.2e+03
chr14	26600000	26700000	Ppifos:100Kb:0.0032:0.00019:4.3e+03:8.2e+03
chr14	26600000	26700000	Zcchc24:100Kb:0.0032:0.00019:4.3e+03:8.2e+03
chr14	27900000	28000000	D14Abb1e:-300Kb:0.0071:0.00077:2e+03:4.2e+03
chr14	28000000	28100000	D14Abb1e:-200Kb:8e-05:4.4e-06:2.6e+03:5.7e+03
chr14	28200000	28300000	Arhgef3:200Kb:0.0017:9.7e-05:2.6e+03:5.7e+03
chr14	32400000	32500000	Dph3:-400Kb:6.5e-05:3.5e-06:1.9e+03:5.1e+03
chr14	32400000	32500000	Galnt15:-400Kb:6.5e-05:3.5e-06:1.9e+03:5.1e+03
chr14	32400000	32500000	Oxnad1:-400Kb:6.5e-05:3.5e-06:1.9e+03:5.1e+03
chr14	32800000	32900000	Btd:400Kb:0.00024:1.4e-05:1.9e+03:5.1e+03
chr14	32800000	32900000	Hacl1:400Kb:0.00024:1.4e-05:1.9e+03:5.1e+03
chr14	33100000	33200000	1700024G13Rik:-100Kb:0.0024:0.00013:5.2e+03:7.7e+03
chr14	33100000	33200000	Chat:-100Kb:0.0024:0.00013:5.2e+03:7.7e+03
chr14	33100000	33200000	Slc18a3:-100Kb:0.0024:0.00013:5.2e+03:7.7e+03
chr14	33200000	33300000	Ogdhl:100Kb:0.0026:0.00013:5.2e+03:7.7e+03
chr14	33700000	33800000	Fam170b:100Kb:0.0092:0.00047:2.6e+03:4.5e+03
chr14	33700000	33800000	Vstm4:100Kb:0.0092:0.00047:2.6e+03:4.5e+03
chr14	35500000	35600000	Ldb3:100Kb:0.0057:0.00029:4.9e+03:7.6e+03
chr14	35500000	35600000	Opn4:100Kb:0.0057:0.00029:4.9e+03:7.6e+03
chr14	35500000	35600000	Wapal:100Kb:0.0057:0.00029:4.9e+03:7.6e+03
chr14	42000000	42100000	Dydc1:200Kb:0.0022:0.00012:3.2e+02:2.8e+03
chr14	42000000	42100000	Dydc2:200Kb:0.0022:0.00012:3.2e+02:2.8e+03
chr14	42000000	42100000	Fam213a:200Kb:0.0022:0.00012:3.2e+02:2.8e+03
chr14	42000000	42100000	Mat1a:100Kb:0:0:5.2e+02:7e+03
chr14	42000000	42100000	Mbl1:100Kb:0:0:5.2e+02:7e+03
chr14	42000000	42100000	Sftpa1:100Kb:0:0:5.2e+02:7e+03
chr14	42000000	42100000	Sftpd:100Kb:0:0:5.2e+02:7e+03
chr14	42000000	42100000	Sh2d4b:300Kb:0.0059:0.00032:2.4e+02:2.6e+03
chr14	42000000	42100000	Tspan14:300Kb:0.0059:0.00032:2.4e+02:2.6e+03
chr14	44400000	44500000	Ear12:-200Kb:3.1e-05:1.7e-06:1.5e+03:8.5e+03
chr14	44400000	44500000	Ear2:-200Kb:3.1e-05:1.7e-06:1.5e+03:8.5e+03
chr14	44400000	44500000	Ear3:-200Kb:3.1e-05:1.7e-06:1.5e+03:8.5e+03
chr14	44800000	44900000	BC061237:-300Kb:9.4e-05:4.9e-06:1.1e+03:8.2e+03
chr14	44900000	45000000	Ear12:300Kb:0.00035:3.9e-05:1.1e+03:7.1e+03
chr14	44900000	45000000	Ear2:300Kb:0.00035:3.9e-05:1.1e+03:7.1e+03
chr14	44900000	45000000	Ear3:300Kb:0.00035:3.9e-05:1.1e+03:7.1e+03
chr14	45200000	45300000	1700047E10Rik:500Kb:0.00038:2e-05:6.3e+02:6.9e+03
chr14	45200000	45300000	4930503E14Rik:500Kb:0.00038:2e-05:6.3e+02:6.9e+03
chr14	46000000	46100000	4930527F14Rik:-100Kb:3.6e-10:2e-11:4.5e+03:1.1e+04
chr14	46000000	46100000	Fermt2:-100Kb:3.6e-10:2e-11:4.5e+03:1.1e+04
chr14	46100000	46200000	Gnpnat1:100Kb:2.5e-09:1.4e-10:4.5e+03:1.1e+04
chr14	46300000	46400000	4930527F14Rik:200Kb:0.006:0.00068:2.7e+03:6.1e+03
chr14	46300000	46400000	Fermt2:200Kb:0.006:0.00068:2.7e+03:6.1e+03
chr14	46300000	46400000	Gnpnat1:300Kb:0.0052:0.00058:1.2e+03:4.8e+03
chr14	47900000	48000000	Dlgap5:-100Kb:1.3e-05:7e-07:4.2e+03:7.7e+03
chr14	47900000	48000000	Fbxo34:-100Kb:1.3e-05:7e-07:4.2e+03:7.7e+03
chr14	48000000	48100000	Lgals3:100Kb:2.1e-05:1e-06:4.2e+03:7.7e+03
chr14	48000000	48100000	Mapk1ip1l:100Kb:2.1e-05:1e-06:4.2e+03:7.7e+03
chr14	49300000	49400000	Otx2:100Kb:0.00012:6.3e-06:4.6e+03:1.2e+04
chr14	49300000	49400000	Otx2os1:100Kb:0.00012:6.3e-06:4.6e+03:1.2e+04
chr14	51700000	51800000	Ang2:-100Kb:2.5e-06:1.3e-07:5.3e+03:1.2e+04
chr14	51700000	51800000	Ear11:-100Kb:2.5e-06:1.3e-07:5.3e+03:1.2e+04
chr14	51700000	51800000	Ear14:-100Kb:2.5e-06:1.3e-07:5.3e+03:1.2e+04
chr14	51700000	51800000	Ear4:-100Kb:2.5e-06:1.3e-07:5.3e+03:1.2e+04
chr14	51800000	51900000	Ang:100Kb:1.3e-06:7.5e-08:5.3e+03:1.2e+04
chr14	51800000	51900000	Ear5:100Kb:1.3e-06:7.5e-08:5.3e+03:1.2e+04
chr14	51800000	51900000	Eddm3b:100Kb:1.3e-06:7.5e-08:5.3e+03:1.2e+04
chr14	51800000	51900000	Rnase1:100Kb:1.3e-06:7.5e-08:5.3e+03:1.2e+04
chr14	51800000	51900000	Rnase4:100Kb:1.3e-06:7.5e-08:5.3e+03:1.2e+04
chr14	51800000	51900000	Rnase6:100Kb:1.3e-06:7.5e-08:5.3e+03:1.2e+04
chr14	52700000	52800000	Arhgef40:100Kb:0.0013:7.8e-05:7.6e+03:1.3e+04
chr14	52700000	52800000	Gm16617:100Kb:0.0013:7.8e-05:7.6e+03:1.3e+04
chr14	52700000	52800000	Olfr221:100Kb:0.0013:7.8e-05:7.6e+03:1.3e+04
chr14	52700000	52800000	Snord58b:100Kb:0.0013:7.8e-05:7.6e+03:1.3e+04
chr14	52700000	52800000	Tmem253:100Kb:0.0013:7.8e-05:7.6e+03:1.3e+04
chr14	52700000	52800000	Zfp219:100Kb:0.0013:7.8e-05:7.6e+03:1.3e+04
chr14	55100000	55200000	4930579G18Rik:-100Kb:0.00014:7.2e-06:8.4e+03:1.5e+04
chr14	55100000	55200000	4931414P19Rik:-100Kb:0.00014:7.2e-06:8.4e+03:1.5e+04
chr14	55100000	55200000	Cdh24:-100Kb:0.00014:7.2e-06:8.4e+03:1.5e+04
chr14	55100000	55200000	Mir686:-100Kb:0.00014:7.2e-06:8.4e+03:1.5e+04
chr14	55100000	55200000	Psmb11:-100Kb:0.00014:7.2e-06:8.4e+03:1.5e+04
chr14	55100000	55200000	Psmb5:-100Kb:0.00014:7.2e-06:8.4e+03:1.5e+04
chr14	55200000	55300000	Ajuba:100Kb:0.0001:5.7e-06:8.4e+03:1.5e+04
chr14	55200000	55300000	Haus4:100Kb:0.0001:5.7e-06:8.4e+03:1.5e+04
chr14	55200000	55300000	Prmt5:100Kb:0.0001:5.7e-06:8.4e+03:1.5e+04
chr14	55300000	55400000	Gm10364:-300Kb:0.0096:0.0019:1.7e+03:6.1e+03
chr14	55300000	55400000	Myh7:-300Kb:0.0096:0.0019:1.7e+03:6.1e+03
chr14	55300000	55400000	Ngdn:-300Kb:0.0096:0.0019:1.7e+03:6.1e+03
chr14	55300000	55400000	Zfhx2as:-300Kb:0.0096:0.0019:1.7e+03:6.1e+03
chr14	55400000	55500000	Gm10364:-200Kb:0.0096:0.0012:2.9e+03:7.6e+03
chr14	55400000	55500000	Myh7:-200Kb:0.0096:0.0012:2.9e+03:7.6e+03
chr14	55400000	55500000	Ngdn:-200Kb:0.0096:0.0012:2.9e+03:7.6e+03
chr14	55400000	55500000	Zfhx2as:-200Kb:0.0096:0.0012:2.9e+03:7.6e+03
chr14	55500000	55600000	Gm10364:-100Kb:0.0096:0.0017:7.4e+03:1.2e+04
chr14	55500000	55600000	Myh7:-100Kb:0.0096:0.0017:7.4e+03:1.2e+04
chr14	55500000	55600000	Ngdn:-100Kb:0.0096:0.0017:7.4e+03:1.2e+04
chr14	55500000	55600000	Zfhx2as:-100Kb:0.0096:0.0017:7.4e+03:1.2e+04
chr14	56400000	56500000	Cbln3:-100Kb:1.4e-05:7.1e-07:6.8e+03:1.2e+04
chr14	56400000	56500000	Cma1:-100Kb:1.4e-05:7.1e-07:6.8e+03:1.2e+04
chr14	56400000	56500000	Cma2:-100Kb:1.4e-05:7.1e-07:6.8e+03:1.2e+04
chr14	56400000	56500000	Khnyn:-100Kb:1.4e-05:7.1e-07:6.8e+03:1.2e+04
chr14	56400000	56500000	Mcpt-ps1:-100Kb:1.4e-05:7.1e-07:6.8e+03:1.2e+04
chr14	56400000	56500000	Sdr39u1:-100Kb:1.4e-05:7.1e-07:6.8e+03:1.2e+04
chr14	56500000	56600000	Adcy4:100Kb:6.3e-05:3.6e-06:6.8e+03:1.2e+04
chr14	56500000	56600000	Nfatc4:100Kb:6.3e-05:3.6e-06:6.8e+03:1.2e+04
chr14	56500000	56600000	Nynrin:100Kb:6.3e-05:3.6e-06:6.8e+03:1.2e+04
chr14	56500000	56600000	Ripk3:100Kb:6.3e-05:3.6e-06:6.8e+03:1.2e+04
chr14	58300000	58400000	Gm10094:-100Kb:1.8e-10:9.4e-12:5.6e+03:1.2e+04
chr14	58300000	58400000	Mir3077:-100Kb:1.8e-10:9.4e-12:5.6e+03:1.2e+04
chr14	58300000	58400000	Mrp63:-100Kb:1.8e-10:9.4e-12:5.6e+03:1.2e+04
chr14	58300000	58400000	Sap18:-100Kb:1.8e-10:9.4e-12:5.6e+03:1.2e+04
chr14	58300000	58400000	Ska3:-100Kb:1.8e-10:9.4e-12:5.6e+03:1.2e+04
chr14	58400000	58500000	Lats2:100Kb:7.7e-11:4.1e-12:5.6e+03:1.2e+04
chr14	60300000	60400000	Cdadc1:100Kb:6.3e-07:4e-08:5.8e+03:1e+04
chr14	60300000	60400000	Shisa2:100Kb:6.3e-07:4e-08:5.8e+03:1e+04
chr14	60600000	60700000	Cdadc1:400Kb:0.0012:0.00016:2.7e+03:5.4e+03
chr14	60600000	60700000	Shisa2:400Kb:0.0012:0.00016:2.7e+03:5.4e+03
chr14	61100000	61200000	C1qtnf9:-200Kb:1.6e-07:8.8e-09:4.3e+03:9.7e+03
chr14	61400000	61500000	Sacs:-300Kb:0.00019:1.1e-05:3.2e+03:7.1e+03
chr14	61400000	61500000	Tnfrsf19:-200Kb:0.0083:0.0009:4.3e+03:7.2e+03
chr14	61500000	61600000	Tnfrsf19:-100Kb:0.0083:0.00058:7.4e+03:1e+04
chr14	61600000	61700000	Mipep:200Kb:0.008:0.00095:4.3e+03:7.2e+03
chr14	61700000	61800000	Mipep:300Kb:0.00018:1.1e-05:3.2e+03:7.1e+03
chr14	67000000	67100000	Dpysl2:-400Kb:0.00052:3.2e-05:2.6e+03:6.1e+03
chr14	67000000	67100000	Gm5464:-400Kb:0.00052:3.2e-05:2.6e+03:6.1e+03
chr14	67500000	67600000	Dpysl2:100Kb:0.0085:0.001:5.4e+03:8e+03
chr14	67500000	67600000	Gm5464:100Kb:0.0085:0.001:5.4e+03:8e+03
chr14	76500000	76600000	Tsc22d1:-300Kb:0.0014:8.7e-05:2.4e+03:6.6e+03
chr14	76800000	76900000	1200011I18Rik:300Kb:0.0029:0.00017:2.4e+03:6.6e+03
chr14	76800000	76900000	Ccdc122:-600Kb:0.0029:0.00017:1.3e+03:4.3e+03
chr14	76800000	76900000	Lacc1:-600Kb:0.0029:0.00017:1.3e+03:4.3e+03
chr14	76800000	76900000	Nufip1:300Kb:0.0029:0.00017:2.4e+03:6.6e+03
chr14	87200000	87300000	Diap3:-300Kb:0.00021:2.4e-05:1.7e+03:3.6e+03
chr14	87300000	87400000	Diap3:-200Kb:3.7e-05:2.1e-06:2.2e+03:4.3e+03
chr14	99700000	99800000	Klf5:100Kb:3.5e-07:2.1e-08:3.9e+03:7.2e+03
chr14	112100000	112200000	Slitrk5:100Kb:0.0033:0.00018:2.8e+03:4.7e+03
chr14	119000000	119100000	Abcc4:-100Kb:0.0011:5.9e-05:5.3e+03:8.1e+03
chr14	119000000	119100000	Cldn10:-100Kb:0.0011:5.9e-05:5.3e+03:8.1e+03
chr14	120700000	120800000	Mbnl2:100Kb:3.8e-08:2e-09:3.6e+03:6.6e+03
chr14	121200000	121300000	Ipo5:-100Kb:0.0013:7.4e-05:5e+03:7.5e+03
chr14	121600000	121700000	Stk24:-100Kb:0.00063:3.3e-05:5e+03:7.5e+03
chr14	122600000	122700000	2610035F20Rik:-200Kb:1.2e-09:1.3e-10:2.8e+03:7.6e+03
chr14	122600000	122700000	Gm5089:-200Kb:1.2e-09:1.3e-10:2.8e+03:7.6e+03
chr14	122600000	122700000	Zic2:-200Kb:1.2e-09:1.3e-10:2.8e+03:7.6e+03
chr14	122600000	122700000	Zic5:-200Kb:1.2e-09:1.3e-10:2.8e+03:7.6e+03
chr14	122700000	122800000	1700108J01Rik:100Kb:0.00089:9.8e-05:4.3e+03:7.3e+03
chr14	122700000	122800000	2610035F20Rik:-100Kb:1.8e-10:1e-11:4.3e+03:9.4e+03
chr14	122700000	122800000	Gm5089:-100Kb:1.8e-10:1e-11:4.3e+03:9.4e+03
chr14	122700000	122800000	Zic2:-100Kb:1.8e-10:1e-11:4.3e+03:9.4e+03
chr14	122700000	122800000	Zic5:-100Kb:1.8e-10:1e-11:4.3e+03:9.4e+03
chr14	122800000	122900000	1700108J01Rik:200Kb:1.2e-08:6.6e-10:2.8e+03:7.6e+03
chr15	3000000	3100000	Ghr:-500Kb:0.0018:0.00023:1.4e+03:2.9e+03
chr15	3400000	3500000	Ghr:-100Kb:8.7e-05:5.5e-06:3.4e+03:5.3e+03
chr15	11900000	12000000	Zfr:-100Kb:0.0012:0.00013:4.3e+03:7.2e+03
chr15	12000000	12100000	Golph3:-200Kb:0.0038:0.00025:2.7e+03:5.4e+03
chr15	12000000	12100000	Mir1898:-100Kb:0.00074:4.1e-05:4.3e+03:7.5e+03
chr15	12000000	12100000	Mtmr12:-100Kb:0.00074:4.1e-05:4.3e+03:7.5e+03
chr15	12000000	12100000	Sub1:100Kb:0.0029:0.00015:4.3e+03:7.2e+03
chr15	12100000	12200000	Zfr:100Kb:0.00072:4.1e-05:4.3e+03:7.5e+03
chr15	12200000	12300000	Zfr:200Kb:0.0014:0.00024:2.7e+03:5.4e+03
chr15	12800000	12900000	6030458C11Rik:100Kb:0.0005:2.9e-05:7.1e+02:3.8e+03
chr15	12800000	12900000	Drosha:100Kb:0.0005:2.9e-05:7.1e+02:3.8e+03
chr15	16900000	17000000	Cdh9:200Kb:8e-05:5.2e-06:2.5e+03:4.5e+03
chr15	25600000	25700000	Fam134b:-100Kb:1.5e-05:9e-07:3.7e+03:6.4e+03
chr15	25600000	25700000	Myo10:100Kb:0.0024:0.00014:3.7e+03:5.9e+03
chr15	25800000	25900000	Fam134b:100Kb:6.8e-05:8.1e-06:3.7e+03:6.2e+03
chr15	27200000	27300000	Fam105b:-300Kb:0.0068:0.00092:1.7e+03:3.6e+03
chr15	27700000	27800000	Fam105a:100Kb:0.0021:0.00012:3.5e+03:5.7e+03
chr15	27700000	27800000	Fam105b:200Kb:1e-05:7.1e-07:2.2e+03:5.1e+03
chr15	27800000	27900000	Trio:-100Kb:0.0068:0.00037:3.5e+03:5.5e+03
chr15	28000000	28100000	Trio:100Kb:0.0079:0.00086:3.5e+03:5.3e+03
chr15	31200000	31300000	Ropn1l:-100Kb:2.6e-12:1.6e-13:3.4e+03:7.2e+03
chr15	31300000	31400000	Ankrd33b:100Kb:7.9e-13:4.7e-14:3.4e+03:7.2e+03
chr15	31300000	31400000	Cmbl:-100Kb:4.6e-07:2.5e-08:3.4e+03:6.2e+03
chr15	31300000	31400000	March6:-100Kb:4.6e-07:2.5e-08:3.4e+03:6.2e+03
chr15	31400000	31500000	Ropn1l:100Kb:3.1e-07:3.8e-08:3.4e+03:6.2e+03
chr15	36000000	36100000	BC048602:800Kb:0.00079:4.8e-05:8.5e+02:3e+03
chr15	36000000	36100000	Osr2:800Kb:0.00079:4.8e-05:8.5e+02:3e+03
chr15	37900000	38000000	Ubr5:-100Kb:0.0039:0.00021:5.2e+03:8.2e+03
chr15	38300000	38400000	Klf10:100Kb:3.7e-06:2.1e-07:5.2e+03:9.1e+03
chr15	39200000	39300000	Dpys:-400Kb:0.0014:7.6e-05:1.6e+03:4.2e+03
chr15	39200000	39300000	Gm16291:-400Kb:0.0014:7.6e-05:1.6e+03:4.2e+03
chr15	46000000	46100000	1700022A22Rik:-100Kb:0.00041:2.8e-05:3.2e+03:4.9e+03
chr15	55000000	55100000	Deptor:100Kb:3.5e-05:2e-06:3.6e+03:8.3e+03
chr15	55000000	55100000	Dscc1:100Kb:3.5e-05:2e-06:3.6e+03:8.3e+03
chr15	55000000	55100000	Gm9920:100Kb:3.5e-05:2e-06:3.6e+03:8.3e+03
chr15	55000000	55100000	Taf2:100Kb:3.5e-05:2e-06:3.6e+03:8.3e+03
chr15	57400000	57500000	9130401M01Rik:-400Kb:0.0029:0.00024:1.9e+03:3.6e+03
chr15	57400000	57500000	Fam83a:-400Kb:0.0029:0.00024:1.9e+03:3.6e+03
chr15	57900000	58000000	9130401M01Rik:100Kb:0.0029:0.00033:4.2e+03:5.9e+03
chr15	57900000	58000000	Anxa13:-300Kb:0.0092:0.00049:2.3e+03:4.5e+03
chr15	57900000	58000000	D15Ertd621e:-300Kb:0.0092:0.00049:2.3e+03:4.5e+03
chr15	57900000	58000000	Fam83a:100Kb:0.0029:0.00033:4.2e+03:5.9e+03
chr15	58200000	58300000	Atad2:300Kb:0.00088:5e-05:2.3e+03:4.5e+03
chr15	58200000	58300000	Wdyhv1:300Kb:0.00088:5e-05:2.3e+03:4.5e+03
chr15	58200000	58300000	Zhx1:300Kb:0.00088:5e-05:2.3e+03:4.5e+03
chr15	58700000	58800000	Sqle:-400Kb:2.2e-07:1.2e-08:1.9e+03:5.4e+03
chr15	58700000	58800000	Zfp572:-400Kb:2.2e-07:1.2e-08:1.9e+03:5.4e+03
chr15	58800000	58900000	Mtss1:-100Kb:7.7e-06:4.1e-07:4.2e+03:7.5e+03
chr15	59100000	59200000	Ndufb9:400Kb:1.1e-06:7.8e-08:1.9e+03:5.4e+03
chr15	59100000	59200000	Rnf139:400Kb:1.1e-06:7.8e-08:1.9e+03:5.4e+03
chr15	59100000	59200000	Tatdn1:400Kb:1.1e-06:7.8e-08:1.9e+03:5.4e+03
chr15	59100000	59200000	Trmt12:400Kb:1.1e-06:7.8e-08:1.9e+03:5.4e+03
chr15	60600000	60700000	A1bg:-100Kb:0.0041:0.00021:3e+03:4.2e+03
chr15	60700000	60800000	9930014A18Rik:100Kb:0.0096:0.00055:3e+03:4.2e+03
chr15	60700000	60800000	Fam84b:100Kb:0.0096:0.00055:3e+03:4.2e+03
chr15	61800000	61900000	H2afy3:-200Kb:5e-05:4.7e-06:2e+03:4.4e+03
chr15	61900000	62000000	H2afy3:-100Kb:5e-05:5.4e-06:3e+03:5.5e+03
chr15	61900000	62000000	Myc:100Kb:1.6e-11:9.8e-13:3e+03:6.8e+03
chr15	61900000	62000000	Pvt1:100Kb:1.6e-11:9.8e-13:3e+03:6.8e+03
chr15	62000000	62100000	Myc:200Kb:2.1e-05:2.6e-06:2e+03:4.4e+03
chr15	62000000	62100000	Pvt1:200Kb:2.1e-05:2.6e-06:2e+03:4.4e+03
chr15	66900000	67000000	Wisp1:200Kb:9.6e-09:4.9e-10:2.1e+03:4.7e+03
chr15	73400000	73500000	Gpr20:-100Kb:7.9e-06:4.5e-07:4.3e+03:8.4e+03
chr15	73400000	73500000	Ptp4a3:-100Kb:7.9e-06:4.5e-07:4.3e+03:8.4e+03
chr15	73500000	73600000	Slc45a4:100Kb:6.7e-06:3.5e-07:4.3e+03:8.4e+03
chr15	73700000	73800000	Bai1:-600Kb:0.00059:4.6e-05:1.2e+03:4.5e+03
chr15	75500000	75600000	Gsdmd:-100Kb:0.0042:0.00034:4.3e+03:9.1e+03
chr15	75500000	75600000	Zc3h3:-100Kb:0.0042:0.00034:4.3e+03:9.1e+03
chr15	75600000	75700000	Eef1d:-100Kb:0.0044:0.0012:4.3e+03:9e+03
chr15	75600000	75700000	Mafa:100Kb:0.0039:0.00025:4.3e+03:9.1e+03
chr15	75600000	75700000	Naprt1:-100Kb:0.0044:0.0012:4.3e+03:9e+03
chr15	75600000	75700000	Pycrl:-100Kb:0.0044:0.0012:4.3e+03:9e+03
chr15	75600000	75700000	Rhpn1:100Kb:0.0039:0.00025:4.3e+03:9.1e+03
chr15	75600000	75700000	Tigd5:-100Kb:0.0044:0.0012:4.3e+03:9e+03
chr15	75600000	75700000	Top1mt:100Kb:0.0039:0.00025:4.3e+03:9.1e+03
chr15	75600000	75700000	Tsta3:-100Kb:0.0044:0.0012:4.3e+03:9e+03
chr15	75600000	75700000	Zfp623:-100Kb:0.0044:0.0012:4.3e+03:9e+03
chr15	75600000	75700000	Zfp707:-100Kb:0.0044:0.0012:4.3e+03:9e+03
chr15	75700000	75800000	Gsdmd:100Kb:0.0042:0.00046:4.3e+03:9e+03
chr15	75700000	75800000	Zc3h3:100Kb:0.0042:0.00046:4.3e+03:9e+03
chr15	75800000	75900000	Eef1d:100Kb:0.0034:0.0004:5.9e+03:1.1e+04
chr15	75800000	75900000	Naprt1:100Kb:0.0034:0.0004:5.9e+03:1.1e+04
chr15	75800000	75900000	Pycrl:100Kb:0.0034:0.0004:5.9e+03:1.1e+04
chr15	75800000	75900000	Tigd5:100Kb:0.0034:0.0004:5.9e+03:1.1e+04
chr15	75800000	75900000	Tsta3:100Kb:0.0034:0.0004:5.9e+03:1.1e+04
chr15	75800000	75900000	Zfp623:100Kb:0.0034:0.0004:5.9e+03:1.1e+04
chr15	75800000	75900000	Zfp707:100Kb:0.0034:0.0004:5.9e+03:1.1e+04
chr15	75900000	76000000	Eef1d:200Kb:0.0034:0.00068:2.4e+03:7.3e+03
chr15	75900000	76000000	Naprt1:200Kb:0.0034:0.00068:2.4e+03:7.3e+03
chr15	75900000	76000000	Pycrl:200Kb:0.0034:0.00068:2.4e+03:7.3e+03
chr15	75900000	76000000	Tigd5:200Kb:0.0034:0.00068:2.4e+03:7.3e+03
chr15	75900000	76000000	Tsta3:200Kb:0.0034:0.00068:2.4e+03:7.3e+03
chr15	75900000	76000000	Zfp623:200Kb:0.0034:0.00068:2.4e+03:7.3e+03
chr15	75900000	76000000	Zfp707:200Kb:0.0034:0.00068:2.4e+03:7.3e+03
chr15	76000000	76100000	Eef1d:300Kb:0.0034:0.00048:1.5e+03:6.5e+03
chr15	76000000	76100000	Naprt1:300Kb:0.0034:0.00048:1.5e+03:6.5e+03
chr15	76000000	76100000	Pycrl:300Kb:0.0034:0.00048:1.5e+03:6.5e+03
chr15	76000000	76100000	Tigd5:300Kb:0.0034:0.00048:1.5e+03:6.5e+03
chr15	76000000	76100000	Tsta3:300Kb:0.0034:0.00048:1.5e+03:6.5e+03
chr15	76000000	76100000	Zfp623:300Kb:0.0034:0.00048:1.5e+03:6.5e+03
chr15	76000000	76100000	Zfp707:300Kb:0.0034:0.00048:1.5e+03:6.5e+03
chr15	81600000	81700000	Aco2:-100Kb:0.0018:9.9e-05:6.9e+03:1.2e+04
chr15	81600000	81700000	Csdc2:-100Kb:0.0018:9.9e-05:6.9e+03:1.2e+04
chr15	81600000	81700000	Phf5a:-100Kb:0.0018:9.9e-05:6.9e+03:1.2e+04
chr15	81600000	81700000	Pmm1:-100Kb:0.0018:9.9e-05:6.9e+03:1.2e+04
chr15	81600000	81700000	Polr3h:-100Kb:0.0018:9.9e-05:6.9e+03:1.2e+04
chr15	81700000	81800000	Tef:100Kb:0.0016:8.8e-05:6.9e+03:1.2e+04
chr15	81700000	81800000	Tob2:100Kb:0.0016:8.8e-05:6.9e+03:1.2e+04
chr15	81900000	82000000	1500009C09Rik:-100Kb:0.00031:1.6e-05:6.5e+03:1.3e+04
chr15	81900000	82000000	AI848285:-100Kb:0.00031:1.6e-05:6.5e+03:1.3e+04
chr15	81900000	82000000	Cenpm:-100Kb:0.00031:1.6e-05:6.5e+03:1.3e+04
chr15	81900000	82000000	Mir33:-100Kb:0.00031:1.6e-05:6.5e+03:1.3e+04
chr15	81900000	82000000	Tnfrsf13c:-100Kb:0.00031:1.6e-05:6.5e+03:1.3e+04
chr15	82000000	82100000	Ccdc134:100Kb:0.00022:1.1e-05:6.5e+03:1.3e+04
chr15	82000000	82100000	Mei1:100Kb:0.00022:1.1e-05:6.5e+03:1.3e+04
chr15	82000000	82100000	Srebf2:100Kb:0.00022:1.1e-05:6.5e+03:1.3e+04
chr15	83100000	83200000	Bik:-200Kb:0.0059:0.00032:3.9e+03:6.6e+03
chr15	83100000	83200000	Mcat:-200Kb:0.0059:0.00032:3.9e+03:6.6e+03
chr15	83100000	83200000	Tspo:-200Kb:0.0059:0.00032:3.9e+03:6.6e+03
chr15	83100000	83200000	Ttll1:-200Kb:0.0059:0.00032:3.9e+03:6.6e+03
chr15	84400000	84500000	Parvb:400Kb:0.0026:0.00015:2.3e+03:5.2e+03
chr15	84400000	84500000	Samm50:400Kb:0.0026:0.00015:2.3e+03:5.2e+03
chr15	88700000	88800000	1300018J18Rik:-200Kb:0.00033:6.5e-05:2.6e+03:6.7e+03
chr15	88700000	88800000	1810021B22Rik:-200Kb:0.00033:6.5e-05:2.6e+03:6.7e+03
chr15	88700000	88800000	Hdac10:-200Kb:0.00033:6.5e-05:2.6e+03:6.7e+03
chr15	88700000	88800000	Mapk11:-200Kb:0.00033:6.5e-05:2.6e+03:6.7e+03
chr15	88700000	88800000	Mapk12:-200Kb:0.00033:6.5e-05:2.6e+03:6.7e+03
chr15	88700000	88800000	Trabd:-200Kb:0.00033:6.5e-05:2.6e+03:6.7e+03
chr15	88700000	88800000	Tubgcp6:-200Kb:0.00033:6.5e-05:2.6e+03:6.7e+03
chr15	88900000	89000000	Adm2:-200Kb:5.3e-06:3.6e-07:2.6e+03:7.8e+03
chr15	88900000	89000000	Dennd6b:-100Kb:4.2e-05:2.4e-06:4.1e+03:9e+03
chr15	88900000	89000000	Lmf2:-200Kb:5.3e-06:3.6e-07:2.6e+03:7.8e+03
chr15	88900000	89000000	Miox:-200Kb:5.3e-06:3.6e-07:2.6e+03:7.8e+03
chr15	88900000	89000000	Ncaph2:-200Kb:5.3e-06:3.6e-07:2.6e+03:7.8e+03
chr15	88900000	89000000	Plxnb2:-100Kb:4.2e-05:2.4e-06:4.1e+03:9e+03
chr15	88900000	89000000	Ppp6r2:-100Kb:4.2e-05:2.4e-06:4.1e+03:9e+03
chr15	88900000	89000000	Sbf1:-200Kb:5.3e-06:3.6e-07:2.6e+03:7.8e+03
chr15	88900000	89000000	Ttll8:200Kb:0.00094:6e-05:2.6e+03:6.7e+03
chr15	89000000	89100000	1300018J18Rik:100Kb:1.6e-05:2.1e-06:4.1e+03:9e+03
chr15	89000000	89100000	1810021B22Rik:100Kb:1.6e-05:2.1e-06:4.1e+03:9e+03
chr15	89000000	89100000	Adm2:-100Kb:0.0022:0.0003:4.1e+03:7.8e+03
chr15	89000000	89100000	Hdac10:100Kb:1.6e-05:2.1e-06:4.1e+03:9e+03
chr15	89000000	89100000	Lmf2:-100Kb:0.0022:0.0003:4.1e+03:7.8e+03
chr15	89000000	89100000	Mapk11:100Kb:1.6e-05:2.1e-06:4.1e+03:9e+03
chr15	89000000	89100000	Mapk12:100Kb:1.6e-05:2.1e-06:4.1e+03:9e+03
chr15	89000000	89100000	Miox:-100Kb:0.0022:0.0003:4.1e+03:7.8e+03
chr15	89000000	89100000	Ncaph2:-100Kb:0.0022:0.0003:4.1e+03:7.8e+03
chr15	89000000	89100000	Sbf1:-100Kb:0.0022:0.0003:4.1e+03:7.8e+03
chr15	89000000	89100000	Trabd:100Kb:1.6e-05:2.1e-06:4.1e+03:9e+03
chr15	89000000	89100000	Tubgcp6:100Kb:1.6e-05:2.1e-06:4.1e+03:9e+03
chr15	89100000	89200000	1300018J18Rik:200Kb:5.6e-06:3.7e-07:2.6e+03:7.8e+03
chr15	89100000	89200000	1810021B22Rik:200Kb:5.6e-06:3.7e-07:2.6e+03:7.8e+03
chr15	89100000	89200000	BC090627:-100Kb:0.0092:0.00098:4.1e+03:7.4e+03
chr15	89100000	89200000	Chkb:-100Kb:0.0092:0.00098:4.1e+03:7.4e+03
chr15	89100000	89200000	Cpt1b:-100Kb:0.0092:0.00098:4.1e+03:7.4e+03
chr15	89100000	89200000	Dennd6b:100Kb:0.0028:0.00033:4.1e+03:7.8e+03
chr15	89100000	89200000	Hdac10:200Kb:5.6e-06:3.7e-07:2.6e+03:7.8e+03
chr15	89100000	89200000	Klhdc7b:-100Kb:0.0092:0.00098:4.1e+03:7.4e+03
chr15	89100000	89200000	Mapk11:200Kb:5.6e-06:3.7e-07:2.6e+03:7.8e+03
chr15	89100000	89200000	Mapk12:200Kb:5.6e-06:3.7e-07:2.6e+03:7.8e+03
chr15	89100000	89200000	Mapk8ip2:-100Kb:0.0092:0.00098:4.1e+03:7.4e+03
chr15	89100000	89200000	Odf3b:-100Kb:0.0092:0.00098:4.1e+03:7.4e+03
chr15	89100000	89200000	Plxnb2:100Kb:0.0028:0.00033:4.1e+03:7.8e+03
chr15	89100000	89200000	Ppp6r2:100Kb:0.0028:0.00033:4.1e+03:7.8e+03
chr15	89100000	89200000	Sco2:-100Kb:0.0092:0.00098:4.1e+03:7.4e+03
chr15	89100000	89200000	Syce3:-100Kb:0.0092:0.00098:4.1e+03:7.4e+03
chr15	89100000	89200000	Trabd:200Kb:5.6e-06:3.7e-07:2.6e+03:7.8e+03
chr15	89100000	89200000	Tubgcp6:200Kb:5.6e-06:3.7e-07:2.6e+03:7.8e+03
chr15	89100000	89200000	Tymp:-100Kb:0.0092:0.00098:4.1e+03:7.4e+03
chr15	89200000	89300000	Adm2:100Kb:0.0049:0.001:4.1e+03:7.4e+03
chr15	89200000	89300000	Lmf2:100Kb:0.0049:0.001:4.1e+03:7.4e+03
chr15	89200000	89300000	Miox:100Kb:0.0049:0.001:4.1e+03:7.4e+03
chr15	89200000	89300000	Ncaph2:100Kb:0.0049:0.001:4.1e+03:7.4e+03
chr15	89200000	89300000	Sbf1:100Kb:0.0049:0.001:4.1e+03:7.4e+03
chr15	89300000	89400000	Adm2:200Kb:0.0049:0.0014:2.6e+03:5.8e+03
chr15	89300000	89400000	BC090627:100Kb:0.0092:0.00097:4.1e+03:7.4e+03
chr15	89300000	89400000	Chkb:100Kb:0.0092:0.00097:4.1e+03:7.4e+03
chr15	89300000	89400000	Cpt1b:100Kb:0.0092:0.00097:4.1e+03:7.4e+03
chr15	89300000	89400000	Klhdc7b:100Kb:0.0092:0.00097:4.1e+03:7.4e+03
chr15	89300000	89400000	Lmf2:200Kb:0.0049:0.0014:2.6e+03:5.8e+03
chr15	89300000	89400000	Mapk8ip2:100Kb:0.0092:0.00097:4.1e+03:7.4e+03
chr15	89300000	89400000	Miox:200Kb:0.0049:0.0014:2.6e+03:5.8e+03
chr15	89300000	89400000	Ncaph2:200Kb:0.0049:0.0014:2.6e+03:5.8e+03
chr15	89300000	89400000	Odf3b:100Kb:0.0092:0.00097:4.1e+03:7.4e+03
chr15	89300000	89400000	Sbf1:200Kb:0.0049:0.0014:2.6e+03:5.8e+03
chr15	89300000	89400000	Sco2:100Kb:0.0092:0.00097:4.1e+03:7.4e+03
chr15	89300000	89400000	Syce3:100Kb:0.0092:0.00097:4.1e+03:7.4e+03
chr15	89300000	89400000	Tymp:100Kb:0.0092:0.00097:4.1e+03:7.4e+03
chr15	94300000	94400000	Tmem117:-100Kb:0.00018:9.9e-06:4e+03:6.1e+03
chr15	94300000	94400000	Twf1:-100Kb:0.00018:9.9e-06:4e+03:6.1e+03
chr15	94400000	94500000	Irak4:100Kb:9.6e-05:5.2e-06:4e+03:6.1e+03
chr15	94400000	94500000	Pus7l:100Kb:9.6e-05:5.2e-06:4e+03:6.1e+03
chr15	97300000	97400000	Amigo2:300Kb:0.00028:1.7e-05:2.8e+03:7.1e+03
chr15	97300000	97400000	Pced1b:300Kb:0.00028:1.7e-05:2.8e+03:7.1e+03
chr15	98700000	98800000	4930578M01Rik:-100Kb:0.00068:3.9e-05:8e+03:1.4e+04
chr15	98700000	98800000	Prph:-100Kb:0.00068:3.9e-05:8e+03:1.4e+04
chr15	98700000	98800000	Tuba1c:-100Kb:0.00068:3.9e-05:8e+03:1.4e+04
chr15	98800000	98900000	Dhh:100Kb:0.00074:4.1e-05:8e+03:1.4e+04
chr15	98800000	98900000	Lmbr1l:100Kb:0.00074:4.1e-05:8e+03:1.4e+04
chr15	98800000	98900000	Mll2:100Kb:0.00074:4.1e-05:8e+03:1.4e+04
chr15	98800000	98900000	Rhebl1:100Kb:0.00074:4.1e-05:8e+03:1.4e+04
chr15	98800000	98900000	Tuba1a:100Kb:0.00074:4.1e-05:8e+03:1.4e+04
chr15	98800000	98900000	Tuba1b:100Kb:0.00074:4.1e-05:8e+03:1.4e+04
chr15	100600000	100700000	Acvrl1:-300Kb:0.0077:0.00042:3.1e+03:6.5e+03
chr15	100600000	100700000	Ankrd33:-300Kb:0.0077:0.00042:3.1e+03:6.5e+03
chr15	102100000	102200000	Amhr2:-100Kb:0.0024:0.00013:8.5e+03:1.4e+04
chr15	102100000	102200000	Prr13:-100Kb:0.0024:0.00013:8.5e+03:1.4e+04
chr15	102100000	102200000	Sp1:-100Kb:0.0024:0.00013:8.5e+03:1.4e+04
chr15	102200000	102300000	Aaas:100Kb:0.004:0.00023:8.5e+03:1.4e+04
chr15	102200000	102300000	Espl1:100Kb:0.004:0.00023:8.5e+03:1.4e+04
chr15	102200000	102300000	Mfsd5:100Kb:0.004:0.00023:8.5e+03:1.4e+04
chr15	102200000	102300000	Myg1:100Kb:0.004:0.00023:8.5e+03:1.4e+04
chr15	102200000	102300000	Pfdn5:100Kb:0.004:0.00023:8.5e+03:1.4e+04
chr15	102200000	102300000	Sp7:100Kb:0.004:0.00023:8.5e+03:1.4e+04
chr16	3600000	3700000	Olfr161:100Kb:0.00093:4.8e-05:5.8e+03:8.4e+03
chr16	4900000	5000000	Ppl:-200Kb:0.0023:0.00012:3.5e+03:7.5e+03
chr16	4900000	5000000	Sec14l5:-200Kb:0.0023:0.00012:3.5e+03:7.5e+03
chr16	5100000	5200000	4930451G09Rik:200Kb:0.0027:0.00015:3.5e+03:7.5e+03
chr16	5100000	5200000	Anks3:200Kb:0.0027:0.00015:3.5e+03:7.5e+03
chr16	5100000	5200000	Gm16861:200Kb:0.0027:0.00015:3.5e+03:7.5e+03
chr16	5100000	5200000	Nudt16l1:200Kb:0.0027:0.00015:3.5e+03:7.5e+03
chr16	5100000	5200000	Sept12:200Kb:0.0027:0.00015:3.5e+03:7.5e+03
chr16	8400000	8500000	Carhsp1:-200Kb:4.7e-07:2.8e-08:2.8e+03:6.6e+03
chr16	8400000	8500000	Pmm2:-200Kb:4.7e-07:2.8e-08:2.8e+03:6.6e+03
chr16	8400000	8500000	Tmem186:-200Kb:4.7e-07:2.8e-08:2.8e+03:6.6e+03
chr16	8600000	8700000	Cldn26:200Kb:1.7e-07:1e-08:2.8e+03:6.6e+03
chr16	8600000	8700000	Mettl22:200Kb:1.7e-07:1e-08:2.8e+03:6.6e+03
chr16	8700000	8800000	1810013L24Rik:-100Kb:1.8e-08:1e-09:4.4e+03:8.7e+03
chr16	8700000	8800000	Cldn26:300Kb:0.0094:0.0017:2.2e+03:4.1e+03
chr16	8700000	8800000	Mettl22:300Kb:0.0094:0.0017:2.2e+03:4.1e+03
chr16	8800000	8900000	Cldn26:400Kb:0.0094:0.0011:1.8e+03:3.9e+03
chr16	8800000	8900000	Mettl22:400Kb:0.0094:0.0011:1.8e+03:3.9e+03
chr16	8800000	8900000	Usp7:100Kb:1.6e-08:8.9e-10:4.4e+03:8.7e+03
chr16	13300000	13400000	Ercc4:200Kb:0.0013:0.00017:2.8e+03:4.6e+03
chr16	13400000	13500000	Ercc4:300Kb:2e-05:1.4e-06:2.1e+03:4.5e+03
chr16	13600000	13700000	Ercc4:500Kb:0.0015:0.00032:1.5e+03:3.2e+03
chr16	16100000	16200000	Cebpd:300Kb:0.0024:0.00013:1.9e+03:3.4e+03
chr16	16100000	16200000	Mzt2:300Kb:0.0024:0.00013:1.9e+03:3.4e+03
chr16	17000000	17100000	Hic2:-200Kb:7.8e-06:4.4e-07:1.7e+03:4.9e+03
chr16	17000000	17100000	Rimbp3:-200Kb:7.8e-06:4.4e-07:1.7e+03:4.9e+03
chr16	17000000	17100000	Tmem191c:-200Kb:7.8e-06:4.4e-07:1.7e+03:4.9e+03
chr16	17000000	17100000	Ube2l3:-200Kb:7.8e-06:4.4e-07:1.7e+03:4.9e+03
chr16	17100000	17200000	Ypel1:100Kb:0.0042:0.00059:4.1e+03:6.2e+03
chr16	17200000	17300000	Ypel1:200Kb:3.2e-06:2.3e-07:1.7e+03:4.9e+03
chr16	17400000	17500000	Ypel1:400Kb:0.0078:0.0016:7.1e+02:2.6e+03
chr16	18300000	18400000	Gp1bb:-300Kb:0.0029:0.00032:3.1e+03:5.7e+03
chr16	18300000	18400000	Sept5:-300Kb:0.0029:0.00032:3.1e+03:5.7e+03
chr16	18300000	18400000	Tbx1:-200Kb:4.5e-05:5.4e-06:4.2e+03:7.4e+03
chr16	18400000	18500000	Tbx1:-100Kb:2.7e-08:1.6e-09:6.9e+03:1.1e+04
chr16	18500000	18600000	Arvcf:200Kb:8.5e-05:4.8e-06:4.2e+03:7.4e+03
chr16	18500000	18600000	Comt:100Kb:3.3e-08:1.7e-09:6.9e+03:1.1e+04
chr16	18500000	18600000	Gnb1l:100Kb:3.3e-08:1.7e-09:6.9e+03:1.1e+04
chr16	18500000	18600000	Gp1bb:-100Kb:0.0012:6.7e-05:6.9e+03:9.7e+03
chr16	18500000	18600000	Mir185:200Kb:8.5e-05:4.8e-06:4.2e+03:7.4e+03
chr16	18500000	18600000	Sept5:-100Kb:0.0012:6.7e-05:6.9e+03:9.7e+03
chr16	18500000	18600000	Tango2:200Kb:8.5e-05:4.8e-06:4.2e+03:7.4e+03
chr16	18500000	18600000	Txnrd2:100Kb:3.3e-08:1.7e-09:6.9e+03:1.1e+04
chr16	18600000	18700000	Arvcf:300Kb:0.0022:0.00025:3.1e+03:5.7e+03
chr16	18600000	18700000	Mir185:300Kb:0.0022:0.00025:3.1e+03:5.7e+03
chr16	18600000	18700000	Tango2:300Kb:0.0022:0.00025:3.1e+03:5.7e+03
chr16	18600000	18700000	Tbx1:100Kb:0.00031:5.7e-05:6.9e+03:9.7e+03
chr16	20500000	20600000	Alg3:-100Kb:2e-15:1.1e-16:5.7e+03:1.4e+04
chr16	20500000	20600000	Camk2n2:-100Kb:2e-15:1.1e-16:5.7e+03:1.4e+04
chr16	20500000	20600000	Ece2:-100Kb:2e-15:1.1e-16:5.7e+03:1.4e+04
chr16	20500000	20600000	Eif4g1:-100Kb:2e-15:1.1e-16:5.7e+03:1.4e+04
chr16	20500000	20600000	Fam131a:-100Kb:2e-15:1.1e-16:5.7e+03:1.4e+04
chr16	20500000	20600000	Mir1224:-100Kb:2e-15:1.1e-16:5.7e+03:1.4e+04
chr16	20500000	20600000	Psmd2:-100Kb:2e-15:1.1e-16:5.7e+03:1.4e+04
chr16	20500000	20600000	Snord66:-100Kb:2e-15:1.1e-16:5.7e+03:1.4e+04
chr16	20600000	20700000	Abcf3:100Kb:4e-15:2.2e-16:5.7e+03:1.4e+04
chr16	20600000	20700000	Ap2m1:100Kb:4e-15:2.2e-16:5.7e+03:1.4e+04
chr16	20600000	20700000	Dvl3:100Kb:4e-15:2.2e-16:5.7e+03:1.4e+04
chr16	20600000	20700000	Gm15760:100Kb:4e-15:2.2e-16:5.7e+03:1.4e+04
chr16	20600000	20700000	Vwa5b2:100Kb:4e-15:2.2e-16:5.7e+03:1.4e+04
chr16	20700000	20800000	Alg3:100Kb:0.0071:0.00079:5.7e+03:9.1e+03
chr16	20700000	20800000	Camk2n2:100Kb:0.0071:0.00079:5.7e+03:9.1e+03
chr16	20700000	20800000	Ece2:100Kb:0.0071:0.00079:5.7e+03:9.1e+03
chr16	20700000	20800000	Eif4g1:100Kb:0.0071:0.00079:5.7e+03:9.1e+03
chr16	20700000	20800000	Fam131a:100Kb:0.0071:0.00079:5.7e+03:9.1e+03
chr16	20700000	20800000	Mir1224:100Kb:0.0071:0.00079:5.7e+03:9.1e+03
chr16	20700000	20800000	Psmd2:100Kb:0.0071:0.00079:5.7e+03:9.1e+03
chr16	20700000	20800000	Snord66:100Kb:0.0071:0.00079:5.7e+03:9.1e+03
chr16	21300000	21400000	Ephb3:100Kb:0.00097:5.4e-05:5.7e+03:9.7e+03
chr16	21300000	21400000	Gm16863:100Kb:0.00097:5.4e-05:5.7e+03:9.7e+03
chr16	25300000	25400000	Trp63:-300Kb:0.0084:0.00046:1.7e+03:3e+03
chr16	27100000	27200000	Gmnc:200Kb:1e-05:6.3e-07:2.2e+03:3.9e+03
chr16	28100000	28200000	Gm10823:300Kb:0.0067:0.00037:1.8e+03:3.2e+03
chr16	29700000	29800000	Cpn2:-500Kb:0.0063:0.00045:2.3e+03:5.1e+03
chr16	29700000	29800000	Lrrc15:-500Kb:0.0063:0.00045:2.3e+03:5.1e+03
chr16	30900000	31000000	Fam43a:400Kb:0.0016:0.0001:2.6e+03:5.9e+03
chr16	30900000	31000000	Lsg1:400Kb:0.0016:0.0001:2.6e+03:5.9e+03
chr16	30900000	31000000	Tmem44:400Kb:0.0016:0.0001:2.6e+03:5.9e+03
chr16	32700000	32800000	Iqcg:-300Kb:0.0063:0.00032:2.3e+03:5.1e+03
chr16	32700000	32800000	Lmln:-300Kb:0.0063:0.00032:2.3e+03:5.1e+03
chr16	32700000	32800000	Rpl35a:-300Kb:0.0063:0.00032:2.3e+03:5.1e+03
chr16	33300000	33400000	Muc13:-400Kb:0.00017:1.1e-05:1.9e+03:4.6e+03
chr16	33700000	33800000	1700007L15Rik:400Kb:0.0028:0.00015:1.9e+03:4.6e+03
chr16	33700000	33800000	Zfp148:400Kb:0.0028:0.00015:1.9e+03:4.6e+03
chr16	33800000	33900000	Umps:-100Kb:0.0092:0.00051:5.2e+03:7.2e+03
chr16	33900000	34000000	Itgb5:100Kb:0.007:0.00037:5.2e+03:7.2e+03
chr16	48200000	48300000	Dppa2:-100Kb:1.5e-05:1.5e-06:3.4e+03:5.4e+03
chr16	48300000	48400000	Dppa4:100Kb:5.5e-05:3e-06:3.4e+03:5.4e+03
chr16	48500000	48600000	Gm5485:100Kb:3.4e-05:1.9e-06:3.4e+03:5.4e+03
chr16	48500000	48600000	Morc1:100Kb:3.4e-05:1.9e-06:3.4e+03:5.4e+03
chr16	48600000	48700000	Dppa2:300Kb:1.5e-05:1.9e-06:1.7e+03:3.7e+03
chr16	50200000	50300000	5330426P16Rik:-500Kb:0.0004:5.1e-05:1.4e+03:2.8e+03
chr16	50300000	50400000	4930542D17Rik:-200Kb:0.0054:0.00031:2.3e+03:3.6e+03
chr16	50300000	50400000	5330426P16Rik:-400Kb:0.00011:7.3e-06:1.7e+03:3.3e+03
chr16	50300000	50400000	Ccdc54:-200Kb:0.0054:0.00031:2.3e+03:3.6e+03
chr16	50300000	50400000	G730013B05Rik:-200Kb:0.0054:0.00031:2.3e+03:3.6e+03
chr16	50500000	50600000	5330426P16Rik:-200Kb:0.0047:0.0009:2.3e+03:3.5e+03
chr16	50700000	50800000	4930542D17Rik:200Kb:0.0086:0.001:2.3e+03:3.5e+03
chr16	50700000	50800000	Ccdc54:200Kb:0.0086:0.001:2.3e+03:3.5e+03
chr16	50700000	50800000	G730013B05Rik:200Kb:0.0086:0.001:2.3e+03:3.5e+03
chr16	55500000	55600000	Nfkbiz:-300Kb:0.00076:4.3e-05:1.7e+03:3.6e+03
chr16	55500000	55600000	Nxpe3:-300Kb:0.00076:4.3e-05:1.7e+03:3.6e+03
chr16	55900000	56000000	Pcnp:-100Kb:0.0022:0.00011:3.9e+03:5.6e+03
chr16	55900000	56000000	Senp7:-100Kb:0.0022:0.00011:3.9e+03:5.6e+03
chr16	55900000	56000000	Trmt10c:-100Kb:0.0022:0.00011:3.9e+03:5.6e+03
chr16	56000000	56100000	2310061J03Rik:100Kb:0.0027:0.00014:3.9e+03:5.6e+03
chr16	56000000	56100000	Cep97:100Kb:0.0027:0.00014:3.9e+03:5.6e+03
chr16	56000000	56100000	Rpl24:100Kb:0.0027:0.00014:3.9e+03:5.6e+03
chr16	56000000	56100000	Zbtb11:100Kb:0.0027:0.00014:3.9e+03:5.6e+03
chr16	56100000	56200000	2310061J03Rik:200Kb:0.0038:0.0004:2.2e+03:3.8e+03
chr16	56100000	56200000	Cep97:200Kb:0.0038:0.0004:2.2e+03:3.8e+03
chr16	56100000	56200000	Rpl24:200Kb:0.0038:0.0004:2.2e+03:3.8e+03
chr16	56100000	56200000	Zbtb11:200Kb:0.0038:0.0004:2.2e+03:3.8e+03
chr16	57500000	57600000	Tbc1d23:300Kb:0.00054:3.1e-05:1.6e+03:3.6e+03
chr16	57500000	57600000	Tmem30c:300Kb:0.00054:3.1e-05:1.6e+03:3.6e+03
chr16	58600000	58700000	Dcbld2:200Kb:0.0002:1.1e-05:2.2e+03:4.4e+03
chr16	59400000	59500000	4930547E14Rik:-200Kb:1.3e-08:7.2e-10:2.3e+03:6.1e+03
chr16	59400000	59500000	Arl6:-200Kb:1.3e-08:7.2e-10:2.3e+03:6.1e+03
chr16	59400000	59500000	Crybg3:-100Kb:1.4e-14:7.8e-16:3.6e+03:8.7e+03
chr16	59500000	59600000	1700022E09Rik:100Kb:5.2e-14:2.9e-15:3.6e+03:8.7e+03
chr16	59500000	59600000	4930547E14Rik:-100Kb:0.00064:7e-05:3.6e+03:6.1e+03
chr16	59500000	59600000	Arl6:-100Kb:0.00064:7e-05:3.6e+03:6.1e+03
chr16	59500000	59600000	Gabrr3:100Kb:5.2e-14:2.9e-15:3.6e+03:8.7e+03
chr16	59500000	59600000	Mina:100Kb:5.2e-14:2.9e-15:3.6e+03:8.7e+03
chr16	59600000	59700000	1700022E09Rik:200Kb:1.1e-08:1.2e-09:2.3e+03:6.1e+03
chr16	59600000	59700000	Crybg3:100Kb:0.0006:6.4e-05:3.6e+03:6.1e+03
chr16	59600000	59700000	Gabrr3:200Kb:1.1e-08:1.2e-09:2.3e+03:6.1e+03
chr16	59600000	59700000	Mina:200Kb:1.1e-08:1.2e-09:2.3e+03:6.1e+03
chr16	72900000	73000000	Robo1:300Kb:7.1e-06:3.7e-07:1.9e+03:4e+03
chr16	75700000	75800000	4930578N18Rik:-400Kb:0.0032:0.00021:1.5e+03:3.7e+03
chr16	76100000	76200000	Hspa13:400Kb:0.0008:4.3e-05:1.5e+03:3.7e+03
chr16	78200000	78300000	Btg3:-100Kb:1.7e-06:9.2e-08:3.8e+03:7.3e+03
chr16	78200000	78300000	Cxadr:-100Kb:1.7e-06:9.2e-08:3.8e+03:7.3e+03
chr16	78200000	78300000	Gm7334:-100Kb:1.7e-06:9.2e-08:3.8e+03:7.3e+03
chr16	78300000	78400000	E330011O21Rik:100Kb:2e-06:1e-07:3.8e+03:7.3e+03
chr16	84700000	84800000	Atp5j:-100Kb:0.00055:2.8e-05:4e+03:5.9e+03
chr16	84700000	84800000	Gabpa:-100Kb:0.00055:2.8e-05:4e+03:5.9e+03
chr16	84800000	84900000	Jam2:100Kb:0.00018:9.3e-06:4e+03:5.9e+03
chr16	84800000	84900000	Mir155:100Kb:0.00018:9.3e-06:4e+03:5.9e+03
chr16	84800000	84900000	Mrpl39:100Kb:0.00018:9.3e-06:4e+03:5.9e+03
chr16	87700000	87800000	ORF63:200Kb:6.3e-06:3.3e-07:2.5e+03:5e+03
chr16	89800000	89900000	Gm10789:-300Kb:1.5e-07:1.8e-08:2.9e+02:6.9e+03
chr16	89900000	90000000	Gm10789:-200Kb:5.3e-08:3.2e-09:4.1e+02:7.3e+03
chr16	90000000	90100000	Gm10789:-100Kb:2.3e-07:4.1e-08:7.2e+02:7.2e+03
chr16	90100000	90200000	Tiam1:200Kb:1.4e-08:8.7e-10:4.1e+02:7.3e+03
chr16	91200000	91300000	Ifnar2:-100Kb:1.2e-05:7.5e-07:6.4e+03:1e+04
chr16	91300000	91400000	Olig1:100Kb:9.2e-06:4.8e-07:6.4e+03:1e+04
chr16	91300000	91400000	Olig2:100Kb:9.2e-06:4.8e-07:6.4e+03:1e+04
chr16	92300000	92400000	2410124H12Rik:-100Kb:0.00017:9.5e-06:6.4e+03:9.8e+03
chr16	92300000	92400000	Clic6:-100Kb:0.00017:9.5e-06:6.4e+03:9.8e+03
chr16	92300000	92400000	Rcan1:-100Kb:0.00017:9.5e-06:6.4e+03:9.8e+03
chr16	92400000	92500000	1700048M11Rik:100Kb:4.7e-05:2.5e-06:6.4e+03:9.8e+03
chr16	92400000	92500000	4930563D23Rik:100Kb:4.7e-05:2.5e-06:6.4e+03:9.8e+03
chr16	92400000	92500000	Kcne1:100Kb:4.7e-05:2.5e-06:6.4e+03:9.8e+03
chr16	92400000	92500000	Smim11:100Kb:4.7e-05:2.5e-06:6.4e+03:9.8e+03
chr16	95800000	95900000	1600002D24Rik:-300Kb:1.4e-14:8.9e-16:2e+03:7.4e+03
chr16	95900000	96000000	1600002D24Rik:-200Kb:0.00057:7.1e-05:2.7e+03:5.3e+03
chr16	96100000	96200000	Ets2:200Kb:0.0016:8.1e-05:2.7e+03:5.3e+03
chr16	96200000	96300000	Brwd1:-100Kb:0.0076:0.00039:4.6e+03:6.9e+03
chr16	96200000	96300000	Hmgn1:-100Kb:0.0076:0.00039:4.6e+03:6.9e+03
chr16	96200000	96300000	Wrb:-100Kb:0.0076:0.00039:4.6e+03:6.9e+03
chr16	96300000	96400000	Psmg1:100Kb:0.007:0.00037:4.6e+03:6.9e+03
chr17	6900000	7000000	Mir692-1:-100Kb:1e-05:5.3e-07:4.1e+03:1.1e+04
chr17	7000000	7100000	Ezr:100Kb:6.1e-06:3.4e-07:4.1e+03:1.1e+04
chr17	7300000	7400000	Gm9992:-200Kb:0.0015:0.00027:2.3e+03:7.3e+03
chr17	7300000	7400000	Tcp10a:-200Kb:0.0015:0.00027:2.3e+03:7.3e+03
chr17	7300000	7400000	Ttll2:-200Kb:0.0015:0.00027:2.3e+03:7.3e+03
chr17	7400000	7500000	Gm9992:-100Kb:0.00032:1.9e-05:4.1e+03:1e+04
chr17	7400000	7500000	Tcp10a:-100Kb:0.00032:1.9e-05:4.1e+03:1e+04
chr17	7400000	7500000	Ttll2:-100Kb:0.00032:1.9e-05:4.1e+03:1e+04
chr17	7500000	7600000	Fndc1:-400Kb:0.0042:0.00022:1.3e+03:6.5e+03
chr17	7500000	7600000	Rps6ka2:200Kb:0.006:0.00033:2.3e+03:7.3e+03
chr17	7900000	8000000	Gm9992:400Kb:0.0015:0.00019:1.3e+03:6.5e+03
chr17	7900000	8000000	Tcp10a:400Kb:0.0015:0.00019:1.3e+03:6.5e+03
chr17	7900000	8000000	Ttll2:400Kb:0.0015:0.00019:1.3e+03:6.5e+03
chr17	8400000	8500000	T:-200Kb:0.0005:2.9e-05:2.3e+03:6.1e+03
chr17	8600000	8700000	Ccr6:200Kb:0.0092:0.0005:2.3e+03:6.1e+03
chr17	8600000	8700000	Mpc1:200Kb:0.0092:0.0005:2.3e+03:6.1e+03
chr17	10600000	10700000	1700110C19Rik:100Kb:0.00078:3.9e-05:4.1e+03:7.9e+03
chr17	10600000	10700000	B930003M22Rik:100Kb:0.00078:3.9e-05:4.1e+03:7.9e+03
chr17	10600000	10700000	Qk:100Kb:0.00078:3.9e-05:4.1e+03:7.9e+03
chr17	12200000	12300000	Agpat4:-100Kb:0.00093:0.00011:4.4e+03:7.5e+03
chr17	12400000	12500000	Agpat4:100Kb:0.00057:3.4e-05:4.4e+03:7.7e+03
chr17	13100000	13200000	Gm11166:-100Kb:0.00047:2.8e-05:4.4e+03:1e+04
chr17	13100000	13200000	Gpr31b:-100Kb:0.00047:2.8e-05:4.4e+03:1e+04
chr17	13100000	13200000	Sod2:-100Kb:0.00047:2.8e-05:4.4e+03:1e+04
chr17	13100000	13200000	Tcp10b:-100Kb:0.00047:2.8e-05:4.4e+03:1e+04
chr17	13200000	13300000	Acat2:100Kb:0.00056:2.8e-05:4.4e+03:1e+04
chr17	13200000	13300000	Acat3:100Kb:0.00056:2.8e-05:4.4e+03:1e+04
chr17	13200000	13300000	Mrpl18:100Kb:0.00056:2.8e-05:4.4e+03:1e+04
chr17	13200000	13300000	Pnldc1:100Kb:0.00056:2.8e-05:4.4e+03:1e+04
chr17	13200000	13300000	Snora20:100Kb:0.00056:2.8e-05:4.4e+03:1e+04
chr17	13200000	13300000	Tcp1:100Kb:0.00056:2.8e-05:4.4e+03:1e+04
chr17	13200000	13300000	Wtap:100Kb:0.00056:2.8e-05:4.4e+03:1e+04
chr17	13600000	13700000	Gm10512:300Kb:0:0:2.2e+03:1.4e+04
chr17	13600000	13700000	Unc93a:300Kb:0:0:2.2e+03:1.4e+04
chr17	14200000	14300000	Dact2:-100Kb:0.00037:1.9e-05:4.4e+03:9.4e+03
chr17	15100000	15200000	Dll1:-400Kb:3.5e-08:1.9e-09:1.1e+03:6.3e+03
chr17	15100000	15200000	Fam120b:-400Kb:3.5e-08:1.9e-09:1.1e+03:6.3e+03
chr17	15100000	15200000	Gm10510:-300Kb:0.0012:6.3e-05:1.8e+03:5.1e+03
chr17	15100000	15200000	Pdcd2:-500Kb:0.00094:4.9e-05:8.1e+02:4.2e+03
chr17	15100000	15200000	Psmb1:-500Kb:0.00094:4.9e-05:8.1e+02:4.2e+03
chr17	15100000	15200000	Tbp:-500Kb:0.00094:4.9e-05:8.1e+02:4.2e+03
chr17	15200000	15300000	Dll1:-300Kb:0.00013:1.3e-05:1.8e+03:5.4e+03
chr17	15200000	15300000	Fam120b:-300Kb:0.00013:1.3e-05:1.8e+03:5.4e+03
chr17	15400000	15500000	2210404J11Rik:300Kb:0.001:0.0002:1.8e+03:5.1e+03
chr17	15400000	15500000	9030025P20Rik:300Kb:0.001:0.0002:1.8e+03:5.1e+03
chr17	15400000	15500000	Gm3417:300Kb:0.001:0.0002:1.8e+03:5.1e+03
chr17	15400000	15500000	Gm3435:300Kb:0.001:0.0002:1.8e+03:5.1e+03
chr17	15400000	15500000	Gm3448:300Kb:0.001:0.0002:1.8e+03:5.1e+03
chr17	15400000	15500000	Tcte3:300Kb:0.001:0.0002:1.8e+03:5.1e+03
chr17	15500000	15600000	2210404J11Rik:400Kb:2.7e-07:1.8e-08:1.1e+03:6.3e+03
chr17	15500000	15600000	9030025P20Rik:400Kb:2.7e-07:1.8e-08:1.1e+03:6.3e+03
chr17	15500000	15600000	Gm3417:400Kb:2.7e-07:1.8e-08:1.1e+03:6.3e+03
chr17	15500000	15600000	Gm3435:400Kb:2.7e-07:1.8e-08:1.1e+03:6.3e+03
chr17	15500000	15600000	Gm3448:400Kb:2.7e-07:1.8e-08:1.1e+03:6.3e+03
chr17	15500000	15600000	Tcte3:400Kb:2.7e-07:1.8e-08:1.1e+03:6.3e+03
chr17	15600000	15700000	2210404J11Rik:500Kb:0.001:0.00014:8.1e+02:4.2e+03
chr17	15600000	15700000	9030025P20Rik:500Kb:0.001:0.00014:8.1e+02:4.2e+03
chr17	15600000	15700000	Gm3417:500Kb:0.001:0.00014:8.1e+02:4.2e+03
chr17	15600000	15700000	Gm3435:500Kb:0.001:0.00014:8.1e+02:4.2e+03
chr17	15600000	15700000	Gm3448:500Kb:0.001:0.00014:8.1e+02:4.2e+03
chr17	15600000	15700000	Tcte3:500Kb:0.001:0.00014:8.1e+02:4.2e+03
chr17	17500000	17600000	Lnpep:-200Kb:0.00039:2.1e-05:2.6e+03:5.7e+03
chr17	17600000	17700000	Lix1:100Kb:0.0026:0.00028:4.1e+03:6.8e+03
chr17	17600000	17700000	Riok2:100Kb:0.0026:0.00028:4.1e+03:6.8e+03
chr17	17700000	17800000	Lix1:200Kb:0.00056:3e-05:2.6e+03:5.7e+03
chr17	17700000	17800000	Riok2:200Kb:0.00056:3e-05:2.6e+03:5.7e+03
chr17	18900000	19000000	Vmn2r96:200Kb:4.7e-11:2.5e-12:2.6e+03:7.2e+03
chr17	21600000	21700000	Vmn1r234:300Kb:0.0025:0.00015:2e+03:4.5e+03
chr17	21600000	21700000	Vmn1r235:300Kb:0.0025:0.00015:2e+03:4.5e+03
chr17	22200000	22300000	Gm4944:-100Kb:0.0094:0.001:4.9e+03:7.9e+03
chr17	22200000	22300000	Zfp947:-100Kb:0.0094:0.001:4.9e+03:7.9e+03
chr17	22300000	22400000	Zfp758:-100Kb:4.2e-15:2.2e-16:4.9e+03:1.3e+04
chr17	22300000	22400000	Zfp944:-100Kb:4.2e-15:2.2e-16:4.9e+03:1.3e+04
chr17	22400000	22500000	Gm4944:100Kb:2.8e-14:1.6e-15:4.9e+03:1.3e+04
chr17	22400000	22500000	Zfp947:100Kb:2.8e-14:1.6e-15:4.9e+03:1.3e+04
chr17	23700000	23800000	9530082P21Rik:-100Kb:2.9e-06:3.7e-07:4.9e+03:1.2e+04
chr17	23700000	23800000	Cldn6:-100Kb:2.9e-06:3.7e-07:4.9e+03:1.2e+04
chr17	23700000	23800000	Cldn9:-100Kb:2.9e-06:3.7e-07:4.9e+03:1.2e+04
chr17	23700000	23800000	Hcfc1r1:-100Kb:2.9e-06:3.7e-07:4.9e+03:1.2e+04
chr17	23700000	23800000	Kremen2:-100Kb:2.9e-06:3.7e-07:4.9e+03:1.2e+04
chr17	23700000	23800000	Paqr4:-100Kb:2.9e-06:3.7e-07:4.9e+03:1.2e+04
chr17	23700000	23800000	Pkmyt1:-100Kb:2.9e-06:3.7e-07:4.9e+03:1.2e+04
chr17	23700000	23800000	Thoc6:-100Kb:2.9e-06:3.7e-07:4.9e+03:1.2e+04
chr17	23700000	23800000	Tnfrsf12a:-100Kb:2.9e-06:3.7e-07:4.9e+03:1.2e+04
chr17	23800000	23900000	Ccdc64b:100Kb:4.6e-06:2.5e-07:4.9e+03:1.2e+04
chr17	23800000	23900000	Flywch1:-100Kb:8.7e-13:4.7e-14:2.2e+03:1.3e+04
chr17	23800000	23900000	Flywch2:-100Kb:8.7e-13:4.7e-14:2.2e+03:1.3e+04
chr17	23800000	23900000	Mmp25:100Kb:4.6e-06:2.5e-07:4.9e+03:1.2e+04
chr17	23800000	23900000	Prss32:-100Kb:8.7e-13:4.7e-14:2.2e+03:1.3e+04
chr17	23800000	23900000	Prss33:-100Kb:8.7e-13:4.7e-14:2.2e+03:1.3e+04
chr17	23800000	23900000	Prss41:-100Kb:8.7e-13:4.7e-14:2.2e+03:1.3e+04
chr17	23800000	23900000	Srrm2:-100Kb:8.7e-13:4.7e-14:2.2e+03:1.3e+04
chr17	23800000	23900000	Tceb2:-100Kb:8.7e-13:4.7e-14:2.2e+03:1.3e+04
chr17	23800000	23900000	Zfp13:100Kb:4.6e-06:2.5e-07:4.9e+03:1.2e+04
chr17	23800000	23900000	Zfp213:100Kb:4.6e-06:2.5e-07:4.9e+03:1.2e+04
chr17	23800000	23900000	Zscan10:100Kb:4.6e-06:2.5e-07:4.9e+03:1.2e+04
chr17	23900000	24000000	9530082P21Rik:100Kb:7.8e-13:4.9e-14:2.2e+03:1.3e+04
chr17	23900000	24000000	Cldn6:100Kb:7.8e-13:4.9e-14:2.2e+03:1.3e+04
chr17	23900000	24000000	Cldn9:100Kb:7.8e-13:4.9e-14:2.2e+03:1.3e+04
chr17	23900000	24000000	Hcfc1r1:100Kb:7.8e-13:4.9e-14:2.2e+03:1.3e+04
chr17	23900000	24000000	Kremen2:100Kb:7.8e-13:4.9e-14:2.2e+03:1.3e+04
chr17	23900000	24000000	Paqr4:100Kb:7.8e-13:4.9e-14:2.2e+03:1.3e+04
chr17	23900000	24000000	Pkmyt1:100Kb:7.8e-13:4.9e-14:2.2e+03:1.3e+04
chr17	23900000	24000000	Thoc6:100Kb:7.8e-13:4.9e-14:2.2e+03:1.3e+04
chr17	23900000	24000000	Tnfrsf12a:100Kb:7.8e-13:4.9e-14:2.2e+03:1.3e+04
chr17	24000000	24100000	9530082P21Rik:200Kb:0.0083:0.0021:1e+03:5.5e+03
chr17	24000000	24100000	Cldn6:200Kb:0.0083:0.0021:1e+03:5.5e+03
chr17	24000000	24100000	Cldn9:200Kb:0.0083:0.0021:1e+03:5.5e+03
chr17	24000000	24100000	Hcfc1r1:200Kb:0.0083:0.0021:1e+03:5.5e+03
chr17	24000000	24100000	Kremen2:200Kb:0.0083:0.0021:1e+03:5.5e+03
chr17	24000000	24100000	Paqr4:200Kb:0.0083:0.0021:1e+03:5.5e+03
chr17	24000000	24100000	Pkmyt1:200Kb:0.0083:0.0021:1e+03:5.5e+03
chr17	24000000	24100000	Thoc6:200Kb:0.0083:0.0021:1e+03:5.5e+03
chr17	24000000	24100000	Tnfrsf12a:200Kb:0.0083:0.0021:1e+03:5.5e+03
chr17	24100000	24200000	9530082P21Rik:300Kb:0.0083:0.0018:6.6e+02:5.2e+03
chr17	24100000	24200000	Cldn6:300Kb:0.0083:0.0018:6.6e+02:5.2e+03
chr17	24100000	24200000	Cldn9:300Kb:0.0083:0.0018:6.6e+02:5.2e+03
chr17	24100000	24200000	Hcfc1r1:300Kb:0.0083:0.0018:6.6e+02:5.2e+03
chr17	24100000	24200000	Kremen2:300Kb:0.0083:0.0018:6.6e+02:5.2e+03
chr17	24100000	24200000	Paqr4:300Kb:0.0083:0.0018:6.6e+02:5.2e+03
chr17	24100000	24200000	Pkmyt1:300Kb:0.0083:0.0018:6.6e+02:5.2e+03
chr17	24100000	24200000	Thoc6:300Kb:0.0083:0.0018:6.6e+02:5.2e+03
chr17	24100000	24200000	Tnfrsf12a:300Kb:0.0083:0.0018:6.6e+02:5.2e+03
chr17	25500000	25600000	Chtf18:-300Kb:0.00019:2.8e-05:3.6e+03:7.9e+03
chr17	25500000	25600000	Gng13:-300Kb:0.00019:2.8e-05:3.6e+03:7.9e+03
chr17	25500000	25600000	Msln:-300Kb:0.00019:2.8e-05:3.6e+03:7.9e+03
chr17	25500000	25600000	Mslnl:-300Kb:0.00019:2.8e-05:3.6e+03:7.9e+03
chr17	25500000	25600000	Rpusd1:-300Kb:0.00019:2.8e-05:3.6e+03:7.9e+03
chr17	25600000	25700000	Chtf18:-200Kb:0.00014:9.9e-06:4.8e+03:9.4e+03
chr17	25600000	25700000	Gng13:-200Kb:0.00014:9.9e-06:4.8e+03:9.4e+03
chr17	25600000	25700000	Msln:-200Kb:0.00014:9.9e-06:4.8e+03:9.4e+03
chr17	25600000	25700000	Mslnl:-200Kb:0.00014:9.9e-06:4.8e+03:9.4e+03
chr17	25600000	25700000	Rpusd1:-200Kb:0.00014:9.9e-06:4.8e+03:9.4e+03
chr17	25800000	25900000	Cacna1h:300Kb:0.00057:2.9e-05:3.6e+03:7.9e+03
chr17	25800000	25900000	Sstr5:200Kb:0.00035:1.9e-05:4.8e+03:9.4e+03
chr17	25800000	25900000	Tekt4:200Kb:0.00035:1.9e-05:4.8e+03:9.4e+03
chr17	25800000	25900000	Tpsb2:300Kb:0.00057:2.9e-05:3.6e+03:7.9e+03
chr17	25800000	25900000	Tpsg1:300Kb:0.00057:2.9e-05:3.6e+03:7.9e+03
chr17	27100000	27200000	Mnf1:-100Kb:0.0021:0.00011:8.2e+03:1.3e+04
chr17	27200000	27300000	Bak1:100Kb:0.00038:2e-05:8.2e+03:1.3e+04
chr17	27200000	27300000	Ggnbp1:100Kb:0.00038:2e-05:8.2e+03:1.3e+04
chr17	27200000	27300000	Itpr3:100Kb:0.00038:2e-05:8.2e+03:1.3e+04
chr17	27200000	27300000	Zbtb9:100Kb:0.00038:2e-05:8.2e+03:1.3e+04
chr17	27900000	28000000	Anks1:-100Kb:1.7e-05:9.7e-07:1.5e+03:8.3e+03
chr17	27900000	28000000	Scube3:-300Kb:0.0052:0.00031:6.8e+02:5.6e+03
chr17	27900000	28000000	Taf11:-100Kb:1.7e-05:9.7e-07:1.5e+03:8.3e+03
chr17	27900000	28000000	Tcp11:-300Kb:0.0052:0.00031:6.8e+02:5.6e+03
chr17	28000000	28100000	D17Wsu92e:100Kb:1.6e-05:9.6e-07:1.5e+03:8.3e+03
chr17	28000000	28100000	Snrpc:100Kb:1.6e-05:9.6e-07:1.5e+03:8.3e+03
chr17	28000000	28100000	Uhrf1bp1:100Kb:1.6e-05:9.6e-07:1.5e+03:8.3e+03
chr17	28100000	28200000	D17Wsu92e:200Kb:0.0009:0.00011:9.1e+02:6.3e+03
chr17	28100000	28200000	Snrpc:200Kb:0.0009:0.00011:9.1e+02:6.3e+03
chr17	28100000	28200000	Uhrf1bp1:200Kb:0.0009:0.00011:9.1e+02:6.3e+03
chr17	28200000	28300000	D17Wsu92e:300Kb:0.0028:0.00051:6.8e+02:5.6e+03
chr17	28200000	28300000	Snrpc:300Kb:0.0028:0.00051:6.8e+02:5.6e+03
chr17	28200000	28300000	Uhrf1bp1:300Kb:0.0028:0.00051:6.8e+02:5.6e+03
chr17	28500000	28600000	Armc12:-100Kb:0.0035:0.00018:8.8e+03:1.4e+04
chr17	28500000	28600000	Clps:-100Kb:0.0035:0.00018:8.8e+03:1.4e+04
chr17	28500000	28600000	Clpsl2:-100Kb:0.0035:0.00018:8.8e+03:1.4e+04
chr17	28500000	28600000	Fkbp5:-100Kb:0.0035:0.00018:8.8e+03:1.4e+04
chr17	28600000	28700000	Tulp1:100Kb:0.00084:4.3e-05:8.8e+03:1.4e+04
chr17	29400000	29500000	Pim1:-200Kb:0.0028:0.00036:4.6e+03:9.2e+03
chr17	29400000	29500000	Tbc1d22b:-200Kb:0.0028:0.00036:4.6e+03:9.2e+03
chr17	29400000	29500000	Tmem217:-200Kb:0.0028:0.00036:4.6e+03:9.2e+03
chr17	29500000	29600000	BC004004:100Kb:0.0052:0.0006:8.8e+03:1.3e+04
chr17	29500000	29600000	Fgd2:100Kb:0.0052:0.0006:8.8e+03:1.3e+04
chr17	29500000	29600000	Mtch1:100Kb:0.0052:0.0006:8.8e+03:1.3e+04
chr17	29500000	29600000	Pi16:100Kb:0.0052:0.0006:8.8e+03:1.3e+04
chr17	29500000	29600000	Pim1:-100Kb:8.8e-07:5.6e-08:8.8e+03:1.6e+04
chr17	29500000	29600000	Ppil1:100Kb:0.0052:0.0006:8.8e+03:1.3e+04
chr17	29500000	29600000	Tbc1d22b:-100Kb:8.8e-07:5.6e-08:8.8e+03:1.6e+04
chr17	29500000	29600000	Tmem217:-100Kb:8.8e-07:5.6e-08:8.8e+03:1.6e+04
chr17	29600000	29700000	BC004004:200Kb:0.0025:0.00015:4.6e+03:9.2e+03
chr17	29600000	29700000	Fgd2:200Kb:0.0025:0.00015:4.6e+03:9.2e+03
chr17	29600000	29700000	Mtch1:200Kb:0.0025:0.00015:4.6e+03:9.2e+03
chr17	29600000	29700000	Pi16:200Kb:0.0025:0.00015:4.6e+03:9.2e+03
chr17	29600000	29700000	Ppil1:200Kb:0.0025:0.00015:4.6e+03:9.2e+03
chr17	31800000	31900000	Hsf2bp:-300Kb:0.00027:1.5e-05:2.1e+03:7.2e+03
chr17	31800000	31900000	Rrp1b:-300Kb:0.00027:1.5e-05:2.1e+03:7.2e+03
chr17	32100000	32200000	Cryaa:300Kb:0.00044:2.5e-05:2.1e+03:7.2e+03
chr17	32200000	32300000	Cryaa:400Kb:0.0076:0.00086:1.5e+03:5.4e+03
chr17	34300000	34400000	BC051537:100Kb:0.0066:0.00037:9.2e+03:1.5e+04
chr17	34300000	34400000	Brd2:100Kb:0.0066:0.00037:9.2e+03:1.5e+04
chr17	34300000	34400000	H2-DMa:100Kb:0.0066:0.00037:9.2e+03:1.5e+04
chr17	34300000	34400000	H2-DMb1:100Kb:0.0066:0.00037:9.2e+03:1.5e+04
chr17	34300000	34400000	H2-DMb2:100Kb:0.0066:0.00037:9.2e+03:1.5e+04
chr17	34300000	34400000	H2-Oa:100Kb:0.0066:0.00037:9.2e+03:1.5e+04
chr17	35100000	35200000	AU023871:-100Kb:0.00017:9.4e-06:9.2e+03:1.7e+04
chr17	35100000	35200000	Abhd16a:-100Kb:0.00017:9.4e-06:9.2e+03:1.7e+04
chr17	35100000	35200000	Apom:-100Kb:0.00017:9.4e-06:9.2e+03:1.7e+04
chr17	35100000	35200000	Bag6:-100Kb:0.00017:9.4e-06:9.2e+03:1.7e+04
chr17	35100000	35200000	Csnk2b:-100Kb:0.00017:9.4e-06:9.2e+03:1.7e+04
chr17	35100000	35200000	D17H6S53E:-100Kb:0.00017:9.4e-06:9.2e+03:1.7e+04
chr17	35100000	35200000	G6b:-100Kb:0.00017:9.4e-06:9.2e+03:1.7e+04
chr17	35100000	35200000	Gpank1:-100Kb:0.00017:9.4e-06:9.2e+03:1.7e+04
chr17	35100000	35200000	Ly6g5b:-100Kb:0.00017:9.4e-06:9.2e+03:1.7e+04
chr17	35100000	35200000	Ly6g5c:-100Kb:0.00017:9.4e-06:9.2e+03:1.7e+04
chr17	35100000	35200000	Ly6g6c:-100Kb:0.00017:9.4e-06:9.2e+03:1.7e+04
chr17	35100000	35200000	Ly6g6d:-100Kb:0.00017:9.4e-06:9.2e+03:1.7e+04
chr17	35100000	35200000	Ly6g6e:-100Kb:0.00017:9.4e-06:9.2e+03:1.7e+04
chr17	35100000	35200000	Ly6g6f:-100Kb:0.00017:9.4e-06:9.2e+03:1.7e+04
chr17	35200000	35300000	Aif1:-100Kb:0.0018:0.0001:9.2e+03:1.6e+04
chr17	35200000	35300000	Atp6v1g2:-100Kb:0.0018:0.0001:9.2e+03:1.6e+04
chr17	35200000	35300000	Clic1:100Kb:2.9e-05:1.6e-06:9.2e+03:1.7e+04
chr17	35200000	35300000	Ddah2:100Kb:2.9e-05:1.6e-06:9.2e+03:1.7e+04
chr17	35200000	35300000	Ddx39b:-100Kb:0.0018:0.0001:9.2e+03:1.6e+04
chr17	35200000	35300000	Hspa1a:100Kb:2.9e-05:1.6e-06:9.2e+03:1.7e+04
chr17	35200000	35300000	Hspa1l:100Kb:2.9e-05:1.6e-06:9.2e+03:1.7e+04
chr17	35200000	35300000	Lsm2:100Kb:2.9e-05:1.6e-06:9.2e+03:1.7e+04
chr17	35200000	35300000	Lst1:-100Kb:0.0018:0.0001:9.2e+03:1.6e+04
chr17	35200000	35300000	Lta:-100Kb:0.0018:0.0001:9.2e+03:1.6e+04
chr17	35200000	35300000	Ltb:-100Kb:0.0018:0.0001:9.2e+03:1.6e+04
chr17	35200000	35300000	Msh5:100Kb:2.9e-05:1.6e-06:9.2e+03:1.7e+04
chr17	35200000	35300000	Nfkbil1:-100Kb:0.0018:0.0001:9.2e+03:1.6e+04
chr17	35200000	35300000	Prrc2a:-100Kb:0.0018:0.0001:9.2e+03:1.6e+04
chr17	35200000	35300000	Sapcd1:100Kb:2.9e-05:1.6e-06:9.2e+03:1.7e+04
chr17	35200000	35300000	Tnf:-100Kb:0.0018:0.0001:9.2e+03:1.6e+04
chr17	35200000	35300000	Vars:100Kb:2.9e-05:1.6e-06:9.2e+03:1.7e+04
chr17	35200000	35300000	Vwa7:100Kb:2.9e-05:1.6e-06:9.2e+03:1.7e+04
chr17	35300000	35400000	AU023871:100Kb:0.00086:9.7e-05:9.2e+03:1.6e+04
chr17	35300000	35400000	Abhd16a:100Kb:0.00086:9.7e-05:9.2e+03:1.6e+04
chr17	35300000	35400000	Apom:100Kb:0.00086:9.7e-05:9.2e+03:1.6e+04
chr17	35300000	35400000	Bag6:100Kb:0.00086:9.7e-05:9.2e+03:1.6e+04
chr17	35300000	35400000	Csnk2b:100Kb:0.00086:9.7e-05:9.2e+03:1.6e+04
chr17	35300000	35400000	D17H6S53E:100Kb:0.00086:9.7e-05:9.2e+03:1.6e+04
chr17	35300000	35400000	G6b:100Kb:0.00086:9.7e-05:9.2e+03:1.6e+04
chr17	35300000	35400000	Gpank1:100Kb:0.00086:9.7e-05:9.2e+03:1.6e+04
chr17	35300000	35400000	Ly6g5b:100Kb:0.00086:9.7e-05:9.2e+03:1.6e+04
chr17	35300000	35400000	Ly6g5c:100Kb:0.00086:9.7e-05:9.2e+03:1.6e+04
chr17	35300000	35400000	Ly6g6c:100Kb:0.00086:9.7e-05:9.2e+03:1.6e+04
chr17	35300000	35400000	Ly6g6d:100Kb:0.00086:9.7e-05:9.2e+03:1.6e+04
chr17	35300000	35400000	Ly6g6e:100Kb:0.00086:9.7e-05:9.2e+03:1.6e+04
chr17	35300000	35400000	Ly6g6f:100Kb:0.00086:9.7e-05:9.2e+03:1.6e+04
chr17	35900000	36000000	2310061I04Rik:-100Kb:0.0032:0.00019:9.2e+03:1.5e+04
chr17	35900000	36000000	Atat1:-100Kb:0.0032:0.00019:9.2e+03:1.5e+04
chr17	35900000	36000000	Dhx16:-100Kb:0.0032:0.00019:9.2e+03:1.5e+04
chr17	35900000	36000000	Gm8801:-100Kb:0.0032:0.00019:9.2e+03:1.5e+04
chr17	35900000	36000000	Mir1894:-100Kb:0.0032:0.00019:9.2e+03:1.5e+04
chr17	35900000	36000000	Mir877:-100Kb:0.0032:0.00019:9.2e+03:1.5e+04
chr17	35900000	36000000	Mrps18b:-100Kb:0.0032:0.00019:9.2e+03:1.5e+04
chr17	35900000	36000000	Ppp1r10:-100Kb:0.0032:0.00019:9.2e+03:1.5e+04
chr17	35900000	36000000	Ppp1r18:-100Kb:0.0032:0.00019:9.2e+03:1.5e+04
chr17	36000000	36100000	4833427F10Rik:100Kb:0.004:0.0002:9.2e+03:1.5e+04
chr17	36000000	36100000	Flot1:100Kb:0.004:0.0002:9.2e+03:1.5e+04
chr17	36000000	36100000	Ier3:100Kb:0.004:0.0002:9.2e+03:1.5e+04
chr17	36000000	36100000	Mdc1:100Kb:0.004:0.0002:9.2e+03:1.5e+04
chr17	36000000	36100000	Nrm:100Kb:0.004:0.0002:9.2e+03:1.5e+04
chr17	36000000	36100000	Tubb5:100Kb:0.004:0.0002:9.2e+03:1.5e+04
chr17	36100000	36200000	2410017I17Rik:-100Kb:3.5e-07:2e-08:1.6e+03:1.1e+04
chr17	36100000	36200000	C920025E04Rik:-100Kb:3.5e-07:2e-08:1.6e+03:1.1e+04
chr17	36100000	36200000	Gm7030:-100Kb:3.5e-07:2e-08:1.6e+03:1.1e+04
chr17	36100000	36200000	H2-Bl:-100Kb:3.5e-07:2e-08:1.6e+03:1.1e+04
chr17	36100000	36200000	H2-T10:-100Kb:3.5e-07:2e-08:1.6e+03:1.1e+04
chr17	36200000	36300000	A930015D03Rik:100Kb:7.2e-07:4.1e-08:1.6e+03:1.1e+04
chr17	36200000	36300000	Abcf1:100Kb:7.2e-07:4.1e-08:1.6e+03:1.1e+04
chr17	36200000	36300000	Gm11127:100Kb:7.2e-07:4.1e-08:1.6e+03:1.1e+04
chr17	36200000	36300000	Gm6034:100Kb:7.2e-07:4.1e-08:1.6e+03:1.1e+04
chr17	36200000	36300000	Gnl1:100Kb:7.2e-07:4.1e-08:1.6e+03:1.1e+04
chr17	36200000	36300000	H2-T22:100Kb:7.2e-07:4.1e-08:1.6e+03:1.1e+04
chr17	36200000	36300000	H2-T23:100Kb:7.2e-07:4.1e-08:1.6e+03:1.1e+04
chr17	36200000	36300000	H2-T24:100Kb:7.2e-07:4.1e-08:1.6e+03:1.1e+04
chr17	36200000	36300000	H2-T9:100Kb:7.2e-07:4.1e-08:1.6e+03:1.1e+04
chr17	36200000	36300000	Prr3:100Kb:7.2e-07:4.1e-08:1.6e+03:1.1e+04
chr17	36300000	36400000	A930015D03Rik:200Kb:0.0094:0.0011:7.5e+02:6.2e+03
chr17	36300000	36400000	Abcf1:200Kb:0.0094:0.0011:7.5e+02:6.2e+03
chr17	36300000	36400000	Gm11127:200Kb:0.0094:0.0011:7.5e+02:6.2e+03
chr17	36300000	36400000	Gm6034:200Kb:0.0094:0.0011:7.5e+02:6.2e+03
chr17	36300000	36400000	Gnl1:200Kb:0.0094:0.0011:7.5e+02:6.2e+03
chr17	36300000	36400000	H2-T22:200Kb:0.0094:0.0011:7.5e+02:6.2e+03
chr17	36300000	36400000	H2-T23:200Kb:0.0094:0.0011:7.5e+02:6.2e+03
[truncated: 3,344 more rows]
