# Supplementary material for: Promoter-enhancer interactions identified from Hi-C data using probabilistic models and hierarchical topological domains
Source: Nat Commun. 2017 Dec 21;8:2237. doi: 10.1038/s41467-017-02386-3 (PMC5740158; doi:10.1038/s41467-017-02386-3)
Supplement: Supplementary file 5 — Supplementary Data 2 [file 41467_2017_2386_MOESM5_ESM.zip › pombo_ESC_HindIII.enh_1e-4.bed]

chr1	59400000	59500000	Cdk15:100Kb:1.4e-05:1.7e-06:5.7e+03:9.9e+03
chr1	59400000	59500000	Fzd7:-100Kb:5.4e-06:3e-07:5.7e+03:1e+04
chr1	59400000	59500000	Gm973:-100Kb:5.4e-06:3e-07:5.7e+03:1e+04
chr1	59600000	59700000	Cdk15:300Kb:1.4e-09:8.6e-11:3e+03:8.6e+03
chr1	62700000	62800000	4930487H11Rik:-100Kb:2e-12:1.1e-13:3.4e+03:9.7e+03
chr1	62800000	62900000	Nrp2:100Kb:1.7e-12:9.2e-14:3.4e+03:9.7e+03
chr1	84700000	84800000	Fbxo36:-100Kb:1.2e-14:6.7e-16:3.7e+03:8.3e+03
chr1	84700000	84800000	Trip12:-100Kb:1.2e-14:6.7e-16:3.7e+03:8.3e+03
chr1	84900000	85000000	A530032D15Rik:-200Kb:5.1e-05:3e-06:5.8e+02:3e+03
chr1	84900000	85000000	Gm7609:-200Kb:5.1e-05:3e-06:5.8e+02:3e+03
chr1	88000000	88100000	C130036L24Rik:-200Kb:9.1e-06:1.1e-06:3.6e+02:7.4e+03
chr1	88000000	88100000	Ncl:-200Kb:9.1e-06:1.1e-06:3.6e+02:7.4e+03
chr1	88000000	88100000	Nmur1:-200Kb:9.1e-06:1.1e-06:3.6e+02:7.4e+03
chr1	88000000	88100000	Snora75:-200Kb:9.1e-06:1.1e-06:3.6e+02:7.4e+03
chr1	88000000	88100000	Snord82:-200Kb:9.1e-06:1.1e-06:3.6e+02:7.4e+03
chr1	88100000	88200000	C130036L24Rik:-100Kb:9.1e-06:5.7e-07:5e+02:7.7e+03
chr1	88100000	88200000	Ncl:-100Kb:9.1e-06:5.7e-07:5e+02:7.7e+03
chr1	88100000	88200000	Nmur1:-100Kb:9.1e-06:5.7e-07:5e+02:7.7e+03
chr1	88100000	88200000	Snora75:-100Kb:9.1e-06:5.7e-07:5e+02:7.7e+03
chr1	88100000	88200000	Snord82:-100Kb:9.1e-06:5.7e-07:5e+02:7.7e+03
chr1	88200000	88300000	Armc9:200Kb:1.1e-05:7.1e-07:3.6e+02:7.4e+03
chr1	88200000	88300000	B3gnt7:100Kb:8.7e-06:5e-07:5e+02:7.7e+03
chr1	88200000	88300000	Htr2b:200Kb:1.1e-05:7.1e-07:3.6e+02:7.4e+03
chr1	91000000	91100000	2410088K16Rik:400Kb:4.1e-05:3.1e-06:1.9e+03:5.2e+03
chr1	121900000	122000000	3110009E18Rik:-100Kb:5.3e-07:2.8e-08:4.2e+03:8.3e+03
chr1	121900000	122000000	Dbi:-100Kb:5.3e-07:2.8e-08:4.2e+03:8.3e+03
chr1	122000000	122100000	Sctr:100Kb:7e-07:4.1e-08:4.2e+03:8.3e+03
chr1	122000000	122100000	Tmem37:100Kb:7e-07:4.1e-08:4.2e+03:8.3e+03
chr1	135000000	135100000	Etnk2:-200Kb:1.4e-10:8.8e-12:4.2e+03:9.7e+03
chr1	135000000	135100000	Golt1a:-200Kb:1.4e-10:8.8e-12:4.2e+03:9.7e+03
chr1	135000000	135100000	Kiss1:-200Kb:1.4e-10:8.8e-12:4.2e+03:9.7e+03
chr1	135000000	135100000	Ren1:-200Kb:1.4e-10:8.8e-12:4.2e+03:9.7e+03
chr1	135000000	135100000	Ren2:-200Kb:1.4e-10:8.8e-12:4.2e+03:9.7e+03
chr1	135200000	135300000	Ppp1r15b:200Kb:1.2e-08:6.5e-10:4.2e+03:9.7e+03
chr1	137000000	137100000	Elf3:-100Kb:9.5e-05:4.8e-06:7.6e+03:1.2e+04
chr1	137000000	137100000	Rnpep:-100Kb:9.5e-05:4.8e-06:7.6e+03:1.2e+04
chr1	142400000	142500000	Cfh:400Kb:7.8e-10:5.1e-11:2e+03:5.8e+03
chr1	155900000	156000000	Glul:200Kb:6.5e-05:3.4e-06:2.5e+03:6.5e+03
chr1	155900000	156000000	Gm5531:200Kb:6.5e-05:3.4e-06:2.5e+03:6.5e+03
chr1	155900000	156000000	Teddm1:200Kb:6.5e-05:3.4e-06:2.5e+03:6.5e+03
chr1	160700000	160800000	Pappa2:-100Kb:2.9e-06:2e-07:3.1e+03:4.9e+03
chr1	167500000	167600000	Creg1:-100Kb:9.1e-07:5.5e-08:3.3e+03:7.5e+03
chr1	167500000	167600000	Rcsd1:-100Kb:9.1e-07:5.5e-08:3.3e+03:7.5e+03
chr1	167600000	167700000	Mpzl1:100Kb:6.2e-07:3.8e-08:3.3e+03:7.5e+03
chr1	168200000	168300000	Dusp27:200Kb:5.4e-05:3.1e-06:3e+03:6.7e+03
chr1	168200000	168300000	Gpa33:200Kb:5.4e-05:3.1e-06:3e+03:6.7e+03
chr1	169100000	169200000	Aldh9a1:-100Kb:1.2e-09:7e-11:4.5e+03:9.3e+03
chr1	169100000	169200000	Tmco1:-100Kb:1.2e-09:7e-11:4.5e+03:9.3e+03
chr1	169100000	169200000	Uck2:-100Kb:1.2e-09:7e-11:4.5e+03:9.3e+03
chr1	172800000	172900000	Fcgr2b:-100Kb:1.9e-07:9.7e-09:6.9e+03:1.4e+04
chr1	172800000	172900000	Fcgr3:-100Kb:1.9e-07:9.7e-09:6.9e+03:1.4e+04
chr1	172800000	172900000	Fcgr4:-100Kb:1.9e-07:9.7e-09:6.9e+03:1.4e+04
chr1	172900000	173000000	Dusp12:100Kb:1.5e-07:7.8e-09:6.9e+03:1.4e+04
chr1	172900000	173000000	Fcrla:100Kb:1.5e-07:7.8e-09:6.9e+03:1.4e+04
chr1	172900000	173000000	Fcrlb:100Kb:1.5e-07:7.8e-09:6.9e+03:1.4e+04
chr1	173000000	173100000	Adamts4:-100Kb:8e-05:4.2e-06:6.9e+03:1.2e+04
chr1	173000000	173100000	Apoa2:-100Kb:8e-05:4.2e-06:6.9e+03:1.2e+04
chr1	173000000	173100000	Fcer1g:-100Kb:8e-05:4.2e-06:6.9e+03:1.2e+04
chr1	173000000	173100000	Ndufs2:-100Kb:8e-05:4.2e-06:6.9e+03:1.2e+04
chr1	173000000	173100000	Nr1i3:-100Kb:8e-05:4.2e-06:6.9e+03:1.2e+04
chr1	173000000	173100000	Pcp4l1:-100Kb:8e-05:4.2e-06:6.9e+03:1.2e+04
chr1	173000000	173100000	Tomm40l:-100Kb:8e-05:4.2e-06:6.9e+03:1.2e+04
chr1	173100000	173200000	1700009P17Rik:100Kb:5.9e-05:3.6e-06:6.9e+03:1.2e+04
chr1	173100000	173200000	Mpz:100Kb:5.9e-05:3.6e-06:6.9e+03:1.2e+04
chr1	173100000	173200000	Sdhc:100Kb:5.9e-05:3.6e-06:6.9e+03:1.2e+04
chr1	175700000	175800000	Ifi203:-100Kb:0:0:5.4e+03:2.2e+04
chr1	175700000	175800000	Mnda:-100Kb:0:0:5.4e+03:2.2e+04
chr1	175700000	175800000	Mndal:-100Kb:0:0:5.4e+03:2.2e+04
chr1	176200000	176300000	Cadm3:1000Kb:8.9e-05:4.6e-06:7.5e+02:7.4e+03
chr1	176200000	176300000	Darc:1000Kb:8.9e-05:4.6e-06:7.5e+02:7.4e+03
chr1	176200000	176300000	Mptx2:1000Kb:8.9e-05:4.6e-06:7.5e+02:7.4e+03
chr1	176200000	176300000	Olfr418-ps1:1000Kb:8.9e-05:4.6e-06:7.5e+02:7.4e+03
chr1	183800000	183900000	Srp9:-200Kb:2.6e-08:1.7e-09:2.9e+03:8.7e+03
chr1	183800000	183900000	Vmn1r1:-200Kb:2.6e-08:1.7e-09:2.9e+03:8.7e+03
chr1	183900000	184000000	Srp9:-100Kb:1.3e-05:1.7e-06:4.7e+03:9.3e+03
chr1	183900000	184000000	Vmn1r1:-100Kb:1.3e-05:1.7e-06:4.7e+03:9.3e+03
chr1	184000000	184100000	Enah:100Kb:2.1e-06:1.1e-07:4.7e+03:9.3e+03
chr1	186600000	186700000	C130074G19Rik:-100Kb:2e-05:2.3e-06:4e+03:7.5e+03
chr1	186700000	186800000	Marc1:100Kb:3.7e-05:2.8e-06:4e+03:7.5e+03
chr1	186700000	186800000	Marc2:100Kb:3.7e-05:2.8e-06:4e+03:7.5e+03
chr1	186700000	186800000	Mir1981:100Kb:3.7e-05:2.8e-06:4e+03:7.5e+03
chr1	186700000	186800000	Mir664:-300Kb:7.5e-06:5.1e-07:2.2e+03:6.1e+03
chr1	186700000	186800000	Rab3gap2:-300Kb:7.5e-06:5.1e-07:2.2e+03:6.1e+03
chr1	186700000	186800000	Snora36b:-300Kb:7.5e-06:5.1e-07:2.2e+03:6.1e+03
chr1	187000000	187100000	C130074G19Rik:300Kb:6.9e-06:3.9e-07:2.2e+03:6.1e+03
chr10	4700000	4800000	Fbxo5:200Kb:5.5e-06:3e-07:2.2e+03:4.7e+03
chr10	4700000	4800000	Mtrf1l:200Kb:5.5e-06:3e-07:2.2e+03:4.7e+03
chr10	12500000	12600000	B230208H11Rik:-100Kb:8.5e-05:4.8e-06:3.6e+03:5.8e+03
chr10	12500000	12600000	Stx11:-100Kb:8.5e-05:4.8e-06:3.6e+03:5.8e+03
chr10	12600000	12700000	Utrn:100Kb:9.3e-05:4.9e-06:3.6e+03:5.8e+03
chr10	18100000	18200000	Hebp2:-100Kb:1.9e-11:1.1e-12:4.4e+03:8.5e+03
chr10	18200000	18300000	Nhsl1:100Kb:2.5e-11:1.4e-12:4.4e+03:8.5e+03
chr10	21900000	22000000	C920009B18Rik:-100Kb:1.3e-12:7e-14:6.6e+03:1.8e+04
chr10	21900000	22000000	Gm10825:-200Kb:3e-11:1.5e-12:3.8e+03:1.4e+04
chr10	21900000	22000000	Raet1d:-100Kb:1.3e-12:7e-14:6.6e+03:1.8e+04
chr10	22000000	22100000	H60b:100Kb:1.8e-12:9.7e-14:6.6e+03:1.8e+04
chr10	22100000	22200000	H60b:200Kb:4.2e-11:4.5e-12:3.8e+03:1.4e+04
chr10	40000000	40100000	Slc22a16:-200Kb:1.5e-07:7.9e-09:2.6e+03:5.5e+03
chr10	40200000	40300000	Amd1:200Kb:2.5e-08:1.4e-09:2.6e+03:5.5e+03
chr10	40200000	40300000	Amd2:200Kb:2.5e-08:1.4e-09:2.6e+03:5.5e+03
chr10	40200000	40300000	Cdk19:200Kb:2.5e-08:1.4e-09:2.6e+03:5.5e+03
chr10	41300000	41400000	5730435O14Rik:100Kb:1.1e-05:6.1e-07:4.6e+03:8e+03
chr10	41300000	41400000	Cd164:100Kb:1.1e-05:6.1e-07:4.6e+03:8e+03
chr10	41300000	41400000	Ppil6:100Kb:1.1e-05:6.1e-07:4.6e+03:8e+03
chr10	41300000	41400000	Smpd2:100Kb:1.1e-05:6.1e-07:4.6e+03:8e+03
chr10	41800000	41900000	Armc2:100Kb:4e-06:2.6e-07:4.6e+03:8.7e+03
chr10	42000000	42100000	Nr2e1:-300Kb:3.2e-08:2.4e-09:2.5e+03:7e+03
chr10	42000000	42100000	Ostm1:-300Kb:3.2e-08:2.4e-09:2.5e+03:7e+03
chr10	44000000	44100000	Prdm1:-100Kb:1.2e-06:6.9e-08:3.8e+03:7.5e+03
chr10	44000000	44100000	Prep:-700Kb:1.4e-05:9.2e-07:1e+03:4.4e+03
chr10	44100000	44200000	Mir1929:100Kb:1e-06:5.9e-08:3.8e+03:7.5e+03
chr10	44100000	44200000	Prep:-600Kb:7.2e-05:9.8e-06:1.3e+03:4.3e+03
chr10	44700000	44800000	Mir1929:700Kb:1e-05:1.2e-06:1e+03:4.4e+03
chr10	50900000	51000000	Sim1:300Kb:3.9e-07:2.3e-08:1.7e+03:4.6e+03
chr10	52000000	52100000	Dcbld1:100Kb:3.5e-07:1.9e-08:3.7e+03:6.4e+03
chr10	52000000	52100000	Ros1:100Kb:3.5e-07:1.9e-08:3.7e+03:6.4e+03
chr10	59300000	59400000	Anapc16:-100Kb:3.8e-07:2e-08:7.4e+03:1.2e+04
chr10	59300000	59400000	Ascc1:-100Kb:3.8e-07:2e-08:7.4e+03:1.2e+04
chr10	59300000	59400000	Ddit4:-100Kb:3.8e-07:2e-08:7.4e+03:1.2e+04
chr10	59400000	59500000	Dnajb12:100Kb:2.6e-07:1.9e-08:7.4e+03:1.2e+04
chr10	59600000	59700000	Dnajb12:300Kb:7.8e-05:1.1e-05:1.7e+03:5.4e+03
chr10	60200000	60300000	Pcbd1:-300Kb:3.6e-06:2e-07:3.5e+03:7.6e+03
chr10	61200000	61300000	Tspan15:-400Kb:1.8e-06:1e-07:2.8e+03:6.7e+03
chr10	61600000	61700000	H2afy2:400Kb:1.9e-05:1.1e-06:2.8e+03:6.7e+03
chr10	61600000	61700000	Mir5108:400Kb:1.9e-05:1.1e-06:2.8e+03:6.7e+03
chr10	63000000	63100000	Ctnna3:200Kb:7.4e-06:4.5e-07:95:3.1e+03
chr10	63000000	63100000	Dnajc12:200Kb:7.4e-06:4.5e-07:95:3.1e+03
chr10	63000000	63100000	Sirt1:200Kb:7.4e-06:4.5e-07:95:3.1e+03
chr10	66400000	66500000	Jmjd1c:-100Kb:4.6e-08:2.4e-09:4.7e+03:8.7e+03
chr10	66400000	66500000	Reep3:-100Kb:4.6e-08:2.4e-09:4.7e+03:8.7e+03
chr10	73300000	73400000	Pcdh15:100Kb:5.8e-06:3e-07:3.3e+03:5.2e+03
chr10	77400000	77500000	D10Jhu81e:-200Kb:3.4e-09:2e-10:4.1e+03:9.2e+03
chr10	77400000	77500000	Pwp2:-200Kb:3.4e-09:2e-10:4.1e+03:9.2e+03
chr10	77600000	77700000	1810043G02Rik:200Kb:8.1e-09:4.6e-10:4.1e+03:9.2e+03
chr10	77600000	77700000	Pfkl:200Kb:8.1e-09:4.6e-10:4.1e+03:9.2e+03
chr10	77600000	77700000	Trpm2:200Kb:8.1e-09:4.6e-10:4.1e+03:9.2e+03
chr10	79300000	79400000	1600002K03Rik:-300Kb:6.5e-09:3.4e-10:6e+03:1.3e+04
chr10	79300000	79400000	Atp5d:-300Kb:6.5e-09:3.4e-10:6e+03:1.3e+04
chr10	79300000	79400000	Cirbp:-300Kb:6.5e-09:3.4e-10:6e+03:1.3e+04
chr10	79300000	79400000	Dos:-300Kb:6.5e-09:3.4e-10:6e+03:1.3e+04
chr10	79300000	79400000	Efna2:-300Kb:6.5e-09:3.4e-10:6e+03:1.3e+04
chr10	79300000	79400000	Gpx4:-200Kb:2.2e-07:1.2e-08:8.6e+03:1.5e+04
chr10	79300000	79400000	Midn:-300Kb:6.5e-09:3.4e-10:6e+03:1.3e+04
chr10	79300000	79400000	Mum1:-300Kb:6.5e-09:3.4e-10:6e+03:1.3e+04
chr10	79300000	79400000	Polr2e:-200Kb:2.2e-07:1.2e-08:8.6e+03:1.5e+04
chr10	79300000	79400000	Sbno2:-200Kb:2.2e-07:1.2e-08:8.6e+03:1.5e+04
chr10	79300000	79400000	Stk11:-200Kb:2.2e-07:1.2e-08:8.6e+03:1.5e+04
chr10	79400000	79500000	Gpx4:-100Kb:5e-05:5.3e-06:1.6e+04:2.1e+04
chr10	79400000	79500000	Polr2e:-100Kb:5e-05:5.3e-06:1.6e+04:2.1e+04
chr10	79400000	79500000	Sbno2:-100Kb:5e-05:5.3e-06:1.6e+04:2.1e+04
chr10	79400000	79500000	Stk11:-100Kb:5e-05:5.3e-06:1.6e+04:2.1e+04
chr10	79500000	79600000	Abca7:100Kb:7.6e-05:4e-06:1.6e+04:2.1e+04
chr10	79500000	79600000	Arid3a:200Kb:2.3e-08:2.7e-09:8.6e+03:1.5e+04
chr10	79500000	79600000	BC005764:200Kb:2.3e-08:2.7e-09:8.6e+03:1.5e+04
chr10	79500000	79600000	Cfd:200Kb:2.3e-08:2.7e-09:8.6e+03:1.5e+04
chr10	79500000	79600000	Cnn2:100Kb:7.6e-05:4e-06:1.6e+04:2.1e+04
chr10	79500000	79600000	E130317F20Rik:200Kb:2.3e-08:2.7e-09:8.6e+03:1.5e+04
chr10	79500000	79600000	Elane:200Kb:2.3e-08:2.7e-09:8.6e+03:1.5e+04
chr10	79500000	79600000	Grin3b:100Kb:7.6e-05:4e-06:1.6e+04:2.1e+04
chr10	79500000	79600000	Hmha1:100Kb:7.6e-05:4e-06:1.6e+04:2.1e+04
chr10	79500000	79600000	Kiss1r:200Kb:2.3e-08:2.7e-09:8.6e+03:1.5e+04
chr10	79500000	79600000	Med16:200Kb:2.3e-08:2.7e-09:8.6e+03:1.5e+04
chr10	79500000	79600000	Prtn3:200Kb:2.3e-08:2.7e-09:8.6e+03:1.5e+04
chr10	79500000	79600000	Ptbp1:200Kb:2.3e-08:2.7e-09:8.6e+03:1.5e+04
chr10	79500000	79600000	R3hdm4:200Kb:2.3e-08:2.7e-09:8.6e+03:1.5e+04
chr10	79500000	79600000	Tmem259:100Kb:7.6e-05:4e-06:1.6e+04:2.1e+04
chr10	79500000	79600000	Wdr18:100Kb:7.6e-05:4e-06:1.6e+04:2.1e+04
chr10	79600000	79700000	Arid3a:300Kb:5.6e-10:3.2e-11:6e+03:1.3e+04
chr10	79600000	79700000	BC005764:300Kb:5.6e-10:3.2e-11:6e+03:1.3e+04
chr10	79600000	79700000	Cfd:300Kb:5.6e-10:3.2e-11:6e+03:1.3e+04
chr10	79600000	79700000	E130317F20Rik:300Kb:5.6e-10:3.2e-11:6e+03:1.3e+04
chr10	79600000	79700000	Elane:300Kb:5.6e-10:3.2e-11:6e+03:1.3e+04
chr10	79600000	79700000	Kiss1r:300Kb:5.6e-10:3.2e-11:6e+03:1.3e+04
chr10	79600000	79700000	Med16:300Kb:5.6e-10:3.2e-11:6e+03:1.3e+04
chr10	79600000	79700000	Prtn3:300Kb:5.6e-10:3.2e-11:6e+03:1.3e+04
chr10	79600000	79700000	Ptbp1:300Kb:5.6e-10:3.2e-11:6e+03:1.3e+04
chr10	79600000	79700000	R3hdm4:300Kb:5.6e-10:3.2e-11:6e+03:1.3e+04
chr10	86100000	86200000	Nt5dc3:-100Kb:2.3e-09:1.2e-10:3.6e+03:6.9e+03
chr10	107800000	107900000	Pawr:100Kb:1.2e-11:6.6e-13:4e+03:8.4e+03
chr10	117600000	117700000	Iltifb:-100Kb:0:0:4.9e+03:2.2e+04
chr10	117700000	117800000	Il22:100Kb:0:0:4.9e+03:2.2e+04
chr10	120800000	120900000	Rassf3:-100Kb:4.4e-05:2.2e-06:5.6e+03:1.1e+04
chr10	120900000	121000000	Gns:100Kb:4.9e-05:2.5e-06:5.6e+03:1.1e+04
chr10	128100000	128200000	Bloc1s1:-200Kb:6.1e-06:3.5e-07:3.5e+03:7.6e+03
chr10	128100000	128200000	Cd63:-200Kb:6.1e-06:3.5e-07:3.5e+03:7.6e+03
chr10	128100000	128200000	Gdf11:-200Kb:6.1e-06:3.5e-07:3.5e+03:7.6e+03
chr10	128100000	128200000	Itga7:-200Kb:6.1e-06:3.5e-07:3.5e+03:7.6e+03
chr10	128100000	128200000	Mettl7b:-200Kb:6.1e-06:3.5e-07:3.5e+03:7.6e+03
chr10	128100000	128200000	Rdh5:-200Kb:6.1e-06:3.5e-07:3.5e+03:7.6e+03
chr11	3100000	3200000	Gm11944:-100Kb:4.2e-10:2.3e-11:7.6e+03:1.1e+04
chr11	3100000	3200000	Pik3ip1:-100Kb:4.2e-10:2.3e-11:7.6e+03:1.1e+04
chr11	3200000	3300000	Drg1:100Kb:2.4e-11:1.2e-12:7.6e+03:1.1e+04
chr11	3200000	3300000	Eif4enif1:100Kb:2.4e-11:1.2e-12:7.6e+03:1.1e+04
chr11	3200000	3300000	Patz1:100Kb:2.4e-11:1.2e-12:7.6e+03:1.1e+04
chr11	11800000	11900000	1700042O10Rik:100Kb:5.1e-11:2.7e-12:3.7e+03:7.2e+03
chr11	11800000	11900000	Ddc:100Kb:5.1e-11:2.7e-12:3.7e+03:7.2e+03
chr11	11800000	11900000	Fignl1:100Kb:5.1e-11:2.7e-12:3.7e+03:7.2e+03
chr11	22500000	22600000	Cct4:-300Kb:5.2e-07:3e-08:2.3e+03:5.9e+03
chr11	22500000	22600000	Commd1:-300Kb:5.2e-07:3e-08:2.3e+03:5.9e+03
chr11	22500000	22600000	Zrsr1:-300Kb:5.2e-07:3e-08:2.3e+03:5.9e+03
chr11	22900000	23000000	Xpo1:-200Kb:5.3e-05:2.8e-06:2.5e+03:5.6e+03
chr11	23100000	23200000	Fam161a:200Kb:1.9e-05:1.1e-06:2.5e+03:5.6e+03
chr11	45800000	45900000	Fndc9:-200Kb:3.1e-06:2e-07:0:5.7e+03
chr11	45800000	45900000	Nipal4:-100Kb:3.9e-13:2.1e-14:0:8.5e+03
chr11	45900000	46000000	Adam19:100Kb:3.9e-13:2.2e-14:0:8.5e+03
chr11	45900000	46000000	Fndc9:-100Kb:3.9e-05:4.9e-06:0:4.9e+03
chr11	46000000	46100000	Adam19:200Kb:2.1e-06:2.3e-07:0:5.7e+03
chr11	46000000	46100000	Nipal4:100Kb:5e-05:5.4e-06:0:4.9e+03
chr11	50000000	50100000	Canx:-100Kb:1.4e-05:7.2e-07:5.2e+03:8.7e+03
chr11	50000000	50100000	Hnrnph1:-100Kb:1.4e-05:7.2e-07:5.2e+03:8.7e+03
chr11	50000000	50100000	Maml1:-100Kb:1.4e-05:7.2e-07:5.2e+03:8.7e+03
chr11	50000000	50100000	Mir804:-100Kb:1.4e-05:7.2e-07:5.2e+03:8.7e+03
chr11	50100000	50200000	Ltc4s:100Kb:3.6e-05:1.9e-06:5.2e+03:8.7e+03
chr11	50100000	50200000	Mgat4b:100Kb:3.6e-05:1.9e-06:5.2e+03:8.7e+03
chr11	50100000	50200000	Sqstm1:100Kb:3.6e-05:1.9e-06:5.2e+03:8.7e+03
chr11	57700000	57800000	Hand1:100Kb:2.7e-08:1.5e-09:6.6e+03:1.2e+04
chr11	57700000	57800000	Sap30l:100Kb:2.7e-08:1.5e-09:6.6e+03:1.2e+04
chr11	66700000	66800000	Adprm:-100Kb:6.5e-05:8e-06:3.5e+03:6e+03
chr11	66700000	66800000	Myh3:-100Kb:6.5e-05:8e-06:3.5e+03:6e+03
chr11	66700000	66800000	Sco1:-100Kb:6.5e-05:8e-06:3.5e+03:6e+03
chr11	66700000	66800000	Tmem220:-100Kb:6.5e-05:8e-06:3.5e+03:6e+03
chr11	66800000	66900000	Myh13:-300Kb:2.6e-05:2.8e-06:1.9e+03:4.6e+03
chr11	66900000	67000000	Myh13:-200Kb:2.6e-05:1.9e-06:2.4e+03:5.1e+03
chr11	67100000	67200000	2310065F04Rik:200Kb:1.4e-05:8.2e-07:2.4e+03:5.1e+03
chr11	67100000	67200000	Adprm:300Kb:4.2e-05:2.6e-06:1.9e+03:4.6e+03
chr11	67100000	67200000	Myh2:200Kb:1.4e-05:8.2e-07:2.4e+03:5.1e+03
chr11	67100000	67200000	Myh3:300Kb:4.2e-05:2.6e-06:1.9e+03:4.6e+03
chr11	67100000	67200000	Sco1:300Kb:4.2e-05:2.6e-06:1.9e+03:4.6e+03
chr11	67100000	67200000	Tmem220:300Kb:4.2e-05:2.6e-06:1.9e+03:4.6e+03
chr11	72000000	72100000	Fbxo39:-100Kb:7.7e-10:4.4e-11:5.3e+03:1.1e+04
chr11	72000000	72100000	Tekt1:-100Kb:7.7e-10:4.4e-11:5.3e+03:1.1e+04
chr11	72000000	72100000	Xaf1:-100Kb:7.7e-10:4.4e-11:5.3e+03:1.1e+04
chr11	72100000	72200000	1700051A21Rik:100Kb:1.5e-08:8.1e-10:5.3e+03:1.1e+04
chr11	72100000	72200000	4930563E22Rik:100Kb:1.5e-08:8.1e-10:5.3e+03:1.1e+04
chr11	72100000	72200000	4933427D14Rik:100Kb:1.5e-08:8.1e-10:5.3e+03:1.1e+04
chr11	72100000	72200000	Ggt6:-100Kb:6.1e-05:3.4e-06:5.3e+03:8.8e+03
chr11	72100000	72200000	Med31:100Kb:1.5e-08:8.1e-10:5.3e+03:1.1e+04
chr11	72100000	72200000	Mybbp1a:-100Kb:6.1e-05:3.4e-06:5.3e+03:8.8e+03
chr11	72100000	72200000	Slc13a5:100Kb:1.5e-08:8.1e-10:5.3e+03:1.1e+04
chr11	72100000	72200000	Smtnl2:-100Kb:6.1e-05:3.4e-06:5.3e+03:8.8e+03
chr11	72100000	72200000	Txndc17:100Kb:1.5e-08:8.1e-10:5.3e+03:1.1e+04
chr11	72200000	72300000	Fbxo39:100Kb:5.7e-05:6.5e-06:5.3e+03:8.8e+03
chr11	72200000	72300000	Tekt1:100Kb:5.7e-05:6.5e-06:5.3e+03:8.8e+03
chr11	72200000	72300000	Xaf1:100Kb:5.7e-05:6.5e-06:5.3e+03:8.8e+03
chr11	98700000	98800000	Gjd3:-100Kb:9.8e-05:1.3e-05:7.4e+03:1.2e+04
chr11	98700000	98800000	Top2a:-100Kb:9.8e-05:1.3e-05:7.4e+03:1.2e+04
chr11	98800000	98900000	Igfbp4:-100Kb:7.8e-09:4.3e-10:5.7e+03:1.3e+04
chr11	98800000	98900000	Tns4:-100Kb:7.8e-09:4.3e-10:5.7e+03:1.3e+04
chr11	98900000	99000000	Gjd3:100Kb:4.7e-09:3.1e-10:5.7e+03:1.3e+04
chr11	98900000	99000000	Top2a:100Kb:4.7e-09:3.1e-10:5.7e+03:1.3e+04
chr11	107200000	107300000	Pitpnc1:-100Kb:8.5e-05:5.2e-06:7.6e+03:1.1e+04
chr11	107200000	107300000	Psmd12:-100Kb:8.5e-05:5.2e-06:7.6e+03:1.1e+04
chr11	113500000	113600000	Cdc42ep4:-100Kb:5.6e-09:2.9e-10:6.7e+03:1.2e+04
chr11	113600000	113700000	Cog1:100Kb:3.4e-09:1.9e-10:6.7e+03:1.2e+04
chr11	113600000	113700000	Cpsf4l:100Kb:3.4e-09:1.9e-10:6.7e+03:1.2e+04
chr11	113600000	113700000	D11Wsu47e:100Kb:3.4e-09:1.9e-10:6.7e+03:1.2e+04
chr11	113600000	113700000	Fam104a:100Kb:3.4e-09:1.9e-10:6.7e+03:1.2e+04
chr12	10700000	10800000	Kcns3:-400Kb:2.7e-05:1.8e-06:1.6e+03:4e+03
chr12	12700000	12800000	Mycn:-200Kb:7.1e-06:9.1e-07:2.5e+03:6.3e+03
chr12	12800000	12900000	Mycn:-100Kb:1.4e-08:8.9e-10:3.8e+03:8.6e+03
chr12	22700000	22800000	2410018L13Rik:-200Kb:0:0:5.3e+02:7.3e+03
chr12	25100000	25200000	Cys1:-200Kb:6e-06:4.1e-07:2.3e+03:6e+03
chr12	25100000	25200000	Klf11:-200Kb:6e-06:4.1e-07:2.3e+03:6e+03
chr12	25100000	25200000	Rrm2:-200Kb:6e-06:4.1e-07:2.3e+03:6e+03
chr12	25200000	25300000	Cys1:-100Kb:1.2e-05:1.7e-06:3.6e+03:7.1e+03
chr12	25200000	25300000	Klf11:-100Kb:1.2e-05:1.7e-06:3.6e+03:7.1e+03
chr12	25200000	25300000	Rrm2:-100Kb:1.2e-05:1.7e-06:3.6e+03:7.1e+03
chr12	25300000	25400000	Grhl1:100Kb:2.7e-05:1.5e-06:3.6e+03:7.1e+03
chr12	25300000	25400000	Taf1b:200Kb:5.9e-06:3.1e-07:2.3e+03:6e+03
chr12	31800000	31900000	Lamb1:-100Kb:4.3e-07:2.2e-08:3.5e+03:5.8e+03
chr12	33700000	33800000	Efcab10:-300Kb:1.8e-07:1.3e-08:1.7e+03:5.9e+03
chr12	33900000	34000000	Efcab10:-100Kb:3.1e-07:4.3e-08:3.7e+03:7.8e+03
chr12	55900000	56000000	Snx6:100Kb:6.5e-05:3.7e-06:4.5e+03:9e+03
chr12	57600000	57700000	Nkx2-9:-100Kb:6.5e-08:4.2e-09:3.7e+03:7.3e+03
chr12	57600000	57700000	Pax9:-100Kb:6.5e-08:4.2e-09:3.7e+03:7.3e+03
chr12	57700000	57800000	C87198:100Kb:1e-07:7.2e-09:3.7e+03:7.3e+03
chr12	57700000	57800000	E030019B13Rik:100Kb:1e-07:7.2e-09:3.7e+03:7.3e+03
chr12	57700000	57800000	Nkx2-1:100Kb:1e-07:7.2e-09:3.7e+03:7.3e+03
chr12	70400000	70500000	Mettl21d:-200Kb:2.5e-08:1.5e-09:2.9e+03:6.9e+03
chr12	70600000	70700000	Arf6:200Kb:5.9e-09:3.8e-10:2.9e+03:6.9e+03
chr12	70600000	70700000	Nemf:200Kb:5.9e-09:3.8e-10:2.9e+03:6.9e+03
chr12	72300000	72400000	4930404H11Rik:-300Kb:6.7e-05:3.9e-06:2.2e+03:5.3e+03
chr12	86800000	86900000	Batf:-200Kb:4.4e-06:2.5e-07:3.8e+03:7e+03
chr12	86800000	86900000	Mfsd7c:-200Kb:4.4e-06:2.5e-07:3.8e+03:7e+03
chr12	87000000	87100000	Fos:200Kb:1.4e-06:7.9e-08:3.8e+03:7e+03
chr12	92600000	92700000	Sel1l:-400Kb:1.8e-05:2.1e-06:1.4e+03:4.1e+03
chr12	92600000	92700000	Ston2:-400Kb:1.8e-05:2.1e-06:1.4e+03:4.1e+03
chr12	92800000	92900000	Sel1l:-200Kb:2.1e-08:1.2e-09:2.2e+03:5.6e+03
chr12	92800000	92900000	Ston2:-200Kb:2.1e-08:1.2e-09:2.2e+03:5.6e+03
chr12	93000000	93100000	Gtf2a1:200Kb:1.9e-07:1e-08:2.2e+03:5.6e+03
chr12	102200000	102300000	Gpr68:100Kb:5.8e-05:3.4e-06:4.5e+03:7.5e+03
chr12	103700000	103800000	AK010878:-200Kb:7.9e-05:9e-06:3.3e+03:7.1e+03
chr12	103700000	103800000	Gm20604:-200Kb:7.9e-05:9e-06:3.3e+03:7.1e+03
chr12	103700000	103800000	Itpk1:-200Kb:7.9e-05:9e-06:3.3e+03:7.1e+03
chr12	103700000	103800000	Mir1936:-200Kb:7.9e-05:9e-06:3.3e+03:7.1e+03
chr12	103700000	103800000	Moap1:-200Kb:7.9e-05:9e-06:3.3e+03:7.1e+03
chr12	103700000	103800000	Tmem251:-200Kb:7.9e-05:9e-06:3.3e+03:7.1e+03
chr12	103700000	103800000	Ubr7:-200Kb:7.9e-05:9e-06:3.3e+03:7.1e+03
chr12	103800000	103900000	AK010878:-100Kb:2.4e-12:1.4e-13:6.2e+03:1.3e+04
chr12	103800000	103900000	Gm20604:-100Kb:2.4e-12:1.4e-13:6.2e+03:1.3e+04
chr12	103800000	103900000	Itpk1:-100Kb:2.4e-12:1.4e-13:6.2e+03:1.3e+04
chr12	103800000	103900000	Mir1936:-100Kb:2.4e-12:1.4e-13:6.2e+03:1.3e+04
chr12	103800000	103900000	Moap1:-100Kb:2.4e-12:1.4e-13:6.2e+03:1.3e+04
chr12	103800000	103900000	Tmem251:-100Kb:2.4e-12:1.4e-13:6.2e+03:1.3e+04
chr12	103800000	103900000	Ubr7:-100Kb:2.4e-12:1.4e-13:6.2e+03:1.3e+04
chr12	105000000	105100000	Serpina1a:-100Kb:0:0:6.2e+03:3.6e+04
chr12	105000000	105100000	Serpina1c:-100Kb:0:0:6.2e+03:3.6e+04
chr12	105000000	105100000	Serpina1e:-100Kb:0:0:6.2e+03:3.6e+04
chr12	105100000	105200000	Serpina1d:100Kb:0:0:6.2e+03:3.6e+04
chr12	106800000	106900000	Ak7:-100Kb:8.5e-05:4.8e-06:6.2e+03:9.2e+03
chr12	106800000	106900000	Atg2b:-100Kb:8.5e-05:4.8e-06:6.2e+03:9.2e+03
chr12	106800000	106900000	Gskip:-100Kb:8.5e-05:4.8e-06:6.2e+03:9.2e+03
chr12	109400000	109500000	Ccdc85c:-100Kb:2.3e-06:1.2e-07:4.8e+03:1e+04
chr12	109400000	109500000	Cyp46a1:-100Kb:2.3e-06:1.2e-07:4.8e+03:1e+04
chr12	109400000	109500000	Hhipl1:-100Kb:2.3e-06:1.2e-07:4.8e+03:1e+04
chr12	109500000	109600000	Ccnk:100Kb:1.8e-06:9.7e-08:4.8e+03:1e+04
chr12	109500000	109600000	Setd3:100Kb:1.8e-06:9.7e-08:4.8e+03:1e+04
chr12	109700000	109800000	Ccdc85c:200Kb:8.8e-05:9.6e-06:3e+03:7.4e+03
chr12	109700000	109800000	Cyp46a1:200Kb:8.8e-05:9.6e-06:3e+03:7.4e+03
chr12	109700000	109800000	Hhipl1:200Kb:8.8e-05:9.6e-06:3e+03:7.4e+03
chr12	111600000	111700000	1700001K19Rik:-300Kb:1.7e-05:2.1e-06:3e+03:7.7e+03
chr12	111600000	111700000	Hsp90aa1:-300Kb:1.7e-05:2.1e-06:3e+03:7.7e+03
chr12	111600000	111700000	Wdr20a:-300Kb:1.7e-05:2.1e-06:3e+03:7.7e+03
chr12	111800000	111900000	1700001K19Rik:-100Kb:8e-06:4.9e-07:7.6e+03:1.3e+04
chr12	111800000	111900000	Hsp90aa1:-100Kb:8e-06:4.9e-07:7.6e+03:1.3e+04
chr12	111800000	111900000	Wdr20a:-100Kb:8e-06:4.9e-07:7.6e+03:1.3e+04
chr12	111900000	112000000	B930059L03Rik:100Kb:6.4e-06:3.5e-07:7.6e+03:1.3e+04
chr12	111900000	112000000	Dync1h1:100Kb:6.4e-06:3.5e-07:7.6e+03:1.3e+04
chr12	111900000	112000000	Ppp2r5c:300Kb:3e-05:1.7e-06:3e+03:7.7e+03
chr12	118300000	118400000	Gm5441:-200Kb:5.6e-05:4.2e-06:2.6e+03:4.8e+03
chr12	118500000	118600000	Gm10421:200Kb:7.1e-05:3.7e-06:2.6e+03:4.8e+03
chr12	119700000	119800000	Sp8:-300Kb:5.7e-05:3.6e-06:2e+03:4.6e+03
chr12	120000000	120100000	D230030E09Rik:300Kb:4.4e-05:2.5e-06:2e+03:4.6e+03
chr13	6500000	6600000	Pfkp:-100Kb:1.9e-09:9.7e-11:2.9e+03:5.3e+03
chr13	6600000	6700000	Pitrm1:100Kb:1.7e-09:9.9e-11:2.9e+03:5.3e+03
chr13	12700000	12800000	Gpr137b:-700Kb:0:0:4.9e+02:1e+04
chr13	13100000	13200000	Prl2c5:-100Kb:8.4e-05:4.5e-06:2.7e+03:8e+03
chr13	13400000	13500000	Gpr137b-ps:700Kb:2.1e-15:1.1e-16:4.9e+02:1e+04
chr13	21900000	22000000	Pom121l2:-100Kb:3.7e-06:3.9e-07:3.2e+03:1.2e+04
chr13	21900000	22000000	Zfp184:-100Kb:3.7e-06:3.9e-07:3.2e+03:1.2e+04
chr13	22000000	22100000	Hist1h2ag:-100Kb:8e-09:4.3e-10:3.2e+03:1.5e+04
chr13	22000000	22100000	Hist1h2ah:-100Kb:8e-09:4.3e-10:3.2e+03:1.5e+04
chr13	22000000	22100000	Hist1h2ao:100Kb:6.2e-06:3.3e-07:3.2e+03:1.2e+04
chr13	22000000	22100000	Hist1h2ap:100Kb:6.2e-06:3.3e-07:3.2e+03:1.2e+04
chr13	22000000	22100000	Hist1h2bj:-100Kb:8e-09:4.3e-10:3.2e+03:1.5e+04
chr13	22000000	22100000	Hist1h2bk:-100Kb:8e-09:4.3e-10:3.2e+03:1.5e+04
chr13	22000000	22100000	Hist1h2bq:100Kb:6.2e-06:3.3e-07:3.2e+03:1.2e+04
chr13	22000000	22100000	Hist1h2br:100Kb:6.2e-06:3.3e-07:3.2e+03:1.2e+04
chr13	22000000	22100000	Hist1h4i:-100Kb:8e-09:4.3e-10:3.2e+03:1.5e+04
chr13	22000000	22100000	Hist1h4m:100Kb:6.2e-06:3.3e-07:3.2e+03:1.2e+04
chr13	22000000	22100000	Hist1h4n:100Kb:6.2e-06:3.3e-07:3.2e+03:1.2e+04
chr13	22000000	22100000	Mir1983:100Kb:6.2e-06:3.3e-07:3.2e+03:1.2e+04
chr13	22000000	22100000	Prss16:-100Kb:8e-09:4.3e-10:3.2e+03:1.5e+04
chr13	22000000	22100000	Vmn1r188:-100Kb:8e-09:4.3e-10:3.2e+03:1.5e+04
chr13	22000000	22100000	Vmn1r189:-100Kb:8e-09:4.3e-10:3.2e+03:1.5e+04
chr13	22100000	22200000	Pom121l2:100Kb:5.7e-09:3e-10:3.2e+03:1.5e+04
chr13	22100000	22200000	Zfp184:100Kb:5.7e-09:3e-10:3.2e+03:1.5e+04
chr13	23300000	23400000	Zfp322a:-100Kb:5e-05:2.8e-06:3.2e+03:6.8e+03
chr13	23400000	23500000	4933404K08Rik:100Kb:5.2e-05:2.7e-06:3.2e+03:6.8e+03
chr13	23400000	23500000	Vmn1r221:100Kb:5.2e-05:2.7e-06:3.2e+03:6.8e+03
chr13	23400000	23500000	Vmn1r222:100Kb:5.2e-05:2.7e-06:3.2e+03:6.8e+03
chr13	23400000	23500000	Vmn1r223:100Kb:5.2e-05:2.7e-06:3.2e+03:6.8e+03
chr13	23500000	23600000	Hist1h1d:-100Kb:3.1e-14:1.9e-15:3.2e+03:9.4e+03
chr13	23500000	23600000	Hist1h2ad:-100Kb:3.1e-14:1.9e-15:3.2e+03:9.4e+03
chr13	23500000	23600000	Hist1h2ae:-100Kb:3.1e-14:1.9e-15:3.2e+03:9.4e+03
chr13	23500000	23600000	Hist1h2af:-100Kb:3.1e-14:1.9e-15:3.2e+03:9.4e+03
chr13	23500000	23600000	Hist1h2bf:-100Kb:3.1e-14:1.9e-15:3.2e+03:9.4e+03
chr13	23500000	23600000	Hist1h2bg:-100Kb:3.1e-14:1.9e-15:3.2e+03:9.4e+03
chr13	23500000	23600000	Hist1h2bh:-100Kb:3.1e-14:1.9e-15:3.2e+03:9.4e+03
chr13	23500000	23600000	Hist1h3d:-100Kb:3.1e-14:1.9e-15:3.2e+03:9.4e+03
chr13	23500000	23600000	Hist1h3e:-100Kb:3.1e-14:1.9e-15:3.2e+03:9.4e+03
chr13	23500000	23600000	Hist1h3f:-100Kb:3.1e-14:1.9e-15:3.2e+03:9.4e+03
chr13	23500000	23600000	Hist1h3g:-100Kb:3.1e-14:1.9e-15:3.2e+03:9.4e+03
chr13	23500000	23600000	Hist1h4d:-100Kb:3.1e-14:1.9e-15:3.2e+03:9.4e+03
chr13	23500000	23600000	Hist1h4f:-100Kb:3.1e-14:1.9e-15:3.2e+03:9.4e+03
chr13	23500000	23600000	Hist1h4h:-100Kb:3.1e-14:1.9e-15:3.2e+03:9.4e+03
chr13	23600000	23700000	Abt1:100Kb:2.5e-14:1.3e-15:3.2e+03:9.4e+03
chr13	23600000	23700000	Btn1a1:100Kb:2.5e-14:1.3e-15:3.2e+03:9.4e+03
chr13	23600000	23700000	Btn2a2:100Kb:2.5e-14:1.3e-15:3.2e+03:9.4e+03
chr13	23600000	23700000	C230035I16Rik:100Kb:2.5e-14:1.3e-15:3.2e+03:9.4e+03
chr13	24900000	25000000	Aldh5a1:-100Kb:9.8e-05:5.3e-06:4.1e+03:6.3e+03
chr13	24900000	25000000	Gpld1:-100Kb:9.8e-05:5.3e-06:4.1e+03:6.3e+03
chr13	35800000	35900000	Rpp40:-100Kb:1.8e-05:9.4e-07:3.2e+03:5.3e+03
chr13	40900000	41000000	Pak1ip1:-100Kb:5.9e-09:3.3e-10:3.7e+03:8.3e+03
chr13	41000000	41100000	Gcnt2:100Kb:8.1e-09:4.5e-10:3.7e+03:8.3e+03
chr13	43300000	43400000	Nol7:-100Kb:2.3e-05:1.2e-06:4.7e+03:7.4e+03
chr13	43300000	43400000	Sirt5:-100Kb:2.3e-05:1.2e-06:4.7e+03:7.4e+03
chr13	43400000	43500000	Gfod1:100Kb:1.8e-05:9.3e-07:4.7e+03:7.4e+03
chr13	44700000	44800000	Jarid2:-100Kb:5e-05:2.8e-06:4.7e+03:8.6e+03
chr13	49100000	49200000	Barx1:400Kb:6.7e-05:1e-05:1.9e+03:5.3e+03
chr13	49100000	49200000	Ptpdc1:400Kb:6.7e-05:1e-05:1.9e+03:5.3e+03
chr13	49200000	49300000	Barx1:500Kb:6.7e-05:7.3e-06:1.6e+03:5e+03
chr13	49200000	49300000	Ptpdc1:500Kb:6.7e-05:7.3e-06:1.6e+03:5e+03
chr13	50900000	51000000	Gm8765:200Kb:2.8e-05:1.5e-06:2.3e+03:7.8e+03
chr13	50900000	51000000	Gm904:200Kb:2.8e-05:1.5e-06:2.3e+03:7.8e+03
chr13	53200000	53300000	Gm2762:-200Kb:4.7e-06:2.7e-07:2.9e+03:5.8e+03
chr13	53200000	53300000	Ror2:-100Kb:1.5e-05:7.6e-07:4.5e+03:7.4e+03
chr13	53200000	53300000	Sptlc1:-200Kb:4.7e-06:2.7e-07:2.9e+03:5.8e+03
chr13	55400000	55500000	Dbn1:-100Kb:9.5e-05:5.1e-06:6.2e+03:1.1e+04
chr13	55400000	55500000	F12:-100Kb:9.5e-05:5.1e-06:6.2e+03:1.1e+04
chr13	55400000	55500000	Grk6:-100Kb:9.5e-05:5.1e-06:6.2e+03:1.1e+04
chr13	55400000	55500000	Pfn3:-100Kb:9.5e-05:5.1e-06:6.2e+03:1.1e+04
chr13	55400000	55500000	Prr7:-100Kb:9.5e-05:5.1e-06:6.2e+03:1.1e+04
chr13	55400000	55500000	Slc34a1:-100Kb:9.5e-05:5.1e-06:6.2e+03:1.1e+04
chr13	55500000	55600000	Lman2:100Kb:7.5e-05:4e-06:6.2e+03:1.1e+04
chr13	55500000	55600000	Mxd3:100Kb:7.5e-05:4e-06:6.2e+03:1.1e+04
chr13	55500000	55600000	Prelid1:100Kb:7.5e-05:4e-06:6.2e+03:1.1e+04
chr13	55500000	55600000	Rab24:100Kb:7.5e-05:4e-06:6.2e+03:1.1e+04
chr13	55500000	55600000	Rgs14:100Kb:7.5e-05:4e-06:6.2e+03:1.1e+04
chr13	61800000	61900000	Zfp934:-800Kb:1.2e-06:6.5e-08:9.6e+02:1.3e+04
chr13	61800000	61900000	Zfp935:-700Kb:9.7e-05:5e-06:1.2e+03:1.1e+04
chr13	62100000	62200000	BC052688:300Kb:8.4e-07:1.1e-07:2.2e+03:1.4e+04
chr13	62500000	62600000	BC052688:700Kb:1.2e-05:2.3e-06:1.2e+03:1.1e+04
chr13	62600000	62700000	BC052688:800Kb:4.3e-07:2.7e-08:9.6e+02:1.3e+04
chr13	64000000	64100000	Hsd17b3:-100Kb:1.7e-05:9.2e-07:4.4e+03:7.8e+03
chr13	65700000	65800000	2410141K09Rik:-800Kb:1.3e-09:7.3e-11:5.3e+02:1.3e+04
chr13	69600000	69700000	Nsun2:-100Kb:3.9e-09:2.3e-10:3e+03:6e+03
chr13	69600000	69700000	Srd5a1:-100Kb:3.9e-09:2.3e-10:3e+03:6e+03
chr13	84400000	84500000	C130071C03Rik:600Kb:4.1e-06:2.9e-07:1.3e+03:3.9e+03
chr13	84400000	84500000	Mir9-2:600Kb:4.1e-06:2.9e-07:1.3e+03:3.9e+03
chr13	96300000	96400000	F2rl2:-100Kb:1.6e-05:9.1e-07:4.5e+03:7.4e+03
chr13	96400000	96500000	F2r:100Kb:6.9e-05:4e-06:4.5e+03:7.4e+03
chr13	99300000	99400000	2310005E17Rik:100Kb:1.6e-08:8.5e-10:1.9e+03:7.5e+03
chr14	7300000	7400000	Gm10406:-500Kb:1.4e-13:7.9e-15:5.3e+02:1.3e+04
chr14	7600000	7700000	Gm10406:-200Kb:5.1e-09:5.8e-10:1.3e+03:1.2e+04
chr14	8800000	8900000	Pxk:-100Kb:4.4e-11:2.4e-12:4.7e+03:9.5e+03
chr14	8800000	8900000	Rpp14:-100Kb:4.4e-11:2.4e-12:4.7e+03:9.5e+03
chr14	8900000	9000000	Abhd6:100Kb:3.7e-09:2.7e-10:4.7e+03:9.5e+03
chr14	8900000	9000000	Dnase1l3:100Kb:3.7e-09:2.7e-10:4.7e+03:9.5e+03
chr14	21500000	21600000	Camk2g:-100Kb:2.6e-14:1.7e-15:6.2e+02:9.3e+03
chr14	21500000	21600000	Plau:-100Kb:2.6e-14:1.7e-15:6.2e+02:9.3e+03
chr14	21600000	21700000	6230400D17Rik:100Kb:3.3e-14:1.9e-15:6.2e+02:9.3e+03
chr14	21600000	21700000	Chchd1:100Kb:3.3e-14:1.9e-15:6.2e+02:9.3e+03
chr14	21600000	21700000	Fut11:100Kb:3.3e-14:1.9e-15:6.2e+02:9.3e+03
chr14	21600000	21700000	Ndst2:100Kb:3.3e-14:1.9e-15:6.2e+02:9.3e+03
chr14	21600000	21700000	Zswim8:100Kb:3.3e-14:1.9e-15:6.2e+02:9.3e+03
chr14	21700000	21800000	6230400D17Rik:200Kb:7.4e-05:8.4e-06:3.4e+02:5.3e+03
chr14	21700000	21800000	Chchd1:200Kb:7.4e-05:8.4e-06:3.4e+02:5.3e+03
chr14	21700000	21800000	Fut11:200Kb:7.4e-05:8.4e-06:3.4e+02:5.3e+03
chr14	21700000	21800000	Ndst2:200Kb:7.4e-05:8.4e-06:3.4e+02:5.3e+03
chr14	21700000	21800000	Zswim8:200Kb:7.4e-05:8.4e-06:3.4e+02:5.3e+03
chr14	24900000	25000000	Dlg5:-100Kb:4.1e-10:2.1e-11:2.9e+03:6.3e+03
chr14	24900000	25000000	E330034G19Rik:-200Kb:1.2e-05:1.3e-06:2.1e+03:4.5e+03
chr14	25200000	25300000	E330034G19Rik:100Kb:1.2e-05:7.9e-07:2.9e+03:5.4e+03
chr14	28000000	28100000	D14Abb1e:-200Kb:8e-05:4.4e-06:2.6e+03:5.7e+03
chr14	32400000	32500000	Dph3:-400Kb:6.5e-05:3.5e-06:1.9e+03:5.1e+03
chr14	32400000	32500000	Galnt15:-400Kb:6.5e-05:3.5e-06:1.9e+03:5.1e+03
chr14	32400000	32500000	Oxnad1:-400Kb:6.5e-05:3.5e-06:1.9e+03:5.1e+03
chr14	42000000	42100000	Mat1a:100Kb:0:0:5.2e+02:7e+03
chr14	42000000	42100000	Mbl1:100Kb:0:0:5.2e+02:7e+03
chr14	42000000	42100000	Sftpa1:100Kb:0:0:5.2e+02:7e+03
chr14	42000000	42100000	Sftpd:100Kb:0:0:5.2e+02:7e+03
chr14	44400000	44500000	Ear12:-200Kb:3.1e-05:1.7e-06:1.5e+03:8.5e+03
chr14	44400000	44500000	Ear2:-200Kb:3.1e-05:1.7e-06:1.5e+03:8.5e+03
chr14	44400000	44500000	Ear3:-200Kb:3.1e-05:1.7e-06:1.5e+03:8.5e+03
chr14	44800000	44900000	BC061237:-300Kb:9.4e-05:4.9e-06:1.1e+03:8.2e+03
chr14	46000000	46100000	4930527F14Rik:-100Kb:3.6e-10:2e-11:4.5e+03:1.1e+04
chr14	46000000	46100000	Fermt2:-100Kb:3.6e-10:2e-11:4.5e+03:1.1e+04
chr14	46100000	46200000	Gnpnat1:100Kb:2.5e-09:1.4e-10:4.5e+03:1.1e+04
chr14	47900000	48000000	Dlgap5:-100Kb:1.3e-05:7e-07:4.2e+03:7.7e+03
chr14	47900000	48000000	Fbxo34:-100Kb:1.3e-05:7e-07:4.2e+03:7.7e+03
chr14	48000000	48100000	Lgals3:100Kb:2.1e-05:1e-06:4.2e+03:7.7e+03
chr14	48000000	48100000	Mapk1ip1l:100Kb:2.1e-05:1e-06:4.2e+03:7.7e+03
chr14	51700000	51800000	Ang2:-100Kb:2.5e-06:1.3e-07:5.3e+03:1.2e+04
chr14	51700000	51800000	Ear11:-100Kb:2.5e-06:1.3e-07:5.3e+03:1.2e+04
chr14	51700000	51800000	Ear14:-100Kb:2.5e-06:1.3e-07:5.3e+03:1.2e+04
chr14	51700000	51800000	Ear4:-100Kb:2.5e-06:1.3e-07:5.3e+03:1.2e+04
chr14	51800000	51900000	Ang:100Kb:1.3e-06:7.5e-08:5.3e+03:1.2e+04
chr14	51800000	51900000	Ear5:100Kb:1.3e-06:7.5e-08:5.3e+03:1.2e+04
chr14	51800000	51900000	Eddm3b:100Kb:1.3e-06:7.5e-08:5.3e+03:1.2e+04
chr14	51800000	51900000	Rnase1:100Kb:1.3e-06:7.5e-08:5.3e+03:1.2e+04
chr14	51800000	51900000	Rnase4:100Kb:1.3e-06:7.5e-08:5.3e+03:1.2e+04
chr14	51800000	51900000	Rnase6:100Kb:1.3e-06:7.5e-08:5.3e+03:1.2e+04
chr14	56400000	56500000	Cbln3:-100Kb:1.4e-05:7.1e-07:6.8e+03:1.2e+04
chr14	56400000	56500000	Cma1:-100Kb:1.4e-05:7.1e-07:6.8e+03:1.2e+04
chr14	56400000	56500000	Cma2:-100Kb:1.4e-05:7.1e-07:6.8e+03:1.2e+04
chr14	56400000	56500000	Khnyn:-100Kb:1.4e-05:7.1e-07:6.8e+03:1.2e+04
chr14	56400000	56500000	Mcpt-ps1:-100Kb:1.4e-05:7.1e-07:6.8e+03:1.2e+04
chr14	56400000	56500000	Sdr39u1:-100Kb:1.4e-05:7.1e-07:6.8e+03:1.2e+04
chr14	56500000	56600000	Adcy4:100Kb:6.3e-05:3.6e-06:6.8e+03:1.2e+04
chr14	56500000	56600000	Nfatc4:100Kb:6.3e-05:3.6e-06:6.8e+03:1.2e+04
chr14	56500000	56600000	Nynrin:100Kb:6.3e-05:3.6e-06:6.8e+03:1.2e+04
chr14	56500000	56600000	Ripk3:100Kb:6.3e-05:3.6e-06:6.8e+03:1.2e+04
chr14	58300000	58400000	Gm10094:-100Kb:1.8e-10:9.4e-12:5.6e+03:1.2e+04
chr14	58300000	58400000	Mir3077:-100Kb:1.8e-10:9.4e-12:5.6e+03:1.2e+04
chr14	58300000	58400000	Mrp63:-100Kb:1.8e-10:9.4e-12:5.6e+03:1.2e+04
chr14	58300000	58400000	Sap18:-100Kb:1.8e-10:9.4e-12:5.6e+03:1.2e+04
chr14	58300000	58400000	Ska3:-100Kb:1.8e-10:9.4e-12:5.6e+03:1.2e+04
chr14	58400000	58500000	Lats2:100Kb:7.7e-11:4.1e-12:5.6e+03:1.2e+04
chr14	60300000	60400000	Cdadc1:100Kb:6.3e-07:4e-08:5.8e+03:1e+04
chr14	60300000	60400000	Shisa2:100Kb:6.3e-07:4e-08:5.8e+03:1e+04
chr14	61100000	61200000	C1qtnf9:-200Kb:1.6e-07:8.8e-09:4.3e+03:9.7e+03
chr14	87300000	87400000	Diap3:-200Kb:3.7e-05:2.1e-06:2.2e+03:4.3e+03
chr14	99700000	99800000	Klf5:100Kb:3.5e-07:2.1e-08:3.9e+03:7.2e+03
chr14	120700000	120800000	Mbnl2:100Kb:3.8e-08:2e-09:3.6e+03:6.6e+03
chr14	122600000	122700000	2610035F20Rik:-200Kb:1.2e-09:1.3e-10:2.8e+03:7.6e+03
chr14	122600000	122700000	Gm5089:-200Kb:1.2e-09:1.3e-10:2.8e+03:7.6e+03
chr14	122600000	122700000	Zic2:-200Kb:1.2e-09:1.3e-10:2.8e+03:7.6e+03
chr14	122600000	122700000	Zic5:-200Kb:1.2e-09:1.3e-10:2.8e+03:7.6e+03
chr14	122700000	122800000	2610035F20Rik:-100Kb:1.8e-10:1e-11:4.3e+03:9.4e+03
chr14	122700000	122800000	Gm5089:-100Kb:1.8e-10:1e-11:4.3e+03:9.4e+03
chr14	122700000	122800000	Zic2:-100Kb:1.8e-10:1e-11:4.3e+03:9.4e+03
chr14	122700000	122800000	Zic5:-100Kb:1.8e-10:1e-11:4.3e+03:9.4e+03
chr14	122800000	122900000	1700108J01Rik:200Kb:1.2e-08:6.6e-10:2.8e+03:7.6e+03
chr15	3400000	3500000	Ghr:-100Kb:8.7e-05:5.5e-06:3.4e+03:5.3e+03
chr15	16900000	17000000	Cdh9:200Kb:8e-05:5.2e-06:2.5e+03:4.5e+03
chr15	25600000	25700000	Fam134b:-100Kb:1.5e-05:9e-07:3.7e+03:6.4e+03
chr15	25800000	25900000	Fam134b:100Kb:6.8e-05:8.1e-06:3.7e+03:6.2e+03
chr15	27700000	27800000	Fam105b:200Kb:1e-05:7.1e-07:2.2e+03:5.1e+03
chr15	31200000	31300000	Ropn1l:-100Kb:2.6e-12:1.6e-13:3.4e+03:7.2e+03
chr15	31300000	31400000	Ankrd33b:100Kb:7.9e-13:4.7e-14:3.4e+03:7.2e+03
chr15	31300000	31400000	Cmbl:-100Kb:4.6e-07:2.5e-08:3.4e+03:6.2e+03
chr15	31300000	31400000	March6:-100Kb:4.6e-07:2.5e-08:3.4e+03:6.2e+03
chr15	31400000	31500000	Ropn1l:100Kb:3.1e-07:3.8e-08:3.4e+03:6.2e+03
chr15	38300000	38400000	Klf10:100Kb:3.7e-06:2.1e-07:5.2e+03:9.1e+03
chr15	55000000	55100000	Deptor:100Kb:3.5e-05:2e-06:3.6e+03:8.3e+03
chr15	55000000	55100000	Dscc1:100Kb:3.5e-05:2e-06:3.6e+03:8.3e+03
chr15	55000000	55100000	Gm9920:100Kb:3.5e-05:2e-06:3.6e+03:8.3e+03
chr15	55000000	55100000	Taf2:100Kb:3.5e-05:2e-06:3.6e+03:8.3e+03
chr15	58700000	58800000	Sqle:-400Kb:2.2e-07:1.2e-08:1.9e+03:5.4e+03
chr15	58700000	58800000	Zfp572:-400Kb:2.2e-07:1.2e-08:1.9e+03:5.4e+03
chr15	58800000	58900000	Mtss1:-100Kb:7.7e-06:4.1e-07:4.2e+03:7.5e+03
chr15	59100000	59200000	Ndufb9:400Kb:1.1e-06:7.8e-08:1.9e+03:5.4e+03
chr15	59100000	59200000	Rnf139:400Kb:1.1e-06:7.8e-08:1.9e+03:5.4e+03
chr15	59100000	59200000	Tatdn1:400Kb:1.1e-06:7.8e-08:1.9e+03:5.4e+03
chr15	59100000	59200000	Trmt12:400Kb:1.1e-06:7.8e-08:1.9e+03:5.4e+03
chr15	61800000	61900000	H2afy3:-200Kb:5e-05:4.7e-06:2e+03:4.4e+03
chr15	61900000	62000000	H2afy3:-100Kb:5e-05:5.4e-06:3e+03:5.5e+03
chr15	61900000	62000000	Myc:100Kb:1.6e-11:9.8e-13:3e+03:6.8e+03
chr15	61900000	62000000	Pvt1:100Kb:1.6e-11:9.8e-13:3e+03:6.8e+03
chr15	62000000	62100000	Myc:200Kb:2.1e-05:2.6e-06:2e+03:4.4e+03
chr15	62000000	62100000	Pvt1:200Kb:2.1e-05:2.6e-06:2e+03:4.4e+03
chr15	66900000	67000000	Wisp1:200Kb:9.6e-09:4.9e-10:2.1e+03:4.7e+03
chr15	73400000	73500000	Gpr20:-100Kb:7.9e-06:4.5e-07:4.3e+03:8.4e+03
chr15	73400000	73500000	Ptp4a3:-100Kb:7.9e-06:4.5e-07:4.3e+03:8.4e+03
chr15	73500000	73600000	Slc45a4:100Kb:6.7e-06:3.5e-07:4.3e+03:8.4e+03
chr15	88900000	89000000	Adm2:-200Kb:5.3e-06:3.6e-07:2.6e+03:7.8e+03
chr15	88900000	89000000	Dennd6b:-100Kb:4.2e-05:2.4e-06:4.1e+03:9e+03
chr15	88900000	89000000	Lmf2:-200Kb:5.3e-06:3.6e-07:2.6e+03:7.8e+03
chr15	88900000	89000000	Miox:-200Kb:5.3e-06:3.6e-07:2.6e+03:7.8e+03
chr15	88900000	89000000	Ncaph2:-200Kb:5.3e-06:3.6e-07:2.6e+03:7.8e+03
chr15	88900000	89000000	Plxnb2:-100Kb:4.2e-05:2.4e-06:4.1e+03:9e+03
chr15	88900000	89000000	Ppp6r2:-100Kb:4.2e-05:2.4e-06:4.1e+03:9e+03
chr15	88900000	89000000	Sbf1:-200Kb:5.3e-06:3.6e-07:2.6e+03:7.8e+03
chr15	89000000	89100000	1300018J18Rik:100Kb:1.6e-05:2.1e-06:4.1e+03:9e+03
chr15	89000000	89100000	1810021B22Rik:100Kb:1.6e-05:2.1e-06:4.1e+03:9e+03
chr15	89000000	89100000	Hdac10:100Kb:1.6e-05:2.1e-06:4.1e+03:9e+03
chr15	89000000	89100000	Mapk11:100Kb:1.6e-05:2.1e-06:4.1e+03:9e+03
chr15	89000000	89100000	Mapk12:100Kb:1.6e-05:2.1e-06:4.1e+03:9e+03
chr15	89000000	89100000	Trabd:100Kb:1.6e-05:2.1e-06:4.1e+03:9e+03
chr15	89000000	89100000	Tubgcp6:100Kb:1.6e-05:2.1e-06:4.1e+03:9e+03
chr15	89100000	89200000	1300018J18Rik:200Kb:5.6e-06:3.7e-07:2.6e+03:7.8e+03
chr15	89100000	89200000	1810021B22Rik:200Kb:5.6e-06:3.7e-07:2.6e+03:7.8e+03
chr15	89100000	89200000	Hdac10:200Kb:5.6e-06:3.7e-07:2.6e+03:7.8e+03
chr15	89100000	89200000	Mapk11:200Kb:5.6e-06:3.7e-07:2.6e+03:7.8e+03
chr15	89100000	89200000	Mapk12:200Kb:5.6e-06:3.7e-07:2.6e+03:7.8e+03
chr15	89100000	89200000	Trabd:200Kb:5.6e-06:3.7e-07:2.6e+03:7.8e+03
chr15	89100000	89200000	Tubgcp6:200Kb:5.6e-06:3.7e-07:2.6e+03:7.8e+03
chr15	94400000	94500000	Irak4:100Kb:9.6e-05:5.2e-06:4e+03:6.1e+03
chr15	94400000	94500000	Pus7l:100Kb:9.6e-05:5.2e-06:4e+03:6.1e+03
chr16	8400000	8500000	Carhsp1:-200Kb:4.7e-07:2.8e-08:2.8e+03:6.6e+03
chr16	8400000	8500000	Pmm2:-200Kb:4.7e-07:2.8e-08:2.8e+03:6.6e+03
chr16	8400000	8500000	Tmem186:-200Kb:4.7e-07:2.8e-08:2.8e+03:6.6e+03
chr16	8600000	8700000	Cldn26:200Kb:1.7e-07:1e-08:2.8e+03:6.6e+03
chr16	8600000	8700000	Mettl22:200Kb:1.7e-07:1e-08:2.8e+03:6.6e+03
chr16	8700000	8800000	1810013L24Rik:-100Kb:1.8e-08:1e-09:4.4e+03:8.7e+03
chr16	8800000	8900000	Usp7:100Kb:1.6e-08:8.9e-10:4.4e+03:8.7e+03
chr16	13400000	13500000	Ercc4:300Kb:2e-05:1.4e-06:2.1e+03:4.5e+03
chr16	17000000	17100000	Hic2:-200Kb:7.8e-06:4.4e-07:1.7e+03:4.9e+03
chr16	17000000	17100000	Rimbp3:-200Kb:7.8e-06:4.4e-07:1.7e+03:4.9e+03
chr16	17000000	17100000	Tmem191c:-200Kb:7.8e-06:4.4e-07:1.7e+03:4.9e+03
chr16	17000000	17100000	Ube2l3:-200Kb:7.8e-06:4.4e-07:1.7e+03:4.9e+03
chr16	17200000	17300000	Ypel1:200Kb:3.2e-06:2.3e-07:1.7e+03:4.9e+03
chr16	18300000	18400000	Tbx1:-200Kb:4.5e-05:5.4e-06:4.2e+03:7.4e+03
chr16	18400000	18500000	Tbx1:-100Kb:2.7e-08:1.6e-09:6.9e+03:1.1e+04
chr16	18500000	18600000	Arvcf:200Kb:8.5e-05:4.8e-06:4.2e+03:7.4e+03
chr16	18500000	18600000	Comt:100Kb:3.3e-08:1.7e-09:6.9e+03:1.1e+04
chr16	18500000	18600000	Gnb1l:100Kb:3.3e-08:1.7e-09:6.9e+03:1.1e+04
chr16	18500000	18600000	Mir185:200Kb:8.5e-05:4.8e-06:4.2e+03:7.4e+03
chr16	18500000	18600000	Tango2:200Kb:8.5e-05:4.8e-06:4.2e+03:7.4e+03
chr16	18500000	18600000	Txnrd2:100Kb:3.3e-08:1.7e-09:6.9e+03:1.1e+04
chr16	20500000	20600000	Alg3:-100Kb:2e-15:1.1e-16:5.7e+03:1.4e+04
chr16	20500000	20600000	Camk2n2:-100Kb:2e-15:1.1e-16:5.7e+03:1.4e+04
chr16	20500000	20600000	Ece2:-100Kb:2e-15:1.1e-16:5.7e+03:1.4e+04
chr16	20500000	20600000	Eif4g1:-100Kb:2e-15:1.1e-16:5.7e+03:1.4e+04
chr16	20500000	20600000	Fam131a:-100Kb:2e-15:1.1e-16:5.7e+03:1.4e+04
chr16	20500000	20600000	Mir1224:-100Kb:2e-15:1.1e-16:5.7e+03:1.4e+04
chr16	20500000	20600000	Psmd2:-100Kb:2e-15:1.1e-16:5.7e+03:1.4e+04
chr16	20500000	20600000	Snord66:-100Kb:2e-15:1.1e-16:5.7e+03:1.4e+04
chr16	20600000	20700000	Abcf3:100Kb:4e-15:2.2e-16:5.7e+03:1.4e+04
chr16	20600000	20700000	Ap2m1:100Kb:4e-15:2.2e-16:5.7e+03:1.4e+04
chr16	20600000	20700000	Dvl3:100Kb:4e-15:2.2e-16:5.7e+03:1.4e+04
chr16	20600000	20700000	Gm15760:100Kb:4e-15:2.2e-16:5.7e+03:1.4e+04
chr16	20600000	20700000	Vwa5b2:100Kb:4e-15:2.2e-16:5.7e+03:1.4e+04
chr16	27100000	27200000	Gmnc:200Kb:1e-05:6.3e-07:2.2e+03:3.9e+03
chr16	48200000	48300000	Dppa2:-100Kb:1.5e-05:1.5e-06:3.4e+03:5.4e+03
chr16	48300000	48400000	Dppa4:100Kb:5.5e-05:3e-06:3.4e+03:5.4e+03
chr16	48500000	48600000	Gm5485:100Kb:3.4e-05:1.9e-06:3.4e+03:5.4e+03
chr16	48500000	48600000	Morc1:100Kb:3.4e-05:1.9e-06:3.4e+03:5.4e+03
chr16	48600000	48700000	Dppa2:300Kb:1.5e-05:1.9e-06:1.7e+03:3.7e+03
chr16	59400000	59500000	4930547E14Rik:-200Kb:1.3e-08:7.2e-10:2.3e+03:6.1e+03
chr16	59400000	59500000	Arl6:-200Kb:1.3e-08:7.2e-10:2.3e+03:6.1e+03
chr16	59400000	59500000	Crybg3:-100Kb:1.4e-14:7.8e-16:3.6e+03:8.7e+03
chr16	59500000	59600000	1700022E09Rik:100Kb:5.2e-14:2.9e-15:3.6e+03:8.7e+03
chr16	59500000	59600000	Gabrr3:100Kb:5.2e-14:2.9e-15:3.6e+03:8.7e+03
chr16	59500000	59600000	Mina:100Kb:5.2e-14:2.9e-15:3.6e+03:8.7e+03
chr16	59600000	59700000	1700022E09Rik:200Kb:1.1e-08:1.2e-09:2.3e+03:6.1e+03
chr16	59600000	59700000	Gabrr3:200Kb:1.1e-08:1.2e-09:2.3e+03:6.1e+03
chr16	59600000	59700000	Mina:200Kb:1.1e-08:1.2e-09:2.3e+03:6.1e+03
chr16	72900000	73000000	Robo1:300Kb:7.1e-06:3.7e-07:1.9e+03:4e+03
chr16	78200000	78300000	Btg3:-100Kb:1.7e-06:9.2e-08:3.8e+03:7.3e+03
chr16	78200000	78300000	Cxadr:-100Kb:1.7e-06:9.2e-08:3.8e+03:7.3e+03
chr16	78200000	78300000	Gm7334:-100Kb:1.7e-06:9.2e-08:3.8e+03:7.3e+03
chr16	78300000	78400000	E330011O21Rik:100Kb:2e-06:1e-07:3.8e+03:7.3e+03
chr16	87700000	87800000	ORF63:200Kb:6.3e-06:3.3e-07:2.5e+03:5e+03
chr16	89800000	89900000	Gm10789:-300Kb:1.5e-07:1.8e-08:2.9e+02:6.9e+03
chr16	89900000	90000000	Gm10789:-200Kb:5.3e-08:3.2e-09:4.1e+02:7.3e+03
chr16	90000000	90100000	Gm10789:-100Kb:2.3e-07:4.1e-08:7.2e+02:7.2e+03
chr16	90100000	90200000	Tiam1:200Kb:1.4e-08:8.7e-10:4.1e+02:7.3e+03
chr16	91200000	91300000	Ifnar2:-100Kb:1.2e-05:7.5e-07:6.4e+03:1e+04
chr16	91300000	91400000	Olig1:100Kb:9.2e-06:4.8e-07:6.4e+03:1e+04
chr16	91300000	91400000	Olig2:100Kb:9.2e-06:4.8e-07:6.4e+03:1e+04
chr16	92400000	92500000	1700048M11Rik:100Kb:4.7e-05:2.5e-06:6.4e+03:9.8e+03
chr16	92400000	92500000	4930563D23Rik:100Kb:4.7e-05:2.5e-06:6.4e+03:9.8e+03
chr16	92400000	92500000	Kcne1:100Kb:4.7e-05:2.5e-06:6.4e+03:9.8e+03
chr16	92400000	92500000	Smim11:100Kb:4.7e-05:2.5e-06:6.4e+03:9.8e+03
chr16	95800000	95900000	1600002D24Rik:-300Kb:1.4e-14:8.9e-16:2e+03:7.4e+03
chr17	6900000	7000000	Mir692-1:-100Kb:1e-05:5.3e-07:4.1e+03:1.1e+04
chr17	7000000	7100000	Ezr:100Kb:6.1e-06:3.4e-07:4.1e+03:1.1e+04
chr17	13600000	13700000	Gm10512:300Kb:0:0:2.2e+03:1.4e+04
chr17	13600000	13700000	Unc93a:300Kb:0:0:2.2e+03:1.4e+04
chr17	15100000	15200000	Dll1:-400Kb:3.5e-08:1.9e-09:1.1e+03:6.3e+03
chr17	15100000	15200000	Fam120b:-400Kb:3.5e-08:1.9e-09:1.1e+03:6.3e+03
chr17	15500000	15600000	2210404J11Rik:400Kb:2.7e-07:1.8e-08:1.1e+03:6.3e+03
chr17	15500000	15600000	9030025P20Rik:400Kb:2.7e-07:1.8e-08:1.1e+03:6.3e+03
chr17	15500000	15600000	Gm3417:400Kb:2.7e-07:1.8e-08:1.1e+03:6.3e+03
chr17	15500000	15600000	Gm3435:400Kb:2.7e-07:1.8e-08:1.1e+03:6.3e+03
chr17	15500000	15600000	Gm3448:400Kb:2.7e-07:1.8e-08:1.1e+03:6.3e+03
chr17	15500000	15600000	Tcte3:400Kb:2.7e-07:1.8e-08:1.1e+03:6.3e+03
chr17	18900000	19000000	Vmn2r96:200Kb:4.7e-11:2.5e-12:2.6e+03:7.2e+03
chr17	22300000	22400000	Zfp758:-100Kb:4.2e-15:2.2e-16:4.9e+03:1.3e+04
chr17	22300000	22400000	Zfp944:-100Kb:4.2e-15:2.2e-16:4.9e+03:1.3e+04
chr17	22400000	22500000	Gm4944:100Kb:2.8e-14:1.6e-15:4.9e+03:1.3e+04
chr17	22400000	22500000	Zfp947:100Kb:2.8e-14:1.6e-15:4.9e+03:1.3e+04
chr17	23700000	23800000	9530082P21Rik:-100Kb:2.9e-06:3.7e-07:4.9e+03:1.2e+04
chr17	23700000	23800000	Cldn6:-100Kb:2.9e-06:3.7e-07:4.9e+03:1.2e+04
chr17	23700000	23800000	Cldn9:-100Kb:2.9e-06:3.7e-07:4.9e+03:1.2e+04
chr17	23700000	23800000	Hcfc1r1:-100Kb:2.9e-06:3.7e-07:4.9e+03:1.2e+04
chr17	23700000	23800000	Kremen2:-100Kb:2.9e-06:3.7e-07:4.9e+03:1.2e+04
chr17	23700000	23800000	Paqr4:-100Kb:2.9e-06:3.7e-07:4.9e+03:1.2e+04
chr17	23700000	23800000	Pkmyt1:-100Kb:2.9e-06:3.7e-07:4.9e+03:1.2e+04
chr17	23700000	23800000	Thoc6:-100Kb:2.9e-06:3.7e-07:4.9e+03:1.2e+04
chr17	23700000	23800000	Tnfrsf12a:-100Kb:2.9e-06:3.7e-07:4.9e+03:1.2e+04
chr17	23800000	23900000	Ccdc64b:100Kb:4.6e-06:2.5e-07:4.9e+03:1.2e+04
chr17	23800000	23900000	Flywch1:-100Kb:8.7e-13:4.7e-14:2.2e+03:1.3e+04
chr17	23800000	23900000	Flywch2:-100Kb:8.7e-13:4.7e-14:2.2e+03:1.3e+04
chr17	23800000	23900000	Mmp25:100Kb:4.6e-06:2.5e-07:4.9e+03:1.2e+04
chr17	23800000	23900000	Prss32:-100Kb:8.7e-13:4.7e-14:2.2e+03:1.3e+04
chr17	23800000	23900000	Prss33:-100Kb:8.7e-13:4.7e-14:2.2e+03:1.3e+04
chr17	23800000	23900000	Prss41:-100Kb:8.7e-13:4.7e-14:2.2e+03:1.3e+04
chr17	23800000	23900000	Srrm2:-100Kb:8.7e-13:4.7e-14:2.2e+03:1.3e+04
chr17	23800000	23900000	Tceb2:-100Kb:8.7e-13:4.7e-14:2.2e+03:1.3e+04
chr17	23800000	23900000	Zfp13:100Kb:4.6e-06:2.5e-07:4.9e+03:1.2e+04
chr17	23800000	23900000	Zfp213:100Kb:4.6e-06:2.5e-07:4.9e+03:1.2e+04
chr17	23800000	23900000	Zscan10:100Kb:4.6e-06:2.5e-07:4.9e+03:1.2e+04
chr17	23900000	24000000	9530082P21Rik:100Kb:7.8e-13:4.9e-14:2.2e+03:1.3e+04
chr17	23900000	24000000	Cldn6:100Kb:7.8e-13:4.9e-14:2.2e+03:1.3e+04
chr17	23900000	24000000	Cldn9:100Kb:7.8e-13:4.9e-14:2.2e+03:1.3e+04
chr17	23900000	24000000	Hcfc1r1:100Kb:7.8e-13:4.9e-14:2.2e+03:1.3e+04
chr17	23900000	24000000	Kremen2:100Kb:7.8e-13:4.9e-14:2.2e+03:1.3e+04
chr17	23900000	24000000	Paqr4:100Kb:7.8e-13:4.9e-14:2.2e+03:1.3e+04
chr17	23900000	24000000	Pkmyt1:100Kb:7.8e-13:4.9e-14:2.2e+03:1.3e+04
chr17	23900000	24000000	Thoc6:100Kb:7.8e-13:4.9e-14:2.2e+03:1.3e+04
chr17	23900000	24000000	Tnfrsf12a:100Kb:7.8e-13:4.9e-14:2.2e+03:1.3e+04
chr17	27900000	28000000	Anks1:-100Kb:1.7e-05:9.7e-07:1.5e+03:8.3e+03
chr17	27900000	28000000	Taf11:-100Kb:1.7e-05:9.7e-07:1.5e+03:8.3e+03
chr17	28000000	28100000	D17Wsu92e:100Kb:1.6e-05:9.6e-07:1.5e+03:8.3e+03
chr17	28000000	28100000	Snrpc:100Kb:1.6e-05:9.6e-07:1.5e+03:8.3e+03
chr17	28000000	28100000	Uhrf1bp1:100Kb:1.6e-05:9.6e-07:1.5e+03:8.3e+03
chr17	29500000	29600000	Pim1:-100Kb:8.8e-07:5.6e-08:8.8e+03:1.6e+04
chr17	29500000	29600000	Tbc1d22b:-100Kb:8.8e-07:5.6e-08:8.8e+03:1.6e+04
chr17	29500000	29600000	Tmem217:-100Kb:8.8e-07:5.6e-08:8.8e+03:1.6e+04
chr17	35200000	35300000	Clic1:100Kb:2.9e-05:1.6e-06:9.2e+03:1.7e+04
chr17	35200000	35300000	Ddah2:100Kb:2.9e-05:1.6e-06:9.2e+03:1.7e+04
chr17	35200000	35300000	Hspa1a:100Kb:2.9e-05:1.6e-06:9.2e+03:1.7e+04
chr17	35200000	35300000	Hspa1l:100Kb:2.9e-05:1.6e-06:9.2e+03:1.7e+04
chr17	35200000	35300000	Lsm2:100Kb:2.9e-05:1.6e-06:9.2e+03:1.7e+04
chr17	35200000	35300000	Msh5:100Kb:2.9e-05:1.6e-06:9.2e+03:1.7e+04
chr17	35200000	35300000	Sapcd1:100Kb:2.9e-05:1.6e-06:9.2e+03:1.7e+04
chr17	35200000	35300000	Vars:100Kb:2.9e-05:1.6e-06:9.2e+03:1.7e+04
chr17	35200000	35300000	Vwa7:100Kb:2.9e-05:1.6e-06:9.2e+03:1.7e+04
chr17	36100000	36200000	2410017I17Rik:-100Kb:3.5e-07:2e-08:1.6e+03:1.1e+04
chr17	36100000	36200000	C920025E04Rik:-100Kb:3.5e-07:2e-08:1.6e+03:1.1e+04
chr17	36100000	36200000	Gm7030:-100Kb:3.5e-07:2e-08:1.6e+03:1.1e+04
chr17	36100000	36200000	H2-Bl:-100Kb:3.5e-07:2e-08:1.6e+03:1.1e+04
chr17	36100000	36200000	H2-T10:-100Kb:3.5e-07:2e-08:1.6e+03:1.1e+04
chr17	36200000	36300000	A930015D03Rik:100Kb:7.2e-07:4.1e-08:1.6e+03:1.1e+04
chr17	36200000	36300000	Abcf1:100Kb:7.2e-07:4.1e-08:1.6e+03:1.1e+04
chr17	36200000	36300000	Gm11127:100Kb:7.2e-07:4.1e-08:1.6e+03:1.1e+04
chr17	36200000	36300000	Gm6034:100Kb:7.2e-07:4.1e-08:1.6e+03:1.1e+04
chr17	36200000	36300000	Gnl1:100Kb:7.2e-07:4.1e-08:1.6e+03:1.1e+04
chr17	36200000	36300000	H2-T22:100Kb:7.2e-07:4.1e-08:1.6e+03:1.1e+04
chr17	36200000	36300000	H2-T23:100Kb:7.2e-07:4.1e-08:1.6e+03:1.1e+04
chr17	36200000	36300000	H2-T24:100Kb:7.2e-07:4.1e-08:1.6e+03:1.1e+04
chr17	36200000	36300000	H2-T9:100Kb:7.2e-07:4.1e-08:1.6e+03:1.1e+04
chr17	36200000	36300000	Prr3:100Kb:7.2e-07:4.1e-08:1.6e+03:1.1e+04
chr17	37100000	37200000	Olfr90:-100Kb:5.3e-09:2.9e-10:4.9e+03:1.2e+04
chr17	37100000	37200000	Olfr91:-100Kb:5.3e-09:2.9e-10:4.9e+03:1.2e+04
chr17	37100000	37200000	Olfr92:-100Kb:5.3e-09:2.9e-10:4.9e+03:1.2e+04
chr17	37100000	37200000	Olfr93:-100Kb:5.3e-09:2.9e-10:4.9e+03:1.2e+04
chr17	37200000	37300000	2410137M14Rik:100Kb:2.7e-06:1.5e-07:4.9e+03:1.2e+04
chr17	37200000	37300000	Gabbr1:100Kb:2.7e-06:1.5e-07:4.9e+03:1.2e+04
chr17	37200000	37300000	H2-M5:100Kb:2.7e-06:1.5e-07:4.9e+03:1.2e+04
chr17	37200000	37300000	Mog:100Kb:2.7e-06:1.5e-07:4.9e+03:1.2e+04
chr17	37200000	37300000	Zfp57:100Kb:2.7e-06:1.5e-07:4.9e+03:1.2e+04
chr17	39600000	39700000	Gm9041:-100Kb:5.1e-05:2.6e-06:3.4e+03:9e+03
chr17	39700000	39800000	Gm4345:100Kb:3.9e-05:2e-06:3.4e+03:9e+03
chr17	43100000	43200000	E130008D07Rik:-100Kb:1.4e-05:7.2e-07:4.1e+03:7.1e+03
chr17	43200000	43300000	Tnfrsf21:100Kb:2.2e-06:2.8e-07:4.1e+03:7.1e+03
chr17	43300000	43400000	Tnfrsf21:200Kb:6.1e-07:3.9e-08:2.7e+03:5.9e+03
chr17	45600000	45700000	Capn11:-100Kb:7.1e-08:4e-09:8.2e+03:1.5e+04
chr17	45600000	45700000	Gm7325:-100Kb:7.1e-08:4e-09:8.2e+03:1.5e+04
chr17	45600000	45700000	Hsp90ab1:-100Kb:7.1e-08:4e-09:8.2e+03:1.5e+04
chr17	45600000	45700000	Slc29a1:-100Kb:7.1e-08:4e-09:8.2e+03:1.5e+04
chr17	45600000	45700000	Slc35b2:-100Kb:7.1e-08:4e-09:8.2e+03:1.5e+04
chr17	45700000	45800000	1600014C23Rik:-100Kb:1.7e-05:1.2e-06:8.2e+03:1.5e+04
chr17	45700000	45800000	Aars2:100Kb:5.4e-08:2.8e-09:8.2e+03:1.5e+04
chr17	45700000	45800000	Mrpl14:-100Kb:1.7e-05:1.2e-06:8.2e+03:1.5e+04
chr17	45700000	45800000	Nfkbie:100Kb:5.4e-08:2.8e-09:8.2e+03:1.5e+04
chr17	45700000	45800000	Spats1:100Kb:5.4e-08:2.8e-09:8.2e+03:1.5e+04
chr17	45700000	45800000	Tcte1:100Kb:5.4e-08:2.8e-09:8.2e+03:1.5e+04
chr17	45700000	45800000	Tmem151b:100Kb:5.4e-08:2.8e-09:8.2e+03:1.5e+04
chr17	45700000	45800000	Tmem63b:-100Kb:1.7e-05:1.2e-06:8.2e+03:1.5e+04
chr17	45800000	45900000	Capn11:100Kb:2.5e-06:2.8e-07:8.2e+03:1.5e+04
chr17	45800000	45900000	Gm7325:100Kb:2.5e-06:2.8e-07:8.2e+03:1.5e+04
chr17	45800000	45900000	Hsp90ab1:100Kb:2.5e-06:2.8e-07:8.2e+03:1.5e+04
chr17	45800000	45900000	Slc29a1:100Kb:2.5e-06:2.8e-07:8.2e+03:1.5e+04
chr17	45800000	45900000	Slc35b2:100Kb:2.5e-06:2.8e-07:8.2e+03:1.5e+04
chr17	47600000	47700000	Bysl:-100Kb:9.2e-05:5e-06:8.2e+03:1.4e+04
chr17	47600000	47700000	Med20:-100Kb:9.2e-05:5e-06:8.2e+03:1.4e+04
chr17	47600000	47700000	Usp49:-100Kb:9.2e-05:5e-06:8.2e+03:1.4e+04
chr17	56500000	56600000	Ptprs:-100Kb:6.8e-05:4.1e-06:7.8e+03:1.5e+04
chr17	56500000	56600000	Znrf4:-100Kb:6.8e-05:4.1e-06:7.8e+03:1.5e+04
chr17	66500000	66600000	Rab12:-300Kb:1.8e-05:1.1e-06:1.7e+03:5.9e+03
chr17	69500000	69600000	2410021H03Rik:-100Kb:4.2e-06:2.1e-07:4.1e+03:7.2e+03
chr17	69600000	69700000	Epb4.1l3:100Kb:2.3e-06:1.2e-07:4.1e+03:7.2e+03
chr17	71100000	71200000	Tgif1:-100Kb:0:0:4.2e+03:1.2e+04
chr17	74700000	74800000	Nlrc4:-100Kb:1.1e-06:5.9e-08:4.7e+03:8.4e+03
chr17	74700000	74800000	Yipf4:-100Kb:1.1e-06:5.9e-08:4.7e+03:8.4e+03
chr17	80800000	80900000	Cdkl4:-100Kb:1.2e-08:7.3e-10:4.4e+03:8.4e+03
chr17	80900000	81000000	Sos1:100Kb:2e-08:1.1e-09:4.4e+03:8.4e+03
chr17	84000000	84100000	Haao:-200Kb:3.6e-05:2.1e-06:3.1e+03:8.7e+03
chr17	84000000	84100000	Mta3:-100Kb:3.5e-06:1.9e-07:4.8e+03:1.1e+04
chr17	84100000	84200000	Kcng3:100Kb:4.2e-06:2.4e-07:4.8e+03:1.1e+04
chr17	84200000	84300000	Kcng3:200Kb:2.7e-05:3.1e-06:3.1e+03:8.7e+03
chr17	87700000	87800000	1700011E24Rik:-100Kb:2e-07:1e-08:5.6e+03:1.1e+04
chr17	87700000	87800000	Calm2:-100Kb:2e-07:1e-08:5.6e+03:1.1e+04
chr18	7500000	7600000	Mpp7:-100Kb:1.6e-06:8.6e-08:3.8e+03:6.6e+03
chr18	42400000	42500000	Pou4f3:-100Kb:3.2e-08:1.8e-09:0:4.7e+03
chr18	42400000	42500000	Tcerg1:-200Kb:1.8e-05:1.1e-06:1.5e+03:5.3e+03
chr18	42500000	42600000	Gm4013:100Kb:3.9e-08:2.2e-09:0:4.7e+03
chr18	42500000	42600000	Lars:100Kb:3.9e-08:2.2e-09:0:4.7e+03
chr18	42500000	42600000	Rbm27:100Kb:3.9e-08:2.2e-09:0:4.7e+03
chr18	42600000	42700000	Gm4013:200Kb:9.5e-06:1.1e-06:1.5e+03:5.3e+03
chr18	42600000	42700000	Lars:200Kb:9.5e-06:1.1e-06:1.5e+03:5.3e+03
chr18	42600000	42700000	Rbm27:200Kb:9.5e-06:1.1e-06:1.5e+03:5.3e+03
chr18	46300000	46400000	Eif1a:-400Kb:2e-05:2.9e-06:1.6e+03:3.9e+03
chr18	46300000	46400000	Ticam2:-400Kb:2e-05:2.9e-06:1.6e+03:3.9e+03
chr18	46300000	46400000	Tmed7:-400Kb:2e-05:2.9e-06:1.6e+03:3.9e+03
chr18	46700000	46800000	Cdo1:-100Kb:6e-05:3.1e-06:3.7e+03:6e+03
chr18	46700000	46800000	Trim36:400Kb:5.3e-05:2.8e-06:1.6e+03:3.9e+03
chr18	46800000	46900000	Eif1a:100Kb:2e-05:2.2e-06:3.7e+03:6e+03
chr18	46800000	46900000	Ticam2:100Kb:2e-05:2.2e-06:3.7e+03:6e+03
chr18	46800000	46900000	Tmed7:100Kb:2e-05:2.2e-06:3.7e+03:6e+03
chr18	50000000	50100000	1700065O20Rik:100Kb:3.1e-07:1.7e-08:0:3.7e+03
chr18	50000000	50100000	Dmxl1:100Kb:3.1e-07:1.7e-08:0:3.7e+03
chr18	50000000	50100000	Dtwd2:100Kb:3.1e-07:1.7e-08:0:3.7e+03
chr18	50000000	50100000	Tnfaip8:-100Kb:7.6e-09:8.7e-10:0:4e+03
chr18	50100000	50200000	Hsd17b4:-100Kb:2.7e-11:1.5e-12:0:4.7e+03
chr18	50200000	50300000	Tnfaip8:100Kb:9.2e-12:5.2e-13:0:4.7e+03
chr18	60400000	60500000	Iigp1:-100Kb:2.4e-13:1.2e-14:3.8e+03:9.7e+03
chr18	60500000	60600000	F830016B08Rik:100Kb:1.3e-13:7.1e-15:3.8e+03:9.7e+03
chr18	60500000	60600000	Gm4841:100Kb:1.3e-13:7.1e-15:3.8e+03:9.7e+03
chr18	65600000	65700000	Sec11c:-300Kb:6.9e-05:8.3e-06:2.2e+03:4.8e+03
chr18	65700000	65800000	Oacyl:-100Kb:5.5e-05:2.9e-06:4.4e+03:7.2e+03
chr18	65800000	65900000	Zfp532:100Kb:4.8e-05:2.8e-06:4.4e+03:7.2e+03
chr18	65900000	66000000	Grp:-100Kb:6.5e-06:3.6e-07:4.4e+03:7.4e+03
chr18	65900000	66000000	Rax:-100Kb:6.5e-06:3.6e-07:4.4e+03:7.4e+03
chr18	66000000	66100000	Sec11c:100Kb:5.8e-06:3.5e-07:4.4e+03:7.4e+03
chr18	75500000	75600000	Gm10532:-100Kb:3.1e-12:1.8e-13:5.6e+03:1.5e+04
chr18	75600000	75700000	Smad7:100Kb:5.2e-12:3e-13:5.6e+03:1.5e+04
chr18	75700000	75800000	Smad7:200Kb:1.6e-05:1.9e-06:3.5e+03:9.5e+03
chr18	77500000	77600000	Rnf165:-300Kb:2.8e-05:1.8e-06:2.7e+03:5.8e+03
chr18	78000000	78100000	Epg5:-100Kb:4.3e-05:2.4e-06:3.7e+03:6.7e+03
chr18	78100000	78200000	Atp5a1:100Kb:3.3e-05:2.3e-06:3.7e+03:6.7e+03
chr18	78100000	78200000	Haus1:100Kb:3.3e-05:2.3e-06:3.7e+03:6.7e+03
chr18	78100000	78200000	Pstpip2:100Kb:3.3e-05:2.3e-06:3.7e+03:6.7e+03
chr18	82700000	82800000	Mir5112:-100Kb:6.6e-05:3.6e-06:4.1e+03:8.2e+03
chr18	82700000	82800000	Zfp236:-100Kb:6.6e-05:3.6e-06:4.1e+03:8.2e+03
chr18	82900000	83000000	4930592I03Rik:-100Kb:1.9e-10:1e-11:4.1e+03:1e+04
chr18	82900000	83000000	Zfp516:-100Kb:1.9e-10:1e-11:4.1e+03:1e+04
chr18	83000000	83100000	2210420H20Rik:100Kb:2.2e-10:1.2e-11:4.1e+03:1e+04
chr18	83100000	83200000	2210420H20Rik:200Kb:7e-08:7.4e-09:2.6e+03:7.8e+03
chr19	8900000	9000000	Ahnak:-100Kb:3e-06:1.7e-07:5.9e+03:1.2e+04
chr19	8900000	9000000	Eef1g:-100Kb:3e-06:1.7e-07:5.9e+03:1.2e+04
chr19	8900000	9000000	Eml3:-100Kb:3e-06:1.7e-07:5.9e+03:1.2e+04
chr19	8900000	9000000	Mta2:-100Kb:3e-06:1.7e-07:5.9e+03:1.2e+04
chr19	8900000	9000000	Rom1:-100Kb:3e-06:1.7e-07:5.9e+03:1.2e+04
chr19	8900000	9000000	Tut1:-100Kb:3e-06:1.7e-07:5.9e+03:1.2e+04
chr19	9000000	9100000	1810009A15Rik:100Kb:2.3e-06:1.4e-07:5.9e+03:1.2e+04
chr19	9000000	9100000	5730408K05Rik:100Kb:2.3e-06:1.4e-07:5.9e+03:1.2e+04
chr19	9000000	9100000	AI462493:100Kb:2.3e-06:1.4e-07:5.9e+03:1.2e+04
chr19	9000000	9100000	B3gat3:100Kb:2.3e-06:1.4e-07:5.9e+03:1.2e+04
chr19	9000000	9100000	Bscl2:100Kb:2.3e-06:1.4e-07:5.9e+03:1.2e+04
chr19	9000000	9100000	Ganab:100Kb:2.3e-06:1.4e-07:5.9e+03:1.2e+04
chr19	9000000	9100000	Gng3:100Kb:2.3e-06:1.4e-07:5.9e+03:1.2e+04
chr19	9000000	9100000	Ints5:100Kb:2.3e-06:1.4e-07:5.9e+03:1.2e+04
chr19	9000000	9100000	Lrrn4cl:100Kb:2.3e-06:1.4e-07:5.9e+03:1.2e+04
chr19	9000000	9100000	Mir5136:100Kb:2.3e-06:1.4e-07:5.9e+03:1.2e+04
chr19	9000000	9100000	Ubxn1:100Kb:2.3e-06:1.4e-07:5.9e+03:1.2e+04
chr19	10300000	10400000	Cpsf7:-200Kb:9.1e-06:1.1e-06:3e+03:1e+04
chr19	10300000	10400000	Lrrc10b:-200Kb:9.1e-06:1.1e-06:3e+03:1e+04
chr19	10300000	10400000	Ppp1r32:-200Kb:9.1e-06:1.1e-06:3e+03:1e+04
chr19	10300000	10400000	Sdhaf2:-200Kb:9.1e-06:1.1e-06:3e+03:1e+04
chr19	10400000	10500000	Cpsf7:-100Kb:1.7e-06:1e-07:5.7e+03:1.4e+04
chr19	10400000	10500000	Lrrc10b:-100Kb:1.7e-06:1e-07:5.7e+03:1.4e+04
chr19	10400000	10500000	Ppp1r32:-100Kb:1.7e-06:1e-07:5.7e+03:1.4e+04
chr19	10400000	10500000	Sdhaf2:-100Kb:1.7e-06:1e-07:5.7e+03:1.4e+04
chr19	10500000	10600000	Dagla:200Kb:2.3e-05:1.4e-06:3e+03:1e+04
chr19	10500000	10600000	Myrf:200Kb:2.3e-05:1.4e-06:3e+03:1e+04
chr19	10500000	10600000	Syt7:100Kb:1.8e-06:1e-07:5.7e+03:1.4e+04
chr19	17200000	17300000	Gcnt1:-200Kb:6.7e-08:4e-09:2.4e+03:5.6e+03
chr19	17200000	17300000	Rfk:-200Kb:6.7e-08:4e-09:2.4e+03:5.6e+03
chr19	24100000	24200000	Tjp2:-100Kb:7e-07:4e-08:4.6e+03:7.7e+03
chr19	24200000	24300000	Fam189a2:100Kb:1.2e-05:5.9e-07:4.6e+03:7.7e+03
chr19	24300000	24400000	Tjp2:100Kb:9e-05:1e-05:4.6e+03:7.1e+03
chr19	25500000	25600000	Dmrt3:-100Kb:2e-06:1.3e-07:4.6e+03:7.9e+03
chr19	25600000	25700000	Dmrt1:100Kb:1.1e-06:6.6e-08:4.6e+03:7.9e+03
chr19	28600000	28700000	D930032P07Rik:-100Kb:7.3e-05:4.1e-06:3.8e+03:5.7e+03
chr19	28600000	28700000	Glis3:-100Kb:7.3e-05:4.1e-06:3.8e+03:5.7e+03
chr19	37900000	38000000	Cyp26a1:200Kb:8.2e-05:4.8e-06:2.7e+03:5.4e+03
chr19	37900000	38000000	Cyp26c1:200Kb:8.2e-05:4.8e-06:2.7e+03:5.4e+03
chr19	45100000	45200000	Tlx1:-100Kb:9e-09:5.5e-10:7.2e+03:1.3e+04
chr19	45200000	45300000	Kazald1:100Kb:1.2e-08:7.1e-10:7.2e+03:1.3e+04
chr19	45200000	45300000	Pdzd7:100Kb:1.2e-08:7.1e-10:7.2e+03:1.3e+04
chr19	45200000	45300000	Sfxn3:100Kb:1.2e-08:7.1e-10:7.2e+03:1.3e+04
chr19	53400000	53500000	Dusp5:-200Kb:5.9e-09:3.7e-10:2.9e+03:7.8e+03
chr19	53400000	53500000	Smc3:-200Kb:5.9e-09:3.7e-10:2.9e+03:7.8e+03
chr19	53600000	53700000	Smndc1:200Kb:4.1e-09:2.8e-10:2.9e+03:7.8e+03
chr2	3600000	3700000	Cdnf:200Kb:4.8e-06:2.9e-07:2.7e+03:4.6e+03
chr2	3600000	3700000	Hspa14:200Kb:4.8e-06:2.9e-07:2.7e+03:4.6e+03
chr2	10000000	10100000	Sfmbt2:-200Kb:2.5e-06:1.3e-07:2.2e+03:4.8e+03
chr2	10200000	10300000	Atp5c1:200Kb:2.6e-06:1.4e-07:2.2e+03:4.8e+03
chr2	10200000	10300000	Itih2:200Kb:2.6e-06:1.4e-07:2.2e+03:4.8e+03
chr2	10200000	10300000	Itih5:200Kb:2.6e-06:1.4e-07:2.2e+03:4.8e+03
chr2	10200000	10300000	Kin:200Kb:2.6e-06:1.4e-07:2.2e+03:4.8e+03
chr2	17800000	17900000	A930004D18Rik:-100Kb:2.1e-06:1.1e-07:4e+03:8.2e+03
chr2	17800000	17900000	Gm17762:-100Kb:2.1e-06:1.1e-07:4e+03:8.2e+03
chr2	17800000	17900000	H2afb1:-100Kb:2.1e-06:1.1e-07:4e+03:8.2e+03
chr2	17800000	17900000	Mllt10:-100Kb:2.1e-06:1.1e-07:4e+03:8.2e+03
chr2	17800000	17900000	Skida1:-100Kb:2.1e-06:1.1e-07:4e+03:8.2e+03
chr2	25100000	25200000	Abca2:-100Kb:3.8e-09:2.2e-10:8e+03:1.7e+04
chr2	25100000	25200000	Dpp7:-100Kb:3.8e-09:2.2e-10:8e+03:1.7e+04
chr2	25100000	25200000	Entpd2:-100Kb:3.8e-09:2.2e-10:8e+03:1.7e+04
chr2	25100000	25200000	Fut7:-100Kb:3.8e-09:2.2e-10:8e+03:1.7e+04
chr2	25100000	25200000	Mir3087:-100Kb:3.8e-09:2.2e-10:8e+03:1.7e+04
chr2	25100000	25200000	Npdc1:-100Kb:3.8e-09:2.2e-10:8e+03:1.7e+04
chr2	25100000	25200000	Sapcd2:-100Kb:3.8e-09:2.2e-10:8e+03:1.7e+04
chr2	25100000	25200000	Uap1l1:-100Kb:3.8e-09:2.2e-10:8e+03:1.7e+04
chr2	25200000	25300000	AA543186:100Kb:2.2e-09:1.2e-10:8e+03:1.7e+04
chr2	25200000	25300000	Anapc2:100Kb:2.2e-09:1.2e-10:8e+03:1.7e+04
chr2	25200000	25300000	E130003G02Rik:100Kb:2.2e-09:1.2e-10:8e+03:1.7e+04
chr2	25200000	25300000	Grin1:100Kb:2.2e-09:1.2e-10:8e+03:1.7e+04
chr2	25200000	25300000	Lrrc26:100Kb:2.2e-09:1.2e-10:8e+03:1.7e+04
chr2	25200000	25300000	Man1b1:100Kb:2.2e-09:1.2e-10:8e+03:1.7e+04
chr2	25200000	25300000	Ndor1:100Kb:2.2e-09:1.2e-10:8e+03:1.7e+04
chr2	25200000	25300000	Ssna1:100Kb:2.2e-09:1.2e-10:8e+03:1.7e+04
chr2	25200000	25300000	Tmem203:100Kb:2.2e-09:1.2e-10:8e+03:1.7e+04
chr2	25200000	25300000	Tmem210:100Kb:2.2e-09:1.2e-10:8e+03:1.7e+04
chr2	25200000	25300000	Tprn:100Kb:2.2e-09:1.2e-10:8e+03:1.7e+04
chr2	30300000	30400000	1700001O22Rik:-300Kb:8.1e-14:4.9e-15:4.1e+03:1.6e+04
chr2	30300000	30400000	Asb6:-300Kb:8.1e-14:4.9e-15:4.1e+03:1.6e+04
chr2	30300000	30400000	Ntmt1:-300Kb:8.1e-14:4.9e-15:4.1e+03:1.6e+04
chr2	30600000	30700000	Ier5l:300Kb:1.4e-14:7.8e-16:4.1e+03:1.6e+04
chr2	57100000	57200000	4930555B11Rik:100Kb:1.7e-05:8.7e-07:3.4e+03:5.7e+03
chr2	57100000	57200000	BB557941:100Kb:1.7e-05:8.7e-07:3.4e+03:5.7e+03
chr2	57100000	57200000	Gpd2:100Kb:1.7e-05:8.7e-07:3.4e+03:5.7e+03
chr2	59500000	59600000	Tanc1:100Kb:6.9e-09:3.7e-10:3.9e+03:7.4e+03
chr2	65200000	65300000	Scn3a:-200Kb:1.8e-07:9.7e-09:2.2e+03:5e+03
chr2	65400000	65500000	Slc38a11:200Kb:1.5e-07:9e-09:2.2e+03:5e+03
chr2	71200000	71300000	Dlx1:-100Kb:3.1e-11:2.1e-12:9.7e+02:8e+03
chr2	71200000	71300000	Dlx1as:-100Kb:3.1e-11:2.1e-12:9.7e+02:8e+03
chr2	71200000	71300000	Dlx2:-100Kb:3.1e-11:2.1e-12:9.7e+02:8e+03
chr2	71300000	71400000	Hat1:100Kb:4.1e-11:2.4e-12:9.7e+02:8e+03
chr2	71300000	71400000	Metap1d:100Kb:4.1e-11:2.4e-12:9.7e+02:8e+03
chr2	71300000	71400000	Slc25a12:100Kb:4.1e-11:2.4e-12:9.7e+02:8e+03
chr2	74400000	74500000	1700109F18Rik:-100Kb:1.4e-05:2.8e-06:4e+03:7.8e+03
chr2	74400000	74500000	Hoxd10:-100Kb:1.4e-05:2.8e-06:4e+03:7.8e+03
chr2	74400000	74500000	Hoxd11:-100Kb:1.4e-05:2.8e-06:4e+03:7.8e+03
chr2	74400000	74500000	Hoxd12:-100Kb:1.4e-05:2.8e-06:4e+03:7.8e+03
chr2	74400000	74500000	Hoxd13:-100Kb:1.4e-05:2.8e-06:4e+03:7.8e+03
chr2	74400000	74500000	Hoxd3:-100Kb:1.4e-05:2.8e-06:4e+03:7.8e+03
chr2	74400000	74500000	Hoxd4:-100Kb:1.4e-05:2.8e-06:4e+03:7.8e+03
chr2	74400000	74500000	Hoxd8:-100Kb:1.4e-05:2.8e-06:4e+03:7.8e+03
chr2	74400000	74500000	Hoxd9:-100Kb:1.4e-05:2.8e-06:4e+03:7.8e+03
chr2	74400000	74500000	Mir10b:-100Kb:1.4e-05:2.8e-06:4e+03:7.8e+03
chr2	74500000	74600000	Evx2:100Kb:4.4e-05:2.4e-06:4e+03:7.8e+03
chr2	74500000	74600000	Lnp:100Kb:4.4e-05:2.4e-06:4e+03:7.8e+03
chr2	74600000	74700000	1700109F18Rik:100Kb:2.9e-05:1.2e-05:4e+03:7.6e+03
chr2	74600000	74700000	Hoxd10:100Kb:2.9e-05:1.2e-05:4e+03:7.6e+03
chr2	74600000	74700000	Hoxd11:100Kb:2.9e-05:1.2e-05:4e+03:7.6e+03
chr2	74600000	74700000	Hoxd12:100Kb:2.9e-05:1.2e-05:4e+03:7.6e+03
chr2	74600000	74700000	Hoxd13:100Kb:2.9e-05:1.2e-05:4e+03:7.6e+03
chr2	74600000	74700000	Hoxd3:100Kb:2.9e-05:1.2e-05:4e+03:7.6e+03
chr2	74600000	74700000	Hoxd4:100Kb:2.9e-05:1.2e-05:4e+03:7.6e+03
chr2	74600000	74700000	Hoxd8:100Kb:2.9e-05:1.2e-05:4e+03:7.6e+03
chr2	74600000	74700000	Hoxd9:100Kb:2.9e-05:1.2e-05:4e+03:7.6e+03
chr2	74600000	74700000	Mir10b:100Kb:2.9e-05:1.2e-05:4e+03:7.6e+03
chr2	74800000	74900000	1700109F18Rik:300Kb:2.9e-05:1e-05:2.3e+03:5.8e+03
chr2	74800000	74900000	Hoxd10:300Kb:2.9e-05:1e-05:2.3e+03:5.8e+03
chr2	74800000	74900000	Hoxd11:300Kb:2.9e-05:1e-05:2.3e+03:5.8e+03
chr2	74800000	74900000	Hoxd12:300Kb:2.9e-05:1e-05:2.3e+03:5.8e+03
chr2	74800000	74900000	Hoxd13:300Kb:2.9e-05:1e-05:2.3e+03:5.8e+03
chr2	74800000	74900000	Hoxd3:300Kb:2.9e-05:1e-05:2.3e+03:5.8e+03
chr2	74800000	74900000	Hoxd4:300Kb:2.9e-05:1e-05:2.3e+03:5.8e+03
chr2	74800000	74900000	Hoxd8:300Kb:2.9e-05:1e-05:2.3e+03:5.8e+03
chr2	74800000	74900000	Hoxd9:300Kb:2.9e-05:1e-05:2.3e+03:5.8e+03
chr2	74800000	74900000	Mir10b:300Kb:2.9e-05:1e-05:2.3e+03:5.8e+03
chr2	74900000	75000000	1700109F18Rik:400Kb:5e-07:5.1e-08:1.9e+03:6.4e+03
chr2	74900000	75000000	Hoxd10:400Kb:5e-07:5.1e-08:1.9e+03:6.4e+03
chr2	74900000	75000000	Hoxd11:400Kb:5e-07:5.1e-08:1.9e+03:6.4e+03
chr2	74900000	75000000	Hoxd12:400Kb:5e-07:5.1e-08:1.9e+03:6.4e+03
chr2	74900000	75000000	Hoxd13:400Kb:5e-07:5.1e-08:1.9e+03:6.4e+03
chr2	74900000	75000000	Hoxd3:400Kb:5e-07:5.1e-08:1.9e+03:6.4e+03
chr2	74900000	75000000	Hoxd4:400Kb:5e-07:5.1e-08:1.9e+03:6.4e+03
chr2	74900000	75000000	Hoxd8:400Kb:5e-07:5.1e-08:1.9e+03:6.4e+03
chr2	74900000	75000000	Hoxd9:400Kb:5e-07:5.1e-08:1.9e+03:6.4e+03
chr2	74900000	75000000	Mir10b:400Kb:5e-07:5.1e-08:1.9e+03:6.4e+03
chr2	81500000	81600000	Zfp804a:-300Kb:3.1e-05:1.8e-06:1.7e+03:3.4e+03
chr2	90500000	90600000	Agbl2:-100Kb:1.5e-08:8.1e-10:0:8.2e+03
chr2	90500000	90600000	Mtch2:-100Kb:1.5e-08:8.1e-10:0:8.2e+03
chr2	90600000	90700000	Fnbp4:100Kb:5.6e-09:3.3e-10:0:8.2e+03
chr2	90600000	90700000	Nup160:100Kb:5.6e-09:3.3e-10:0:8.2e+03
chr2	101900000	102000000	Ldlrad3:-100Kb:6.5e-07:3.4e-08:3.5e+03:6.8e+03
chr2	110000000	110100000	Gm13939:300Kb:2e-05:1.1e-06:1.8e+03:4.1e+03
chr2	110000000	110100000	Lgr4:300Kb:2e-05:1.1e-06:1.8e+03:4.1e+03
chr2	110000000	110100000	Lin7c:300Kb:2e-05:1.1e-06:1.8e+03:4.1e+03
chr2	128900000	129000000	A730036I17Rik:-100Kb:2.5e-12:1.3e-13:4.7e+03:9.3e+03
chr2	128900000	129000000	AI847159:-100Kb:2.5e-12:1.3e-13:4.7e+03:9.3e+03
chr2	128900000	129000000	Slc20a1:-100Kb:2.5e-12:1.3e-13:4.7e+03:9.3e+03
chr2	129000000	129100000	Chchd5:100Kb:8.2e-11:4.9e-12:4.7e+03:9.3e+03
chr2	129000000	129100000	Polr1b:100Kb:8.2e-11:4.9e-12:4.7e+03:9.3e+03
chr2	130900000	131000000	Ap5s1:-100Kb:1.8e-05:9.2e-07:5.2e+03:8.8e+03
chr2	130900000	131000000	Cdc25b:-100Kb:1.8e-05:9.2e-07:5.2e+03:8.8e+03
chr2	130900000	131000000	Cenpb:-100Kb:1.8e-05:9.2e-07:5.2e+03:8.8e+03
chr2	130900000	131000000	Mavs:-100Kb:1.8e-05:9.2e-07:5.2e+03:8.8e+03
chr2	130900000	131000000	Pank2:-100Kb:1.8e-05:9.2e-07:5.2e+03:8.8e+03
chr2	130900000	131000000	Spef1:-100Kb:1.8e-05:9.2e-07:5.2e+03:8.8e+03
chr2	131000000	131100000	1700037H04Rik:100Kb:1.1e-05:5.6e-07:5.2e+03:8.8e+03
chr2	131000000	131100000	Hspa12b:100Kb:1.1e-05:5.6e-07:5.2e+03:8.8e+03
chr2	131000000	131100000	Siglec1:100Kb:1.1e-05:5.6e-07:5.2e+03:8.8e+03
chr2	143700000	143800000	Gm5535:-300Kb:2.4e-06:1.6e-07:2.5e+03:5.8e+03
chr2	143700000	143800000	Mgme1:-300Kb:2.4e-06:1.6e-07:2.5e+03:5.8e+03
chr2	143700000	143800000	Snord17:-300Kb:2.4e-06:1.6e-07:2.5e+03:5.8e+03
chr2	143700000	143800000	Snx5:-300Kb:2.4e-06:1.6e-07:2.5e+03:5.8e+03
chr2	143900000	144000000	Gm5535:-100Kb:1.6e-05:2e-06:4.7e+03:7.6e+03
chr2	143900000	144000000	Mgme1:-100Kb:1.6e-05:2e-06:4.7e+03:7.6e+03
chr2	143900000	144000000	Snord17:-100Kb:1.6e-05:2e-06:4.7e+03:7.6e+03
chr2	143900000	144000000	Snx5:-100Kb:1.6e-05:2e-06:4.7e+03:7.6e+03
chr2	144000000	144100000	Dstn:300Kb:5.6e-05:3e-06:2.5e+03:5.8e+03
chr2	144100000	144200000	LOC171588:-100Kb:2.6e-05:1.3e-06:4.7e+03:7.7e+03
chr2	144100000	144200000	Zfp133-ps:-100Kb:2.6e-05:1.3e-06:4.7e+03:7.7e+03
chr2	144200000	144300000	Csrp2bp:100Kb:2.5e-05:1.4e-06:4.7e+03:7.7e+03
chr2	144200000	144300000	Ovol2:100Kb:2.5e-05:1.4e-06:4.7e+03:7.7e+03
chr2	144200000	144300000	Pet117:100Kb:2.5e-05:1.4e-06:4.7e+03:7.7e+03
chr2	152500000	152600000	Bcl2l1:-100Kb:2.6e-08:1.4e-09:7.8e+03:1.4e+04
chr2	152500000	152600000	Tpx2:-100Kb:2.6e-08:1.4e-09:7.8e+03:1.4e+04
chr2	154300000	154400000	Cbfa2t2:100Kb:1.7e-10:9.3e-12:5.5e+03:1e+04
chr2	154300000	154400000	Snta1:100Kb:1.7e-10:9.3e-12:5.5e+03:1e+04
chr2	154400000	154500000	Cbfa2t2:200Kb:1.5e-05:1.6e-06:3.5e+03:6.7e+03
chr2	154400000	154500000	Snta1:200Kb:1.5e-05:1.6e-06:3.5e+03:6.7e+03
chr2	160400000	160500000	Emilin3:-300Kb:8.2e-05:4.4e-06:2e+03:4.5e+03
chr2	160400000	160500000	Lpin3:-300Kb:8.2e-05:4.4e-06:2e+03:4.5e+03
chr2	160400000	160500000	Plcg1:-100Kb:1.3e-05:7e-07:3.9e+03:6.7e+03
chr2	160500000	160600000	Top1:100Kb:1e-05:6e-07:3.9e+03:6.7e+03
chr2	160700000	160800000	Top1:300Kb:4.1e-05:4.9e-06:2e+03:4.5e+03
chr2	162800000	162900000	Gtsf1l:-100Kb:9.9e-05:5.8e-06:6.3e+03:9.3e+03
chr2	162900000	163000000	Ift52:100Kb:3.4e-05:2e-06:6.3e+03:9.3e+03
chr2	162900000	163000000	Mybl2:100Kb:3.4e-05:2e-06:6.3e+03:9.3e+03
chr2	162900000	163000000	Sgk2:100Kb:3.4e-05:2e-06:6.3e+03:9.3e+03
chr2	168600000	168700000	Atp9a:100Kb:1.9e-07:9.9e-09:9.2e+03:1.7e+04
chr2	168600000	168700000	Sall4:100Kb:1.9e-07:9.9e-09:9.2e+03:1.7e+04
chr2	170000000	170100000	Zfp217:100Kb:4.6e-06:2.5e-07:5.9e+03:1.1e+04
chr2	174600000	174700000	Gm14393:-200Kb:1.9e-06:2.3e-07:2.4e+02:3.3e+03
chr2	174900000	175000000	Gm14393:100Kb:2.5e-08:1.5e-09:0:3.6e+03
chr2	177300000	177400000	Gm14403:100Kb:2.6e-06:1.5e-07:1.9e+03:1e+04
chr2	177300000	177400000	Gm14420:100Kb:2.6e-06:1.5e-07:1.9e+03:1e+04
chr2	179600000	179700000	4921531C22Rik:-100Kb:4.7e-06:2.5e-07:4.5e+03:9.5e+03
chr2	179600000	179700000	Adrm1:-300Kb:3.9e-05:2.5e-06:1.6e+03:6.3e+03
chr2	179600000	179700000	Lama5:-300Kb:3.9e-05:2.5e-06:1.6e+03:6.3e+03
chr2	179600000	179700000	Lsm14b:-100Kb:4.7e-06:2.5e-07:4.5e+03:9.5e+03
chr2	179600000	179700000	Mir3091:-300Kb:3.9e-05:2.5e-06:1.6e+03:6.3e+03
chr2	179600000	179700000	Psma7:-100Kb:4.7e-06:2.5e-07:4.5e+03:9.5e+03
chr2	179600000	179700000	Rps21:-300Kb:3.9e-05:2.5e-06:1.6e+03:6.3e+03
chr2	179600000	179700000	Ss18l1:-100Kb:4.7e-06:2.5e-07:4.5e+03:9.5e+03
chr2	179600000	179700000	Taf4a:-100Kb:4.7e-06:2.5e-07:4.5e+03:9.5e+03
chr3	20300000	20400000	Agtr1b:100Kb:2.3e-05:1.3e-06:3.8e+03:6e+03
chr3	30500000	30600000	Samd7:-100Kb:3.9e-08:2.5e-09:0:6.1e+03
chr3	30500000	30600000	Sec62:-100Kb:3.9e-08:2.5e-09:0:6.1e+03
chr3	30600000	30700000	Lrrc34:100Kb:3e-08:1.9e-09:0:6.1e+03
chr3	30600000	30700000	Lrriq4:100Kb:3e-08:1.9e-09:0:6.1e+03
chr3	30600000	30700000	Mynn:100Kb:3e-08:1.9e-09:0:6.1e+03
chr3	34500000	34600000	Gm3143:-100Kb:0:0:3.8e+03:9.8e+03
chr3	34600000	34700000	Mir1897:100Kb:0:0:3.8e+03:9.8e+03
chr3	34600000	34700000	Sox2:100Kb:0:0:3.8e+03:9.8e+03
chr3	37500000	37600000	Gm5148:-100Kb:7.6e-12:4e-13:3e+03:6.9e+03
chr3	37600000	37700000	Spry1:100Kb:5.2e-11:3.1e-12:3e+03:6.9e+03
chr3	37800000	37900000	Spry1:300Kb:1.4e-05:1.7e-06:1.8e+03:4.4e+03
chr3	51000000	51100000	Elf2:-100Kb:3.5e-09:2e-10:4.5e+03:8.5e+03
chr3	51100000	51200000	4930577N17Rik:100Kb:5.4e-10:2.7e-11:4.5e+03:8.5e+03
chr3	51100000	51200000	Ccrn4l:100Kb:5.4e-10:2.7e-11:4.5e+03:8.5e+03
chr3	51300000	51400000	Mgst2:-100Kb:9.2e-07:5.2e-08:4.5e+03:8e+03
chr3	51400000	51500000	5031434O11Rik:100Kb:7.4e-07:3.9e-08:4.5e+03:8e+03
chr3	51400000	51500000	Setd7:100Kb:7.4e-07:3.9e-08:4.5e+03:8e+03
chr3	54600000	54700000	Sertm1:-100Kb:8.9e-05:5e-06:0:3.9e+03
chr3	54700000	54800000	Rfxap:100Kb:7e-05:5.5e-06:0:3.9e+03
chr3	54800000	54900000	Rfxap:200Kb:7e-05:7.8e-06:0:3.8e+03
chr3	67200000	67300000	Mfsd1:-100Kb:2.1e-05:1.2e-06:3.2e+03:5e+03
chr3	67200000	67300000	Rarres1:-100Kb:2.1e-05:1.2e-06:3.2e+03:5e+03
chr3	67300000	67400000	Gfm1:100Kb:1.2e-05:6.2e-07:3.2e+03:5e+03
chr3	67300000	67400000	Lxn:100Kb:1.2e-05:6.2e-07:3.2e+03:5e+03
chr3	79200000	79300000	4921511C10Rik:200Kb:7.8e-05:4.5e-06:2.4e+03:5.5e+03
chr3	87500000	87600000	Crabp2:-200Kb:6.4e-05:6.9e-06:1.9e+03:7.8e+03
chr3	87500000	87600000	Hdgf:-200Kb:6.4e-05:6.9e-06:1.9e+03:7.8e+03
chr3	87500000	87600000	Insrr:-100Kb:3.1e-05:3.4e-06:4.5e+03:1e+04
chr3	87500000	87600000	Isg20l2:-200Kb:6.4e-05:6.9e-06:1.9e+03:7.8e+03
chr3	87500000	87600000	Mrpl24:-200Kb:6.4e-05:6.9e-06:1.9e+03:7.8e+03
chr3	87500000	87600000	Nes:-200Kb:6.4e-05:6.9e-06:1.9e+03:7.8e+03
chr3	87500000	87600000	Prcc:-100Kb:3.1e-05:3.4e-06:4.5e+03:1e+04
chr3	87500000	87600000	Rrnad1:-200Kb:6.4e-05:6.9e-06:1.9e+03:7.8e+03
chr3	87500000	87600000	Sh2d2a:-100Kb:3.1e-05:3.4e-06:4.5e+03:1e+04
chr3	87600000	87700000	Crabp2:-100Kb:6.4e-05:3.7e-06:4.6e+03:1.1e+04
chr3	87600000	87700000	Hdgf:-100Kb:6.4e-05:3.7e-06:4.6e+03:1.1e+04
chr3	87600000	87700000	Isg20l2:-100Kb:6.4e-05:3.7e-06:4.6e+03:1.1e+04
chr3	87600000	87700000	Lrrc71:100Kb:2.3e-05:2.8e-06:4.5e+03:1e+04
chr3	87600000	87700000	Mrpl24:-100Kb:6.4e-05:3.7e-06:4.6e+03:1.1e+04
chr3	87600000	87700000	Nes:-100Kb:6.4e-05:3.7e-06:4.6e+03:1.1e+04
chr3	87600000	87700000	Ntrk1:100Kb:2.3e-05:2.8e-06:4.5e+03:1e+04
chr3	87600000	87700000	Pear1:100Kb:2.3e-05:2.8e-06:4.5e+03:1e+04
chr3	87600000	87700000	Rrnad1:-100Kb:6.4e-05:3.7e-06:4.6e+03:1.1e+04
chr3	87700000	87800000	Insrr:100Kb:3.1e-05:1.8e-06:4.6e+03:1.1e+04
chr3	87700000	87800000	Lrrc71:200Kb:2.3e-05:2.8e-06:1.9e+03:7.8e+03
chr3	87700000	87800000	Ntrk1:200Kb:2.3e-05:2.8e-06:1.9e+03:7.8e+03
chr3	87700000	87800000	Pear1:200Kb:2.3e-05:2.8e-06:1.9e+03:7.8e+03
chr3	87700000	87800000	Prcc:100Kb:3.1e-05:1.8e-06:4.6e+03:1.1e+04
chr3	87700000	87800000	Sh2d2a:100Kb:3.1e-05:1.8e-06:4.6e+03:1.1e+04
chr3	96300000	96400000	6330549D23Rik:-100Kb:3.7e-08:1.9e-09:9.1e+03:1.7e+04
chr3	96300000	96400000	Ankrd34a:-100Kb:3.7e-08:1.9e-09:9.1e+03:1.7e+04
chr3	96300000	96400000	Ankrd35:-100Kb:3.7e-08:1.9e-09:9.1e+03:1.7e+04
chr3	96300000	96400000	Itga10:-100Kb:3.7e-08:1.9e-09:9.1e+03:1.7e+04
chr3	96300000	96400000	Lix1l:-100Kb:3.7e-08:1.9e-09:9.1e+03:1.7e+04
chr3	96300000	96400000	Pex11b:-100Kb:3.7e-08:1.9e-09:9.1e+03:1.7e+04
chr3	96300000	96400000	Rbm8a:-100Kb:3.7e-08:1.9e-09:9.1e+03:1.7e+04
chr3	96400000	96500000	Gm15441:100Kb:5.4e-08:2.8e-09:9.1e+03:1.7e+04
chr3	96400000	96500000	Hfe2:100Kb:5.4e-08:2.8e-09:9.1e+03:1.7e+04
chr3	96400000	96500000	Polr3gl:100Kb:5.4e-08:2.8e-09:9.1e+03:1.7e+04
chr3	96400000	96500000	Txnip:100Kb:5.4e-08:2.8e-09:9.1e+03:1.7e+04
chr3	102800000	102900000	Bcas2:-100Kb:1.1e-06:6.6e-08:5.3e+03:9.5e+03
chr3	102800000	102900000	Dennd2c:-100Kb:1.1e-06:6.6e-08:5.3e+03:9.5e+03
chr3	102900000	103000000	Ampd1:100Kb:2.4e-06:1.4e-07:5.3e+03:9.5e+03
chr3	102900000	103000000	Csde1:100Kb:2.4e-06:1.4e-07:5.3e+03:9.5e+03
chr3	102900000	103000000	Nras:100Kb:2.4e-06:1.4e-07:5.3e+03:9.5e+03
chr3	104700000	104800000	Fam19a3:200Kb:4.3e-05:5.4e-06:3.1e+03:5.5e+03
chr3	104700000	104800000	Ppm1j:200Kb:4.3e-05:5.4e-06:3.1e+03:5.5e+03
chr3	104700000	104800000	Rhoc:200Kb:4.3e-05:5.4e-06:3.1e+03:5.5e+03
chr3	104800000	104900000	Fam19a3:300Kb:1.3e-05:8.5e-07:2.3e+03:5e+03
chr3	104800000	104900000	Ppm1j:300Kb:1.3e-05:8.5e-07:2.3e+03:5e+03
chr3	104800000	104900000	Rhoc:300Kb:1.3e-05:8.5e-07:2.3e+03:5e+03
chr3	121200000	121300000	F3:-200Kb:1.4e-05:7.2e-07:3.1e+03:6e+03
chr3	121400000	121500000	Slc44a3:200Kb:3.3e-06:1.9e-07:3.1e+03:6e+03
chr3	129300000	129400000	Elovl6:100Kb:1.7e-10:9.1e-12:4e+03:8.7e+03
chr3	133100000	133200000	Tet2:-100Kb:2.2e-05:1.3e-06:3.7e+03:6.6e+03
chr3	144400000	144500000	Clca3:-200Kb:4.2e-06:2.2e-07:2.5e+03:5.3e+03
chr3	144400000	144500000	Clca6:-200Kb:4.2e-06:2.2e-07:2.5e+03:5.3e+03
chr3	144600000	144700000	Clca1:200Kb:4.8e-07:2.9e-08:2.5e+03:5.3e+03
chr3	144600000	144700000	Clca2:200Kb:4.8e-07:2.9e-08:2.5e+03:5.3e+03
chr4	10800000	10900000	Plekhf2:-100Kb:1e-07:5.8e-09:4.5e+03:1.1e+04
chr4	10900000	11000000	2610301B20Rik:100Kb:8.2e-08:4.4e-09:4.5e+03:1.1e+04
chr4	24500000	24600000	Mms22l:100Kb:1.4e-05:7e-07:2.2e+03:3.7e+03
chr4	32800000	32900000	Ankrd6:-200Kb:1.2e-09:7.2e-11:3.1e+03:7.8e+03
chr4	32800000	32900000	Rragd:-200Kb:1.2e-09:7.2e-11:3.1e+03:7.8e+03
chr4	34700000	34800000	2410114N07Rik:-100Kb:1.4e-05:7.9e-07:3.3e+03:6.1e+03
chr4	34700000	34800000	Cga:-100Kb:1.4e-05:7.9e-07:3.3e+03:6.1e+03
chr4	34700000	34800000	Zfp292:-100Kb:1.4e-05:7.9e-07:3.3e+03:6.1e+03
chr4	34800000	34900000	Gm136:100Kb:1.7e-05:8.4e-07:3.3e+03:6.1e+03
chr4	34800000	34900000	Smim8:100Kb:1.7e-05:8.4e-07:3.3e+03:6.1e+03
chr4	36700000	36800000	Mir873:100Kb:7.2e-05:4.1e-06:2.9e+03:4.5e+03
chr4	46600000	46700000	Anks6:-400Kb:9.9e-07:6e-08:5.9e+02:4.7e+03
chr4	46600000	46700000	Gabbr2:-400Kb:9.9e-07:6e-08:5.9e+02:4.7e+03
chr4	47000000	47100000	Coro2a:400Kb:5.7e-06:3.5e-07:5.9e+02:4.7e+03
chr4	47000000	47100000	Tbc1d2:400Kb:5.7e-06:3.5e-07:5.9e+02:4.7e+03
chr4	48500000	48600000	Murc:-100Kb:8.4e-08:4.3e-09:3.7e+03:6.2e+03
chr4	48600000	48700000	Msantd3:100Kb:2.6e-07:1.3e-08:3.7e+03:6.2e+03
chr4	48600000	48700000	Tmeff1:100Kb:2.6e-07:1.3e-08:3.7e+03:6.2e+03
chr4	55000000	55100000	Zfp462:100Kb:1.7e-06:1.2e-07:3.6e+03:5.9e+03
chr4	55300000	55400000	Gm12505:-100Kb:8.2e-05:4.4e-06:3.4e+03:5.2e+03
chr4	55400000	55500000	Rad23b:100Kb:5.7e-05:3e-06:3.4e+03:5.2e+03
chr4	60400000	60500000	Mup17:-800Kb:2.1e-05:1.3e-06:2e+02:4.8e+03
chr4	61900000	62000000	Cdc26:-100Kb:9.6e-05:1.2e-05:9.8e+02:5.1e+03
chr4	61900000	62000000	Fkbp15:-100Kb:9.6e-05:1.2e-05:9.8e+02:5.1e+03
chr4	61900000	62000000	Prpf4:-100Kb:9.6e-05:1.2e-05:9.8e+02:5.1e+03
chr4	61900000	62000000	Rnf183:-100Kb:9.6e-05:1.2e-05:9.8e+02:5.1e+03
chr4	61900000	62000000	Slc31a1:-100Kb:9.6e-05:1.2e-05:9.8e+02:5.1e+03
chr4	62000000	62100000	4933430I17Rik:-100Kb:1.3e-07:7.2e-09:3.4e+02:5.8e+03
chr4	62000000	62100000	Alad:-100Kb:1.3e-07:7.2e-09:3.4e+02:5.8e+03
chr4	62000000	62100000	Bspry:-100Kb:1.3e-07:7.2e-09:3.4e+02:5.8e+03
chr4	62000000	62100000	Hdhd3:-100Kb:1.3e-07:7.2e-09:3.4e+02:5.8e+03
chr4	62000000	62100000	Pole3:-100Kb:1.3e-07:7.2e-09:3.4e+02:5.8e+03
chr4	62000000	62100000	Wdr31:-100Kb:1.3e-07:7.2e-09:3.4e+02:5.8e+03
chr4	62100000	62200000	Cdc26:100Kb:9e-08:5.7e-09:3.4e+02:5.8e+03
chr4	62100000	62200000	Fkbp15:100Kb:9e-08:5.7e-09:3.4e+02:5.8e+03
chr4	62100000	62200000	Prpf4:100Kb:9e-08:5.7e-09:3.4e+02:5.8e+03
chr4	62100000	62200000	Rnf183:100Kb:9e-08:5.7e-09:3.4e+02:5.8e+03
chr4	62100000	62200000	Slc31a1:100Kb:9e-08:5.7e-09:3.4e+02:5.8e+03
chr4	71700000	71800000	C630043F03Rik:-100Kb:8.5e-11:4.4e-12:2.8e+03:5.7e+03
chr4	71700000	71800000	Tle1:-100Kb:8.5e-11:4.4e-12:2.8e+03:5.7e+03
chr4	80600000	80700000	Lurap1l:100Kb:4.6e-06:2.6e-07:3.2e+03:4.9e+03
chr4	82000000	82100000	Nfib:-100Kb:6.2e-06:3.3e-07:3.2e+03:6.6e+03
chr4	86200000	86300000	Dennd4c:-100Kb:1.6e-06:8.1e-08:3.3e+03:6.1e+03
chr4	86200000	86300000	Plin2:-100Kb:1.6e-06:8.1e-08:3.3e+03:6.1e+03
chr4	86300000	86400000	Fam154a:100Kb:1.2e-06:6.6e-08:3.3e+03:6.1e+03
chr4	86300000	86400000	Haus6:100Kb:1.2e-06:6.6e-08:3.3e+03:6.1e+03
chr4	86300000	86400000	Rraga:100Kb:1.2e-06:6.6e-08:3.3e+03:6.1e+03
chr4	86300000	86400000	Scarna8:100Kb:1.2e-06:6.6e-08:3.3e+03:6.1e+03
chr4	98400000	98500000	Usp1:-100Kb:3.1e-06:1.7e-07:3.7e+03:7e+03
chr4	98500000	98600000	A730085A09Rik:100Kb:5e-06:2.5e-07:3.7e+03:7e+03
chr4	98500000	98600000	Kank4:100Kb:5e-06:2.5e-07:3.7e+03:7e+03
chr4	99200000	99300000	Alg6:-100Kb:6.4e-05:3.6e-06:3.5e+03:6.6e+03
chr4	99200000	99300000	Foxd3:-100Kb:6.4e-05:3.6e-06:3.5e+03:6.6e+03
chr4	100600000	100700000	Cachd1:200Kb:5.3e-07:2.9e-08:2.5e+03:5.4e+03
chr4	102600000	102700000	Slc35d1:-200Kb:9.4e-05:5.2e-06:1.9e+03:3.3e+03
chr4	104900000	105000000	Ppap2b:100Kb:4.7e-07:2.4e-08:3.7e+03:9.1e+03
chr4	106500000	106600000	Cdcp2:-200Kb:1.4e-05:7.4e-07:3.8e+03:7.8e+03
chr4	106500000	106600000	Cyb5rl:-200Kb:1.4e-05:7.4e-07:3.8e+03:7.8e+03
chr4	106500000	106600000	Ldlrad1:-300Kb:4.6e-05:2.5e-06:3e+03:6.7e+03
chr4	106500000	106600000	Mrpl37:-200Kb:1.4e-05:7.4e-07:3.8e+03:7.8e+03
chr4	106500000	106600000	Tceanc2:-300Kb:4.6e-05:2.5e-06:3e+03:6.7e+03
chr4	106500000	106600000	Tmem59:-300Kb:4.6e-05:2.5e-06:3e+03:6.7e+03
chr4	106600000	106700000	Ssbp3:100Kb:3.2e-08:1.9e-09:6e+03:1.1e+04
chr4	106700000	106800000	Ssbp3:200Kb:4.3e-06:5e-07:3.8e+03:7.8e+03
chr4	106800000	106900000	Ssbp3:300Kb:8.8e-06:1.5e-06:3e+03:6.7e+03
chr4	111600000	111700000	Skint4:-100Kb:4.5e-05:2.4e-06:2.6e+03:7.2e+03
chr4	111700000	111800000	Skint1:100Kb:2e-05:1.2e-06:2.6e+03:7.2e+03
chr4	111700000	111800000	Skint7:100Kb:2e-05:1.2e-06:2.6e+03:7.2e+03
chr4	112900000	113000000	Skint5:-700Kb:2.4e-06:1.2e-07:1.2e+03:3.5e+04
chr4	113600000	113700000	Skint6:700Kb:6.4e-06:3.3e-07:1.2e+03:3.5e+04
chr4	122900000	123000000	Bmp8a:-100Kb:2.8e-06:1.5e-07:6.6e+03:1.1e+04
chr4	122900000	123000000	D830031N03Rik:-100Kb:2.8e-06:1.5e-07:6.6e+03:1.1e+04
chr4	122900000	123000000	Oxct2a:-100Kb:2.8e-06:1.5e-07:6.6e+03:1.1e+04
chr4	123000000	123100000	Heyl:100Kb:3.3e-06:1.8e-07:6.6e+03:1.1e+04
chr4	123000000	123100000	Pabpc4:100Kb:3.3e-06:1.8e-07:6.6e+03:1.1e+04
chr4	124000000	124100000	Fhl3:-300Kb:1.5e-05:2.7e-06:1.1e+03:6.4e+03
chr4	124000000	124100000	Pou3f1:-300Kb:1.5e-05:2.7e-06:1.1e+03:6.4e+03
chr4	124000000	124100000	Sf3a3:-300Kb:1.5e-05:2.7e-06:1.1e+03:6.4e+03
chr4	124000000	124100000	Utp11l:-300Kb:1.5e-05:2.7e-06:1.1e+03:6.4e+03
chr4	124100000	124200000	Fhl3:-200Kb:1.5e-05:2.4e-06:1.9e+03:7.2e+03
chr4	124100000	124200000	Pou3f1:-200Kb:1.5e-05:2.4e-06:1.9e+03:7.2e+03
chr4	124100000	124200000	Sf3a3:-200Kb:1.5e-05:2.4e-06:1.9e+03:7.2e+03
chr4	124100000	124200000	Utp11l:-200Kb:1.5e-05:2.4e-06:1.9e+03:7.2e+03
chr4	124300000	124400000	1700057H15Rik:200Kb:6.9e-05:3.5e-06:1.9e+03:7.2e+03
chr4	126900000	127000000	Gjb3:-100Kb:6.2e-09:3.8e-10:3.2e+03:8.9e+03
chr4	126900000	127000000	Gjb4:-100Kb:6.2e-09:3.8e-10:3.2e+03:8.9e+03
chr4	126900000	127000000	Gjb5:-100Kb:6.2e-09:3.8e-10:3.2e+03:8.9e+03
chr4	127000000	127100000	Gja4:100Kb:1.7e-08:8.8e-10:3.2e+03:8.9e+03
chr4	127000000	127100000	Smim12:100Kb:1.7e-08:8.8e-10:3.2e+03:8.9e+03
chr4	136200000	136300000	Ephb2:-100Kb:2.2e-05:1.1e-06:8.3e+03:1.5e+04
chr4	137000000	137100000	Rap1gap:-200Kb:5.8e-08:3.1e-09:3.3e+03:1.1e+04
chr4	137200000	137300000	1700013G24Rik:200Kb:9.6e-08:6.5e-09:3.3e+03:1.1e+04
chr4	137200000	137300000	Hspg2:200Kb:9.6e-08:6.5e-09:3.3e+03:1.1e+04
chr4	140900000	141000000	AI507597:-200Kb:6.2e-08:3.3e-09:5.9e+03:1.5e+04
chr4	140900000	141000000	B330016D10Rik:-200Kb:6.2e-08:3.3e-09:5.9e+03:1.5e+04
chr4	140900000	141000000	Fblim1:-200Kb:6.2e-08:3.3e-09:5.9e+03:1.5e+04
chr4	140900000	141000000	Slc25a34:-200Kb:6.2e-08:3.3e-09:5.9e+03:1.5e+04
chr4	140900000	141000000	Tmem82:-200Kb:6.2e-08:3.3e-09:5.9e+03:1.5e+04
chr4	141100000	141200000	Clcnka:200Kb:5.9e-08:3.3e-09:5.9e+03:1.5e+04
chr4	141100000	141200000	Clcnkb:200Kb:5.9e-08:3.3e-09:5.9e+03:1.5e+04
chr4	141100000	141200000	Fam131c:200Kb:5.9e-08:3.3e-09:5.9e+03:1.5e+04
chr4	141100000	141200000	Gm694:200Kb:5.9e-08:3.3e-09:5.9e+03:1.5e+04
chr4	141100000	141200000	Hspb7:200Kb:5.9e-08:3.3e-09:5.9e+03:1.5e+04
chr4	143100000	143200000	Gm13109:-400Kb:7.2e-12:3.6e-13:3.1e+03:1.9e+04
chr4	143100000	143200000	Pramef17:-400Kb:7.2e-12:3.6e-13:3.1e+03:1.9e+04
chr4	143500000	143600000	BC080695:400Kb:2.6e-12:1.5e-13:3.1e+03:1.9e+04
chr4	143500000	143600000	Gm13040:400Kb:2.6e-12:1.5e-13:3.1e+03:1.9e+04
chr4	143500000	143600000	Gm13043:400Kb:2.6e-12:1.5e-13:3.1e+03:1.9e+04
chr4	143500000	143600000	Gm13057:400Kb:2.6e-12:1.5e-13:3.1e+03:1.9e+04
chr4	143600000	143700000	C87977:-200Kb:0:0:4.1e+03:2.3e+04
chr4	143600000	143700000	Pramel5:-200Kb:0:0:4.1e+03:2.3e+04
chr4	143800000	143900000	Gm13102:200Kb:0:0:4.1e+03:2.3e+04
chr4	143800000	143900000	Pramel4:200Kb:0:0:4.1e+03:2.3e+04
chr4	146000000	146100000	Smarca5-ps:1000Kb:4.3e-06:2.6e-07:3.5e+02:5e+03
chr4	146100000	146200000	Gm13212:900Kb:1.4e-06:7.4e-08:4e+02:5.7e+03
chr4	146100000	146200000	Gm13242:900Kb:1.4e-06:7.4e-08:4e+02:5.7e+03
chr4	146300000	146400000	2610305D13Rik:-700Kb:2.9e-06:1.5e-07:1.1e+03:1.2e+04
chr4	146300000	146400000	Zfp534:-700Kb:2.9e-06:1.5e-07:1.1e+03:1.2e+04
chr4	146700000	146800000	Zfp600:600Kb:3e-05:1.6e-06:1e+03:9.2e+03
chr4	150000000	150100000	1700045H11Rik:-200Kb:1e-05:5.4e-07:4.1e+03:8.3e+03
chr4	150000000	150100000	Errfi1:-200Kb:1e-05:5.4e-07:4.1e+03:8.3e+03
chr4	150000000	150100000	Park7:-200Kb:1e-05:5.4e-07:4.1e+03:8.3e+03
chr4	150000000	150100000	Tnfrsf9:-200Kb:1e-05:5.4e-07:4.1e+03:8.3e+03
chr4	150200000	150300000	Slc45a1:200Kb:1.6e-05:8.9e-07:4.1e+03:8.3e+03
chr4	151300000	151400000	Nol9:-100Kb:2.2e-05:1.1e-06:6.4e+03:1.2e+04
chr4	151300000	151400000	Plekhg5:-100Kb:2.2e-05:1.1e-06:6.4e+03:1.2e+04
chr4	151300000	151400000	Tas1r1:-100Kb:2.2e-05:1.1e-06:6.4e+03:1.2e+04
chr4	151300000	151400000	Tnfrsf25:-100Kb:2.2e-05:1.1e-06:6.4e+03:1.2e+04
chr4	151300000	151400000	Zbtb48:-100Kb:2.2e-05:1.1e-06:6.4e+03:1.2e+04
chr4	151400000	151500000	Dnajc11:100Kb:1.3e-05:6.8e-07:6.4e+03:1.2e+04
chr4	151400000	151500000	Klhl21:100Kb:1.3e-05:6.8e-07:6.4e+03:1.2e+04
chr4	151400000	151500000	Phf13:100Kb:1.3e-05:6.8e-07:6.4e+03:1.2e+04
chr4	151400000	151500000	Thap3:100Kb:1.3e-05:6.8e-07:6.4e+03:1.2e+04
chr4	151700000	151800000	Kcnab2:-100Kb:1.4e-05:8e-07:7.1e+03:1.3e+04
chr4	151700000	151800000	Nphp4:-100Kb:1.4e-05:8e-07:7.1e+03:1.3e+04
chr4	151800000	151900000	Chd5:100Kb:8.7e-06:5e-07:7.1e+03:1.3e+04
chr5	14900000	15000000	4930572O03Rik:-200Kb:4.7e-11:2.6e-12:0:9.4e+03
chr5	14900000	15000000	Gm17019:-100Kb:1.6e-13:8.7e-15:0:1e+04
chr5	14900000	15000000	Speer4d:-200Kb:4.7e-11:2.6e-12:0:9.4e+03
chr5	14900000	15000000	Speer7-ps1:-200Kb:4.7e-11:2.6e-12:0:9.4e+03
chr5	15000000	15100000	Gm9758:100Kb:1.8e-13:9.4e-15:0:1e+04
chr5	15000000	15100000	Speer4e:100Kb:1.8e-13:9.4e-15:0:1e+04
chr5	15000000	15100000	Speer8-ps1:100Kb:1.8e-13:9.4e-15:0:1e+04
chr5	15100000	15200000	Gm9758:200Kb:2.3e-11:2.5e-12:0:9.4e+03
chr5	15100000	15200000	Speer4e:200Kb:2.3e-11:2.5e-12:0:9.4e+03
chr5	15100000	15200000	Speer8-ps1:200Kb:2.3e-11:2.5e-12:0:9.4e+03
chr5	28400000	28500000	9530036O11Rik:-300Kb:7.1e-05:4.5e-06:1.7e+03:4.6e+03
chr5	28400000	28500000	Cnpy1:-100Kb:4.4e-08:2.3e-09:3.4e+03:7e+03
chr5	28400000	28500000	Shh:-300Kb:7.1e-05:4.5e-06:1.7e+03:4.6e+03
chr5	28500000	28600000	En2:100Kb:1e-07:6.7e-09:3.4e+03:7e+03
chr5	28600000	28700000	En2:200Kb:4.3e-05:8.3e-06:2.2e+03:4.9e+03
chr5	28700000	28800000	En2:300Kb:3.1e-05:4.1e-06:1.7e+03:4.6e+03
chr5	30500000	30600000	Ccdc164:-100Kb:1e-05:5.3e-07:5.6e+03:1e+04
chr5	30600000	30700000	Ept1:100Kb:3.2e-06:1.8e-07:5.6e+03:1e+04
chr5	30600000	30700000	Gpr113:100Kb:3.2e-06:1.8e-07:5.6e+03:1e+04
chr5	31400000	31500000	Fndc4:-100Kb:1.6e-05:9.3e-07:3.3e+03:8.2e+03
chr5	31400000	31500000	Gckr:-100Kb:1.6e-05:9.3e-07:3.3e+03:8.2e+03
chr5	31400000	31500000	Ift172:-100Kb:1.6e-05:9.3e-07:3.3e+03:8.2e+03
chr5	31400000	31500000	Krtcap3:-100Kb:1.6e-05:9.3e-07:3.3e+03:8.2e+03
chr5	31400000	31500000	Nrbp1:-100Kb:1.6e-05:9.3e-07:3.3e+03:8.2e+03
chr5	31400000	31500000	Ppm1g:-100Kb:1.6e-05:9.3e-07:3.3e+03:8.2e+03
chr5	31400000	31500000	Zfp513:-100Kb:1.6e-05:9.3e-07:3.3e+03:8.2e+03
chr5	31500000	31600000	Dnajc5g:100Kb:1e-05:6.7e-07:3.3e+03:8.2e+03
chr5	31500000	31600000	Eif2b4:100Kb:1e-05:6.7e-07:3.3e+03:8.2e+03
chr5	31500000	31600000	Gtf3c2:100Kb:1e-05:6.7e-07:3.3e+03:8.2e+03
chr5	31500000	31600000	Mpv17:100Kb:1e-05:6.7e-07:3.3e+03:8.2e+03
chr5	31500000	31600000	Snx17:100Kb:1e-05:6.7e-07:3.3e+03:8.2e+03
chr5	31500000	31600000	Trim54:100Kb:1e-05:6.7e-07:3.3e+03:8.2e+03
chr5	31500000	31600000	Ucn:100Kb:1e-05:6.7e-07:3.3e+03:8.2e+03
chr5	36300000	36400000	Afap1:100Kb:3.4e-08:2.1e-09:5.5e+03:9.7e+03
chr5	76800000	76900000	Srd5a3:300Kb:3.6e-05:2.3e-06:2.2e+03:5e+03
chr5	92800000	92900000	Scarb2:-100Kb:1.5e-07:8e-09:7.9e+02:6.7e+03
chr5	92900000	93000000	Nup54:100Kb:6.6e-09:4.2e-10:7.9e+02:6.7e+03
chr5	97300000	97400000	Bmp2k:-100Kb:2.7e-07:1.4e-08:3.7e+03:6.6e+03
chr5	115900000	116000000	1110006O24Rik:-100Kb:2.5e-06:1.3e-07:6.6e+03:1.5e+04
chr5	115900000	116000000	Gcn1l1:-100Kb:2.5e-06:1.3e-07:6.6e+03:1.5e+04
chr5	115900000	116000000	Rab35:-100Kb:2.5e-06:1.3e-07:6.6e+03:1.5e+04
chr5	115900000	116000000	Rplp0:-100Kb:2.5e-06:1.3e-07:6.6e+03:1.5e+04
chr5	116000000	116100000	Pla2g1b:100Kb:3.1e-06:1.6e-07:6.6e+03:1.5e+04
chr5	116000000	116100000	Pxn:100Kb:3.1e-06:1.6e-07:6.6e+03:1.5e+04
chr5	116000000	116100000	Sirt4:100Kb:3.1e-06:1.6e-07:6.6e+03:1.5e+04
chr5	117700000	117800000	Ksr2:-100Kb:2.6e-05:1.4e-06:6.6e+03:1.2e+04
chr5	117700000	117800000	Rfc5:-100Kb:2.6e-05:1.4e-06:6.6e+03:1.2e+04
chr5	117700000	117800000	Wsb2:-100Kb:2.6e-05:1.4e-06:6.6e+03:1.2e+04
chr5	117800000	117900000	Pebp1:100Kb:1.6e-05:9.5e-07:6.6e+03:1.2e+04
chr5	117800000	117900000	Vsig10:100Kb:1.6e-05:9.5e-07:6.6e+03:1.2e+04
chr5	122300000	122400000	Ccdc63:-200Kb:5.5e-09:3.3e-10:4.9e+03:1e+04
chr5	122300000	122400000	Myl2:-200Kb:5.5e-09:3.3e-10:4.9e+03:1e+04
chr5	139300000	139400000	Heatr2:-300Kb:1.3e-05:7.2e-07:3.1e+03:7.5e+03
chr5	139300000	139400000	Prkar1b:-300Kb:1.3e-05:7.2e-07:3.1e+03:7.5e+03
chr5	139300000	139400000	Sun1:-300Kb:1.3e-05:7.2e-07:3.1e+03:7.5e+03
chr5	145700000	145800000	1700018F24Rik:-100Kb:1.9e-10:1.1e-11:2.8e+03:1.1e+04
chr5	145700000	145800000	Arpc1a:-100Kb:1.9e-10:1.1e-11:2.8e+03:1.1e+04
chr5	145700000	145800000	Arpc1b:-100Kb:1.9e-10:1.1e-11:2.8e+03:1.1e+04
chr5	145800000	145900000	Gm4871:100Kb:1.3e-10:7.4e-12:2.8e+03:1.1e+04
chr5	145800000	145900000	Kpna7:100Kb:1.3e-10:7.4e-12:2.8e+03:1.1e+04
chr5	145800000	145900000	Smurf1:100Kb:1.3e-10:7.4e-12:2.8e+03:1.1e+04
chr5	147700000	147800000	2210019I11Rik:-300Kb:1.2e-05:1.4e-06:3.1e+03:8.8e+03
chr5	147700000	147800000	Gsx1:-300Kb:1.2e-05:1.4e-06:3.1e+03:8.8e+03
chr5	147700000	147800000	Pdx1:-300Kb:1.2e-05:1.4e-06:3.1e+03:8.8e+03
chr5	147900000	148000000	2210019I11Rik:-100Kb:4.2e-07:2.6e-08:7.2e+03:1.4e+04
chr5	147900000	148000000	Gsx1:-100Kb:4.2e-07:2.6e-08:7.2e+03:1.4e+04
chr5	147900000	148000000	Pdx1:-100Kb:4.2e-07:2.6e-08:7.2e+03:1.4e+04
chr5	148000000	148100000	Gtf3a:300Kb:2.8e-05:1.8e-06:3.1e+03:8.8e+03
chr5	148000000	148100000	Mtif3:300Kb:2.8e-05:1.8e-06:3.1e+03:8.8e+03
chr6	3200000	3300000	Samd9l:-100Kb:6.5e-13:3.5e-14:4e+03:7.7e+03
chr6	3300000	3400000	Gm8579:100Kb:4.3e-13:2.2e-14:4e+03:7.7e+03
chr6	23300000	23400000	Fezf1:200Kb:5.1e-08:3.1e-09:2.2e+03:4.4e+03
chr6	29400000	29500000	Tnpo3:-100Kb:4.7e-05:2.4e-06:5.6e+03:1e+04
chr6	29500000	29600000	Atp6v1f:100Kb:5.1e-05:3.3e-06:5.6e+03:1e+04
chr6	29500000	29600000	Gm9047:100Kb:5.1e-05:3.3e-06:5.6e+03:1e+04
chr6	29500000	29600000	Irf5:100Kb:5.1e-05:3.3e-06:5.6e+03:1e+04
chr6	29500000	29600000	Kcp:100Kb:5.1e-05:3.3e-06:5.6e+03:1e+04
chr6	30000000	30100000	BB283400:-100Kb:5.5e-09:3e-10:5.6e+03:1.2e+04
chr6	30000000	30100000	Mir182:-100Kb:5.5e-09:3e-10:5.6e+03:1.2e+04
chr6	30000000	30100000	Mir183:-100Kb:5.5e-09:3e-10:5.6e+03:1.2e+04
chr6	30000000	30100000	Mir96:-100Kb:5.5e-09:3e-10:5.6e+03:1.2e+04
chr6	49000000	49100000	Igf2bp3:-100Kb:1.5e-05:8.6e-07:4.1e+03:6.9e+03
chr6	49100000	49200000	Malsu1:100Kb:1.9e-05:1.1e-06:4.1e+03:6.9e+03
chr6	64900000	65000000	Hpgds:-100Kb:4.9e-06:2.5e-07:3.3e+03:5.3e+03
chr6	65000000	65100000	Smarcad1:100Kb:2e-06:1.1e-07:3.3e+03:5.3e+03
chr6	72500000	72600000	Tcf7l1:-200Kb:4.2e-05:2.4e-06:3.3e+03:1e+04
chr6	72600000	72700000	Tcf7l1:-100Kb:7.4e-05:8.3e-06:6.2e+03:1.3e+04
chr6	72700000	72800000	Elmod3:200Kb:4.9e-05:2.6e-06:3.3e+03:1e+04
chr6	72700000	72800000	Gm15401:200Kb:4.9e-05:2.6e-06:3.3e+03:1e+04
chr6	72700000	72800000	Retsat:200Kb:4.9e-05:2.6e-06:3.3e+03:1e+04
chr6	72700000	72800000	Tgoln1:200Kb:4.9e-05:2.6e-06:3.3e+03:1e+04
chr6	72700000	72800000	Tgoln2:200Kb:4.9e-05:2.6e-06:3.3e+03:1e+04
chr6	85100000	85200000	Noto:-200Kb:6e-06:7.3e-07:3e+03:7e+03
chr6	85100000	85200000	Rab11fip5:-200Kb:6e-06:7.3e-07:3e+03:7e+03
chr6	85100000	85200000	Smyd5:-200Kb:6e-06:7.3e-07:3e+03:7e+03
chr6	85200000	85300000	Noto:-100Kb:2.1e-06:1.3e-07:5.2e+03:9.4e+03
chr6	85200000	85300000	Rab11fip5:-100Kb:2.1e-06:1.3e-07:5.2e+03:9.4e+03
chr6	85200000	85300000	Smyd5:-100Kb:2.1e-06:1.3e-07:5.2e+03:9.4e+03
chr6	85300000	85400000	Emx1:200Kb:1.5e-05:8.3e-07:3e+03:7e+03
chr6	85300000	85400000	Mir705:100Kb:2e-06:1.1e-07:5.2e+03:9.4e+03
chr6	85300000	85400000	Sfxn5:100Kb:2e-06:1.1e-07:5.2e+03:9.4e+03
chr6	87800000	87900000	Gm5577:-100Kb:6.2e-05:3.4e-06:4.6e+03:7.9e+03
chr6	87800000	87900000	H1fx:-100Kb:6.2e-05:3.4e-06:4.6e+03:7.9e+03
chr6	87800000	87900000	Rab7:-100Kb:6.2e-05:3.4e-06:4.6e+03:7.9e+03
chr6	87900000	88000000	8430410A17Rik:100Kb:3.6e-05:1.9e-06:4.6e+03:7.9e+03
chr6	87900000	88000000	Cnbp:100Kb:3.6e-05:1.9e-06:4.6e+03:7.9e+03
chr6	87900000	88000000	Copg1:100Kb:3.6e-05:1.9e-06:4.6e+03:7.9e+03
chr6	90300000	90400000	Klf15:-100Kb:3.6e-05:2e-06:4.5e+03:7.6e+03
chr6	90400000	90500000	Ccdc37:100Kb:4.5e-05:2.7e-06:4.5e+03:7.6e+03
chr6	90400000	90500000	Zxdc:100Kb:4.5e-05:2.7e-06:4.5e+03:7.6e+03
chr6	100200000	100300000	1700049E22Rik:-200Kb:7.6e-05:1e-05:2.9e+03:6.2e+03
chr6	100300000	100400000	1700049E22Rik:-100Kb:2.4e-06:1.7e-07:4.5e+03:8.5e+03
chr6	112900000	113000000	Rad18:300Kb:5.6e-05:3.1e-06:2.7e+03:5.3e+03
chr6	115500000	115600000	Cand2:-200Kb:9.1e-06:1.8e-06:2.5e+03:6.4e+03
chr6	115500000	115600000	Efcab12:-200Kb:9.1e-06:1.8e-06:2.5e+03:6.4e+03
chr6	115500000	115600000	Raf1:-100Kb:9.2e-05:1e-05:4.2e+03:7.8e+03
chr6	115500000	115600000	Rpl32:-200Kb:9.1e-06:1.8e-06:2.5e+03:6.4e+03
chr6	115500000	115600000	Snora7a:-200Kb:9.1e-06:1.8e-06:2.5e+03:6.4e+03
chr6	115500000	115600000	Tmem40:-200Kb:9.1e-06:1.8e-06:2.5e+03:6.4e+03
chr6	115600000	115700000	Cand2:-100Kb:3e-08:4e-09:4.2e+03:9e+03
chr6	115600000	115700000	Efcab12:-100Kb:3e-08:4e-09:4.2e+03:9e+03
chr6	115600000	115700000	Rpl32:-100Kb:3e-08:4e-09:4.2e+03:9e+03
chr6	115600000	115700000	Snora7a:-100Kb:3e-08:4e-09:4.2e+03:9e+03
chr6	115600000	115700000	Tmem40:-100Kb:3e-08:4e-09:4.2e+03:9e+03
chr6	115700000	115800000	H1foo:-100Kb:4e-09:2.3e-10:1.8e+03:7e+03
chr6	115700000	115800000	Ift122:-100Kb:4e-09:2.3e-10:1.8e+03:7e+03
chr6	115700000	115800000	Mbd4:-100Kb:4e-09:2.3e-10:1.8e+03:7e+03
chr6	115700000	115800000	Raf1:100Kb:5.7e-08:3.2e-09:4.2e+03:9e+03
chr6	115700000	115800000	Rho:-100Kb:4e-09:2.3e-10:1.8e+03:7e+03
chr6	115800000	115900000	Cand2:100Kb:3.4e-09:2.3e-10:1.8e+03:7e+03
chr6	115800000	115900000	Efcab12:100Kb:3.4e-09:2.3e-10:1.8e+03:7e+03
chr6	115800000	115900000	Rpl32:100Kb:3.4e-09:2.3e-10:1.8e+03:7e+03
chr6	115800000	115900000	Snora7a:100Kb:3.4e-09:2.3e-10:1.8e+03:7e+03
chr6	115800000	115900000	Tmem40:100Kb:3.4e-09:2.3e-10:1.8e+03:7e+03
chr6	122600000	122700000	Foxj2:-100Kb:4.2e-15:2.2e-16:4.4e+03:1.5e+04
chr6	122700000	122800000	Nanog:100Kb:4.1e-15:2.2e-16:4.4e+03:1.5e+04
chr6	122700000	122800000	Slc2a3:100Kb:4.1e-15:2.2e-16:4.4e+03:1.5e+04
chr6	125000000	125100000	Cd27:-100Kb:2e-07:1.1e-08:6.4e+03:1.4e+04
chr6	125000000	125100000	E130112N10Rik:-100Kb:2e-07:1.1e-08:6.4e+03:1.4e+04
chr6	125000000	125100000	Gapdh:-100Kb:2e-07:1.1e-08:6.4e+03:1.4e+04
chr6	125000000	125100000	Mrpl51:-100Kb:2e-07:1.1e-08:6.4e+03:1.4e+04
chr6	125000000	125100000	Ncapd2:-100Kb:2e-07:1.1e-08:6.4e+03:1.4e+04
chr6	125000000	125100000	Scarna10:-100Kb:2e-07:1.1e-08:6.4e+03:1.4e+04
chr6	125000000	125100000	Tapbpl:-100Kb:2e-07:1.1e-08:6.4e+03:1.4e+04
chr6	125000000	125100000	Vamp1:-100Kb:2e-07:1.1e-08:6.4e+03:1.4e+04
chr6	125100000	125200000	Chd4:100Kb:1e-07:6.2e-09:6.4e+03:1.4e+04
chr6	125100000	125200000	Iffo1:100Kb:1e-07:6.2e-09:6.4e+03:1.4e+04
chr6	125100000	125200000	Lpar5:100Kb:1e-07:6.2e-09:6.4e+03:1.4e+04
chr6	125100000	125200000	Nop2:100Kb:1e-07:6.2e-09:6.4e+03:1.4e+04
chr6	128200000	128300000	4933413G19Rik:-100Kb:1.8e-07:9.5e-09:5.6e+03:1e+04
chr6	128200000	128300000	Fkbp4:-100Kb:1.8e-07:9.5e-09:5.6e+03:1e+04
chr6	128200000	128300000	Foxm1:-100Kb:1.8e-07:9.5e-09:5.6e+03:1e+04
chr6	128200000	128300000	Gm10069:-100Kb:1.8e-07:9.5e-09:5.6e+03:1e+04
chr6	128200000	128300000	Itfg2:-100Kb:1.8e-07:9.5e-09:5.6e+03:1e+04
chr6	128200000	128300000	Nrip2:-100Kb:1.8e-07:9.5e-09:5.6e+03:1e+04
chr6	128200000	128300000	Rhno1:-100Kb:1.8e-07:9.5e-09:5.6e+03:1e+04
chr6	128200000	128300000	Tulp3:-100Kb:1.8e-07:9.5e-09:5.6e+03:1e+04
chr6	128300000	128400000	Tead4:100Kb:1.9e-07:1e-08:5.6e+03:1e+04
chr6	130100000	130200000	Klra10:-100Kb:1e-06:5.7e-08:6.8e+03:1.9e+04
chr6	130100000	130200000	Klra12:-100Kb:1e-06:5.7e-08:6.8e+03:1.9e+04
chr6	130100000	130200000	Klra13-ps:-100Kb:1e-06:5.7e-08:6.8e+03:1.9e+04
chr6	130100000	130200000	Klra23:-100Kb:1e-06:5.7e-08:6.8e+03:1.9e+04
chr6	130100000	130200000	Klra3:-100Kb:1e-06:5.7e-08:6.8e+03:1.9e+04
chr6	130200000	130300000	Klra14:100Kb:8.7e-07:4.7e-08:6.8e+03:1.9e+04
chr6	130200000	130300000	Klra7:100Kb:8.7e-07:4.7e-08:6.8e+03:1.9e+04
chr6	130200000	130300000	Klra9:100Kb:8.7e-07:4.7e-08:6.8e+03:1.9e+04
chr6	132000000	132100000	Gm4736:-300Kb:6e-05:3.2e-06:2.1e+03:5.7e+03
chr6	132000000	132100000	Gm8882:-300Kb:6e-05:3.2e-06:2.1e+03:5.7e+03
chr6	133400000	133500000	5530400C23Rik:200Kb:8.6e-05:4.5e-06:2.8e+03:5.8e+03
chr6	142700000	142800000	St8sia1:-200Kb:4.2e-05:2.7e-06:2.8e+03:5.9e+03
chr6	142900000	143000000	Cmas:200Kb:3.7e-05:2.4e-06:2.8e+03:5.9e+03
chr6	142900000	143000000	Gm7457:200Kb:3.7e-05:2.4e-06:2.8e+03:5.9e+03
chr6	142900000	143000000	Gm766:200Kb:3.7e-05:2.4e-06:2.8e+03:5.9e+03
chr6	143000000	143100000	St8sia1:100Kb:9.1e-05:1.2e-05:4.5e+03:7.4e+03
chr7	6000000	6100000	Galp:-100Kb:3.3e-10:1.8e-11:2.2e+03:7.8e+03
chr7	6000000	6100000	Zfp444:-100Kb:3.3e-10:1.8e-11:2.2e+03:7.8e+03
chr7	6000000	6100000	Zfp787:-100Kb:3.3e-10:1.8e-11:2.2e+03:7.8e+03
chr7	6000000	6100000	Zscan5b:-100Kb:3.3e-10:1.8e-11:2.2e+03:7.8e+03
chr7	6200000	6300000	Galp:100Kb:3.8e-05:4.1e-06:3.3e+03:7.1e+03
chr7	6200000	6300000	Zfp444:100Kb:3.8e-05:4.1e-06:3.3e+03:7.1e+03
chr7	6200000	6300000	Zfp787:100Kb:3.8e-05:4.1e-06:3.3e+03:7.1e+03
chr7	6200000	6300000	Zscan5b:100Kb:3.8e-05:4.1e-06:3.3e+03:7.1e+03
chr7	7300000	7400000	Vmn2r32:-100Kb:2.2e-15:1.1e-16:4.6e+03:1e+04
chr7	7400000	7500000	Vmn2r31:100Kb:3.5e-14:1.8e-15:4.6e+03:1e+04
chr7	9600000	9700000	Vmn2r44:-100Kb:2.1e-11:1.2e-12:0:3.2e+03
chr7	9700000	9800000	Vmn2r45:100Kb:5.4e-13:2.7e-14:0:3.2e+03
chr7	10500000	10600000	Vmn2r44:800Kb:1.8e-06:2e-07:35:2.3e+03
chr7	13400000	13500000	2310014L17Rik:-100Kb:2.2e-05:2.5e-06:3.9e+03:7.8e+03
chr7	13400000	13500000	Rps5:-100Kb:2.2e-05:2.5e-06:3.9e+03:7.8e+03
chr7	13400000	13500000	Slc27a5:-100Kb:2.2e-05:2.5e-06:3.9e+03:7.8e+03
chr7	13400000	13500000	Zbtb45:-100Kb:2.2e-05:2.5e-06:3.9e+03:7.8e+03
chr7	13400000	13500000	Zfp324:-100Kb:2.2e-05:2.5e-06:3.9e+03:7.8e+03
chr7	13400000	13500000	Zfp446:-100Kb:2.2e-05:2.5e-06:3.9e+03:7.8e+03
chr7	13500000	13600000	Chmp2a:-100Kb:2.8e-14:1.7e-15:3.3e+03:9.8e+03
chr7	13500000	13600000	Mzf1:-100Kb:2.8e-14:1.7e-15:3.3e+03:9.8e+03
chr7	13500000	13600000	Trim28:-100Kb:2.8e-14:1.7e-15:3.3e+03:9.8e+03
chr7	13500000	13600000	Ube2m:-100Kb:2.8e-14:1.7e-15:3.3e+03:9.8e+03
chr7	13500000	13600000	Vmn1r85:-100Kb:2.8e-14:1.7e-15:3.3e+03:9.8e+03
chr7	13500000	13600000	Vmn1r86:-100Kb:2.8e-14:1.7e-15:3.3e+03:9.8e+03
chr7	13500000	13600000	Zfp110:100Kb:5.4e-05:3e-06:3.9e+03:7.8e+03
chr7	13500000	13600000	Zfp128:100Kb:5.4e-05:3e-06:3.9e+03:7.8e+03
chr7	13500000	13600000	Zfp329:100Kb:5.4e-05:3e-06:3.9e+03:7.8e+03
chr7	13500000	13600000	Zscan22:100Kb:5.4e-05:3e-06:3.9e+03:7.8e+03
chr7	13600000	13700000	2310014L17Rik:100Kb:6.5e-14:3.7e-15:3.3e+03:9.8e+03
chr7	13600000	13700000	Rps5:100Kb:6.5e-14:3.7e-15:3.3e+03:9.8e+03
chr7	13600000	13700000	Slc27a5:100Kb:6.5e-14:3.7e-15:3.3e+03:9.8e+03
chr7	13600000	13700000	Zbtb45:100Kb:6.5e-14:3.7e-15:3.3e+03:9.8e+03
chr7	13600000	13700000	Zfp324:100Kb:6.5e-14:3.7e-15:3.3e+03:9.8e+03
chr7	13600000	13700000	Zfp446:100Kb:6.5e-14:3.7e-15:3.3e+03:9.8e+03
chr7	16700000	16800000	Ehd2:200Kb:4.9e-05:5.5e-06:4.3e+03:8.7e+03
chr7	16700000	16800000	Gltscr1:200Kb:4.9e-05:5.5e-06:4.3e+03:8.7e+03
chr7	16700000	16800000	Gltscr2:200Kb:4.9e-05:5.5e-06:4.3e+03:8.7e+03
chr7	16700000	16800000	Sepw1:200Kb:4.9e-05:5.5e-06:4.3e+03:8.7e+03
chr7	16700000	16800000	Snord23:200Kb:4.9e-05:5.5e-06:4.3e+03:8.7e+03
chr7	16800000	16900000	Ehd2:300Kb:1.8e-05:9.9e-07:2.9e+03:7.8e+03
chr7	16800000	16900000	Gltscr1:300Kb:1.8e-05:9.9e-07:2.9e+03:7.8e+03
chr7	16800000	16900000	Gltscr2:300Kb:1.8e-05:9.9e-07:2.9e+03:7.8e+03
chr7	16800000	16900000	Sepw1:300Kb:1.8e-05:9.9e-07:2.9e+03:7.8e+03
chr7	16800000	16900000	Snord23:300Kb:1.8e-05:9.9e-07:2.9e+03:7.8e+03
chr7	18900000	19000000	Psg26:-100Kb:0:0:5.2e+03:1.7e+04
chr7	18900000	19000000	Psg28:-100Kb:0:0:5.2e+03:1.7e+04
chr7	19000000	19100000	Psg18:100Kb:0:0:5.2e+03:1.7e+04
chr7	20500000	20600000	Vmn1r91:-100Kb:5.7e-14:3.1e-15:0:8.5e+03
chr7	20600000	20700000	Ceacam20:100Kb:1.8e-13:8.9e-15:0:8.5e+03
chr7	20600000	20700000	Igsf23:100Kb:1.8e-13:8.9e-15:0:8.5e+03
chr7	20600000	20700000	Nlrp9b:100Kb:1.8e-13:8.9e-15:0:8.5e+03
chr7	20600000	20700000	Pvr:100Kb:1.8e-13:8.9e-15:0:8.5e+03
chr7	24300000	24400000	Vmn1r176:-300Kb:4e-08:2e-09:6.7e+02:9.6e+03
chr7	24300000	24400000	Vmn1r177:-300Kb:4e-08:2e-09:6.7e+02:9.6e+03
chr7	24300000	24400000	Vmn1r178:-300Kb:4e-08:2e-09:6.7e+02:9.6e+03
chr7	24600000	24700000	Vmn1r168:300Kb:8.3e-09:4.7e-10:6.7e+02:9.6e+03
chr7	24600000	24700000	Vmn1r169:300Kb:8.3e-09:4.7e-10:6.7e+02:9.6e+03
chr7	24600000	24700000	Vmn1r170:300Kb:8.3e-09:4.7e-10:6.7e+02:9.6e+03
chr7	25600000	25700000	Atp1a3:-100Kb:4.5e-06:2.3e-07:9.6e+03:1.7e+04
chr7	25600000	25700000	Rabac1:-100Kb:4.5e-06:2.3e-07:9.6e+03:1.7e+04
chr7	25700000	25800000	Arhgef1:100Kb:5.3e-06:2.7e-07:9.6e+03:1.7e+04
chr7	25700000	25800000	Cd79a:100Kb:5.3e-06:2.7e-07:9.6e+03:1.7e+04
chr7	25700000	25800000	Dmrtc2:100Kb:5.3e-06:2.7e-07:9.6e+03:1.7e+04
chr7	25700000	25800000	Lypd4:100Kb:5.3e-06:2.7e-07:9.6e+03:1.7e+04
chr7	25700000	25800000	Rps19:100Kb:5.3e-06:2.7e-07:9.6e+03:1.7e+04
chr7	27900000	28000000	Adck4:-100Kb:7.9e-05:5.3e-06:4.8e+03:1.2e+04
chr7	27900000	28000000	Itpkc:-100Kb:7.9e-05:5.3e-06:4.8e+03:1.2e+04
chr7	27900000	28000000	Numbl:-100Kb:7.9e-05:5.3e-06:4.8e+03:1.2e+04
chr7	28000000	28100000	Ltbp4:-100Kb:8.5e-05:1.1e-05:4.8e+03:1.2e+04
chr7	28000000	28100000	Shkbp1:-100Kb:8.5e-05:1.1e-05:4.8e+03:1.2e+04
chr7	28100000	28200000	Adck4:100Kb:7.9e-05:1e-05:4.8e+03:1.2e+04
chr7	28100000	28200000	Blvrb:-100Kb:9.9e-10:5.6e-11:3.3e+03:1.4e+04
chr7	28100000	28200000	Itpkc:100Kb:7.9e-05:1e-05:4.8e+03:1.2e+04
chr7	28100000	28200000	Numbl:100Kb:7.9e-05:1e-05:4.8e+03:1.2e+04
chr7	28100000	28200000	Prx:-100Kb:9.9e-10:5.6e-11:3.3e+03:1.4e+04
chr7	28100000	28200000	Sertad1:-100Kb:9.9e-10:5.6e-11:3.3e+03:1.4e+04
chr7	28100000	28200000	Sertad3:-100Kb:9.9e-10:5.6e-11:3.3e+03:1.4e+04
chr7	28100000	28200000	Sptbn4:-100Kb:9.9e-10:5.6e-11:3.3e+03:1.4e+04
chr7	28200000	28300000	Ltbp4:100Kb:8.8e-10:5.5e-11:3.3e+03:1.4e+04
chr7	28200000	28300000	Shkbp1:100Kb:8.8e-10:5.5e-11:3.3e+03:1.4e+04
chr7	29400000	29500000	Fbxo17:-100Kb:5.9e-05:4.1e-06:3.3e+03:1.1e+04
chr7	29400000	29500000	Gm19897:-100Kb:5.9e-05:4.1e-06:3.3e+03:1.1e+04
chr7	29400000	29500000	Gm6537:-100Kb:5.9e-05:4.1e-06:3.3e+03:1.1e+04
chr7	29400000	29500000	Hnrnpl:-100Kb:5.9e-05:4.1e-06:3.3e+03:1.1e+04
chr7	29400000	29500000	Mrps12:-100Kb:5.9e-05:4.1e-06:3.3e+03:1.1e+04
chr7	29400000	29500000	Nfkbib:-100Kb:5.9e-05:4.1e-06:3.3e+03:1.1e+04
chr7	29400000	29500000	Rinl:-100Kb:5.9e-05:4.1e-06:3.3e+03:1.1e+04
chr7	29400000	29500000	Sars2:-100Kb:5.9e-05:4.1e-06:3.3e+03:1.1e+04
chr7	29400000	29500000	Sirt2:-100Kb:5.9e-05:4.1e-06:3.3e+03:1.1e+04
chr7	29500000	29600000	C330005M16Rik:100Kb:4.7e-05:2.7e-06:3.3e+03:1.1e+04
chr7	29500000	29600000	Fbxo27:100Kb:4.7e-05:2.7e-06:3.3e+03:1.1e+04
chr7	35500000	35600000	Kctd15:100Kb:1e-05:5.8e-07:7.2e+03:1.2e+04
chr7	39100000	39200000	Gm5591:-200Kb:3.7e-12:2e-13:0:5.8e+03
chr7	39200000	39300000	Gm5591:-100Kb:1.7e-05:1.9e-06:0:3.7e+03
chr7	46400000	46500000	Gm5114:-200Kb:2.3e-14:1.4e-15:0:5e+03
chr7	46800000	46900000	Zfp619:100Kb:1.6e-09:8.6e-11:0:4.1e+03
chr7	46800000	46900000	Zfp939:100Kb:1.6e-09:8.6e-11:0:4.1e+03
chr7	51700000	51800000	Kcnc3:-100Kb:6.4e-11:3.6e-12:3.3e+03:1.4e+04
chr7	51700000	51800000	Napsa:-100Kb:6.4e-11:3.6e-12:3.3e+03:1.4e+04
chr7	51700000	51800000	Nr1h2:-100Kb:6.4e-11:3.6e-12:3.3e+03:1.4e+04
chr7	51700000	51800000	Pold1:-100Kb:6.4e-11:3.6e-12:3.3e+03:1.4e+04
chr7	51800000	51900000	Aspdh:100Kb:3.4e-11:2.5e-12:3.3e+03:1.4e+04
chr7	51800000	51900000	Emc10:100Kb:3.4e-11:2.5e-12:3.3e+03:1.4e+04
chr7	51800000	51900000	Fam71e1:100Kb:3.4e-11:2.5e-12:3.3e+03:1.4e+04
chr7	51800000	51900000	Josd2:100Kb:3.4e-11:2.5e-12:3.3e+03:1.4e+04
chr7	51800000	51900000	Mybpc2:100Kb:3.4e-11:2.5e-12:3.3e+03:1.4e+04
chr7	51800000	51900000	Spib:100Kb:3.4e-11:2.5e-12:3.3e+03:1.4e+04
chr7	55100000	55200000	Mrgpra2a:400Kb:4.5e-08:2.9e-09:7.4e+02:2.2e+04
chr7	55100000	55200000	Mrgpra2b:400Kb:4.5e-08:2.9e-09:7.4e+02:2.2e+04
chr7	55100000	55200000	Mrgpra3:300Kb:2.4e-08:1.5e-09:1e+03:2.3e+04
chr7	69700000	69800000	Peg12:100Kb:6e-08:3.9e-09:0:4e+03
chr7	70900000	71000000	E030018B13Rik:-100Kb:5.2e-06:5.6e-07:4.8e+03:8e+03
chr7	70900000	71000000	Klf13:-100Kb:5.2e-06:5.6e-07:4.8e+03:8e+03
chr7	71100000	71200000	E030018B13Rik:100Kb:6.8e-08:3.7e-09:4.8e+03:8.6e+03
chr7	71100000	71200000	Klf13:100Kb:6.8e-08:3.7e-09:4.8e+03:8.6e+03
chr7	88200000	88300000	Rps17:-200Kb:2.7e-05:3.5e-06:7e+02:5.3e+03
chr7	88300000	88400000	Rps17:-100Kb:9.7e-12:6.3e-13:1.4e+03:8.5e+03
chr7	88400000	88500000	Alpk3:200Kb:5.6e-05:3e-06:7e+02:5.3e+03
chr7	88400000	88500000	Pde8a:100Kb:1.7e-11:9.9e-13:1.4e+03:8.5e+03
chr7	88400000	88500000	Slc28a1:200Kb:5.6e-05:3e-06:7e+02:5.3e+03
chr7	99700000	99800000	4632434I11Rik:-300Kb:2.8e-06:1.8e-07:1.6e+03:4.5e+03
chr7	99700000	99800000	Prcp:-300Kb:2.8e-06:1.8e-07:1.6e+03:4.5e+03
chr7	99900000	100000000	4632434I11Rik:-100Kb:1.6e-05:2e-06:3.9e+03:6.5e+03
chr7	99900000	100000000	Prcp:-100Kb:1.6e-05:2e-06:3.9e+03:6.5e+03
chr7	100000000	100100000	Ankrd42:300Kb:3.6e-05:2e-06:1.6e+03:4.5e+03
chr7	100000000	100100000	Ccdc90b:300Kb:3.6e-05:2e-06:1.6e+03:4.5e+03
chr7	109000000	109100000	Art1:-200Kb:3.7e-06:2.1e-07:2.4e+03:5.8e+03
chr7	109000000	109100000	Art5:-200Kb:3.7e-06:2.1e-07:2.4e+03:5.8e+03
chr7	109000000	109100000	Chrna10:-200Kb:3.7e-06:2.1e-07:2.4e+03:5.8e+03
chr7	109000000	109100000	Rnf121:-200Kb:3.7e-06:2.1e-07:2.4e+03:5.8e+03
chr7	109000000	109100000	Trpc2:-200Kb:3.7e-06:2.1e-07:2.4e+03:5.8e+03
chr7	111400000	111500000	Trim12c:-100Kb:0:0:4.6e+03:2.2e+04
chr7	111400000	111500000	Trim30b:-100Kb:0:0:4.6e+03:2.2e+04
chr7	111500000	111600000	Gm15133:100Kb:0:0:4.6e+03:2.2e+04
chr7	111500000	111600000	Trim12a:100Kb:0:0:4.6e+03:2.2e+04
chr7	111500000	111600000	Trim34b:100Kb:0:0:4.6e+03:2.2e+04
chr7	123300000	123400000	Rps13:-100Kb:0:0:0:9.7e+03
chr7	123400000	123500000	Plekha7:100Kb:0:0:0:9.7e+03
chr7	128800000	128900000	Cog7:-300Kb:2e-05:1.1e-06:1.9e+03:5.1e+03
chr7	128800000	128900000	Gga2:-300Kb:2e-05:1.1e-06:1.9e+03:5.1e+03
chr7	130300000	130400000	Arhgap17:-200Kb:4.2e-05:2.2e-06:3.2e+03:5.7e+03
chr7	130300000	130400000	Lcmt1:-200Kb:4.2e-05:2.2e-06:3.2e+03:5.7e+03
chr7	133400000	133500000	Atp2a1:-200Kb:5.5e-06:3e-07:1.6e+03:7.9e+03
chr7	133400000	133500000	Atxn2l:-200Kb:5.5e-06:3e-07:1.6e+03:7.9e+03
chr7	133400000	133500000	Cd19:-100Kb:4.7e-06:2.5e-07:3.3e+03:9.7e+03
chr7	133400000	133500000	Lat:-100Kb:4.7e-06:2.5e-07:3.3e+03:9.7e+03
chr7	133400000	133500000	Nfatc2ip:-100Kb:4.7e-06:2.5e-07:3.3e+03:9.7e+03
chr7	133400000	133500000	Rabep2:-100Kb:4.7e-06:2.5e-07:3.3e+03:9.7e+03
chr7	133400000	133500000	Sh2b1:-200Kb:5.5e-06:3e-07:1.6e+03:7.9e+03
chr7	133400000	133500000	Spns1:-100Kb:4.7e-06:2.5e-07:3.3e+03:9.7e+03
chr7	133400000	133500000	Tufm:-200Kb:5.5e-06:3e-07:1.6e+03:7.9e+03
chr7	133500000	133600000	Sbk1:100Kb:3.2e-06:3.4e-07:3.3e+03:9.7e+03
chr7	133600000	133700000	Sbk1:200Kb:3.2e-06:3.8e-07:1.6e+03:7.9e+03
chr7	144500000	144600000	9430038I01Rik:-100Kb:4.2e-05:2.3e-06:4.4e+03:6.3e+03
chr7	144500000	144600000	Glrx3:-100Kb:4.2e-05:2.3e-06:4.4e+03:6.3e+03
chr7	144500000	144600000	Gm12669:-100Kb:4.2e-05:2.3e-06:4.4e+03:6.3e+03
chr7	144600000	144700000	Ebf3:100Kb:4.6e-05:3.2e-06:4.4e+03:6.3e+03
chr7	148100000	148200000	1600016N20Rik:-200Kb:7.7e-05:4.3e-06:1.6e+03:8.8e+03
chr7	148100000	148200000	Ano9:-200Kb:7.7e-05:4.3e-06:1.6e+03:8.8e+03
chr7	148100000	148200000	B4galnt4:-100Kb:4.8e-14:2.9e-15:3.3e+03:1.6e+04
chr7	148100000	148200000	Hras1:-200Kb:7.7e-05:4.3e-06:1.6e+03:8.8e+03
chr7	148100000	148200000	Ifitm6:-100Kb:4.8e-14:2.9e-15:3.3e+03:1.6e+04
chr7	148100000	148200000	Lrrc56:-200Kb:7.7e-05:4.3e-06:1.6e+03:8.8e+03
chr7	148100000	148200000	Pkp3:-100Kb:4.8e-14:2.9e-15:3.3e+03:1.6e+04
chr7	148100000	148200000	Ptdss2:-200Kb:7.7e-05:4.3e-06:1.6e+03:8.8e+03
chr7	148100000	148200000	Rnh1:-200Kb:7.7e-05:4.3e-06:1.6e+03:8.8e+03
chr7	148100000	148200000	Sigirr:-100Kb:4.8e-14:2.9e-15:3.3e+03:1.6e+04
chr7	148200000	148300000	Athl1:100Kb:1.4e-13:8.8e-15:3.3e+03:1.6e+04
chr7	148200000	148300000	Ifitm1:100Kb:1.4e-13:8.8e-15:3.3e+03:1.6e+04
chr7	148200000	148300000	Ifitm2:100Kb:1.4e-13:8.8e-15:3.3e+03:1.6e+04
chr7	148200000	148300000	Ifitm3:100Kb:1.4e-13:8.8e-15:3.3e+03:1.6e+04
chr7	148200000	148300000	Ifitm5:100Kb:1.4e-13:8.8e-15:3.3e+03:1.6e+04
chr7	148200000	148300000	Nlrp6:100Kb:1.4e-13:8.8e-15:3.3e+03:1.6e+04
chr7	148300000	148400000	Athl1:200Kb:9e-05:1.1e-05:1.6e+03:8.8e+03
chr7	148300000	148400000	Ifitm1:200Kb:9e-05:1.1e-05:1.6e+03:8.8e+03
chr7	148300000	148400000	Ifitm2:200Kb:9e-05:1.1e-05:1.6e+03:8.8e+03
chr7	148300000	148400000	Ifitm3:200Kb:9e-05:1.1e-05:1.6e+03:8.8e+03
chr7	148300000	148400000	Ifitm5:200Kb:9e-05:1.1e-05:1.6e+03:8.8e+03
chr7	148300000	148400000	Nlrp6:200Kb:9e-05:1.1e-05:1.6e+03:8.8e+03
chr8	3500000	3600000	1810033B17Rik:-100Kb:0:0:4.6e+03:1.2e+04
chr8	3500000	3600000	Fcer2a:-100Kb:0:0:4.6e+03:1.2e+04
chr8	3500000	3600000	Pcp2:-100Kb:0:0:4.6e+03:1.2e+04
chr8	3500000	3600000	Pet100:-100Kb:0:0:4.6e+03:1.2e+04
chr8	3500000	3600000	Retn:-100Kb:0:0:4.6e+03:1.2e+04
chr8	3500000	3600000	Stxbp2:-100Kb:0:0:4.6e+03:1.2e+04
chr8	3500000	3600000	Trappc5:-100Kb:0:0:4.6e+03:1.2e+04
chr8	3500000	3600000	Xab2:-100Kb:0:0:4.6e+03:1.2e+04
chr8	3600000	3700000	C330021F23Rik:100Kb:0:0:4.6e+03:1.2e+04
chr8	3600000	3700000	Camsap3:100Kb:0:0:4.6e+03:1.2e+04
chr8	3600000	3700000	Mcoln1:100Kb:0:0:4.6e+03:1.2e+04
chr8	3600000	3700000	Pnpla6:100Kb:0:0:4.6e+03:1.2e+04
chr8	11500000	11600000	1700016D06Rik:-100Kb:2.2e-06:1.2e-07:4.2e+03:8.8e+03
chr8	11500000	11600000	Ankrd10:-100Kb:2.2e-06:1.2e-07:4.2e+03:8.8e+03
chr8	11500000	11600000	Carkd:100Kb:7.2e-06:4.9e-07:4.2e+03:7.9e+03
chr8	11500000	11600000	Gm6524:-100Kb:2.2e-06:1.2e-07:4.2e+03:8.8e+03
chr8	11500000	11600000	Rab20:100Kb:7.2e-06:4.9e-07:4.2e+03:7.9e+03
chr8	11600000	11700000	Cars2:100Kb:1.7e-06:9.4e-08:4.2e+03:8.8e+03
chr8	11600000	11700000	Ing1:100Kb:1.7e-06:9.4e-08:4.2e+03:8.8e+03
chr8	12400000	12500000	Spaca7:-100Kb:2.4e-05:1.2e-06:4.2e+03:1e+04
chr8	14900000	15000000	BB014433:-100Kb:0:0:3.8e+03:8.9e+03
chr8	14900000	15000000	Kbtbd11:-100Kb:0:0:3.8e+03:8.9e+03
chr8	14900000	15000000	Myom2:-100Kb:0:0:3.8e+03:8.9e+03
chr8	15000000	15100000	Arhgef10:100Kb:1.2e-14:6.7e-16:3.8e+03:8.9e+03
chr8	19300000	19400000	Defb7:-100Kb:1.1e-06:5.5e-08:4e+03:1.3e+04
chr8	19300000	19400000	Defb8:-100Kb:1.1e-06:5.5e-08:4e+03:1.3e+04
chr8	19400000	19500000	Defa-ps13:100Kb:1e-06:5e-08:4e+03:1.3e+04
chr8	19800000	19900000	2610005L07Rik:-200Kb:6.6e-13:7.5e-14:0:1.3e+04
chr8	19800000	19900000	6820431F20Rik:-200Kb:6.6e-13:7.5e-14:0:1.3e+04
chr8	19900000	20000000	2610005L07Rik:-100Kb:0:0:0:1.5e+04
chr8	19900000	20000000	6820431F20Rik:-100Kb:0:0:0:1.5e+04
chr8	20000000	20100000	Gm15319:100Kb:0:0:0:1.5e+04
chr8	22000000	22100000	Defa-rs7:-100Kb:4.9e-09:2.7e-10:2e+03:1.7e+04
chr8	22000000	22100000	Defa21:-100Kb:4.9e-09:2.7e-10:2e+03:1.7e+04
chr8	22000000	22100000	Defa23:-100Kb:4.9e-09:2.7e-10:2e+03:1.7e+04
chr8	22100000	22200000	AY761185:100Kb:3.5e-09:1.9e-10:2e+03:1.7e+04
chr8	22100000	22200000	Gm15056:100Kb:3.5e-09:1.9e-10:2e+03:1.7e+04
chr8	22100000	22200000	Gm6040:100Kb:3.5e-09:1.9e-10:2e+03:1.7e+04
chr8	22200000	22300000	Defa20:-400Kb:0:0:9.9e+02:2.9e+04
chr8	22200000	22300000	Gm14850:-400Kb:0:0:9.9e+02:2.9e+04
chr8	22200000	22300000	Gm15308:-400Kb:0:0:9.9e+02:2.9e+04
chr8	22200000	22300000	Gm21002:-400Kb:0:0:9.9e+02:2.9e+04
chr8	22200000	22300000	Gm21498:-400Kb:0:0:9.9e+02:2.9e+04
chr8	22200000	22300000	Gm6696:-400Kb:0:0:9.9e+02:2.9e+04
chr8	22600000	22700000	Defa25:400Kb:0:0:9.9e+02:2.9e+04
chr8	22600000	22700000	Gm10104:400Kb:0:0:9.9e+02:2.9e+04
chr8	22600000	22700000	Gm14851:400Kb:0:0:9.9e+02:2.9e+04
chr8	22600000	22700000	Gm15284:400Kb:0:0:9.9e+02:2.9e+04
chr8	34800000	34900000	Rbpms:-200Kb:1.3e-05:1.5e-06:2.6e+03:6.8e+03
chr8	34900000	35000000	Rbpms:-100Kb:1.5e-13:8.9e-15:4.1e+03:1.1e+04
chr8	35000000	35100000	Gtf2e2:200Kb:2.3e-05:1.2e-06:2.6e+03:6.8e+03
chr8	35000000	35100000	Smim18:200Kb:2.3e-05:1.2e-06:2.6e+03:6.8e+03
chr8	37200000	37300000	5430403N17Rik:300Kb:9.9e-06:5.2e-07:2e+03:4e+03
chr8	44200000	44300000	Zfp42:-100Kb:6.3e-05:3.6e-06:4.1e+03:6.1e+03
chr8	44300000	44400000	Triml1:100Kb:8e-05:4e-06:4.1e+03:6.1e+03
chr8	44300000	44400000	Triml2:100Kb:8e-05:4e-06:4.1e+03:6.1e+03
chr8	44400000	44500000	Zfp42:100Kb:6.6e-05:7.3e-06:4.1e+03:6.1e+03
chr8	61200000	61300000	Gm15881:100Kb:1.3e-05:6.7e-07:3.1e+03:4.6e+03
chr8	74100000	74200000	Ano8:100Kb:1.2e-07:7e-09:8.4e+03:1.9e+04
chr8	74100000	74200000	Bst2:100Kb:1.2e-07:7e-09:8.4e+03:1.9e+04
chr8	74100000	74200000	Gtpbp3:100Kb:1.2e-07:7e-09:8.4e+03:1.9e+04
chr8	74100000	74200000	Mvb12a:100Kb:1.2e-07:7e-09:8.4e+03:1.9e+04
chr8	74100000	74200000	Nxnl1:100Kb:1.2e-07:7e-09:8.4e+03:1.9e+04
chr8	74100000	74200000	Plvap:100Kb:1.2e-07:7e-09:8.4e+03:1.9e+04
chr8	74100000	74200000	Slc27a1:100Kb:1.2e-07:7e-09:8.4e+03:1.9e+04
chr8	74100000	74200000	Tmem221:100Kb:1.2e-07:7e-09:8.4e+03:1.9e+04
chr8	86000000	86100000	Dnajb1:-100Kb:1.4e-08:8.6e-10:1.2e+03:8e+03
chr8	86000000	86100000	Gipc1:-100Kb:1.4e-08:8.6e-10:1.2e+03:8e+03
chr8	86000000	86100000	Ptger1:-100Kb:1.4e-08:8.6e-10:1.2e+03:8e+03
chr8	86000000	86100000	Tecr:-100Kb:1.4e-08:8.6e-10:1.2e+03:8e+03
chr8	86100000	86200000	Ndufb7:100Kb:4.3e-09:2.3e-10:1.2e+03:8e+03
chr8	86100000	86200000	Olfr370:100Kb:4.3e-09:2.3e-10:1.2e+03:8e+03
chr8	87200000	87300000	Calr:-100Kb:1.6e-09:9.1e-11:1e+04:1.9e+04
chr8	87200000	87300000	Dand5:-100Kb:1.6e-09:9.1e-11:1e+04:1.9e+04
chr8	87200000	87300000	Farsa:-100Kb:1.6e-09:9.1e-11:1e+04:1.9e+04
chr8	87200000	87300000	Gadd45gip1:-100Kb:1.6e-09:9.1e-11:1e+04:1.9e+04
chr8	87200000	87300000	Nfix:-100Kb:1.6e-09:9.1e-11:1e+04:1.9e+04
chr8	87200000	87300000	Rad23a:-100Kb:1.6e-09:9.1e-11:1e+04:1.9e+04
chr8	87200000	87300000	Syce2:-100Kb:1.6e-09:9.1e-11:1e+04:1.9e+04
chr8	87300000	87400000	Lyl1:100Kb:2.9e-09:1.6e-10:1e+04:1.9e+04
chr8	87300000	87400000	Nacc1:100Kb:2.9e-09:1.6e-10:1e+04:1.9e+04
chr8	87300000	87400000	Trmt1:100Kb:2.9e-09:1.6e-10:1e+04:1.9e+04
chr8	87500000	87600000	BC056474:-100Kb:5.7e-06:3.1e-07:5.2e+02:7.2e+03
chr8	87500000	87600000	Gm6531:-100Kb:5.7e-06:3.1e-07:5.2e+02:7.2e+03
chr8	87500000	87600000	Man2b1:-100Kb:5.7e-06:3.1e-07:5.2e+02:7.2e+03
chr8	87500000	87600000	Wdr83:-100Kb:5.7e-06:3.1e-07:5.2e+02:7.2e+03
chr8	87500000	87600000	Zfp791:-100Kb:5.7e-06:3.1e-07:5.2e+02:7.2e+03
chr8	87600000	87700000	2310036O22Rik:100Kb:1.3e-05:7.6e-07:5.2e+02:7.2e+03
chr8	87600000	87700000	Asna1:100Kb:1.3e-05:7.6e-07:5.2e+02:7.2e+03
chr8	87600000	87700000	Best2:100Kb:1.3e-05:7.6e-07:5.2e+02:7.2e+03
chr8	87600000	87700000	Dhps:100Kb:1.3e-05:7.6e-07:5.2e+02:7.2e+03
chr8	87600000	87700000	Fbxw9:100Kb:1.3e-05:7.6e-07:5.2e+02:7.2e+03
chr8	87600000	87700000	Gm5741:100Kb:1.3e-05:7.6e-07:5.2e+02:7.2e+03
chr8	87600000	87700000	Hook2:100Kb:1.3e-05:7.6e-07:5.2e+02:7.2e+03
chr8	87600000	87700000	Junb:100Kb:1.3e-05:7.6e-07:5.2e+02:7.2e+03
chr8	87600000	87700000	Tnpo2:100Kb:1.3e-05:7.6e-07:5.2e+02:7.2e+03
chr8	91400000	91500000	Sall1:-100Kb:2.2e-12:1.7e-13:3.6e+03:8.8e+03
chr8	93300000	93400000	Rbl2:-200Kb:5e-07:2.8e-08:2.4e+03:5.6e+03
chr8	93400000	93500000	Chd9:100Kb:2.4e-08:1.4e-09:3.6e+03:7e+03
chr8	93500000	93600000	Chd9:200Kb:4.7e-08:5.4e-09:2.4e+03:5.6e+03
chr8	97700000	97800000	Katnb1:100Kb:3.8e-05:2.2e-06:5.3e+03:9.8e+03
chr8	97700000	97800000	Kifc3:100Kb:3.8e-05:2.2e-06:5.3e+03:9.8e+03
chr8	97800000	97900000	Gtl3:-100Kb:6.5e-08:3.5e-09:5.3e+03:1.1e+04
chr8	97900000	98000000	Mmp15:100Kb:4.8e-08:2.8e-09:5.3e+03:1.1e+04
chr8	97900000	98000000	Tepp:100Kb:4.8e-08:2.8e-09:5.3e+03:1.1e+04
chr8	97900000	98000000	Usb1:100Kb:4.8e-08:2.8e-09:5.3e+03:1.1e+04
chr8	97900000	98000000	Zfp319:100Kb:4.8e-08:2.8e-09:5.3e+03:1.1e+04
chr8	98200000	98300000	4930513N10Rik:-100Kb:1.9e-05:1e-06:5.3e+03:9.7e+03
chr8	98200000	98300000	Cnot1:-100Kb:1.9e-05:1e-06:5.3e+03:9.7e+03
chr8	98200000	98300000	Slc38a7:-100Kb:1.9e-05:1e-06:5.3e+03:9.7e+03
chr8	98300000	98400000	Ndrg4:100Kb:2.8e-05:1.5e-06:5.3e+03:9.7e+03
chr8	98300000	98400000	Setd6:100Kb:2.8e-05:1.5e-06:5.3e+03:9.7e+03
chr8	109600000	109700000	Nfat5:-200Kb:3.6e-05:1.8e-06:3.2e+03:6.8e+03
chr8	109800000	109900000	Cyb5b:200Kb:2.8e-05:1.6e-06:3.2e+03:6.8e+03
chr8	109800000	109900000	Terf2:200Kb:2.8e-05:1.6e-06:3.2e+03:6.8e+03
chr8	114200000	114300000	Cfdp1:-100Kb:4.2e-08:2.3e-09:5.3e+03:1.2e+04
chr8	114200000	114300000	Chst5:-200Kb:1.8e-05:1.9e-06:3.1e+03:8e+03
chr8	114200000	114300000	Gabarapl2:-200Kb:1.8e-05:1.9e-06:3.1e+03:8e+03
chr8	114200000	114300000	Tmem170:-200Kb:1.8e-05:1.9e-06:3.1e+03:8e+03
chr8	114200000	114300000	Tmem231:-200Kb:1.8e-05:1.9e-06:3.1e+03:8e+03
chr8	114300000	114400000	Adat1:-200Kb:7.7e-05:8.8e-06:6e+02:5.1e+03
chr8	114300000	114400000	Bcar1:100Kb:6.6e-08:3.7e-09:5.3e+03:1.2e+04
chr8	114300000	114400000	Ctrb1:100Kb:6.6e-08:3.7e-09:5.3e+03:1.2e+04
chr8	114300000	114400000	Kars:-200Kb:7.7e-05:8.8e-06:6e+02:5.1e+03
chr8	114300000	114400000	Terf2ip:-200Kb:7.7e-05:8.8e-06:6e+02:5.1e+03
chr8	114400000	114500000	Adat1:-100Kb:3.9e-15:2.2e-16:1.1e+03:9.2e+03
chr8	114400000	114500000	Bcar1:200Kb:5.1e-05:5.7e-06:3.1e+03:8e+03
chr8	114400000	114500000	Ctrb1:200Kb:5.1e-05:5.7e-06:3.1e+03:8e+03
chr8	114400000	114500000	Kars:-100Kb:3.9e-15:2.2e-16:1.1e+03:9.2e+03
chr8	114400000	114500000	Terf2ip:-100Kb:3.9e-15:2.2e-16:1.1e+03:9.2e+03
chr8	114500000	114600000	Chst5:100Kb:3e-14:1.7e-15:1.1e+03:9.2e+03
chr8	114500000	114600000	Gabarapl2:100Kb:3e-14:1.7e-15:1.1e+03:9.2e+03
chr8	114500000	114600000	Tmem170:100Kb:3e-14:1.7e-15:1.1e+03:9.2e+03
chr8	114500000	114600000	Tmem231:100Kb:3e-14:1.7e-15:1.1e+03:9.2e+03
chr8	116600000	116700000	4933408N05Rik:-200Kb:2.2e-06:1.2e-07:2.1e+03:4.5e+03
chr8	116600000	116700000	Clec3a:-300Kb:1.7e-05:8.6e-07:1.7e+03:3.9e+03
chr8	116600000	116700000	Wwox:-300Kb:1.7e-05:8.6e-07:1.7e+03:3.9e+03
chr8	116800000	116900000	Nudt7:200Kb:3.7e-06:2.1e-07:2.1e+03:4.5e+03
chr8	116900000	117000000	Nudt7:300Kb:9.9e-06:1.1e-06:1.7e+03:3.9e+03
chr8	119900000	120000000	Cmip:200Kb:3.9e-05:2.5e-06:2.7e+03:7.3e+03
chr8	121900000	122000000	Dnaaf1:-100Kb:8.4e-07:4.3e-08:3.3e+03:1e+04
chr8	121900000	122000000	Hsdl1:-100Kb:8.4e-07:4.3e-08:3.3e+03:1e+04
chr8	121900000	122000000	Mbtps1:-100Kb:8.4e-07:4.3e-08:3.3e+03:1e+04
chr8	121900000	122000000	Slc38a8:-100Kb:8.4e-07:4.3e-08:3.3e+03:1e+04
chr8	122000000	122100000	Mlycd:100Kb:4.2e-12:2.6e-13:3.3e+03:1e+04
chr8	122000000	122100000	Necab2:100Kb:4.2e-12:2.6e-13:3.3e+03:1e+04
chr8	122000000	122100000	Osgin1:100Kb:4.2e-12:2.6e-13:3.3e+03:1e+04
chr8	122100000	122200000	Mlycd:200Kb:1.7e-05:2.1e-06:1.6e+03:6e+03
chr8	122100000	122200000	Necab2:200Kb:1.7e-05:2.1e-06:1.6e+03:6e+03
chr8	122100000	122200000	Osgin1:200Kb:1.7e-05:2.1e-06:1.6e+03:6e+03
chr8	122800000	122900000	Gse1:-200Kb:6.3e-10:3.8e-11:5.3e+03:1.4e+04
chr8	122900000	123000000	Gse1:-100Kb:1.6e-08:1.9e-09:9.3e+03:1.7e+04
chr8	123600000	123700000	1700018B08Rik:-400Kb:4.2e-06:2.3e-07:3e+03:8.1e+03
chr8	123600000	123700000	1700030M09Rik:-400Kb:4.2e-06:2.3e-07:3e+03:8.1e+03
chr8	126100000	126200000	6030466F02Rik:-100Kb:6e-07:3.2e-08:6.4e+03:1.2e+04
chr8	126100000	126200000	Ccsap:-200Kb:2.9e-07:1.7e-08:4e+03:9.8e+03
chr8	126100000	126200000	Rab4a:-200Kb:2.9e-07:1.7e-08:4e+03:9.8e+03
chr8	126200000	126300000	Rhou:100Kb:6.8e-07:7.6e-08:6.4e+03:1.2e+04
chr8	126300000	126400000	Rhou:200Kb:6.6e-07:3.7e-08:4e+03:9.8e+03
chr8	127400000	127500000	Disc1:-100Kb:4.5e-07:2.4e-08:6.4e+03:1.2e+04
chr8	127500000	127600000	Egln1:100Kb:3.4e-07:1.7e-08:6.4e+03:1.2e+04
chr8	127500000	127600000	Exoc8:100Kb:3.4e-07:1.7e-08:6.4e+03:1.2e+04
chr8	127500000	127600000	Sprtn:100Kb:3.4e-07:1.7e-08:6.4e+03:1.2e+04
chr8	129000000	129100000	Rbm34:-400Kb:3.6e-06:1.9e-07:2.5e+03:6.1e+03
chr8	129000000	129100000	Tomm20:-400Kb:3.6e-06:1.9e-07:2.5e+03:6.1e+03
chr9	3200000	3300000	Mir101c:200Kb:0:0:2.6e+03:6.2e+03
chr9	27000000	27100000	Jam3:100Kb:2.7e-10:1.4e-11:0:3.4e+03
chr9	30900000	31000000	Nfrkb:-200Kb:9.9e-13:5.5e-14:2.9e+03:8.4e+03
chr9	30900000	31000000	Prdm10:-200Kb:9.9e-13:5.5e-14:2.9e+03:8.4e+03
chr9	31000000	31100000	Nfrkb:-100Kb:6.1e-05:6.8e-06:4.5e+03:7.8e+03
chr9	31000000	31100000	Prdm10:-100Kb:6.1e-05:6.8e-06:4.5e+03:7.8e+03
chr9	31100000	31200000	St14:200Kb:5.3e-13:3.2e-14:2.9e+03:8.4e+03
chr9	44000000	44100000	C2cd2l:-100Kb:9.8e-05:5.7e-06:5.2e+03:9.5e+03
chr9	44000000	44100000	Dpagt1:-100Kb:9.8e-05:5.7e-06:5.2e+03:9.5e+03
chr9	44000000	44100000	H2afx:-100Kb:9.8e-05:5.7e-06:5.2e+03:9.5e+03
chr9	44000000	44100000	Hinfp:-100Kb:9.8e-05:5.7e-06:5.2e+03:9.5e+03
chr9	44000000	44100000	Hmbs:-100Kb:9.8e-05:5.7e-06:5.2e+03:9.5e+03
chr9	44000000	44100000	Hyou1:-100Kb:9.8e-05:5.7e-06:5.2e+03:9.5e+03
chr9	44000000	44100000	Vps11:-100Kb:9.8e-05:5.7e-06:5.2e+03:9.5e+03
chr9	44100000	44200000	Abcg4:100Kb:8e-05:4.3e-06:5.2e+03:9.5e+03
chr9	44100000	44200000	Cbl:100Kb:8e-05:4.3e-06:5.2e+03:9.5e+03
chr9	44100000	44200000	Ccdc153:100Kb:8e-05:4.3e-06:5.2e+03:9.5e+03
chr9	44100000	44200000	Nlrx1:100Kb:8e-05:4.3e-06:5.2e+03:9.5e+03
chr9	44100000	44200000	Pdzd3:100Kb:8e-05:4.3e-06:5.2e+03:9.5e+03
chr9	44400000	44500000	Ccdc84:200Kb:7.7e-05:4.3e-06:4e+03:8.3e+03
chr9	44400000	44500000	Foxr1:200Kb:7.7e-05:4.3e-06:4e+03:8.3e+03
chr9	44400000	44500000	Rps25:200Kb:7.7e-05:4.3e-06:4e+03:8.3e+03
chr9	44400000	44500000	Slc37a4:200Kb:7.7e-05:4.3e-06:4e+03:8.3e+03
chr9	44400000	44500000	Trappc4:200Kb:7.7e-05:4.3e-06:4e+03:8.3e+03
chr9	44400000	44500000	Upk2:200Kb:7.7e-05:4.3e-06:4e+03:8.3e+03
chr9	54900000	55000000	AI118078:-200Kb:1.2e-06:7.4e-08:6e+02:4.9e+03
chr9	54900000	55000000	Fbxo22:-100Kb:9.6e-06:6.1e-07:1.3e+03:5.2e+03
chr9	54900000	55000000	Nrg4:-200Kb:1.2e-06:7.4e-08:6e+02:4.9e+03
chr9	55000000	55100000	Ube2q2:100Kb:6.4e-06:8e-07:1.3e+03:5.2e+03
chr9	55100000	55200000	Ube2q2:200Kb:1e-06:6.6e-08:6e+02:4.9e+03
chr9	57800000	57900000	1600029O15Rik:-200Kb:3.6e-09:1.8e-10:4.4e+03:8.7e+03
chr9	57800000	57900000	Islr2:-200Kb:3.6e-09:1.8e-10:4.4e+03:8.7e+03
chr9	57800000	57900000	Islr:-200Kb:3.6e-09:1.8e-10:4.4e+03:8.7e+03
chr9	57800000	57900000	Pml:-200Kb:3.6e-09:1.8e-10:4.4e+03:8.7e+03
chr9	58000000	58100000	Cyp11a1:200Kb:1e-09:6.5e-11:4.4e+03:8.7e+03
chr9	58000000	58100000	Gm16130:200Kb:1e-09:6.5e-11:4.4e+03:8.7e+03
chr9	78200000	78300000	Eef1a1:-100Kb:2.7e-14:1.6e-15:6e+03:1.2e+04
chr9	78300000	78400000	Ddx43:100Kb:2e-14:1.1e-15:6e+03:1.2e+04
chr9	78300000	78400000	Dppa5a:100Kb:2e-14:1.1e-15:6e+03:1.2e+04
chr9	78300000	78400000	Mb21d1:100Kb:2e-14:1.1e-15:6e+03:1.2e+04
chr9	78300000	78400000	Mto1:100Kb:2e-14:1.1e-15:6e+03:1.2e+04
chr9	78300000	78400000	Ooep:100Kb:2e-14:1.1e-15:6e+03:1.2e+04
chr9	88600000	88700000	Bcl2a1b:-400Kb:1.4e-14:7.8e-16:2.9e+03:2.6e+04
chr9	88700000	88800000	Trim43b:-200Kb:3e-07:1.6e-08:3.4e+03:1.9e+04
chr9	88900000	89000000	9330159M07Rik:200Kb:3.1e-07:1.6e-08:3.4e+03:1.9e+04
chr9	88900000	89000000	Trim43c:200Kb:3.1e-07:1.6e-08:3.4e+03:1.9e+04
chr9	89000000	89100000	Bcl2a1d:400Kb:1e-14:5.6e-16:2.9e+03:2.6e+04
chr9	89000000	89100000	Gm2382:400Kb:1e-14:5.6e-16:2.9e+03:2.6e+04
chr9	96800000	96900000	Spsb4:-100Kb:1.1e-06:6.3e-08:3.1e+03:7.1e+03
chr9	96900000	97000000	Slc25a36:-100Kb:5.8e-05:3.1e-06:3.1e+03:6.5e+03
chr9	97000000	97100000	Spsb4:100Kb:2.9e-05:3.3e-06:3.1e+03:6.5e+03
chr9	102500000	102600000	Amotl2:-100Kb:2e-09:1.1e-10:4.6e+03:8.4e+03
chr9	102500000	102600000	Gm5627:-100Kb:2e-09:1.1e-10:4.6e+03:8.4e+03
chr9	102600000	102700000	Anapc13:100Kb:1.3e-09:7.1e-11:4.6e+03:8.4e+03
chr9	102600000	102700000	Cep63:100Kb:1.3e-09:7.1e-11:4.6e+03:8.4e+03
chr9	102700000	102800000	Anapc13:200Kb:7.4e-05:8.3e-06:2.9e+03:5.5e+03
chr9	102700000	102800000	Cep63:200Kb:7.4e-05:8.3e-06:2.9e+03:5.5e+03
chr9	104100000	104200000	Acpp:-100Kb:2.5e-10:1.5e-11:1.7e+03:6.3e+03
chr9	104200000	104300000	Dnajc13:100Kb:1.8e-10:1e-11:1.7e+03:6.3e+03
chr9	107400000	107500000	Gnai2:-100Kb:4.4e-05:5.9e-06:6.9e+03:1.4e+04
chr9	107400000	107500000	Gnat1:-100Kb:4.4e-05:5.9e-06:6.9e+03:1.4e+04
chr9	107400000	107500000	Sema3b:-100Kb:4.4e-05:5.9e-06:6.9e+03:1.4e+04
chr9	107400000	107500000	Slc38a3:-100Kb:4.4e-05:5.9e-06:6.9e+03:1.4e+04
chr9	107500000	107600000	Rbm5:-100Kb:0:0:1.8e+03:1.5e+04
chr9	107500000	107600000	Sema3f:-100Kb:0:0:1.8e+03:1.5e+04
chr9	107600000	107700000	Gnai2:100Kb:0:0:1.8e+03:1.5e+04
chr9	107600000	107700000	Gnat1:100Kb:0:0:1.8e+03:1.5e+04
chr9	107600000	107700000	Sema3b:100Kb:0:0:1.8e+03:1.5e+04
chr9	107600000	107700000	Slc38a3:100Kb:0:0:1.8e+03:1.5e+04
chr9	108600000	108700000	Col7a1:-200Kb:8.6e-06:4.4e-07:5.2e+03:9.5e+03
chr9	108600000	108700000	Mir711:-200Kb:8.6e-06:4.4e-07:5.2e+03:9.5e+03
chr9	108600000	108700000	Pfkfb4:-200Kb:8.6e-06:4.4e-07:5.2e+03:9.5e+03
chr9	108600000	108700000	Tmem89:-200Kb:8.6e-06:4.4e-07:5.2e+03:9.5e+03
chr9	108600000	108700000	Ucn2:-200Kb:8.6e-06:4.4e-07:5.2e+03:9.5e+03
chr9	108600000	108700000	Uqcrc1:-200Kb:8.6e-06:4.4e-07:5.2e+03:9.5e+03
chr9	108800000	108900000	Ip6k2:200Kb:6.9e-06:3.6e-07:5.2e+03:9.5e+03
chr9	114300000	114400000	Ccr4:-100Kb:7e-06:4.4e-07:5e+03:1e+04
chr9	114300000	114400000	Trim71:-100Kb:7e-06:4.4e-07:5e+03:1e+04
chr9	114400000	114500000	Glb1:100Kb:9.1e-06:4.6e-07:5e+03:1e+04
chr9	114400000	114500000	Tmppe:100Kb:9.1e-06:4.6e-07:5e+03:1e+04
chr9	121100000	121200000	Trak1:-100Kb:1.1e-07:5.8e-09:5.4e+03:1e+04
chr9	121200000	121300000	Ulk4:100Kb:5.7e-08:4.2e-09:5.4e+03:1e+04
chrX	4900000	5000000	Mycs:-100Kb:1.1e-08:5.5e-10:0:9e+03
chrX	20300000	20400000	Cdk16:100Kb:9e-14:5.1e-15:7.3e+03:1.7e+04
chrX	20300000	20400000	Uba1:100Kb:9e-14:5.1e-15:7.3e+03:1.7e+04
chrX	20300000	20400000	Usp11:100Kb:9e-14:5.1e-15:7.3e+03:1.7e+04
chrX	30400000	30500000	Gm2799:-100Kb:0:0:0:5.3e+03
chrX	32000000	32100000	Gm21950:-100Kb:1.3e-14:6.7e-16:1.4e+03:5.3e+03
chrX	52600000	52700000	Gm16404:-200Kb:6.4e-09:3.8e-10:1.7e+03:9e+03
chrX	52700000	52800000	Gm16404:-100Kb:2.3e-08:2.7e-09:1.8e+03:8.8e+03
chrX	52800000	52900000	Gm14625:200Kb:4.7e-09:2.6e-10:1.7e+03:9e+03
chrX	55300000	55400000	Zic3:100Kb:1.3e-09:7.6e-11:5.3e+03:1.2e+04
chrX	67800000	67900000	BC023829:100Kb:3.7e-06:2e-07:5.7e+03:9.5e+03
chrX	67800000	67900000	Gm14725:100Kb:3.7e-06:2e-07:5.7e+03:9.5e+03
chrX	71000000	71100000	Arhgap4:-100Kb:1.3e-06:7e-08:9.2e+03:1.8e+04
chrX	71000000	71100000	Avpr2:-100Kb:1.3e-06:7e-08:9.2e+03:1.8e+04
chrX	71000000	71100000	L1cam:-100Kb:1.3e-06:7e-08:9.2e+03:1.8e+04
chrX	71000000	71100000	Naa10:-100Kb:1.3e-06:7e-08:9.2e+03:1.8e+04
chrX	71000000	71100000	Renbp:-100Kb:1.3e-06:7e-08:9.2e+03:1.8e+04
chrX	71100000	71200000	Idh3g:100Kb:9.6e-07:5.2e-08:9.2e+03:1.8e+04
chrX	71100000	71200000	Pdzd4:100Kb:9.6e-07:5.2e-08:9.2e+03:1.8e+04
chrX	71100000	71200000	Plxnb3:100Kb:9.6e-07:5.2e-08:9.2e+03:1.8e+04
chrX	71100000	71200000	Srpk3:100Kb:9.6e-07:5.2e-08:9.2e+03:1.8e+04
chrX	71100000	71200000	Ssr4:100Kb:9.6e-07:5.2e-08:9.2e+03:1.8e+04
chrX	76800000	76900000	Mageb16:-100Kb:1.7e-05:9.8e-07:3.6e+03:6.8e+03
chrX	92100000	92200000	Zxdb:200Kb:3.8e-07:2.1e-08:3.6e+03:8.1e+03
chrX	96700000	96800000	Efnb1:400Kb:6.2e-07:3.7e-08:2.5e+03:9.3e+03
chrX	98500000	98600000	Slc7a3:300Kb:1.5e-08:8.3e-10:5.2e+03:1.3e+04
chrX	98500000	98600000	Tex11:300Kb:1.5e-08:8.3e-10:5.2e+03:1.3e+04
chrX	108400000	108500000	Rps6ka6:-200Kb:2e-06:1.1e-07:4.1e+03:9.3e+03
chrX	120100000	120200000	3110007F17Rik:-100Kb:8.9e-07:4.5e-08:2.9e+02:5.7e+03
chrX	121300000	121400000	Vmn2r121:100Kb:0:0:2.9e+02:2.8e+03
chrX	131100000	131200000	Armcx1:-100Kb:1e-07:5.5e-09:6.7e+03:1.3e+04
chrX	131100000	131200000	Armcx3:-100Kb:1e-07:5.5e-09:6.7e+03:1.3e+04
chrX	131100000	131200000	Armcx4:-100Kb:1e-07:5.5e-09:6.7e+03:1.3e+04
chrX	131100000	131200000	Armcx6:-100Kb:1e-07:5.5e-09:6.7e+03:1.3e+04
chrX	131100000	131200000	B230119M05Rik:-100Kb:1e-07:5.5e-09:6.7e+03:1.3e+04
chrX	131200000	131300000	Btk:100Kb:7.4e-08:4.3e-09:6.7e+03:1.3e+04
chrX	131200000	131300000	Gla:100Kb:7.4e-08:4.3e-09:6.7e+03:1.3e+04
chrX	131200000	131300000	Hnrnph2:100Kb:7.4e-08:4.3e-09:6.7e+03:1.3e+04
chrX	131200000	131300000	Rpl36a:100Kb:7.4e-08:4.3e-09:6.7e+03:1.3e+04
chrX	131700000	131800000	Pramel3:-100Kb:2e-11:1e-12:0:8.1e+03
chrX	131800000	131900000	Tceal6:100Kb:1.8e-13:9.2e-15:0:8.1e+03
chrX	132700000	132800000	Ngfrap1:-100Kb:2.1e-09:1.1e-10:6.6e+03:1.3e+04
chrX	132800000	132900000	Bex1:100Kb:6e-07:3.2e-08:6.6e+03:1.3e+04
chrX	132800000	132900000	Tceal5:100Kb:6e-07:3.2e-08:6.6e+03:1.3e+04
chrX	132800000	132900000	Tceal7:100Kb:6e-07:3.2e-08:6.6e+03:1.3e+04
chrX	132800000	132900000	Tceal8:100Kb:6e-07:3.2e-08:6.6e+03:1.3e+04
chrX	132800000	132900000	Wbp5:100Kb:6e-07:3.2e-08:6.6e+03:1.3e+04
chrX	146500000	146600000	Gm15104:-200Kb:1.2e-05:6.7e-07:2.1e+02:5.2e+03
chrX	147400000	147500000	Tsr2:-100Kb:3.9e-05:2.1e-06:6.7e+03:1.3e+04
chrX	147500000	147600000	Fgd1:100Kb:5.3e-06:2.9e-07:6.7e+03:1.3e+04
chrX	147500000	147600000	Gnl3l:100Kb:5.3e-06:2.9e-07:6.7e+03:1.3e+04
chrX	148400000	148500000	Iqsec2:-100Kb:5.7e-05:3.6e-06:6.7e+03:1.2e+04
chrX	148500000	148600000	Hsd17b10:100Kb:7.2e-05:4e-06:6.7e+03:1.2e+04
chrX	148500000	148600000	Ribc1:100Kb:7.2e-05:4e-06:6.7e+03:1.2e+04
chrX	148500000	148600000	Smc1a:100Kb:7.2e-05:4e-06:6.7e+03:1.2e+04
chrX	149700000	149800000	Klf8:100Kb:1.6e-05:8.6e-07:7.3e+03:1.3e+04
chrX	159100000	159200000	Txlng:-100Kb:0:0:2e+03:1.3e+04
chrX	159200000	159300000	Rbbp7:100Kb:0:0:2e+03:1.3e+04
