# Supplementary material for: Promoter-enhancer interactions identified from Hi-C data using probabilistic models and hierarchical topological domains
Source: Nat Commun. 2017 Dec 21;8:2237. doi: 10.1038/s41467-017-02386-3 (PMC5740158; doi:10.1038/s41467-017-02386-3)
Supplement: Supplementary file 5 — Supplementary Data 2 [file 41467_2017_2386_MOESM5_ESM.zip › pombo_ESC_NcoI.enh_1e-10.bed]

chr1	15800000	15850000	Terf1:50Kb:3.6e-14:8.9e-16:2.1e+03:3.8e+03
chr1	52950000	53000000	1700019D03Rik:-50Kb:1.5e-12:4.1e-14:1.8e+03:3.5e+03
chr1	71600000	71650000	Apol7d:-50Kb:0:0:2.6e+03:6.5e+03
chr1	71600000	71650000	Fn1:-50Kb:0:0:2.6e+03:6.5e+03
chr1	71650000	71700000	Atic:50Kb:0:0:2.6e+03:6.5e+03
chr1	74800000	74850000	Cdk5r2:-100Kb:1.6e-12:3.9e-14:1.8e+03:3.4e+03
chr1	74800000	74850000	Cryba2:-100Kb:1.6e-12:3.9e-14:1.8e+03:3.4e+03
chr1	74800000	74850000	Fev:-100Kb:1.6e-12:3.9e-14:1.8e+03:3.4e+03
chr1	74800000	74850000	Mir375:-100Kb:1.6e-12:3.9e-14:1.8e+03:3.4e+03
chr1	74900000	74950000	Wnt10a:100Kb:1.8e-12:5e-14:1.8e+03:3.4e+03
chr1	74900000	74950000	Wnt6:100Kb:1.8e-12:5e-14:1.8e+03:3.4e+03
chr1	85300000	85350000	C130026I21Rik:50Kb:0:0:2.2e+03:1.8e+04
chr1	91750000	91800000	Gbx2:-50Kb:0:0:1.7e+03:3.5e+03
chr1	95750000	95800000	Gm9994:-50Kb:0:0:2.1e+03:8.2e+03
chr1	95800000	95850000	Gal3st2:50Kb:0:0:2.1e+03:8.2e+03
chr1	137050000	137100000	Shisa4:-200Kb:5.2e-13:1.4e-14:1.1e+03:3.1e+03
chr1	171800000	171850000	Nuf2:350Kb:1.7e-11:4.6e-13:6.3e+02:2.2e+03
chr1	175700000	175750000	Ifi203:-150Kb:0:0:1.2e+03:5.7e+03
chr1	176200000	176250000	Mptx2:1000Kb:0:0:3.3e+02:6.2e+03
chr1	176200000	176250000	Olfr418-ps1:1000Kb:0:0:3.3e+02:6.2e+03
chr1	179750000	179800000	Gm16432:-150Kb:4.9e-11:1.3e-12:1e+03:3.6e+03
chr1	180250000	180300000	Efcab2:-50Kb:4.2e-13:1.1e-14:1.8e+03:4.6e+03
chr1	180300000	180350000	Hnrnpu:50Kb:3.9e-13:1e-14:1.8e+03:4.6e+03
chr1	191500000	191550000	Smyd2:-200Kb:1.4e-12:4.3e-14:8.1e+02:2.1e+03
chr1	191700000	191750000	Cenpf:200Kb:1e-13:3.1e-15:8.1e+02:2.1e+03
chr10	7250000	7300000	Lrp11:-50Kb:0:0:28:2.7e+03
chr10	7250000	7300000	Mir684-1:-50Kb:0:0:28:2.7e+03
chr10	21900000	21950000	Gm10825:-200Kb:0:0:3.1e+02:5.1e+03
chr10	22150000	22200000	H60b:200Kb:0:0:3.1e+02:5.5e+03
chr10	40200000	40250000	Gtf3c6:250Kb:7.4e-14:2e-15:7.5e+02:2.4e+03
chr10	40200000	40250000	Rpf2:250Kb:7.4e-14:2e-15:7.5e+02:2.4e+03
chr10	41150000	41200000	Cd164:-50Kb:0:0:2.1e+03:4.3e+03
chr10	41150000	41200000	Ppil6:-50Kb:0:0:2.1e+03:4.3e+03
chr10	41150000	41200000	Smpd2:-50Kb:0:0:2.1e+03:4.3e+03
chr10	41200000	41250000	Mical1:50Kb:0:0:2.1e+03:4.3e+03
chr10	41200000	41250000	Zbtb24:50Kb:0:0:2.1e+03:4.3e+03
chr10	42250000	42300000	Nr2e1:-50Kb:0:0:2.2e+03:4.2e+03
chr10	59350000	59400000	Ddit4:-50Kb:1.3e-11:3.7e-13:2.3e+03:3.9e+03
chr10	75800000	75850000	1700094J05Rik:-50Kb:8.3e-15:2.2e-16:2.2e+03:4.3e+03
chr10	75850000	75900000	Dip2a:50Kb:4.1e-15:1.1e-16:2.2e+03:4.3e+03
chr10	82850000	82900000	D10Wsu102e:50Kb:4.9e-13:1.3e-14:2.1e+03:3.9e+03
chr10	82850000	82900000	Slc41a2:50Kb:4.9e-13:1.3e-14:2.1e+03:3.9e+03
chr10	117650000	117700000	Iltifb:-50Kb:4.2e-12:1.1e-13:2.1e+03:6.2e+03
chr10	128150000	128200000	Dnajc14:-50Kb:4.2e-15:1.1e-16:0:3.4e+03
chr10	128150000	128200000	Mmp19:-50Kb:4.2e-15:1.1e-16:0:3.4e+03
chr10	128150000	128200000	Tmem198b:-50Kb:4.2e-15:1.1e-16:0:3.4e+03
chr10	128200000	128250000	Dgka:50Kb:1.7e-14:4.4e-16:0:3.4e+03
chr10	128200000	128250000	Wibg:50Kb:1.7e-14:4.4e-16:0:3.4e+03
chr10	128250000	128300000	Cd63:-50Kb:0:0:0:3.9e+03
chr10	128250000	128300000	Gdf11:-50Kb:0:0:0:3.9e+03
chr10	128300000	128350000	Ormdl2:50Kb:0:0:0:3.9e+03
chr10	128300000	128350000	Sarnp:50Kb:0:0:0:3.9e+03
chr11	3100000	3150000	Drg1:-50Kb:0:0:2.9e+03:6e+03
chr11	3100000	3150000	Patz1:-50Kb:0:0:2.9e+03:6e+03
chr11	3150000	3200000	Eif4enif1:50Kb:0:0:2.9e+03:6e+03
chr11	22500000	22550000	Cct4:-350Kb:0:0:7.7e+02:2.8e+03
chr11	22500000	22550000	Commd1:-350Kb:0:0:7.7e+02:2.8e+03
chr11	22500000	22550000	Zrsr1:-350Kb:0:0:7.7e+02:2.8e+03
chr11	51400000	51450000	D930048N14Rik:-50Kb:0:0:2.1e+03:5.4e+03
chr11	51400000	51450000	N4bp3:-50Kb:0:0:2.1e+03:5.4e+03
chr11	51450000	51500000	Hnrnpab:50Kb:0:0:2.1e+03:5.4e+03
chr11	51450000	51500000	Nhp2:50Kb:0:0:2.1e+03:5.4e+03
chr11	51450000	51500000	Rmnd5b:50Kb:0:0:2.1e+03:5.4e+03
chr11	59250000	59300000	Wnt3a:150Kb:3.8e-12:1.1e-13:1.2e+03:2.7e+03
chr11	59250000	59300000	Wnt9a:150Kb:3.8e-12:1.1e-13:1.2e+03:2.7e+03
chr11	60450000	60500000	Alkbh5:100Kb:1.9e-12:5.3e-14:1.5e+03:4.2e+03
chr11	69800000	69850000	Asgr1:-50Kb:6.8e-11:1.9e-12:1.1e+03:4e+03
chr11	70950000	71000000	Nlrp1c-ps:-100Kb:0:0:1.3e+03:5.4e+03
chr11	71000000	71050000	Nlrp1c-ps:-50Kb:0:0:2e+03:1e+04
chr11	71050000	71100000	Nlrp1a:100Kb:0:0:1.3e+03:5.4e+03
chr11	71050000	71100000	Nlrp1b:50Kb:0:0:2e+03:1e+04
chr11	72150000	72200000	Ggt6:-50Kb:0:0:2.4e+03:4.3e+03
chr11	72150000	72200000	Smtnl2:-50Kb:0:0:2.4e+03:4.3e+03
chr11	72200000	72250000	Tekt1:50Kb:0:0:2.4e+03:4.3e+03
chr11	78050000	78100000	Aldoc:-50Kb:3.9e-13:9.8e-15:3e+03:6.9e+03
chr11	78050000	78100000	Pigs:-50Kb:3.9e-13:9.8e-15:3e+03:6.9e+03
chr11	78050000	78100000	Spag5:-50Kb:3.9e-13:9.8e-15:3e+03:6.9e+03
chr11	78100000	78150000	2610507B11Rik:50Kb:4.3e-13:1.1e-14:3e+03:6.9e+03
chr11	78100000	78150000	Sdf2:50Kb:4.3e-13:1.1e-14:3e+03:6.9e+03
chr11	78100000	78150000	Supt6:50Kb:4.3e-13:1.1e-14:3e+03:6.9e+03
chr11	93750000	93800000	Mbtd1:50Kb:0:0:6.9:2.4e+03
chr11	93750000	93800000	Utp18:50Kb:0:0:6.9:2.4e+03
chr12	22800000	22850000	2410018L13Rik:-150Kb:0:0:99:4.1e+03
chr12	23000000	23050000	2410018L13Rik:50Kb:0:0:2.1e+02:6.9e+03
chr12	24700000	24750000	9030624G23Rik:-50Kb:0:0:2.1e+02:5.8e+03
chr12	60150000	60200000	Ctage5:-50Kb:0:0:0:2.4e+03
chr12	60200000	60250000	Mia2:50Kb:0:0:0:2.4e+03
chr12	60200000	60250000	Pnn:50Kb:0:0:0:2.4e+03
chr12	60200000	60250000	Trappc6b:50Kb:0:0:0:2.4e+03
chr12	60250000	60300000	Ctage5:50Kb:0:0:0:2.5e+03
chr12	66050000	66100000	Fancm:-100Kb:0:0:0:2.2e+03
chr12	66050000	66100000	Fkbp3:-100Kb:0:0:0:2.2e+03
chr12	66050000	66100000	Prpf39:-50Kb:0:0:0:2.5e+03
chr12	66100000	66150000	Fam179b:50Kb:0:0:0:2.5e+03
chr12	66100000	66150000	Fancm:-50Kb:0:0:0:3e+03
chr12	66100000	66150000	Fkbp3:-50Kb:0:0:0:3e+03
chr12	66100000	66150000	Klhl28:50Kb:0:0:0:2.5e+03
chr12	66150000	66200000	Fam179b:100Kb:0:0:0:2.2e+03
chr12	66150000	66200000	Klhl28:100Kb:0:0:0:2.2e+03
chr12	66150000	66200000	Prpf39:50Kb:0:0:0:3e+03
chr12	89100000	89150000	Gm5662:-400Kb:0:0:6e+02:9.6e+03
chr12	89100000	89150000	Gm7104:-400Kb:0:0:6e+02:9.6e+03
chr12	89350000	89400000	Gm21319:50Kb:0:0:1.8e+03:1.6e+04
chr12	89500000	89550000	Gm2016:400Kb:0:0:6e+02:9.6e+03
chr12	89500000	89550000	Gm2022:400Kb:0:0:6e+02:9.6e+03
chr12	103750000	103800000	AK010878:-200Kb:5.8e-11:1.7e-12:8.8e+02:2.4e+03
chr12	103750000	103800000	Gm20604:-200Kb:5.8e-11:1.7e-12:8.8e+02:2.4e+03
chr12	103750000	103800000	Moap1:-200Kb:5.8e-11:1.7e-12:8.8e+02:2.4e+03
chr12	103750000	103800000	Tmem251:-200Kb:5.8e-11:1.7e-12:8.8e+02:2.4e+03
chr12	103750000	103800000	Ubr7:-200Kb:5.8e-11:1.7e-12:8.8e+02:2.4e+03
chr12	103950000	104000000	Chga:200Kb:1.4e-11:3.8e-13:8.8e+02:2.4e+03
chr12	104950000	105000000	Serpina1a:-150Kb:1.7e-13:9.2e-15:9.6e+02:3.7e+03
chr12	104950000	105000000	Serpina1c:-150Kb:1.7e-13:9.2e-15:9.6e+02:3.7e+03
chr12	105000000	105050000	Serpina1a:-100Kb:2.8e-11:2.2e-12:1.3e+03:3.8e+03
chr12	105000000	105050000	Serpina1b:50Kb:6.8e-11:5.3e-12:2.2e+03:4.7e+03
chr12	105000000	105050000	Serpina1c:-100Kb:2.8e-11:2.2e-12:1.3e+03:3.8e+03
chr12	105050000	105100000	Serpina1b:100Kb:8.6e-14:2.2e-15:1.3e+03:4.1e+03
chr12	105050000	105100000	Serpina1e:-100Kb:0:0:1.3e+03:5e+03
chr12	105100000	105150000	Serpina1b:150Kb:1.1e-13:5.8e-15:9.6e+02:3.7e+03
chr12	105100000	105150000	Serpina1d:100Kb:6.1e-11:1.6e-12:1.3e+03:3.8e+03
chr12	105100000	105150000	Serpina1e:-50Kb:0:0:2.2e+03:6.6e+03
chr12	105150000	105200000	Serpina1a:50Kb:0:0:2.2e+03:6.6e+03
chr12	105150000	105200000	Serpina1c:50Kb:0:0:2.2e+03:6.6e+03
chr12	111850000	111900000	1700001K19Rik:-50Kb:0:0:2.9e+03:6.3e+03
chr12	111850000	111900000	Hsp90aa1:-50Kb:0:0:2.9e+03:6.3e+03
chr13	12700000	12750000	Gpr137b:-750Kb:0:0:1.5e+02:7e+03
chr13	13400000	13450000	Ero1lb:750Kb:0:0:1.5e+02:4.9e+03
chr13	13400000	13450000	Gpr137b-ps:700Kb:8.7e-11:4.6e-12:1.6e+02:3.6e+03
chr13	13450000	13500000	Gpr137b-ps:750Kb:0:0:1.5e+02:7e+03
chr13	21800000	21850000	Hist1h1b:-50Kb:0:0:3.8e+03:8.4e+03
chr13	21800000	21850000	Hist1h2an:-50Kb:0:0:3.8e+03:8.4e+03
chr13	21800000	21850000	Hist1h2bp:-50Kb:0:0:3.8e+03:8.4e+03
chr13	21800000	21850000	Hist1h3i:-50Kb:0:0:3.8e+03:8.4e+03
chr13	21850000	21900000	Hist1h2ai:50Kb:0:0:3.8e+03:8.4e+03
chr13	21850000	21900000	Hist1h2ak:50Kb:0:0:3.8e+03:8.4e+03
chr13	21850000	21900000	Hist1h2bl:50Kb:0:0:3.8e+03:8.4e+03
chr13	21850000	21900000	Hist1h2bm:50Kb:0:0:3.8e+03:8.4e+03
chr13	21850000	21900000	Hist1h2bn:50Kb:0:0:3.8e+03:8.4e+03
chr13	21850000	21900000	Hist1h3h:50Kb:0:0:3.8e+03:8.4e+03
chr13	21850000	21900000	Hist1h4j:50Kb:0:0:3.8e+03:8.4e+03
chr13	21850000	21900000	Hist1h4k:50Kb:0:0:3.8e+03:8.4e+03
chr13	27250000	27300000	Prl3b1:-50Kb:0:0:2.4e+03:5.1e+03
chr13	27300000	27350000	Prl3c1:50Kb:0:0:2.4e+03:5.1e+03
chr13	39800000	39850000	Tfap2a:-1000Kb:2.1e-12:6.3e-14:3.4e+02:2e+03
chr13	40950000	41000000	Pak1ip1:-100Kb:0:0:1.3e+03:3.1e+03
chr13	41000000	41050000	Pak1ip1:-50Kb:0:0:1.9e+03:3.6e+03
chr13	41050000	41100000	Gcnt2:100Kb:0:0:1.3e+03:3.1e+03
chr13	44750000	44800000	Jarid2:-50Kb:0:0:1.8e+03:4.2e+03
chr13	50700000	50750000	Gm8765:-50Kb:0:0:1.4e+03:5.5e+03
chr13	50750000	50800000	Gm904:50Kb:0:0:1.4e+03:5.5e+03
chr13	55700000	55750000	B230219D22Rik:-50Kb:0:0:1.3e+03:3.8e+03
chr13	55700000	55750000	Pcbd2:-100Kb:5.1e-13:1.5e-14:5.8e+02:2.9e+03
chr13	55700000	55750000	Txndc15:-100Kb:5.1e-13:1.5e-14:5.8e+02:2.9e+03
chr13	55750000	55800000	B4galt7:50Kb:0:0:1.3e+03:3.8e+03
chr13	55750000	55800000	Caml:50Kb:0:0:1.3e+03:3.8e+03
chr13	55750000	55800000	Ddx46:50Kb:0:0:1.3e+03:3.8e+03
chr13	55800000	55850000	B4galt7:100Kb:3.2e-13:1.8e-14:5.8e+02:2.9e+03
chr13	55800000	55850000	Caml:100Kb:3.2e-13:1.8e-14:5.8e+02:2.9e+03
chr13	55800000	55850000	Ddx46:100Kb:3.2e-13:1.8e-14:5.8e+02:2.9e+03
chr13	61950000	62000000	BC052688:100Kb:0:0:1.5e+03:2.1e+04
chr13	69700000	69750000	Nsun2:-50Kb:6.6e-12:1.7e-13:1.5e+03:2.6e+03
chr13	69700000	69750000	Srd5a1:-50Kb:6.6e-12:1.7e-13:1.5e+03:2.6e+03
chr14	37850000	37900000	2610528A11Rik:-50Kb:0:0:0:2.3e+03
chr14	37850000	37900000	Cdhr1:-50Kb:0:0:0:2.3e+03
chr14	37850000	37900000	Ghitm:-50Kb:0:0:0:2.3e+03
chr14	37900000	37950000	Lrit1:50Kb:0:0:0:2.3e+03
chr14	37900000	37950000	Lrit2:50Kb:0:0:0:2.3e+03
chr14	37900000	37950000	Rgr:50Kb:0:0:0:2.3e+03
chr14	121250000	121300000	Ipo5:-50Kb:3.7e-12:9.5e-14:2.1e+03:3.6e+03
chr15	8050000	8100000	2410089E03Rik:-50Kb:1.3e-14:3.3e-16:2.7e+03:5.4e+03
chr15	8100000	8150000	Nup155:50Kb:2.7e-14:6.7e-16:2.7e+03:5.4e+03
chr15	34050000	34100000	Mtdh:50Kb:0:0:1.9e+03:3.9e+03
chr15	38200000	38250000	Azin1:-200Kb:0:0:1.1e+03:3.6e+03
chr15	38400000	38450000	Klf10:200Kb:0:0:1.1e+03:3.6e+03
chr15	54900000	54950000	Col14a1:-200Kb:4.5e-14:1.2e-15:8.1e+02:2.5e+03
chr15	55100000	55150000	Deptor:200Kb:4.9e-14:1.3e-15:8.1e+02:2.5e+03
chr15	55100000	55150000	Dscc1:200Kb:4.9e-14:1.3e-15:8.1e+02:2.5e+03
chr15	55100000	55150000	Gm9920:200Kb:4.9e-14:1.3e-15:8.1e+02:2.5e+03
chr15	55100000	55150000	Taf2:200Kb:4.9e-14:1.3e-15:8.1e+02:2.5e+03
chr15	57750000	57800000	Fam83a:-50Kb:6.4e-11:2.8e-12:1.6e+03:3e+03
chr15	57850000	57900000	Fam83a:50Kb:6.4e-11:3.8e-12:1.6e+03:3e+03
chr15	57900000	57950000	Atad2:-50Kb:3.6e-12:1e-13:1.8e+03:3.3e+03
chr15	57900000	57950000	Wdyhv1:-50Kb:3.6e-12:1e-13:1.8e+03:3.3e+03
chr15	57950000	58000000	Zhx1:50Kb:7.1e-12:1.9e-13:1.8e+03:3.3e+03
chr15	63600000	63650000	Gsdmc2:-50Kb:5.1e-14:1.3e-15:1.2e+03:2.4e+03
chr15	63600000	63650000	Gsdmcl1:-50Kb:5.1e-14:1.3e-15:1.2e+03:2.4e+03
chr15	63650000	63700000	1700065I16Rik:50Kb:1e-13:2.6e-15:1.2e+03:2.4e+03
chr15	63650000	63700000	Gsdmc:50Kb:1e-13:2.6e-15:1.2e+03:2.4e+03
chr15	74450000	74500000	4933427E11Rik:-50Kb:2e-11:5.2e-13:1.7e+03:3.2e+03
chr15	74450000	74500000	Arc:-50Kb:2e-11:5.2e-13:1.7e+03:3.2e+03
chr15	74450000	74500000	Jrk:-50Kb:2e-11:5.2e-13:1.7e+03:3.2e+03
chr15	74450000	74500000	Psca:-50Kb:2e-11:5.2e-13:1.7e+03:3.2e+03
chr15	74500000	74550000	Mroh4:50Kb:1.4e-11:3.4e-13:1.7e+03:3.2e+03
chr15	88700000	88750000	Creld2:50Kb:3.6e-14:1e-15:2.8e+03:4.3e+03
chr15	88700000	88750000	Pim3:50Kb:3.6e-14:1e-15:2.8e+03:4.3e+03
chr15	94350000	94400000	Twf1:-50Kb:2.8e-11:7e-13:2.1e+03:4.3e+03
chr15	94400000	94450000	Irak4:50Kb:2.2e-11:5.5e-13:2.1e+03:4.3e+03
chr15	94400000	94450000	Pus7l:50Kb:2.2e-11:5.5e-13:2.1e+03:4.3e+03
chr15	102750000	102800000	Itga5:-400Kb:0:0:3.8e+03:9.2e+03
chr15	102750000	102800000	Zfp385a:-400Kb:0:0:3.8e+03:9.2e+03
chr15	102800000	102850000	Cbx5:-250Kb:0:0:3.8e+03:9.2e+03
chr15	102800000	102850000	Copz1:-300Kb:0:0:3.8e+03:9.2e+03
chr15	102800000	102850000	Gm10052:-250Kb:0:0:3.8e+03:9.2e+03
chr15	102800000	102850000	Gm5643:-250Kb:0:0:3.8e+03:9.2e+03
chr15	102800000	102850000	Gpr84:-300Kb:0:0:3.8e+03:9.2e+03
chr15	102800000	102850000	Hnrnpa1:-250Kb:0:0:3.8e+03:9.2e+03
chr15	102800000	102850000	Mir148b:-300Kb:0:0:3.8e+03:9.2e+03
chr15	102800000	102850000	Nfe2:-250Kb:0:0:3.8e+03:9.2e+03
chr16	59450000	59500000	4930547E14Rik:-150Kb:3.6e-13:1.9e-14:0:2.3e+03
chr16	59450000	59500000	Arl6:-150Kb:3.6e-13:1.9e-14:0:2.3e+03
chr16	59450000	59500000	Crybg3:-100Kb:2.3e-13:1.8e-14:0:2.3e+03
chr16	59500000	59550000	1700022E09Rik:50Kb:0:0:0:2.9e+03
chr16	59500000	59550000	Crybg3:-50Kb:0:0:0:2.8e+03
chr16	59500000	59550000	Mina:50Kb:0:0:0:2.9e+03
chr16	59550000	59600000	1700022E09Rik:100Kb:1.8e-13:1.5e-14:0:2.3e+03
chr16	59550000	59600000	4930547E14Rik:-50Kb:1.3e-13:3.3e-15:0:2.3e+03
chr16	59550000	59600000	Arl6:-50Kb:1.3e-13:3.3e-15:0:2.3e+03
chr16	59550000	59600000	Mina:100Kb:1.8e-13:1.5e-14:0:2.3e+03
chr16	59600000	59650000	1700022E09Rik:150Kb:1.8e-13:1.4e-14:0:2.3e+03
chr16	59600000	59650000	Crybg3:50Kb:5.4e-14:2.8e-15:0:2.3e+03
chr16	59600000	59650000	Mina:150Kb:1.8e-13:1.4e-14:0:2.3e+03
chr16	62750000	62800000	Arl13b:-50Kb:0:0:0:2.1e+03
chr16	62750000	62800000	Stx19:-50Kb:0:0:0:2.1e+03
chr16	62800000	62850000	Nsun3:50Kb:0:0:0:2.1e+03
chr16	96250000	96300000	Psmg1:50Kb:0:0:2e+03:4.9e+03
chr17	3150000	3200000	Scaf8:50Kb:6.8e-13:1.8e-14:2.4e+03:3.8e+03
chr17	10550000	10600000	1700110C19Rik:50Kb:0:0:1.8e+03:3.6e+03
chr17	10550000	10600000	B930003M22Rik:50Kb:0:0:1.8e+03:3.6e+03
chr17	10550000	10600000	Qk:50Kb:0:0:1.8e+03:3.6e+03
chr17	13550000	13600000	Gm11166:300Kb:0:0:8.2e+02:6.5e+03
chr17	13550000	13600000	Tcp10b:300Kb:0:0:8.2e+02:6.5e+03
chr17	13600000	13650000	Tcp10c:100Kb:0:0:1.4e+03:7.1e+03
chr17	18950000	19000000	Vmn2r96:250Kb:0:0:9.5e+02:3.4e+03
chr17	34000000	34050000	B3galt4:-50Kb:0:0:2.8e+03:7.7e+03
chr17	34000000	34050000	H2-Ke2:-50Kb:0:0:2.8e+03:7.7e+03
chr17	34000000	34050000	Rgl2:-50Kb:0:0:2.8e+03:7.7e+03
chr17	34000000	34050000	Rps18:-50Kb:0:0:2.8e+03:7.7e+03
chr17	34000000	34050000	Tapbp:-50Kb:0:0:2.8e+03:7.7e+03
chr17	34000000	34050000	Vps52:-50Kb:0:0:2.8e+03:7.7e+03
chr17	34000000	34050000	Wdr46:-50Kb:0:0:2.8e+03:7.7e+03
chr17	34000000	34050000	Zbtb22:-50Kb:0:0:2.8e+03:7.7e+03
chr17	34050000	34100000	BC033916:50Kb:0:0:2.8e+03:7.7e+03
chr17	34050000	34100000	BC051226:50Kb:0:0:2.8e+03:7.7e+03
chr17	34050000	34100000	Daxx:50Kb:0:0:2.8e+03:7.7e+03
chr17	34050000	34100000	Kifc1:50Kb:0:0:2.8e+03:7.7e+03
chr17	45700000	45750000	Capn11:-50Kb:0:0:3.8e+03:7.7e+03
chr17	45750000	45800000	Gm7325:50Kb:0:0:3.8e+03:7.7e+03
chr17	45750000	45800000	Hsp90ab1:50Kb:0:0:3.8e+03:7.7e+03
chr17	45750000	45800000	Slc29a1:50Kb:0:0:3.8e+03:7.7e+03
chr17	45750000	45800000	Slc35b2:50Kb:0:0:3.8e+03:7.7e+03
chr17	85850000	85900000	Six3:-150Kb:0:0:1.1e+03:3.1e+03
chr17	85850000	85900000	Six3os1:-150Kb:0:0:1.1e+03:3.1e+03
chr18	36000000	36050000	Cxxc5:50Kb:1.3e-14:3.3e-16:3e+03:5.3e+03
chr18	65650000	65700000	Zfp532:-50Kb:1.9e-12:1e-13:2.2e+03:4.3e+03
chr18	65750000	65800000	Zfp532:50Kb:0:0:2.2e+03:4.9e+03
chr18	67750000	67800000	Afg3l2:150Kb:1.5e-12:3.8e-14:1.3e+03:3.2e+03
chr18	67750000	67800000	Slmo1:150Kb:1.5e-12:3.8e-14:1.3e+03:3.2e+03
chr18	82900000	82950000	4930592I03Rik:-150Kb:9.2e-11:2.4e-12:1.1e+03:2.7e+03
chr18	82900000	82950000	Zfp516:-150Kb:9.2e-11:2.4e-12:1.1e+03:2.7e+03
chr18	82950000	83000000	2210420H20Rik:50Kb:3e-11:2.6e-12:2.2e+03:3.8e+03
chr18	83050000	83100000	2210420H20Rik:150Kb:2.8e-11:1.6e-12:1.1e+03:2.7e+03
chr18	83100000	83150000	2210420H20Rik:200Kb:2.7e-14:7.8e-16:9e+02:2.8e+03
chr19	3050000	3100000	1700030N03Rik:-100Kb:0:0:0:3.5e+03
chr19	3100000	3150000	1700030N03Rik:-50Kb:0:0:0:3.3e+03
chr19	37950000	38000000	Cyp26a1:200Kb:9.5e-12:2.7e-13:1.1e+03:2.7e+03
chr19	37950000	38000000	Cyp26c1:200Kb:9.5e-12:2.7e-13:1.1e+03:2.7e+03
chr19	39400000	39450000	Cyp2c29:50Kb:3.8e-11:9.7e-13:2.1e+03:4.6e+03
chr2	3050000	3100000	Fam171a1:50Kb:0:0:0:3.5e+03
chr2	3100000	3150000	Fam171a1:100Kb:5.2e-11:3e-12:0:1.9e+03
chr2	34750000	34800000	Traf1:-50Kb:0:0:2.1e+03:3.6e+03
chr2	34800000	34850000	Phf19:50Kb:0:0:2.1e+03:3.6e+03
chr2	51950000	52000000	Rif1:50Kb:0:0:2.2e+03:5.6e+03
chr2	52950000	53000000	Stam2:350Kb:2.4e-12:6.4e-14:7.1e+02:2.5e+03
chr2	58150000	58200000	Gm13544:50Kb:3.7e-11:1e-12:1.9e+03:3.4e+03
chr2	74500000	74550000	1700109F18Rik:-50Kb:0:0:2.8e+03:7.5e+03
chr2	74500000	74550000	Hoxd3:-50Kb:0:0:2.8e+03:7.5e+03
chr2	74500000	74550000	Hoxd4:-50Kb:0:0:2.8e+03:7.5e+03
chr2	74500000	74550000	Mir10b:-50Kb:0:0:2.8e+03:7.5e+03
chr2	74550000	74600000	Hoxd10:50Kb:0:0:2.8e+03:7.5e+03
chr2	74550000	74600000	Hoxd11:50Kb:0:0:2.8e+03:7.5e+03
chr2	74550000	74600000	Hoxd12:50Kb:0:0:2.8e+03:7.5e+03
chr2	74550000	74600000	Hoxd13:50Kb:0:0:2.8e+03:7.5e+03
chr2	74550000	74600000	Hoxd8:50Kb:0:0:2.8e+03:7.5e+03
chr2	74550000	74600000	Hoxd9:50Kb:0:0:2.8e+03:7.5e+03
chr2	90500000	90550000	Fnbp4:-50Kb:8.6e-14:2.4e-15:4.3e+02:4.8e+03
chr2	90550000	90600000	Nup160:50Kb:1.2e-13:3.3e-15:4.3e+02:4.8e+03
chr2	103600000	103650000	4930547E08Rik:-50Kb:0:0:2.2e+03:4.5e+03
chr2	103650000	103700000	Caprin1:50Kb:0:0:2.2e+03:4.5e+03
chr2	103650000	103700000	Nat10:50Kb:0:0:2.2e+03:4.5e+03
chr2	104500000	104550000	Depdc7:-50Kb:6.4e-14:1.8e-15:2.2e+03:4.2e+03
chr2	104500000	104550000	Pin1-ps1:-50Kb:6.4e-14:1.8e-15:2.2e+03:4.2e+03
chr2	104500000	104550000	Tcp11l1:-50Kb:6.4e-14:1.8e-15:2.2e+03:4.2e+03
chr2	113750000	113800000	A530058N18Rik:-50Kb:0:0:2e+03:3.8e+03
chr2	113750000	113800000	Gjd2:-50Kb:0:0:2e+03:3.8e+03
chr2	122350000	122400000	Bambi-ps1:100Kb:7.9e-12:2.2e-13:1.3e+03:3e+03
chr2	122350000	122400000	Slc28a2:100Kb:7.9e-12:2.2e-13:1.3e+03:3e+03
chr2	124850000	124900000	Myef2:-50Kb:2.6e-12:6.6e-14:1.7e+03:3.1e+03
chr2	124900000	124950000	Slc24a5:50Kb:7.1e-12:1.9e-13:1.7e+03:3.1e+03
chr2	177300000	177350000	Gm14403:50Kb:0:0:0:6.1e+03
chr2	177700000	177750000	Gm14326:50Kb:0:0:1.8e+03:8.2e+03
chr3	15650000	15700000	Sirpb1b:100Kb:3.9e-14:1e-15:1.4e+03:5.5e+03
chr3	41400000	41450000	Phf17:50Kb:1.5e-13:3.9e-15:1.9e+03:3.5e+03
chr3	51000000	51050000	4930577N17Rik:-50Kb:0:0:0:3.1e+03
chr3	51050000	51100000	Ccrn4l:50Kb:0:0:0:3.1e+03
chr3	51050000	51100000	Elf2:-50Kb:0:0:0:2.7e+03
chr3	51100000	51150000	4930577N17Rik:50Kb:0:0:0:2.7e+03
chr3	51150000	51200000	4930577N17Rik:100Kb:2.8e-11:2.2e-12:0:2.1e+03
chr3	51150000	51200000	Ccrn4l:150Kb:4.2e-14:2.2e-15:0:2.4e+03
chr3	51150000	51200000	Elf2:50Kb:8.5e-15:4.4e-16:0:2.5e+03
chr3	83950000	84000000	Trim2:-150Kb:1.7e-12:4.6e-14:1.3e+03:3e+03
chr3	84000000	84050000	Gm6525:50Kb:2.5e-12:1.3e-13:2.2e+03:3.8e+03
chr3	84000000	84050000	Mnd1:50Kb:2.5e-12:1.3e-13:2.2e+03:3.8e+03
chr3	84100000	84150000	Gm6525:150Kb:2e-12:5.5e-14:1.3e+03:3e+03
chr3	84100000	84150000	Mnd1:150Kb:2e-12:5.5e-14:1.3e+03:3e+03
chr3	93700000	93750000	Gm10697:-150Kb:0:0:1.1e+02:7.4e+03
chr3	93700000	93750000	Gm9125:-150Kb:0:0:1.1e+02:7.4e+03
chr3	93700000	93750000	Tdpoz5:-150Kb:0:0:1.1e+02:7.4e+03
chr3	93750000	93800000	Gm10697:-100Kb:0:0:1.6e+02:9.5e+03
chr3	93750000	93800000	Gm9125:-100Kb:0:0:1.6e+02:9.5e+03
chr3	93750000	93800000	Tdpoz5:-100Kb:0:0:1.6e+02:9.5e+03
chr3	98250000	98300000	Gm10681:-100Kb:1e-13:2.6e-15:1.4e+03:8.6e+03
chr3	98250000	98300000	Hsd3b4:-100Kb:1e-13:2.6e-15:1.4e+03:8.6e+03
chr3	102900000	102950000	Bcas2:-50Kb:7.2e-11:1.9e-12:2.4e+03:4.1e+03
chr3	102950000	103000000	Dennd2c:50Kb:8.4e-11:2.2e-12:2.4e+03:4.1e+03
chr3	122000000	122050000	Fnbp1l:-300Kb:8.4e-11:2.6e-12:8.6e+02:2.6e+03
chr3	144650000	144700000	Clca2:200Kb:0:0:9.2e+02:3.1e+03
chr4	32800000	32850000	Casp8ap2:100Kb:1.9e-11:5.1e-13:1.7e+03:4.1e+03
chr4	32800000	32850000	Mdn1:100Kb:1.9e-11:5.1e-13:1.7e+03:4.1e+03
chr4	46600000	46650000	Tbc1d2:-50Kb:1.9e-14:5.6e-16:1.9e+03:3.4e+03
chr4	46650000	46700000	Coro2a:50Kb:3.3e-14:8.9e-16:1.9e+03:3.4e+03
chr4	60100000	60150000	Mup1:-400Kb:0:0:50:4.8e+03
chr4	60400000	60450000	Mup1:-100Kb:0:0:2.5e+02:3.9e+03
chr4	60450000	60500000	Mup9:50Kb:0:0:3.9e+02:3.8e+03
chr4	60500000	60550000	Mup9:100Kb:0:0:2.5e+02:3.9e+03
chr4	61350000	61400000	Mup9:950Kb:0:0:58:3.7e+03
chr4	88250000	88300000	Gm13271:-150Kb:3.6e-12:2e-13:1e+03:2.9e+03
chr4	88250000	88300000	Gm13272:-150Kb:3.6e-12:2e-13:1e+03:2.9e+03
chr4	88250000	88300000	Gm13275:-150Kb:3.6e-12:2e-13:1e+03:2.9e+03
chr4	88250000	88300000	Gm13276:-150Kb:3.6e-12:2e-13:1e+03:2.9e+03
chr4	88250000	88300000	Gm13277:-150Kb:3.6e-12:2e-13:1e+03:2.9e+03
chr4	88250000	88300000	Gm13278:-150Kb:3.6e-12:2e-13:1e+03:2.9e+03
chr4	88250000	88300000	Gm13279:-150Kb:3.6e-12:2e-13:1e+03:2.9e+03
chr4	88250000	88300000	Gm13283:-150Kb:3.6e-12:2e-13:1e+03:2.9e+03
chr4	88250000	88300000	Gm13285:-150Kb:3.6e-12:2e-13:1e+03:2.9e+03
chr4	88250000	88300000	Gm13286:-150Kb:3.6e-12:2e-13:1e+03:2.9e+03
chr4	88250000	88300000	Gm13287:-150Kb:3.6e-12:2e-13:1e+03:2.9e+03
chr4	88250000	88300000	Gm13289:-150Kb:3.6e-12:2e-13:1e+03:2.9e+03
chr4	88250000	88300000	Gm13290:-150Kb:3.6e-12:2e-13:1e+03:2.9e+03
chr4	88250000	88300000	Ifnz:-150Kb:3.6e-12:2e-13:1e+03:2.9e+03
chr4	88350000	88400000	Gm13271:-50Kb:0:0:2.1e+03:4.3e+03
chr4	88350000	88400000	Gm13272:-50Kb:0:0:2.1e+03:4.3e+03
chr4	88350000	88400000	Gm13275:-50Kb:0:0:2.1e+03:4.3e+03
chr4	88350000	88400000	Gm13276:-50Kb:0:0:2.1e+03:4.3e+03
chr4	88350000	88400000	Gm13277:-50Kb:0:0:2.1e+03:4.3e+03
chr4	88350000	88400000	Gm13278:-50Kb:0:0:2.1e+03:4.3e+03
chr4	88350000	88400000	Gm13279:-50Kb:0:0:2.1e+03:4.3e+03
chr4	88350000	88400000	Gm13283:-50Kb:0:0:2.1e+03:4.3e+03
chr4	88350000	88400000	Gm13285:-50Kb:0:0:2.1e+03:4.3e+03
chr4	88350000	88400000	Gm13286:-50Kb:0:0:2.1e+03:4.3e+03
chr4	88350000	88400000	Gm13287:-50Kb:0:0:2.1e+03:4.3e+03
chr4	88350000	88400000	Gm13289:-50Kb:0:0:2.1e+03:4.3e+03
chr4	88350000	88400000	Gm13290:-50Kb:0:0:2.1e+03:4.3e+03
chr4	88350000	88400000	Ifnz:-50Kb:0:0:2.1e+03:4.3e+03
chr4	88400000	88450000	C87499:150Kb:6.8e-12:1.7e-13:1e+03:2.9e+03
chr4	88400000	88450000	Ifna13:150Kb:6.8e-12:1.7e-13:1e+03:2.9e+03
chr4	88400000	88450000	Klhl9:50Kb:0:0:2.1e+03:4.3e+03
chr4	88700000	88750000	Gm13271:300Kb:5.8e-12:5e-13:7.8e+02:2.6e+03
chr4	88700000	88750000	Gm13272:300Kb:5.8e-12:5e-13:7.8e+02:2.6e+03
chr4	88700000	88750000	Gm13275:300Kb:5.8e-12:5e-13:7.8e+02:2.6e+03
chr4	88700000	88750000	Gm13276:300Kb:5.8e-12:5e-13:7.8e+02:2.6e+03
chr4	88700000	88750000	Gm13277:300Kb:5.8e-12:5e-13:7.8e+02:2.6e+03
chr4	88700000	88750000	Gm13278:300Kb:5.8e-12:5e-13:7.8e+02:2.6e+03
chr4	88700000	88750000	Gm13279:300Kb:5.8e-12:5e-13:7.8e+02:2.6e+03
chr4	88700000	88750000	Gm13283:300Kb:5.8e-12:5e-13:7.8e+02:2.6e+03
chr4	88700000	88750000	Gm13285:300Kb:5.8e-12:5e-13:7.8e+02:2.6e+03
chr4	88700000	88750000	Gm13286:300Kb:5.8e-12:5e-13:7.8e+02:2.6e+03
chr4	88700000	88750000	Gm13287:300Kb:5.8e-12:5e-13:7.8e+02:2.6e+03
chr4	88700000	88750000	Gm13289:300Kb:5.8e-12:5e-13:7.8e+02:2.6e+03
chr4	88700000	88750000	Gm13290:300Kb:5.8e-12:5e-13:7.8e+02:2.6e+03
chr4	88700000	88750000	Ifnz:300Kb:5.8e-12:5e-13:7.8e+02:2.6e+03
chr4	96400000	96450000	Gm12695:-50Kb:9.1e-11:2.3e-12:1.9e+03:3.1e+03
chr4	101550000	101600000	B020004J07Rik:50Kb:1.2e-11:3.1e-13:1.8e+03:3e+03
chr4	111700000	111750000	Skint1:50Kb:0:0:1e+03:4.3e+03
chr4	112950000	113000000	Skint5:-700Kb:4.5e-15:1.1e-16:3.1e+02:1.1e+04
chr4	113650000	113700000	Skint6:700Kb:2.8e-12:7.2e-14:3.1e+02:1.1e+04
chr4	118650000	118700000	Zfp691:-150Kb:3.3e-11:8.8e-13:1.2e+03:3.3e+03
chr4	121400000	121450000	Gm12887:150Kb:5.5e-12:1.5e-13:5.8e+02:4.3e+03
chr4	143150000	143200000	Gm13109:-350Kb:0:0:1e+03:2.1e+04
chr4	143150000	143200000	Pramef17:-400Kb:6.8e-11:1.7e-12:8.2e+02:7e+03
chr4	143500000	143550000	BC080695:350Kb:0:0:1e+03:2.1e+04
chr4	143550000	143600000	BC080695:400Kb:2.5e-11:1.3e-12:8.2e+02:7e+03
chr4	146150000	146200000	Gm13242:900Kb:0:0:2.1e+02:4.4e+03
chr4	149550000	149600000	Eno1:-50Kb:0:0:2.4e+03:4.5e+03
chr4	149600000	149650000	Car6:50Kb:0:0:2.4e+03:4.5e+03
chr4	154550000	154600000	Morn1:100Kb:4.4e-11:1.2e-12:1.6e+03:3.6e+03
chr4	154550000	154600000	Rer1:100Kb:4.4e-11:1.2e-12:1.6e+03:3.6e+03
chr5	5500000	5550000	Gm8773:-50Kb:2.4e-11:6.4e-13:0:2.2e+03
chr5	5500000	5550000	Gtpbp10:-50Kb:2.4e-11:6.4e-13:0:2.2e+03
chr5	5550000	5600000	Cldn12:50Kb:1.4e-11:3.7e-13:0:2.2e+03
chr5	5650000	5700000	Steap1:-50Kb:0:0:0:2.8e+03
chr5	5700000	5750000	A330021E22Rik:50Kb:0:0:0:2.8e+03
chr5	5700000	5750000	Steap2:50Kb:0:0:0:2.8e+03
chr5	8450000	8500000	Dbf4:50Kb:3.5e-13:9.1e-15:2e+03:3.8e+03
chr5	8450000	8500000	Slc25a40:50Kb:3.5e-13:9.1e-15:2e+03:3.8e+03
chr5	12550000	12600000	Sema3a:-800Kb:1.5e-12:4.5e-14:4.5e+02:2.4e+03
chr5	14950000	15000000	Gm17019:-50Kb:2.7e-14:6.7e-16:7.5e+02:3.5e+03
chr5	14950000	15000000	Gm9758:50Kb:4.4e-11:1.1e-12:7.5e+02:3.2e+03
chr5	14950000	15000000	Speer4e:50Kb:4.4e-11:1.1e-12:7.5e+02:3.2e+03
chr5	14950000	15000000	Speer8-ps1:50Kb:4.4e-11:1.1e-12:7.5e+02:3.2e+03
chr5	26300000	26350000	5031410I06Rik:-100Kb:1.4e-12:3.8e-14:42:1.1e+03
chr5	26300000	26350000	Gm10220:-100Kb:1.4e-12:3.8e-14:42:1.1e+03
chr5	26300000	26350000	Gm10471:-100Kb:1.4e-12:3.8e-14:42:1.1e+03
chr5	26350000	26400000	5031410I06Rik:-50Kb:5.9e-12:3.2e-13:40:1e+03
chr5	26350000	26400000	Gm10220:-50Kb:5.9e-12:3.2e-13:40:1e+03
chr5	26350000	26400000	Gm10471:-50Kb:5.9e-12:3.2e-13:40:1e+03
chr5	26400000	26450000	Speer4a:50Kb:9.5e-11:2.8e-12:40:1e+03
chr5	37000000	37050000	Ccdc96:200Kb:0:0:8.2e+02:3e+03
chr5	37000000	37050000	Grpel1:200Kb:0:0:8.2e+02:3e+03
chr5	37000000	37050000	Tada2b:200Kb:0:0:8.2e+02:3e+03
chr5	44150000	44200000	Bst1:-50Kb:1.5e-11:3.9e-13:1.8e+03:3.2e+03
chr5	44200000	44250000	Fbxl5:50Kb:1.8e-11:4.5e-13:1.8e+03:3.2e+03
chr5	52500000	52550000	9230114K14Rik:-50Kb:3.6e-11:9.2e-13:1.7e+03:3.3e+03
chr5	52500000	52550000	Dhx15:-50Kb:3.6e-11:9.2e-13:1.7e+03:3.3e+03
chr5	66000000	66050000	Pds5a:-50Kb:0:0:2.9e+03:4.9e+03
chr5	104100000	104150000	Aff1:-50Kb:0:0:0:3.5e+03
chr5	104200000	104250000	Aff1:50Kb:0:0:0:2.7e+03
chr5	104250000	104300000	Klhl8:-50Kb:2e-13:5.2e-15:0:2.5e+03
chr5	120950000	121000000	Iqcd:-50Kb:8.1e-11:2.2e-12:2.4e+03:4.8e+03
chr5	120950000	121000000	Tpcn1:-50Kb:8.1e-11:2.2e-12:2.4e+03:4.8e+03
chr5	121050000	121100000	Dtx1:-100Kb:0:0:6.7e+02:3.8e+03
chr5	121050000	121100000	Oas2:-100Kb:0:0:6.7e+02:3.8e+03
chr5	121100000	121150000	1110008J03Rik:50Kb:1.8e-13:1e-14:1.6e+03:4.3e+03
chr5	121100000	121150000	Ccdc42b:50Kb:1.8e-13:1e-14:1.6e+03:4.3e+03
chr5	121100000	121150000	Ddx54:50Kb:1.8e-13:1e-14:1.6e+03:4.3e+03
chr5	121100000	121150000	Rasal1:50Kb:1.8e-13:1e-14:1.6e+03:4.3e+03
chr5	121150000	121200000	1110008J03Rik:100Kb:0:0:6.7e+02:3.8e+03
chr5	121150000	121200000	Ccdc42b:100Kb:0:0:6.7e+02:3.8e+03
chr5	121150000	121200000	Ddx54:100Kb:0:0:6.7e+02:3.8e+03
chr5	121150000	121200000	Rasal1:100Kb:0:0:6.7e+02:3.8e+03
chr5	124800000	124850000	Sbno1:-50Kb:0:0:6.7e+02:5e+03
chr5	124800000	124850000	Setd8:-50Kb:0:0:6.7e+02:5e+03
chr5	124850000	124900000	Cdk2ap1:50Kb:0:0:6.7e+02:5e+03
chr5	128050000	128100000	Glt1d1:-50Kb:4.8e-12:2.7e-13:1.6e+03:2.8e+03
chr5	128100000	128150000	Slc15a4:50Kb:1.9e-12:5.1e-14:1.6e+03:2.8e+03
chr5	128150000	128200000	Glt1d1:50Kb:1.2e-12:3.4e-14:1.6e+03:2.9e+03
chr5	146300000	146350000	Cyp3a41a:-200Kb:0:0:9.5e+02:4.5e+03
chr5	146500000	146550000	Cyp3a41b:200Kb:0:0:9.5e+02:4.5e+03
chr5	147700000	147750000	Cdx2:-400Kb:1.3e-12:4.5e-14:7.7e+02:2.9e+03
chr5	147700000	147750000	Prhoxnb:-400Kb:1.3e-12:4.5e-14:7.7e+02:2.9e+03
chr6	3350000	3400000	Samd9l:50Kb:0:0:2.5e+03:9.4e+03
chr6	11800000	11850000	Ndufa4:-50Kb:2.9e-12:7.4e-14:1.5e+03:3.5e+03
chr6	11800000	11850000	Phf14:-50Kb:2.9e-12:7.4e-14:1.5e+03:3.5e+03
chr6	40850000	40900000	1810009J06Rik:-50Kb:0:0:1.8e+03:3.8e+03
chr6	40850000	40900000	Gm2663:-50Kb:0:0:1.8e+03:3.8e+03
chr6	40900000	40950000	1700074P13Rik:50Kb:0:0:1.8e+03:3.8e+03
chr6	40900000	40950000	Prss58:50Kb:0:0:1.8e+03:3.8e+03
chr6	47700000	47750000	Mir704:-50Kb:0:0:2.1e+03:6.6e+03
chr6	47700000	47750000	Pdia4:-50Kb:0:0:2.1e+03:6.6e+03
chr6	47700000	47750000	Zfp398:-50Kb:0:0:2.1e+03:6.6e+03
chr6	47700000	47750000	Zfp786:-50Kb:0:0:2.1e+03:6.6e+03
chr6	47750000	47800000	Rn4.5s:50Kb:0:0:2.1e+03:6.6e+03
chr6	52100000	52150000	2700086A05Rik:-50Kb:0:0:2.1e+03:7.3e+03
chr6	52100000	52150000	Hoxa10:-50Kb:0:0:2.1e+03:7.3e+03
chr6	52100000	52150000	Hoxa11:-50Kb:0:0:2.1e+03:7.3e+03
chr6	52100000	52150000	Hoxa11as:-50Kb:0:0:2.1e+03:7.3e+03
chr6	52100000	52150000	Hoxa3:-50Kb:0:0:2.1e+03:7.3e+03
chr6	52100000	52150000	Hoxa5:-50Kb:0:0:2.1e+03:7.3e+03
chr6	52100000	52150000	Hoxa6:-50Kb:0:0:2.1e+03:7.3e+03
chr6	52100000	52150000	Hoxa7:-50Kb:0:0:2.1e+03:7.3e+03
chr6	52100000	52150000	Hoxa9:-50Kb:0:0:2.1e+03:7.3e+03
chr6	52100000	52150000	Mir196b:-50Kb:0:0:2.1e+03:7.3e+03
chr6	52100000	52150000	Mira:-50Kb:0:0:2.1e+03:7.3e+03
chr6	52150000	52200000	Hoxa1:50Kb:0:0:2.1e+03:7.3e+03
chr6	52150000	52200000	Hoxa2:50Kb:0:0:2.1e+03:7.3e+03
chr6	52150000	52200000	Hoxa4:50Kb:0:0:2.1e+03:7.3e+03
chr6	57350000	57400000	Vmn1r27:-800Kb:2.2e-13:5.3e-15:3.7e+02:2.3e+03
chr6	85650000	85700000	Alms1-ps2:-50Kb:6.2e-11:1.6e-12:2.3e+03:5.1e+03
chr6	85650000	85700000	Cml3:-50Kb:6.2e-11:1.6e-12:2.3e+03:5.1e+03
chr6	85700000	85750000	Gm4477:50Kb:6.5e-11:1.6e-12:2.3e+03:5.1e+03
chr6	91650000	91700000	Slc6a6:50Kb:0:0:1.9e+03:3.4e+03
chr6	115550000	115600000	Raf1:-50Kb:0:0:1.9e+03:3.9e+03
chr6	115600000	115650000	Mkrn2:50Kb:7e-14:2e-15:1.9e+03:3.9e+03
chr6	117800000	117850000	Fxyd4:-50Kb:8.3e-13:2.2e-14:2e+03:3.1e+03
chr6	117800000	117850000	Hnrnpf:-50Kb:8.3e-13:2.2e-14:2e+03:3.1e+03
chr6	117850000	117900000	Zfp239:50Kb:8.6e-13:2.3e-14:2e+03:3.1e+03
chr6	122600000	122650000	Nanog:-50Kb:0:0:0:5.1e+03
chr6	122600000	122650000	Slc2a3:-50Kb:0:0:0:5.1e+03
chr6	122700000	122750000	Nanog:50Kb:0:0:0:5.8e+03
chr6	122700000	122750000	Slc2a3:50Kb:0:0:0:5.8e+03
chr6	125050000	125100000	Gapdh:-50Kb:0:0:3.8e+03:8e+03
chr6	125050000	125100000	Mrpl51:-50Kb:0:0:3.8e+03:8e+03
chr6	125050000	125100000	Ncapd2:-50Kb:0:0:3.8e+03:8e+03
chr6	125050000	125100000	Scarna10:-50Kb:0:0:3.8e+03:8e+03
chr6	125100000	125150000	Iffo1:50Kb:0:0:3.8e+03:8e+03
chr6	125100000	125150000	Nop2:50Kb:0:0:3.8e+03:8e+03
chr6	125350000	125400000	Cd9:-50Kb:3.3e-11:9e-13:1.8e+03:4.6e+03
chr6	133200000	133250000	Gm5885:-250Kb:0:0:8.5e+02:3.9e+03
chr6	133450000	133500000	5530400C23Rik:250Kb:0:0:8.5e+02:3.9e+03
chr6	143050000	143100000	Etnk1:-50Kb:0:0:2.6e+03:4.6e+03
chr6	145200000	145250000	Casc1:50Kb:9.7e-14:2.9e-15:2e+03:3.6e+03
chr6	145200000	145250000	Gm15706:50Kb:9.7e-14:2.9e-15:2e+03:3.6e+03
chr6	145200000	145250000	Kras:50Kb:9.7e-14:2.9e-15:2e+03:3.6e+03
chr6	145200000	145250000	Lyrm5:50Kb:9.7e-14:2.9e-15:2e+03:3.6e+03
chr6	145250000	145300000	Casc1:100Kb:1.5e-13:8.8e-15:1.3e+03:2.9e+03
chr6	145250000	145300000	Gm15706:100Kb:1.5e-13:8.8e-15:1.3e+03:2.9e+03
chr6	145250000	145300000	Kras:100Kb:1.5e-13:8.8e-15:1.3e+03:2.9e+03
chr6	145250000	145300000	Lyrm5:100Kb:1.5e-13:8.8e-15:1.3e+03:2.9e+03
chr7	13450000	13500000	2310014L17Rik:-50Kb:1.2e-13:9.7e-15:0:3.1e+03
chr7	13450000	13500000	Rps5:-50Kb:1.2e-13:9.7e-15:0:3.1e+03
chr7	13500000	13550000	Chmp2a:-100Kb:0:0:0:3.6e+03
chr7	13500000	13550000	Mzf1:-100Kb:0:0:0:3.6e+03
chr7	13500000	13550000	Slc27a5:-50Kb:0:0:0:3.5e+03
chr7	13500000	13550000	Trim28:-100Kb:0:0:0:3.6e+03
chr7	13500000	13550000	Ube2m:-100Kb:0:0:0:3.6e+03
chr7	13500000	13550000	Zbtb45:-50Kb:0:0:0:3.5e+03
chr7	13500000	13550000	Zfp128:50Kb:5.1e-13:1.3e-14:0:3.1e+03
chr7	13500000	13550000	Zfp324:-50Kb:0:0:0:3.5e+03
chr7	13500000	13550000	Zfp446:-50Kb:0:0:0:3.5e+03
chr7	13500000	13550000	Zscan22:50Kb:5.1e-13:1.3e-14:0:3.1e+03
chr7	13550000	13600000	2310014L17Rik:50Kb:0:0:0:3.5e+03
chr7	13550000	13600000	Chmp2a:-50Kb:0:0:0:4.4e+03
chr7	13550000	13600000	Mzf1:-50Kb:0:0:0:4.4e+03
chr7	13550000	13600000	Rps5:50Kb:0:0:0:3.5e+03
chr7	13550000	13600000	Trim28:-50Kb:0:0:0:4.4e+03
chr7	13550000	13600000	Ube2m:-50Kb:0:0:0:4.4e+03
chr7	13600000	13650000	2310014L17Rik:100Kb:0:0:0:3.6e+03
chr7	13600000	13650000	Rps5:100Kb:0:0:0:3.6e+03
chr7	13600000	13650000	Slc27a5:50Kb:0:0:0:4.4e+03
chr7	13600000	13650000	Zbtb45:50Kb:0:0:0:4.4e+03
chr7	13600000	13650000	Zfp324:50Kb:0:0:0:4.4e+03
chr7	13600000	13650000	Zfp446:50Kb:0:0:0:4.4e+03
chr7	15850000	15900000	Obox3:-350Kb:7e-14:1.9e-15:1.7e+02:6e+03
chr7	19000000	19050000	Psg26:-50Kb:0:0:3.3e+03:7.8e+03
chr7	19050000	19100000	Psg28:50Kb:0:0:3.3e+03:7.8e+03
chr7	19150000	19200000	Psg21:-50Kb:0:0:3.3e+03:9e+03
chr7	19150000	19200000	Psg23:-50Kb:0:0:3.3e+03:9e+03
chr7	19200000	19250000	Psg27:50Kb:0:0:3.3e+03:9e+03
chr7	20450000	20500000	Igsf23:-50Kb:0:0:3.9e+02:3.4e+03
chr7	20450000	20500000	Pvr:-50Kb:0:0:3.9e+02:3.4e+03
chr7	20500000	20550000	Ceacam19:50Kb:0:0:3.9e+02:3.4e+03
chr7	20500000	20550000	Ceacam20:-50Kb:0:0:0:2.6e+03
chr7	20500000	20550000	Nlrp9b:-50Kb:0:0:0:2.6e+03
chr7	20550000	20600000	Igsf23:50Kb:0:0:0:2.6e+03
chr7	20550000	20600000	Pvr:50Kb:0:0:0:2.6e+03
chr7	20600000	20650000	Ceacam20:50Kb:0:0:0:2.8e+03
chr7	20600000	20650000	Nlrp9b:50Kb:0:0:0:2.8e+03
chr7	29050000	29100000	AF357399:-50Kb:1.2e-13:3e-15:3.6e+03:6.2e+03
chr7	29050000	29100000	Rps16:-50Kb:1.2e-13:3e-15:3.6e+03:6.2e+03
chr7	29050000	29100000	Supt5:-50Kb:1.2e-13:3e-15:3.6e+03:6.2e+03
chr7	29100000	29150000	BC089491:50Kb:2.7e-13:6.8e-15:3.6e+03:6.2e+03
chr7	29100000	29150000	Dll3:50Kb:2.7e-13:6.8e-15:3.6e+03:6.2e+03
chr7	29100000	29150000	Eid2:50Kb:2.7e-13:6.8e-15:3.6e+03:6.2e+03
chr7	29100000	29150000	Eid2b:50Kb:2.7e-13:6.8e-15:3.6e+03:6.2e+03
chr7	29100000	29150000	Timm50:50Kb:2.7e-13:6.8e-15:3.6e+03:6.2e+03
chr7	34100000	34150000	Scgb2b19:50Kb:0:0:1.4e+03:3.6e+03
chr7	52700000	52750000	0610005C13Rik:-100Kb:6.6e-12:1.8e-13:2.5e+03:4.7e+03
chr7	52700000	52750000	Bcat2:-100Kb:6.6e-12:1.8e-13:2.5e+03:4.7e+03
chr7	52700000	52750000	Hsd17b14:-100Kb:6.6e-12:1.8e-13:2.5e+03:4.7e+03
chr7	52800000	52850000	Bax:100Kb:2.9e-11:8.4e-13:2.5e+03:4.7e+03
chr7	52800000	52850000	Dhdh:100Kb:2.9e-11:8.4e-13:2.5e+03:4.7e+03
chr7	52800000	52850000	Ftl1:100Kb:2.9e-11:8.4e-13:2.5e+03:4.7e+03
chr7	55100000	55150000	Mrgpra3:250Kb:1.3e-12:7.3e-14:1.8e+03:5.4e+03
chr7	55150000	55200000	Mrgpra3:300Kb:0:0:1.6e+03:6.8e+03
chr7	80650000	80700000	1810026B05Rik:-50Kb:8.8e-15:2.2e-16:0:3.8e+03
chr7	80700000	80750000	Chd2:50Kb:1.3e-14:3.3e-16:0:3.8e+03
chr7	117150000	117200000	Zfp143:-50Kb:0:0:2.6e+03:5.2e+03
chr7	117200000	117250000	1600010M07Rik:50Kb:0:0:2.6e+03:5.2e+03
chr7	117200000	117250000	Ipo7:50Kb:0:0:2.6e+03:5.2e+03
chr7	117200000	117250000	Snora23:50Kb:0:0:2.6e+03:5.2e+03
chr7	134650000	134700000	1700120K04Rik:-50Kb:1.7e-13:4.3e-15:3.9e+03:6.6e+03
chr7	134650000	134700000	Gm166:-50Kb:1.7e-13:4.3e-15:3.9e+03:6.6e+03
chr7	134650000	134700000	Phkg2:-50Kb:1.7e-13:4.3e-15:3.9e+03:6.6e+03
chr7	134650000	134700000	Rnf40:-50Kb:1.7e-13:4.3e-15:3.9e+03:6.6e+03
chr7	134700000	134750000	1700008J07Rik:50Kb:1.2e-13:3e-15:3.9e+03:6.6e+03
chr7	134700000	134750000	Snora30:50Kb:1.2e-13:3e-15:3.9e+03:6.6e+03
chr8	19300000	19350000	Defb7:-150Kb:4.2e-11:1.2e-12:1.3e+03:3.1e+03
chr8	19350000	19400000	Defb7:-100Kb:5.6e-11:3.1e-12:1.6e+03:3.4e+03
chr8	19850000	19900000	2610005L07Rik:-150Kb:0:0:24:1.8e+03
chr8	19850000	19900000	6820431F20Rik:-150Kb:0:0:24:1.8e+03
chr8	32200000	32250000	Fut10:-50Kb:0:0:0:2.8e+03
chr8	32200000	32250000	Mak16:-50Kb:0:0:0:2.8e+03
chr8	32200000	32250000	Tti2:-50Kb:0:0:0:2.8e+03
chr8	32250000	32300000	Dusp26:50Kb:0:0:0:2.8e+03
chr8	32250000	32300000	Mir1186:50Kb:0:0:0:2.8e+03
chr8	32250000	32300000	Rnf122:50Kb:0:0:0:2.8e+03
chr8	67600000	67650000	Gm10664:50Kb:3.2e-11:7.8e-13:1.9e+03:3.9e+03
chr8	77550000	77600000	Hmox1:-50Kb:0:0:0:3.1e+03
chr8	77550000	77600000	Mcm5:-50Kb:0:0:0:3.1e+03
chr8	77600000	77650000	Tom1:50Kb:0:0:0:3.1e+03
chr8	77650000	77700000	Rasd2:-50Kb:1e-12:2.7e-14:0:2.3e+03
chr8	87200000	87250000	Nfix:-100Kb:0:0:2.1e+03:5.8e+03
chr8	87300000	87350000	Lyl1:100Kb:0:0:2.1e+03:5.8e+03
chr8	87300000	87350000	Nacc1:100Kb:0:0:2.1e+03:5.8e+03
chr8	87300000	87350000	Trmt1:100Kb:0:0:2.1e+03:5.8e+03
chr8	87450000	87500000	Asna1:-50Kb:0:0:2e+02:6e+03
chr8	87450000	87500000	Best2:-50Kb:0:0:2e+02:6e+03
chr8	87450000	87500000	Hook2:-50Kb:0:0:2e+02:6e+03
chr8	87450000	87500000	Junb:-50Kb:0:0:2e+02:6e+03
chr8	87500000	87550000	Mast1:50Kb:0:0:2e+02:6e+03
chr8	87500000	87550000	Prdx2:50Kb:0:0:2e+02:6e+03
chr8	87500000	87550000	Rnaseh2a:50Kb:0:0:2e+02:6e+03
chr8	87500000	87550000	Rtbdn:50Kb:0:0:2e+02:6e+03
chr8	87550000	87600000	Mast1:100Kb:9.9e-11:5.7e-12:1.1e+02:2.9e+03
chr8	87550000	87600000	Prdx2:100Kb:9.9e-11:5.7e-12:1.1e+02:2.9e+03
chr8	87550000	87600000	Rnaseh2a:100Kb:9.9e-11:5.7e-12:1.1e+02:2.9e+03
chr8	87550000	87600000	Rtbdn:100Kb:9.9e-11:5.7e-12:1.1e+02:2.9e+03
chr8	91500000	91550000	Sall1:-50Kb:0:0:2e+03:4.8e+03
chr8	111250000	111300000	Zfhx3:50Kb:1e-13:3.1e-15:1.6e+03:3e+03
chr8	126100000	126150000	Rhou:-50Kb:0:0:2.5e+03:7.2e+03
chr9	37250000	37300000	Esam:-50Kb:3.1e-11:7.7e-13:2.4e+03:4.2e+03
chr9	37250000	37300000	Vsig2:-50Kb:3.1e-11:7.7e-13:2.4e+03:4.2e+03
chr9	37300000	37350000	Msantd2:50Kb:1.8e-11:4.7e-13:2.4e+03:4.2e+03
chr9	44250000	44300000	Bcl9l:-50Kb:0:0:3e+03:5.4e+03
chr9	44250000	44300000	Cxcr5:-50Kb:0:0:3e+03:5.4e+03
chr9	44300000	44350000	Upk2:50Kb:0:0:3e+03:5.4e+03
chr9	118800000	118850000	Vill:-150Kb:6.2e-11:1.6e-12:1.2e+03:2.8e+03
chr9	121200000	121250000	Trak1:-50Kb:0:0:2.4e+03:4.4e+03
chrX	4250000	4300000	Gm5925:50Kb:0:0:1.3e+02:4.2e+03
chrX	4650000	4700000	Gm5925:450Kb:1.1e-14:5.6e-16:53:2.3e+03
chrX	7300000	7350000	Gripap1:-50Kb:3.1e-14:7.8e-16:4.3e+03:7.7e+03
chrX	7350000	7400000	Ccdc120:50Kb:1.7e-14:4.4e-16:4.3e+03:7.7e+03
chrX	7350000	7400000	Praf2:50Kb:1.7e-14:4.4e-16:4.3e+03:7.7e+03
chrX	7350000	7400000	Tfe3:50Kb:1.7e-14:4.4e-16:4.3e+03:7.7e+03
chrX	8200000	8250000	Ssxb3:50Kb:6e-12:1.6e-13:2.3e+03:5.9e+03
chrX	20300000	20350000	Cdk16:50Kb:0:0:3.3e+03:6.1e+03
chrX	20300000	20350000	Usp11:50Kb:0:0:3.3e+03:6.1e+03
chrX	34800000	34850000	Rhox2f:-150Kb:0:0:1e+03:4.9e+03
chrX	34800000	34850000	Rhox3f:-150Kb:0:0:1e+03:4.9e+03
chrX	34800000	34850000	Rhox4e:-150Kb:0:0:1e+03:4.9e+03
chrX	34950000	35000000	Rhox2b:150Kb:0:0:1e+03:4.9e+03
chrX	34950000	35000000	Rhox4a:150Kb:0:0:1e+03:4.9e+03
chrX	34950000	35000000	Rhox4b:150Kb:0:0:1e+03:4.9e+03
chrX	67650000	67700000	Gm14725:-100Kb:0:0:1.1e+03:4.9e+03
chrX	72150000	72200000	Gm6890:200Kb:4.8e-12:1.2e-13:8.6e+02:4.7e+03
chrX	121250000	121300000	Vmn2r121:50Kb:0:0:2.8e+02:3.1e+03
chrX	131100000	131150000	Armcx1:-150Kb:4.3e-11:1.3e-12:1.6e+03:4e+03
chrX	131100000	131150000	Armcx3:-150Kb:4.3e-11:1.3e-12:1.6e+03:4e+03
chrX	131100000	131150000	Armcx6:-150Kb:4.3e-11:1.3e-12:1.6e+03:4e+03
chrX	131250000	131300000	Btk:150Kb:4.1e-11:1.2e-12:1.6e+03:4e+03
chrX	131250000	131300000	Gla:150Kb:4.1e-11:1.2e-12:1.6e+03:4e+03
chrX	131250000	131300000	Hnrnph2:150Kb:4.1e-11:1.2e-12:1.6e+03:4e+03
chrX	131250000	131300000	Rpl36a:150Kb:4.1e-11:1.2e-12:1.6e+03:4e+03
chrX	146800000	146850000	Tmem29:-50Kb:6.3e-12:1.7e-13:2.3e+02:2.8e+03
chrX	148250000	148300000	Mir98:-50Kb:0:0:3.7e+03:7.8e+03
chrX	148250000	148300000	Mirlet7f-2:-50Kb:0:0:3.7e+03:7.8e+03
chrX	148350000	148400000	Mir98:50Kb:0:0:3.7e+03:8.2e+03
chrX	148350000	148400000	Mirlet7f-2:50Kb:0:0:3.7e+03:8.2e+03
chrX	159200000	159250000	Txlng:-50Kb:0:0:2.8e+03:5.6e+03
