# Supplementary material for: Promoter-enhancer interactions identified from Hi-C data using probabilistic models and hierarchical topological domains
Source: Nat Commun. 2017 Dec 21;8:2237. doi: 10.1038/s41467-017-02386-3 (PMC5740158; doi:10.1038/s41467-017-02386-3)
Supplement: Supplementary file 5 — Supplementary Data 2 [file 41467_2017_2386_MOESM5_ESM.zip › pombo_ESC_NcoI.enh_1e-2.bed]

chr1	5600000	5650000	Oprk1:50Kb:0.0002:5.6e-06:2.2e+03:3.2e+03
chr1	5650000	5700000	Oprk1:100Kb:0.0023:0.00013:1.5e+03:2.4e+03
chr1	5850000	5900000	Oprk1:300Kb:0.003:0.00026:8.7e+02:1.7e+03
chr1	7100000	7150000	Pcmtd1:50Kb:1.3e-07:3.2e-09:2.2e+03:3.5e+03
chr1	13000000	13050000	Prdm14:-100Kb:0.00063:3.4e-05:1.5e+03:2.6e+03
chr1	13050000	13100000	Prdm14:-50Kb:0.00043:1.2e-05:2.2e+03:3.4e+03
chr1	15000000	15050000	Kcnb2:-300Kb:0.0084:0.00022:6.8e+02:1.4e+03
chr1	15800000	15850000	Terf1:50Kb:3.6e-14:8.9e-16:2.1e+03:3.8e+03
chr1	23300000	23350000	B3gat2:-450Kb:0.0076:0.0002:4.9e+02:1.3e+03
chr1	23300000	23350000	Ogfrl1:-50Kb:0.0053:0.00013:2e+03:2.9e+03
chr1	24050000	24100000	1110058L19Rik:50Kb:0.0023:5.7e-05:2e+03:2.8e+03
chr1	30850000	30900000	Phf3:-50Kb:0.0021:5.4e-05:1.5e+03:2.4e+03
chr1	30950000	31000000	Phf3:50Kb:0.0047:0.00024:1.5e+03:2.3e+03
chr1	34200000	34250000	Dst:150Kb:0.0086:0.00022:1.2e+03:2.3e+03
chr1	38950000	39000000	Cnot11:-600Kb:0.007:0.0013:3.6e+02:9.3e+02
chr1	39050000	39100000	Cnot11:-500Kb:6.8e-05:8.8e-06:4.3e+02:1.3e+03
chr1	39350000	39400000	Cnot11:-200Kb:0.00025:4e-05:7.9e+02:1.5e+03
chr1	39400000	39450000	Cnot11:-150Kb:2.4e-10:7.7e-12:9.4e+02:2.2e+03
chr1	39450000	39500000	Cnot11:-100Kb:9e-08:5.8e-09:1.2e+03:2.3e+03
chr1	39500000	39550000	Cnot11:-50Kb:4.2e-06:4.1e-07:1.8e+03:2.8e+03
chr1	39550000	39600000	Rpl31:150Kb:1.2e-10:3.5e-12:9.4e+02:2.2e+03
chr1	39550000	39600000	Tbc1d8:50Kb:1.4e-05:3.6e-07:1.8e+03:2.8e+03
chr1	52950000	53000000	1700019D03Rik:-50Kb:1.5e-12:4.1e-14:1.8e+03:3.5e+03
chr1	53950000	54000000	Dnahc7a:200Kb:0.0071:0.00018:8.6e+02:1.6e+03
chr1	56600000	56650000	9130024F11Rik:-400Kb:0.0072:0.0002:6.3e+02:1.4e+03
chr1	56600000	56650000	Satb2:-400Kb:0.0072:0.0002:6.3e+02:1.4e+03
chr1	57450000	57500000	Aox1:-600Kb:9.2e-09:2.5e-10:5.5e+02:1.8e+03
chr1	57450000	57500000	Kctd18:-550Kb:0.00018:4.7e-06:5.7e+02:1.5e+03
chr1	57450000	57500000	Sgol2:-550Kb:0.00018:4.7e-06:5.7e+02:1.5e+03
chr1	57500000	57550000	Kctd18:-500Kb:0.00028:1.5e-05:6e+02:1.4e+03
chr1	57500000	57550000	Sgol2:-500Kb:0.00028:1.5e-05:6e+02:1.4e+03
chr1	58000000	58050000	9430016H08Rik:550Kb:0.00044:2.7e-05:5.7e+02:1.5e+03
chr1	58000000	58050000	Tyw5:550Kb:0.00044:2.7e-05:5.7e+02:1.5e+03
chr1	58050000	58100000	9430016H08Rik:600Kb:1.7e-07:5.1e-09:5.5e+02:1.8e+03
chr1	58050000	58100000	Tyw5:600Kb:1.7e-07:5.1e-09:5.5e+02:1.8e+03
chr1	58450000	58500000	Nif3l1:-50Kb:0.003:7.3e-05:2.4e+03:3.2e+03
chr1	58450000	58500000	Ppil3:-50Kb:0.003:7.3e-05:2.4e+03:3.2e+03
chr1	58500000	58550000	Clk1:50Kb:0.0041:0.0001:2.4e+03:3.2e+03
chr1	59400000	59450000	Fzd7:-100Kb:6.3e-05:1.8e-06:1.7e+03:2.9e+03
chr1	59450000	59500000	Cdk15:150Kb:0.0045:0.00028:1.3e+03:2.3e+03
chr1	59450000	59500000	Fzd7:-50Kb:0.0028:0.00016:2.4e+03:3.3e+03
chr1	59550000	59600000	Cdk15:250Kb:0.0073:0.00089:1.1e+03:1.9e+03
chr1	59600000	59650000	Cdk15:300Kb:0.0068:0.00063:8.6e+02:1.7e+03
chr1	59650000	59700000	Als2:400Kb:3e-08:8.2e-10:6.3e+02:2.2e+03
chr1	59650000	59700000	Cdk15:350Kb:6.7e-06:2.1e-07:7.3e+02:2.1e+03
chr1	59900000	59950000	Fam117b:-50Kb:0.0057:0.00015:2.2e+03:3.1e+03
chr1	60000000	60050000	Fam117b:50Kb:0.0074:0.00041:2.2e+03:3e+03
chr1	64600000	64650000	Creb1:50Kb:0.002:5.3e-05:1.9e+03:2.8e+03
chr1	64750000	64800000	Akr1cl:-300Kb:0.0055:0.00015:6.8e+02:1.5e+03
chr1	64750000	64800000	Cryge:-300Kb:0.0055:0.00015:6.8e+02:1.5e+03
chr1	64750000	64800000	Plekhm3:-250Kb:3.1e-07:8.3e-09:7.5e+02:2e+03
chr1	64800000	64850000	Fzd5:50Kb:0.00085:5.2e-05:1.9e+03:2.8e+03
chr1	64900000	64950000	Fzd5:150Kb:0.0066:0.00082:1e+03:1.7e+03
chr1	64950000	65000000	Fzd5:200Kb:0.0069:0.0011:8.5e+02:1.6e+03
chr1	65000000	65050000	Fzd5:250Kb:5e-07:1.6e-08:7.5e+02:2e+03
chr1	65050000	65100000	Fzd5:300Kb:0.0021:0.00019:6.8e+02:1.5e+03
chr1	65150000	65200000	Idh1:-50Kb:0.0044:0.00025:1.9e+03:2.7e+03
chr1	65150000	65200000	Pikfyve:-50Kb:0.0044:0.00025:1.9e+03:2.7e+03
chr1	65200000	65250000	D630023F18Rik:50Kb:0.009:0.00023:1.9e+03:2.7e+03
chr1	65250000	65300000	Idh1:50Kb:0.0006:1.7e-05:7.6e+02:1.7e+03
chr1	65250000	65300000	Pikfyve:50Kb:0.0006:1.7e-05:7.6e+02:1.7e+03
chr1	65900000	65950000	Crygf:-50Kb:1.3e-06:3.5e-08:1.9e+03:3e+03
chr1	69250000	69300000	Ikzf2:-450Kb:0.0032:9.3e-05:5.5e+02:1.3e+03
chr1	71600000	71650000	Apol7d:-50Kb:0:0:2.6e+03:6.5e+03
chr1	71600000	71650000	Fn1:-50Kb:0:0:2.6e+03:6.5e+03
chr1	71650000	71700000	Atic:50Kb:0:0:2.6e+03:6.5e+03
chr1	72150000	72200000	Apol7d:500Kb:0.0076:0.00042:4.4e+02:1.4e+03
chr1	72150000	72200000	Fn1:500Kb:0.0076:0.00042:4.4e+02:1.4e+03
chr1	72650000	72700000	Ankar:-50Kb:0.0012:3.3e-05:1.8e+03:2.8e+03
chr1	72750000	72800000	Igfbp2:-100Kb:1.6e-08:4.4e-10:1.2e+03:2.7e+03
chr1	72800000	72850000	Igfbp2:-50Kb:0.0015:8.6e-05:1.8e+03:2.7e+03
chr1	72850000	72900000	Rpl37a:100Kb:6.6e-09:1.9e-10:1.2e+03:2.7e+03
chr1	73450000	73500000	6030407O03Rik:-450Kb:0.0089:0.0012:5.1e+02:1.1e+03
chr1	73900000	73950000	Cxcr1:-300Kb:1.2e-06:3.3e-08:1.9e+02:1.3e+03
chr1	73900000	73950000	Cxcr2:-300Kb:1.2e-06:3.3e-08:1.9e+02:1.3e+03
chr1	73900000	73950000	Rufy4:-250Kb:0.001:2.8e-05:2.3e+02:1e+03
chr1	73900000	73950000	Tns1:-250Kb:0.001:2.8e-05:2.3e+02:1e+03
chr1	74100000	74150000	6030407O03Rik:200Kb:1.6e-05:1.1e-06:3.1e+02:1.3e+03
chr1	74150000	74200000	6030407O03Rik:250Kb:0.00041:4.2e-05:2.3e+02:1e+03
chr1	74200000	74250000	6030407O03Rik:300Kb:1.2e-06:4.3e-08:1.9e+02:1.3e+03
chr1	74250000	74300000	Ctdsp1:-150Kb:0.0031:0.00019:1.3e+03:2e+03
chr1	74250000	74300000	Gm216:-150Kb:0.0031:0.00019:1.3e+03:2e+03
chr1	74250000	74300000	Mir26b:-150Kb:0.0031:0.00019:1.3e+03:2e+03
chr1	74250000	74300000	Slc11a1:-150Kb:0.0031:0.00019:1.3e+03:2e+03
chr1	74300000	74350000	Ctdsp1:-100Kb:0.0031:0.00025:1.6e+03:2.3e+03
chr1	74300000	74350000	Gm216:-100Kb:0.0031:0.00025:1.6e+03:2.3e+03
chr1	74300000	74350000	Mir26b:-100Kb:0.0031:0.00025:1.6e+03:2.3e+03
chr1	74300000	74350000	Slc11a1:-100Kb:0.0031:0.00025:1.6e+03:2.3e+03
chr1	74350000	74400000	Ctdsp1:-50Kb:0.0031:0.00021:2.5e+03:3.2e+03
chr1	74350000	74400000	Gm216:-50Kb:0.0031:0.00021:2.5e+03:3.2e+03
chr1	74350000	74400000	Mir26b:-50Kb:0.0031:0.00021:2.5e+03:3.2e+03
chr1	74350000	74400000	Slc11a1:-50Kb:0.0031:0.00021:2.5e+03:3.2e+03
chr1	74400000	74450000	Aamp:100Kb:0.0093:0.00023:1.6e+03:2.3e+03
chr1	74400000	74450000	Arpc2:150Kb:0.0066:0.00018:1.3e+03:2e+03
chr1	74400000	74450000	Gpbar1:100Kb:0.0093:0.00023:1.6e+03:2.3e+03
chr1	74400000	74450000	Pnkd:100Kb:0.0093:0.00023:1.6e+03:2.3e+03
chr1	74400000	74450000	Tmbim1:50Kb:0.0077:0.00019:2.5e+03:3.2e+03
chr1	74800000	74850000	Cdk5r2:-100Kb:1.6e-12:3.9e-14:1.8e+03:3.4e+03
chr1	74800000	74850000	Cryba2:-100Kb:1.6e-12:3.9e-14:1.8e+03:3.4e+03
chr1	74800000	74850000	Fev:-100Kb:1.6e-12:3.9e-14:1.8e+03:3.4e+03
chr1	74800000	74850000	Mir375:-100Kb:1.6e-12:3.9e-14:1.8e+03:3.4e+03
chr1	74900000	74950000	Wnt10a:100Kb:1.8e-12:5e-14:1.8e+03:3.4e+03
chr1	74900000	74950000	Wnt6:100Kb:1.8e-12:5e-14:1.8e+03:3.4e+03
chr1	75150000	75200000	A630095N17Rik:-50Kb:4.7e-05:1.2e-06:2.8e+03:3.7e+03
chr1	75150000	75200000	Dnajb2:-50Kb:4.7e-05:1.2e-06:2.8e+03:3.7e+03
chr1	75150000	75200000	Glb1l:-50Kb:4.7e-05:1.2e-06:2.8e+03:3.7e+03
chr1	75150000	75200000	Stk16:-50Kb:4.7e-05:1.2e-06:2.8e+03:3.7e+03
chr1	75150000	75200000	Tuba4a:-50Kb:4.7e-05:1.2e-06:2.8e+03:3.7e+03
chr1	75200000	75250000	Abcb6:50Kb:5.6e-05:1.4e-06:2.8e+03:3.7e+03
chr1	75200000	75250000	Ankzf1:50Kb:5.6e-05:1.4e-06:2.8e+03:3.7e+03
chr1	75200000	75250000	Atg9a:50Kb:5.6e-05:1.4e-06:2.8e+03:3.7e+03
chr1	75200000	75250000	Zfand2b:50Kb:5.6e-05:1.4e-06:2.8e+03:3.7e+03
chr1	75300000	75350000	Chpf:-150Kb:0.00055:5.2e-05:1.4e+03:2.1e+03
chr1	75300000	75350000	Tmem198:-150Kb:0.00055:5.2e-05:1.4e+03:2.1e+03
chr1	75350000	75400000	Asic4:-50Kb:7e-07:2e-08:2.8e+03:3.8e+03
chr1	75350000	75400000	Chpf:-100Kb:1.4e-10:4.4e-12:1.8e+03:3.1e+03
chr1	75350000	75400000	Gmppa:-50Kb:7e-07:2e-08:2.8e+03:3.8e+03
chr1	75350000	75400000	Tmem198:-100Kb:1.4e-10:4.4e-12:1.8e+03:3.1e+03
chr1	75400000	75450000	Des:50Kb:4.9e-07:2.7e-08:2.8e+03:3.8e+03
chr1	75400000	75450000	Gm15179:50Kb:4.9e-07:2.7e-08:2.8e+03:3.8e+03
chr1	75400000	75450000	Speg:50Kb:4.9e-07:2.7e-08:2.8e+03:3.8e+03
chr1	75450000	75500000	Des:100Kb:2.2e-10:6.2e-12:1.8e+03:3.1e+03
chr1	75450000	75500000	Dnpep:150Kb:0.0025:6.6e-05:1.4e+03:2.1e+03
chr1	75450000	75500000	Gm15179:100Kb:2.2e-10:6.2e-12:1.8e+03:3.1e+03
chr1	75450000	75500000	Speg:100Kb:2.2e-10:6.2e-12:1.8e+03:3.1e+03
chr1	75550000	75600000	Chpf:100Kb:8.6e-06:5.4e-07:1.8e+03:2.7e+03
chr1	75550000	75600000	Tmem198:100Kb:8.6e-06:5.4e-07:1.8e+03:2.7e+03
chr1	75600000	75650000	Chpf:150Kb:0.0026:0.00032:5.1e+02:1.1e+03
chr1	75600000	75650000	Des:250Kb:0.00067:5.6e-05:2.8e+02:1e+03
chr1	75600000	75650000	Gm15179:250Kb:0.00067:5.6e-05:2.8e+02:1e+03
chr1	75600000	75650000	Speg:250Kb:0.00067:5.6e-05:2.8e+02:1e+03
chr1	75600000	75650000	Tmem198:150Kb:0.0026:0.00032:5.1e+02:1.1e+03
chr1	76400000	76450000	Gm17751:-50Kb:0.005:0.00013:1.5e+03:2.1e+03
chr1	78200000	78250000	Pax3:50Kb:0.0079:0.00044:1.9e+03:2.6e+03
chr1	78400000	78450000	Pax3:250Kb:0.0079:0.00031:8.6e+02:1.6e+03
chr1	78500000	78550000	Acsl3:-150Kb:0.0033:8.9e-05:8.8e+02:1.7e+03
chr1	78500000	78550000	Utp14b:-150Kb:0.0033:8.9e-05:8.8e+02:1.7e+03
chr1	78600000	78650000	Mogat1:100Kb:0.0062:0.00033:1.1e+03:1.9e+03
chr1	78650000	78700000	Mogat1:150Kb:0.0019:5e-05:8.8e+02:1.7e+03
chr1	80250000	80300000	Fam124b:50Kb:0.0023:6.3e-05:1.9e+03:2.5e+03
chr1	80300000	80350000	Fam124b:100Kb:0.0096:0.00052:1.2e+03:1.8e+03
chr1	82850000	82900000	Agfg1:50Kb:3.1e-10:8.4e-12:1.7e+03:3.2e+03
chr1	85300000	85350000	C130026I21Rik:50Kb:0:0:2.2e+03:1.8e+04
chr1	88050000	88100000	Snora75:-150Kb:3.2e-05:8.2e-07:1.5e+03:4.6e+03
chr1	88200000	88250000	Armc9:150Kb:2.3e-05:5.7e-07:1.5e+03:4.6e+03
chr1	88350000	88400000	Ptma:-50Kb:0.0013:3.3e-05:3.1e+03:5.7e+03
chr1	89050000	89100000	Chrng:-50Kb:0.0075:0.00021:2.2e+03:3.3e+03
chr1	89050000	89100000	Eif4e2:-50Kb:0.0075:0.00021:2.2e+03:3.3e+03
chr1	89100000	89150000	Efhd1:-50Kb:0.0094:0.0005:2.2e+03:3.2e+03
chr1	89150000	89200000	Chrng:50Kb:0.0097:0.00055:2.2e+03:3.2e+03
chr1	89150000	89200000	Eif4e2:50Kb:0.0097:0.00055:2.2e+03:3.2e+03
chr1	89200000	89250000	Efhd1:50Kb:0.00086:2.3e-05:2.2e+03:3.4e+03
chr1	89950000	90000000	Ugt1a6a:-50Kb:0.0021:0.00011:0:2e+03
chr1	90000000	90050000	Ugt1a10:50Kb:0.0044:0.00011:0:2e+03
chr1	90000000	90050000	Ugt1a2:-50Kb:0.00098:2.5e-05:0:2.2e+03
chr1	90000000	90050000	Ugt1a5:-50Kb:0.00098:2.5e-05:0:2.2e+03
chr1	90000000	90050000	Ugt1a6b:50Kb:0.0044:0.00011:0:2e+03
chr1	90000000	90050000	Ugt1a7c:50Kb:0.0044:0.00011:0:2e+03
chr1	90000000	90050000	Ugt1a9:50Kb:0.0044:0.00011:0:2e+03
chr1	90050000	90100000	Ugt1a6a:50Kb:0.00096:2.4e-05:0:2.2e+03
chr1	91650000	91700000	Gbx2:-150Kb:0.0011:5.6e-05:9.1e+02:1.6e+03
chr1	91750000	91800000	Gbx2:-50Kb:0:0:1.7e+03:3.5e+03
chr1	91900000	91950000	Cops8:-550Kb:0.0063:0.00037:3.6e+02:1e+03
chr1	91950000	92000000	Cops8:-500Kb:0.0012:3.5e-05:4e+02:1.2e+03
chr1	92450000	92500000	Asb18:550Kb:0.0048:0.00012:3.6e+02:1e+03
chr1	92800000	92850000	Lrrfip1:-50Kb:5.9e-07:1.9e-08:1.6e+03:2.5e+03
chr1	92800000	92850000	Rab17:-50Kb:5.9e-07:1.9e-08:1.6e+03:2.5e+03
chr1	92850000	92900000	Espnl:-350Kb:0.0067:0.00017:5.1e+02:1.1e+03
chr1	92850000	92900000	Klhl30:-350Kb:0.0067:0.00017:5.1e+02:1.1e+03
chr1	92850000	92900000	Mlph:50Kb:9.1e-07:2.3e-08:1.6e+03:2.5e+03
chr1	92850000	92900000	Prlh:50Kb:9.1e-07:2.3e-08:1.6e+03:2.5e+03
chr1	92850000	92900000	Ramp1:-200Kb:0.0026:6.4e-05:9.7e+02:1.6e+03
chr1	92850000	92900000	Scly:-300Kb:0.0033:8.5e-05:6.1e+02:1.2e+03
chr1	92950000	93000000	Lrrfip1:100Kb:0.0076:0.0012:1.1e+03:1.6e+03
chr1	92950000	93000000	Rab17:100Kb:0.0076:0.0012:1.1e+03:1.6e+03
chr1	93050000	93100000	Lrrfip1:200Kb:0.0033:0.00021:9.7e+02:1.6e+03
chr1	93050000	93100000	Rab17:200Kb:0.0033:0.00021:9.7e+02:1.6e+03
chr1	93150000	93200000	Lrrfip1:300Kb:0.0036:0.00035:6.1e+02:1.2e+03
chr1	93150000	93200000	Rab17:300Kb:0.0036:0.00035:6.1e+02:1.2e+03
chr1	93200000	93250000	Lrrfip1:350Kb:0.0048:0.00062:5.1e+02:1.1e+03
chr1	93200000	93250000	Rab17:350Kb:0.0048:0.00062:5.1e+02:1.1e+03
chr1	93800000	93850000	Ndufa10:-550Kb:0.0077:0.0002:3.6e+02:1.1e+03
chr1	93800000	93850000	Olfr1415:-550Kb:0.0077:0.0002:3.6e+02:1.1e+03
chr1	93800000	93850000	Olfr1416:-550Kb:0.0077:0.0002:3.6e+02:1.1e+03
chr1	95700000	95750000	Gm9994:-100Kb:1.1e-09:6.1e-11:1.3e+03:3.5e+03
chr1	95750000	95800000	Gm9994:-50Kb:0:0:2.1e+03:8.2e+03
chr1	95800000	95850000	D2hgdh:100Kb:6.4e-08:1.7e-09:1.3e+03:3.5e+03
chr1	95800000	95850000	Gal3st2:50Kb:0:0:2.1e+03:8.2e+03
chr1	95800000	95850000	Ing5:100Kb:6.4e-08:1.7e-09:1.3e+03:3.5e+03
chr1	96000000	96050000	Gal3st2:250Kb:0.0044:0.00023:43:1.4e+03
chr1	97550000	97600000	4930598F16Rik:-50Kb:0.00015:4.3e-06:1.9e+03:2.8e+03
chr1	97600000	97650000	St8sia4:50Kb:0.00016:4e-06:1.9e+03:2.8e+03
chr1	98450000	98500000	4930533P14Rik:-100Kb:2e-06:5.7e-08:1.3e+03:2.4e+03
chr1	98500000	98550000	4930533P14Rik:-50Kb:0.00025:1.4e-05:1.9e+03:2.7e+03
chr1	98750000	98800000	Slco6b1:-100Kb:0.0094:0.00049:1.2e+03:1.8e+03
chr1	98900000	98950000	Slco6b1:50Kb:0.0012:3.2e-05:1.9e+03:2.6e+03
chr1	106900000	106950000	2310035C23Rik:-650Kb:0.0051:0.00015:3.5e+02:1e+03
chr1	106900000	106950000	Pign:-650Kb:0.0051:0.00015:3.5e+02:1e+03
chr1	107600000	107650000	Tnfrsf11a:-50Kb:1.2e-05:3.5e-07:1.7e+03:2.7e+03
chr1	108250000	108300000	Gm20753:200Kb:0.0094:0.00024:8.6e+02:1.6e+03
chr1	108250000	108300000	Phlpp1:200Kb:0.0094:0.00024:8.6e+02:1.6e+03
chr1	108300000	108350000	Tnfrsf11a:650Kb:0.00055:3.1e-05:3.1e+02:1.1e+03
chr1	120200000	120250000	2900060B14Rik:-150Kb:0.0006:1.5e-05:3e+02:1.6e+03
chr1	120350000	120400000	Mki67ip:150Kb:0.00018:5.5e-06:3e+02:1.6e+03
chr1	120350000	120400000	Tsn:150Kb:0.00018:5.5e-06:3e+02:1.6e+03
chr1	120400000	120450000	Mki67ip:200Kb:0.0085:0.00052:2.2e+02:1.2e+03
chr1	120400000	120450000	Tsn:200Kb:0.0085:0.00052:2.2e+02:1.2e+03
chr1	120950000	121000000	Inhbb:-350Kb:0.0063:0.0009:8.1e+02:1.7e+03
chr1	121000000	121050000	Inhbb:-300Kb:0.0063:0.0007:1e+03:2e+03
chr1	121050000	121100000	Inhbb:-250Kb:0.0011:6.2e-05:7.9e+02:1.9e+03
chr1	121200000	121250000	Inhbb:-100Kb:3.9e-05:1.1e-06:1.3e+03:2.8e+03
chr1	121350000	121400000	Inhbb:50Kb:0.0063:0.00084:2e+03:2.9e+03
chr1	127250000	127300000	Slc35f5:-200Kb:0.00029:7.6e-06:6.7e+02:1.2e+03
chr1	127400000	127450000	Slc35f5:-50Kb:0.0016:8.6e-05:1.4e+03:1.9e+03
chr1	129150000	129200000	Mgat5:50Kb:0.0048:0.0002:1.3e+03:1.8e+03
chr1	129300000	129350000	Mgat5:200Kb:0.0048:0.00024:7.5e+02:1.3e+03
chr1	129700000	129750000	Ubxn4:-400Kb:0.00015:4.1e-06:4.9e+02:1.3e+03
chr1	130050000	130100000	Map3k19:350Kb:0.0083:0.00076:5.6e+02:1.1e+03
chr1	130100000	130150000	Map3k19:400Kb:5.1e-05:1.6e-06:4.9e+02:1.3e+03
chr1	130150000	130200000	Lct:-50Kb:0.003:0.00016:1.9e+03:2.6e+03
chr1	130150000	130200000	Map3k19:450Kb:0.00067:4.1e-05:4.3e+02:1.2e+03
chr1	130200000	130250000	Mcm6:-50Kb:0.0019:5.3e-05:1.9e+03:2.6e+03
chr1	130250000	130300000	Lct:50Kb:0.0022:6.1e-05:1.9e+03:2.6e+03
chr1	130400000	130450000	Cxcr4:-50Kb:0.00045:1.1e-05:1.9e+03:2.7e+03
chr1	130700000	130750000	Mcm6:450Kb:0.0056:0.00032:4.3e+02:1.1e+03
chr1	133500000	133550000	Rab7l1:-250Kb:0.0093:0.00051:7.5e+02:1.6e+03
chr1	133600000	133650000	Rab7l1:-150Kb:0.0014:4e-05:1e+03:2e+03
chr1	133750000	133800000	Slc26a9:150Kb:0.0013:3.3e-05:1e+03:2e+03
chr1	133800000	133850000	Slc45a3:-50Kb:0.002:5.3e-05:2.7e+03:3.8e+03
chr1	133850000	133900000	Nucks1:50Kb:0.001:2.5e-05:2.7e+03:3.8e+03
chr1	134050000	134100000	Klhdc8a:-100Kb:4.1e-05:1e-06:1.9e+03:3.3e+03
chr1	134100000	134150000	Lemd1:50Kb:3.2e-06:9.1e-08:2.7e+03:4.3e+03
chr1	134100000	134150000	Mir135b:50Kb:3.2e-06:9.1e-08:2.7e+03:4.3e+03
chr1	134150000	134200000	Lemd1:100Kb:1.5e-05:8.2e-07:1.9e+03:3.3e+03
chr1	134150000	134200000	Mir135b:100Kb:1.5e-05:8.2e-07:1.9e+03:3.3e+03
chr1	134900000	134950000	Golt1a:-300Kb:0.0043:0.00034:2.9e+02:1.3e+03
chr1	134900000	134950000	Kiss1:-300Kb:0.0043:0.00034:2.9e+02:1.3e+03
chr1	134900000	134950000	Ppp1r15b:-100Kb:2.9e-06:8.5e-08:1.2e+03:2.8e+03
chr1	134900000	134950000	Ren1:-300Kb:0.0043:0.00034:2.9e+02:1.3e+03
chr1	134900000	134950000	Ren2:-300Kb:0.0043:0.00034:2.9e+02:1.3e+03
chr1	134950000	135000000	Mdm4:50Kb:0.00012:7.9e-06:2.8e+03:4.1e+03
chr1	134950000	135000000	Pik3c2b:50Kb:0.00012:7.9e-06:2.8e+03:4.1e+03
chr1	135000000	135050000	Golt1a:-200Kb:0.00066:3.5e-05:1.2e+03:2.5e+03
chr1	135000000	135050000	Kiss1:-200Kb:0.00066:3.5e-05:1.2e+03:2.5e+03
chr1	135000000	135050000	Mdm4:100Kb:2e-06:6.4e-08:1.2e+03:2.8e+03
chr1	135000000	135050000	Pik3c2b:100Kb:2e-06:6.4e-08:1.2e+03:2.8e+03
chr1	135000000	135050000	Ren1:-200Kb:0.00066:3.5e-05:1.2e+03:2.5e+03
chr1	135000000	135050000	Ren2:-200Kb:0.00066:3.5e-05:1.2e+03:2.5e+03
chr1	135050000	135100000	Golt1a:-150Kb:0.00066:2.9e-05:1.4e+03:2.7e+03
chr1	135050000	135100000	Kiss1:-150Kb:0.00066:2.9e-05:1.4e+03:2.7e+03
chr1	135050000	135100000	Ppp1r15b:50Kb:0.0023:0.0002:2.6e+03:3.7e+03
chr1	135050000	135100000	Ren1:-150Kb:0.00066:2.9e-05:1.4e+03:2.7e+03
chr1	135050000	135100000	Ren2:-150Kb:0.00066:2.9e-05:1.4e+03:2.7e+03
chr1	135200000	135250000	Mdm4:300Kb:0.0036:0.00035:2.9e+02:1.3e+03
chr1	135200000	135250000	Pik3c2b:300Kb:0.0036:0.00035:2.9e+02:1.3e+03
chr1	135200000	135250000	Ppp1r15b:200Kb:0.00074:4.3e-05:1.2e+03:2.5e+03
chr1	135500000	135550000	Golt1a:300Kb:0.0076:0.00081:9.6e+02:1.9e+03
chr1	135500000	135550000	Kiss1:300Kb:0.0076:0.00081:9.6e+02:1.9e+03
chr1	135500000	135550000	Ppp1r15b:500Kb:0.0063:0.00074:4.9e+02:1.5e+03
chr1	135500000	135550000	Ren1:300Kb:0.0076:0.00081:9.6e+02:1.9e+03
chr1	135500000	135550000	Ren2:300Kb:0.0076:0.00081:9.6e+02:1.9e+03
chr1	137000000	137050000	Shisa4:-250Kb:0.00069:5.7e-05:9.4e+02:1.9e+03
chr1	137050000	137100000	Elf3:-100Kb:0.0024:5.9e-05:1.7e+03:4e+03
chr1	137050000	137100000	Rnpep:-100Kb:0.0024:5.9e-05:1.7e+03:4e+03
chr1	137050000	137100000	Shisa4:-200Kb:5.2e-13:1.4e-14:1.1e+03:3.1e+03
chr1	137150000	137200000	Gpr37l1:100Kb:0.0029:7.4e-05:1.7e+03:4e+03
chr1	137150000	137200000	Shisa4:-100Kb:0.00026:1.4e-05:1.7e+03:2.8e+03
chr1	137250000	137300000	Gpr37l1:200Kb:0.0069:0.00035:1.1e+03:3.1e+03
chr1	142050000	142100000	4930590L20Rik:-500Kb:0.00098:2.7e-05:5.8e+02:1.6e+03
chr1	152900000	152950000	Ivns1abp:-250Kb:6.8e-05:2e-06:7.5e+02:1.8e+03
chr1	153000000	153050000	Ivns1abp:-150Kb:0.0011:8.1e-05:1e+03:1.9e+03
chr1	153200000	153250000	C730036E19Rik:250Kb:0.0054:0.00014:7.5e+02:1.6e+03
chr1	153200000	153250000	Ivns1abp:50Kb:0.0011:9.7e-05:2.1e+03:3e+03
chr1	153450000	153500000	Fam129a:50Kb:0.0084:0.00021:1.9e+03:2.8e+03
chr1	153500000	153550000	Rnf2:200Kb:0.003:0.00016:8.5e+02:1.7e+03
chr1	153550000	153600000	Rnf2:250Kb:0.00095:2.5e-05:9.4e+02:1.8e+03
chr1	154350000	154400000	Apobec4:-200Kb:0.0013:3.3e-05:1.1e+03:2.3e+03
chr1	154900000	154950000	Arpc5:300Kb:0.007:0.00021:9.1e+02:2.3e+03
chr1	156850000	156900000	Stx6:-150Kb:0.0068:0.00018:9.5e+02:1.8e+03
chr1	157050000	157100000	Ier5:150Kb:0.00074:1.9e-05:9.5e+02:1.8e+03
chr1	157100000	157150000	Acbd6:-300Kb:0.0014:3.8e-05:5.8e+02:1.7e+03
chr1	157950000	158000000	Fam163a:-150Kb:1e-08:2.6e-10:1.1e+03:3e+03
chr1	158050000	158100000	Xpr1:800Kb:0.0054:0.00014:2e+02:1.2e+03
chr1	158550000	158600000	Abl2:100Kb:0.0097:0.00025:1.4e+03:2.5e+03
chr1	158550000	158600000	Fam20b:-50Kb:0.0013:3.5e-05:2.3e+03:3.5e+03
chr1	158550000	158600000	Tor3a:-50Kb:0.0013:3.5e-05:2.3e+03:3.5e+03
chr1	163600000	163650000	Tnfsf4:300Kb:0.0024:6.3e-05:7.2e+02:1.5e+03
chr1	165050000	165100000	Scyl3:-800Kb:0.0058:0.00015:3.5e+02:1.1e+03
chr1	166650000	166700000	Atp1b1:300Kb:0.0026:9.6e-05:7.3e+02:1.4e+03
chr1	166800000	166850000	Atp1b1:450Kb:0.0026:0.00015:4.8e+02:1.1e+03
chr1	171800000	171850000	Nuf2:350Kb:1.7e-11:4.6e-13:6.3e+02:2.2e+03
chr1	171850000	171900000	Nuf2:400Kb:6.3e-07:3.5e-08:5.5e+02:1.7e+03
chr1	173000000	173050000	Adamts4:-150Kb:0.00032:8.4e-06:1.7e+03:4e+03
chr1	173000000	173050000	Apoa2:-150Kb:0.00032:8.4e-06:1.7e+03:4e+03
chr1	173000000	173050000	Fcer1g:-150Kb:0.00032:8.4e-06:1.7e+03:4e+03
chr1	173000000	173050000	Ndufs2:-150Kb:0.00032:8.4e-06:1.7e+03:4e+03
chr1	173000000	173050000	Tomm40l:-150Kb:0.00032:8.4e-06:1.7e+03:4e+03
chr1	175400000	175450000	Pydc3:-200Kb:1.8e-06:4.8e-08:9.7e+02:3.4e+03
chr1	175450000	175500000	Pyhin1:-100Kb:7.4e-10:1.9e-11:1.6e+03:4.6e+03
chr1	175550000	175600000	BC094916:100Kb:2.5e-06:6.4e-08:1.6e+03:4.6e+03
chr1	175650000	175700000	Mnda:-150Kb:2.1e-05:5.4e-07:1.2e+03:3.4e+03
chr1	175650000	175700000	Mndal:-150Kb:2.1e-05:5.4e-07:1.2e+03:3.4e+03
chr1	175700000	175750000	Ifi203:-150Kb:0:0:1.2e+03:5.7e+03
chr1	175750000	175800000	Ifi203:-100Kb:3.5e-06:1.8e-07:1.6e+03:3.9e+03
chr1	175800000	175850000	AI607873:150Kb:2.4e-05:6.4e-07:1.2e+03:3.4e+03
chr1	175800000	175850000	Ifi204:150Kb:2.4e-05:6.4e-07:1.2e+03:3.4e+03
chr1	176200000	176250000	Mptx2:1000Kb:0:0:3.3e+02:6.2e+03
chr1	176200000	176250000	Olfr418-ps1:1000Kb:0:0:3.3e+02:6.2e+03
chr1	177550000	177600000	Chml:-50Kb:0.00074:1.9e-05:2e+03:2.7e+03
chr1	177550000	177600000	Opn3:-50Kb:0.00074:1.9e-05:2e+03:2.7e+03
chr1	177550000	177600000	Wdr64:-50Kb:0.00074:1.9e-05:2e+03:2.7e+03
chr1	177600000	177650000	Fh1:50Kb:0.00062:1.6e-05:2e+03:2.7e+03
chr1	177600000	177650000	Kmo:50Kb:0.00062:1.6e-05:2e+03:2.7e+03
chr1	179750000	179800000	Gm16432:-150Kb:4.9e-11:1.3e-12:1e+03:3.6e+03
chr1	180200000	180250000	Efcab2:-100Kb:0.0043:0.00022:1.3e+03:2.5e+03
chr1	180200000	180250000	Hnrnpu:-50Kb:0.0036:0.00019:1.8e+03:3.1e+03
chr1	180250000	180300000	Cox20:50Kb:0.0042:0.00018:1.8e+03:3.1e+03
chr1	180250000	180300000	Efcab2:-50Kb:4.2e-13:1.1e-14:1.8e+03:4.6e+03
chr1	180300000	180350000	Cox20:100Kb:0.0042:0.00022:1.3e+03:2.5e+03
chr1	180300000	180350000	Hnrnpu:50Kb:3.9e-13:1e-14:1.8e+03:4.6e+03
chr1	183050000	183100000	Wdr26:-50Kb:4e-08:9.8e-10:2.7e+03:5.9e+03
chr1	183100000	183150000	Cnih4:50Kb:3.5e-08:8.5e-10:2.7e+03:5.9e+03
chr1	183100000	183150000	Nvl:50Kb:3.5e-08:8.5e-10:2.7e+03:5.9e+03
chr1	186300000	186350000	4930488B22Rik:-200Kb:0.0035:0.00028:6.2e+02:1.5e+03
chr1	186450000	186500000	4930488B22Rik:-50Kb:0.00061:1.7e-05:1.4e+03:2.5e+03
chr1	186500000	186550000	Hlx:-50Kb:0.0091:0.00025:1.4e+03:2.3e+03
chr1	186550000	186600000	4930488B22Rik:50Kb:0.0035:0.00029:1.4e+03:2.3e+03
chr1	186600000	186650000	Rab3gap2:-400Kb:0.0031:0.00026:5.9e+02:1.4e+03
chr1	186700000	186750000	Rab3gap2:-300Kb:0.0014:3.8e-05:7.6e+02:1.7e+03
chr1	187000000	187050000	C130074G19Rik:300Kb:0.0023:5.8e-05:7.6e+02:1.7e+03
chr1	187000000	187050000	Mir664:-50Kb:0.0043:0.00012:2.5e+03:3.4e+03
chr1	187000000	187050000	Snora36b:-50Kb:0.0043:0.00012:2.5e+03:3.4e+03
chr1	187050000	187100000	Rab3gap2:50Kb:0.0019:0.00011:2.5e+03:3.4e+03
chr1	189000000	189050000	9330162B11Rik:-800Kb:0.0021:0.00012:3.3e+02:9.1e+02
chr1	189250000	189300000	9330162B11Rik:-550Kb:6.3e-06:1.9e-07:4.8e+02:1.3e+03
chr1	191450000	191500000	Smyd2:-250Kb:0.0005:6e-05:5.5e+02:1.2e+03
chr1	191500000	191550000	Smyd2:-200Kb:1.4e-12:4.3e-14:8.1e+02:2.1e+03
chr1	191550000	191600000	Smyd2:-150Kb:7.1e-05:6.3e-06:9.6e+02:1.7e+03
chr1	191600000	191650000	Smyd2:-100Kb:0.0044:0.00066:1.2e+03:1.8e+03
chr1	191650000	191700000	Cenpf:150Kb:1e-08:6e-10:9.6e+02:2e+03
chr1	191650000	191700000	Ptpn14:100Kb:9.1e-05:4.9e-06:1.2e+03:1.9e+03
chr1	191700000	191750000	Cenpf:200Kb:1e-13:3.1e-15:8.1e+02:2.1e+03
chr1	191700000	191750000	Ptpn14:150Kb:9.1e-05:2.5e-06:9.6e+02:1.7e+03
chr1	191750000	191800000	Smyd2:50Kb:4.1e-06:2.4e-07:1.8e+03:2.7e+03
chr10	4550000	4600000	Vip:-150Kb:5.7e-07:1.6e-08:1.2e+03:2.6e+03
chr10	6000000	6050000	Akap12:-50Kb:3.3e-10:9e-12:2.4e+03:4.1e+03
chr10	6100000	6150000	Zbtb2:150Kb:0.0033:9.6e-05:1.4e+03:2.3e+03
chr10	7000000	7050000	Iyd:200Kb:0.0039:9.9e-05:1e+03:2e+03
chr10	7050000	7100000	B020014A21Rik:-150Kb:0.0076:0.00039:1.2e+03:2e+03
chr10	7150000	7200000	B020014A21Rik:-50Kb:0.00058:1.5e-05:2.4e+03:3.4e+03
chr10	7250000	7300000	Lrp11:-50Kb:0:0:28:2.7e+03
chr10	7250000	7300000	Mir684-1:-50Kb:0:0:28:2.7e+03
chr10	7350000	7400000	BC020402:-50Kb:0.0011:5.9e-05:2e+03:2.9e+03
chr10	7350000	7400000	Katna1:-50Kb:0.0011:5.9e-05:2e+03:2.9e+03
chr10	7350000	7400000	Lats1:-50Kb:0.0011:5.9e-05:2e+03:2.9e+03
chr10	7400000	7450000	A630066F11Rik:50Kb:0.0023:6.2e-05:2e+03:2.9e+03
chr10	7400000	7450000	Ginm1:-100Kb:0.0094:0.00082:1.3e+03:2e+03
chr10	7400000	7450000	Nup43:50Kb:0.0023:6.2e-05:2e+03:2.9e+03
chr10	7400000	7450000	Pcmt1:50Kb:0.0023:6.2e-05:2e+03:2.9e+03
chr10	7400000	7450000	Ppil4:-100Kb:0.0094:0.00082:1.3e+03:2e+03
chr10	7450000	7500000	BC020402:50Kb:0.00099:2.6e-05:2e+03:2.9e+03
chr10	7450000	7500000	Ginm1:-50Kb:0.00015:4.3e-06:2e+03:3e+03
chr10	7450000	7500000	Katna1:50Kb:0.00099:2.6e-05:2e+03:2.9e+03
chr10	7450000	7500000	Lats1:50Kb:0.00099:2.6e-05:2e+03:2.9e+03
chr10	7450000	7500000	Ppil4:-50Kb:0.00015:4.3e-06:2e+03:3e+03
chr10	7950000	8000000	Ginm1:450Kb:0.0058:0.00034:5.1e+02:1.3e+03
chr10	7950000	8000000	Ppil4:450Kb:0.0058:0.00034:5.1e+02:1.3e+03
chr10	12200000	12250000	Sf3b5:-500Kb:0.0031:0.00079:5.4e+02:1.1e+03
chr10	12300000	12350000	Sf3b5:-400Kb:0.0031:0.00071:6.2e+02:1.2e+03
chr10	12400000	12450000	B230208H11Rik:-200Kb:0.0039:0.0001:9.1e+02:1.6e+03
chr10	12400000	12450000	Sf3b5:-300Kb:2.4e-06:1.7e-07:7.2e+02:1.7e+03
chr10	12700000	12750000	Phactr2:-450Kb:2.9e-06:7.8e-08:3.8e+02:1.4e+03
chr10	12750000	12800000	Phactr2:-400Kb:2e-05:1.1e-06:6e+02:1.5e+03
chr10	12850000	12900000	Plagl1:50Kb:0.0093:0.00025:1.9e+03:2.6e+03
chr10	13000000	13050000	Sf3b5:300Kb:0.0088:0.0025:5.3e+02:1e+03
chr10	13100000	13150000	Sf3b5:400Kb:3.6e-05:3.9e-06:4.2e+02:1.2e+03
chr10	13150000	13200000	Sf3b5:450Kb:6.6e-07:2.4e-08:3.8e+02:1.4e+03
chr10	13200000	13250000	Sf3b5:500Kb:0.00048:6.9e-05:3.5e+02:1.1e+03
chr10	13250000	13300000	Sf3b5:550Kb:0.0011:0.0002:3.2e+02:9.8e+02
chr10	21850000	21900000	Gm10825:-250Kb:4.7e-06:2.4e-07:2.6e+02:3.1e+03
chr10	21900000	21950000	Gm10825:-200Kb:0:0:3.1e+02:5.1e+03
chr10	22100000	22150000	E030030I06Rik:250Kb:1.4e-05:3.6e-07:2.6e+02:3.1e+03
chr10	22100000	22150000	Raet1a:250Kb:1.4e-05:3.6e-07:2.6e+02:3.1e+03
chr10	22100000	22150000	Raet1b:250Kb:1.4e-05:3.6e-07:2.6e+02:3.1e+03
chr10	22100000	22150000	Raet1c:250Kb:1.4e-05:3.6e-07:2.6e+02:3.1e+03
chr10	22100000	22150000	Raet1e:250Kb:1.4e-05:3.6e-07:2.6e+02:3.1e+03
chr10	22150000	22200000	4930444G20Rik:400Kb:0.0044:0.00011:1.7e+02:2.3e+03
chr10	22150000	22200000	Gm10825:50Kb:0.0074:0.00057:1.7e+03:3.6e+03
chr10	22150000	22200000	H60b:200Kb:0:0:3.1e+02:5.5e+03
chr10	30300000	30350000	Ncoa7:-200Kb:2.7e-05:8.1e-07:8.5e+02:1.8e+03
chr10	30450000	30500000	Ncoa7:-50Kb:0.00021:1.2e-05:2.2e+03:3e+03
chr10	30500000	30550000	Gm20300:200Kb:0.00022:5.4e-06:8.5e+02:1.8e+03
chr10	30500000	30550000	Hint3:200Kb:0.00022:5.4e-06:8.5e+02:1.8e+03
chr10	30500000	30550000	Trmt11:200Kb:0.00022:5.4e-06:8.5e+02:1.8e+03
chr10	32550000	32600000	Nkain2:-50Kb:0.0037:0.00011:2.1e+03:2.9e+03
chr10	39150000	39200000	Fam229b:300Kb:3.2e-05:2.3e-06:7.6e+02:1.6e+03
chr10	39150000	39200000	Tube1:300Kb:3.2e-05:2.3e-06:7.6e+02:1.6e+03
chr10	39150000	39200000	Wisp3:300Kb:3.2e-05:2.3e-06:7.6e+02:1.6e+03
chr10	39200000	39250000	Fam229b:350Kb:8.3e-08:3e-09:6.8e+02:1.8e+03
chr10	39200000	39250000	Tube1:350Kb:8.3e-08:3e-09:6.8e+02:1.8e+03
chr10	39200000	39250000	Wisp3:350Kb:8.3e-08:3e-09:6.8e+02:1.8e+03
chr10	39450000	39500000	Fam229b:600Kb:0.0021:0.00024:4.5e+02:1.1e+03
chr10	39450000	39500000	Tube1:600Kb:0.0021:0.00024:4.5e+02:1.1e+03
chr10	39450000	39500000	Wisp3:600Kb:0.0021:0.00024:4.5e+02:1.1e+03
chr10	39950000	40000000	Slc22a16:-300Kb:0.0011:2.9e-05:6.1e+02:1.6e+03
chr10	40150000	40200000	Cdk19:100Kb:0.00011:5.4e-06:1.4e+03:2.3e+03
chr10	40200000	40250000	Amd1:200Kb:2.4e-05:6.2e-07:9e+02:2e+03
chr10	40200000	40250000	Amd2:200Kb:2.4e-05:6.2e-07:9e+02:2e+03
chr10	40200000	40250000	Cdk19:150Kb:1.4e-05:3.7e-07:1.1e+03:2.1e+03
chr10	40200000	40250000	Gtf3c6:250Kb:7.4e-14:2e-15:7.5e+02:2.4e+03
chr10	40200000	40250000	Rpf2:250Kb:7.4e-14:2e-15:7.5e+02:2.4e+03
chr10	40250000	40300000	Gtf3c6:300Kb:7e-05:3.8e-06:6.1e+02:1.6e+03
chr10	40250000	40300000	Rpf2:300Kb:7e-05:3.8e-06:6.1e+02:1.6e+03
chr10	41150000	41200000	Cd164:-50Kb:0:0:2.1e+03:4.3e+03
chr10	41150000	41200000	Ppil6:-50Kb:0:0:2.1e+03:4.3e+03
chr10	41150000	41200000	Smpd2:-50Kb:0:0:2.1e+03:4.3e+03
chr10	41200000	41250000	Mical1:50Kb:0:0:2.1e+03:4.3e+03
chr10	41200000	41250000	Zbtb24:50Kb:0:0:2.1e+03:4.3e+03
chr10	41350000	41400000	Cd164:150Kb:0.0014:0.00012:1.1e+03:1.8e+03
chr10	41350000	41400000	Ppil6:150Kb:0.0014:0.00012:1.1e+03:1.8e+03
chr10	41350000	41400000	Smpd2:150Kb:0.0014:0.00012:1.1e+03:1.8e+03
chr10	41400000	41450000	Cd164:200Kb:0.00055:3.1e-05:9e+02:1.8e+03
chr10	41400000	41450000	Mical1:250Kb:9e-05:5.1e-06:7.9e+02:1.7e+03
chr10	41400000	41450000	Ppil6:200Kb:0.00055:3.1e-05:9e+02:1.8e+03
chr10	41400000	41450000	Smpd2:200Kb:0.00055:3.1e-05:9e+02:1.8e+03
chr10	41400000	41450000	Zbtb24:250Kb:9e-05:5.1e-06:7.9e+02:1.7e+03
chr10	42000000	42050000	Nr2e1:-300Kb:6.4e-07:3.9e-08:9.1e+02:2.2e+03
chr10	42250000	42300000	Nr2e1:-50Kb:0:0:2.2e+03:4.2e+03
chr10	43150000	43200000	1700021F05Rik:-100Kb:0.0022:6.4e-05:1.3e+03:2.3e+03
chr10	43150000	43200000	Cd24a:-100Kb:0.0022:6.4e-05:1.3e+03:2.3e+03
chr10	43200000	43250000	Bend3:50Kb:0.00062:1.6e-05:2e+03:3e+03
chr10	43250000	43300000	Bend3:100Kb:0.0011:5.5e-05:1.3e+03:2.3e+03
chr10	43500000	43550000	Atg5:-450Kb:0.0098:0.0007:93:9.2e+02
chr10	43650000	43700000	Atg5:-300Kb:0.0086:0.0003:1.5e+02:1e+03
chr10	44100000	44150000	Prdm1:-50Kb:0.0097:0.00029:2e+03:2.9e+03
chr10	50900000	50950000	Sim1:300Kb:0.0023:6.4e-05:9.1e+02:2e+03
chr10	51100000	51150000	Sim1:500Kb:0.0037:0.00021:5e+02:1.5e+03
chr10	52000000	52050000	Dcbld1:50Kb:0.0031:8e-05:0:3e+03
chr10	58800000	58850000	Dnajb12:-500Kb:0.0034:0.00019:4e+02:1.2e+03
chr10	58800000	58850000	P4ha1:50Kb:0.0073:0.00018:1.8e+03:2.7e+03
chr10	58850000	58900000	Dnajb12:-450Kb:6.3e-05:1.8e-06:4.5e+02:1.5e+03
chr10	59300000	59350000	Pla2g12b:450Kb:0.001:2.7e-05:4.5e+02:1.5e+03
chr10	59350000	59400000	Ddit4:-50Kb:1.3e-11:3.7e-13:2.3e+03:3.9e+03
chr10	59600000	59650000	Chst3:-50Kb:2.9e-06:7.7e-08:2.3e+03:3.6e+03
chr10	59600000	59650000	Psap:-100Kb:0.00067:3.9e-05:1.5e+03:2.5e+03
chr10	59650000	59700000	Psap:-50Kb:0.00019:5.4e-06:2.3e+03:3.4e+03
chr10	59700000	59750000	Chst3:50Kb:9.2e-05:4.8e-06:2.3e+03:3.4e+03
chr10	61700000	61750000	Hkdc1:-150Kb:0.0034:8.8e-05:1.3e+03:2.3e+03
chr10	61950000	62000000	2510003E04Rik:-50Kb:2.7e-06:6.8e-08:2.6e+03:3.9e+03
chr10	62000000	62050000	Srgn:50Kb:2.8e-06:6.9e-08:2.6e+03:3.9e+03
chr10	62550000	62600000	Dnajc12:-250Kb:0.0079:0.00022:1e+03:1.8e+03
chr10	62550000	62600000	Sirt1:-250Kb:0.0079:0.00022:1e+03:1.8e+03
chr10	62750000	62800000	Herc4:50Kb:6.2e-05:1.6e-06:3.1e+03:4.2e+03
chr10	62900000	62950000	Ctnna3:50Kb:2.3e-07:6.2e-09:1.5e+02:1.5e+03
chr10	62900000	62950000	Dnajc12:100Kb:0.0079:0.00042:93:8.6e+02
chr10	62900000	62950000	Sirt1:100Kb:0.0079:0.00042:93:8.6e+02
chr10	74750000	74800000	4933407G14Rik:-150Kb:0.0038:9.8e-05:9.6e+02:2e+03
chr10	74750000	74800000	Upb1:-100Kb:0.0047:0.00012:1.2e+03:2.2e+03
chr10	74850000	74900000	Adora2a:100Kb:0.0013:6.7e-05:1.2e+03:2.2e+03
chr10	74900000	74950000	Adora2a:150Kb:0.0012:3e-05:9.6e+02:2e+03
chr10	75000000	75050000	Mif:-300Kb:0.0075:0.0011:8.1e+02:1.7e+03
chr10	75050000	75100000	Mif:-250Kb:0.0075:0.001:9.9e+02:1.9e+03
chr10	75200000	75250000	Mif:-100Kb:0.0012:7.4e-05:1.7e+03:2.8e+03
chr10	75300000	75350000	Cabin1:100Kb:0.0028:7.3e-05:1.7e+03:2.8e+03
chr10	75300000	75350000	Chchd10:-50Kb:0.0036:8.9e-05:2.6e+03:3.6e+03
chr10	75300000	75350000	Ddt:100Kb:0.0028:7.3e-05:1.7e+03:2.8e+03
chr10	75300000	75350000	Derl3:-50Kb:0.0036:8.9e-05:2.6e+03:3.6e+03
chr10	75300000	75350000	Gm5134:-100Kb:0.00016:4.4e-06:1.7e+03:2.8e+03
chr10	75300000	75350000	Gstt3:100Kb:0.0028:7.3e-05:1.7e+03:2.8e+03
chr10	75300000	75350000	Mmp11:-50Kb:0.0036:8.9e-05:2.6e+03:3.6e+03
chr10	75300000	75350000	Smarcb1:-50Kb:0.0036:8.9e-05:2.6e+03:3.6e+03
chr10	75300000	75350000	Vpreb3:-100Kb:0.00016:4.4e-06:1.7e+03:2.8e+03
chr10	75350000	75400000	Mif:50Kb:0.0012:0.0001:2.6e+03:3.6e+03
chr10	75400000	75450000	Mif:100Kb:0.0012:4.9e-05:1.7e+03:2.8e+03
chr10	75500000	75550000	Zfp280b:50Kb:0.0016:4e-05:2.6e+03:3.6e+03
chr10	75800000	75850000	1700094J05Rik:-50Kb:8.3e-15:2.2e-16:2.2e+03:4.3e+03
chr10	75850000	75900000	2610028H24Rik:-50Kb:6.8e-10:2e-11:2.2e+03:3.9e+03
chr10	75850000	75900000	4930483K19Rik:-150Kb:9.3e-05:2.5e-06:1.1e+03:2.3e+03
chr10	75850000	75900000	Dip2a:50Kb:4.1e-15:1.1e-16:2.2e+03:4.3e+03
chr10	75850000	75900000	Ftcd:-150Kb:9.3e-05:2.5e-06:1.1e+03:2.3e+03
chr10	75850000	75900000	Mcm3ap:-50Kb:6.8e-10:2e-11:2.2e+03:3.9e+03
chr10	75850000	75900000	Pcnt:-50Kb:6.8e-10:2e-11:2.2e+03:3.9e+03
chr10	75850000	75900000	Spatc1l:-150Kb:9.3e-05:2.5e-06:1.1e+03:2.3e+03
chr10	75850000	75900000	Ybey:-50Kb:6.8e-10:2e-11:2.2e+03:3.9e+03
chr10	75900000	75950000	1700094J05Rik:50Kb:3.8e-10:2e-11:2.2e+03:3.9e+03
chr10	75900000	75950000	4930483K19Rik:-100Kb:0.0005:2.7e-05:1.4e+03:2.5e+03
chr10	75900000	75950000	Ftcd:-100Kb:0.0005:2.7e-05:1.4e+03:2.5e+03
chr10	75900000	75950000	Lss:-50Kb:4.7e-09:1.2e-10:2.2e+03:3.8e+03
chr10	75900000	75950000	Spatc1l:-100Kb:0.0005:2.7e-05:1.4e+03:2.5e+03
chr10	75950000	76000000	2610028H24Rik:50Kb:4.6e-09:2.7e-10:2.2e+03:3.8e+03
chr10	75950000	76000000	Mcm3ap:50Kb:4.6e-09:2.7e-10:2.2e+03:3.8e+03
chr10	75950000	76000000	Pcnt:50Kb:4.6e-09:2.7e-10:2.2e+03:3.8e+03
chr10	75950000	76000000	Ybey:50Kb:4.6e-09:2.7e-10:2.2e+03:3.8e+03
chr10	76000000	76050000	1700094J05Rik:150Kb:5.4e-05:4.4e-06:1.1e+03:2.3e+03
chr10	76000000	76050000	2610028H24Rik:100Kb:0.00046:4.1e-05:1.4e+03:2.5e+03
chr10	76000000	76050000	Mcm3ap:100Kb:0.00046:4.1e-05:1.4e+03:2.5e+03
chr10	76000000	76050000	Pcnt:100Kb:0.00046:4.1e-05:1.4e+03:2.5e+03
chr10	76000000	76050000	Ybey:100Kb:0.00046:4.1e-05:1.4e+03:2.5e+03
chr10	77400000	77450000	D10Jhu81e:-200Kb:0.00062:4.9e-05:1.3e+03:2.3e+03
chr10	77400000	77450000	Pwp2:-200Kb:0.00062:4.9e-05:1.3e+03:2.3e+03
chr10	77450000	77500000	D10Jhu81e:-150Kb:7.2e-08:1.9e-09:1.3e+03:2.9e+03
chr10	77450000	77500000	Pwp2:-150Kb:7.2e-08:1.9e-09:1.3e+03:2.9e+03
chr10	77500000	77550000	D10Jhu81e:-100Kb:2.7e-05:1.4e-06:1.7e+03:2.9e+03
chr10	77500000	77550000	Pwp2:-100Kb:2.7e-05:1.4e-06:1.7e+03:2.9e+03
chr10	77600000	77650000	1810043G02Rik:200Kb:0.0013:3.3e-05:1.3e+03:2.3e+03
chr10	77600000	77650000	Aire:100Kb:4.9e-05:1.3e-06:1.7e+03:2.9e+03
chr10	77600000	77650000	Dnmt3l:100Kb:4.9e-05:1.3e-06:1.7e+03:2.9e+03
chr10	77600000	77650000	Icosl:100Kb:4.9e-05:1.3e-06:1.7e+03:2.9e+03
chr10	77600000	77650000	Pfkl:150Kb:3.7e-08:1e-09:1.3e+03:2.9e+03
chr10	77600000	77650000	Trpm2:200Kb:0.0013:3.3e-05:1.3e+03:2.3e+03
chr10	79900000	79950000	Atp8b3:-100Kb:0.0064:0.00017:5.9e+02:3e+03
chr10	79900000	79950000	Btbd2:-200Kb:0.0067:0.00018:2.7e+02:1.8e+03
chr10	79900000	79950000	Klf16:-100Kb:0.0064:0.00017:5.9e+02:3e+03
chr10	79900000	79950000	Mknk2:-200Kb:0.0067:0.00018:2.7e+02:1.8e+03
chr10	79900000	79950000	Onecut3:-50Kb:1.1e-09:2.9e-11:1.3e+03:5.7e+03
chr10	79900000	79950000	Rexo1:-100Kb:0.0064:0.00017:5.9e+02:3e+03
chr10	81450000	81500000	Gm10778:350Kb:2.6e-05:7.3e-07:22:2.1e+03
chr10	81600000	81650000	AU041133:50Kb:0.0035:9e-05:2.1e+03:3.7e+03
chr10	82850000	82900000	D10Wsu102e:50Kb:4.9e-13:1.3e-14:2.1e+03:3.9e+03
chr10	82850000	82900000	Slc41a2:50Kb:4.9e-13:1.3e-14:2.1e+03:3.9e+03
chr10	84000000	84050000	Polr3b:-50Kb:0.004:0.0001:2.2e+03:2.9e+03
chr10	84050000	84100000	C330046G13Rik:50Kb:0.004:9.9e-05:2.2e+03:2.9e+03
chr10	84050000	84100000	Tcp11l2:50Kb:0.004:9.9e-05:2.2e+03:2.9e+03
chr10	84400000	84450000	AI597468:-150Kb:0.0067:0.00054:1.2e+03:1.8e+03
chr10	84400000	84450000	Fhl4:-150Kb:0.0067:0.00054:1.2e+03:1.8e+03
chr10	84400000	84450000	Mterfd3:-150Kb:0.0067:0.00054:1.2e+03:1.8e+03
chr10	84500000	84550000	AI597468:-50Kb:2.8e-07:7.5e-09:2.2e+03:3.4e+03
chr10	84500000	84550000	Fhl4:-50Kb:2.8e-07:7.5e-09:2.2e+03:3.4e+03
chr10	84500000	84550000	Mterfd3:-50Kb:2.8e-07:7.5e-09:2.2e+03:3.4e+03
chr10	84550000	84600000	Cry1:-50Kb:0.0089:0.00025:2.2e+03:2.9e+03
chr10	84600000	84650000	AI597468:50Kb:0.0043:0.00023:2.2e+03:2.9e+03
chr10	84600000	84650000	Fhl4:50Kb:0.0043:0.00023:2.2e+03:2.9e+03
chr10	84600000	84650000	Mterfd3:50Kb:0.0043:0.00023:2.2e+03:2.9e+03
chr10	88000000	88050000	Arl1:-150Kb:0.00026:1.3e-05:0:2.1e+03
chr10	88000000	88050000	Gm4925:-150Kb:0.00026:1.3e-05:0:2.1e+03
chr10	88000000	88050000	Mybpc1:-50Kb:0.00011:2.8e-06:0:2.2e+03
chr10	88000000	88050000	Spic:-100Kb:0.00051:4e-05:0:1.9e+03
chr10	88050000	88100000	Arl1:-100Kb:0.0022:0.00017:0:1.8e+03
chr10	88050000	88100000	Gm4925:-100Kb:0.0022:0.00017:0:1.8e+03
chr10	88050000	88100000	Spic:-50Kb:0.00023:1.2e-05:0:2.1e+03
chr10	88100000	88150000	Arl1:-50Kb:1.9e-07:5e-09:0:2.8e+03
chr10	88100000	88150000	Gm4925:-50Kb:1.9e-07:5e-09:0:2.8e+03
chr10	88100000	88150000	Mybpc1:50Kb:0.00024:1.3e-05:0:2.1e+03
chr10	88150000	88200000	Mybpc1:100Kb:0.0024:0.00018:0:1.8e+03
chr10	88150000	88200000	Spic:50Kb:2.1e-07:5.4e-09:0:2.8e+03
chr10	88200000	88250000	Utp20:-50Kb:0.0033:8e-05:2.2e+03:4.1e+03
chr10	88900000	88950000	Slc17a8:-150Kb:0.00087:2.1e-05:1e+03:2.2e+03
chr10	90250000	90300000	Apaf1:-250Kb:0.0043:0.00024:8.5e+02:1.7e+03
chr10	90250000	90300000	Ikbip:-250Kb:0.0043:0.00024:8.5e+02:1.7e+03
chr10	90500000	90550000	Tmpo:-100Kb:0.00012:6.2e-06:1.5e+03:2.5e+03
chr10	90550000	90600000	Tmpo:-50Kb:4.8e-10:1.3e-11:2.3e+03:3.8e+03
chr10	90600000	90650000	Apaf1:100Kb:0.00062:1.8e-05:1.5e+03:2.5e+03
chr10	90600000	90650000	Ikbip:100Kb:0.00062:1.8e-05:1.5e+03:2.5e+03
chr10	90600000	90650000	Slc25a3:50Kb:1.8e-09:4.7e-11:2.3e+03:3.8e+03
chr10	94000000	94050000	Plxnc1:-400Kb:0.007:0.00044:6.2e+02:1.4e+03
chr10	94050000	94100000	Plxnc1:-350Kb:1.1e-05:3.4e-07:7.4e+02:1.9e+03
chr10	94150000	94200000	Plxnc1:-250Kb:0.0082:0.00079:8.6e+02:1.6e+03
chr10	95100000	95150000	Mir3058:100Kb:0.001:6.3e-05:1.4e+03:2.3e+03
chr10	95100000	95150000	Nudt4:100Kb:0.001:6.3e-05:1.4e+03:2.3e+03
chr10	95150000	95200000	Mir3058:150Kb:0.0043:0.00054:1.1e+03:1.9e+03
chr10	95150000	95200000	Nudt4:150Kb:0.0043:0.00054:1.1e+03:1.9e+03
chr10	95250000	95300000	Mir3058:250Kb:0.003:0.00028:8.6e+02:1.6e+03
chr10	95250000	95300000	Nudt4:250Kb:0.003:0.00028:8.6e+02:1.6e+03
chr10	95300000	95350000	Mir3058:300Kb:2.3e-07:7.4e-09:9e+02:2.2e+03
chr10	95300000	95350000	Nudt4:300Kb:2.3e-07:7.4e-09:9e+02:2.2e+03
chr10	95350000	95400000	Mir3058:350Kb:0.0095:0.0015:7.4e+02:1.4e+03
chr10	95350000	95400000	Nudt4:350Kb:0.0095:0.0015:7.4e+02:1.4e+03
chr10	95650000	95700000	Btg1:-400Kb:0.0046:0.00012:7.6e+02:1.5e+03
chr10	96400000	96450000	4930556N09Rik:-50Kb:0.00051:1.8e-05:2e+03:2.8e+03
chr10	96550000	96600000	4930556N09Rik:100Kb:0.00051:2.9e-05:1.3e+03:2.1e+03
chr10	98600000	98650000	Gm20110:-450Kb:1.6e-07:4.3e-09:4e+02:2.4e+03
chr10	102200000	102250000	Nts:250Kb:0.0077:0.00043:8.8e+02:1.7e+03
chr10	102200000	102250000	Rassf9:250Kb:0.0077:0.00043:8.8e+02:1.7e+03
chr10	102250000	102300000	Nts:300Kb:0.0012:3.4e-05:7.7e+02:1.8e+03
chr10	102250000	102300000	Rassf9:300Kb:0.0012:3.4e-05:7.7e+02:1.8e+03
chr10	105950000	106000000	Ppfia2:50Kb:0.00045:1.1e-05:2.3e+03:3.5e+03
chr10	106850000	106900000	Ptprq:-300Kb:0.0046:0.00012:8.5e+02:1.7e+03
chr10	107100000	107150000	Myf5:200Kb:0.0034:9.1e-05:1.1e+03:1.9e+03
chr10	107100000	107150000	Myf6:200Kb:0.0034:9.1e-05:1.1e+03:1.9e+03
chr10	107800000	107850000	Pawr:50Kb:0.0035:9e-05:2.1e+03:2.9e+03
chr10	109000000	109050000	Syt1:600Kb:0.0034:9.8e-05:5.6e+02:1.5e+03
chr10	109850000	109900000	E2f7:-300Kb:0.0099:0.00067:1.5e+02:9.7e+02
chr10	110100000	110150000	E2f7:-50Kb:0.0028:9.5e-05:7.1e+02:1.7e+03
chr10	110200000	110250000	Zdhhc17:-200Kb:4.6e-06:2.3e-07:1e+03:2.2e+03
chr10	110500000	110550000	Zdhhc17:100Kb:6e-08:1.5e-09:1.5e+03:2.9e+03
chr10	111050000	111100000	Gm5176:150Kb:0.0064:0.00018:1.2e+03:2.3e+03
chr10	111050000	111100000	Nap1l1:150Kb:0.0064:0.00018:1.2e+03:2.3e+03
chr10	111050000	111100000	Phlda1:150Kb:0.0064:0.00018:1.2e+03:2.3e+03
chr10	111350000	111400000	Gm5176:450Kb:0.0098:0.00055:5.5e+02:1.5e+03
chr10	111350000	111400000	Nap1l1:450Kb:0.0098:0.00055:5.5e+02:1.5e+03
chr10	111350000	111400000	Phlda1:450Kb:0.0098:0.00055:5.5e+02:1.5e+03
chr10	112300000	112350000	Atxn7l3b:-50Kb:0.0043:0.00011:2.2e+03:3.1e+03
chr10	115750000	115800000	1700058G18Rik:-100Kb:2.1e-05:6.4e-07:1.5e+03:2.6e+03
chr10	115900000	115950000	Cnot2:-100Kb:0.00014:3.7e-06:1.5e+03:2.5e+03
chr10	116000000	116050000	Kcnmb4:100Kb:0.00015:4.5e-06:1.5e+03:2.5e+03
chr10	116100000	116150000	1700058G18Rik:250Kb:0.0003:2.8e-05:9e+02:1.8e+03
chr10	116100000	116150000	Kcnmb4:200Kb:0.00038:3.5e-05:1e+03:1.9e+03
chr10	116200000	116250000	1700058G18Rik:350Kb:0.0003:2.6e-05:6.9e+02:1.6e+03
chr10	116200000	116250000	Kcnmb4:300Kb:0.00038:2.9e-05:8.1e+02:1.7e+03
chr10	116250000	116300000	1700058G18Rik:400Kb:0.0052:0.00081:6e+02:1.3e+03
chr10	116250000	116300000	Kcnmb4:350Kb:0.00067:0.0001:6.9e+02:1.5e+03
chr10	116300000	116350000	1700058G18Rik:450Kb:0.0026:0.00032:5.3e+02:1.3e+03
chr10	116300000	116350000	Kcnmb4:400Kb:0.00067:9.3e-05:6e+02:1.4e+03
chr10	116350000	116400000	Kcnmb4:450Kb:0.0039:0.00072:5.1e+02:1.2e+03
chr10	117600000	117650000	Iltifb:-100Kb:0.00011:5.4e-06:1.4e+03:3.9e+03
chr10	117650000	117700000	Iltifb:-50Kb:4.2e-12:1.1e-13:2.1e+03:6.2e+03
chr10	117700000	117750000	Il22:100Kb:0.00023:5.6e-06:1.4e+03:3.9e+03
chr10	119250000	119300000	Irak3:-350Kb:0.005:0.00027:4.7e+02:1.2e+03
chr10	119250000	119300000	Tmbim4:-350Kb:0.005:0.00027:4.7e+02:1.2e+03
chr10	120100000	120150000	Irak3:500Kb:0.0033:9e-05:5.3e+02:1.3e+03
chr10	120100000	120150000	Llph:450Kb:0.00076:2.4e-05:5.9e+02:1.4e+03
chr10	120100000	120150000	Tmbim4:500Kb:0.0033:9e-05:5.3e+02:1.3e+03
chr10	120150000	120200000	Llph:500Kb:0.0012:7.3e-05:5.3e+02:1.3e+03
chr10	120250000	120300000	Llph:600Kb:0.0084:0.0011:4.3e+02:1.1e+03
chr10	120300000	120350000	Llph:650Kb:0.0014:0.00014:3.9e+02:1.1e+03
chr10	122200000	122250000	Mirlet7i:-200Kb:0.0048:0.00041:8.3e+02:1.6e+03
chr10	122200000	122250000	Mon2:-300Kb:1.5e-06:3.9e-08:6.1e+02:1.8e+03
chr10	122250000	122300000	Mirlet7i:-150Kb:0.0048:0.00018:1e+03:1.9e+03
chr10	122400000	122450000	Mon2:-100Kb:0.0049:0.00026:1.4e+03:2.2e+03
chr10	122500000	122550000	Mirlet7i:100Kb:0.0048:0.00029:1.4e+03:2.2e+03
chr10	127500000	127550000	Gls2:-100Kb:0.00021:5.3e-06:2.4e+03:4.3e+03
chr10	127500000	127550000	Rbms2:-100Kb:0.00021:5.3e-06:2.4e+03:4.3e+03
chr10	127500000	127550000	Spryd4:-100Kb:0.00021:5.3e-06:2.4e+03:4.3e+03
chr10	127600000	127650000	Atp5b:100Kb:0.00027:6.8e-06:2.4e+03:4.3e+03
chr10	127600000	127650000	Baz2a:100Kb:0.00027:6.8e-06:2.4e+03:4.3e+03
chr10	127600000	127650000	Mir677:100Kb:0.00027:6.8e-06:2.4e+03:4.3e+03
chr10	128150000	128200000	Cd63:-150Kb:5e-08:3e-09:0:2.4e+03
chr10	128150000	128200000	Dnajc14:-50Kb:4.2e-15:1.1e-16:0:3.4e+03
chr10	128150000	128200000	Gdf11:-150Kb:5e-08:3e-09:0:2.4e+03
chr10	128150000	128200000	Mmp19:-50Kb:4.2e-15:1.1e-16:0:3.4e+03
chr10	128150000	128200000	Ormdl2:-100Kb:9.6e-09:7.8e-10:0:2.5e+03
chr10	128150000	128200000	Sarnp:-100Kb:9.6e-09:7.8e-10:0:2.5e+03
chr10	128150000	128200000	Tmem198b:-50Kb:4.2e-15:1.1e-16:0:3.4e+03
chr10	128200000	128250000	Cd63:-100Kb:9.6e-07:8.6e-08:0:2.1e+03
chr10	128200000	128250000	Dgka:50Kb:1.7e-14:4.4e-16:0:3.4e+03
chr10	128200000	128250000	Gdf11:-100Kb:9.6e-07:8.6e-08:0:2.1e+03
chr10	128200000	128250000	Ormdl2:-50Kb:3.4e-10:1.9e-11:0:2.7e+03
chr10	128200000	128250000	Sarnp:-50Kb:3.4e-10:1.9e-11:0:2.7e+03
chr10	128200000	128250000	Wibg:50Kb:1.7e-14:4.4e-16:0:3.4e+03
chr10	128250000	128300000	Bloc1s1:-100Kb:0.0056:0.0003:1.9e+02:1.6e+03
chr10	128250000	128300000	Cd63:-50Kb:0:0:0:3.9e+03
chr10	128250000	128300000	Dgka:100Kb:3.8e-08:2e-09:0:2.5e+03
chr10	128250000	128300000	Dnajc14:50Kb:5.3e-10:2.8e-11:0:2.7e+03
chr10	128250000	128300000	Gdf11:-50Kb:0:0:0:3.9e+03
chr10	128250000	128300000	Itga7:-100Kb:0.0056:0.0003:1.9e+02:1.6e+03
chr10	128250000	128300000	Mettl7b:-100Kb:0.0056:0.0003:1.9e+02:1.6e+03
chr10	128250000	128300000	Mmp19:50Kb:5.3e-10:2.8e-11:0:2.7e+03
chr10	128250000	128300000	Rdh5:-100Kb:0.0056:0.0003:1.9e+02:1.6e+03
chr10	128250000	128300000	Tmem198b:50Kb:5.3e-10:2.8e-11:0:2.7e+03
chr10	128250000	128300000	Wibg:100Kb:3.8e-08:2e-09:0:2.5e+03
chr10	128300000	128350000	Bloc1s1:-50Kb:4.9e-06:1.3e-07:2.8e+02:2.4e+03
chr10	128300000	128350000	Dgka:150Kb:1.2e-07:9.4e-09:0:2.4e+03
chr10	128300000	128350000	Dnajc14:100Kb:1.7e-06:1.4e-07:0:2.1e+03
chr10	128300000	128350000	Itga7:-50Kb:4.9e-06:1.3e-07:2.8e+02:2.4e+03
chr10	128300000	128350000	Mettl7b:-50Kb:4.9e-06:1.3e-07:2.8e+02:2.4e+03
chr10	128300000	128350000	Mmp19:100Kb:1.7e-06:1.4e-07:0:2.1e+03
chr10	128300000	128350000	Ormdl2:50Kb:0:0:0:3.9e+03
chr10	128300000	128350000	Rdh5:-50Kb:4.9e-06:1.3e-07:2.8e+02:2.4e+03
chr10	128300000	128350000	Sarnp:50Kb:0:0:0:3.9e+03
chr10	128300000	128350000	Tmem198b:100Kb:1.7e-06:1.4e-07:0:2.1e+03
chr10	128300000	128350000	Wibg:150Kb:1.2e-07:9.4e-09:0:2.4e+03
chr10	128350000	128400000	Cd63:50Kb:1.5e-06:1.7e-07:2.8e+02:2.4e+03
chr10	128350000	128400000	Gdf11:50Kb:1.5e-06:1.7e-07:2.8e+02:2.4e+03
chr10	128350000	128400000	Ormdl2:100Kb:0.0032:0.00035:1.9e+02:1.6e+03
chr10	128350000	128400000	Sarnp:100Kb:0.0032:0.00035:1.9e+02:1.6e+03
chr11	3100000	3150000	Drg1:-50Kb:0:0:2.9e+03:6e+03
chr11	3100000	3150000	Patz1:-50Kb:0:0:2.9e+03:6e+03
chr11	3150000	3200000	Eif4enif1:50Kb:0:0:2.9e+03:6e+03
chr11	3150000	3200000	Gm11944:-50Kb:6.3e-05:1.7e-06:2.9e+03:4.1e+03
chr11	3150000	3200000	Pik3ip1:-50Kb:6.3e-05:1.7e-06:2.9e+03:4.1e+03
chr11	3200000	3250000	Drg1:50Kb:2.5e-05:1.4e-06:2.9e+03:4.1e+03
chr11	3200000	3250000	Patz1:50Kb:2.5e-05:1.4e-06:2.9e+03:4.1e+03
chr11	3250000	3300000	Gm11944:50Kb:0.0078:0.00041:2.9e+03:3.8e+03
chr11	3250000	3300000	Pik3ip1:50Kb:0.0078:0.00041:2.9e+03:3.8e+03
chr11	3550000	3600000	8430429K09Rik:200Kb:0.004:0.0001:1.2e+03:2.2e+03
chr11	3550000	3600000	Pla2g3:200Kb:0.004:0.0001:1.2e+03:2.2e+03
chr11	3550000	3600000	Rnf185:200Kb:0.004:0.0001:1.2e+03:2.2e+03
chr11	4150000	4200000	Hormad2:-150Kb:0.00022:5.8e-06:1.5e+03:2.7e+03
chr11	4300000	4350000	Lif:150Kb:0.00043:1.1e-05:1.5e+03:2.7e+03
chr11	5600000	5650000	Ccdc117:200Kb:0.0003:7.7e-06:1.1e+03:2.3e+03
chr11	5600000	5650000	Xbp1:200Kb:0.0003:7.7e-06:1.1e+03:2.3e+03
chr11	10950000	11000000	Vwc2:-50Kb:0.00094:2.3e-05:2e+03:3e+03
chr11	14400000	14450000	1700046C09Rik:-50Kb:0.00016:8.5e-06:2.1e+03:3.1e+03
chr11	14400000	14450000	Pom121l12:-50Kb:0.00016:8.5e-06:2.1e+03:3.1e+03
chr11	14500000	14550000	1700046C09Rik:50Kb:0.00016:5.4e-06:2.1e+03:3.1e+03
chr11	14500000	14550000	Pom121l12:50Kb:0.00016:5.4e-06:2.1e+03:3.1e+03
chr11	16900000	16950000	Cnrip1:-50Kb:1.9e-06:5.1e-08:2.2e+03:3.3e+03
chr11	16950000	17000000	Plek:50Kb:2.3e-06:5.8e-08:2.2e+03:3.3e+03
chr11	18750000	18800000	Meis1:-150Kb:1.2e-06:3.5e-08:1.1e+03:2.3e+03
chr11	19850000	19900000	Spred2:50Kb:2.7e-06:7e-08:2.4e+03:3.5e+03
chr11	19900000	19950000	Spred2:100Kb:0.00034:1.8e-05:1.5e+03:2.5e+03
chr11	20000000	20050000	Cep68:-100Kb:5e-10:1.4e-11:1.5e+03:2.9e+03
chr11	20000000	20050000	Rab1:-100Kb:5e-10:1.4e-11:1.5e+03:2.9e+03
chr11	20050000	20100000	Cep68:-50Kb:5e-10:2.7e-11:2.4e+03:3.7e+03
chr11	20050000	20100000	Rab1:-50Kb:5e-10:2.7e-11:2.4e+03:3.7e+03
chr11	20100000	20150000	Actr2:100Kb:3.5e-10:1e-11:1.5e+03:2.9e+03
chr11	20300000	20350000	Cep68:200Kb:0.001:8.3e-05:1e+03:1.8e+03
chr11	20300000	20350000	Rab1:200Kb:0.001:8.3e-05:1e+03:1.8e+03
chr11	21850000	21900000	4932414J04Rik:450Kb:0.0015:4.2e-05:5.6e+02:1.3e+03
chr11	22500000	22550000	Cct4:-350Kb:0:0:7.7e+02:2.8e+03
chr11	22500000	22550000	Commd1:-350Kb:0:0:7.7e+02:2.8e+03
chr11	22500000	22550000	Zrsr1:-350Kb:0:0:7.7e+02:2.8e+03
chr11	22550000	22600000	Cct4:-300Kb:0.0014:0.00016:9.5e+02:1.8e+03
chr11	22550000	22600000	Commd1:-300Kb:0.0014:0.00016:9.5e+02:1.8e+03
chr11	22550000	22600000	Zrsr1:-300Kb:0.0014:0.00016:9.5e+02:1.8e+03
chr11	22650000	22700000	Cct4:-200Kb:6.4e-05:4.8e-06:9.9e+02:2e+03
chr11	22650000	22700000	Commd1:-200Kb:6.4e-05:4.8e-06:9.9e+02:2e+03
chr11	22650000	22700000	Zrsr1:-200Kb:6.4e-05:4.8e-06:9.9e+02:2e+03
chr11	22700000	22750000	Cct4:-150Kb:0.0078:0.0021:1.2e+03:1.8e+03
chr11	22700000	22750000	Commd1:-150Kb:0.0078:0.0021:1.2e+03:1.8e+03
chr11	22700000	22750000	Zrsr1:-150Kb:0.0078:0.0021:1.2e+03:1.8e+03
chr11	22850000	22900000	Xpo1:-300Kb:0.0066:0.00052:6.1e+02:1.4e+03
chr11	22900000	22950000	Xpo1:-250Kb:0.0066:0.0004:8.9e+02:1.7e+03
chr11	23000000	23050000	Cct4:150Kb:0.0025:0.00047:1e+03:1.8e+03
chr11	23000000	23050000	Commd1:150Kb:0.0025:0.00047:1e+03:1.8e+03
chr11	23000000	23050000	Xpo1:-150Kb:0.0066:0.00018:1.3e+03:2.2e+03
chr11	23000000	23050000	Zrsr1:150Kb:0.0025:0.00047:1e+03:1.8e+03
chr11	23150000	23200000	Cct4:300Kb:0.0018:0.00027:6.1e+02:1.4e+03
chr11	23150000	23200000	Commd1:300Kb:0.0018:0.00027:6.1e+02:1.4e+03
chr11	23150000	23200000	Fam161a:250Kb:0.0094:0.00025:8.9e+02:1.7e+03
chr11	23150000	23200000	Zrsr1:300Kb:0.0018:0.00027:6.1e+02:1.4e+03
chr11	23200000	23250000	Cct4:350Kb:0.0026:0.00058:5.4e+02:1.3e+03
chr11	23200000	23250000	Commd1:350Kb:0.0026:0.00058:5.4e+02:1.3e+03
chr11	23200000	23250000	Zrsr1:350Kb:0.0026:0.00058:5.4e+02:1.3e+03
chr11	23250000	23300000	Ahsa2:-100Kb:0.00019:1e-05:1.7e+03:2.7e+03
chr11	23250000	23300000	Cct4:400Kb:0.0079:0.0024:4.9e+02:1.1e+03
chr11	23250000	23300000	Commd1:400Kb:0.0079:0.0024:4.9e+02:1.1e+03
chr11	23250000	23300000	Zrsr1:400Kb:0.0079:0.0024:4.9e+02:1.1e+03
chr11	23300000	23350000	Ahsa2:-50Kb:0.00019:6.1e-06:2.6e+03:3.7e+03
chr11	23850000	23900000	Rel:200Kb:0.00038:1e-05:2.2e+02:1.2e+03
chr11	24050000	24100000	Bcl11a:100Kb:0.0078:0.00047:1.4e+03:2.1e+03
chr11	24150000	24200000	Bcl11a:200Kb:0.0094:0.00084:9.5e+02:1.6e+03
chr11	24200000	24250000	Bcl11a:250Kb:0.0061:0.00018:8.4e+02:1.6e+03
chr11	28800000	28850000	Efemp1:50Kb:7.9e-05:2e-06:2.1e+03:3.3e+03
chr11	29000000	29050000	Smek2:-50Kb:0.0033:9e-05:2.1e+03:2.9e+03
chr11	29050000	29100000	Pnpt1:50Kb:0.0048:0.00012:2.1e+03:2.9e+03
chr11	29400000	29450000	Rtn4:-150Kb:0.0027:0.00019:1.1e+03:1.9e+03
chr11	29450000	29500000	Rtn4:-100Kb:1.3e-06:3.6e-08:1.4e+03:2.6e+03
chr11	29550000	29600000	1700034F02Rik:150Kb:0.0064:0.00019:1.1e+03:1.9e+03
chr11	29550000	29600000	Mtif2:150Kb:0.0064:0.00019:1.1e+03:1.9e+03
chr11	29550000	29600000	Prorsd1:150Kb:0.0064:0.00019:1.1e+03:1.9e+03
chr11	29550000	29600000	Rps27a:150Kb:0.0064:0.00019:1.1e+03:1.9e+03
chr11	29600000	29650000	Rtn4:50Kb:0.0027:0.00022:2.1e+03:2.9e+03
chr11	29950000	30000000	Rtn4:400Kb:0.0065:0.00071:6.4e+02:1.3e+03
chr11	34450000	34500000	Spdl1:-150Kb:0.0033:8.5e-05:9.7e+02:2.2e+03
chr11	34500000	34550000	Fam196b:300Kb:0.0056:0.00014:6.6e+02:1.7e+03
chr11	43300000	43350000	Pwwp2a:-150Kb:0.00012:3.2e-06:1e+03:2.1e+03
chr11	43350000	43400000	Ccnjl:50Kb:0.0011:6e-05:2.1e+03:3e+03
chr11	43450000	43500000	Ccnjl:150Kb:0.00013:3.5e-06:1e+03:2.1e+03
chr11	43500000	43550000	Ccnjl:200Kb:0.0077:0.00063:8.6e+02:1.6e+03
chr11	43500000	43550000	Pwwp2a:50Kb:0.00059:3.1e-05:2.1e+03:3e+03
chr11	44550000	44600000	Ebf1:150Kb:0.0012:0.00016:1e+03:1.9e+03
chr11	44750000	44800000	Ebf1:350Kb:5.3e-07:3.5e-08:6.3e+02:1.8e+03
chr11	44800000	44850000	Ebf1:400Kb:1.9e-09:6.3e-11:5.8e+02:2e+03
chr11	44850000	44900000	Ebf1:450Kb:0.00024:2.4e-05:5.4e+02:1.5e+03
chr11	45750000	45800000	Fndc9:-250Kb:0.0021:0.00011:7e+02:1.5e+03
chr11	45800000	45850000	Fndc9:-200Kb:0.00013:3.5e-06:7.9e+02:1.7e+03
chr11	45900000	45950000	Adam19:50Kb:0.001:2.8e-05:1.7e+03:2.6e+03
chr11	46000000	46050000	Lsm11:250Kb:0.0022:6.9e-05:7e+02:1.5e+03
chr11	46000000	46050000	Sox30:250Kb:0.0022:6.9e-05:7e+02:1.5e+03
chr11	46000000	46050000	Thg1l:250Kb:0.0022:6.9e-05:7e+02:1.5e+03
chr11	48600000	48650000	Irgm1:-50Kb:7.6e-05:1.9e-06:2.2e+03:5.2e+03
chr11	48650000	48700000	Gnb2l1:50Kb:7.2e-05:1.8e-06:2.2e+03:5.2e+03
chr11	48650000	48700000	Snord95:50Kb:7.2e-05:1.8e-06:2.2e+03:5.2e+03
chr11	48650000	48700000	Snord96a:50Kb:7.2e-05:1.8e-06:2.2e+03:5.2e+03
chr11	48650000	48700000	Trim41:50Kb:7.2e-05:1.8e-06:2.2e+03:5.2e+03
chr11	48650000	48700000	Trim7:50Kb:7.2e-05:1.8e-06:2.2e+03:5.2e+03
chr11	50250000	50300000	Adamts2:-150Kb:6.9e-05:1.7e-06:1e+03:1.8e+03
chr11	50650000	50700000	Zfp2:-50Kb:4.3e-07:1.1e-08:2.1e+03:3.4e+03
chr11	50650000	50700000	Zfp354b:-50Kb:4.3e-07:1.1e-08:2.1e+03:3.4e+03
chr11	50650000	50700000	Zfp454:-50Kb:4.3e-07:1.1e-08:2.1e+03:3.4e+03
chr11	50700000	50750000	Grm6:50Kb:4.3e-07:1.1e-08:2.1e+03:3.4e+03
chr11	50700000	50750000	Zfp879:50Kb:4.3e-07:1.1e-08:2.1e+03:3.4e+03
chr11	51400000	51450000	0610009B22Rik:-100Kb:3.2e-06:1.7e-07:1.3e+03:2.8e+03
chr11	51400000	51450000	D930048N14Rik:-50Kb:0:0:2.1e+03:5.4e+03
chr11	51400000	51450000	N4bp3:-50Kb:0:0:2.1e+03:5.4e+03
chr11	51450000	51500000	0610009B22Rik:-50Kb:1.8e-06:5e-08:2.1e+03:3.6e+03
chr11	51450000	51500000	Hnrnpab:50Kb:0:0:2.1e+03:5.4e+03
chr11	51450000	51500000	Nhp2:50Kb:0:0:2.1e+03:5.4e+03
chr11	51450000	51500000	Rmnd5b:50Kb:0:0:2.1e+03:5.4e+03
chr11	51500000	51550000	D930048N14Rik:50Kb:8.2e-07:4.2e-08:2.1e+03:3.6e+03
chr11	51500000	51550000	Hnrnpab:100Kb:2.2e-06:1.1e-07:1.3e+03:2.8e+03
chr11	51500000	51550000	N4bp3:50Kb:8.2e-07:4.2e-08:2.1e+03:3.6e+03
chr11	51500000	51550000	Nhp2:100Kb:2.2e-06:1.1e-07:1.3e+03:2.8e+03
chr11	51500000	51550000	Rmnd5b:100Kb:2.2e-06:1.1e-07:1.3e+03:2.8e+03
chr11	51650000	51700000	Cdkn2aipnl:-100Kb:0.00033:8.8e-06:1.5e+03:2.7e+03
chr11	51700000	51750000	Cdkn2aipnl:-50Kb:0.0022:0.00012:2.3e+03:3.4e+03
chr11	51750000	51800000	Phf15:100Kb:0.00043:1.1e-05:1.5e+03:2.7e+03
chr11	52000000	52050000	Vdac1:-150Kb:7.5e-06:2.1e-07:1.2e+03:2.7e+03
chr11	52100000	52150000	Vdac1:-50Kb:0.00023:1.3e-05:2.3e+03:3.7e+03
chr11	52150000	52200000	Olfr1371:150Kb:1.9e-06:5.6e-08:1.2e+03:2.7e+03
chr11	52150000	52200000	Skp1a:150Kb:1.9e-06:5.6e-08:1.2e+03:2.7e+03
chr11	53150000	53200000	Gdf9:-50Kb:8e-05:2e-06:2.3e+03:5.1e+03
chr11	53150000	53200000	Leap2:-50Kb:8e-05:2e-06:2.3e+03:5.1e+03
chr11	53150000	53200000	Uqcrq:-50Kb:8e-05:2e-06:2.3e+03:5.1e+03
chr11	53200000	53250000	Aff4:50Kb:8.1e-05:2e-06:2.3e+03:5.1e+03
chr11	58750000	58800000	2310033P09Rik:-250Kb:0.0011:6.1e-05:8.8e+02:1.7e+03
chr11	58750000	58800000	2610507I01Rik:-250Kb:0.0011:6.1e-05:8.8e+02:1.7e+03
chr11	58750000	58800000	Arf1:-250Kb:0.0011:6.1e-05:8.8e+02:1.7e+03
chr11	58750000	58800000	Guk1:-250Kb:0.0011:6.1e-05:8.8e+02:1.7e+03
chr11	58750000	58800000	Mrpl55:-250Kb:0.0011:6.1e-05:8.8e+02:1.7e+03
chr11	58900000	58950000	2310033P09Rik:-100Kb:1.9e-06:5e-08:1.5e+03:2.6e+03
chr11	58900000	58950000	2610507I01Rik:-100Kb:1.9e-06:5e-08:1.5e+03:2.6e+03
chr11	58900000	58950000	Arf1:-100Kb:1.9e-06:5e-08:1.5e+03:2.6e+03
chr11	58900000	58950000	Guk1:-100Kb:1.9e-06:5e-08:1.5e+03:2.6e+03
chr11	58900000	58950000	Mrpl55:-100Kb:1.9e-06:5e-08:1.5e+03:2.6e+03
chr11	59000000	59050000	Obscn:100Kb:2.9e-06:7.8e-08:1.5e+03:2.6e+03
chr11	59100000	59150000	Jmjd4:-150Kb:1.8e-07:4.6e-09:1.2e+03:2.7e+03
chr11	59100000	59150000	Snap47:-150Kb:1.8e-07:4.6e-09:1.2e+03:2.7e+03
chr11	59100000	59150000	Zfp867:-150Kb:1.8e-07:4.6e-09:1.2e+03:2.7e+03
chr11	59250000	59300000	Wnt3a:150Kb:3.8e-12:1.1e-13:1.2e+03:2.7e+03
chr11	59250000	59300000	Wnt9a:150Kb:3.8e-12:1.1e-13:1.2e+03:2.7e+03
chr11	59300000	59350000	Wnt3a:200Kb:0.00013:7.1e-06:1e+03:1.9e+03
chr11	59300000	59350000	Wnt9a:200Kb:0.00013:7.1e-06:1e+03:1.9e+03
chr11	60450000	60500000	Alkbh5:100Kb:1.9e-12:5.3e-14:1.5e+03:4.2e+03
chr11	60450000	60500000	Drg2:200Kb:0.00032:8.1e-06:1.1e+03:2.6e+03
chr11	60450000	60500000	Myo15:200Kb:0.00032:8.1e-06:1.1e+03:2.6e+03
chr11	60550000	60600000	Dhrs7b:-50Kb:0.0011:2.8e-05:2.3e+03:3.7e+03
chr11	60550000	60600000	Shmt1:-50Kb:0.0011:2.8e-05:2.3e+03:3.7e+03
chr11	60600000	60650000	Smcr8:50Kb:0.0011:2.9e-05:2.3e+03:3.7e+03
chr11	60600000	60650000	Top3a:50Kb:0.0011:2.9e-05:2.3e+03:3.7e+03
chr11	66700000	66750000	Tmem220:-100Kb:0.00016:4e-06:1.2e+03:2.3e+03
chr11	66750000	66800000	Pirt:50Kb:0.0081:0.00043:1.8e+03:2.7e+03
chr11	66800000	66850000	Pirt:100Kb:0.00019:4.9e-06:1.2e+03:2.3e+03
chr11	67100000	67150000	2310065F04Rik:200Kb:0.0064:0.00039:8.1e+02:1.6e+03
chr11	67150000	67200000	2310065F04Rik:250Kb:0.00017:5.1e-06:7.1e+02:1.8e+03
chr11	68850000	68900000	Aloxe3:-50Kb:0.001:2.5e-05:4.3e+03:6.9e+03
chr11	68850000	68900000	Hes7:-50Kb:0.001:2.5e-05:4.3e+03:6.9e+03
chr11	68850000	68900000	Per1:-50Kb:0.001:2.5e-05:4.3e+03:6.9e+03
chr11	68850000	68900000	Vamp2:-50Kb:0.001:2.5e-05:4.3e+03:6.9e+03
chr11	68900000	68950000	2310047M10Rik:50Kb:0.0008:2e-05:4.3e+03:6.9e+03
chr11	68900000	68950000	Aurkb:50Kb:0.0008:2e-05:4.3e+03:6.9e+03
chr11	68900000	68950000	Tmem107:50Kb:0.0008:2e-05:4.3e+03:6.9e+03
chr11	69450000	69500000	BC096441:-50Kb:5.1e-08:1.3e-09:4.3e+03:8.3e+03
chr11	69450000	69500000	Tnfsf12:-50Kb:5.1e-08:1.3e-09:4.3e+03:8.3e+03
chr11	69500000	69550000	Cd68:50Kb:4.9e-08:1.2e-09:4.3e+03:8.3e+03
chr11	69500000	69550000	Eif4a1:50Kb:4.9e-08:1.2e-09:4.3e+03:8.3e+03
chr11	69500000	69550000	Mir1934:50Kb:4.9e-08:1.2e-09:4.3e+03:8.3e+03
chr11	69500000	69550000	Mpdu1:50Kb:4.9e-08:1.2e-09:4.3e+03:8.3e+03
chr11	69500000	69550000	Senp3:50Kb:4.9e-08:1.2e-09:4.3e+03:8.3e+03
chr11	69500000	69550000	Sox15:50Kb:4.9e-08:1.2e-09:4.3e+03:8.3e+03
chr11	69500000	69550000	Tnfsf13:50Kb:4.9e-08:1.2e-09:4.3e+03:8.3e+03
chr11	69700000	69750000	Asgr1:-150Kb:0.0092:0.00076:3.1e+02:1.7e+03
chr11	69750000	69800000	Asgr1:-100Kb:0.00075:4.1e-05:5e+02:2.2e+03
chr11	69750000	69800000	Bcl6b:-250Kb:0.00043:1.2e-05:1.7e+02:1.9e+03
chr11	69750000	69800000	Clec10a:-200Kb:0.0023:8.9e-05:2.2e+02:1.7e+03
chr11	69750000	69800000	Mir195:-250Kb:0.00043:1.2e-05:1.7e+02:1.9e+03
chr11	69750000	69800000	Mir497:-250Kb:0.00043:1.2e-05:1.7e+02:1.9e+03
chr11	69750000	69800000	Slc16a11:-250Kb:0.00043:1.2e-05:1.7e+02:1.9e+03
chr11	69750000	69800000	Slc16a13:-250Kb:0.00043:1.2e-05:1.7e+02:1.9e+03
chr11	69800000	69850000	Asgr1:-50Kb:6.8e-11:1.9e-12:1.1e+03:4e+03
chr11	69800000	69850000	Asgr2:-100Kb:0.0013:3.3e-05:5e+02:2.1e+03
chr11	69800000	69850000	Bcl6b:-200Kb:0.00051:2.8e-05:2.2e+02:1.8e+03
chr11	69800000	69850000	Clec10a:-150Kb:0.0023:0.00012:3.1e+02:1.8e+03
chr11	69800000	69850000	Mgl2:-100Kb:0.0013:3.3e-05:5e+02:2.1e+03
chr11	69800000	69850000	Mir195:-200Kb:0.00051:2.8e-05:2.2e+02:1.8e+03
chr11	69800000	69850000	Mir497:-200Kb:0.00051:2.8e-05:2.2e+02:1.8e+03
chr11	69800000	69850000	Slc16a11:-200Kb:0.00051:2.8e-05:2.2e+02:1.8e+03
chr11	69800000	69850000	Slc16a13:-200Kb:0.00051:2.8e-05:2.2e+02:1.8e+03
chr11	69850000	69900000	Acadvl:50Kb:1.2e-10:3.3e-12:1.1e+03:4e+03
chr11	69850000	69900000	Bcl6b:-150Kb:0.0091:0.00075:1.5e+03:2.8e+03
chr11	69850000	69900000	Cldn7:100Kb:0.00098:5.3e-05:5e+02:2.2e+03
chr11	69850000	69900000	Ctdnep1:100Kb:0.00098:5.3e-05:5e+02:2.2e+03
chr11	69850000	69900000	Dlg4:50Kb:1.2e-10:3.3e-12:1.1e+03:4e+03
chr11	69850000	69900000	Dvl2:50Kb:1.2e-10:3.3e-12:1.1e+03:4e+03
chr11	69850000	69900000	Elp5:100Kb:0.00098:5.3e-05:5e+02:2.2e+03
chr11	69850000	69900000	Gabarap:50Kb:1.2e-10:3.3e-12:1.1e+03:4e+03
chr11	69850000	69900000	Mir195:-150Kb:0.0091:0.00075:1.5e+03:2.8e+03
chr11	69850000	69900000	Mir324:50Kb:1.2e-10:3.3e-12:1.1e+03:4e+03
chr11	69850000	69900000	Mir497:-150Kb:0.0091:0.00075:1.5e+03:2.8e+03
chr11	69850000	69900000	Phf23:50Kb:1.2e-10:3.3e-12:1.1e+03:4e+03
chr11	69850000	69900000	Slc16a11:-150Kb:0.0091:0.00075:1.5e+03:2.8e+03
chr11	69850000	69900000	Slc16a13:-150Kb:0.0091:0.00075:1.5e+03:2.8e+03
chr11	69850000	69900000	Slc2a4:100Kb:0.00098:5.3e-05:5e+02:2.2e+03
chr11	69900000	69950000	Acadvl:100Kb:0.001:7.2e-05:5e+02:2.1e+03
chr11	69900000	69950000	Dlg4:100Kb:0.001:7.2e-05:5e+02:2.1e+03
chr11	69900000	69950000	Dvl2:100Kb:0.001:7.2e-05:5e+02:2.1e+03
chr11	69900000	69950000	Gabarap:100Kb:0.001:7.2e-05:5e+02:2.1e+03
chr11	69900000	69950000	Mir324:100Kb:0.001:7.2e-05:5e+02:2.1e+03
chr11	69900000	69950000	Phf23:100Kb:0.001:7.2e-05:5e+02:2.1e+03
chr11	69950000	70000000	Acadvl:150Kb:0.0028:0.00032:3.1e+02:1.8e+03
chr11	69950000	70000000	Cldn7:200Kb:0.003:0.00024:2.2e+02:1.7e+03
chr11	69950000	70000000	Ctdnep1:200Kb:0.003:0.00024:2.2e+02:1.7e+03
chr11	69950000	70000000	Dlg4:150Kb:0.0028:0.00032:3.1e+02:1.8e+03
chr11	69950000	70000000	Dvl2:150Kb:0.0028:0.00032:3.1e+02:1.8e+03
chr11	69950000	70000000	Elp5:200Kb:0.003:0.00024:2.2e+02:1.7e+03
chr11	69950000	70000000	Gabarap:150Kb:0.0028:0.00032:3.1e+02:1.8e+03
chr11	69950000	70000000	Mir324:150Kb:0.0028:0.00032:3.1e+02:1.8e+03
chr11	69950000	70000000	Phf23:150Kb:0.0028:0.00032:3.1e+02:1.8e+03
chr11	69950000	70000000	Slc2a4:200Kb:0.003:0.00024:2.2e+02:1.7e+03
chr11	70000000	70050000	Acadvl:200Kb:0.001:8.6e-05:2.2e+02:1.8e+03
chr11	70000000	70050000	Cldn7:250Kb:0.00098:4.1e-05:1.7e+02:1.9e+03
chr11	70000000	70050000	Ctdnep1:250Kb:0.00098:4.1e-05:1.7e+02:1.9e+03
chr11	70000000	70050000	Dlg4:200Kb:0.001:8.6e-05:2.2e+02:1.8e+03
chr11	70000000	70050000	Dvl2:200Kb:0.001:8.6e-05:2.2e+02:1.8e+03
chr11	70000000	70050000	Elp5:250Kb:0.00098:4.1e-05:1.7e+02:1.9e+03
chr11	70000000	70050000	Gabarap:200Kb:0.001:8.6e-05:2.2e+02:1.8e+03
chr11	70000000	70050000	Mir324:200Kb:0.001:8.6e-05:2.2e+02:1.8e+03
chr11	70000000	70050000	Phf23:200Kb:0.001:8.6e-05:2.2e+02:1.8e+03
chr11	70000000	70050000	Slc2a4:250Kb:0.00098:4.1e-05:1.7e+02:1.9e+03
chr11	70950000	71000000	Nlrp1c-ps:-100Kb:0:0:1.3e+03:5.4e+03
chr11	71000000	71050000	Nlrp1c-ps:-50Kb:0:0:2e+03:1e+04
chr11	71050000	71100000	Nlrp1a:100Kb:0:0:1.3e+03:5.4e+03
chr11	71050000	71100000	Nlrp1b:50Kb:0:0:2e+03:1e+04
chr11	72000000	72050000	Tekt1:-150Kb:0.0055:0.00029:1.2e+03:1.9e+03
chr11	72100000	72150000	Mybbp1a:-150Kb:0.0047:0.0004:1.2e+03:1.9e+03
chr11	72150000	72200000	Ggt6:-50Kb:0:0:2.4e+03:4.3e+03
chr11	72150000	72200000	Smtnl2:-50Kb:0:0:2.4e+03:4.3e+03
chr11	72200000	72250000	Spns3:-150Kb:0.0036:0.00047:1.2e+03:1.9e+03
chr11	72200000	72250000	Tekt1:50Kb:0:0:2.4e+03:4.3e+03
chr11	72250000	72300000	Spns2:-50Kb:0.0015:3.8e-05:2.4e+03:3.1e+03
chr11	72250000	72300000	Spns3:-100Kb:0.00092:9.1e-05:1.5e+03:2.3e+03
chr11	72300000	72350000	Mybbp1a:50Kb:0.0015:4.3e-05:2.4e+03:3.1e+03
chr11	72350000	72400000	Ankfy1:-150Kb:2.7e-08:7e-10:1.2e+03:2.4e+03
chr11	72350000	72400000	Mybbp1a:100Kb:0.0021:0.00012:1.5e+03:2.3e+03
chr11	72500000	72550000	Spns3:150Kb:4.6e-08:1.5e-09:1.2e+03:2.4e+03
chr11	72550000	72600000	Spns3:200Kb:0.00092:6.2e-05:1e+03:1.8e+03
chr11	72800000	72850000	Spns3:450Kb:0.0088:0.0014:4.8e+02:1.1e+03
chr11	73600000	73650000	Olfr393:-50Kb:4.2e-07:1.3e-08:2e+03:3.4e+03
chr11	73650000	73700000	Olfr390:50Kb:4.7e-07:1.2e-08:2e+03:3.4e+03
chr11	73650000	73700000	Olfr391-ps:50Kb:4.7e-07:1.2e-08:2e+03:3.4e+03
chr11	73650000	73700000	Olfr392:50Kb:4.7e-07:1.2e-08:2e+03:3.4e+03
chr11	73900000	73950000	Olfr406:-150Kb:0.0004:1.3e-05:1.1e+03:2.2e+03
chr11	73900000	73950000	Olfr59:-150Kb:0.0004:1.3e-05:1.1e+03:2.2e+03
chr11	74050000	74100000	Olfr401:150Kb:0.0012:3.1e-05:1.1e+03:2.2e+03
chr11	74750000	74800000	Hic1:-200Kb:0.0011:2.7e-05:1.1e+03:2.2e+03
chr11	74750000	74800000	Mir132:-200Kb:0.0011:2.7e-05:1.1e+03:2.2e+03
chr11	74750000	74800000	Mir212:-200Kb:0.0011:2.7e-05:1.1e+03:2.2e+03
chr11	74750000	74800000	Ovca2:-200Kb:0.0011:2.7e-05:1.1e+03:2.2e+03
chr11	75250000	75300000	Prpf8:-50Kb:0.0081:0.00041:2.7e+03:3.7e+03
chr11	75250000	75300000	Rilp:-50Kb:0.0081:0.00041:2.7e+03:3.7e+03
chr11	75250000	75300000	Scarf1:-50Kb:0.0081:0.00041:2.7e+03:3.7e+03
chr11	75250000	75300000	Slc43a2:-50Kb:0.0081:0.00041:2.7e+03:3.7e+03
chr11	75300000	75350000	Mir3971:-50Kb:0.00036:8.9e-06:2.7e+03:4e+03
chr11	75350000	75400000	Prpf8:50Kb:0.0006:1.5e-05:2.7e+03:4e+03
chr11	75350000	75400000	Rilp:50Kb:0.0006:1.5e-05:2.7e+03:4e+03
chr11	75350000	75400000	Scarf1:50Kb:0.0006:1.5e-05:2.7e+03:4e+03
chr11	75350000	75400000	Slc43a2:50Kb:0.0006:1.5e-05:2.7e+03:4e+03
chr11	75400000	75450000	Crk:-50Kb:0.00026:6.4e-06:2.5e+03:3.8e+03
chr11	75400000	75450000	Myo1c:-50Kb:0.00026:6.4e-06:2.5e+03:3.8e+03
chr11	75450000	75500000	Inpp5k:50Kb:0.00029:7.1e-06:2.5e+03:3.8e+03
chr11	75450000	75500000	Pitpna:50Kb:0.00029:7.1e-06:2.5e+03:3.8e+03
chr11	76000000	76050000	Nxn:-200Kb:0.00021:1.2e-05:1.1e+03:2.5e+03
chr11	76000000	76050000	Timm22:-200Kb:0.00021:1.2e-05:1.1e+03:2.5e+03
chr11	76050000	76100000	Nxn:-150Kb:1.9e-05:5.3e-07:1.3e+03:2.9e+03
chr11	76050000	76100000	Timm22:-150Kb:1.9e-05:5.3e-07:1.3e+03:2.9e+03
chr11	76150000	76200000	Glod4:100Kb:3.6e-07:9.1e-09:1.7e+03:3.4e+03
chr11	76150000	76200000	Rnmtl1:100Kb:3.6e-07:9.1e-09:1.7e+03:3.4e+03
chr11	76200000	76250000	Dbil5:200Kb:0.00035:8.6e-06:1.1e+03:2.5e+03
chr11	76200000	76250000	Fam57a:200Kb:0.00035:8.6e-06:1.1e+03:2.5e+03
chr11	76200000	76250000	Gemin4:200Kb:0.00035:8.6e-06:1.1e+03:2.5e+03
chr11	76200000	76250000	Glod4:150Kb:6.2e-06:3.2e-07:1.3e+03:2.9e+03
chr11	76200000	76250000	Rnmtl1:150Kb:6.2e-06:3.2e-07:1.3e+03:2.9e+03
chr11	77600000	77650000	Phf12:-150Kb:4.1e-05:1.1e-06:1.4e+03:3.8e+03
chr11	77650000	77700000	Phf12:-100Kb:0.0038:0.0002:1.9e+03:3.7e+03
chr11	77900000	77950000	Nek8:-50Kb:0.0017:4.3e-05:3e+03:5e+03
chr11	77900000	77950000	Rpl23a:-50Kb:0.0017:4.3e-05:3e+03:5e+03
chr11	77900000	77950000	Snord42a:-50Kb:0.0017:4.3e-05:3e+03:5e+03
chr11	77900000	77950000	Snord42b:-50Kb:0.0017:4.3e-05:3e+03:5e+03
chr11	77900000	77950000	Snord4a:-50Kb:0.0017:4.3e-05:3e+03:5e+03
chr11	77900000	77950000	Tlcd1:-50Kb:0.0017:4.3e-05:3e+03:5e+03
chr11	77900000	77950000	Traf4:-50Kb:0.0017:4.3e-05:3e+03:5e+03
chr11	77950000	78000000	Fam222b:50Kb:0.0018:4.5e-05:3e+03:5e+03
chr11	78000000	78050000	2610507B11Rik:-50Kb:3.1e-10:1.6e-11:3e+03:6.4e+03
chr11	78000000	78050000	Aldoc:-100Kb:0.00056:2.8e-05:1.9e+03:3.9e+03
chr11	78000000	78050000	Pigs:-100Kb:0.00056:2.8e-05:1.9e+03:3.9e+03
chr11	78000000	78050000	Sdf2:-50Kb:3.1e-10:1.6e-11:3e+03:6.4e+03
chr11	78000000	78050000	Spag5:-100Kb:0.00056:2.8e-05:1.9e+03:3.9e+03
chr11	78000000	78050000	Supt6:-50Kb:3.1e-10:1.6e-11:3e+03:6.4e+03
chr11	78050000	78100000	Aldoc:-50Kb:3.9e-13:9.8e-15:3e+03:6.9e+03
chr11	78050000	78100000	Pigs:-50Kb:3.9e-13:9.8e-15:3e+03:6.9e+03
chr11	78050000	78100000	Proca1:50Kb:7e-10:1.8e-11:3e+03:6.4e+03
chr11	78050000	78100000	Rab34:50Kb:7e-10:1.8e-11:3e+03:6.4e+03
chr11	78050000	78100000	Spag5:-50Kb:3.9e-13:9.8e-15:3e+03:6.9e+03
chr11	78100000	78150000	2610507B11Rik:50Kb:4.3e-13:1.1e-14:3e+03:6.9e+03
chr11	78100000	78150000	Proca1:100Kb:0.00059:2.9e-05:1.9e+03:3.9e+03
chr11	78100000	78150000	Rab34:100Kb:0.00059:2.9e-05:1.9e+03:3.9e+03
chr11	78100000	78150000	Sdf2:50Kb:4.3e-13:1.1e-14:3e+03:6.9e+03
chr11	78100000	78150000	Supt6:50Kb:4.3e-13:1.1e-14:3e+03:6.9e+03
chr11	84300000	84350000	4930502E09Rik:-300Kb:0.00031:9.3e-06:9.2e+02:1.9e+03
chr11	84300000	84350000	Dhrs11:-300Kb:0.00031:9.3e-06:9.2e+02:1.9e+03
chr11	84300000	84350000	Mrm1:-300Kb:0.00031:9.3e-06:9.2e+02:1.9e+03
chr11	84600000	84650000	1500016L03Rik:300Kb:0.00058:1.6e-05:9.2e+02:1.9e+03
chr11	84600000	84650000	Aatf:300Kb:0.00058:1.6e-05:9.2e+02:1.9e+03
chr11	84600000	84650000	Lhx1:300Kb:0.00058:1.6e-05:9.2e+02:1.9e+03
chr11	85050000	85100000	Appbp2:50Kb:0.00037:9.5e-06:2.3e+03:3.2e+03
chr11	85050000	85100000	D630032N06Rik:50Kb:0.00037:9.5e-06:2.3e+03:3.2e+03
chr11	85050000	85100000	Ppm1d:-50Kb:5.8e-05:1.5e-06:2.3e+03:3.3e+03
chr11	85650000	85700000	Gm20759:-150Kb:0.0032:7.8e-05:1.1e+03:2e+03
chr11	86100000	86150000	Ints2:50Kb:0.00086:2.4e-05:2.3e+03:3.1e+03
chr11	86100000	86150000	Med13:-50Kb:1.2e-08:3.1e-10:2.3e+03:3.6e+03
chr11	93700000	93750000	Nme1:-100Kb:3.5e-05:8.9e-07:6:1.2e+03
chr11	93700000	93750000	Nme2:-100Kb:3.5e-05:8.9e-07:6:1.2e+03
chr11	93750000	93800000	Mbtd1:50Kb:0:0:6.9:2.4e+03
chr11	93750000	93800000	Utp18:50Kb:0:0:6.9:2.4e+03
chr11	93800000	93850000	Mbtd1:100Kb:2.1e-05:1.2e-06:6:1.2e+03
chr11	93800000	93850000	Utp18:100Kb:2.1e-05:1.2e-06:6:1.2e+03
chr11	93950000	94000000	Wfikkn2:-150Kb:2e-09:5.2e-11:1.5e+03:3.1e+03
chr11	97500000	97550000	Pcgf2:-50Kb:0.0029:7.2e-05:4.1e+03:6.4e+03
chr11	97500000	97550000	Psmb3:-50Kb:0.0029:7.2e-05:4.1e+03:6.4e+03
chr11	97550000	97600000	Cisd3:50Kb:0.0029:7.4e-05:4.1e+03:6.4e+03
chr11	97550000	97600000	Mllt6:50Kb:0.0029:7.4e-05:4.1e+03:6.4e+03
chr11	100800000	100850000	Coasy:-100Kb:0.0092:0.00023:2.4e+03:4.4e+03
chr11	100800000	100850000	Hsd17b1:-100Kb:0.0092:0.00023:2.4e+03:4.4e+03
chr11	100800000	100850000	Mlx:-100Kb:0.0092:0.00023:2.4e+03:4.4e+03
chr11	100800000	100850000	Naglu:-100Kb:0.0092:0.00023:2.4e+03:4.4e+03
chr11	100900000	100950000	Ptrf:100Kb:0.0087:0.00022:2.4e+03:4.4e+03
chr11	100900000	100950000	Stat3:100Kb:0.0087:0.00022:2.4e+03:4.4e+03
chr11	101500000	101550000	Dhx8:-50Kb:5.6e-05:1.4e-06:3.7e+03:6.4e+03
chr11	101550000	101600000	Arl4d:50Kb:5.6e-05:1.4e-06:3.7e+03:6.4e+03
chr11	109150000	109200000	Wipi1:-300Kb:1.4e-06:3.8e-08:7.9e+02:2.1e+03
chr11	109200000	109250000	Amz2:-50Kb:0.00024:6.4e-06:2e+03:3.2e+03
chr11	109250000	109300000	1700096J18Rik:50Kb:0.00027:6.7e-06:2e+03:3.2e+03
chr11	109250000	109300000	Gm11696:50Kb:0.00027:6.7e-06:2e+03:3.2e+03
chr11	109250000	109300000	Gna13:50Kb:0.00027:6.7e-06:2e+03:3.2e+03
chr11	109250000	109300000	Rgs9:100Kb:0.004:0.00021:1.4e+03:2.3e+03
chr11	109250000	109300000	Wipi1:-200Kb:0.0047:0.00038:9.8e+02:1.8e+03
chr11	109300000	109350000	Rgs9:150Kb:0.0081:0.00065:1.1e+03:1.9e+03
chr11	109300000	109350000	Wipi1:-150Kb:3.7e-05:2.1e-06:1.1e+03:2.3e+03
chr11	109450000	109500000	Arsg:150Kb:0.00034:8.9e-06:1.1e+03:2.3e+03
chr11	109450000	109500000	LOC100503496:150Kb:0.00034:8.9e-06:1.1e+03:2.3e+03
chr11	109450000	109500000	Rgs9:300Kb:1.6e-06:4.3e-08:7.9e+02:2.1e+03
chr11	109450000	109500000	Slc16a6:150Kb:0.00034:8.9e-06:1.1e+03:2.3e+03
chr11	110000000	110050000	Abca6:-100Kb:0.0037:0.00011:1.4e+03:2.4e+03
chr11	110050000	110100000	Abca6:-50Kb:0.0037:0.00021:2e+03:3e+03
chr11	110100000	110150000	Abca9:100Kb:0.0021:5.8e-05:1.4e+03:2.4e+03
chr11	114600000	114650000	Gprc5c:-100Kb:0.0014:3.5e-05:1.5e+03:2.8e+03
chr11	114650000	114700000	Gprc5c:-50Kb:0.0062:0.00032:2.6e+03:3.7e+03
chr11	114700000	114750000	Kif19a:100Kb:0.00088:2.6e-05:1.5e+03:2.8e+03
chr11	115400000	115450000	Gga3:-50Kb:0.0094:0.00031:3.5e+03:4.7e+03
chr11	115400000	115450000	Mif4gd:-50Kb:0.0094:0.00031:3.5e+03:4.7e+03
chr11	115400000	115450000	Mrps7:-50Kb:0.0094:0.00031:3.5e+03:4.7e+03
chr11	115400000	115450000	Slc25a19:-50Kb:0.0094:0.00031:3.5e+03:4.7e+03
chr11	115700000	115750000	Gga3:250Kb:0.0094:0.00052:1.3e+03:2.5e+03
chr11	115700000	115750000	Mif4gd:250Kb:0.0094:0.00052:1.3e+03:2.5e+03
chr11	115700000	115750000	Mrps7:250Kb:0.0094:0.00052:1.3e+03:2.5e+03
chr11	115700000	115750000	Slc25a19:250Kb:0.0094:0.00052:1.3e+03:2.5e+03
chr11	116050000	116100000	Qrich2:-250Kb:0.0077:0.00065:1.3e+03:2.3e+03
chr11	116100000	116150000	Qrich2:-200Kb:0.0077:0.00062:1.5e+03:2.5e+03
chr11	116150000	116200000	Qrich2:-150Kb:4.2e-08:1.2e-09:1.8e+03:3.7e+03
chr11	116300000	116350000	Exoc7:150Kb:2.2e-08:5.8e-10:1.8e+03:3.7e+03
chr11	116300000	116350000	Foxj1:150Kb:2.2e-08:5.8e-10:1.8e+03:3.7e+03
chr11	116450000	116500000	Mxra7:-200Kb:0.0096:0.00051:1.3e+03:2.3e+03
chr11	116500000	116550000	Mxra7:-150Kb:0.00047:1.3e-05:1.6e+03:2.9e+03
chr11	116500000	116550000	St6galnac2:-50Kb:0.00011:2.9e-06:3.1e+03:4.6e+03
chr11	116550000	116600000	1810032O08Rik:50Kb:9.3e-05:2.4e-06:3.1e+03:4.6e+03
chr11	116550000	116600000	Cygb:50Kb:9.3e-05:2.4e-06:3.1e+03:4.6e+03
chr11	116550000	116600000	Gm11744:50Kb:9.3e-05:2.4e-06:3.1e+03:4.6e+03
chr11	116550000	116600000	Snord1a:50Kb:9.3e-05:2.4e-06:3.1e+03:4.6e+03
chr11	116550000	116600000	Snord1b:50Kb:9.3e-05:2.4e-06:3.1e+03:4.6e+03
chr11	116550000	116600000	Snord1c:50Kb:9.3e-05:2.4e-06:3.1e+03:4.6e+03
chr11	116650000	116700000	1810032O08Rik:150Kb:0.00021:1.1e-05:1.6e+03:2.9e+03
chr11	116650000	116700000	Cygb:150Kb:0.00021:1.1e-05:1.6e+03:2.9e+03
chr11	116650000	116700000	Gm11744:150Kb:0.00021:1.1e-05:1.6e+03:2.9e+03
chr11	116650000	116700000	Snord1a:150Kb:0.00021:1.1e-05:1.6e+03:2.9e+03
chr11	116650000	116700000	Snord1b:150Kb:0.00021:1.1e-05:1.6e+03:2.9e+03
chr11	116650000	116700000	Snord1c:150Kb:0.00021:1.1e-05:1.6e+03:2.9e+03
chr11	116700000	116750000	2810008D09Rik:-200Kb:7.6e-07:2.2e-08:1.3e+03:3.2e+03
chr11	116750000	116800000	2810008D09Rik:-150Kb:0.005:0.00043:1.6e+03:2.7e+03
chr11	116850000	116900000	Jmjd6:150Kb:0.0011:5.9e-05:1.6e+03:2.8e+03
chr11	116850000	116900000	Mettl23:150Kb:0.0011:5.9e-05:1.6e+03:2.8e+03
chr11	116850000	116900000	Mfsd11:150Kb:0.0011:5.9e-05:1.6e+03:2.8e+03
chr11	116850000	116900000	Mgat5b:100Kb:7.6e-08:2e-09:2e+03:3.9e+03
chr11	116850000	116900000	Srsf2:150Kb:0.0011:5.9e-05:1.6e+03:2.8e+03
chr11	116900000	116950000	Jmjd6:200Kb:5.5e-08:1.4e-09:1.3e+03:3.2e+03
chr11	116900000	116950000	Mettl23:200Kb:5.5e-08:1.4e-09:1.3e+03:3.2e+03
chr11	116900000	116950000	Mfsd11:200Kb:5.5e-08:1.4e-09:1.3e+03:3.2e+03
chr11	116900000	116950000	Mgat5b:150Kb:0.0034:0.00018:1.6e+03:2.7e+03
chr11	116900000	116950000	Srsf2:200Kb:5.5e-08:1.4e-09:1.3e+03:3.2e+03
chr11	117000000	117050000	2810008D09Rik:100Kb:0.00062:3.5e-05:2e+03:3.4e+03
chr11	120350000	120400000	Arhgdia:-50Kb:0.0016:4e-05:3e+03:5.2e+03
chr11	120350000	120400000	Fam195b:-50Kb:0.0016:4e-05:3e+03:5.2e+03
chr11	120350000	120400000	P4hb:-50Kb:0.0016:4e-05:3e+03:5.2e+03
chr11	120350000	120400000	Ppp1r27:-50Kb:0.0016:4e-05:3e+03:5.2e+03
chr11	120400000	120450000	Gcgr:50Kb:0.0017:4.1e-05:3e+03:5.2e+03
chr11	120400000	120450000	Slc25a10:50Kb:0.0017:4.1e-05:3e+03:5.2e+03
chr12	3000000	3050000	1700012B15Rik:-200Kb:0.00057:4.5e-05:5.3e+02:2e+03
chr12	3050000	3100000	1700012B15Rik:-150Kb:0.00057:4.7e-05:8.6e+02:2.4e+03
chr12	3200000	3250000	Kif3c:-150Kb:0.0003:7.6e-06:8.6e+02:2.6e+03
chr12	3250000	3300000	1700012B15Rik:50Kb:0.0027:0.00029:2.9e+03:4.2e+03
chr12	3350000	3400000	1700012B15Rik:150Kb:0.00018:4.9e-06:8.6e+02:2.6e+03
chr12	7300000	7350000	1700101O22Rik:-50Kb:0.00012:3.4e-06:2.3e+03:3.5e+03
chr12	12750000	12800000	Mycn:-150Kb:0.00015:8.1e-06:1.1e+03:2.8e+03
chr12	12800000	12850000	Mycn:-100Kb:2.8e-05:7.5e-07:1.4e+03:3.3e+03
chr12	16800000	16850000	Rock2:-100Kb:0.00081:4.2e-05:1.2e+03:2.2e+03
chr12	16900000	16950000	E2f6:100Kb:0.0014:3.9e-05:1.2e+03:2.2e+03
chr12	16900000	16950000	Greb1:100Kb:0.0014:3.9e-05:1.2e+03:2.2e+03
chr12	16950000	17000000	Rock2:50Kb:2e-05:5.2e-07:1.9e+03:3.1e+03
chr12	17850000	17900000	5730507C01Rik:-650Kb:0.00012:2.9e-06:84:2.2e+03
chr12	20450000	20500000	1700030C10Rik:-350Kb:0.00028:7.3e-06:2e+02:3.2e+03
chr12	21150000	21200000	Asap2:50Kb:0.0025:6.9e-05:2.1e+02:2.9e+03
chr12	21200000	21250000	Cpsf3:-50Kb:0.0056:0.00015:2.1e+02:2.4e+03
chr12	21200000	21250000	Itgb1bp1:-50Kb:0.0056:0.00015:2.1e+02:2.4e+03
chr12	21300000	21350000	Adam17:-50Kb:0.0015:4e-05:2.1e+02:2.6e+03
chr12	21350000	21400000	Iah1:50Kb:0.0017:4.8e-05:2.1e+02:2.6e+03
chr12	21350000	21400000	Ywhaq:-50Kb:0.0011:5.7e-05:2.1e+02:2.4e+03
chr12	21400000	21450000	Adam17:50Kb:0.0023:0.00012:2.1e+02:2.4e+03
chr12	21450000	21500000	Ywhaq:50Kb:0.00039:1e-05:2.1e+02:2.7e+03
chr12	22800000	22850000	2410018L13Rik:-150Kb:0:0:99:4.1e+03
chr12	23000000	23050000	2410018L13Rik:50Kb:0:0:2.1e+02:6.9e+03
chr12	24700000	24750000	9030624G23Rik:-50Kb:0:0:2.1e+02:5.8e+03
chr12	25700000	25750000	Id2:-50Kb:1.4e-05:3.3e-07:1.8e+03:3e+03
chr12	35750000	35800000	Snx13:50Kb:0.0028:7e-05:2.1e+03:2.9e+03
chr12	47950000	48000000	Nova1:50Kb:0.0025:6.6e-05:2.1e+03:3e+03
chr12	52500000	52550000	Coch:-150Kb:0.00083:2.3e-05:9.9e+02:1.8e+03
chr12	52700000	52750000	Ap4s1:-50Kb:0.0027:6.9e-05:1.9e+03:2.6e+03
chr12	52700000	52750000	Scfd1:250Kb:6.9e-06:1.8e-07:7.4e+02:1.6e+03
chr12	52700000	52750000	Strn3:-50Kb:0.0027:6.9e-05:1.9e+03:2.6e+03
chr12	53550000	53600000	Arhgap5:-50Kb:6.3e-05:1.6e-06:1.9e+03:3.1e+03
chr12	53750000	53800000	Akap6:-50Kb:0.00081:2.1e-05:1.9e+03:3e+03
chr12	56450000	56500000	1110008L16Rik:50Kb:0.0075:0.00041:2.1e+03:3.5e+03
chr12	56450000	56500000	Ppp2r3c:50Kb:0.0075:0.00041:2.1e+03:3.5e+03
chr12	56500000	56550000	Nfkbia:-50Kb:0.00038:9.7e-06:2.1e+03:3.9e+03
chr12	56600000	56650000	1110008L16Rik:200Kb:0.0053:0.00015:8.3e+02:2.3e+03
chr12	56600000	56650000	Ppp2r3c:200Kb:0.0053:0.00015:8.3e+02:2.3e+03
chr12	57600000	57650000	C87198:-50Kb:0.0077:0.0002:1.9e+03:3.1e+03
chr12	57600000	57650000	Nkx2-9:-100Kb:9.8e-10:2.7e-11:1.3e+03:3.4e+03
chr12	57650000	57700000	E030019B13Rik:50Kb:0.0035:0.00021:1.9e+03:3.1e+03
chr12	57650000	57700000	Nkx2-1:50Kb:0.0035:0.00021:1.9e+03:3.1e+03
chr12	57700000	57750000	E030019B13Rik:100Kb:1.1e-09:3.3e-11:1.3e+03:3.4e+03
chr12	57700000	57750000	Nkx2-1:100Kb:1.1e-09:3.3e-11:1.3e+03:3.4e+03
chr12	57750000	57800000	Slc25a21:-500Kb:0.004:0.00011:5.3e+02:1.4e+03
chr12	58300000	58350000	Foxa1:-300Kb:0.00055:3.1e-05:7.1e+02:1.6e+03
chr12	58350000	58400000	Foxa1:-250Kb:1.6e-05:4.6e-07:7.8e+02:1.9e+03
chr12	58400000	58450000	Foxa1:-200Kb:0.0029:0.00025:8.9e+02:1.6e+03
chr12	58600000	58650000	Mipol1:300Kb:0.0023:6.2e-05:7.1e+02:1.6e+03
chr12	58600000	58650000	Prps1l3:300Kb:0.0023:6.2e-05:7.1e+02:1.6e+03
chr12	60050000	60100000	Gemin2:-50Kb:0.0055:0.00015:1.9e+03:3e+03
chr12	60050000	60100000	Sec23a:-50Kb:0.0055:0.00015:1.9e+03:3e+03
chr12	60150000	60200000	Ctage5:-50Kb:0:0:0:2.4e+03
chr12	60200000	60250000	Mia2:50Kb:0:0:0:2.4e+03
chr12	60200000	60250000	Pnn:50Kb:0:0:0:2.4e+03
chr12	60200000	60250000	Trappc6b:50Kb:0:0:0:2.4e+03
chr12	60250000	60300000	Ctage5:50Kb:0:0:0:2.5e+03
chr12	60250000	60300000	Mia2:100Kb:7.7e-09:4e-10:0:1.7e+03
chr12	60250000	60300000	Pnn:100Kb:7.7e-09:4e-10:0:1.7e+03
chr12	60250000	60300000	Trappc6b:100Kb:7.7e-09:4e-10:0:1.7e+03
chr12	66050000	66100000	Fancm:-100Kb:0:0:0:2.2e+03
chr12	66050000	66100000	Fkbp3:-100Kb:0:0:0:2.2e+03
chr12	66050000	66100000	Prpf39:-50Kb:0:0:0:2.5e+03
chr12	66100000	66150000	Fam179b:50Kb:0:0:0:2.5e+03
chr12	66100000	66150000	Fancm:-50Kb:0:0:0:3e+03
chr12	66100000	66150000	Fkbp3:-50Kb:0:0:0:3e+03
chr12	66100000	66150000	Klhl28:50Kb:0:0:0:2.5e+03
chr12	66150000	66200000	Fam179b:100Kb:0:0:0:2.2e+03
chr12	66150000	66200000	Klhl28:100Kb:0:0:0:2.2e+03
chr12	66150000	66200000	Prpf39:50Kb:0:0:0:3e+03
chr12	70200000	70250000	9330151L19Rik:-50Kb:2.6e-10:1.1e-11:6.6e+02:2e+03
chr12	70200000	70250000	Dnaaf2:-50Kb:2.6e-10:1.1e-11:6.6e+02:2e+03
chr12	70200000	70250000	Lrr1:-50Kb:2.6e-10:1.1e-11:6.6e+02:2e+03
chr12	70200000	70250000	Mgat2:-50Kb:2.6e-10:1.1e-11:6.6e+02:2e+03
chr12	70200000	70250000	Rpl36al:-50Kb:2.6e-10:1.1e-11:6.6e+02:2e+03
chr12	70200000	70250000	Rps29:-50Kb:2.6e-10:1.1e-11:6.6e+02:2e+03
chr12	70300000	70350000	Klhdc2:-50Kb:2.5e-05:6.6e-07:2.2e+03:3.2e+03
chr12	70350000	70400000	Klhdc1:50Kb:2.6e-05:6.8e-07:2.2e+03:3.2e+03
chr12	70350000	70400000	Pole2:50Kb:2.6e-05:6.8e-07:2.2e+03:3.2e+03
chr12	70400000	70450000	9330151L19Rik:150Kb:2.6e-10:1.5e-11:1.2e+03:2.6e+03
chr12	70400000	70450000	Dnaaf2:150Kb:2.6e-10:1.5e-11:1.2e+03:2.6e+03
chr12	70400000	70450000	Lrr1:150Kb:2.6e-10:1.5e-11:1.2e+03:2.6e+03
chr12	70400000	70450000	Mgat2:150Kb:2.6e-10:1.5e-11:1.2e+03:2.6e+03
chr12	70400000	70450000	Rpl36al:150Kb:2.6e-10:1.5e-11:1.2e+03:2.6e+03
chr12	70400000	70450000	Rps29:150Kb:2.6e-10:1.5e-11:1.2e+03:2.6e+03
chr12	70450000	70500000	Mettl21d:-200Kb:0.00024:6.4e-06:1e+03:1.9e+03
chr12	70500000	70550000	Arf6:50Kb:0.0018:0.00011:2.2e+03:3e+03
chr12	70500000	70550000	Nemf:50Kb:0.0018:0.00011:2.2e+03:3e+03
chr12	70550000	70600000	Mettl21d:-100Kb:0.0063:0.00033:1.5e+03:2.2e+03
chr12	70600000	70650000	5830428M24Rik:50Kb:0.005:0.00018:2.2e+03:2.9e+03
chr12	70600000	70650000	Arf6:150Kb:0.0065:0.00059:1.2e+03:1.9e+03
chr12	70600000	70650000	Nemf:150Kb:0.0065:0.00059:1.2e+03:1.9e+03
chr12	70650000	70700000	5830428M24Rik:100Kb:0.005:0.00027:1.5e+03:2.2e+03
chr12	70650000	70700000	Arf6:200Kb:0.00013:3.8e-06:1e+03:1.9e+03
chr12	70650000	70700000	Nemf:200Kb:0.00013:3.8e-06:1e+03:1.9e+03
chr12	70900000	70950000	Atl1:-50Kb:7.5e-05:2e-06:2.2e+03:3.2e+03
chr12	70900000	70950000	Map4k5:-50Kb:7.5e-05:2e-06:2.2e+03:3.2e+03
chr12	70950000	71000000	4931403G20Rik:50Kb:6.5e-05:1.6e-06:2.2e+03:3.2e+03
chr12	71550000	71600000	Actr10:-450Kb:3.1e-05:8.6e-07:5.3e+02:1.8e+03
chr12	71600000	71650000	Actr10:-400Kb:0.0019:0.0001:6.2e+02:1.6e+03
chr12	72000000	72050000	Tmx1:450Kb:1.7e-05:4.3e-07:5.3e+02:1.8e+03
chr12	73750000	73800000	Pcnxl4:150Kb:0.00039:9.9e-06:1.2e+03:2.3e+03
chr12	76900000	76950000	Mir5101:-100Kb:0.0036:9.4e-05:1.6e+03:2.4e+03
chr12	77000000	77050000	Syne2:100Kb:0.0036:9.5e-05:1.6e+03:2.4e+03
chr12	77050000	77100000	Esr2:-200Kb:0.0013:3.5e-05:1.1e+03:1.9e+03
chr12	77350000	77400000	Akap5:-50Kb:0.0018:4.7e-05:2.4e+03:3.3e+03
chr12	77400000	77450000	Mthfd1:50Kb:0.0019:4.9e-05:2.4e+03:3.3e+03
chr12	77550000	77600000	Gm10451:50Kb:0.0099:0.00026:2.4e+03:3.2e+03
chr12	77550000	77600000	Hspa2:50Kb:0.0099:0.00026:2.4e+03:3.2e+03
chr12	77550000	77600000	Ppp1r36:50Kb:0.0099:0.00026:2.4e+03:3.2e+03
chr12	77850000	77900000	Fntb:-50Kb:0.0083:0.00023:2.4e+03:3.2e+03
chr12	77850000	77900000	Rab15:-50Kb:0.0083:0.00023:2.4e+03:3.2e+03
chr12	83100000	83150000	Rgs6:-600Kb:0.00026:6.8e-06:3.4e+02:1.9e+03
chr12	83300000	83350000	Sipa1l1:50Kb:0.0025:6.9e-05:1.4e+03:2.5e+03
chr12	84200000	84250000	Dpf3:-600Kb:0.00079:2.1e-05:1.6e+02:1.6e+03
chr12	84400000	84450000	Dpf3:-400Kb:0.00098:5.2e-05:3e+02:1.7e+03
chr12	86850000	86900000	Batf:-150Kb:0.0037:9.6e-05:1.2e+03:2.5e+03
chr12	88100000	88150000	2310044G17Rik:-150Kb:1.2e-10:3.2e-12:1.2e+03:4.1e+03
chr12	88100000	88150000	Zdhhc22:-200Kb:0.0024:6.3e-05:9.4e+02:2.6e+03
chr12	88150000	88200000	2310044G17Rik:-100Kb:0.00017:8.7e-06:1.8e+03:3.6e+03
chr12	88150000	88200000	Irf2bpl:-50Kb:0.00059:1.5e-05:3.5e+03:5.2e+03
chr12	88200000	88250000	2310044G17Rik:-50Kb:0.003:0.00023:3.5e+03:5e+03
chr12	88250000	88300000	Irf2bpl:50Kb:0.0033:0.00017:3.5e+03:5e+03
chr12	89050000	89100000	Gm5662:-450Kb:0.0002:1e-05:5.2e+02:3.7e+03
chr12	89050000	89100000	Gm7104:-450Kb:0.0002:1e-05:5.2e+02:3.7e+03
chr12	89100000	89150000	Gm5662:-400Kb:0:0:6e+02:9.6e+03
chr12	89100000	89150000	Gm7104:-400Kb:0:0:6e+02:9.6e+03
chr12	89250000	89300000	Gm21319:-50Kb:3.6e-09:1.9e-10:1.8e+03:6.4e+03
chr12	89350000	89400000	Gm21319:50Kb:0:0:1.8e+03:1.6e+04
chr12	89500000	89550000	Gm16381:450Kb:0.00071:1.8e-05:5.2e+02:3.7e+03
chr12	89500000	89550000	Gm1995:450Kb:0.00071:1.8e-05:5.2e+02:3.7e+03
chr12	89500000	89550000	Gm2016:400Kb:0:0:6e+02:9.6e+03
chr12	89500000	89550000	Gm2022:400Kb:0:0:6e+02:9.6e+03
chr12	92500000	92550000	Dio2:550Kb:0.0048:0.00027:4.9e+02:1.2e+03
chr12	92550000	92600000	Dio2:600Kb:0.00073:2e-05:4.4e+02:1.3e+03
chr12	92850000	92900000	Ston2:-150Kb:0.0008:2.1e-05:1.1e+03:2.3e+03
chr12	97900000	97950000	1700019M22Rik:650Kb:0.0034:8.4e-05:4.3e+02:1.3e+03
chr12	99900000	99950000	Ptpn21:-50Kb:0.00081:2e-05:2e+03:2.9e+03
chr12	99900000	99950000	Zc3h14:-50Kb:0.00081:2e-05:2e+03:2.9e+03
chr12	101550000	101600000	Calm1:150Kb:0.0051:0.00062:1e+03:1.8e+03
chr12	101550000	101600000	Gm10433:150Kb:0.0051:0.00062:1e+03:1.8e+03
chr12	101650000	101700000	Calm1:250Kb:0.0051:0.0005:7.5e+02:1.5e+03
chr12	101650000	101700000	Gm10433:250Kb:0.0051:0.0005:7.5e+02:1.5e+03
chr12	101700000	101750000	Calm1:300Kb:9.7e-05:3e-06:6.7e+02:1.8e+03
chr12	101700000	101750000	Gm10433:300Kb:9.7e-05:3e-06:6.7e+02:1.8e+03
chr12	101750000	101800000	Calm1:350Kb:0.0051:0.00042:8e+02:1.6e+03
chr12	101750000	101800000	Gm10433:350Kb:0.0051:0.00042:8e+02:1.6e+03
chr12	102150000	102200000	Ccdc88c:-100Kb:1.8e-09:6.3e-11:1.3e+03:3.1e+03
chr12	102150000	102200000	Mir1190:-100Kb:1.8e-09:6.3e-11:1.3e+03:3.1e+03
chr12	102200000	102250000	Ccdc88c:-50Kb:1.8e-09:9.2e-11:2e+03:3.8e+03
chr12	102200000	102250000	Mir1190:-50Kb:1.8e-09:9.2e-11:2e+03:3.8e+03
chr12	103200000	103250000	Lgmn:-450Kb:0.00015:4e-06:5.2e+02:1.5e+03
chr12	103650000	103700000	AK010878:-300Kb:0.0011:0.00013:4.9e+02:1.3e+03
chr12	103650000	103700000	Gm20604:-300Kb:0.0011:0.00013:4.9e+02:1.3e+03
chr12	103650000	103700000	Moap1:-300Kb:0.0011:0.00013:4.9e+02:1.3e+03
chr12	103650000	103700000	Tmem251:-300Kb:0.0011:0.00013:4.9e+02:1.3e+03
chr12	103650000	103700000	Ubr7:-300Kb:0.0011:0.00013:4.9e+02:1.3e+03
chr12	103700000	103750000	AK010878:-250Kb:6.9e-10:4.1e-11:7.9e+02:2.2e+03
chr12	103700000	103750000	Gm20604:-250Kb:6.9e-10:4.1e-11:7.9e+02:2.2e+03
chr12	103700000	103750000	Moap1:-250Kb:6.9e-10:4.1e-11:7.9e+02:2.2e+03
chr12	103700000	103750000	Tmem251:-250Kb:6.9e-10:4.1e-11:7.9e+02:2.2e+03
chr12	103700000	103750000	Ubr7:-250Kb:6.9e-10:4.1e-11:7.9e+02:2.2e+03
chr12	103750000	103800000	AK010878:-200Kb:5.8e-11:1.7e-12:8.8e+02:2.4e+03
chr12	103750000	103800000	Gm20604:-200Kb:5.8e-11:1.7e-12:8.8e+02:2.4e+03
chr12	103750000	103800000	Itpk1:-150Kb:0.009:0.00073:1e+03:1.7e+03
chr12	103750000	103800000	Mir1936:-150Kb:0.009:0.00073:1e+03:1.7e+03
chr12	103750000	103800000	Moap1:-200Kb:5.8e-11:1.7e-12:8.8e+02:2.4e+03
chr12	103750000	103800000	Tmem251:-200Kb:5.8e-11:1.7e-12:8.8e+02:2.4e+03
chr12	103750000	103800000	Ubr7:-200Kb:5.8e-11:1.7e-12:8.8e+02:2.4e+03
chr12	103800000	103850000	AK010878:-150Kb:0.009:0.0016:1e+03:1.7e+03
chr12	103800000	103850000	Chga:50Kb:0.00014:7.6e-06:1.9e+03:2.8e+03
chr12	103800000	103850000	Gm20604:-150Kb:0.009:0.0016:1e+03:1.7e+03
chr12	103800000	103850000	Moap1:-150Kb:0.009:0.0016:1e+03:1.7e+03
chr12	103800000	103850000	Tmem251:-150Kb:0.009:0.0016:1e+03:1.7e+03
chr12	103800000	103850000	Ubr7:-150Kb:0.009:0.0016:1e+03:1.7e+03
chr12	103850000	103900000	AK010878:-100Kb:0.009:0.0013:1.3e+03:1.9e+03
chr12	103850000	103900000	Gm20604:-100Kb:0.009:0.0013:1.3e+03:1.9e+03
chr12	103850000	103900000	Itpk1:-50Kb:0.0019:0.0001:1.9e+03:2.7e+03
chr12	103850000	103900000	Mir1936:-50Kb:0.0019:0.0001:1.9e+03:2.7e+03
chr12	103850000	103900000	Moap1:-100Kb:0.009:0.0013:1.3e+03:1.9e+03
chr12	103850000	103900000	Tmem251:-100Kb:0.009:0.0013:1.3e+03:1.9e+03
chr12	103850000	103900000	Ubr7:-100Kb:0.009:0.0013:1.3e+03:1.9e+03
chr12	103900000	103950000	AK010878:-50Kb:0.0011:0.00011:1.9e+03:2.7e+03
chr12	103900000	103950000	Chga:150Kb:0.0073:0.00059:1e+03:1.7e+03
chr12	103900000	103950000	Gm20604:-50Kb:0.0011:0.00011:1.9e+03:2.7e+03
chr12	103900000	103950000	Moap1:-50Kb:0.0011:0.00011:1.9e+03:2.7e+03
chr12	103900000	103950000	Tmem251:-50Kb:0.0011:0.00011:1.9e+03:2.7e+03
chr12	103900000	103950000	Ubr7:-50Kb:0.0011:0.00011:1.9e+03:2.7e+03
chr12	103950000	104000000	Chga:200Kb:1.4e-11:3.8e-13:8.8e+02:2.4e+03
chr12	103950000	104000000	Golga5:250Kb:6.8e-10:1.9e-11:7.9e+02:2.2e+03
chr12	103950000	104000000	Itpk1:50Kb:0.0019:8.4e-05:1.9e+03:2.7e+03
chr12	103950000	104000000	Lgmn:300Kb:0.0019:0.0001:4.9e+02:1.3e+03
chr12	103950000	104000000	Mir1936:50Kb:0.0019:8.4e-05:1.9e+03:2.7e+03
chr12	104950000	105000000	Serpina1a:-150Kb:1.7e-13:9.2e-15:9.6e+02:3.7e+03
chr12	104950000	105000000	Serpina1c:-150Kb:1.7e-13:9.2e-15:9.6e+02:3.7e+03
chr12	104950000	105000000	Serpina1d:-50Kb:1.1e-10:5.5e-12:2.2e+03:4.7e+03
chr12	105000000	105050000	Serpina1a:-100Kb:2.8e-11:2.2e-12:1.3e+03:3.8e+03
chr12	105000000	105050000	Serpina1b:50Kb:6.8e-11:5.3e-12:2.2e+03:4.7e+03
chr12	105000000	105050000	Serpina1c:-100Kb:2.8e-11:2.2e-12:1.3e+03:3.8e+03
chr12	105000000	105050000	Serpina1e:-150Kb:2e-05:1.6e-06:9.6e+02:2.7e+03
chr12	105050000	105100000	Serpina1a:-50Kb:0.0022:0.00023:2.2e+03:3.5e+03
chr12	105050000	105100000	Serpina1b:100Kb:8.6e-14:2.2e-15:1.3e+03:4.1e+03
chr12	105050000	105100000	Serpina1c:-50Kb:0.0022:0.00023:2.2e+03:3.5e+03
chr12	105050000	105100000	Serpina1e:-100Kb:0:0:1.3e+03:5e+03
chr12	105100000	105150000	Serpina1b:150Kb:1.1e-13:5.8e-15:9.6e+02:3.7e+03
chr12	105100000	105150000	Serpina1d:100Kb:6.1e-11:1.6e-12:1.3e+03:3.8e+03
chr12	105100000	105150000	Serpina1e:-50Kb:0:0:2.2e+03:6.6e+03
chr12	105150000	105200000	Serpina1a:50Kb:0:0:2.2e+03:6.6e+03
chr12	105150000	105200000	Serpina1c:50Kb:0:0:2.2e+03:6.6e+03
chr12	105150000	105200000	Serpina1d:150Kb:1.3e-05:1e-06:9.6e+02:2.7e+03
chr12	109400000	109450000	Ccdc85c:-100Kb:0.0055:0.00015:1.3e+03:2.5e+03
chr12	109400000	109450000	Hhipl1:-100Kb:0.0055:0.00015:1.3e+03:2.5e+03
chr12	109500000	109550000	Ccnk:100Kb:0.0064:0.00017:1.3e+03:2.5e+03
chr12	109500000	109550000	Setd3:100Kb:0.0064:0.00017:1.3e+03:2.5e+03
chr12	109700000	109750000	Cyp46a1:150Kb:3.7e-05:9.6e-07:9.7e+02:2.5e+03
chr12	110650000	110700000	Meg3:-100Kb:0.00046:1.2e-05:1.2e+03:2.1e+03
chr12	110750000	110800000	6430411K18Rik:-50Kb:0.0092:0.00025:1.9e+03:2.6e+03
chr12	110750000	110800000	Mir127:-50Kb:0.0092:0.00025:1.9e+03:2.6e+03
chr12	110750000	110800000	Mir136:-50Kb:0.0092:0.00025:1.9e+03:2.6e+03
chr12	110750000	110800000	Mir3070a:-50Kb:0.0092:0.00025:1.9e+03:2.6e+03
chr12	110750000	110800000	Mir3070b:-50Kb:0.0092:0.00025:1.9e+03:2.6e+03
chr12	110750000	110800000	Mir3071:-50Kb:0.0092:0.00025:1.9e+03:2.6e+03
chr12	110750000	110800000	Mir337:-50Kb:0.0092:0.00025:1.9e+03:2.6e+03
chr12	110750000	110800000	Mir341:-50Kb:0.0092:0.00025:1.9e+03:2.6e+03
chr12	110750000	110800000	Mir431:-50Kb:0.0092:0.00025:1.9e+03:2.6e+03
chr12	110750000	110800000	Mir432:-50Kb:0.0092:0.00025:1.9e+03:2.6e+03
chr12	110750000	110800000	Mir433:-50Kb:0.0092:0.00025:1.9e+03:2.6e+03
chr12	110750000	110800000	Mir434:-50Kb:0.0092:0.00025:1.9e+03:2.6e+03
chr12	110750000	110800000	Mir493:-50Kb:0.0092:0.00025:1.9e+03:2.6e+03
chr12	110750000	110800000	Mir540:-50Kb:0.0092:0.00025:1.9e+03:2.6e+03
chr12	110750000	110800000	Mir665:-50Kb:0.0092:0.00025:1.9e+03:2.6e+03
chr12	110750000	110800000	Mir673:-50Kb:0.0092:0.00025:1.9e+03:2.6e+03
chr12	110750000	110800000	Mir770:-50Kb:0.0092:0.00025:1.9e+03:2.6e+03
chr12	110750000	110800000	Rian:-50Kb:0.0092:0.00025:1.9e+03:2.6e+03
chr12	110750000	110800000	Rtl1:-50Kb:0.0092:0.00025:1.9e+03:2.6e+03
chr12	110800000	110850000	Meg3:50Kb:0.0028:0.00014:1.9e+03:2.6e+03
chr12	111600000	111650000	1700001K19Rik:-300Kb:0.0018:0.00015:4.1e+02:1.5e+03
chr12	111600000	111650000	Hsp90aa1:-300Kb:0.0018:0.00015:4.1e+02:1.5e+03
chr12	111650000	111700000	1700001K19Rik:-250Kb:2.6e-08:1.5e-09:1e+03:2.9e+03
chr12	111650000	111700000	B930059L03Rik:-150Kb:1.4e-05:3.8e-07:1.5e+03:2.8e+03
chr12	111650000	111700000	Dync1h1:-150Kb:1.4e-05:3.8e-07:1.5e+03:2.8e+03
chr12	111650000	111700000	Hsp90aa1:-250Kb:2.6e-08:1.5e-09:1e+03:2.9e+03
chr12	111800000	111850000	Ppp2r5c:150Kb:5.5e-06:4.8e-07:1.5e+03:2.8e+03
chr12	111850000	111900000	1700001K19Rik:-50Kb:0:0:2.9e+03:6.3e+03
chr12	111850000	111900000	Hsp90aa1:-50Kb:0:0:2.9e+03:6.3e+03
chr12	111850000	111900000	Ppp2r5c:200Kb:2e-07:1.2e-08:1.2e+03:2.8e+03
chr12	111900000	111950000	Ppp2r5c:250Kb:5.1e-10:1.5e-11:1e+03:2.9e+03
chr12	112600000	112650000	Gm266:-100Kb:0.0026:0.00013:1.9e+03:2.9e+03
chr12	112650000	112700000	Gm266:-50Kb:2e-05:5e-07:2.9e+03:4.3e+03
chr12	112700000	112750000	Exoc3l4:50Kb:0.0001:2.6e-06:2.9e+03:4.3e+03
chr12	112700000	112750000	Tnfaip2:50Kb:0.0001:2.6e-06:2.9e+03:4.3e+03
chr12	113000000	113050000	Apopt1:50Kb:0.0021:5.8e-05:2.7e+03:3.7e+03
chr12	113000000	113050000	Bag5:50Kb:0.0021:5.8e-05:2.7e+03:3.7e+03
chr12	113000000	113050000	Klc1:50Kb:0.0021:5.8e-05:2.7e+03:3.7e+03
chr12	113350000	113400000	A730018C14Rik:-300Kb:0.005:0.00013:8.3e+02:1.8e+03
chr12	113350000	113400000	B020018J22Rik:-300Kb:0.005:0.00013:8.3e+02:1.8e+03
chr12	113650000	113700000	Kif26a:300Kb:0.0028:7.7e-05:8.3e+02:1.8e+03
chr12	113650000	113700000	Mir203:300Kb:0.0028:7.7e-05:8.3e+02:1.8e+03
chr12	113950000	114000000	BC022687:-50Kb:0.00015:3.8e-06:2.7e+03:3.9e+03
chr12	113950000	114000000	Cdca4:-100Kb:0.00087:2.2e-05:1.7e+03:2.7e+03
chr12	113950000	114000000	Gpr132:-100Kb:0.00087:2.2e-05:1.7e+03:2.7e+03
chr12	114000000	114050000	Cdca4:-50Kb:0.0031:0.00016:2.7e+03:3.6e+03
chr12	114000000	114050000	Cep170b:50Kb:5.3e-05:1.4e-06:2.7e+03:3.9e+03
chr12	114000000	114050000	Gpr132:-50Kb:0.0031:0.00016:2.7e+03:3.6e+03
chr12	114000000	114050000	Pld4:50Kb:5.3e-05:1.4e-06:2.7e+03:3.9e+03
chr12	114050000	114100000	BC022687:50Kb:0.0033:0.00017:2.7e+03:3.6e+03
chr12	114050000	114100000	Cep170b:100Kb:0.00019:1e-05:1.7e+03:2.7e+03
chr12	114050000	114100000	Pld4:100Kb:0.00019:1e-05:1.7e+03:2.7e+03
chr12	114100000	114150000	Jag2:-50Kb:0.0022:5.5e-05:2.7e+03:3.7e+03
chr12	114100000	114150000	Nudt14:-50Kb:0.0022:5.5e-05:2.7e+03:3.7e+03
chr12	119850000	119900000	Sp8:-200Kb:0.00017:4.9e-06:9e+02:2.2e+03
chr13	6500000	6550000	Pfkp:-100Kb:0.0009:4.7e-05:8.7e+02:1.6e+03
chr13	6550000	6600000	Pfkp:-50Kb:0.00031:8.1e-06:2.5e+03:3.3e+03
chr13	6550000	6600000	Pitrm1:50Kb:0.0093:0.00051:1.6e+03:2.2e+03
chr13	6600000	6650000	Pitrm1:100Kb:0.0013:3.7e-05:8.7e+02:1.6e+03
chr13	8850000	8900000	Gtpbp4:-100Kb:0.00049:2.8e-05:1.4e+03:2.2e+03
chr13	8850000	8900000	Idi2:-100Kb:0.00049:2.8e-05:1.4e+03:2.2e+03
chr13	8950000	9000000	Idi1:100Kb:0.001:2.7e-05:1.4e+03:2.2e+03
chr13	8950000	9000000	Wdr37:100Kb:0.001:2.7e-05:1.4e+03:2.2e+03
chr13	9000000	9050000	Gtpbp4:50Kb:0.00049:1.5e-05:2.1e+03:2.9e+03
chr13	9000000	9050000	Idi2:50Kb:0.00049:1.5e-05:2.1e+03:2.9e+03
chr13	9450000	9500000	Dip2c:200Kb:0.0077:0.0002:9.2e+02:1.7e+03
chr13	12650000	12700000	Gpr137b:-800Kb:0.00058:3e-05:1.3e+02:2.2e+03
chr13	12700000	12750000	Gpr137b:-750Kb:0:0:1.5e+02:7e+03
chr13	13000000	13050000	Prl2c3:150Kb:0.0014:3.4e-05:8.9e+02:2.9e+03
chr13	13000000	13050000	Prl2c4:150Kb:0.0014:3.4e-05:8.9e+02:2.9e+03
chr13	13100000	13150000	Prl2c5:-150Kb:0.0011:3e-05:8.9e+02:3e+03
chr13	13400000	13450000	Ero1lb:750Kb:0:0:1.5e+02:4.9e+03
chr13	13400000	13450000	Gpr137b-ps:700Kb:8.7e-11:4.6e-12:1.6e+02:3.6e+03
chr13	13450000	13500000	Ero1lb:800Kb:0.00026:1.4e-05:1.3e+02:2.2e+03
chr13	13450000	13500000	Gpr137b-ps:750Kb:0:0:1.5e+02:7e+03
chr13	16850000	16900000	Inhba:750Kb:0.0044:0.00013:4.8e+02:1.1e+03
chr13	19400000	19450000	Epdr1:-300Kb:1.4e-05:3.9e-07:5.8e+02:1.7e+03
chr13	19400000	19450000	Nme8:-350Kb:3.5e-07:2.1e-08:5.1e+02:1.7e+03
chr13	19400000	19450000	Sfrp4:-300Kb:1.4e-05:3.9e-07:5.8e+02:1.7e+03
chr13	19450000	19500000	Epdr1:-250Kb:3.9e-05:3.2e-06:6.8e+02:1.7e+03
chr13	19450000	19500000	Nme8:-300Kb:0.00029:2.5e-05:5.5e+02:1.4e+03
chr13	19450000	19500000	Sfrp4:-250Kb:3.9e-05:3.2e-06:6.8e+02:1.7e+03
chr13	19500000	19550000	Epdr1:-200Kb:1.8e-05:9.9e-07:8.2e+02:1.9e+03
chr13	19500000	19550000	Nme8:-250Kb:0.0085:0.001:6e+02:1.3e+03
chr13	19500000	19550000	Sfrp4:-200Kb:1.8e-05:9.9e-07:8.2e+02:1.9e+03
chr13	19700000	19750000	Stard3nl:250Kb:0.00018:4.7e-06:6.8e+02:1.7e+03
chr13	19750000	19800000	Stard3nl:300Kb:0.00068:3.6e-05:5.5e+02:1.4e+03
chr13	20350000	20400000	Nme8:600Kb:1.3e-07:3.7e-09:4.4e+02:1.7e+03
chr13	21250000	21300000	Gpx5:-100Kb:0.0046:0.00011:1.9e+03:3.7e+03
chr13	21300000	21350000	Trim27:50Kb:2e-05:5.1e-07:3.8e+03:6.2e+03
chr13	21350000	21400000	Trim27:100Kb:0.0022:0.00011:1.9e+03:3.7e+03
chr13	21800000	21850000	Hist1h1b:-50Kb:0:0:3.8e+03:8.4e+03
chr13	21800000	21850000	Hist1h2an:-50Kb:0:0:3.8e+03:8.4e+03
chr13	21800000	21850000	Hist1h2bp:-50Kb:0:0:3.8e+03:8.4e+03
chr13	21800000	21850000	Hist1h3i:-50Kb:0:0:3.8e+03:8.4e+03
chr13	21850000	21900000	Hist1h2ai:50Kb:0:0:3.8e+03:8.4e+03
chr13	21850000	21900000	Hist1h2ak:50Kb:0:0:3.8e+03:8.4e+03
chr13	21850000	21900000	Hist1h2bl:50Kb:0:0:3.8e+03:8.4e+03
chr13	21850000	21900000	Hist1h2bm:50Kb:0:0:3.8e+03:8.4e+03
chr13	21850000	21900000	Hist1h2bn:50Kb:0:0:3.8e+03:8.4e+03
chr13	21850000	21900000	Hist1h3h:50Kb:0:0:3.8e+03:8.4e+03
chr13	21850000	21900000	Hist1h4j:50Kb:0:0:3.8e+03:8.4e+03
chr13	21850000	21900000	Hist1h4k:50Kb:0:0:3.8e+03:8.4e+03
chr13	21900000	21950000	Hist1h2ag:-200Kb:1.2e-06:3e-08:1e+03:3.9e+03
chr13	21900000	21950000	Hist1h2ah:-200Kb:1.2e-06:3e-08:1e+03:3.9e+03
chr13	21900000	21950000	Hist1h2bj:-200Kb:1.2e-06:3e-08:1e+03:3.9e+03
chr13	21900000	21950000	Hist1h2bk:-200Kb:1.2e-06:3e-08:1e+03:3.9e+03
chr13	21900000	21950000	Hist1h4i:-200Kb:1.2e-06:3e-08:1e+03:3.9e+03
chr13	21900000	21950000	Prss16:-200Kb:1.2e-06:3e-08:1e+03:3.9e+03
chr13	22100000	22150000	Hist1h2ao:200Kb:4.6e-07:1.2e-08:1e+03:3.9e+03
chr13	22100000	22150000	Hist1h2ap:200Kb:4.6e-07:1.2e-08:1e+03:3.9e+03
chr13	22100000	22150000	Hist1h2bq:200Kb:4.6e-07:1.2e-08:1e+03:3.9e+03
chr13	22100000	22150000	Hist1h2br:200Kb:4.6e-07:1.2e-08:1e+03:3.9e+03
chr13	22100000	22150000	Hist1h4m:200Kb:4.6e-07:1.2e-08:1e+03:3.9e+03
chr13	22100000	22150000	Hist1h4n:200Kb:4.6e-07:1.2e-08:1e+03:3.9e+03
chr13	23550000	23600000	Hist1h1d:-50Kb:0.0021:0.00011:0:4e+03
chr13	23550000	23600000	Hist1h2af:-50Kb:0.0021:0.00011:0:4e+03
chr13	23550000	23600000	Hist1h2bh:-50Kb:0.0021:0.00011:0:4e+03
chr13	23550000	23600000	Hist1h3f:-50Kb:0.0021:0.00011:0:4e+03
chr13	23550000	23600000	Hist1h3g:-50Kb:0.0021:0.00011:0:4e+03
chr13	23550000	23600000	Hist1h4f:-50Kb:0.0021:0.00011:0:4e+03
chr13	23550000	23600000	Hist1h4h:-50Kb:0.0021:0.00011:0:4e+03
chr13	23600000	23650000	Btn1a1:50Kb:0.0044:0.00011:0:4e+03
chr13	23600000	23650000	Btn2a2:50Kb:0.0044:0.00011:0:4e+03
chr13	23600000	23650000	Hist1h2ad:-50Kb:4.9e-07:1.3e-08:0:6e+03
chr13	23600000	23650000	Hist1h2ae:-50Kb:4.9e-07:1.3e-08:0:6e+03
chr13	23600000	23650000	Hist1h2bf:-50Kb:4.9e-07:1.3e-08:0:6e+03
chr13	23600000	23650000	Hist1h2bg:-50Kb:4.9e-07:1.3e-08:0:6e+03
chr13	23600000	23650000	Hist1h3d:-50Kb:4.9e-07:1.3e-08:0:6e+03
chr13	23600000	23650000	Hist1h3e:-50Kb:4.9e-07:1.3e-08:0:6e+03
chr13	23600000	23650000	Hist1h4d:-50Kb:4.9e-07:1.3e-08:0:6e+03
chr13	23650000	23700000	Hist1h1d:50Kb:5.3e-07:1.4e-08:0:6e+03
chr13	23650000	23700000	Hist1h1e:-50Kb:0.00017:4.4e-06:0:4.8e+03
chr13	23650000	23700000	Hist1h2af:50Kb:5.3e-07:1.4e-08:0:6e+03
chr13	23650000	23700000	Hist1h2be:-50Kb:0.00017:4.4e-06:0:4.8e+03
chr13	23650000	23700000	Hist1h2bh:50Kb:5.3e-07:1.4e-08:0:6e+03
chr13	23650000	23700000	Hist1h3f:50Kb:5.3e-07:1.4e-08:0:6e+03
chr13	23650000	23700000	Hist1h3g:50Kb:5.3e-07:1.4e-08:0:6e+03
chr13	23650000	23700000	Hist1h4f:50Kb:5.3e-07:1.4e-08:0:6e+03
chr13	23650000	23700000	Hist1h4h:50Kb:5.3e-07:1.4e-08:0:6e+03
chr13	23700000	23750000	Hist1h1t:-50Kb:0.0073:0.00038:0:3.6e+03
chr13	23700000	23750000	Hist1h2ac:-50Kb:0.0073:0.00038:0:3.6e+03
chr13	23700000	23750000	Hist1h2ad:50Kb:7.9e-05:4.2e-06:0:4.8e+03
chr13	23700000	23750000	Hist1h2ae:50Kb:7.9e-05:4.2e-06:0:4.8e+03
chr13	23700000	23750000	Hist1h2bc:-50Kb:0.0073:0.00038:0:3.6e+03
chr13	23700000	23750000	Hist1h2bf:50Kb:7.9e-05:4.2e-06:0:4.8e+03
chr13	23700000	23750000	Hist1h2bg:50Kb:7.9e-05:4.2e-06:0:4.8e+03
chr13	23700000	23750000	Hist1h3d:50Kb:7.9e-05:4.2e-06:0:4.8e+03
chr13	23700000	23750000	Hist1h3e:50Kb:7.9e-05:4.2e-06:0:4.8e+03
chr13	23700000	23750000	Hist1h4c:-50Kb:0.0073:0.00038:0:3.6e+03
chr13	23700000	23750000	Hist1h4d:50Kb:7.9e-05:4.2e-06:0:4.8e+03
chr13	23750000	23800000	Hfe:-50Kb:0.00092:2.4e-05:2.3e+02:4.6e+03
chr13	23750000	23800000	Hist1h1c:-50Kb:0.00092:2.4e-05:2.3e+02:4.6e+03
chr13	23750000	23800000	Hist1h1e:50Kb:0.0073:0.00038:0:3.6e+03
chr13	23750000	23800000	Hist1h2ab:-50Kb:0.00092:2.4e-05:2.3e+02:4.6e+03
chr13	23750000	23800000	Hist1h2bb:-50Kb:0.00092:2.4e-05:2.3e+02:4.6e+03
chr13	23750000	23800000	Hist1h2be:50Kb:0.0073:0.00038:0:3.6e+03
chr13	23750000	23800000	Hist1h3b:-50Kb:0.00092:2.4e-05:2.3e+02:4.6e+03
chr13	23750000	23800000	Hist1h3c:-50Kb:0.00092:2.4e-05:2.3e+02:4.6e+03
chr13	23750000	23800000	Hist1h4b:-50Kb:0.00092:2.4e-05:2.3e+02:4.6e+03
chr13	23800000	23850000	Hist1h1t:50Kb:0.00093:2.4e-05:2.3e+02:4.6e+03
chr13	23800000	23850000	Hist1h2ac:50Kb:0.00093:2.4e-05:2.3e+02:4.6e+03
chr13	23800000	23850000	Hist1h2bc:50Kb:0.00093:2.4e-05:2.3e+02:4.6e+03
chr13	23800000	23850000	Hist1h4c:50Kb:0.00093:2.4e-05:2.3e+02:4.6e+03
chr13	27100000	27150000	Prl3d1:-50Kb:0.0014:3.4e-05:2.4e+03:3.5e+03
chr13	27150000	27200000	Prl:50Kb:0.0015:3.6e-05:2.4e+03:3.5e+03
chr13	27250000	27300000	Prl3b1:-50Kb:0:0:2.4e+03:5.1e+03
chr13	27300000	27350000	Prl3c1:50Kb:0:0:2.4e+03:5.1e+03
chr13	27750000	27800000	Prl7d1:-50Kb:6.8e-09:1.8e-10:2.4e+03:4.2e+03
chr13	27800000	27850000	Prl7a2:50Kb:9.7e-09:2.7e-10:2.4e+03:4.2e+03
chr13	28850000	28900000	2610307P16Rik:-100Kb:0.0021:0.00011:1.2e+03:2e+03
chr13	28950000	29000000	Sox4:-50Kb:0.00063:1.7e-05:1.8e+03:2.7e+03
chr13	29000000	29050000	2610307P16Rik:50Kb:0.0011:3e-05:1.8e+03:2.7e+03
chr13	29950000	30000000	Agtr1a:-450Kb:0.00028:1.5e-05:3.7e+02:1.1e+03
chr13	30150000	30200000	E2f3:100Kb:0.0086:0.00023:1.2e+03:1.8e+03
chr13	30350000	30400000	Agtr1a:-50Kb:0.0093:0.00077:1.8e+03:2.3e+03
chr13	30350000	30400000	Uqcrfs1:-250Kb:0.00017:4.6e-06:7.1e+02:1.5e+03
chr13	30550000	30600000	Agtr1a:150Kb:1.1e-06:3.1e-08:9.5e+02:1.9e+03
chr13	33000000	33050000	Serpinb1b:-150Kb:0.0061:0.00016:9.9e+02:2e+03
chr13	33350000	33400000	Serpinb6e:-550Kb:0.0055:0.00014:5.2e+02:1.6e+03
chr13	33500000	33550000	Serpinb6c:-450Kb:0.0023:6.5e-05:5.7e+02:1.7e+03
chr13	33800000	33850000	Serpinb9g:250Kb:0.0068:0.00035:7.7e+02:1.7e+03
chr13	33850000	33900000	Serpinb9g:300Kb:0.00062:1.6e-05:7e+02:1.9e+03
chr13	34250000	34300000	Pxdc1:-450Kb:0.0028:7.6e-05:4.9e+02:1.2e+03
chr13	37050000	37100000	F13a1:-50Kb:2.1e-06:6.3e-08:1.5e+03:2.6e+03
chr13	37450000	37500000	Ly86:50Kb:0.00037:9.5e-06:1.5e+03:2.4e+03
chr13	37500000	37550000	Ssr1:-550Kb:0.0027:0.00033:3.6e+02:1.4e+03
chr13	37550000	37600000	Ssr1:-500Kb:0.0018:5.5e-05:4.1e+02:1.6e+03
chr13	37700000	37750000	Ssr1:-350Kb:0.0019:0.00016:5.3e+02:1.6e+03
chr13	38050000	38100000	Cage1:-50Kb:0.0078:0.0002:1.9e+03:3e+03
chr13	38050000	38100000	Riok1:-50Kb:0.0078:0.0002:1.9e+03:3e+03
chr13	38100000	38150000	Ssr1:50Kb:0.0019:0.00017:1.9e+03:3e+03
chr13	39800000	39850000	Tfap2a:-1000Kb:2.1e-12:6.3e-14:3.4e+02:2e+03
chr13	40950000	41000000	Pak1ip1:-100Kb:0:0:1.3e+03:3.1e+03
chr13	41000000	41050000	Pak1ip1:-50Kb:0:0:1.9e+03:3.6e+03
chr13	41050000	41100000	Gcnt2:100Kb:0:0:1.3e+03:3.1e+03
chr13	44600000	44650000	Jarid2:-200Kb:0.0084:0.0011:9.5e+02:1.6e+03
chr13	44650000	44700000	Jarid2:-150Kb:0.0055:0.00053:1.1e+03:1.8e+03
chr13	44700000	44750000	Jarid2:-100Kb:2e-05:1.3e-06:1.3e+03:2.3e+03
chr13	44750000	44800000	Jarid2:-50Kb:0:0:1.8e+03:4.2e+03
chr13	45100000	45150000	Gmpr:-500Kb:0.0024:6.1e-05:3.2e+02:1.1e+03
chr13	45250000	45300000	Gmpr:-350Kb:0.0099:0.0005:5.2e+02:1.2e+03
chr13	45400000	45450000	Mylip:-50Kb:0.002:4.8e-05:1.3e+03:2.1e+03
chr13	49000000	49050000	Phf2:50Kb:0.0084:0.00021:1.9e+03:2.7e+03
chr13	49750000	49800000	Cenpp:50Kb:0.0034:8.7e-05:1.6e+03:2.7e+03
chr13	49750000	49800000	Nol8:50Kb:0.0034:8.7e-05:1.6e+03:2.7e+03
chr13	49750000	49800000	Ogn:50Kb:0.0034:8.7e-05:1.6e+03:2.7e+03
chr13	50200000	50250000	Gm906:-100Kb:4.1e-05:1.1e-06:1e+03:3.3e+03
chr13	50700000	50750000	Gm8765:-50Kb:0:0:1.4e+03:5.5e+03
chr13	50750000	50800000	Gm904:50Kb:0:0:1.4e+03:5.5e+03
chr13	50900000	50950000	Gm906:600Kb:0.0047:0.00024:4.6e+02:2.2e+03
chr13	52350000	52400000	Diras2:-250Kb:0.00038:9.5e-06:7.9e+02:1.8e+03
chr13	53200000	53250000	Ror2:-150Kb:1.1e-08:2.8e-10:9.7e+02:2.3e+03
chr13	53250000	53300000	Ror2:-100Kb:0.0001:5.2e-06:1.2e+03:2.2e+03
chr13	55500000	55550000	B230219D22Rik:-250Kb:0.0049:0.00074:2e+02:1.2e+03
chr13	55500000	55550000	Dbn1:-50Kb:0.0055:0.00015:3.2e+03:4.3e+03
chr13	55500000	55550000	Prr7:-50Kb:0.0055:0.00015:3.2e+03:4.3e+03
chr13	55550000	55600000	B230219D22Rik:-200Kb:0.0062:0.0011:2.6e+02:1.2e+03
chr13	55550000	55600000	F12:50Kb:0.0054:0.00014:3.2e+03:4.3e+03
chr13	55550000	55600000	Grk6:50Kb:0.0054:0.00014:3.2e+03:4.3e+03
chr13	55550000	55600000	Pfn3:50Kb:0.0054:0.00014:3.2e+03:4.3e+03
chr13	55550000	55600000	Slc34a1:50Kb:0.0054:0.00014:3.2e+03:4.3e+03
chr13	55600000	55650000	B230219D22Rik:-150Kb:0.0049:0.00064:3.6e+02:1.4e+03
chr13	55650000	55700000	B230219D22Rik:-100Kb:0.0015:0.00014:5.8e+02:1.7e+03
chr13	55700000	55750000	B230219D22Rik:-50Kb:0:0:1.3e+03:3.8e+03
chr13	55700000	55750000	Pcbd2:-100Kb:5.1e-13:1.5e-14:5.8e+02:2.9e+03
chr13	55700000	55750000	Pitx1:-200Kb:0.0016:4.7e-05:2.6e+02:1.4e+03
chr13	55700000	55750000	Txndc15:-100Kb:5.1e-13:1.5e-14:5.8e+02:2.9e+03
chr13	55750000	55800000	B4galt7:50Kb:0:0:1.3e+03:3.8e+03
chr13	55750000	55800000	Caml:50Kb:0:0:1.3e+03:3.8e+03
chr13	55750000	55800000	Ddx46:50Kb:0:0:1.3e+03:3.8e+03
chr13	55750000	55800000	Fam193b:100Kb:0.0048:0.00013:5.8e+02:1.7e+03
chr13	55750000	55800000	Pcbd2:-50Kb:9.5e-09:5.6e-10:2.2e+03:4.1e+03
chr13	55750000	55800000	Tmed9:100Kb:0.0048:0.00013:5.8e+02:1.7e+03
chr13	55750000	55800000	Txndc15:-50Kb:9.5e-09:5.6e-10:2.2e+03:4.1e+03
chr13	55800000	55850000	B230219D22Rik:50Kb:1.2e-08:7.2e-10:2.2e+03:4.1e+03
chr13	55800000	55850000	B4galt7:100Kb:3.2e-13:1.8e-14:5.8e+02:2.9e+03
chr13	55800000	55850000	Caml:100Kb:3.2e-13:1.8e-14:5.8e+02:2.9e+03
chr13	55800000	55850000	Ddx46:100Kb:3.2e-13:1.8e-14:5.8e+02:2.9e+03
chr13	55900000	55950000	B4galt7:200Kb:0.00094:8.1e-05:2.6e+02:1.4e+03
chr13	55900000	55950000	Caml:200Kb:0.00094:8.1e-05:2.6e+02:1.4e+03
chr13	55900000	55950000	Ddx46:200Kb:0.00094:8.1e-05:2.6e+02:1.4e+03
chr13	56300000	56350000	Cxcl14:-50Kb:0.0038:0.0002:2.2e+03:3.2e+03
chr13	56300000	56350000	Neurog1:-50Kb:0.0038:0.0002:2.2e+03:3.2e+03
chr13	56350000	56400000	Slc25a48:-150Kb:8e-06:2e-07:1.1e+03:2.5e+03
chr13	56500000	56550000	Cxcl14:150Kb:1.1e-05:2.9e-07:1.1e+03:2.5e+03
chr13	56500000	56550000	Neurog1:150Kb:1.1e-05:2.9e-07:1.1e+03:2.5e+03
chr13	59750000	59800000	4930528D03Rik:-50Kb:8.5e-05:2.2e-06:2e+03:3.1e+03
chr13	59750000	59800000	Spata31d1a:-50Kb:8.5e-05:2.2e-06:2e+03:3.1e+03
chr13	59750000	59800000	Spata31d1b:-50Kb:8.5e-05:2.2e-06:2e+03:3.1e+03
chr13	59750000	59800000	Spata31d1d:-50Kb:8.5e-05:2.2e-06:2e+03:3.1e+03
chr13	59800000	59850000	4921517D22Rik:50Kb:9.8e-05:2.5e-06:2e+03:3.1e+03
chr13	59800000	59850000	Golm1:50Kb:9.8e-05:2.5e-06:2e+03:3.1e+03
chr13	61950000	62000000	BC052688:100Kb:0:0:1.5e+03:2.1e+04
chr13	65700000	65750000	2410141K09Rik:-800Kb:2.1e-06:5.2e-08:3.2e+02:7.8e+03
chr13	67250000	67300000	Zfp456:-200Kb:3.7e-10:1e-11:7.8e+02:4.9e+03
chr13	67250000	67300000	Zfp953:-200Kb:3.7e-10:1e-11:7.8e+02:4.9e+03
chr13	67400000	67450000	Zfp456:-50Kb:0.0021:0.00012:1.5e+03:3.7e+03
chr13	67400000	67450000	Zfp953:-50Kb:0.0021:0.00012:1.5e+03:3.7e+03
chr13	67450000	67500000	Rsl1:200Kb:3e-07:7.9e-09:7.8e+02:4.9e+03
chr13	67450000	67500000	Zfp455:200Kb:3e-07:7.9e-09:7.8e+02:4.9e+03
chr13	67450000	67500000	Zfp457:50Kb:0.0027:6.8e-05:1.5e+03:3.7e+03
chr13	67450000	67500000	Zfp595:50Kb:0.0027:6.8e-05:1.5e+03:3.7e+03
chr13	67500000	67550000	Zfp456:50Kb:0.0065:0.00055:1.5e+03:3.5e+03
chr13	67500000	67550000	Zfp953:50Kb:0.0065:0.00055:1.5e+03:3.5e+03
chr13	69600000	69650000	Papd7:-50Kb:1e-05:8.6e-07:1.5e+03:2.3e+03
chr13	69650000	69700000	Nsun2:-100Kb:1.7e-09:9e-11:1.1e+03:2.1e+03
chr13	69650000	69700000	Srd5a1:-100Kb:1.7e-09:9e-11:1.1e+03:2.1e+03
chr13	69700000	69750000	Nsun2:-50Kb:6.6e-12:1.7e-13:1.5e+03:2.6e+03
chr13	69700000	69750000	Papd7:50Kb:7.3e-08:3e-09:1.5e+03:2.5e+03
chr13	69700000	69750000	Srd5a1:-50Kb:6.6e-12:1.7e-13:1.5e+03:2.6e+03
chr13	69750000	69800000	Papd7:100Kb:7.3e-08:4e-09:1.1e+03:2.1e+03
chr13	72750000	72800000	D730050B12Rik:-200Kb:0.00027:7.1e-06:7.7e+02:1.4e+03
chr13	72950000	73000000	Gm20554:200Kb:5.3e-05:2.8e-06:7.7e+02:1.4e+03
chr13	72950000	73000000	Irx2:200Kb:5.3e-05:2.8e-06:7.7e+02:1.4e+03
chr13	73100000	73150000	Gm20554:350Kb:5.3e-05:2.7e-06:4.9e+02:1.1e+03
chr13	73100000	73150000	Irx2:350Kb:5.3e-05:2.7e-06:4.9e+02:1.1e+03
chr13	73550000	73600000	Lpcat1:-50Kb:0.0044:0.00011:1.9e+03:2.5e+03
chr13	75900000	75950000	Ell2:100Kb:9.9e-05:2.5e-06:1.4e+03:2.3e+03
chr13	76800000	76850000	Mctp1:300Kb:0.0093:0.00024:7.7e+02:1.7e+03
chr13	78700000	78750000	A830082K12Rik:400Kb:0.004:0.0001:5.1e+02:1.3e+03
chr13	78700000	78750000	Nr2f1:400Kb:0.004:0.0001:5.1e+02:1.3e+03
chr13	83650000	83700000	Mef2c:50Kb:5.7e-05:1.4e-06:2.1e+03:3.2e+03
chr13	84350000	84400000	C130071C03Rik:500Kb:1.9e-05:1.2e-06:7.9e+02:1.9e+03
chr13	84350000	84400000	Mir9-2:500Kb:1.9e-05:1.2e-06:7.9e+02:1.9e+03
chr13	84450000	84500000	C130071C03Rik:600Kb:1.9e-05:1.2e-06:7.8e+02:1.9e+03
chr13	84450000	84500000	Mir9-2:600Kb:1.9e-05:1.2e-06:7.8e+02:1.9e+03
chr13	86200000	86250000	Cox7c:50Kb:3.2e-05:8.4e-07:2.1e+03:3.1e+03
chr13	88650000	88700000	Edil3:-300Kb:0.00026:7.9e-06:7.6e+02:1.6e+03
chr13	88800000	88850000	Edil3:-150Kb:0.00065:3.9e-05:1.1e+03:1.9e+03
chr13	89000000	89050000	Edil3:50Kb:0.0011:0.0001:2.1e+03:2.9e+03
chr13	89800000	89850000	Vcan:-50Kb:9.1e-06:2.6e-07:1.9e+03:2.9e+03
chr13	90200000	90250000	Vcan:350Kb:0.0015:8.4e-05:6.8e+02:1.4e+03
chr13	93050000	93100000	Dhfr:-50Kb:4.3e-06:2.8e-07:5.1e+02:2.1e+03
chr13	93050000	93100000	Msh3:-50Kb:4.3e-06:2.8e-07:5.1e+02:2.1e+03
chr13	93100000	93150000	Ankrd34b:-50Kb:6.6e-08:1.9e-09:5.1e+02:2.2e+03
chr13	93100000	93150000	Fam151b:-150Kb:0.00016:1e-05:3.4e+02:1.6e+03
chr13	93150000	93200000	Dhfr:50Kb:4.3e-07:1.4e-08:5.1e+02:2.2e+03
chr13	93150000	93200000	Fam151b:-100Kb:0.0053:0.00064:3.9e+02:1.3e+03
chr13	93150000	93200000	Msh3:50Kb:4.3e-07:1.4e-08:5.1e+02:2.2e+03
chr13	93200000	93250000	Ankrd34b:50Kb:2.5e-06:1.4e-07:5.1e+02:2e+03
chr13	93200000	93250000	Dhfr:100Kb:0.0011:0.00015:3.9e+02:1.5e+03
chr13	93200000	93250000	Fam151b:-50Kb:3.3e-10:1e-11:5.1e+02:2.5e+03
chr13	93200000	93250000	Msh3:100Kb:0.0011:0.00015:3.9e+02:1.5e+03
chr13	93250000	93300000	Ankrd34b:100Kb:0.0072:0.00061:3.9e+02:1.3e+03
chr13	93250000	93300000	Dhfr:150Kb:0.00031:3e-05:3.4e+02:1.6e+03
chr13	93250000	93300000	Msh3:150Kb:0.00031:3e-05:3.4e+02:1.6e+03
chr13	93250000	93300000	Spz1:-50Kb:0.00052:3e-05:5.1e+02:1.7e+03
chr13	93250000	93300000	Zfyve16:-50Kb:0.00052:3e-05:5.1e+02:1.7e+03
chr13	93300000	93350000	Fam151b:50Kb:0.00031:2.8e-05:5.1e+02:1.7e+03
chr13	93300000	93350000	Serinc5:-50Kb:4.9e-05:2.9e-06:5.1e+02:1.8e+03
chr13	93350000	93400000	Spz1:50Kb:0.0001:3e-06:5.1e+02:1.8e+03
chr13	93350000	93400000	Zfyve16:50Kb:0.0001:3e-06:5.1e+02:1.8e+03
chr13	93400000	93450000	Serinc5:50Kb:5.4e-07:1.6e-08:5.1e+02:2.1e+03
chr13	95300000	95350000	Otp:-300Kb:0.0041:0.00035:7.6e+02:1.6e+03
chr13	95300000	95350000	Wdr41:-400Kb:0.0026:7.6e-05:5.6e+02:1.5e+03
chr13	95350000	95400000	Otp:-250Kb:0.0041:0.00035:9.2e+02:1.7e+03
chr13	95400000	95450000	Otp:-200Kb:0.0041:0.00016:8.5e+02:1.7e+03
chr13	96150000	96200000	Crhbp:-50Kb:0.0011:2.6e-05:2e+03:2.9e+03
chr13	96150000	96200000	S100z:-50Kb:0.0011:2.6e-05:2e+03:2.9e+03
chr13	98200000	98250000	Enc1:200Kb:0.003:8.5e-05:1.1e+03:2.6e+03
chr13	112200000	112250000	Gpbp1:-50Kb:5.5e-07:1.5e-08:1.1e+03:2.4e+03
chr13	112500000	112550000	Gpbp1:250Kb:5.1e-05:2.7e-06:9e+02:2e+03
chr13	113000000	113050000	Map3k1:450Kb:0.00093:6.6e-05:6.4e+02:1.6e+03
chr13	113050000	113100000	Map3k1:500Kb:1.4e-06:4.9e-08:5.6e+02:2e+03
chr13	115050000	115100000	Fst:-150Kb:0.00045:1.3e-05:1e+03:1.9e+03
chr14	10650000	10700000	Gm3833:-50Kb:2.1e-05:1.1e-06:1.8e+03:2.7e+03
chr14	10750000	10800000	Gm3833:50Kb:1.3e-05:3.4e-07:1.8e+03:2.7e+03
chr14	13200000	13250000	Fezf2:50Kb:2.1e-06:5.4e-08:1.8e+03:2.9e+03
chr14	20450000	20500000	Gm5458:50Kb:6.1e-08:1.5e-09:0:2e+03
chr14	24950000	25000000	Dlg5:-100Kb:2.7e-10:6.9e-12:1.2e+03:2.4e+03
chr14	25000000	25050000	Dlg5:-50Kb:3.6e-05:1.9e-06:2e+03:2.8e+03
chr14	25250000	25300000	E330034G19Rik:150Kb:0.0027:7.6e-05:9.4e+02:1.6e+03
chr14	25350000	25400000	Polr3a:50Kb:4.9e-06:1.3e-07:1.5e+03:2.4e+03
chr14	25350000	25400000	Rps24:50Kb:4.9e-06:1.3e-07:1.5e+03:2.4e+03
chr14	26600000	26650000	Anxa11:-50Kb:0.004:0.00011:1.5e+03:3.1e+03
chr14	28000000	28050000	D14Abb1e:-200Kb:0.0026:7.4e-05:9.1e+02:1.9e+03
chr14	28250000	28300000	Ccdc66:-50Kb:5.5e-05:1.4e-06:2.2e+03:3.4e+03
chr14	31300000	31350000	Chdh:500Kb:0.00041:1.1e-05:4.2e+02:1.1e+03
chr14	31300000	31350000	Il17rb:500Kb:0.00041:1.1e-05:4.2e+02:1.1e+03
chr14	31300000	31350000	Mir3076:-50Kb:0.0042:0.00011:2e+03:3e+03
chr14	31300000	31350000	Tkt:-50Kb:0.0042:0.00011:2e+03:3e+03
chr14	31350000	31400000	Cacna1d:50Kb:0.0041:0.00011:2e+03:3e+03
chr14	31850000	31900000	Nt5dc2:-50Kb:0.00013:3.4e-06:2.3e+03:3.6e+03
chr14	31850000	31900000	Smim4:-50Kb:0.00013:3.4e-06:2.3e+03:3.6e+03
chr14	31850000	31900000	Stab1:-100Kb:0.0021:0.00011:1.5e+03:2.6e+03
chr14	31900000	31950000	Nisch:-100Kb:0.0075:0.00019:1.5e+03:2.5e+03
chr14	31900000	31950000	Sema3g:-100Kb:0.0075:0.00019:1.5e+03:2.5e+03
chr14	31900000	31950000	Stab1:-50Kb:0.0013:3.4e-05:2.3e+03:3.4e+03
chr14	31900000	31950000	Tnnc1:-100Kb:0.0075:0.00019:1.5e+03:2.5e+03
chr14	31950000	32000000	Nisch:-50Kb:0.0095:0.00048:2.3e+03:3.3e+03
chr14	31950000	32000000	Nt5dc2:50Kb:0.00064:3.3e-05:2.3e+03:3.4e+03
chr14	31950000	32000000	Sema3g:-50Kb:0.0095:0.00048:2.3e+03:3.3e+03
chr14	31950000	32000000	Smim4:50Kb:0.00064:3.3e-05:2.3e+03:3.4e+03
chr14	31950000	32000000	Tnnc1:-50Kb:0.0095:0.00048:2.3e+03:3.3e+03
chr14	32000000	32050000	Nt5dc2:100Kb:0.0021:0.00016:1.5e+03:2.5e+03
chr14	32000000	32050000	Smim4:100Kb:0.0021:0.00016:1.5e+03:2.5e+03
chr14	32000000	32050000	Stab1:50Kb:0.0055:0.00043:2.3e+03:3.3e+03
chr14	32450000	32500000	Dph3:-400Kb:1.6e-05:4.2e-07:5.6e+02:1.8e+03
chr14	32450000	32500000	Oxnad1:-400Kb:1.6e-05:4.2e-07:5.6e+02:1.8e+03
chr14	32850000	32900000	Btd:400Kb:0.0011:3.3e-05:5.6e+02:1.8e+03
chr14	32850000	32900000	Hacl1:400Kb:0.0011:3.3e-05:5.6e+02:1.8e+03
chr14	32900000	32950000	Msmb:-50Kb:0.0048:0.00012:2.3e+03:3.2e+03
chr14	32900000	32950000	Ncoa4:-50Kb:0.0048:0.00012:2.3e+03:3.2e+03
chr14	33000000	33050000	Chat:-250Kb:0.0002:5.3e-06:8.5e+02:2e+03
chr14	33000000	33050000	Slc18a3:-250Kb:0.0002:5.3e-06:8.5e+02:2e+03
chr14	33050000	33100000	Chat:-200Kb:0.0037:0.00019:9.8e+02:1.9e+03
chr14	33050000	33100000	Slc18a3:-200Kb:0.0037:0.00019:9.8e+02:1.9e+03
chr14	33100000	33150000	Chat:-150Kb:0.0044:0.00034:1.2e+03:2e+03
chr14	33100000	33150000	Slc18a3:-150Kb:0.0044:0.00034:1.2e+03:2e+03
chr14	33250000	33300000	Parg:250Kb:0.00013:3.5e-06:8.5e+02:2e+03
chr14	33250000	33300000	Timm23:250Kb:0.00013:3.5e-06:8.5e+02:2e+03
chr14	35100000	35150000	Fam25c:-50Kb:1e-05:2.9e-07:2.3e+03:3.7e+03
chr14	35100000	35150000	Gm3219:-50Kb:1e-05:2.9e-07:2.3e+03:3.7e+03
chr14	35100000	35150000	Mmrn2:-50Kb:1e-05:2.9e-07:2.3e+03:3.7e+03
chr14	35100000	35150000	Sncg:-50Kb:1e-05:2.9e-07:2.3e+03:3.7e+03
chr14	35150000	35200000	Fam35a:50Kb:1.2e-05:3e-07:2.3e+03:3.7e+03
chr14	35150000	35200000	Glud1:50Kb:1.2e-05:3e-07:2.3e+03:3.7e+03
chr14	35400000	35450000	Grid1:-200Kb:0.0006:1.5e-05:5.6e+02:1.8e+03
chr14	35450000	35500000	Ldb3:50Kb:0.006:0.00066:2.3e+03:3.2e+03
chr14	35450000	35500000	Opn4:50Kb:0.006:0.00066:2.3e+03:3.2e+03
chr14	35500000	35550000	Ldb3:100Kb:0.0022:0.00018:1.5e+03:2.5e+03
chr14	35500000	35550000	Opn4:100Kb:0.0022:0.00018:1.5e+03:2.5e+03
chr14	35550000	35600000	Ldb3:150Kb:7.4e-09:2e-10:1.2e+03:3e+03
chr14	35550000	35600000	Opn4:150Kb:7.4e-09:2e-10:1.2e+03:3e+03
chr14	35600000	35650000	Ldb3:200Kb:0.00019:1e-05:5.6e+02:1.8e+03
chr14	35600000	35650000	Opn4:200Kb:0.00019:1e-05:5.6e+02:1.8e+03
chr14	37850000	37900000	2610528A11Rik:-50Kb:0:0:0:2.3e+03
chr14	37850000	37900000	Cdhr1:-50Kb:0:0:0:2.3e+03
chr14	37850000	37900000	Ghitm:-50Kb:0:0:0:2.3e+03
chr14	37900000	37950000	Lrit1:50Kb:0:0:0:2.3e+03
chr14	37900000	37950000	Lrit2:50Kb:0:0:0:2.3e+03
chr14	37900000	37950000	Rgr:50Kb:0:0:0:2.3e+03
chr14	43750000	43800000	Gm10377:100Kb:2e-10:5.1e-12:1.7e+03:6.5e+03
chr14	43850000	43900000	Ear1:-500Kb:0.0078:0.0002:2.7e+02:3.7e+03
chr14	43850000	43900000	Gm10377:200Kb:1.2e-08:5.9e-10:7.7e+02:5.1e+03
chr14	44850000	44900000	Gm8267:-450Kb:0.00017:4.3e-06:3e+02:4.1e+03
chr14	44900000	44950000	4930503E14Rik:200Kb:0.00064:1.7e-05:7.7e+02:4.8e+03
chr14	44900000	44950000	Ear12:250Kb:0.00066:1.7e-05:6e+02:4.7e+03
chr14	44900000	44950000	Ear2:250Kb:0.00066:1.7e-05:6e+02:4.7e+03
chr14	44900000	44950000	Ear3:250Kb:0.00066:1.7e-05:6e+02:4.7e+03
chr14	45250000	45300000	BC061237:150Kb:1.9e-06:4.7e-08:1.1e+03:5.9e+03
chr14	47900000	47950000	Dlgap5:-100Kb:0.00096:2.5e-05:1.8e+03:3.2e+03
chr14	48000000	48050000	Mapk1ip1l:100Kb:0.00069:1.8e-05:1.8e+03:3.2e+03
chr14	49350000	49400000	Otx2:100Kb:0.00089:4.8e-05:1.8e+03:2.9e+03
chr14	49350000	49400000	Otx2os1:100Kb:0.00089:4.8e-05:1.8e+03:2.9e+03
chr14	49400000	49450000	Otx2:150Kb:0.00078:2.1e-05:1.3e+03:2.5e+03
chr14	49400000	49450000	Otx2os1:150Kb:0.00078:2.1e-05:1.3e+03:2.5e+03
chr14	49700000	49750000	Ap5m1:50Kb:0.0021:5.8e-05:3e+03:4.2e+03
chr14	49700000	49750000	Exoc5:50Kb:0.0021:5.8e-05:3e+03:4.2e+03
chr14	50450000	50500000	Olfr726:-250Kb:0.0049:0.00025:8.5e+02:2.2e+03
chr14	50450000	50500000	Olfr727:-250Kb:0.0049:0.00025:8.5e+02:2.2e+03
chr14	50500000	50550000	Olfr728:-250Kb:0.00016:3.8e-06:8.5e+02:2.6e+03
chr14	50500000	50550000	Olfr729:-250Kb:0.00016:3.8e-06:8.5e+02:2.6e+03
chr14	50650000	50700000	Olfr726:-50Kb:0.0049:0.00013:3.3e+03:4.7e+03
chr14	50650000	50700000	Olfr727:-50Kb:0.0049:0.00013:3.3e+03:4.7e+03
chr14	50700000	50750000	Olfr725:50Kb:0.0051:0.00013:3.3e+03:4.7e+03
chr14	50750000	50800000	Olfr722:250Kb:3.2e-05:9.9e-07:8.5e+02:2.6e+03
chr14	50750000	50800000	Olfr723:250Kb:3.2e-05:9.9e-07:8.5e+02:2.6e+03
chr14	52200000	52250000	Gm5800:-100Kb:1.4e-10:3.4e-12:1.8e+03:6.7e+03
chr14	52650000	52700000	Hnrnpc:-50Kb:0.0061:0.00034:1.8e+03:4.5e+03
chr14	52650000	52700000	Rpgrip1:-50Kb:0.0061:0.00034:1.8e+03:4.5e+03
chr14	52700000	52750000	Olfr221:50Kb:0.0022:6e-05:1.8e+03:4.5e+03
chr14	52700000	52750000	Snord58b:50Kb:0.0022:6e-05:1.8e+03:4.5e+03
chr14	52750000	52800000	Hnrnpc:50Kb:0.0027:7.5e-05:1.8e+03:4.8e+03
chr14	52750000	52800000	Rpgrip1:50Kb:0.0027:7.5e-05:1.8e+03:4.8e+03
chr14	52750000	52800000	Snord8:-50Kb:0.00012:3.1e-06:1.8e+03:5.5e+03
chr14	52750000	52800000	Supt16:-50Kb:0.00012:3.1e-06:1.8e+03:5.5e+03
chr14	52850000	52900000	Snord8:50Kb:0.0069:0.00037:1.8e+03:4.5e+03
chr14	52850000	52900000	Supt16:50Kb:0.0069:0.00037:1.8e+03:4.5e+03
chr14	55150000	55200000	4930579G18Rik:-100Kb:0.0049:0.00027:2.2e+03:3.4e+03
chr14	55150000	55200000	4931414P19Rik:-50Kb:3e-05:1.5e-06:3.4e+03:5.1e+03
chr14	55150000	55200000	Cdh24:-100Kb:0.0049:0.00027:2.2e+03:3.4e+03
chr14	55150000	55200000	Mir686:-50Kb:3e-05:1.5e-06:3.4e+03:5.1e+03
chr14	55150000	55200000	Psmb11:-50Kb:3e-05:1.5e-06:3.4e+03:5.1e+03
chr14	55150000	55200000	Psmb5:-50Kb:3e-05:1.5e-06:3.4e+03:5.1e+03
chr14	55200000	55250000	4930579G18Rik:-50Kb:2.7e-07:7.7e-09:3.4e+03:5.4e+03
chr14	55200000	55250000	Ajuba:50Kb:5.5e-05:1.4e-06:3.4e+03:5.1e+03
chr14	55200000	55250000	Cdh24:-50Kb:2.7e-07:7.7e-09:3.4e+03:5.4e+03
chr14	55200000	55250000	Haus4:50Kb:5.5e-05:1.4e-06:3.4e+03:5.1e+03
chr14	55250000	55300000	4931414P19Rik:50Kb:4.4e-07:1.1e-08:3.4e+03:5.4e+03
chr14	55250000	55300000	Ajuba:100Kb:0.0063:0.00032:2.2e+03:3.4e+03
chr14	55250000	55300000	Haus4:100Kb:0.0063:0.00032:2.2e+03:3.4e+03
chr14	55250000	55300000	Mir686:50Kb:4.4e-07:1.1e-08:3.4e+03:5.4e+03
chr14	55250000	55300000	Psmb11:50Kb:4.4e-07:1.1e-08:3.4e+03:5.4e+03
chr14	55250000	55300000	Psmb5:50Kb:4.4e-07:1.1e-08:3.4e+03:5.4e+03
chr14	55500000	55550000	Myh7:-100Kb:0.0038:0.00015:2.3e+03:3.8e+03
chr14	55500000	55550000	Ngdn:-100Kb:0.0038:0.00015:2.3e+03:3.8e+03
chr14	55600000	55650000	Ap1g2:-100Kb:0.0034:0.00019:2.3e+03:3.8e+03
chr14	55600000	55650000	Bcl2l2:100Kb:0.00094:2.4e-05:2.3e+03:3.8e+03
chr14	55600000	55650000	Efs:100Kb:0.00094:2.4e-05:2.3e+03:3.8e+03
chr14	55600000	55650000	Jph4:-100Kb:0.0034:0.00019:2.3e+03:3.8e+03
chr14	55600000	55650000	Pabpn1:100Kb:0.00094:2.4e-05:2.3e+03:3.8e+03
chr14	55600000	55650000	Slc22a17:100Kb:0.00094:2.4e-05:2.3e+03:3.8e+03
chr14	55600000	55650000	Thtpa:-100Kb:0.0034:0.00019:2.3e+03:3.8e+03
chr14	55600000	55650000	Zfhx2:-100Kb:0.0034:0.00019:2.3e+03:3.8e+03
chr14	55700000	55750000	Dcaf11:-450Kb:0.0024:6.1e-05:6.6e+02:2.2e+03
chr14	55700000	55750000	Fitm1:-450Kb:0.0024:6.1e-05:6.6e+02:2.2e+03
chr14	55700000	55750000	Myh7:100Kb:0.0038:0.0002:2.3e+03:3.8e+03
chr14	55700000	55750000	Ngdn:100Kb:0.0038:0.0002:2.3e+03:3.8e+03
chr14	55700000	55750000	Pck2:-450Kb:0.0024:6.1e-05:6.6e+02:2.2e+03
chr14	55700000	55750000	Psme1:-450Kb:0.0024:6.1e-05:6.6e+02:2.2e+03
chr14	55750000	55800000	Dhrs4:-300Kb:0.00048:1.2e-05:1e+03:2.8e+03
chr14	56150000	56200000	Ap1g2:450Kb:0.0028:7.8e-05:6.6e+02:2.2e+03
chr14	56150000	56200000	Jph4:450Kb:0.0028:7.8e-05:6.6e+02:2.2e+03
chr14	56150000	56200000	Thtpa:450Kb:0.0028:7.8e-05:6.6e+02:2.2e+03
chr14	56150000	56200000	Zfhx2:450Kb:0.0028:7.8e-05:6.6e+02:2.2e+03
chr14	56300000	56350000	Cideb:-50Kb:0.00073:2e-05:3.7e+03:5.3e+03
chr14	56300000	56350000	Dhrs1:-50Kb:0.00073:2e-05:3.7e+03:5.3e+03
chr14	56300000	56350000	Ltb4r1:-50Kb:0.00073:2e-05:3.7e+03:5.3e+03
chr14	56300000	56350000	Ltb4r2:-50Kb:0.00073:2e-05:3.7e+03:5.3e+03
chr14	56300000	56350000	Nop9:-50Kb:0.00073:2e-05:3.7e+03:5.3e+03
chr14	56350000	56400000	Rabggta:50Kb:0.00075:1.9e-05:3.7e+03:5.3e+03
chr14	56350000	56400000	Tgm1:50Kb:0.00075:1.9e-05:3.7e+03:5.3e+03
chr14	56350000	56400000	Tinf2:50Kb:0.00075:1.9e-05:3.7e+03:5.3e+03
chr14	56400000	56450000	Nynrin:-50Kb:1.8e-09:4.5e-11:3.7e+03:6.1e+03
chr14	56450000	56500000	Adcy4:50Kb:1.4e-08:3.4e-10:3.7e+03:6.1e+03
chr14	56450000	56500000	Nfatc4:50Kb:1.4e-08:3.4e-10:3.7e+03:6.1e+03
chr14	56450000	56500000	Ripk3:50Kb:1.4e-08:3.4e-10:3.7e+03:6.1e+03
chr14	57600000	57650000	Zmym2:100Kb:0.0021:5.4e-05:1.7e+03:2.9e+03
chr14	59750000	59800000	Phf11a:-150Kb:1.3e-05:3.4e-07:1.1e+03:2.1e+03
chr14	59900000	59950000	1700129C05Rik:150Kb:2.3e-05:6e-07:1.1e+03:2.1e+03
chr14	59900000	59950000	Gm5142:150Kb:2.3e-05:6e-07:1.1e+03:2.1e+03
chr14	60000000	60050000	Cab39l:-50Kb:0.001:2.9e-05:2.1e+03:2.9e+03
chr14	60000000	60050000	Setdb2:-50Kb:0.001:2.9e-05:2.1e+03:2.9e+03
chr14	60050000	60100000	Phf11c:50Kb:0.0017:4.5e-05:2.1e+03:2.9e+03
chr14	60550000	60600000	Cdadc1:350Kb:4.4e-05:2.6e-06:7.3e+02:1.6e+03
chr14	60550000	60600000	Shisa2:350Kb:4.4e-05:2.6e-06:7.3e+02:1.6e+03
chr14	60600000	60650000	Cdadc1:400Kb:4.4e-05:2.2e-06:6.1e+02:1.5e+03
chr14	60600000	60650000	Shisa2:400Kb:4.4e-05:2.2e-06:6.1e+02:1.5e+03
chr14	61100000	61150000	C1qtnf9:-250Kb:0.0033:0.00021:8.6e+02:1.8e+03
chr14	61300000	61350000	C1qtnf9:-50Kb:1.6e-05:5.2e-07:2.1e+03:3.4e+03
chr14	61650000	61700000	Mipep:250Kb:0.0037:0.00021:8.6e+02:1.8e+03
chr14	61700000	61750000	Mipep:300Kb:0.0034:9.9e-05:8.9e+02:1.8e+03
chr14	61850000	61900000	Mipep:450Kb:0.0061:0.00053:5.3e+02:1.4e+03
chr14	61900000	61950000	Mipep:500Kb:0.0065:0.00075:3.6e+02:1.2e+03
chr14	61950000	62000000	Spryd7:-200Kb:0.0074:0.00043:9.9e+02:1.9e+03
chr14	62150000	62200000	Gucy1b2:-900Kb:0.00066:2e-05:3.7e+02:1.5e+03
chr14	62200000	62250000	Gucy1b2:-850Kb:0.0024:0.00015:3.9e+02:1.3e+03
chr14	62200000	62250000	Mir15a:-50Kb:0.0016:4.2e-05:2.1e+03:3.2e+03
chr14	62200000	62250000	Mir16-1:-50Kb:0.0016:4.2e-05:2.1e+03:3.2e+03
chr14	62250000	62300000	Kcnrg:50Kb:0.0015:4.1e-05:2.1e+03:3.2e+03
chr14	62250000	62300000	Trim13:50Kb:0.0015:4.1e-05:2.1e+03:3.2e+03
chr14	62800000	62850000	Spryd7:650Kb:0.0089:0.00078:4.8e+02:1.4e+03
chr14	63050000	63100000	Kcnrg:850Kb:0.0055:0.0003:3.9e+02:1.3e+03
chr14	63050000	63100000	Spryd7:900Kb:0.0017:4.8e-05:3.7e+02:1.5e+03
chr14	63050000	63100000	Trim13:850Kb:0.0055:0.0003:3.9e+02:1.3e+03
chr14	63700000	63750000	Fdft1:-50Kb:0.0084:0.00021:2.4e+03:3.7e+03
chr14	63750000	63800000	Ctsb:50Kb:0.0056:0.00014:2.4e+03:3.7e+03
chr14	67400000	67450000	Dpysl2:-50Kb:0.0013:3.5e-05:2.1e+03:3e+03
chr14	67400000	67450000	Gm5464:-50Kb:0.0013:3.5e-05:2.1e+03:3e+03
chr14	67800000	67850000	Cdca2:-500Kb:0.0041:0.00021:4.8e+02:1.3e+03
chr14	67800000	67850000	Kctd9:-500Kb:0.0041:0.00021:4.8e+02:1.3e+03
chr14	67850000	67900000	Gm6878:-50Kb:0.00024:6.2e-06:2.1e+03:3.1e+03
chr14	67900000	67950000	Ebf2:50Kb:8e-05:6.9e-06:2.1e+03:3.1e+03
chr14	68050000	68100000	Ebf2:200Kb:0.0095:0.0014:1e+03:1.7e+03
chr14	68150000	68200000	Ebf2:300Kb:8e-05:5.6e-06:8.8e+02:1.9e+03
chr14	68200000	68250000	Ebf2:350Kb:1.6e-05:4.6e-07:7.3e+02:1.9e+03
chr14	68250000	68300000	Cdca2:-50Kb:1.8e-08:4.8e-10:2.1e+03:3.5e+03
chr14	68250000	68300000	Ebf2:400Kb:0.0015:0.00018:6.2e+02:1.5e+03
chr14	68250000	68300000	Kctd9:-50Kb:1.8e-08:4.8e-10:2.1e+03:3.5e+03
chr14	68350000	68400000	Dock5:-200Kb:0.0071:0.00018:1e+03:1.8e+03
chr14	68550000	68600000	Gnrh1:200Kb:0.0064:0.00016:1e+03:1.8e+03
chr14	68650000	68700000	A230070E04Rik:-50Kb:0.00054:1.3e-05:2.3e+03:3.2e+03
chr14	68650000	68700000	Nefl:-50Kb:0.00054:1.3e-05:2.3e+03:3.2e+03
chr14	68650000	68700000	Nefm:-50Kb:0.00054:1.3e-05:2.3e+03:3.2e+03
chr14	70850000	70900000	Epb4.9:-150Kb:0.00061:6.6e-05:1.5e+03:2.4e+03
chr14	70850000	70900000	Fgf17:-150Kb:0.00061:6.6e-05:1.5e+03:2.4e+03
chr14	70900000	70950000	Epb4.9:-100Kb:5.2e-08:2.3e-09:1.9e+03:3.3e+03
chr14	70900000	70950000	Fgf17:-100Kb:5.2e-08:2.3e-09:1.9e+03:3.3e+03
chr14	70950000	71000000	Epb4.9:-50Kb:5.2e-08:2.8e-09:2.9e+03:4.3e+03
chr14	70950000	71000000	Fgf17:-50Kb:5.2e-08:2.8e-09:2.9e+03:4.3e+03
chr14	71000000	71050000	Bmp1:100Kb:0.0015:3.8e-05:1.9e+03:3.3e+03
chr14	71000000	71050000	Dok2:-150Kb:0.0025:6.5e-05:9.6e+02:1.8e+03
chr14	71000000	71050000	Fam160b2:50Kb:2.1e-07:5.2e-09:2.9e+03:4.3e+03
chr14	71000000	71050000	Hr:50Kb:2.1e-07:5.2e-09:2.9e+03:4.3e+03
chr14	71000000	71050000	Lgi3:100Kb:0.0015:3.8e-05:1.9e+03:3.3e+03
chr14	71000000	71050000	Nudt18:50Kb:2.1e-07:5.2e-09:2.9e+03:4.3e+03
chr14	71000000	71050000	Reep4:100Kb:0.0015:3.8e-05:1.9e+03:3.3e+03
chr14	71000000	71050000	Sftpc:100Kb:0.0015:3.8e-05:1.9e+03:3.3e+03
chr14	71000000	71050000	Xpo7:-150Kb:0.0025:6.5e-05:9.6e+02:1.8e+03
chr14	71150000	71200000	Epb4.9:150Kb:0.00061:6e-05:9.6e+02:1.8e+03
chr14	71150000	71200000	Fgf17:150Kb:0.00061:6e-05:9.6e+02:1.8e+03
chr14	73900000	73950000	Sucla2:-50Kb:7.3e-05:1.9e-06:1.2e+03:2e+03
chr14	74650000	74700000	4933402J15Rik:-100Kb:0.002:5.5e-05:1.2e+03:2e+03
chr14	74700000	74750000	4933402J15Rik:-50Kb:0.0021:0.00012:1.7e+03:2.4e+03
chr14	75150000	75200000	Gm4278:-200Kb:0.00038:1e-05:7.6e+02:1.5e+03
chr14	76250000	76300000	1200011I18Rik:-250Kb:0.0099:0.00056:9.7e+02:1.9e+03
chr14	76250000	76300000	Nufip1:-250Kb:0.0099:0.00056:9.7e+02:1.9e+03
chr14	76600000	76650000	Tsc22d1:-200Kb:0.00082:2.1e-05:1e+03:2.1e+03
chr14	76850000	76900000	1200011I18Rik:350Kb:0.0012:3.5e-05:7e+02:1.8e+03
chr14	76850000	76900000	Nufip1:350Kb:0.0012:3.5e-05:7e+02:1.8e+03
chr14	76900000	76950000	1700108F19Rik:-150Kb:0.0024:6.1e-05:1.2e+03:2.3e+03
chr14	77050000	77100000	4930444M15Rik:150Kb:0.0012:3.6e-05:1.2e+03:2.3e+03
chr14	78600000	78650000	Fam216b:150Kb:0.0026:0.00015:9.5e+02:1.6e+03
chr14	78650000	78700000	Fam216b:200Kb:1.6e-08:4.5e-10:8.3e+02:2e+03
chr14	79500000	79550000	Akap11:600Kb:0.0049:0.00017:2.4e+02:9.4e+02
chr14	84950000	85000000	9630013A20Rik:100Kb:4.6e-05:1.3e-06:1.2e+03:2.3e+03
chr14	90200000	90250000	Gm5088:-50Kb:0.0043:0.00011:1.9e+03:2.9e+03
chr14	102000000	102050000	Uchl3:-50Kb:3.8e-06:9.3e-08:0:2e+03
chr14	102050000	102100000	Commd6:50Kb:3.8e-06:9.3e-08:0:2e+03
chr14	102050000	102100000	Tbc1d4:50Kb:3.8e-06:9.3e-08:0:2e+03
chr14	103650000	103700000	Mycbp2:-50Kb:0.00021:5.2e-06:2e+03:2.8e+03
chr14	103950000	104000000	Cln5:500Kb:0.0018:4.8e-05:3.6e+02:1.1e+03
chr14	103950000	104000000	Fbxl3:500Kb:0.0018:4.8e-05:3.6e+02:1.1e+03
chr14	105850000	105900000	Spry2:-400Kb:0.0065:0.00036:5.9e+02:1.8e+03
chr14	106250000	106300000	4930449E01Rik:400Kb:4.8e-06:1.3e-07:5.9e+02:1.8e+03
chr14	106300000	106350000	4930449E01Rik:450Kb:1.5e-05:8.1e-07:5.5e+02:1.7e+03
chr14	106300000	106350000	Spry2:50Kb:0.0024:6.5e-05:2.3e+03:3.7e+03
chr14	115450000	115500000	4930505G20Rik:-350Kb:7.7e-05:2.1e-06:7e+02:1.6e+03
chr14	115800000	115850000	Gpc5:350Kb:0.00011:2.8e-06:7e+02:1.6e+03
chr14	118850000	118900000	Sox21:250Kb:0.00043:2.5e-05:8.9e+02:1.7e+03
chr14	118900000	118950000	Sox21:300Kb:0.004:0.00035:8e+02:1.5e+03
chr14	118950000	119000000	Cldn10:-200Kb:6.1e-06:1.7e-07:1e+03:1.9e+03
chr14	119000000	119050000	Cldn10:-150Kb:0.0071:0.0004:1.2e+03:1.8e+03
chr14	119050000	119100000	Abcc4:-50Kb:3.7e-05:9.1e-07:2.3e+03:3.2e+03
chr14	119200000	119250000	Sox21:600Kb:0.00043:2.4e-05:5.3e+02:1.3e+03
chr14	120750000	120800000	Mbnl2:100Kb:0.0071:0.00018:1.1e+03:1.7e+03
chr14	121200000	121250000	Ipo5:-100Kb:0.0002:9.9e-06:1.4e+03:2.3e+03
chr14	121250000	121300000	Ipo5:-50Kb:3.7e-12:9.5e-14:2.1e+03:3.6e+03
chr14	121700000	121750000	Stk24:-50Kb:0.001:2.5e-05:2.1e+03:2.9e+03
chr14	121950000	122000000	Dock9:-200Kb:0.0039:0.0001:9.7e+02:1.8e+03
chr14	122650000	122700000	2610035F20Rik:-200Kb:1.2e-09:3.4e-11:8.5e+02:2.4e+03
chr14	122650000	122700000	Gm5089:-200Kb:1.2e-09:3.4e-11:8.5e+02:2.4e+03
chr14	122650000	122700000	Zic2:-200Kb:1.2e-09:3.4e-11:8.5e+02:2.4e+03
chr14	122650000	122700000	Zic5:-200Kb:1.2e-09:3.4e-11:8.5e+02:2.4e+03
chr14	122700000	122750000	2610035F20Rik:-150Kb:0.0026:0.0003:1e+03:1.8e+03
chr14	122700000	122750000	Gm5089:-150Kb:0.0026:0.0003:1e+03:1.8e+03
chr14	122700000	122750000	Zic2:-150Kb:0.0026:0.0003:1e+03:1.8e+03
chr14	122700000	122750000	Zic5:-150Kb:0.0026:0.0003:1e+03:1.8e+03
chr14	122750000	122800000	2610035F20Rik:-100Kb:4.2e-05:3.6e-06:1.3e+03:2.4e+03
chr14	122750000	122800000	Gm5089:-100Kb:4.2e-05:3.6e-06:1.3e+03:2.4e+03
chr14	122750000	122800000	Zic2:-100Kb:4.2e-05:3.6e-06:1.3e+03:2.4e+03
chr14	122750000	122800000	Zic5:-100Kb:4.2e-05:3.6e-06:1.3e+03:2.4e+03
chr14	122800000	122850000	2610035F20Rik:-50Kb:4.2e-05:3.5e-06:2e+03:3.1e+03
chr14	122800000	122850000	Gm5089:-50Kb:4.2e-05:3.5e-06:2e+03:3.1e+03
chr14	122800000	122850000	Zic2:-50Kb:4.2e-05:3.5e-06:2e+03:3.1e+03
chr14	122800000	122850000	Zic5:-50Kb:4.2e-05:3.5e-06:2e+03:3.1e+03
chr15	3200000	3250000	Ccdc152:-50Kb:2.4e-05:6.4e-07:2.6e+03:3.6e+03
chr15	3250000	3300000	Sepp1:50Kb:2.1e-05:5.8e-07:2.6e+03:3.6e+03
chr15	5100000	5150000	Ptger4:-50Kb:2.6e-07:6.9e-09:2e+03:3.4e+03
chr15	5150000	5200000	Ttc33:50Kb:1.4e-07:3.7e-09:2e+03:3.4e+03
chr15	6700000	6750000	Rictor:50Kb:1.7e-06:4.4e-08:2.2e+03:3.4e+03
chr15	6850000	6900000	Lifr:-200Kb:0.0081:0.0006:9.4e+02:2e+03
chr15	7000000	7050000	Lifr:-50Kb:0.0081:0.00037:2.2e+03:3.3e+03
chr15	7100000	7150000	Lifr:50Kb:0.0081:0.00068:2.2e+03:3.2e+03
chr15	8050000	8100000	2410089E03Rik:-50Kb:1.3e-14:3.3e-16:2.7e+03:5.4e+03
chr15	8100000	8150000	Nup155:50Kb:2.7e-14:6.7e-16:2.7e+03:5.4e+03
chr15	16650000	16700000	Cdh9:-50Kb:0.0002:5.1e-06:2.1e+03:3.1e+03
chr15	27800000	27850000	Dnahc5:-300Kb:0.0052:0.00014:7e+02:1.5e+03
chr15	31200000	31250000	Cct5:-300Kb:0.0066:0.00035:5.4e+02:1.2e+03
chr15	31200000	31250000	Fam173b:-300Kb:0.0066:0.00035:5.4e+02:1.2e+03
chr15	31350000	31400000	Cct5:-150Kb:0.0066:0.00018:1.1e+03:1.8e+03
chr15	31350000	31400000	Fam173b:-150Kb:0.0066:0.00018:1.1e+03:1.8e+03
chr15	31500000	31550000	Ropn1l:150Kb:0.0061:0.00016:1.1e+03:1.8e+03
chr15	33200000	33250000	1700084J12Rik:-100Kb:0.0046:0.00025:1.3e+03:2e+03
chr15	33350000	33400000	1700084J12Rik:50Kb:0.0014:3.6e-05:1.9e+03:2.7e+03
chr15	33950000	34000000	Mtdh:-50Kb:3.4e-07:1.9e-08:1.9e+03:3.1e+03
chr15	34050000	34100000	Mtdh:50Kb:0:0:1.9e+03:3.9e+03
chr15	35000000	35050000	Stk3:-50Kb:0.0076:0.00019:2e+03:2.7e+03
chr15	36050000	36100000	Snx31:-400Kb:0.0016:4.1e-05:4.2e+02:1.4e+03
chr15	36450000	36500000	Fbxo43:400Kb:0.0016:4.4e-05:4.2e+02:1.4e+03
chr15	36450000	36500000	Rgs22:400Kb:0.0016:4.4e-05:4.2e+02:1.4e+03
chr15	36600000	36650000	Pabpc1:100Kb:2.3e-06:6.7e-08:1.5e+03:2.8e+03
chr15	37000000	37050000	Grhl2:-150Kb:0.0057:0.0003:1.2e+03:2e+03
chr15	37200000	37250000	Grhl2:50Kb:0.0057:0.00029:2.1e+03:3e+03
chr15	37900000	37950000	Klf10:-300Kb:0.005:0.00041:3.2e+02:1.3e+03
chr15	38200000	38250000	Azin1:-200Kb:0:0:1.1e+03:3.6e+03
chr15	38350000	38400000	Klf10:150Kb:4.8e-05:2.6e-06:1.3e+03:2.6e+03
chr15	38400000	38450000	Klf10:200Kb:0:0:1.1e+03:3.6e+03
chr15	45900000	45950000	4930523O13Rik:-400Kb:0.0045:0.00023:6.2e+02:1.3e+03
chr15	46250000	46300000	4930523O13Rik:-50Kb:0.002:5.2e-05:1.9e+03:2.6e+03
chr15	54900000	54950000	Col14a1:-200Kb:4.5e-14:1.2e-15:8.1e+02:2.5e+03
chr15	54900000	54950000	Mrpl13:-450Kb:3.8e-09:1e-10:4.6e+02:1.8e+03
chr15	54900000	54950000	Mtbp:-450Kb:3.8e-09:1e-10:4.6e+02:1.8e+03
chr15	54950000	55000000	Col14a1:-150Kb:0.0085:0.00069:9.7e+02:1.6e+03
chr15	55100000	55150000	Deptor:200Kb:4.9e-14:1.3e-15:8.1e+02:2.5e+03
chr15	55100000	55150000	Dscc1:200Kb:4.9e-14:1.3e-15:8.1e+02:2.5e+03
chr15	55100000	55150000	Gm9920:200Kb:4.9e-14:1.3e-15:8.1e+02:2.5e+03
chr15	55100000	55150000	Mrpl13:-250Kb:8.5e-07:4.5e-08:8.5e+02:2e+03
chr15	55100000	55150000	Mtbp:-250Kb:8.5e-07:4.5e-08:8.5e+02:2e+03
chr15	55100000	55150000	Taf2:200Kb:4.9e-14:1.3e-15:8.1e+02:2.5e+03
chr15	55350000	55400000	Col14a1:250Kb:5.7e-07:3.1e-08:8.5e+02:2e+03
chr15	55350000	55400000	Deptor:450Kb:1.2e-09:6.3e-11:4.6e+02:1.8e+03
chr15	55350000	55400000	Dscc1:450Kb:1.2e-09:6.3e-11:4.6e+02:1.8e+03
chr15	55350000	55400000	Gm9920:450Kb:1.2e-09:6.3e-11:4.6e+02:1.8e+03
chr15	55350000	55400000	Taf2:450Kb:1.2e-09:6.3e-11:4.6e+02:1.8e+03
chr15	57400000	57450000	9130401M01Rik:-450Kb:0.0055:0.00049:3.8e+02:1.1e+03
chr15	57450000	57500000	Fam83a:-350Kb:0.0026:0.00024:6.4e+02:1.4e+03
chr15	57750000	57800000	9130401M01Rik:-100Kb:0.0012:7.2e-05:1.3e+03:2.1e+03
chr15	57750000	57800000	Fam83a:-50Kb:6.4e-11:2.8e-12:1.6e+03:3e+03
chr15	57800000	57850000	9130401M01Rik:-50Kb:1.3e-10:3.9e-12:1.6e+03:3e+03
chr15	57850000	57900000	Fam83a:50Kb:6.4e-11:3.8e-12:1.6e+03:3e+03
chr15	57900000	57950000	Atad2:-50Kb:3.6e-12:1e-13:1.8e+03:3.3e+03
chr15	57900000	57950000	Wdyhv1:-50Kb:3.6e-12:1e-13:1.8e+03:3.3e+03
chr15	57950000	58000000	Zhx1:50Kb:7.1e-12:1.9e-13:1.8e+03:3.3e+03
chr15	61750000	61800000	Myc:-50Kb:0.006:0.00032:5.8e+02:1.4e+03
chr15	61800000	61850000	Pvt1:-50Kb:8.9e-07:2.6e-08:1.7e+03:3e+03
chr15	61850000	61900000	Myc:50Kb:2.2e-06:6e-08:1.7e+03:3e+03
chr15	61900000	61950000	Pvt1:50Kb:8.9e-07:4.5e-08:1.7e+03:3e+03
chr15	63000000	63050000	Gm20740:-300Kb:6.8e-06:1.8e-07:6.6e+02:1.5e+03
chr15	63600000	63650000	Gsdmc2:-50Kb:5.1e-14:1.3e-15:1.2e+03:2.4e+03
chr15	63600000	63650000	Gsdmcl1:-50Kb:5.1e-14:1.3e-15:1.2e+03:2.4e+03
chr15	63650000	63700000	1700065I16Rik:50Kb:1e-13:2.6e-15:1.2e+03:2.4e+03
chr15	63650000	63700000	Gsdmc:50Kb:1e-13:2.6e-15:1.2e+03:2.4e+03
chr15	63750000	63800000	Gsdmc3:50Kb:0.0024:6.3e-05:1.6e+03:2.2e+03
chr15	63750000	63800000	Gsdmc4:50Kb:0.0024:6.3e-05:1.6e+03:2.2e+03
chr15	63750000	63800000	Gsdmcl-ps:50Kb:0.0024:6.3e-05:1.6e+03:2.2e+03
chr15	63800000	63850000	Fam49b:-50Kb:2.3e-09:5.7e-11:1.6e+03:2.7e+03
chr15	65550000	65600000	Efr3a:-50Kb:0.00048:1.2e-05:1.7e+03:2.5e+03
chr15	71900000	71950000	Kcnk9:-450Kb:0.0035:0.00019:4.9e+02:1.1e+03
chr15	72300000	72350000	Trappc9:-550Kb:0.00084:7e-05:4.5e+02:1.1e+03
chr15	72350000	72400000	Trappc9:-500Kb:0.00026:1.4e-05:4.7e+02:1.2e+03
chr15	72800000	72850000	Kcnk9:450Kb:0.0067:0.00056:4.9e+02:1.1e+03
chr15	72850000	72900000	Eif2c2:-150Kb:3.4e-05:9.7e-07:9.2e+02:1.7e+03
chr15	72850000	72900000	Kcnk9:500Kb:0.0013:3.6e-05:4.7e+02:1.2e+03
chr15	72950000	73000000	Chrac1:50Kb:0.00028:7.2e-06:2.1e+03:2.9e+03
chr15	73000000	73050000	Trappc9:150Kb:0.00011:3e-06:9.2e+02:1.7e+03
chr15	73100000	73150000	Dennd3:-200Kb:0.00019:5.2e-06:9.2e+02:1.6e+03
chr15	73600000	73650000	Ptp4a3:50Kb:3.3e-05:8.2e-07:1.4e+03:2.2e+03
chr15	74450000	74500000	4933427E11Rik:-50Kb:2e-11:5.2e-13:1.7e+03:3.2e+03
chr15	74450000	74500000	Arc:-50Kb:2e-11:5.2e-13:1.7e+03:3.2e+03
chr15	74450000	74500000	Jrk:-50Kb:2e-11:5.2e-13:1.7e+03:3.2e+03
chr15	74450000	74500000	Psca:-50Kb:2e-11:5.2e-13:1.7e+03:3.2e+03
chr15	74500000	74550000	Mroh4:50Kb:1.4e-11:3.4e-13:1.7e+03:3.2e+03
chr15	74700000	74750000	Ly6c1:-150Kb:0.0035:0.00019:8.7e+02:1.6e+03
chr15	74750000	74800000	Ly6a:-50Kb:6.6e-08:1.7e-09:1.7e+03:3e+03
chr15	74750000	74800000	Ly6i:-50Kb:6.6e-08:1.7e-09:1.7e+03:3e+03
chr15	74800000	74850000	Ly6e:50Kb:1.7e-08:4.4e-10:1.7e+03:3e+03
chr15	74850000	74900000	2010109I03Rik:150Kb:0.0043:0.00011:8.7e+02:1.6e+03
chr15	74950000	75000000	Ly6c1:100Kb:0.0035:0.0002:1.1e+03:1.9e+03
chr15	75750000	75800000	Ccdc166:-50Kb:0.0026:7.9e-05:2.7e+03:4e+03
chr15	75750000	75800000	Fam83h:-50Kb:0.0026:7.9e-05:2.7e+03:4e+03
chr15	75750000	75800000	Mapk15:-50Kb:0.0026:7.9e-05:2.7e+03:4e+03
chr15	75800000	75850000	Pycrl:50Kb:0.00032:8.4e-06:2.7e+03:4e+03
chr15	75800000	75850000	Tsta3:50Kb:0.00032:8.4e-06:2.7e+03:4e+03
chr15	75800000	75850000	Zfp623:50Kb:0.00032:8.4e-06:2.7e+03:4e+03
chr15	75800000	75850000	Zfp707:50Kb:0.00032:8.4e-06:2.7e+03:4e+03
chr15	76000000	76050000	Cyc1:-150Kb:0.0015:4.4e-05:7.7e+02:2.1e+03
chr15	76000000	76050000	Exosc4:-150Kb:0.0015:4.4e-05:7.7e+02:2.1e+03
chr15	76000000	76050000	Fam203a:-150Kb:0.0015:4.4e-05:7.7e+02:2.1e+03
chr15	76000000	76050000	Gm10872:-100Kb:0.0004:1.1e-05:1.4e+03:2.8e+03
chr15	76000000	76050000	Gpaa1:-150Kb:0.0015:4.4e-05:7.7e+02:2.1e+03
chr15	76000000	76050000	Maf1:-150Kb:0.0015:4.4e-05:7.7e+02:2.1e+03
chr15	76000000	76050000	Oplah:-100Kb:0.0004:1.1e-05:1.4e+03:2.8e+03
chr15	76000000	76050000	Sharpin:-150Kb:0.0015:4.4e-05:7.7e+02:2.1e+03
chr15	76000000	76050000	Smpd5:-100Kb:0.0004:1.1e-05:1.4e+03:2.8e+03
[truncated: 4,090 more rows]
