# Supplementary material for: Promoter-enhancer interactions identified from Hi-C data using probabilistic models and hierarchical topological domains
Source: Nat Commun. 2017 Dec 21;8:2237. doi: 10.1038/s41467-017-02386-3 (PMC5740158; doi:10.1038/s41467-017-02386-3)
Supplement: Supplementary file 5 — Supplementary Data 2 [file 41467_2017_2386_MOESM5_ESM.zip › pombo_ESC_NcoI.enh_1e-4.bed]

chr1	7100000	7150000	Pcmtd1:50Kb:1.3e-07:3.2e-09:2.2e+03:3.5e+03
chr1	15800000	15850000	Terf1:50Kb:3.6e-14:8.9e-16:2.1e+03:3.8e+03
chr1	39050000	39100000	Cnot11:-500Kb:6.8e-05:8.8e-06:4.3e+02:1.3e+03
chr1	39400000	39450000	Cnot11:-150Kb:2.4e-10:7.7e-12:9.4e+02:2.2e+03
chr1	39450000	39500000	Cnot11:-100Kb:9e-08:5.8e-09:1.2e+03:2.3e+03
chr1	39500000	39550000	Cnot11:-50Kb:4.2e-06:4.1e-07:1.8e+03:2.8e+03
chr1	39550000	39600000	Rpl31:150Kb:1.2e-10:3.5e-12:9.4e+02:2.2e+03
chr1	39550000	39600000	Tbc1d8:50Kb:1.4e-05:3.6e-07:1.8e+03:2.8e+03
chr1	52950000	53000000	1700019D03Rik:-50Kb:1.5e-12:4.1e-14:1.8e+03:3.5e+03
chr1	57450000	57500000	Aox1:-600Kb:9.2e-09:2.5e-10:5.5e+02:1.8e+03
chr1	58050000	58100000	9430016H08Rik:600Kb:1.7e-07:5.1e-09:5.5e+02:1.8e+03
chr1	58050000	58100000	Tyw5:600Kb:1.7e-07:5.1e-09:5.5e+02:1.8e+03
chr1	59400000	59450000	Fzd7:-100Kb:6.3e-05:1.8e-06:1.7e+03:2.9e+03
chr1	59650000	59700000	Als2:400Kb:3e-08:8.2e-10:6.3e+02:2.2e+03
chr1	59650000	59700000	Cdk15:350Kb:6.7e-06:2.1e-07:7.3e+02:2.1e+03
chr1	64750000	64800000	Plekhm3:-250Kb:3.1e-07:8.3e-09:7.5e+02:2e+03
chr1	65000000	65050000	Fzd5:250Kb:5e-07:1.6e-08:7.5e+02:2e+03
chr1	65900000	65950000	Crygf:-50Kb:1.3e-06:3.5e-08:1.9e+03:3e+03
chr1	71600000	71650000	Apol7d:-50Kb:0:0:2.6e+03:6.5e+03
chr1	71600000	71650000	Fn1:-50Kb:0:0:2.6e+03:6.5e+03
chr1	71650000	71700000	Atic:50Kb:0:0:2.6e+03:6.5e+03
chr1	72750000	72800000	Igfbp2:-100Kb:1.6e-08:4.4e-10:1.2e+03:2.7e+03
chr1	72850000	72900000	Rpl37a:100Kb:6.6e-09:1.9e-10:1.2e+03:2.7e+03
chr1	73900000	73950000	Cxcr1:-300Kb:1.2e-06:3.3e-08:1.9e+02:1.3e+03
chr1	73900000	73950000	Cxcr2:-300Kb:1.2e-06:3.3e-08:1.9e+02:1.3e+03
chr1	74100000	74150000	6030407O03Rik:200Kb:1.6e-05:1.1e-06:3.1e+02:1.3e+03
chr1	74200000	74250000	6030407O03Rik:300Kb:1.2e-06:4.3e-08:1.9e+02:1.3e+03
chr1	74800000	74850000	Cdk5r2:-100Kb:1.6e-12:3.9e-14:1.8e+03:3.4e+03
chr1	74800000	74850000	Cryba2:-100Kb:1.6e-12:3.9e-14:1.8e+03:3.4e+03
chr1	74800000	74850000	Fev:-100Kb:1.6e-12:3.9e-14:1.8e+03:3.4e+03
chr1	74800000	74850000	Mir375:-100Kb:1.6e-12:3.9e-14:1.8e+03:3.4e+03
chr1	74900000	74950000	Wnt10a:100Kb:1.8e-12:5e-14:1.8e+03:3.4e+03
chr1	74900000	74950000	Wnt6:100Kb:1.8e-12:5e-14:1.8e+03:3.4e+03
chr1	75150000	75200000	A630095N17Rik:-50Kb:4.7e-05:1.2e-06:2.8e+03:3.7e+03
chr1	75150000	75200000	Dnajb2:-50Kb:4.7e-05:1.2e-06:2.8e+03:3.7e+03
chr1	75150000	75200000	Glb1l:-50Kb:4.7e-05:1.2e-06:2.8e+03:3.7e+03
chr1	75150000	75200000	Stk16:-50Kb:4.7e-05:1.2e-06:2.8e+03:3.7e+03
chr1	75150000	75200000	Tuba4a:-50Kb:4.7e-05:1.2e-06:2.8e+03:3.7e+03
chr1	75200000	75250000	Abcb6:50Kb:5.6e-05:1.4e-06:2.8e+03:3.7e+03
chr1	75200000	75250000	Ankzf1:50Kb:5.6e-05:1.4e-06:2.8e+03:3.7e+03
chr1	75200000	75250000	Atg9a:50Kb:5.6e-05:1.4e-06:2.8e+03:3.7e+03
chr1	75200000	75250000	Zfand2b:50Kb:5.6e-05:1.4e-06:2.8e+03:3.7e+03
chr1	75350000	75400000	Asic4:-50Kb:7e-07:2e-08:2.8e+03:3.8e+03
chr1	75350000	75400000	Chpf:-100Kb:1.4e-10:4.4e-12:1.8e+03:3.1e+03
chr1	75350000	75400000	Gmppa:-50Kb:7e-07:2e-08:2.8e+03:3.8e+03
chr1	75350000	75400000	Tmem198:-100Kb:1.4e-10:4.4e-12:1.8e+03:3.1e+03
chr1	75400000	75450000	Des:50Kb:4.9e-07:2.7e-08:2.8e+03:3.8e+03
chr1	75400000	75450000	Gm15179:50Kb:4.9e-07:2.7e-08:2.8e+03:3.8e+03
chr1	75400000	75450000	Speg:50Kb:4.9e-07:2.7e-08:2.8e+03:3.8e+03
chr1	75450000	75500000	Des:100Kb:2.2e-10:6.2e-12:1.8e+03:3.1e+03
chr1	75450000	75500000	Gm15179:100Kb:2.2e-10:6.2e-12:1.8e+03:3.1e+03
chr1	75450000	75500000	Speg:100Kb:2.2e-10:6.2e-12:1.8e+03:3.1e+03
chr1	75550000	75600000	Chpf:100Kb:8.6e-06:5.4e-07:1.8e+03:2.7e+03
chr1	75550000	75600000	Tmem198:100Kb:8.6e-06:5.4e-07:1.8e+03:2.7e+03
chr1	82850000	82900000	Agfg1:50Kb:3.1e-10:8.4e-12:1.7e+03:3.2e+03
chr1	85300000	85350000	C130026I21Rik:50Kb:0:0:2.2e+03:1.8e+04
chr1	88050000	88100000	Snora75:-150Kb:3.2e-05:8.2e-07:1.5e+03:4.6e+03
chr1	88200000	88250000	Armc9:150Kb:2.3e-05:5.7e-07:1.5e+03:4.6e+03
chr1	91750000	91800000	Gbx2:-50Kb:0:0:1.7e+03:3.5e+03
chr1	92800000	92850000	Lrrfip1:-50Kb:5.9e-07:1.9e-08:1.6e+03:2.5e+03
chr1	92800000	92850000	Rab17:-50Kb:5.9e-07:1.9e-08:1.6e+03:2.5e+03
chr1	92850000	92900000	Mlph:50Kb:9.1e-07:2.3e-08:1.6e+03:2.5e+03
chr1	92850000	92900000	Prlh:50Kb:9.1e-07:2.3e-08:1.6e+03:2.5e+03
chr1	95700000	95750000	Gm9994:-100Kb:1.1e-09:6.1e-11:1.3e+03:3.5e+03
chr1	95750000	95800000	Gm9994:-50Kb:0:0:2.1e+03:8.2e+03
chr1	95800000	95850000	D2hgdh:100Kb:6.4e-08:1.7e-09:1.3e+03:3.5e+03
chr1	95800000	95850000	Gal3st2:50Kb:0:0:2.1e+03:8.2e+03
chr1	95800000	95850000	Ing5:100Kb:6.4e-08:1.7e-09:1.3e+03:3.5e+03
chr1	98450000	98500000	4930533P14Rik:-100Kb:2e-06:5.7e-08:1.3e+03:2.4e+03
chr1	107600000	107650000	Tnfrsf11a:-50Kb:1.2e-05:3.5e-07:1.7e+03:2.7e+03
chr1	121200000	121250000	Inhbb:-100Kb:3.9e-05:1.1e-06:1.3e+03:2.8e+03
chr1	130100000	130150000	Map3k19:400Kb:5.1e-05:1.6e-06:4.9e+02:1.3e+03
chr1	134050000	134100000	Klhdc8a:-100Kb:4.1e-05:1e-06:1.9e+03:3.3e+03
chr1	134100000	134150000	Lemd1:50Kb:3.2e-06:9.1e-08:2.7e+03:4.3e+03
chr1	134100000	134150000	Mir135b:50Kb:3.2e-06:9.1e-08:2.7e+03:4.3e+03
chr1	134150000	134200000	Lemd1:100Kb:1.5e-05:8.2e-07:1.9e+03:3.3e+03
chr1	134150000	134200000	Mir135b:100Kb:1.5e-05:8.2e-07:1.9e+03:3.3e+03
chr1	134900000	134950000	Ppp1r15b:-100Kb:2.9e-06:8.5e-08:1.2e+03:2.8e+03
chr1	135000000	135050000	Mdm4:100Kb:2e-06:6.4e-08:1.2e+03:2.8e+03
chr1	135000000	135050000	Pik3c2b:100Kb:2e-06:6.4e-08:1.2e+03:2.8e+03
chr1	137050000	137100000	Shisa4:-200Kb:5.2e-13:1.4e-14:1.1e+03:3.1e+03
chr1	152900000	152950000	Ivns1abp:-250Kb:6.8e-05:2e-06:7.5e+02:1.8e+03
chr1	157950000	158000000	Fam163a:-150Kb:1e-08:2.6e-10:1.1e+03:3e+03
chr1	171800000	171850000	Nuf2:350Kb:1.7e-11:4.6e-13:6.3e+02:2.2e+03
chr1	171850000	171900000	Nuf2:400Kb:6.3e-07:3.5e-08:5.5e+02:1.7e+03
chr1	175400000	175450000	Pydc3:-200Kb:1.8e-06:4.8e-08:9.7e+02:3.4e+03
chr1	175450000	175500000	Pyhin1:-100Kb:7.4e-10:1.9e-11:1.6e+03:4.6e+03
chr1	175550000	175600000	BC094916:100Kb:2.5e-06:6.4e-08:1.6e+03:4.6e+03
chr1	175650000	175700000	Mnda:-150Kb:2.1e-05:5.4e-07:1.2e+03:3.4e+03
chr1	175650000	175700000	Mndal:-150Kb:2.1e-05:5.4e-07:1.2e+03:3.4e+03
chr1	175700000	175750000	Ifi203:-150Kb:0:0:1.2e+03:5.7e+03
chr1	175750000	175800000	Ifi203:-100Kb:3.5e-06:1.8e-07:1.6e+03:3.9e+03
chr1	175800000	175850000	AI607873:150Kb:2.4e-05:6.4e-07:1.2e+03:3.4e+03
chr1	175800000	175850000	Ifi204:150Kb:2.4e-05:6.4e-07:1.2e+03:3.4e+03
chr1	176200000	176250000	Mptx2:1000Kb:0:0:3.3e+02:6.2e+03
chr1	176200000	176250000	Olfr418-ps1:1000Kb:0:0:3.3e+02:6.2e+03
chr1	179750000	179800000	Gm16432:-150Kb:4.9e-11:1.3e-12:1e+03:3.6e+03
chr1	180250000	180300000	Efcab2:-50Kb:4.2e-13:1.1e-14:1.8e+03:4.6e+03
chr1	180300000	180350000	Hnrnpu:50Kb:3.9e-13:1e-14:1.8e+03:4.6e+03
chr1	183050000	183100000	Wdr26:-50Kb:4e-08:9.8e-10:2.7e+03:5.9e+03
chr1	183100000	183150000	Cnih4:50Kb:3.5e-08:8.5e-10:2.7e+03:5.9e+03
chr1	183100000	183150000	Nvl:50Kb:3.5e-08:8.5e-10:2.7e+03:5.9e+03
chr1	189250000	189300000	9330162B11Rik:-550Kb:6.3e-06:1.9e-07:4.8e+02:1.3e+03
chr1	191500000	191550000	Smyd2:-200Kb:1.4e-12:4.3e-14:8.1e+02:2.1e+03
chr1	191550000	191600000	Smyd2:-150Kb:7.1e-05:6.3e-06:9.6e+02:1.7e+03
chr1	191650000	191700000	Cenpf:150Kb:1e-08:6e-10:9.6e+02:2e+03
chr1	191650000	191700000	Ptpn14:100Kb:9.1e-05:4.9e-06:1.2e+03:1.9e+03
chr1	191700000	191750000	Cenpf:200Kb:1e-13:3.1e-15:8.1e+02:2.1e+03
chr1	191700000	191750000	Ptpn14:150Kb:9.1e-05:2.5e-06:9.6e+02:1.7e+03
chr1	191750000	191800000	Smyd2:50Kb:4.1e-06:2.4e-07:1.8e+03:2.7e+03
chr10	4550000	4600000	Vip:-150Kb:5.7e-07:1.6e-08:1.2e+03:2.6e+03
chr10	6000000	6050000	Akap12:-50Kb:3.3e-10:9e-12:2.4e+03:4.1e+03
chr10	7250000	7300000	Lrp11:-50Kb:0:0:28:2.7e+03
chr10	7250000	7300000	Mir684-1:-50Kb:0:0:28:2.7e+03
chr10	12400000	12450000	Sf3b5:-300Kb:2.4e-06:1.7e-07:7.2e+02:1.7e+03
chr10	12700000	12750000	Phactr2:-450Kb:2.9e-06:7.8e-08:3.8e+02:1.4e+03
chr10	12750000	12800000	Phactr2:-400Kb:2e-05:1.1e-06:6e+02:1.5e+03
chr10	13100000	13150000	Sf3b5:400Kb:3.6e-05:3.9e-06:4.2e+02:1.2e+03
chr10	13150000	13200000	Sf3b5:450Kb:6.6e-07:2.4e-08:3.8e+02:1.4e+03
chr10	21850000	21900000	Gm10825:-250Kb:4.7e-06:2.4e-07:2.6e+02:3.1e+03
chr10	21900000	21950000	Gm10825:-200Kb:0:0:3.1e+02:5.1e+03
chr10	22100000	22150000	E030030I06Rik:250Kb:1.4e-05:3.6e-07:2.6e+02:3.1e+03
chr10	22100000	22150000	Raet1a:250Kb:1.4e-05:3.6e-07:2.6e+02:3.1e+03
chr10	22100000	22150000	Raet1b:250Kb:1.4e-05:3.6e-07:2.6e+02:3.1e+03
chr10	22100000	22150000	Raet1c:250Kb:1.4e-05:3.6e-07:2.6e+02:3.1e+03
chr10	22100000	22150000	Raet1e:250Kb:1.4e-05:3.6e-07:2.6e+02:3.1e+03
chr10	22150000	22200000	H60b:200Kb:0:0:3.1e+02:5.5e+03
chr10	30300000	30350000	Ncoa7:-200Kb:2.7e-05:8.1e-07:8.5e+02:1.8e+03
chr10	39150000	39200000	Fam229b:300Kb:3.2e-05:2.3e-06:7.6e+02:1.6e+03
chr10	39150000	39200000	Tube1:300Kb:3.2e-05:2.3e-06:7.6e+02:1.6e+03
chr10	39150000	39200000	Wisp3:300Kb:3.2e-05:2.3e-06:7.6e+02:1.6e+03
chr10	39200000	39250000	Fam229b:350Kb:8.3e-08:3e-09:6.8e+02:1.8e+03
chr10	39200000	39250000	Tube1:350Kb:8.3e-08:3e-09:6.8e+02:1.8e+03
chr10	39200000	39250000	Wisp3:350Kb:8.3e-08:3e-09:6.8e+02:1.8e+03
chr10	40200000	40250000	Amd1:200Kb:2.4e-05:6.2e-07:9e+02:2e+03
chr10	40200000	40250000	Amd2:200Kb:2.4e-05:6.2e-07:9e+02:2e+03
chr10	40200000	40250000	Cdk19:150Kb:1.4e-05:3.7e-07:1.1e+03:2.1e+03
chr10	40200000	40250000	Gtf3c6:250Kb:7.4e-14:2e-15:7.5e+02:2.4e+03
chr10	40200000	40250000	Rpf2:250Kb:7.4e-14:2e-15:7.5e+02:2.4e+03
chr10	40250000	40300000	Gtf3c6:300Kb:7e-05:3.8e-06:6.1e+02:1.6e+03
chr10	40250000	40300000	Rpf2:300Kb:7e-05:3.8e-06:6.1e+02:1.6e+03
chr10	41150000	41200000	Cd164:-50Kb:0:0:2.1e+03:4.3e+03
chr10	41150000	41200000	Ppil6:-50Kb:0:0:2.1e+03:4.3e+03
chr10	41150000	41200000	Smpd2:-50Kb:0:0:2.1e+03:4.3e+03
chr10	41200000	41250000	Mical1:50Kb:0:0:2.1e+03:4.3e+03
chr10	41200000	41250000	Zbtb24:50Kb:0:0:2.1e+03:4.3e+03
chr10	41400000	41450000	Mical1:250Kb:9e-05:5.1e-06:7.9e+02:1.7e+03
chr10	41400000	41450000	Zbtb24:250Kb:9e-05:5.1e-06:7.9e+02:1.7e+03
chr10	42000000	42050000	Nr2e1:-300Kb:6.4e-07:3.9e-08:9.1e+02:2.2e+03
chr10	42250000	42300000	Nr2e1:-50Kb:0:0:2.2e+03:4.2e+03
chr10	58850000	58900000	Dnajb12:-450Kb:6.3e-05:1.8e-06:4.5e+02:1.5e+03
chr10	59350000	59400000	Ddit4:-50Kb:1.3e-11:3.7e-13:2.3e+03:3.9e+03
chr10	59600000	59650000	Chst3:-50Kb:2.9e-06:7.7e-08:2.3e+03:3.6e+03
chr10	59700000	59750000	Chst3:50Kb:9.2e-05:4.8e-06:2.3e+03:3.4e+03
chr10	61950000	62000000	2510003E04Rik:-50Kb:2.7e-06:6.8e-08:2.6e+03:3.9e+03
chr10	62000000	62050000	Srgn:50Kb:2.8e-06:6.9e-08:2.6e+03:3.9e+03
chr10	62750000	62800000	Herc4:50Kb:6.2e-05:1.6e-06:3.1e+03:4.2e+03
chr10	62900000	62950000	Ctnna3:50Kb:2.3e-07:6.2e-09:1.5e+02:1.5e+03
chr10	75800000	75850000	1700094J05Rik:-50Kb:8.3e-15:2.2e-16:2.2e+03:4.3e+03
chr10	75850000	75900000	2610028H24Rik:-50Kb:6.8e-10:2e-11:2.2e+03:3.9e+03
chr10	75850000	75900000	4930483K19Rik:-150Kb:9.3e-05:2.5e-06:1.1e+03:2.3e+03
chr10	75850000	75900000	Dip2a:50Kb:4.1e-15:1.1e-16:2.2e+03:4.3e+03
chr10	75850000	75900000	Ftcd:-150Kb:9.3e-05:2.5e-06:1.1e+03:2.3e+03
chr10	75850000	75900000	Mcm3ap:-50Kb:6.8e-10:2e-11:2.2e+03:3.9e+03
chr10	75850000	75900000	Pcnt:-50Kb:6.8e-10:2e-11:2.2e+03:3.9e+03
chr10	75850000	75900000	Spatc1l:-150Kb:9.3e-05:2.5e-06:1.1e+03:2.3e+03
chr10	75850000	75900000	Ybey:-50Kb:6.8e-10:2e-11:2.2e+03:3.9e+03
chr10	75900000	75950000	1700094J05Rik:50Kb:3.8e-10:2e-11:2.2e+03:3.9e+03
chr10	75900000	75950000	Lss:-50Kb:4.7e-09:1.2e-10:2.2e+03:3.8e+03
chr10	75950000	76000000	2610028H24Rik:50Kb:4.6e-09:2.7e-10:2.2e+03:3.8e+03
chr10	75950000	76000000	Mcm3ap:50Kb:4.6e-09:2.7e-10:2.2e+03:3.8e+03
chr10	75950000	76000000	Pcnt:50Kb:4.6e-09:2.7e-10:2.2e+03:3.8e+03
chr10	75950000	76000000	Ybey:50Kb:4.6e-09:2.7e-10:2.2e+03:3.8e+03
chr10	76000000	76050000	1700094J05Rik:150Kb:5.4e-05:4.4e-06:1.1e+03:2.3e+03
chr10	77450000	77500000	D10Jhu81e:-150Kb:7.2e-08:1.9e-09:1.3e+03:2.9e+03
chr10	77450000	77500000	Pwp2:-150Kb:7.2e-08:1.9e-09:1.3e+03:2.9e+03
chr10	77500000	77550000	D10Jhu81e:-100Kb:2.7e-05:1.4e-06:1.7e+03:2.9e+03
chr10	77500000	77550000	Pwp2:-100Kb:2.7e-05:1.4e-06:1.7e+03:2.9e+03
chr10	77600000	77650000	Aire:100Kb:4.9e-05:1.3e-06:1.7e+03:2.9e+03
chr10	77600000	77650000	Dnmt3l:100Kb:4.9e-05:1.3e-06:1.7e+03:2.9e+03
chr10	77600000	77650000	Icosl:100Kb:4.9e-05:1.3e-06:1.7e+03:2.9e+03
chr10	77600000	77650000	Pfkl:150Kb:3.7e-08:1e-09:1.3e+03:2.9e+03
chr10	79900000	79950000	Onecut3:-50Kb:1.1e-09:2.9e-11:1.3e+03:5.7e+03
chr10	81450000	81500000	Gm10778:350Kb:2.6e-05:7.3e-07:22:2.1e+03
chr10	82850000	82900000	D10Wsu102e:50Kb:4.9e-13:1.3e-14:2.1e+03:3.9e+03
chr10	82850000	82900000	Slc41a2:50Kb:4.9e-13:1.3e-14:2.1e+03:3.9e+03
chr10	84500000	84550000	AI597468:-50Kb:2.8e-07:7.5e-09:2.2e+03:3.4e+03
chr10	84500000	84550000	Fhl4:-50Kb:2.8e-07:7.5e-09:2.2e+03:3.4e+03
chr10	84500000	84550000	Mterfd3:-50Kb:2.8e-07:7.5e-09:2.2e+03:3.4e+03
chr10	88100000	88150000	Arl1:-50Kb:1.9e-07:5e-09:0:2.8e+03
chr10	88100000	88150000	Gm4925:-50Kb:1.9e-07:5e-09:0:2.8e+03
chr10	88150000	88200000	Spic:50Kb:2.1e-07:5.4e-09:0:2.8e+03
chr10	90550000	90600000	Tmpo:-50Kb:4.8e-10:1.3e-11:2.3e+03:3.8e+03
chr10	90600000	90650000	Slc25a3:50Kb:1.8e-09:4.7e-11:2.3e+03:3.8e+03
chr10	94050000	94100000	Plxnc1:-350Kb:1.1e-05:3.4e-07:7.4e+02:1.9e+03
chr10	95300000	95350000	Mir3058:300Kb:2.3e-07:7.4e-09:9e+02:2.2e+03
chr10	95300000	95350000	Nudt4:300Kb:2.3e-07:7.4e-09:9e+02:2.2e+03
chr10	98600000	98650000	Gm20110:-450Kb:1.6e-07:4.3e-09:4e+02:2.4e+03
chr10	110200000	110250000	Zdhhc17:-200Kb:4.6e-06:2.3e-07:1e+03:2.2e+03
chr10	110500000	110550000	Zdhhc17:100Kb:6e-08:1.5e-09:1.5e+03:2.9e+03
chr10	115750000	115800000	1700058G18Rik:-100Kb:2.1e-05:6.4e-07:1.5e+03:2.6e+03
chr10	117650000	117700000	Iltifb:-50Kb:4.2e-12:1.1e-13:2.1e+03:6.2e+03
chr10	122200000	122250000	Mon2:-300Kb:1.5e-06:3.9e-08:6.1e+02:1.8e+03
chr10	128150000	128200000	Cd63:-150Kb:5e-08:3e-09:0:2.4e+03
chr10	128150000	128200000	Dnajc14:-50Kb:4.2e-15:1.1e-16:0:3.4e+03
chr10	128150000	128200000	Gdf11:-150Kb:5e-08:3e-09:0:2.4e+03
chr10	128150000	128200000	Mmp19:-50Kb:4.2e-15:1.1e-16:0:3.4e+03
chr10	128150000	128200000	Ormdl2:-100Kb:9.6e-09:7.8e-10:0:2.5e+03
chr10	128150000	128200000	Sarnp:-100Kb:9.6e-09:7.8e-10:0:2.5e+03
chr10	128150000	128200000	Tmem198b:-50Kb:4.2e-15:1.1e-16:0:3.4e+03
chr10	128200000	128250000	Cd63:-100Kb:9.6e-07:8.6e-08:0:2.1e+03
chr10	128200000	128250000	Dgka:50Kb:1.7e-14:4.4e-16:0:3.4e+03
chr10	128200000	128250000	Gdf11:-100Kb:9.6e-07:8.6e-08:0:2.1e+03
chr10	128200000	128250000	Ormdl2:-50Kb:3.4e-10:1.9e-11:0:2.7e+03
chr10	128200000	128250000	Sarnp:-50Kb:3.4e-10:1.9e-11:0:2.7e+03
chr10	128200000	128250000	Wibg:50Kb:1.7e-14:4.4e-16:0:3.4e+03
chr10	128250000	128300000	Cd63:-50Kb:0:0:0:3.9e+03
chr10	128250000	128300000	Dgka:100Kb:3.8e-08:2e-09:0:2.5e+03
chr10	128250000	128300000	Dnajc14:50Kb:5.3e-10:2.8e-11:0:2.7e+03
chr10	128250000	128300000	Gdf11:-50Kb:0:0:0:3.9e+03
chr10	128250000	128300000	Mmp19:50Kb:5.3e-10:2.8e-11:0:2.7e+03
chr10	128250000	128300000	Tmem198b:50Kb:5.3e-10:2.8e-11:0:2.7e+03
chr10	128250000	128300000	Wibg:100Kb:3.8e-08:2e-09:0:2.5e+03
chr10	128300000	128350000	Bloc1s1:-50Kb:4.9e-06:1.3e-07:2.8e+02:2.4e+03
chr10	128300000	128350000	Dgka:150Kb:1.2e-07:9.4e-09:0:2.4e+03
chr10	128300000	128350000	Dnajc14:100Kb:1.7e-06:1.4e-07:0:2.1e+03
chr10	128300000	128350000	Itga7:-50Kb:4.9e-06:1.3e-07:2.8e+02:2.4e+03
chr10	128300000	128350000	Mettl7b:-50Kb:4.9e-06:1.3e-07:2.8e+02:2.4e+03
chr10	128300000	128350000	Mmp19:100Kb:1.7e-06:1.4e-07:0:2.1e+03
chr10	128300000	128350000	Ormdl2:50Kb:0:0:0:3.9e+03
chr10	128300000	128350000	Rdh5:-50Kb:4.9e-06:1.3e-07:2.8e+02:2.4e+03
chr10	128300000	128350000	Sarnp:50Kb:0:0:0:3.9e+03
chr10	128300000	128350000	Tmem198b:100Kb:1.7e-06:1.4e-07:0:2.1e+03
chr10	128300000	128350000	Wibg:150Kb:1.2e-07:9.4e-09:0:2.4e+03
chr10	128350000	128400000	Cd63:50Kb:1.5e-06:1.7e-07:2.8e+02:2.4e+03
chr10	128350000	128400000	Gdf11:50Kb:1.5e-06:1.7e-07:2.8e+02:2.4e+03
chr11	3100000	3150000	Drg1:-50Kb:0:0:2.9e+03:6e+03
chr11	3100000	3150000	Patz1:-50Kb:0:0:2.9e+03:6e+03
chr11	3150000	3200000	Eif4enif1:50Kb:0:0:2.9e+03:6e+03
chr11	3150000	3200000	Gm11944:-50Kb:6.3e-05:1.7e-06:2.9e+03:4.1e+03
chr11	3150000	3200000	Pik3ip1:-50Kb:6.3e-05:1.7e-06:2.9e+03:4.1e+03
chr11	3200000	3250000	Drg1:50Kb:2.5e-05:1.4e-06:2.9e+03:4.1e+03
chr11	3200000	3250000	Patz1:50Kb:2.5e-05:1.4e-06:2.9e+03:4.1e+03
chr11	16900000	16950000	Cnrip1:-50Kb:1.9e-06:5.1e-08:2.2e+03:3.3e+03
chr11	16950000	17000000	Plek:50Kb:2.3e-06:5.8e-08:2.2e+03:3.3e+03
chr11	18750000	18800000	Meis1:-150Kb:1.2e-06:3.5e-08:1.1e+03:2.3e+03
chr11	19850000	19900000	Spred2:50Kb:2.7e-06:7e-08:2.4e+03:3.5e+03
chr11	20000000	20050000	Cep68:-100Kb:5e-10:1.4e-11:1.5e+03:2.9e+03
chr11	20000000	20050000	Rab1:-100Kb:5e-10:1.4e-11:1.5e+03:2.9e+03
chr11	20050000	20100000	Cep68:-50Kb:5e-10:2.7e-11:2.4e+03:3.7e+03
chr11	20050000	20100000	Rab1:-50Kb:5e-10:2.7e-11:2.4e+03:3.7e+03
chr11	20100000	20150000	Actr2:100Kb:3.5e-10:1e-11:1.5e+03:2.9e+03
chr11	22500000	22550000	Cct4:-350Kb:0:0:7.7e+02:2.8e+03
chr11	22500000	22550000	Commd1:-350Kb:0:0:7.7e+02:2.8e+03
chr11	22500000	22550000	Zrsr1:-350Kb:0:0:7.7e+02:2.8e+03
chr11	22650000	22700000	Cct4:-200Kb:6.4e-05:4.8e-06:9.9e+02:2e+03
chr11	22650000	22700000	Commd1:-200Kb:6.4e-05:4.8e-06:9.9e+02:2e+03
chr11	22650000	22700000	Zrsr1:-200Kb:6.4e-05:4.8e-06:9.9e+02:2e+03
chr11	28800000	28850000	Efemp1:50Kb:7.9e-05:2e-06:2.1e+03:3.3e+03
chr11	29450000	29500000	Rtn4:-100Kb:1.3e-06:3.6e-08:1.4e+03:2.6e+03
chr11	44750000	44800000	Ebf1:350Kb:5.3e-07:3.5e-08:6.3e+02:1.8e+03
chr11	44800000	44850000	Ebf1:400Kb:1.9e-09:6.3e-11:5.8e+02:2e+03
chr11	48600000	48650000	Irgm1:-50Kb:7.6e-05:1.9e-06:2.2e+03:5.2e+03
chr11	48650000	48700000	Gnb2l1:50Kb:7.2e-05:1.8e-06:2.2e+03:5.2e+03
chr11	48650000	48700000	Snord95:50Kb:7.2e-05:1.8e-06:2.2e+03:5.2e+03
chr11	48650000	48700000	Snord96a:50Kb:7.2e-05:1.8e-06:2.2e+03:5.2e+03
chr11	48650000	48700000	Trim41:50Kb:7.2e-05:1.8e-06:2.2e+03:5.2e+03
chr11	48650000	48700000	Trim7:50Kb:7.2e-05:1.8e-06:2.2e+03:5.2e+03
chr11	50250000	50300000	Adamts2:-150Kb:6.9e-05:1.7e-06:1e+03:1.8e+03
chr11	50650000	50700000	Zfp2:-50Kb:4.3e-07:1.1e-08:2.1e+03:3.4e+03
chr11	50650000	50700000	Zfp354b:-50Kb:4.3e-07:1.1e-08:2.1e+03:3.4e+03
chr11	50650000	50700000	Zfp454:-50Kb:4.3e-07:1.1e-08:2.1e+03:3.4e+03
chr11	50700000	50750000	Grm6:50Kb:4.3e-07:1.1e-08:2.1e+03:3.4e+03
chr11	50700000	50750000	Zfp879:50Kb:4.3e-07:1.1e-08:2.1e+03:3.4e+03
chr11	51400000	51450000	0610009B22Rik:-100Kb:3.2e-06:1.7e-07:1.3e+03:2.8e+03
chr11	51400000	51450000	D930048N14Rik:-50Kb:0:0:2.1e+03:5.4e+03
chr11	51400000	51450000	N4bp3:-50Kb:0:0:2.1e+03:5.4e+03
chr11	51450000	51500000	0610009B22Rik:-50Kb:1.8e-06:5e-08:2.1e+03:3.6e+03
chr11	51450000	51500000	Hnrnpab:50Kb:0:0:2.1e+03:5.4e+03
chr11	51450000	51500000	Nhp2:50Kb:0:0:2.1e+03:5.4e+03
chr11	51450000	51500000	Rmnd5b:50Kb:0:0:2.1e+03:5.4e+03
chr11	51500000	51550000	D930048N14Rik:50Kb:8.2e-07:4.2e-08:2.1e+03:3.6e+03
chr11	51500000	51550000	Hnrnpab:100Kb:2.2e-06:1.1e-07:1.3e+03:2.8e+03
chr11	51500000	51550000	N4bp3:50Kb:8.2e-07:4.2e-08:2.1e+03:3.6e+03
chr11	51500000	51550000	Nhp2:100Kb:2.2e-06:1.1e-07:1.3e+03:2.8e+03
chr11	51500000	51550000	Rmnd5b:100Kb:2.2e-06:1.1e-07:1.3e+03:2.8e+03
chr11	52000000	52050000	Vdac1:-150Kb:7.5e-06:2.1e-07:1.2e+03:2.7e+03
chr11	52150000	52200000	Olfr1371:150Kb:1.9e-06:5.6e-08:1.2e+03:2.7e+03
chr11	52150000	52200000	Skp1a:150Kb:1.9e-06:5.6e-08:1.2e+03:2.7e+03
chr11	53150000	53200000	Gdf9:-50Kb:8e-05:2e-06:2.3e+03:5.1e+03
chr11	53150000	53200000	Leap2:-50Kb:8e-05:2e-06:2.3e+03:5.1e+03
chr11	53150000	53200000	Uqcrq:-50Kb:8e-05:2e-06:2.3e+03:5.1e+03
chr11	53200000	53250000	Aff4:50Kb:8.1e-05:2e-06:2.3e+03:5.1e+03
chr11	58900000	58950000	2310033P09Rik:-100Kb:1.9e-06:5e-08:1.5e+03:2.6e+03
chr11	58900000	58950000	2610507I01Rik:-100Kb:1.9e-06:5e-08:1.5e+03:2.6e+03
chr11	58900000	58950000	Arf1:-100Kb:1.9e-06:5e-08:1.5e+03:2.6e+03
chr11	58900000	58950000	Guk1:-100Kb:1.9e-06:5e-08:1.5e+03:2.6e+03
chr11	58900000	58950000	Mrpl55:-100Kb:1.9e-06:5e-08:1.5e+03:2.6e+03
chr11	59000000	59050000	Obscn:100Kb:2.9e-06:7.8e-08:1.5e+03:2.6e+03
chr11	59100000	59150000	Jmjd4:-150Kb:1.8e-07:4.6e-09:1.2e+03:2.7e+03
chr11	59100000	59150000	Snap47:-150Kb:1.8e-07:4.6e-09:1.2e+03:2.7e+03
chr11	59100000	59150000	Zfp867:-150Kb:1.8e-07:4.6e-09:1.2e+03:2.7e+03
chr11	59250000	59300000	Wnt3a:150Kb:3.8e-12:1.1e-13:1.2e+03:2.7e+03
chr11	59250000	59300000	Wnt9a:150Kb:3.8e-12:1.1e-13:1.2e+03:2.7e+03
chr11	60450000	60500000	Alkbh5:100Kb:1.9e-12:5.3e-14:1.5e+03:4.2e+03
chr11	69450000	69500000	BC096441:-50Kb:5.1e-08:1.3e-09:4.3e+03:8.3e+03
chr11	69450000	69500000	Tnfsf12:-50Kb:5.1e-08:1.3e-09:4.3e+03:8.3e+03
chr11	69500000	69550000	Cd68:50Kb:4.9e-08:1.2e-09:4.3e+03:8.3e+03
chr11	69500000	69550000	Eif4a1:50Kb:4.9e-08:1.2e-09:4.3e+03:8.3e+03
chr11	69500000	69550000	Mir1934:50Kb:4.9e-08:1.2e-09:4.3e+03:8.3e+03
chr11	69500000	69550000	Mpdu1:50Kb:4.9e-08:1.2e-09:4.3e+03:8.3e+03
chr11	69500000	69550000	Senp3:50Kb:4.9e-08:1.2e-09:4.3e+03:8.3e+03
chr11	69500000	69550000	Sox15:50Kb:4.9e-08:1.2e-09:4.3e+03:8.3e+03
chr11	69500000	69550000	Tnfsf13:50Kb:4.9e-08:1.2e-09:4.3e+03:8.3e+03
chr11	69800000	69850000	Asgr1:-50Kb:6.8e-11:1.9e-12:1.1e+03:4e+03
chr11	69850000	69900000	Acadvl:50Kb:1.2e-10:3.3e-12:1.1e+03:4e+03
chr11	69850000	69900000	Dlg4:50Kb:1.2e-10:3.3e-12:1.1e+03:4e+03
chr11	69850000	69900000	Dvl2:50Kb:1.2e-10:3.3e-12:1.1e+03:4e+03
chr11	69850000	69900000	Gabarap:50Kb:1.2e-10:3.3e-12:1.1e+03:4e+03
chr11	69850000	69900000	Mir324:50Kb:1.2e-10:3.3e-12:1.1e+03:4e+03
chr11	69850000	69900000	Phf23:50Kb:1.2e-10:3.3e-12:1.1e+03:4e+03
chr11	70950000	71000000	Nlrp1c-ps:-100Kb:0:0:1.3e+03:5.4e+03
chr11	71000000	71050000	Nlrp1c-ps:-50Kb:0:0:2e+03:1e+04
chr11	71050000	71100000	Nlrp1a:100Kb:0:0:1.3e+03:5.4e+03
chr11	71050000	71100000	Nlrp1b:50Kb:0:0:2e+03:1e+04
chr11	72150000	72200000	Ggt6:-50Kb:0:0:2.4e+03:4.3e+03
chr11	72150000	72200000	Smtnl2:-50Kb:0:0:2.4e+03:4.3e+03
chr11	72200000	72250000	Tekt1:50Kb:0:0:2.4e+03:4.3e+03
chr11	72350000	72400000	Ankfy1:-150Kb:2.7e-08:7e-10:1.2e+03:2.4e+03
chr11	72500000	72550000	Spns3:150Kb:4.6e-08:1.5e-09:1.2e+03:2.4e+03
chr11	73600000	73650000	Olfr393:-50Kb:4.2e-07:1.3e-08:2e+03:3.4e+03
chr11	73650000	73700000	Olfr390:50Kb:4.7e-07:1.2e-08:2e+03:3.4e+03
chr11	73650000	73700000	Olfr391-ps:50Kb:4.7e-07:1.2e-08:2e+03:3.4e+03
chr11	73650000	73700000	Olfr392:50Kb:4.7e-07:1.2e-08:2e+03:3.4e+03
chr11	76050000	76100000	Nxn:-150Kb:1.9e-05:5.3e-07:1.3e+03:2.9e+03
chr11	76050000	76100000	Timm22:-150Kb:1.9e-05:5.3e-07:1.3e+03:2.9e+03
chr11	76150000	76200000	Glod4:100Kb:3.6e-07:9.1e-09:1.7e+03:3.4e+03
chr11	76150000	76200000	Rnmtl1:100Kb:3.6e-07:9.1e-09:1.7e+03:3.4e+03
chr11	76200000	76250000	Glod4:150Kb:6.2e-06:3.2e-07:1.3e+03:2.9e+03
chr11	76200000	76250000	Rnmtl1:150Kb:6.2e-06:3.2e-07:1.3e+03:2.9e+03
chr11	77600000	77650000	Phf12:-150Kb:4.1e-05:1.1e-06:1.4e+03:3.8e+03
chr11	78000000	78050000	2610507B11Rik:-50Kb:3.1e-10:1.6e-11:3e+03:6.4e+03
chr11	78000000	78050000	Sdf2:-50Kb:3.1e-10:1.6e-11:3e+03:6.4e+03
chr11	78000000	78050000	Supt6:-50Kb:3.1e-10:1.6e-11:3e+03:6.4e+03
chr11	78050000	78100000	Aldoc:-50Kb:3.9e-13:9.8e-15:3e+03:6.9e+03
chr11	78050000	78100000	Pigs:-50Kb:3.9e-13:9.8e-15:3e+03:6.9e+03
chr11	78050000	78100000	Proca1:50Kb:7e-10:1.8e-11:3e+03:6.4e+03
chr11	78050000	78100000	Rab34:50Kb:7e-10:1.8e-11:3e+03:6.4e+03
chr11	78050000	78100000	Spag5:-50Kb:3.9e-13:9.8e-15:3e+03:6.9e+03
chr11	78100000	78150000	2610507B11Rik:50Kb:4.3e-13:1.1e-14:3e+03:6.9e+03
chr11	78100000	78150000	Sdf2:50Kb:4.3e-13:1.1e-14:3e+03:6.9e+03
chr11	78100000	78150000	Supt6:50Kb:4.3e-13:1.1e-14:3e+03:6.9e+03
chr11	85050000	85100000	Ppm1d:-50Kb:5.8e-05:1.5e-06:2.3e+03:3.3e+03
chr11	86100000	86150000	Med13:-50Kb:1.2e-08:3.1e-10:2.3e+03:3.6e+03
chr11	93700000	93750000	Nme1:-100Kb:3.5e-05:8.9e-07:6:1.2e+03
chr11	93700000	93750000	Nme2:-100Kb:3.5e-05:8.9e-07:6:1.2e+03
chr11	93750000	93800000	Mbtd1:50Kb:0:0:6.9:2.4e+03
chr11	93750000	93800000	Utp18:50Kb:0:0:6.9:2.4e+03
chr11	93800000	93850000	Mbtd1:100Kb:2.1e-05:1.2e-06:6:1.2e+03
chr11	93800000	93850000	Utp18:100Kb:2.1e-05:1.2e-06:6:1.2e+03
chr11	93950000	94000000	Wfikkn2:-150Kb:2e-09:5.2e-11:1.5e+03:3.1e+03
chr11	101500000	101550000	Dhx8:-50Kb:5.6e-05:1.4e-06:3.7e+03:6.4e+03
chr11	101550000	101600000	Arl4d:50Kb:5.6e-05:1.4e-06:3.7e+03:6.4e+03
chr11	109150000	109200000	Wipi1:-300Kb:1.4e-06:3.8e-08:7.9e+02:2.1e+03
chr11	109300000	109350000	Wipi1:-150Kb:3.7e-05:2.1e-06:1.1e+03:2.3e+03
chr11	109450000	109500000	Rgs9:300Kb:1.6e-06:4.3e-08:7.9e+02:2.1e+03
chr11	116150000	116200000	Qrich2:-150Kb:4.2e-08:1.2e-09:1.8e+03:3.7e+03
chr11	116300000	116350000	Exoc7:150Kb:2.2e-08:5.8e-10:1.8e+03:3.7e+03
chr11	116300000	116350000	Foxj1:150Kb:2.2e-08:5.8e-10:1.8e+03:3.7e+03
chr11	116550000	116600000	1810032O08Rik:50Kb:9.3e-05:2.4e-06:3.1e+03:4.6e+03
chr11	116550000	116600000	Cygb:50Kb:9.3e-05:2.4e-06:3.1e+03:4.6e+03
chr11	116550000	116600000	Gm11744:50Kb:9.3e-05:2.4e-06:3.1e+03:4.6e+03
chr11	116550000	116600000	Snord1a:50Kb:9.3e-05:2.4e-06:3.1e+03:4.6e+03
chr11	116550000	116600000	Snord1b:50Kb:9.3e-05:2.4e-06:3.1e+03:4.6e+03
chr11	116550000	116600000	Snord1c:50Kb:9.3e-05:2.4e-06:3.1e+03:4.6e+03
chr11	116700000	116750000	2810008D09Rik:-200Kb:7.6e-07:2.2e-08:1.3e+03:3.2e+03
chr11	116850000	116900000	Mgat5b:100Kb:7.6e-08:2e-09:2e+03:3.9e+03
chr11	116900000	116950000	Jmjd6:200Kb:5.5e-08:1.4e-09:1.3e+03:3.2e+03
chr11	116900000	116950000	Mettl23:200Kb:5.5e-08:1.4e-09:1.3e+03:3.2e+03
chr11	116900000	116950000	Mfsd11:200Kb:5.5e-08:1.4e-09:1.3e+03:3.2e+03
chr11	116900000	116950000	Srsf2:200Kb:5.5e-08:1.4e-09:1.3e+03:3.2e+03
chr12	12800000	12850000	Mycn:-100Kb:2.8e-05:7.5e-07:1.4e+03:3.3e+03
chr12	16950000	17000000	Rock2:50Kb:2e-05:5.2e-07:1.9e+03:3.1e+03
chr12	22800000	22850000	2410018L13Rik:-150Kb:0:0:99:4.1e+03
chr12	23000000	23050000	2410018L13Rik:50Kb:0:0:2.1e+02:6.9e+03
chr12	24700000	24750000	9030624G23Rik:-50Kb:0:0:2.1e+02:5.8e+03
chr12	25700000	25750000	Id2:-50Kb:1.4e-05:3.3e-07:1.8e+03:3e+03
chr12	52700000	52750000	Scfd1:250Kb:6.9e-06:1.8e-07:7.4e+02:1.6e+03
chr12	53550000	53600000	Arhgap5:-50Kb:6.3e-05:1.6e-06:1.9e+03:3.1e+03
chr12	57600000	57650000	Nkx2-9:-100Kb:9.8e-10:2.7e-11:1.3e+03:3.4e+03
chr12	57700000	57750000	E030019B13Rik:100Kb:1.1e-09:3.3e-11:1.3e+03:3.4e+03
chr12	57700000	57750000	Nkx2-1:100Kb:1.1e-09:3.3e-11:1.3e+03:3.4e+03
chr12	58350000	58400000	Foxa1:-250Kb:1.6e-05:4.6e-07:7.8e+02:1.9e+03
chr12	60150000	60200000	Ctage5:-50Kb:0:0:0:2.4e+03
chr12	60200000	60250000	Mia2:50Kb:0:0:0:2.4e+03
chr12	60200000	60250000	Pnn:50Kb:0:0:0:2.4e+03
chr12	60200000	60250000	Trappc6b:50Kb:0:0:0:2.4e+03
chr12	60250000	60300000	Ctage5:50Kb:0:0:0:2.5e+03
chr12	60250000	60300000	Mia2:100Kb:7.7e-09:4e-10:0:1.7e+03
chr12	60250000	60300000	Pnn:100Kb:7.7e-09:4e-10:0:1.7e+03
chr12	60250000	60300000	Trappc6b:100Kb:7.7e-09:4e-10:0:1.7e+03
chr12	66050000	66100000	Fancm:-100Kb:0:0:0:2.2e+03
chr12	66050000	66100000	Fkbp3:-100Kb:0:0:0:2.2e+03
chr12	66050000	66100000	Prpf39:-50Kb:0:0:0:2.5e+03
chr12	66100000	66150000	Fam179b:50Kb:0:0:0:2.5e+03
chr12	66100000	66150000	Fancm:-50Kb:0:0:0:3e+03
chr12	66100000	66150000	Fkbp3:-50Kb:0:0:0:3e+03
chr12	66100000	66150000	Klhl28:50Kb:0:0:0:2.5e+03
chr12	66150000	66200000	Fam179b:100Kb:0:0:0:2.2e+03
chr12	66150000	66200000	Klhl28:100Kb:0:0:0:2.2e+03
chr12	66150000	66200000	Prpf39:50Kb:0:0:0:3e+03
chr12	70200000	70250000	9330151L19Rik:-50Kb:2.6e-10:1.1e-11:6.6e+02:2e+03
chr12	70200000	70250000	Dnaaf2:-50Kb:2.6e-10:1.1e-11:6.6e+02:2e+03
chr12	70200000	70250000	Lrr1:-50Kb:2.6e-10:1.1e-11:6.6e+02:2e+03
chr12	70200000	70250000	Mgat2:-50Kb:2.6e-10:1.1e-11:6.6e+02:2e+03
chr12	70200000	70250000	Rpl36al:-50Kb:2.6e-10:1.1e-11:6.6e+02:2e+03
chr12	70200000	70250000	Rps29:-50Kb:2.6e-10:1.1e-11:6.6e+02:2e+03
chr12	70300000	70350000	Klhdc2:-50Kb:2.5e-05:6.6e-07:2.2e+03:3.2e+03
chr12	70350000	70400000	Klhdc1:50Kb:2.6e-05:6.8e-07:2.2e+03:3.2e+03
chr12	70350000	70400000	Pole2:50Kb:2.6e-05:6.8e-07:2.2e+03:3.2e+03
chr12	70400000	70450000	9330151L19Rik:150Kb:2.6e-10:1.5e-11:1.2e+03:2.6e+03
chr12	70400000	70450000	Dnaaf2:150Kb:2.6e-10:1.5e-11:1.2e+03:2.6e+03
chr12	70400000	70450000	Lrr1:150Kb:2.6e-10:1.5e-11:1.2e+03:2.6e+03
chr12	70400000	70450000	Mgat2:150Kb:2.6e-10:1.5e-11:1.2e+03:2.6e+03
chr12	70400000	70450000	Rpl36al:150Kb:2.6e-10:1.5e-11:1.2e+03:2.6e+03
chr12	70400000	70450000	Rps29:150Kb:2.6e-10:1.5e-11:1.2e+03:2.6e+03
chr12	70900000	70950000	Atl1:-50Kb:7.5e-05:2e-06:2.2e+03:3.2e+03
chr12	70900000	70950000	Map4k5:-50Kb:7.5e-05:2e-06:2.2e+03:3.2e+03
chr12	70950000	71000000	4931403G20Rik:50Kb:6.5e-05:1.6e-06:2.2e+03:3.2e+03
chr12	71550000	71600000	Actr10:-450Kb:3.1e-05:8.6e-07:5.3e+02:1.8e+03
chr12	72000000	72050000	Tmx1:450Kb:1.7e-05:4.3e-07:5.3e+02:1.8e+03
chr12	88100000	88150000	2310044G17Rik:-150Kb:1.2e-10:3.2e-12:1.2e+03:4.1e+03
chr12	89100000	89150000	Gm5662:-400Kb:0:0:6e+02:9.6e+03
chr12	89100000	89150000	Gm7104:-400Kb:0:0:6e+02:9.6e+03
chr12	89250000	89300000	Gm21319:-50Kb:3.6e-09:1.9e-10:1.8e+03:6.4e+03
chr12	89350000	89400000	Gm21319:50Kb:0:0:1.8e+03:1.6e+04
chr12	89500000	89550000	Gm2016:400Kb:0:0:6e+02:9.6e+03
chr12	89500000	89550000	Gm2022:400Kb:0:0:6e+02:9.6e+03
chr12	101700000	101750000	Calm1:300Kb:9.7e-05:3e-06:6.7e+02:1.8e+03
chr12	101700000	101750000	Gm10433:300Kb:9.7e-05:3e-06:6.7e+02:1.8e+03
chr12	102150000	102200000	Ccdc88c:-100Kb:1.8e-09:6.3e-11:1.3e+03:3.1e+03
chr12	102150000	102200000	Mir1190:-100Kb:1.8e-09:6.3e-11:1.3e+03:3.1e+03
chr12	102200000	102250000	Ccdc88c:-50Kb:1.8e-09:9.2e-11:2e+03:3.8e+03
chr12	102200000	102250000	Mir1190:-50Kb:1.8e-09:9.2e-11:2e+03:3.8e+03
chr12	103700000	103750000	AK010878:-250Kb:6.9e-10:4.1e-11:7.9e+02:2.2e+03
chr12	103700000	103750000	Gm20604:-250Kb:6.9e-10:4.1e-11:7.9e+02:2.2e+03
chr12	103700000	103750000	Moap1:-250Kb:6.9e-10:4.1e-11:7.9e+02:2.2e+03
chr12	103700000	103750000	Tmem251:-250Kb:6.9e-10:4.1e-11:7.9e+02:2.2e+03
chr12	103700000	103750000	Ubr7:-250Kb:6.9e-10:4.1e-11:7.9e+02:2.2e+03
chr12	103750000	103800000	AK010878:-200Kb:5.8e-11:1.7e-12:8.8e+02:2.4e+03
chr12	103750000	103800000	Gm20604:-200Kb:5.8e-11:1.7e-12:8.8e+02:2.4e+03
chr12	103750000	103800000	Moap1:-200Kb:5.8e-11:1.7e-12:8.8e+02:2.4e+03
chr12	103750000	103800000	Tmem251:-200Kb:5.8e-11:1.7e-12:8.8e+02:2.4e+03
chr12	103750000	103800000	Ubr7:-200Kb:5.8e-11:1.7e-12:8.8e+02:2.4e+03
chr12	103950000	104000000	Chga:200Kb:1.4e-11:3.8e-13:8.8e+02:2.4e+03
chr12	103950000	104000000	Golga5:250Kb:6.8e-10:1.9e-11:7.9e+02:2.2e+03
chr12	104950000	105000000	Serpina1a:-150Kb:1.7e-13:9.2e-15:9.6e+02:3.7e+03
chr12	104950000	105000000	Serpina1c:-150Kb:1.7e-13:9.2e-15:9.6e+02:3.7e+03
chr12	104950000	105000000	Serpina1d:-50Kb:1.1e-10:5.5e-12:2.2e+03:4.7e+03
chr12	105000000	105050000	Serpina1a:-100Kb:2.8e-11:2.2e-12:1.3e+03:3.8e+03
chr12	105000000	105050000	Serpina1b:50Kb:6.8e-11:5.3e-12:2.2e+03:4.7e+03
chr12	105000000	105050000	Serpina1c:-100Kb:2.8e-11:2.2e-12:1.3e+03:3.8e+03
chr12	105000000	105050000	Serpina1e:-150Kb:2e-05:1.6e-06:9.6e+02:2.7e+03
chr12	105050000	105100000	Serpina1b:100Kb:8.6e-14:2.2e-15:1.3e+03:4.1e+03
chr12	105050000	105100000	Serpina1e:-100Kb:0:0:1.3e+03:5e+03
chr12	105100000	105150000	Serpina1b:150Kb:1.1e-13:5.8e-15:9.6e+02:3.7e+03
chr12	105100000	105150000	Serpina1d:100Kb:6.1e-11:1.6e-12:1.3e+03:3.8e+03
chr12	105100000	105150000	Serpina1e:-50Kb:0:0:2.2e+03:6.6e+03
chr12	105150000	105200000	Serpina1a:50Kb:0:0:2.2e+03:6.6e+03
chr12	105150000	105200000	Serpina1c:50Kb:0:0:2.2e+03:6.6e+03
chr12	105150000	105200000	Serpina1d:150Kb:1.3e-05:1e-06:9.6e+02:2.7e+03
chr12	109700000	109750000	Cyp46a1:150Kb:3.7e-05:9.6e-07:9.7e+02:2.5e+03
chr12	111650000	111700000	1700001K19Rik:-250Kb:2.6e-08:1.5e-09:1e+03:2.9e+03
chr12	111650000	111700000	B930059L03Rik:-150Kb:1.4e-05:3.8e-07:1.5e+03:2.8e+03
chr12	111650000	111700000	Dync1h1:-150Kb:1.4e-05:3.8e-07:1.5e+03:2.8e+03
chr12	111650000	111700000	Hsp90aa1:-250Kb:2.6e-08:1.5e-09:1e+03:2.9e+03
chr12	111800000	111850000	Ppp2r5c:150Kb:5.5e-06:4.8e-07:1.5e+03:2.8e+03
chr12	111850000	111900000	1700001K19Rik:-50Kb:0:0:2.9e+03:6.3e+03
chr12	111850000	111900000	Hsp90aa1:-50Kb:0:0:2.9e+03:6.3e+03
chr12	111850000	111900000	Ppp2r5c:200Kb:2e-07:1.2e-08:1.2e+03:2.8e+03
chr12	111900000	111950000	Ppp2r5c:250Kb:5.1e-10:1.5e-11:1e+03:2.9e+03
chr12	112650000	112700000	Gm266:-50Kb:2e-05:5e-07:2.9e+03:4.3e+03
chr12	114000000	114050000	Cep170b:50Kb:5.3e-05:1.4e-06:2.7e+03:3.9e+03
chr12	114000000	114050000	Pld4:50Kb:5.3e-05:1.4e-06:2.7e+03:3.9e+03
chr13	12700000	12750000	Gpr137b:-750Kb:0:0:1.5e+02:7e+03
chr13	13400000	13450000	Ero1lb:750Kb:0:0:1.5e+02:4.9e+03
chr13	13400000	13450000	Gpr137b-ps:700Kb:8.7e-11:4.6e-12:1.6e+02:3.6e+03
chr13	13450000	13500000	Gpr137b-ps:750Kb:0:0:1.5e+02:7e+03
chr13	19400000	19450000	Epdr1:-300Kb:1.4e-05:3.9e-07:5.8e+02:1.7e+03
chr13	19400000	19450000	Nme8:-350Kb:3.5e-07:2.1e-08:5.1e+02:1.7e+03
chr13	19400000	19450000	Sfrp4:-300Kb:1.4e-05:3.9e-07:5.8e+02:1.7e+03
chr13	19450000	19500000	Epdr1:-250Kb:3.9e-05:3.2e-06:6.8e+02:1.7e+03
chr13	19450000	19500000	Sfrp4:-250Kb:3.9e-05:3.2e-06:6.8e+02:1.7e+03
chr13	19500000	19550000	Epdr1:-200Kb:1.8e-05:9.9e-07:8.2e+02:1.9e+03
chr13	19500000	19550000	Sfrp4:-200Kb:1.8e-05:9.9e-07:8.2e+02:1.9e+03
chr13	20350000	20400000	Nme8:600Kb:1.3e-07:3.7e-09:4.4e+02:1.7e+03
chr13	21300000	21350000	Trim27:50Kb:2e-05:5.1e-07:3.8e+03:6.2e+03
chr13	21800000	21850000	Hist1h1b:-50Kb:0:0:3.8e+03:8.4e+03
chr13	21800000	21850000	Hist1h2an:-50Kb:0:0:3.8e+03:8.4e+03
chr13	21800000	21850000	Hist1h2bp:-50Kb:0:0:3.8e+03:8.4e+03
chr13	21800000	21850000	Hist1h3i:-50Kb:0:0:3.8e+03:8.4e+03
chr13	21850000	21900000	Hist1h2ai:50Kb:0:0:3.8e+03:8.4e+03
chr13	21850000	21900000	Hist1h2ak:50Kb:0:0:3.8e+03:8.4e+03
chr13	21850000	21900000	Hist1h2bl:50Kb:0:0:3.8e+03:8.4e+03
chr13	21850000	21900000	Hist1h2bm:50Kb:0:0:3.8e+03:8.4e+03
chr13	21850000	21900000	Hist1h2bn:50Kb:0:0:3.8e+03:8.4e+03
chr13	21850000	21900000	Hist1h3h:50Kb:0:0:3.8e+03:8.4e+03
chr13	21850000	21900000	Hist1h4j:50Kb:0:0:3.8e+03:8.4e+03
chr13	21850000	21900000	Hist1h4k:50Kb:0:0:3.8e+03:8.4e+03
chr13	21900000	21950000	Hist1h2ag:-200Kb:1.2e-06:3e-08:1e+03:3.9e+03
chr13	21900000	21950000	Hist1h2ah:-200Kb:1.2e-06:3e-08:1e+03:3.9e+03
chr13	21900000	21950000	Hist1h2bj:-200Kb:1.2e-06:3e-08:1e+03:3.9e+03
chr13	21900000	21950000	Hist1h2bk:-200Kb:1.2e-06:3e-08:1e+03:3.9e+03
chr13	21900000	21950000	Hist1h4i:-200Kb:1.2e-06:3e-08:1e+03:3.9e+03
chr13	21900000	21950000	Prss16:-200Kb:1.2e-06:3e-08:1e+03:3.9e+03
chr13	22100000	22150000	Hist1h2ao:200Kb:4.6e-07:1.2e-08:1e+03:3.9e+03
chr13	22100000	22150000	Hist1h2ap:200Kb:4.6e-07:1.2e-08:1e+03:3.9e+03
chr13	22100000	22150000	Hist1h2bq:200Kb:4.6e-07:1.2e-08:1e+03:3.9e+03
chr13	22100000	22150000	Hist1h2br:200Kb:4.6e-07:1.2e-08:1e+03:3.9e+03
chr13	22100000	22150000	Hist1h4m:200Kb:4.6e-07:1.2e-08:1e+03:3.9e+03
chr13	22100000	22150000	Hist1h4n:200Kb:4.6e-07:1.2e-08:1e+03:3.9e+03
chr13	23600000	23650000	Hist1h2ad:-50Kb:4.9e-07:1.3e-08:0:6e+03
chr13	23600000	23650000	Hist1h2ae:-50Kb:4.9e-07:1.3e-08:0:6e+03
chr13	23600000	23650000	Hist1h2bf:-50Kb:4.9e-07:1.3e-08:0:6e+03
chr13	23600000	23650000	Hist1h2bg:-50Kb:4.9e-07:1.3e-08:0:6e+03
chr13	23600000	23650000	Hist1h3d:-50Kb:4.9e-07:1.3e-08:0:6e+03
chr13	23600000	23650000	Hist1h3e:-50Kb:4.9e-07:1.3e-08:0:6e+03
chr13	23600000	23650000	Hist1h4d:-50Kb:4.9e-07:1.3e-08:0:6e+03
chr13	23650000	23700000	Hist1h1d:50Kb:5.3e-07:1.4e-08:0:6e+03
chr13	23650000	23700000	Hist1h2af:50Kb:5.3e-07:1.4e-08:0:6e+03
chr13	23650000	23700000	Hist1h2bh:50Kb:5.3e-07:1.4e-08:0:6e+03
chr13	23650000	23700000	Hist1h3f:50Kb:5.3e-07:1.4e-08:0:6e+03
chr13	23650000	23700000	Hist1h3g:50Kb:5.3e-07:1.4e-08:0:6e+03
chr13	23650000	23700000	Hist1h4f:50Kb:5.3e-07:1.4e-08:0:6e+03
chr13	23650000	23700000	Hist1h4h:50Kb:5.3e-07:1.4e-08:0:6e+03
chr13	23700000	23750000	Hist1h2ad:50Kb:7.9e-05:4.2e-06:0:4.8e+03
chr13	23700000	23750000	Hist1h2ae:50Kb:7.9e-05:4.2e-06:0:4.8e+03
chr13	23700000	23750000	Hist1h2bf:50Kb:7.9e-05:4.2e-06:0:4.8e+03
chr13	23700000	23750000	Hist1h2bg:50Kb:7.9e-05:4.2e-06:0:4.8e+03
chr13	23700000	23750000	Hist1h3d:50Kb:7.9e-05:4.2e-06:0:4.8e+03
chr13	23700000	23750000	Hist1h3e:50Kb:7.9e-05:4.2e-06:0:4.8e+03
chr13	23700000	23750000	Hist1h4d:50Kb:7.9e-05:4.2e-06:0:4.8e+03
chr13	27250000	27300000	Prl3b1:-50Kb:0:0:2.4e+03:5.1e+03
chr13	27300000	27350000	Prl3c1:50Kb:0:0:2.4e+03:5.1e+03
chr13	27750000	27800000	Prl7d1:-50Kb:6.8e-09:1.8e-10:2.4e+03:4.2e+03
chr13	27800000	27850000	Prl7a2:50Kb:9.7e-09:2.7e-10:2.4e+03:4.2e+03
chr13	30550000	30600000	Agtr1a:150Kb:1.1e-06:3.1e-08:9.5e+02:1.9e+03
chr13	37050000	37100000	F13a1:-50Kb:2.1e-06:6.3e-08:1.5e+03:2.6e+03
chr13	39800000	39850000	Tfap2a:-1000Kb:2.1e-12:6.3e-14:3.4e+02:2e+03
chr13	40950000	41000000	Pak1ip1:-100Kb:0:0:1.3e+03:3.1e+03
chr13	41000000	41050000	Pak1ip1:-50Kb:0:0:1.9e+03:3.6e+03
chr13	41050000	41100000	Gcnt2:100Kb:0:0:1.3e+03:3.1e+03
chr13	44700000	44750000	Jarid2:-100Kb:2e-05:1.3e-06:1.3e+03:2.3e+03
chr13	44750000	44800000	Jarid2:-50Kb:0:0:1.8e+03:4.2e+03
chr13	50200000	50250000	Gm906:-100Kb:4.1e-05:1.1e-06:1e+03:3.3e+03
chr13	50700000	50750000	Gm8765:-50Kb:0:0:1.4e+03:5.5e+03
chr13	50750000	50800000	Gm904:50Kb:0:0:1.4e+03:5.5e+03
chr13	53200000	53250000	Ror2:-150Kb:1.1e-08:2.8e-10:9.7e+02:2.3e+03
chr13	55700000	55750000	B230219D22Rik:-50Kb:0:0:1.3e+03:3.8e+03
chr13	55700000	55750000	Pcbd2:-100Kb:5.1e-13:1.5e-14:5.8e+02:2.9e+03
chr13	55700000	55750000	Txndc15:-100Kb:5.1e-13:1.5e-14:5.8e+02:2.9e+03
chr13	55750000	55800000	B4galt7:50Kb:0:0:1.3e+03:3.8e+03
chr13	55750000	55800000	Caml:50Kb:0:0:1.3e+03:3.8e+03
chr13	55750000	55800000	Ddx46:50Kb:0:0:1.3e+03:3.8e+03
chr13	55750000	55800000	Pcbd2:-50Kb:9.5e-09:5.6e-10:2.2e+03:4.1e+03
chr13	55750000	55800000	Txndc15:-50Kb:9.5e-09:5.6e-10:2.2e+03:4.1e+03
chr13	55800000	55850000	B230219D22Rik:50Kb:1.2e-08:7.2e-10:2.2e+03:4.1e+03
chr13	55800000	55850000	B4galt7:100Kb:3.2e-13:1.8e-14:5.8e+02:2.9e+03
chr13	55800000	55850000	Caml:100Kb:3.2e-13:1.8e-14:5.8e+02:2.9e+03
chr13	55800000	55850000	Ddx46:100Kb:3.2e-13:1.8e-14:5.8e+02:2.9e+03
chr13	56350000	56400000	Slc25a48:-150Kb:8e-06:2e-07:1.1e+03:2.5e+03
chr13	56500000	56550000	Cxcl14:150Kb:1.1e-05:2.9e-07:1.1e+03:2.5e+03
chr13	56500000	56550000	Neurog1:150Kb:1.1e-05:2.9e-07:1.1e+03:2.5e+03
chr13	59750000	59800000	4930528D03Rik:-50Kb:8.5e-05:2.2e-06:2e+03:3.1e+03
chr13	59750000	59800000	Spata31d1a:-50Kb:8.5e-05:2.2e-06:2e+03:3.1e+03
chr13	59750000	59800000	Spata31d1b:-50Kb:8.5e-05:2.2e-06:2e+03:3.1e+03
chr13	59750000	59800000	Spata31d1d:-50Kb:8.5e-05:2.2e-06:2e+03:3.1e+03
chr13	59800000	59850000	4921517D22Rik:50Kb:9.8e-05:2.5e-06:2e+03:3.1e+03
chr13	59800000	59850000	Golm1:50Kb:9.8e-05:2.5e-06:2e+03:3.1e+03
chr13	61950000	62000000	BC052688:100Kb:0:0:1.5e+03:2.1e+04
chr13	65700000	65750000	2410141K09Rik:-800Kb:2.1e-06:5.2e-08:3.2e+02:7.8e+03
chr13	67250000	67300000	Zfp456:-200Kb:3.7e-10:1e-11:7.8e+02:4.9e+03
chr13	67250000	67300000	Zfp953:-200Kb:3.7e-10:1e-11:7.8e+02:4.9e+03
chr13	67450000	67500000	Rsl1:200Kb:3e-07:7.9e-09:7.8e+02:4.9e+03
chr13	67450000	67500000	Zfp455:200Kb:3e-07:7.9e-09:7.8e+02:4.9e+03
chr13	69600000	69650000	Papd7:-50Kb:1e-05:8.6e-07:1.5e+03:2.3e+03
chr13	69650000	69700000	Nsun2:-100Kb:1.7e-09:9e-11:1.1e+03:2.1e+03
chr13	69650000	69700000	Srd5a1:-100Kb:1.7e-09:9e-11:1.1e+03:2.1e+03
chr13	69700000	69750000	Nsun2:-50Kb:6.6e-12:1.7e-13:1.5e+03:2.6e+03
chr13	69700000	69750000	Papd7:50Kb:7.3e-08:3e-09:1.5e+03:2.5e+03
chr13	69700000	69750000	Srd5a1:-50Kb:6.6e-12:1.7e-13:1.5e+03:2.6e+03
chr13	69750000	69800000	Papd7:100Kb:7.3e-08:4e-09:1.1e+03:2.1e+03
chr13	72950000	73000000	Gm20554:200Kb:5.3e-05:2.8e-06:7.7e+02:1.4e+03
chr13	72950000	73000000	Irx2:200Kb:5.3e-05:2.8e-06:7.7e+02:1.4e+03
chr13	73100000	73150000	Gm20554:350Kb:5.3e-05:2.7e-06:4.9e+02:1.1e+03
chr13	73100000	73150000	Irx2:350Kb:5.3e-05:2.7e-06:4.9e+02:1.1e+03
chr13	75900000	75950000	Ell2:100Kb:9.9e-05:2.5e-06:1.4e+03:2.3e+03
chr13	83650000	83700000	Mef2c:50Kb:5.7e-05:1.4e-06:2.1e+03:3.2e+03
chr13	84350000	84400000	C130071C03Rik:500Kb:1.9e-05:1.2e-06:7.9e+02:1.9e+03
chr13	84350000	84400000	Mir9-2:500Kb:1.9e-05:1.2e-06:7.9e+02:1.9e+03
chr13	84450000	84500000	C130071C03Rik:600Kb:1.9e-05:1.2e-06:7.8e+02:1.9e+03
chr13	84450000	84500000	Mir9-2:600Kb:1.9e-05:1.2e-06:7.8e+02:1.9e+03
chr13	86200000	86250000	Cox7c:50Kb:3.2e-05:8.4e-07:2.1e+03:3.1e+03
chr13	89800000	89850000	Vcan:-50Kb:9.1e-06:2.6e-07:1.9e+03:2.9e+03
chr13	93050000	93100000	Dhfr:-50Kb:4.3e-06:2.8e-07:5.1e+02:2.1e+03
chr13	93050000	93100000	Msh3:-50Kb:4.3e-06:2.8e-07:5.1e+02:2.1e+03
chr13	93100000	93150000	Ankrd34b:-50Kb:6.6e-08:1.9e-09:5.1e+02:2.2e+03
chr13	93150000	93200000	Dhfr:50Kb:4.3e-07:1.4e-08:5.1e+02:2.2e+03
chr13	93150000	93200000	Msh3:50Kb:4.3e-07:1.4e-08:5.1e+02:2.2e+03
chr13	93200000	93250000	Ankrd34b:50Kb:2.5e-06:1.4e-07:5.1e+02:2e+03
chr13	93200000	93250000	Fam151b:-50Kb:3.3e-10:1e-11:5.1e+02:2.5e+03
chr13	93300000	93350000	Serinc5:-50Kb:4.9e-05:2.9e-06:5.1e+02:1.8e+03
chr13	93400000	93450000	Serinc5:50Kb:5.4e-07:1.6e-08:5.1e+02:2.1e+03
chr13	112200000	112250000	Gpbp1:-50Kb:5.5e-07:1.5e-08:1.1e+03:2.4e+03
chr13	112500000	112550000	Gpbp1:250Kb:5.1e-05:2.7e-06:9e+02:2e+03
chr13	113050000	113100000	Map3k1:500Kb:1.4e-06:4.9e-08:5.6e+02:2e+03
chr14	10650000	10700000	Gm3833:-50Kb:2.1e-05:1.1e-06:1.8e+03:2.7e+03
chr14	10750000	10800000	Gm3833:50Kb:1.3e-05:3.4e-07:1.8e+03:2.7e+03
chr14	13200000	13250000	Fezf2:50Kb:2.1e-06:5.4e-08:1.8e+03:2.9e+03
chr14	20450000	20500000	Gm5458:50Kb:6.1e-08:1.5e-09:0:2e+03
chr14	24950000	25000000	Dlg5:-100Kb:2.7e-10:6.9e-12:1.2e+03:2.4e+03
chr14	25000000	25050000	Dlg5:-50Kb:3.6e-05:1.9e-06:2e+03:2.8e+03
chr14	25350000	25400000	Polr3a:50Kb:4.9e-06:1.3e-07:1.5e+03:2.4e+03
chr14	25350000	25400000	Rps24:50Kb:4.9e-06:1.3e-07:1.5e+03:2.4e+03
chr14	28250000	28300000	Ccdc66:-50Kb:5.5e-05:1.4e-06:2.2e+03:3.4e+03
chr14	32450000	32500000	Dph3:-400Kb:1.6e-05:4.2e-07:5.6e+02:1.8e+03
chr14	32450000	32500000	Oxnad1:-400Kb:1.6e-05:4.2e-07:5.6e+02:1.8e+03
chr14	35100000	35150000	Fam25c:-50Kb:1e-05:2.9e-07:2.3e+03:3.7e+03
chr14	35100000	35150000	Gm3219:-50Kb:1e-05:2.9e-07:2.3e+03:3.7e+03
chr14	35100000	35150000	Mmrn2:-50Kb:1e-05:2.9e-07:2.3e+03:3.7e+03
chr14	35100000	35150000	Sncg:-50Kb:1e-05:2.9e-07:2.3e+03:3.7e+03
chr14	35150000	35200000	Fam35a:50Kb:1.2e-05:3e-07:2.3e+03:3.7e+03
chr14	35150000	35200000	Glud1:50Kb:1.2e-05:3e-07:2.3e+03:3.7e+03
chr14	35550000	35600000	Ldb3:150Kb:7.4e-09:2e-10:1.2e+03:3e+03
chr14	35550000	35600000	Opn4:150Kb:7.4e-09:2e-10:1.2e+03:3e+03
chr14	37850000	37900000	2610528A11Rik:-50Kb:0:0:0:2.3e+03
chr14	37850000	37900000	Cdhr1:-50Kb:0:0:0:2.3e+03
chr14	37850000	37900000	Ghitm:-50Kb:0:0:0:2.3e+03
chr14	37900000	37950000	Lrit1:50Kb:0:0:0:2.3e+03
chr14	37900000	37950000	Lrit2:50Kb:0:0:0:2.3e+03
chr14	37900000	37950000	Rgr:50Kb:0:0:0:2.3e+03
chr14	43750000	43800000	Gm10377:100Kb:2e-10:5.1e-12:1.7e+03:6.5e+03
chr14	43850000	43900000	Gm10377:200Kb:1.2e-08:5.9e-10:7.7e+02:5.1e+03
chr14	45250000	45300000	BC061237:150Kb:1.9e-06:4.7e-08:1.1e+03:5.9e+03
chr14	50750000	50800000	Olfr722:250Kb:3.2e-05:9.9e-07:8.5e+02:2.6e+03
chr14	50750000	50800000	Olfr723:250Kb:3.2e-05:9.9e-07:8.5e+02:2.6e+03
chr14	52200000	52250000	Gm5800:-100Kb:1.4e-10:3.4e-12:1.8e+03:6.7e+03
chr14	55150000	55200000	4931414P19Rik:-50Kb:3e-05:1.5e-06:3.4e+03:5.1e+03
chr14	55150000	55200000	Mir686:-50Kb:3e-05:1.5e-06:3.4e+03:5.1e+03
chr14	55150000	55200000	Psmb11:-50Kb:3e-05:1.5e-06:3.4e+03:5.1e+03
chr14	55150000	55200000	Psmb5:-50Kb:3e-05:1.5e-06:3.4e+03:5.1e+03
chr14	55200000	55250000	4930579G18Rik:-50Kb:2.7e-07:7.7e-09:3.4e+03:5.4e+03
chr14	55200000	55250000	Ajuba:50Kb:5.5e-05:1.4e-06:3.4e+03:5.1e+03
chr14	55200000	55250000	Cdh24:-50Kb:2.7e-07:7.7e-09:3.4e+03:5.4e+03
chr14	55200000	55250000	Haus4:50Kb:5.5e-05:1.4e-06:3.4e+03:5.1e+03
chr14	55250000	55300000	4931414P19Rik:50Kb:4.4e-07:1.1e-08:3.4e+03:5.4e+03
chr14	55250000	55300000	Mir686:50Kb:4.4e-07:1.1e-08:3.4e+03:5.4e+03
chr14	55250000	55300000	Psmb11:50Kb:4.4e-07:1.1e-08:3.4e+03:5.4e+03
chr14	55250000	55300000	Psmb5:50Kb:4.4e-07:1.1e-08:3.4e+03:5.4e+03
chr14	56400000	56450000	Nynrin:-50Kb:1.8e-09:4.5e-11:3.7e+03:6.1e+03
chr14	56450000	56500000	Adcy4:50Kb:1.4e-08:3.4e-10:3.7e+03:6.1e+03
chr14	56450000	56500000	Nfatc4:50Kb:1.4e-08:3.4e-10:3.7e+03:6.1e+03
chr14	56450000	56500000	Ripk3:50Kb:1.4e-08:3.4e-10:3.7e+03:6.1e+03
chr14	59750000	59800000	Phf11a:-150Kb:1.3e-05:3.4e-07:1.1e+03:2.1e+03
chr14	59900000	59950000	1700129C05Rik:150Kb:2.3e-05:6e-07:1.1e+03:2.1e+03
chr14	59900000	59950000	Gm5142:150Kb:2.3e-05:6e-07:1.1e+03:2.1e+03
chr14	60550000	60600000	Cdadc1:350Kb:4.4e-05:2.6e-06:7.3e+02:1.6e+03
chr14	60550000	60600000	Shisa2:350Kb:4.4e-05:2.6e-06:7.3e+02:1.6e+03
chr14	60600000	60650000	Cdadc1:400Kb:4.4e-05:2.2e-06:6.1e+02:1.5e+03
chr14	60600000	60650000	Shisa2:400Kb:4.4e-05:2.2e-06:6.1e+02:1.5e+03
chr14	61300000	61350000	C1qtnf9:-50Kb:1.6e-05:5.2e-07:2.1e+03:3.4e+03
chr14	67900000	67950000	Ebf2:50Kb:8e-05:6.9e-06:2.1e+03:3.1e+03
chr14	68150000	68200000	Ebf2:300Kb:8e-05:5.6e-06:8.8e+02:1.9e+03
chr14	68200000	68250000	Ebf2:350Kb:1.6e-05:4.6e-07:7.3e+02:1.9e+03
chr14	68250000	68300000	Cdca2:-50Kb:1.8e-08:4.8e-10:2.1e+03:3.5e+03
chr14	68250000	68300000	Kctd9:-50Kb:1.8e-08:4.8e-10:2.1e+03:3.5e+03
chr14	70900000	70950000	Epb4.9:-100Kb:5.2e-08:2.3e-09:1.9e+03:3.3e+03
chr14	70900000	70950000	Fgf17:-100Kb:5.2e-08:2.3e-09:1.9e+03:3.3e+03
chr14	70950000	71000000	Epb4.9:-50Kb:5.2e-08:2.8e-09:2.9e+03:4.3e+03
chr14	70950000	71000000	Fgf17:-50Kb:5.2e-08:2.8e-09:2.9e+03:4.3e+03
chr14	71000000	71050000	Fam160b2:50Kb:2.1e-07:5.2e-09:2.9e+03:4.3e+03
chr14	71000000	71050000	Hr:50Kb:2.1e-07:5.2e-09:2.9e+03:4.3e+03
chr14	71000000	71050000	Nudt18:50Kb:2.1e-07:5.2e-09:2.9e+03:4.3e+03
chr14	73900000	73950000	Sucla2:-50Kb:7.3e-05:1.9e-06:1.2e+03:2e+03
chr14	78650000	78700000	Fam216b:200Kb:1.6e-08:4.5e-10:8.3e+02:2e+03
chr14	84950000	85000000	9630013A20Rik:100Kb:4.6e-05:1.3e-06:1.2e+03:2.3e+03
chr14	102000000	102050000	Uchl3:-50Kb:3.8e-06:9.3e-08:0:2e+03
chr14	102050000	102100000	Commd6:50Kb:3.8e-06:9.3e-08:0:2e+03
chr14	102050000	102100000	Tbc1d4:50Kb:3.8e-06:9.3e-08:0:2e+03
chr14	106250000	106300000	4930449E01Rik:400Kb:4.8e-06:1.3e-07:5.9e+02:1.8e+03
chr14	106300000	106350000	4930449E01Rik:450Kb:1.5e-05:8.1e-07:5.5e+02:1.7e+03
chr14	115450000	115500000	4930505G20Rik:-350Kb:7.7e-05:2.1e-06:7e+02:1.6e+03
chr14	118950000	119000000	Cldn10:-200Kb:6.1e-06:1.7e-07:1e+03:1.9e+03
chr14	119050000	119100000	Abcc4:-50Kb:3.7e-05:9.1e-07:2.3e+03:3.2e+03
chr14	121250000	121300000	Ipo5:-50Kb:3.7e-12:9.5e-14:2.1e+03:3.6e+03
chr14	122650000	122700000	2610035F20Rik:-200Kb:1.2e-09:3.4e-11:8.5e+02:2.4e+03
chr14	122650000	122700000	Gm5089:-200Kb:1.2e-09:3.4e-11:8.5e+02:2.4e+03
chr14	122650000	122700000	Zic2:-200Kb:1.2e-09:3.4e-11:8.5e+02:2.4e+03
chr14	122650000	122700000	Zic5:-200Kb:1.2e-09:3.4e-11:8.5e+02:2.4e+03
chr14	122750000	122800000	2610035F20Rik:-100Kb:4.2e-05:3.6e-06:1.3e+03:2.4e+03
chr14	122750000	122800000	Gm5089:-100Kb:4.2e-05:3.6e-06:1.3e+03:2.4e+03
chr14	122750000	122800000	Zic2:-100Kb:4.2e-05:3.6e-06:1.3e+03:2.4e+03
chr14	122750000	122800000	Zic5:-100Kb:4.2e-05:3.6e-06:1.3e+03:2.4e+03
chr14	122800000	122850000	2610035F20Rik:-50Kb:4.2e-05:3.5e-06:2e+03:3.1e+03
chr14	122800000	122850000	Gm5089:-50Kb:4.2e-05:3.5e-06:2e+03:3.1e+03
chr14	122800000	122850000	Zic2:-50Kb:4.2e-05:3.5e-06:2e+03:3.1e+03
chr14	122800000	122850000	Zic5:-50Kb:4.2e-05:3.5e-06:2e+03:3.1e+03
chr15	3200000	3250000	Ccdc152:-50Kb:2.4e-05:6.4e-07:2.6e+03:3.6e+03
chr15	3250000	3300000	Sepp1:50Kb:2.1e-05:5.8e-07:2.6e+03:3.6e+03
chr15	5100000	5150000	Ptger4:-50Kb:2.6e-07:6.9e-09:2e+03:3.4e+03
chr15	5150000	5200000	Ttc33:50Kb:1.4e-07:3.7e-09:2e+03:3.4e+03
chr15	6700000	6750000	Rictor:50Kb:1.7e-06:4.4e-08:2.2e+03:3.4e+03
chr15	8050000	8100000	2410089E03Rik:-50Kb:1.3e-14:3.3e-16:2.7e+03:5.4e+03
chr15	8100000	8150000	Nup155:50Kb:2.7e-14:6.7e-16:2.7e+03:5.4e+03
chr15	33950000	34000000	Mtdh:-50Kb:3.4e-07:1.9e-08:1.9e+03:3.1e+03
chr15	34050000	34100000	Mtdh:50Kb:0:0:1.9e+03:3.9e+03
chr15	36600000	36650000	Pabpc1:100Kb:2.3e-06:6.7e-08:1.5e+03:2.8e+03
chr15	38200000	38250000	Azin1:-200Kb:0:0:1.1e+03:3.6e+03
chr15	38350000	38400000	Klf10:150Kb:4.8e-05:2.6e-06:1.3e+03:2.6e+03
chr15	38400000	38450000	Klf10:200Kb:0:0:1.1e+03:3.6e+03
chr15	54900000	54950000	Col14a1:-200Kb:4.5e-14:1.2e-15:8.1e+02:2.5e+03
chr15	54900000	54950000	Mrpl13:-450Kb:3.8e-09:1e-10:4.6e+02:1.8e+03
chr15	54900000	54950000	Mtbp:-450Kb:3.8e-09:1e-10:4.6e+02:1.8e+03
chr15	55100000	55150000	Deptor:200Kb:4.9e-14:1.3e-15:8.1e+02:2.5e+03
chr15	55100000	55150000	Dscc1:200Kb:4.9e-14:1.3e-15:8.1e+02:2.5e+03
chr15	55100000	55150000	Gm9920:200Kb:4.9e-14:1.3e-15:8.1e+02:2.5e+03
chr15	55100000	55150000	Mrpl13:-250Kb:8.5e-07:4.5e-08:8.5e+02:2e+03
chr15	55100000	55150000	Mtbp:-250Kb:8.5e-07:4.5e-08:8.5e+02:2e+03
chr15	55100000	55150000	Taf2:200Kb:4.9e-14:1.3e-15:8.1e+02:2.5e+03
chr15	55350000	55400000	Col14a1:250Kb:5.7e-07:3.1e-08:8.5e+02:2e+03
chr15	55350000	55400000	Deptor:450Kb:1.2e-09:6.3e-11:4.6e+02:1.8e+03
chr15	55350000	55400000	Dscc1:450Kb:1.2e-09:6.3e-11:4.6e+02:1.8e+03
chr15	55350000	55400000	Gm9920:450Kb:1.2e-09:6.3e-11:4.6e+02:1.8e+03
chr15	55350000	55400000	Taf2:450Kb:1.2e-09:6.3e-11:4.6e+02:1.8e+03
chr15	57750000	57800000	Fam83a:-50Kb:6.4e-11:2.8e-12:1.6e+03:3e+03
chr15	57800000	57850000	9130401M01Rik:-50Kb:1.3e-10:3.9e-12:1.6e+03:3e+03
chr15	57850000	57900000	Fam83a:50Kb:6.4e-11:3.8e-12:1.6e+03:3e+03
chr15	57900000	57950000	Atad2:-50Kb:3.6e-12:1e-13:1.8e+03:3.3e+03
chr15	57900000	57950000	Wdyhv1:-50Kb:3.6e-12:1e-13:1.8e+03:3.3e+03
chr15	57950000	58000000	Zhx1:50Kb:7.1e-12:1.9e-13:1.8e+03:3.3e+03
chr15	61800000	61850000	Pvt1:-50Kb:8.9e-07:2.6e-08:1.7e+03:3e+03
chr15	61850000	61900000	Myc:50Kb:2.2e-06:6e-08:1.7e+03:3e+03
chr15	61900000	61950000	Pvt1:50Kb:8.9e-07:4.5e-08:1.7e+03:3e+03
chr15	63000000	63050000	Gm20740:-300Kb:6.8e-06:1.8e-07:6.6e+02:1.5e+03
chr15	63600000	63650000	Gsdmc2:-50Kb:5.1e-14:1.3e-15:1.2e+03:2.4e+03
chr15	63600000	63650000	Gsdmcl1:-50Kb:5.1e-14:1.3e-15:1.2e+03:2.4e+03
chr15	63650000	63700000	1700065I16Rik:50Kb:1e-13:2.6e-15:1.2e+03:2.4e+03
chr15	63650000	63700000	Gsdmc:50Kb:1e-13:2.6e-15:1.2e+03:2.4e+03
chr15	63800000	63850000	Fam49b:-50Kb:2.3e-09:5.7e-11:1.6e+03:2.7e+03
chr15	72850000	72900000	Eif2c2:-150Kb:3.4e-05:9.7e-07:9.2e+02:1.7e+03
chr15	73600000	73650000	Ptp4a3:50Kb:3.3e-05:8.2e-07:1.4e+03:2.2e+03
chr15	74450000	74500000	4933427E11Rik:-50Kb:2e-11:5.2e-13:1.7e+03:3.2e+03
chr15	74450000	74500000	Arc:-50Kb:2e-11:5.2e-13:1.7e+03:3.2e+03
chr15	74450000	74500000	Jrk:-50Kb:2e-11:5.2e-13:1.7e+03:3.2e+03
chr15	74450000	74500000	Psca:-50Kb:2e-11:5.2e-13:1.7e+03:3.2e+03
chr15	74500000	74550000	Mroh4:50Kb:1.4e-11:3.4e-13:1.7e+03:3.2e+03
chr15	74750000	74800000	Ly6a:-50Kb:6.6e-08:1.7e-09:1.7e+03:3e+03
chr15	74750000	74800000	Ly6i:-50Kb:6.6e-08:1.7e-09:1.7e+03:3e+03
chr15	74800000	74850000	Ly6e:50Kb:1.7e-08:4.4e-10:1.7e+03:3e+03
chr15	77700000	77750000	Myh9:50Kb:3.1e-09:7.9e-11:2.4e+03:4.4e+03
chr15	88700000	88750000	Creld2:50Kb:3.6e-14:1e-15:2.8e+03:4.3e+03
chr15	88700000	88750000	Pim3:50Kb:3.6e-14:1e-15:2.8e+03:4.3e+03
chr15	88950000	89000000	Dennd6b:-50Kb:2.7e-09:7.4e-11:2.8e+03:4.2e+03
chr15	88950000	89000000	Plxnb2:-50Kb:2.7e-09:7.4e-11:2.8e+03:4.2e+03
chr15	88950000	89000000	Ppp6r2:-50Kb:2.7e-09:7.4e-11:2.8e+03:4.2e+03
chr15	89000000	89050000	Hdac10:50Kb:8.3e-10:2.2e-11:2.8e+03:4.2e+03
chr15	89000000	89050000	Mapk11:50Kb:8.3e-10:2.2e-11:2.8e+03:4.2e+03
chr15	89000000	89050000	Mapk12:50Kb:8.3e-10:2.2e-11:2.8e+03:4.2e+03
chr15	89000000	89050000	Tubgcp6:50Kb:8.3e-10:2.2e-11:2.8e+03:4.2e+03
chr15	89200000	89250000	BC090627:-50Kb:3.8e-06:1e-07:2.8e+03:4e+03
chr15	89200000	89250000	Chkb:-50Kb:3.8e-06:1e-07:2.8e+03:4e+03
chr15	89200000	89250000	Cpt1b:-50Kb:3.8e-06:1e-07:2.8e+03:4e+03
chr15	89200000	89250000	Mapk8ip2:-50Kb:3.8e-06:1e-07:2.8e+03:4e+03
chr15	89250000	89300000	Klhdc7b:50Kb:3.1e-06:8.3e-08:2.8e+03:4e+03
chr15	89250000	89300000	Odf3b:50Kb:3.1e-06:8.3e-08:2.8e+03:4e+03
chr15	89250000	89300000	Sco2:50Kb:3.1e-06:8.3e-08:2.8e+03:4e+03
chr15	89250000	89300000	Syce3:50Kb:3.1e-06:8.3e-08:2.8e+03:4e+03
chr15	89250000	89300000	Tymp:50Kb:3.1e-06:8.3e-08:2.8e+03:4e+03
chr15	94350000	94400000	Twf1:-50Kb:2.8e-11:7e-13:2.1e+03:4.3e+03
chr15	94400000	94450000	Irak4:50Kb:2.2e-11:5.5e-13:2.1e+03:4.3e+03
chr15	94400000	94450000	Pus7l:50Kb:2.2e-11:5.5e-13:2.1e+03:4.3e+03
chr15	96300000	96350000	Slc38a1:-150Kb:6.4e-05:3.5e-06:1.4e+03:2.5e+03
chr15	96350000	96400000	Slc38a1:-100Kb:4.9e-06:1.3e-07:1.7e+03:3e+03
chr15	96350000	96400000	Slc38a2:-150Kb:5.4e-06:1.5e-07:1.4e+03:2.7e+03
chr15	100650000	100700000	Fignl2:-200Kb:1.5e-06:4.1e-08:1.4e+03:2.7e+03
chr15	102750000	102800000	Itga5:-400Kb:0:0:3.8e+03:9.2e+03
chr15	102750000	102800000	Zfp385a:-400Kb:0:0:3.8e+03:9.2e+03
chr15	102800000	102850000	Cbx5:-250Kb:0:0:3.8e+03:9.2e+03
chr15	102800000	102850000	Copz1:-300Kb:0:0:3.8e+03:9.2e+03
chr15	102800000	102850000	Gm10052:-250Kb:0:0:3.8e+03:9.2e+03
chr15	102800000	102850000	Gm5643:-250Kb:0:0:3.8e+03:9.2e+03
chr15	102800000	102850000	Gpr84:-300Kb:0:0:3.8e+03:9.2e+03
chr15	102800000	102850000	Hnrnpa1:-250Kb:0:0:3.8e+03:9.2e+03
chr15	102800000	102850000	Mir148b:-300Kb:0:0:3.8e+03:9.2e+03
chr15	102800000	102850000	Nfe2:-250Kb:0:0:3.8e+03:9.2e+03
chr15	103000000	103050000	Itga5:-150Kb:9.6e-08:1e-08:1.5e+03:4.7e+03
chr15	103000000	103050000	Zfp385a:-150Kb:9.6e-08:1e-08:1.5e+03:4.7e+03
chr16	8450000	8500000	Carhsp1:-200Kb:6.2e-05:1.7e-06:9.3e+02:2.2e+03
chr16	8650000	8700000	Mettl22:200Kb:3.4e-05:8.8e-07:9.3e+02:2.2e+03
chr16	16300000	16350000	Rpl31-ps12:-500Kb:2.3e-07:6.1e-09:5e+02:1.7e+03
chr16	16300000	16350000	Spag6:-500Kb:2.3e-07:6.1e-09:5e+02:1.7e+03
chr16	16650000	16700000	Rpl31-ps12:-150Kb:9.1e-05:4.9e-06:1.1e+03:2e+03
chr16	16650000	16700000	Spag6:-150Kb:9.1e-05:4.9e-06:1.1e+03:2e+03
chr16	17000000	17050000	Mapk1:50Kb:1.8e-07:4.4e-09:2.2e+03:3.3e+03
chr16	20500000	20550000	Alg3:-100Kb:1.8e-08:4.9e-10:1.8e+03:4e+03
chr16	20500000	20550000	Camk2n2:-100Kb:1.8e-08:4.9e-10:1.8e+03:4e+03
chr16	20500000	20550000	Ece2:-100Kb:1.8e-08:4.9e-10:1.8e+03:4e+03
chr16	20500000	20550000	Mir1224:-100Kb:1.8e-08:4.9e-10:1.8e+03:4e+03
chr16	20600000	20650000	Abcf3:100Kb:1.6e-08:4.2e-10:1.8e+03:4e+03
chr16	20600000	20650000	Ap2m1:100Kb:1.6e-08:4.2e-10:1.8e+03:4e+03
chr16	20600000	20650000	Dvl3:100Kb:1.6e-08:4.2e-10:1.8e+03:4e+03
chr16	20600000	20650000	Eif4g1:-50Kb:7.3e-05:4e-06:2.7e+03:4.3e+03
chr16	20600000	20650000	Fam131a:-50Kb:7.3e-05:4e-06:2.7e+03:4.3e+03
chr16	20600000	20650000	Gm15760:100Kb:1.6e-08:4.2e-10:1.8e+03:4e+03
chr16	20600000	20650000	Psmd2:-50Kb:7.3e-05:4e-06:2.7e+03:4.3e+03
chr16	20600000	20650000	Snord66:-50Kb:7.3e-05:4e-06:2.7e+03:4.3e+03
chr16	20650000	20700000	Alg3:50Kb:7.8e-05:4.2e-06:2.7e+03:4.3e+03
chr16	20650000	20700000	Camk2n2:50Kb:7.8e-05:4.2e-06:2.7e+03:4.3e+03
chr16	20650000	20700000	Chrd:-50Kb:2.3e-07:6.9e-09:2.7e+03:4.8e+03
chr16	20650000	20700000	Clcn2:-50Kb:2.3e-07:6.9e-09:2.7e+03:4.8e+03
chr16	20650000	20700000	Ece2:50Kb:7.8e-05:4.2e-06:2.7e+03:4.3e+03
chr16	20650000	20700000	Mir1224:50Kb:7.8e-05:4.2e-06:2.7e+03:4.3e+03
chr16	20650000	20700000	Polr2h:-50Kb:2.3e-07:6.9e-09:2.7e+03:4.8e+03
chr16	20650000	20700000	Thpo:-50Kb:2.3e-07:6.9e-09:2.7e+03:4.8e+03
chr16	20700000	20750000	Eif4g1:50Kb:2.6e-07:7e-09:2.7e+03:4.8e+03
chr16	20700000	20750000	Fam131a:50Kb:2.6e-07:7e-09:2.7e+03:4.8e+03
chr16	20700000	20750000	Psmd2:50Kb:2.6e-07:7e-09:2.7e+03:4.8e+03
chr16	20700000	20750000	Snord66:50Kb:2.6e-07:7e-09:2.7e+03:4.8e+03
chr16	29800000	29850000	Hes1:-250Kb:8e-05:2.2e-06:9.6e+02:2.2e+03
chr16	36200000	36250000	BC117090:-100Kb:1.4e-06:7.3e-08:1.4e+03:3.8e+03
chr16	36300000	36350000	2010005H15Rik:100Kb:2.9e-06:7.7e-08:1.4e+03:3.8e+03
chr16	36300000	36350000	BC100530:-50Kb:1.5e-08:3.9e-10:2.3e+03:5.1e+03
chr16	36300000	36350000	Gm5416:100Kb:2.9e-06:7.7e-08:1.4e+03:3.8e+03
chr16	36350000	36400000	BC117090:50Kb:1.3e-08:3.4e-10:2.3e+03:5.1e+03
chr16	55950000	56000000	Pcnp:-50Kb:6.5e-07:1.7e-08:2e+03:4.2e+03
chr16	55950000	56000000	Trmt10c:-50Kb:6.5e-07:1.7e-08:2e+03:4.2e+03
chr16	56000000	56050000	2310061J03Rik:50Kb:6e-07:1.6e-08:2e+03:4.2e+03
chr16	56000000	56050000	Rpl24:50Kb:6e-07:1.6e-08:2e+03:4.2e+03
chr16	56000000	56050000	Zbtb11:50Kb:6e-07:1.6e-08:2e+03:4.2e+03
chr16	57100000	57150000	Nit2:-50Kb:2.4e-05:6.2e-07:2e+03:2.9e+03
chr16	57150000	57200000	Tomm70a:50Kb:2.7e-05:7.3e-07:2e+03:2.9e+03
chr16	57600000	57650000	Tbc1d23:400Kb:6e-05:1.7e-06:1.4e+02:1e+03
chr16	59450000	59500000	4930547E14Rik:-150Kb:3.6e-13:1.9e-14:0:2.3e+03
chr16	59450000	59500000	Arl6:-150Kb:3.6e-13:1.9e-14:0:2.3e+03
chr16	59450000	59500000	Crybg3:-100Kb:2.3e-13:1.8e-14:0:2.3e+03
chr16	59500000	59550000	1700022E09Rik:50Kb:0:0:0:2.9e+03
chr16	59500000	59550000	4930547E14Rik:-100Kb:1.8e-09:1.4e-10:0:1.9e+03
chr16	59500000	59550000	Arl6:-100Kb:1.8e-09:1.4e-10:0:1.9e+03
chr16	59500000	59550000	Crybg3:-50Kb:0:0:0:2.8e+03
chr16	59500000	59550000	Mina:50Kb:0:0:0:2.9e+03
chr16	59550000	59600000	1700022E09Rik:100Kb:1.8e-13:1.5e-14:0:2.3e+03
chr16	59550000	59600000	4930547E14Rik:-50Kb:1.3e-13:3.3e-15:0:2.3e+03
chr16	59550000	59600000	Arl6:-50Kb:1.3e-13:3.3e-15:0:2.3e+03
chr16	59550000	59600000	Mina:100Kb:1.8e-13:1.5e-14:0:2.3e+03
chr16	59600000	59650000	1700022E09Rik:150Kb:1.8e-13:1.4e-14:0:2.3e+03
chr16	59600000	59650000	Crybg3:50Kb:5.4e-14:2.8e-15:0:2.3e+03
chr16	59600000	59650000	Mina:150Kb:1.8e-13:1.4e-14:0:2.3e+03
chr16	62750000	62800000	Arl13b:-50Kb:0:0:0:2.1e+03
chr16	62750000	62800000	Stx19:-50Kb:0:0:0:2.1e+03
chr16	62800000	62850000	Nsun3:50Kb:0:0:0:2.1e+03
chr16	74450000	74500000	Robo2:50Kb:6.6e-06:1.8e-07:2.1e+03:3.1e+03
chr16	87400000	87450000	B130034C11Rik:-50Kb:1e-09:2.7e-11:2e+03:4.2e+03
chr16	87400000	87450000	Cct8:-50Kb:1e-09:2.7e-11:2e+03:4.2e+03
chr16	87400000	87450000	Usp16:-50Kb:1e-09:2.7e-11:2e+03:4.2e+03
chr16	87450000	87500000	Ltn1:50Kb:1.3e-09:3.2e-11:2e+03:4.2e+03
chr16	87450000	87500000	Rwdd2b:50Kb:1.3e-09:3.2e-11:2e+03:4.2e+03
chr16	93800000	93850000	Chaf1b:-50Kb:4.3e-10:1.2e-11:2.1e+03:4.8e+03
chr16	93850000	93900000	Morc3:50Kb:3.3e-10:9e-12:2.1e+03:4.8e+03
chr16	93900000	93950000	Cldn14:-100Kb:3.1e-06:8e-08:1.3e+03:4.4e+03
chr16	95800000	95850000	1600002D24Rik:-350Kb:1.7e-05:5.1e-07:6.5e+02:1.7e+03
chr16	96200000	96250000	Brwd1:-100Kb:8.6e-07:4.7e-08:1.3e+03:2.4e+03
chr16	96200000	96250000	Hmgn1:-100Kb:8.6e-07:4.7e-08:1.3e+03:2.4e+03
chr16	96200000	96250000	Wrb:-150Kb:8.6e-05:2.3e-06:1e+03:2e+03
chr16	96250000	96300000	Brwd1:-50Kb:1.3e-09:3.6e-11:2e+03:3.4e+03
chr16	96250000	96300000	Hmgn1:-50Kb:1.3e-09:3.6e-11:2e+03:3.4e+03
chr16	96250000	96300000	Psmg1:50Kb:0:0:2e+03:4.9e+03
chr16	96300000	96350000	Psmg1:100Kb:8.3e-07:4.9e-08:1.3e+03:2.4e+03
chr16	96350000	96400000	Psmg1:150Kb:3.2e-05:2.8e-06:1e+03:2e+03
chr17	3000000	3050000	Pisd-ps2:-50Kb:2.8e-08:1.5e-09:2.4e+03:3.5e+03
chr17	3050000	3100000	Scaf8:-50Kb:1.6e-08:8.3e-10:2.4e+03:3.5e+03
chr17	3100000	3150000	Pisd-ps2:50Kb:1.8e-08:4.7e-10:2.4e+03:3.5e+03
chr17	3150000	3200000	Scaf8:50Kb:6.8e-13:1.8e-14:2.4e+03:3.8e+03
chr17	3850000	3900000	1700102H20Rik:300Kb:1.3e-06:3.9e-08:7.9e+02:1.9e+03
chr17	3850000	3900000	Tfb1m:300Kb:1.3e-06:3.9e-08:7.9e+02:1.9e+03
chr17	10550000	10600000	1700110C19Rik:50Kb:0:0:1.8e+03:3.6e+03
chr17	10550000	10600000	B930003M22Rik:50Kb:0:0:1.8e+03:3.6e+03
chr17	10550000	10600000	Qk:50Kb:0:0:1.8e+03:3.6e+03
chr17	10600000	10650000	1700110C19Rik:100Kb:4.9e-07:2.5e-08:1.3e+03:2.3e+03
chr17	10600000	10650000	B930003M22Rik:100Kb:4.9e-07:2.5e-08:1.3e+03:2.3e+03
chr17	10600000	10650000	Qk:100Kb:4.9e-07:2.5e-08:1.3e+03:2.3e+03
chr17	13550000	13600000	Gm11166:300Kb:0:0:8.2e+02:6.5e+03
chr17	13550000	13600000	Tcp10b:300Kb:0:0:8.2e+02:6.5e+03
chr17	13600000	13650000	Tcp10c:100Kb:0:0:1.4e+03:7.1e+03
chr17	13600000	13650000	Unc93a:300Kb:2.9e-09:7.4e-11:8.2e+02:4.2e+03
chr17	13750000	13800000	Gm10512:400Kb:2.5e-08:6.6e-10:7.2e+02:3.9e+03
chr17	15100000	15150000	Psmb1:-500Kb:1e-05:5.3e-07:3.1e+02:3.6e+03
chr17	15100000	15150000	Tbp:-500Kb:1e-05:5.3e-07:3.1e+02:3.6e+03
chr17	15150000	15200000	Psmb1:-450Kb:1.3e-08:3.5e-10:3.3e+02:4.5e+03
chr17	15150000	15200000	Tbp:-450Kb:1.3e-08:3.5e-10:3.3e+02:4.5e+03
chr17	15600000	15650000	2210404J11Rik:450Kb:2.1e-08:5.6e-10:3.3e+02:4.5e+03
chr17	15600000	15650000	9030025P20Rik:500Kb:2.7e-05:7.1e-07:3.1e+02:3.6e+03
chr17	15600000	15650000	Gm3417:450Kb:2.1e-08:5.6e-10:3.3e+02:4.5e+03
chr17	15600000	15650000	Gm3435:500Kb:2.7e-05:7.1e-07:3.1e+02:3.6e+03
chr17	15600000	15650000	Gm3448:450Kb:2.1e-08:5.6e-10:3.3e+02:4.5e+03
chr17	15600000	15650000	Tcte3:450Kb:2.1e-08:5.6e-10:3.3e+02:4.5e+03
chr17	18950000	19000000	Vmn2r96:250Kb:0:0:9.5e+02:3.4e+03
chr17	20550000	20600000	Vmn1r225:-50Kb:1.4e-06:3.7e-08:2.3e+03:4.1e+03
chr17	20550000	20600000	Vmn2r108:-50Kb:1.4e-06:3.7e-08:2.3e+03:4.1e+03
chr17	20600000	20650000	Vmn1r224:50Kb:1.6e-06:4e-08:2.3e+03:4.1e+03
chr17	21300000	21350000	Vmn1r227:450Kb:9.1e-07:2.4e-08:4.1e+02:2.3e+03
chr17	22250000	22300000	Gm4944:-100Kb:3e-08:9.4e-10:1.4e+03:4e+03
chr17	22400000	22450000	Zfp947:100Kb:7.2e-09:1.9e-10:1.4e+03:4.2e+03
chr17	23250000	23300000	Vmn2r-ps129:150Kb:8.7e-09:2.4e-10:1.1e+03:4.1e+03
chr17	23350000	23400000	Vmn2r-ps129:250Kb:1.2e-06:6.9e-08:8.1e+02:3.3e+03
chr17	34000000	34050000	B3galt4:-50Kb:0:0:2.8e+03:7.7e+03
chr17	34000000	34050000	H2-Ke2:-50Kb:0:0:2.8e+03:7.7e+03
chr17	34000000	34050000	Rgl2:-50Kb:0:0:2.8e+03:7.7e+03
chr17	34000000	34050000	Rps18:-50Kb:0:0:2.8e+03:7.7e+03
chr17	34000000	34050000	Tapbp:-50Kb:0:0:2.8e+03:7.7e+03
chr17	34000000	34050000	Vps52:-50Kb:0:0:2.8e+03:7.7e+03
chr17	34000000	34050000	Wdr46:-50Kb:0:0:2.8e+03:7.7e+03
chr17	34000000	34050000	Zbtb22:-50Kb:0:0:2.8e+03:7.7e+03
chr17	34050000	34100000	BC033916:50Kb:0:0:2.8e+03:7.7e+03
chr17	34050000	34100000	BC051226:50Kb:0:0:2.8e+03:7.7e+03
chr17	34050000	34100000	Daxx:50Kb:0:0:2.8e+03:7.7e+03
chr17	34050000	34100000	Kifc1:50Kb:0:0:2.8e+03:7.7e+03
chr17	38000000	38050000	Olfr128:-50Kb:1.4e-05:3.7e-07:2.1e+03:3.6e+03
chr17	38000000	38050000	Olfr761:-50Kb:1.4e-05:3.7e-07:2.1e+03:3.6e+03
chr17	38050000	38100000	Olfr127:50Kb:2.1e-05:5.4e-07:2.1e+03:3.6e+03
chr17	38350000	38400000	Olfr134:50Kb:2.7e-09:6.7e-11:2.1e+03:3.9e+03
chr17	38350000	38400000	Olfr135:50Kb:2.7e-09:6.7e-11:2.1e+03:3.9e+03
chr17	38650000	38700000	Gm20516:-100Kb:4.1e-09:1.1e-10:1.3e+03:3.3e+03
chr17	38750000	38800000	Gm20410:100Kb:2.7e-09:6.9e-11:1.3e+03:3.3e+03
chr17	45700000	45750000	Capn11:-50Kb:0:0:3.8e+03:7.7e+03
chr17	45750000	45800000	Gm7325:50Kb:0:0:3.8e+03:7.7e+03
chr17	45750000	45800000	Hsp90ab1:50Kb:0:0:3.8e+03:7.7e+03
chr17	45750000	45800000	Slc29a1:50Kb:0:0:3.8e+03:7.7e+03
chr17	45750000	45800000	Slc35b2:50Kb:0:0:3.8e+03:7.7e+03
chr17	45800000	45850000	Gm7325:100Kb:4.4e-05:2.4e-06:2.3e+03:4e+03
chr17	45800000	45850000	Hsp90ab1:100Kb:4.4e-05:2.4e-06:2.3e+03:4e+03
chr17	45800000	45850000	Slc29a1:100Kb:4.4e-05:2.4e-06:2.3e+03:4e+03
chr17	45800000	45850000	Slc35b2:100Kb:4.4e-05:2.4e-06:2.3e+03:4e+03
chr17	46900000	46950000	Gltscr1l:-50Kb:5.2e-08:1.3e-09:3.8e+03:5.7e+03
chr17	46950000	47000000	2310039H08Rik:50Kb:1.6e-07:4e-09:3.8e+03:5.7e+03
chr17	46950000	47000000	Ptcra:50Kb:1.6e-07:4e-09:3.8e+03:5.7e+03
chr17	46950000	47000000	Rpl7l1:50Kb:1.6e-07:4e-09:3.8e+03:5.7e+03
chr17	52750000	52800000	Kcnh8:50Kb:7e-08:2e-09:2e+03:3.4e+03
chr17	53650000	53700000	Sgol1:-150Kb:1.6e-05:4.2e-07:9.8e+02:2.5e+03
chr17	53800000	53850000	Pp2d1:150Kb:6.1e-05:1.6e-06:9.8e+02:2.5e+03
chr17	66350000	66400000	Ralbp1:150Kb:6.3e-05:1.9e-06:1.3e+03:2.3e+03
chr17	73100000	73150000	Alk:150Kb:3.9e-07:1e-08:9.6e+02:1.9e+03
chr17	73550000	73600000	Ypel5:400Kb:2.1e-05:5.5e-07:5.4e+02:1.3e+03
chr17	75200000	75250000	Ltbp1:-200Kb:2.9e-06:7.2e-08:9.9e+02:2.9e+03
chr17	85850000	85900000	Six3:-150Kb:0:0:1.1e+03:3.1e+03
chr17	85850000	85900000	Six3os1:-150Kb:0:0:1.1e+03:3.1e+03
chr17	87850000	87900000	1700011E24Rik:50Kb:5.5e-06:1.5e-07:2.2e+03:3.6e+03
chr17	87850000	87900000	Calm2:50Kb:5.5e-06:1.5e-07:2.2e+03:3.6e+03
chr17	87950000	88000000	1700011E24Rik:150Kb:1.2e-05:6.4e-07:1.3e+03:2.5e+03
chr17	87950000	88000000	Calm2:150Kb:1.2e-05:6.4e-07:1.3e+03:2.5e+03
chr18	7650000	7700000	Mpp7:50Kb:2.1e-06:5.2e-08:2.2e+03:3.3e+03
chr18	9750000	9800000	Ccny:300Kb:7.9e-07:2.2e-08:8.1e+02:2.4e+03
chr18	36000000	36050000	Cxxc5:50Kb:1.3e-14:3.3e-16:3e+03:5.3e+03
chr18	60700000	60750000	G630071F17Rik:-100Kb:6.4e-09:1.7e-10:1.6e+03:3.3e+03
chr18	60750000	60800000	G630071F17Rik:-50Kb:3.7e-05:2e-06:2.5e+03:3.8e+03
chr18	60800000	60850000	Myoz3:50Kb:7.5e-05:1.9e-06:2.5e+03:3.8e+03
chr18	60800000	60850000	Rbm22:100Kb:2e-09:5.2e-11:1.6e+03:3.3e+03
chr18	60800000	60850000	Synpo:50Kb:7.5e-05:1.9e-06:2.5e+03:3.8e+03
chr18	60850000	60900000	Rps14:-50Kb:2.5e-05:6.9e-07:2.3e+03:3.7e+03
chr18	60900000	60950000	Ndst1:50Kb:2.8e-05:7e-07:2.3e+03:3.7e+03
chr18	61700000	61750000	Gm20748:-50Kb:6.7e-08:1.6e-09:2.3e+03:4.1e+03
chr18	61750000	61800000	Csnk1a1:50Kb:1.6e-07:4.2e-09:2.3e+03:4.1e+03
chr18	65650000	65700000	Oacyl:-200Kb:4.8e-05:1.2e-06:1e+03:2.4e+03
chr18	65650000	65700000	Zfp532:-50Kb:1.9e-12:1e-13:2.2e+03:4.3e+03
chr18	65750000	65800000	Zfp532:50Kb:0:0:2.2e+03:4.9e+03
chr18	66550000	66600000	Gm9926:-100Kb:2.3e-08:6.1e-10:1.3e+03:3.2e+03
chr18	66550000	66600000	Pmaip1:-50Kb:6.2e-09:1.6e-10:2e+03:3.9e+03
chr18	66600000	66650000	Gm9926:-50Kb:2.2e-07:1.2e-08:2e+03:3.7e+03
chr18	66650000	66700000	Pmaip1:50Kb:3.1e-07:1.6e-08:2e+03:3.7e+03
chr18	67500000	67550000	Tubb6:-50Kb:2.7e-05:7e-07:2.5e+03:3.8e+03
chr18	67550000	67600000	B430212C06Rik:50Kb:4e-05:1.1e-06:2.5e+03:3.8e+03
chr18	67550000	67600000	Cidea:50Kb:4e-05:1.1e-06:2.5e+03:3.8e+03
chr18	67750000	67800000	Afg3l2:150Kb:1.5e-12:3.8e-14:1.3e+03:3.2e+03
chr18	67750000	67800000	Slmo1:150Kb:1.5e-12:3.8e-14:1.3e+03:3.2e+03
chr18	68000000	68050000	4930549G23Rik:50Kb:7.6e-09:2e-10:2.5e+03:4e+03
chr18	68000000	68050000	Cep192:50Kb:7.6e-09:2e-10:2.5e+03:4e+03
chr18	70600000	70650000	Poli:-50Kb:7.6e-05:1.9e-06:2.1e+03:3.4e+03
chr18	70650000	70700000	4930503L19Rik:50Kb:6.3e-05:1.7e-06:2.1e+03:3.4e+03
chr18	70650000	70700000	Stard6:50Kb:6.3e-05:1.7e-06:2.1e+03:3.4e+03
chr18	75450000	75500000	Smad7:-50Kb:4.1e-09:1.1e-10:2.2e+03:3.8e+03
chr18	75500000	75550000	2010010A06Rik:50Kb:5e-09:1.3e-10:2.2e+03:3.8e+03
chr18	77850000	77900000	4930465K10Rik:-100Kb:2.6e-06:6.9e-08:1.2e+03:3e+03
chr18	77850000	77900000	8030462N17Rik:-100Kb:2.6e-06:6.9e-08:1.2e+03:3e+03
chr18	80400000	80450000	Pqlc1:-50Kb:2.7e-10:8.2e-12:1.7e+03:2.9e+03
chr18	80450000	80500000	Hsbp1l1:50Kb:2.6e-10:7e-12:1.7e+03:2.9e+03
chr18	80450000	80500000	Txnl4a:50Kb:2.6e-10:7e-12:1.7e+03:2.9e+03
chr18	80500000	80550000	Pqlc1:50Kb:3.2e-06:2e-07:1.7e+03:2.6e+03
chr18	80650000	80700000	Nfatc1:-250Kb:3.1e-08:9e-10:7.5e+02:1.9e+03
chr18	80900000	80950000	Ctdp1:250Kb:1.9e-08:5.3e-10:7.5e+02:1.9e+03
chr18	82900000	82950000	4930592I03Rik:-150Kb:9.2e-11:2.4e-12:1.1e+03:2.7e+03
chr18	82900000	82950000	Zfp516:-150Kb:9.2e-11:2.4e-12:1.1e+03:2.7e+03
chr18	82950000	83000000	2210420H20Rik:50Kb:3e-11:2.6e-12:2.2e+03:3.8e+03
chr18	82950000	83000000	4930592I03Rik:-100Kb:1.3e-07:6.7e-09:1.4e+03:2.7e+03
chr18	82950000	83000000	Zfp516:-100Kb:1.3e-07:6.7e-09:1.4e+03:2.7e+03
chr18	83000000	83050000	2210420H20Rik:100Kb:2.7e-06:3.1e-07:1.4e+03:2.6e+03
chr18	83000000	83050000	4930592I03Rik:-50Kb:5.1e-05:4.1e-06:2.2e+03:3.2e+03
chr18	83000000	83050000	Zfp516:-50Kb:5.1e-05:4.1e-06:2.2e+03:3.2e+03
chr18	83050000	83100000	2210420H20Rik:150Kb:2.8e-11:1.6e-12:1.1e+03:2.7e+03
chr18	83100000	83150000	2210420H20Rik:200Kb:2.7e-14:7.8e-16:9e+02:2.8e+03
chr18	83100000	83150000	4930592I03Rik:50Kb:6.9e-05:7.3e-06:2.2e+03:3.2e+03
chr18	83100000	83150000	Zfp516:50Kb:6.9e-05:7.3e-06:2.2e+03:3.2e+03
chr18	84950000	85000000	Cndp1:150Kb:7.3e-06:1.8e-07:1.2e+03:2.3e+03
chr19	3050000	3100000	1700030N03Rik:-100Kb:0:0:0:3.5e+03
chr19	3100000	3150000	1700030N03Rik:-50Kb:0:0:0:3.3e+03
chr19	3200000	3250000	Ighmbp2:-50Kb:5.2e-09:1.5e-10:0:2e+03
chr19	3200000	3250000	Mrpl21:-50Kb:5.2e-09:1.5e-10:0:2e+03
chr19	3250000	3300000	Cpt1a:-50Kb:4.5e-07:1.1e-08:2.6e+02:2.1e+03
chr19	3300000	3350000	Ighmbp2:50Kb:8.4e-08:4.9e-09:2.6e+02:2.1e+03
chr19	3300000	3350000	Mrpl21:50Kb:8.4e-08:4.9e-09:2.6e+02:2.1e+03
chr19	4250000	4300000	Adrbk1:-50Kb:8.9e-09:2.4e-10:2.9e+03:4.3e+03
chr19	4300000	4350000	Ankrd13d:50Kb:7.9e-08:2.1e-09:2.9e+03:4.3e+03
chr19	4300000	4350000	Ssh3:50Kb:7.9e-08:2.1e-09:2.9e+03:4.3e+03
chr19	5750000	5800000	Frmd8:-100Kb:1.4e-07:3.5e-09:2.7e+03:5.8e+03
chr19	5750000	5800000	Slc25a45:-100Kb:1.4e-07:3.5e-09:2.7e+03:5.8e+03
chr19	5750000	5800000	Tigd3:-100Kb:1.4e-07:3.5e-09:2.7e+03:5.8e+03
chr19	5850000	5900000	Scyl1:100Kb:6e-09:1.5e-10:2.7e+03:5.8e+03
chr19	10600000	10650000	Cybasc3:-50Kb:9.5e-09:2.4e-10:2.8e+03:4.5e+03
chr19	10600000	10650000	Dak:-50Kb:9.5e-09:2.4e-10:2.8e+03:4.5e+03
chr19	10600000	10650000	Ddb1:-50Kb:9.5e-09:2.4e-10:2.8e+03:4.5e+03
chr19	10600000	10650000	Tmem138:-50Kb:9.5e-09:2.4e-10:2.8e+03:4.5e+03
chr19	10650000	10700000	Tmem216:50Kb:1.6e-08:4.2e-10:2.8e+03:4.5e+03
chr19	20450000	20500000	Aldh1a7:-350Kb:2.6e-08:8.1e-10:6.8e+02:2e+03
chr19	20550000	20600000	C730002L08Rik:-50Kb:5.6e-07:1.5e-08:2.1e+03:3.3e+03
chr19	20600000	20650000	E030003E18Rik:50Kb:5.9e-07:1.5e-08:2.1e+03:3.3e+03
chr19	20700000	20750000	Aldh1a1:50Kb:7e-05:1.8e-06:2.1e+03:3.1e+03
chr19	20800000	20850000	1500015L24Rik:350Kb:7.9e-08:2.2e-09:6.8e+02:2e+03
chr19	20800000	20850000	Anxa1:350Kb:7.9e-08:2.2e-09:6.8e+02:2e+03
chr19	23150000	23200000	Klf9:-50Kb:6.7e-07:1.7e-08:2.1e+03:4.7e+03
chr19	23150000	23200000	Mir1192:-50Kb:6.7e-07:1.7e-08:2.1e+03:4.7e+03
chr19	25550000	25600000	Dmrt3:-100Kb:4.1e-06:1.1e-07:1.4e+03:2.5e+03
chr19	25650000	25700000	Dmrt1:100Kb:2.5e-06:6.4e-08:1.4e+03:2.5e+03
chr19	34900000	34950000	Kif20b:-50Kb:5.7e-06:1.4e-07:2.1e+03:3.1e+03
chr19	34900000	34950000	Pank1:-50Kb:5.7e-06:1.4e-07:2.1e+03:3.1e+03
chr19	37550000	37600000	Hhex:50Kb:2.1e-05:5.4e-07:2.9e+03:3.9e+03
chr19	37950000	38000000	Cyp26a1:200Kb:9.5e-12:2.7e-13:1.1e+03:2.7e+03
chr19	37950000	38000000	Cyp26c1:200Kb:9.5e-12:2.7e-13:1.1e+03:2.7e+03
chr19	39400000	39450000	Cyp2c29:50Kb:3.8e-11:9.7e-13:2.1e+03:4.6e+03
chr19	44650000	44700000	Pax2:-150Kb:5.2e-05:2.8e-06:1.5e+03:2.7e+03
chr19	44700000	44750000	Pax2:-100Kb:5.2e-05:1.4e-06:1.9e+03:3.2e+03
chr19	50950000	51000000	Sorcs1:200Kb:5.6e-06:1.5e-07:9.6e+02:2e+03
chr19	55300000	55350000	Vti1a:-50Kb:2e-05:5.2e-07:1.8e+03:2.6e+03
chr19	55300000	55350000	Zdhhc6:-50Kb:2e-05:5.2e-07:1.8e+03:2.6e+03
chr19	55350000	55400000	Acsl5:50Kb:2e-05:4.9e-07:1.8e+03:2.6e+03
chr19	55350000	55400000	Gucy2g:50Kb:2e-05:4.9e-07:1.8e+03:2.6e+03
chr19	56800000	56850000	Casp7:350Kb:3.7e-06:1.1e-07:7.4e+02:1.7e+03
chr19	56800000	56850000	Nrap:350Kb:3.7e-06:1.1e-07:7.4e+02:1.7e+03
chr19	59500000	59550000	E330013P04Rik:-700Kb:2.8e-05:7.5e-07:5.4e+02:1.9e+03
chr19	60200000	60250000	Emx2:700Kb:6.8e-06:2.1e-07:5.4e+02:1.9e+03
chr19	60200000	60250000	Emx2os:700Kb:6.8e-06:2.1e-07:5.4e+02:1.9e+03
chr19	60850000	60900000	Csf2ra:-450Kb:1.1e-10:5.8e-12:2e+03:4.1e+03
chr2	3050000	3100000	Fam171a1:50Kb:0:0:0:3.5e+03
chr2	3100000	3150000	Fam171a1:100Kb:5.2e-11:3e-12:0:1.9e+03
chr2	4800000	4850000	Mcm10:-100Kb:7.9e-06:2.1e-07:1.3e+03:2.8e+03
chr2	4900000	4950000	Phyh:100Kb:2.9e-06:8e-08:1.3e+03:2.8e+03
chr2	4900000	4950000	Sephs1:100Kb:2.9e-06:8e-08:1.3e+03:2.8e+03
chr2	18000000	18050000	A930004D18Rik:50Kb:2.3e-07:6.9e-09:2.1e+03:3.7e+03
chr2	18000000	18050000	Mllt10:50Kb:2.3e-07:6.9e-09:2.1e+03:3.7e+03
chr2	18000000	18050000	Skida1:50Kb:2.3e-07:6.9e-09:2.1e+03:3.7e+03
chr2	26450000	26500000	Abo:-250Kb:7.5e-05:2e-06:6e+02:1.6e+03
chr2	26450000	26500000	Gm711:-300Kb:4.8e-05:1.3e-06:5.1e+02:1.6e+03
chr2	26450000	26500000	Med22:-300Kb:4.8e-05:1.3e-06:5.1e+02:1.6e+03
chr2	26450000	26500000	Rpl7a:-300Kb:4.8e-05:1.3e-06:5.1e+02:1.6e+03
chr2	26450000	26500000	Surf1:-300Kb:4.8e-05:1.3e-06:5.1e+02:1.6e+03
chr2	26450000	26500000	Surf2:-300Kb:4.8e-05:1.3e-06:5.1e+02:1.6e+03
chr2	26450000	26500000	Surf4:-300Kb:4.8e-05:1.3e-06:5.1e+02:1.6e+03
chr2	26450000	26500000	Surf6:-300Kb:4.8e-05:1.3e-06:5.1e+02:1.6e+03
chr2	26700000	26750000	Agpat2:250Kb:8.9e-05:5.2e-06:6e+02:1.6e+03
chr2	26700000	26750000	Fam69b:250Kb:8.9e-05:5.2e-06:6e+02:1.6e+03
chr2	26700000	26750000	Snhg7:250Kb:8.9e-05:5.2e-06:6e+02:1.6e+03
chr2	26700000	26750000	Snora17:250Kb:8.9e-05:5.2e-06:6e+02:1.6e+03
chr2	26700000	26750000	Snora43:250Kb:8.9e-05:5.2e-06:6e+02:1.6e+03
chr2	26750000	26800000	Agpat2:300Kb:8.9e-05:3.7e-06:5.1e+02:1.6e+03
chr2	26750000	26800000	Fam69b:300Kb:8.9e-05:3.7e-06:5.1e+02:1.6e+03
chr2	26750000	26800000	Snhg7:300Kb:8.9e-05:3.7e-06:5.1e+02:1.6e+03
chr2	26750000	26800000	Snora17:300Kb:8.9e-05:3.7e-06:5.1e+02:1.6e+03
chr2	26750000	26800000	Snora43:300Kb:8.9e-05:3.7e-06:5.1e+02:1.6e+03
chr2	29750000	29800000	Sptan1:-50Kb:4e-06:1e-07:0:4.1e+03
chr2	29800000	29850000	Gle1:50Kb:4e-06:1e-07:0:4.1e+03
chr2	34750000	34800000	Traf1:-50Kb:0:0:2.1e+03:3.6e+03
chr2	34800000	34850000	Phf19:50Kb:0:0:2.1e+03:3.6e+03
chr2	44650000	44700000	Gm13476:-300Kb:2.5e-05:7e-07:6.6e+02:1.6e+03
chr2	44650000	44700000	Zeb2:-300Kb:2.5e-05:7e-07:6.6e+02:1.6e+03
chr2	51950000	52000000	Rif1:50Kb:0:0:2.2e+03:5.6e+03
chr2	52950000	53000000	Stam2:350Kb:2.4e-12:6.4e-14:7.1e+02:2.5e+03
chr2	56950000	57000000	4930555B11Rik:-50Kb:2.8e-09:7.4e-11:1.9e+03:3.5e+03
chr2	56950000	57000000	BB557941:-50Kb:2.8e-09:7.4e-11:1.9e+03:3.5e+03
chr2	57000000	57050000	Gpd2:-50Kb:5.5e-05:1.5e-06:1.9e+03:3.1e+03
chr2	57000000	57050000	Nr4a2:50Kb:1.3e-08:3.6e-10:1.9e+03:3.5e+03
chr2	57050000	57100000	4930555B11Rik:50Kb:3.2e-05:1.7e-06:1.9e+03:3.1e+03
chr2	57050000	57100000	BB557941:50Kb:3.2e-05:1.7e-06:1.9e+03:3.1e+03
chr2	58150000	58200000	Gm13544:50Kb:3.7e-11:1e-12:1.9e+03:3.4e+03
chr2	59500000	59550000	Tanc1:50Kb:3.4e-10:9e-12:2.3e+03:3.7e+03
chr2	59550000	59600000	Tanc1:100Kb:1.3e-06:6.7e-08:1.5e+03:2.7e+03
chr2	66350000	66400000	Scn9a:-100Kb:4.5e-05:1.2e-06:1.2e+03:2.5e+03
chr2	71250000	71300000	Dlx1:-100Kb:7.9e-07:2e-08:1.8e+03:3.5e+03
chr2	71250000	71300000	Dlx1as:-100Kb:7.9e-07:2e-08:1.8e+03:3.5e+03
chr2	71250000	71300000	Dlx2:-100Kb:7.9e-07:2e-08:1.8e+03:3.5e+03
chr2	71350000	71400000	Metap1d:100Kb:8.9e-07:2.3e-08:1.8e+03:3.5e+03
chr2	74500000	74550000	1700109F18Rik:-50Kb:0:0:2.8e+03:7.5e+03
chr2	74500000	74550000	Hoxd3:-50Kb:0:0:2.8e+03:7.5e+03
chr2	74500000	74550000	Hoxd4:-50Kb:0:0:2.8e+03:7.5e+03
chr2	74500000	74550000	Mir10b:-50Kb:0:0:2.8e+03:7.5e+03
chr2	74550000	74600000	Hoxd10:50Kb:0:0:2.8e+03:7.5e+03
chr2	74550000	74600000	Hoxd11:50Kb:0:0:2.8e+03:7.5e+03
chr2	74550000	74600000	Hoxd12:50Kb:0:0:2.8e+03:7.5e+03
chr2	74550000	74600000	Hoxd13:50Kb:0:0:2.8e+03:7.5e+03
chr2	74550000	74600000	Hoxd8:50Kb:0:0:2.8e+03:7.5e+03
chr2	74550000	74600000	Hoxd9:50Kb:0:0:2.8e+03:7.5e+03
chr2	74800000	74850000	1700109F18Rik:250Kb:5.6e-08:3.3e-09:8.6e+02:2.7e+03
chr2	74800000	74850000	Hoxd3:250Kb:5.6e-08:3.3e-09:8.6e+02:2.7e+03
chr2	74800000	74850000	Hoxd4:250Kb:5.6e-08:3.3e-09:8.6e+02:2.7e+03
chr2	74800000	74850000	Mir10b:250Kb:5.6e-08:3.3e-09:8.6e+02:2.7e+03
chr2	74950000	75000000	Hoxd10:450Kb:7.5e-07:6.1e-08:5.6e+02:2.2e+03
chr2	74950000	75000000	Hoxd11:450Kb:7.5e-07:6.1e-08:5.6e+02:2.2e+03
chr2	74950000	75000000	Hoxd12:450Kb:7.5e-07:6.1e-08:5.6e+02:2.2e+03
chr2	74950000	75000000	Hoxd13:450Kb:7.5e-07:6.1e-08:5.6e+02:2.2e+03
chr2	74950000	75000000	Hoxd8:450Kb:7.5e-07:6.1e-08:5.6e+02:2.2e+03
chr2	74950000	75000000	Hoxd9:450Kb:7.5e-07:6.1e-08:5.6e+02:2.2e+03
chr2	79700000	79750000	Prdx6b:-400Kb:2.3e-05:6.2e-07:4.6e+02:1.5e+03
chr2	84550000	84600000	Serping1:-50Kb:4.8e-05:1.2e-06:2.5e+03:3.9e+03
chr2	84550000	84600000	Ube2l6:-50Kb:4.8e-05:1.2e-06:2.5e+03:3.9e+03
chr2	84600000	84650000	Clp1:50Kb:6.7e-05:1.7e-06:2.5e+03:3.9e+03
chr2	84600000	84650000	Mir130a:50Kb:6.7e-05:1.7e-06:2.5e+03:3.9e+03
chr2	84600000	84650000	Ypel4:50Kb:6.7e-05:1.7e-06:2.5e+03:3.9e+03
chr2	84600000	84650000	Zdhhc5:50Kb:6.7e-05:1.7e-06:2.5e+03:3.9e+03
chr2	85300000	85350000	4833423E24Rik:-50Kb:8.9e-05:2.2e-06:1.9e+03:3.2e+03
chr2	86400000	86450000	Olfr1086:-100Kb:9.7e-06:2.9e-07:1.4e+03:2.7e+03
chr2	86400000	86450000	Olfr1087:-100Kb:9.7e-06:2.9e-07:1.4e+03:2.7e+03
chr2	86500000	86550000	Olfr1082:100Kb:1.6e-05:4.3e-07:1.4e+03:2.7e+03
chr2	86500000	86550000	Olfr1094:-150Kb:7.3e-05:2e-06:1.3e+03:2.4e+03
chr2	86500000	86550000	Olfr1095:-150Kb:7.3e-05:2e-06:1.3e+03:2.4e+03
chr2	90500000	90550000	Agbl2:-100Kb:2.2e-08:5.7e-10:2.3e+02:3.6e+03
chr2	90500000	90550000	Fnbp4:-50Kb:8.6e-14:2.4e-15:4.3e+02:4.8e+03
chr2	90550000	90600000	Nup160:50Kb:1.2e-13:3.3e-15:4.3e+02:4.8e+03
chr2	90600000	90650000	Nup160:100Kb:1.5e-08:8.2e-10:2.3e+02:3.6e+03
chr2	101950000	102000000	Ldlrad3:-50Kb:2.5e-09:6.2e-11:1.7e+03:2.8e+03
chr2	103600000	103650000	4930547E08Rik:-50Kb:0:0:2.2e+03:4.5e+03
chr2	103650000	103700000	Caprin1:50Kb:0:0:2.2e+03:4.5e+03
chr2	103650000	103700000	Nat10:50Kb:0:0:2.2e+03:4.5e+03
chr2	104500000	104550000	Depdc7:-50Kb:6.4e-14:1.8e-15:2.2e+03:4.2e+03
chr2	104500000	104550000	Pin1-ps1:-50Kb:6.4e-14:1.8e-15:2.2e+03:4.2e+03
chr2	104500000	104550000	Tcp11l1:-50Kb:6.4e-14:1.8e-15:2.2e+03:4.2e+03
chr2	104800000	104850000	0610012H03Rik:-250Kb:7.5e-05:2.1e-06:7.2e+02:1.8e+03
chr2	105450000	105500000	Pax6:-50Kb:5.6e-05:1.5e-06:2e+03:3.1e+03
chr2	105450000	105500000	Pax6os1:-50Kb:5.6e-05:1.5e-06:2e+03:3.1e+03
chr2	109800000	109850000	Gm13939:50Kb:1.9e-07:4.7e-09:2e+03:3.1e+03
chr2	109800000	109850000	Lgr4:50Kb:1.9e-07:4.7e-09:2e+03:3.1e+03
chr2	113750000	113800000	A530058N18Rik:-50Kb:0:0:2e+03:3.8e+03
chr2	113750000	113800000	Gjd2:-50Kb:0:0:2e+03:3.8e+03
chr2	121000000	121050000	Ckmt1:-150Kb:5e-06:1.3e-07:1.4e+03:2.5e+03
chr2	121000000	121050000	Ppip5k1:-150Kb:5e-06:1.3e-07:1.4e+03:2.5e+03
chr2	121850000	121900000	Spg11:-50Kb:1.7e-08:4.3e-10:2.3e+03:3.7e+03
chr2	121900000	121950000	Eif3j1:50Kb:1.8e-08:5.7e-10:2.3e+03:3.7e+03
chr2	121900000	121950000	Eif3j2:50Kb:1.8e-08:5.7e-10:2.3e+03:3.7e+03
chr2	122250000	122300000	Gm14085:-50Kb:3.9e-06:9.9e-08:2.1e+03:3.4e+03
chr2	122300000	122350000	Bambi-ps1:50Kb:1.7e-06:9.3e-08:2.1e+03:3.4e+03
chr2	122300000	122350000	Slc28a2:50Kb:1.7e-06:9.3e-08:2.1e+03:3.4e+03
chr2	122350000	122400000	Bambi-ps1:100Kb:7.9e-12:2.2e-13:1.3e+03:3e+03
chr2	122350000	122400000	Slc28a2:100Kb:7.9e-12:2.2e-13:1.3e+03:3e+03
chr2	124850000	124900000	Myef2:-50Kb:2.6e-12:6.6e-14:1.7e+03:3.1e+03
chr2	124900000	124950000	Ctxn2:-50Kb:4.5e-09:1.1e-10:1.7e+03:2.9e+03
chr2	124900000	124950000	Slc12a1:-50Kb:4.5e-09:1.1e-10:1.7e+03:2.9e+03
chr2	124900000	124950000	Slc24a5:50Kb:7.1e-12:1.9e-13:1.7e+03:3.1e+03
chr2	124950000	125000000	Myef2:50Kb:2e-09:1e-10:1.7e+03:2.9e+03
chr2	129050000	129100000	A730036I17Rik:50Kb:2e-05:5.1e-07:2.4e+03:4e+03
chr2	129050000	129100000	AI847159:50Kb:2e-05:5.1e-07:2.4e+03:4e+03
chr2	129050000	129100000	Slc20a1:50Kb:2e-05:5.1e-07:2.4e+03:4e+03
chr2	132650000	132700000	Lrrn4:-50Kb:2.8e-09:9.8e-11:2.1e+03:3.4e+03
chr2	132700000	132750000	Crls1:50Kb:5.7e-09:1.5e-10:2.1e+03:3.4e+03
chr2	138000000	138050000	Btbd3:-50Kb:1.3e-06:3.4e-08:1.9e+03:3e+03
chr2	144100000	144150000	Mgme1:50Kb:6.2e-07:1.7e-08:2.3e+03:4e+03
chr2	144100000	144150000	Snord17:50Kb:6.2e-07:1.7e-08:2.3e+03:4e+03
chr2	144100000	144150000	Snx5:50Kb:6.2e-07:1.7e-08:2.3e+03:4e+03
chr2	148650000	148700000	Cst3:-50Kb:1.8e-05:5.1e-07:2.2e+03:3.1e+03
chr2	148700000	148750000	9230104L09Rik:50Kb:5.2e-05:1.3e-06:2.2e+03:3.1e+03
chr2	148700000	148750000	Cst9:50Kb:5.2e-05:1.3e-06:2.2e+03:3.1e+03
chr2	152450000	152500000	Bcl2l1:-200Kb:4.5e-05:1.2e-06:1.2e+03:2.6e+03
chr2	152450000	152500000	Tpx2:-200Kb:4.5e-05:1.2e-06:1.2e+03:2.6e+03
chr2	152650000	152700000	H13:200Kb:5.3e-07:1.4e-08:1.2e+03:2.6e+03
chr2	152650000	152700000	Rem1:200Kb:5.3e-07:1.4e-08:1.2e+03:2.6e+03
chr2	157150000	157200000	Src:-100Kb:1.9e-05:5e-07:1.6e+03:2.9e+03
chr2	157250000	157300000	Ghrh:100Kb:5e-07:1.3e-08:1.6e+03:2.9e+03
chr2	157250000	157300000	Manbal:100Kb:5e-07:1.3e-08:1.6e+03:2.9e+03
chr2	158250000	158300000	Ralgapb:50Kb:7.2e-05:1.8e-06:2e+03:3.2e+03
chr2	158250000	158300000	Snhg11:50Kb:7.2e-05:1.8e-06:2e+03:3.2e+03
chr2	158350000	158400000	Actr5:-100Kb:3.1e-06:8.6e-08:1.4e+03:2.6e+03
chr2	158350000	158400000	Mir3474:-100Kb:3.1e-06:8.6e-08:1.4e+03:2.6e+03
chr2	158350000	158400000	Ppp1r16b:-100Kb:3.1e-06:8.6e-08:1.4e+03:2.6e+03
chr2	160400000	160450000	Zhx3:-250Kb:2.1e-06:5.7e-08:7.7e+02:1.9e+03
chr2	160500000	160550000	Top1:50Kb:4.3e-09:1.2e-10:2.2e+03:3.6e+03
chr2	164600000	164650000	Ctsa:-50Kb:7.9e-05:2e-06:3e+03:4.8e+03
chr2	164600000	164650000	Neurl2:-50Kb:7.9e-05:2e-06:3e+03:4.8e+03
chr2	164600000	164650000	Pltp:-50Kb:7.9e-05:2e-06:3e+03:4.8e+03
chr2	164600000	164650000	Spata25:-50Kb:7.9e-05:2e-06:3e+03:4.8e+03
chr2	164650000	164700000	Acot8:50Kb:4.6e-05:1.2e-06:3e+03:4.8e+03
chr2	164650000	164700000	Snx21:50Kb:4.6e-05:1.2e-06:3e+03:4.8e+03
chr2	164650000	164700000	Tnnc2:50Kb:4.6e-05:1.2e-06:3e+03:4.8e+03
chr2	164650000	164700000	Zswim1:50Kb:4.6e-05:1.2e-06:3e+03:4.8e+03
chr2	164650000	164700000	Zswim3:50Kb:4.6e-05:1.2e-06:3e+03:4.8e+03
chr2	165600000	165650000	Zmynd8:-100Kb:2.5e-05:6.6e-07:1.9e+03:3.9e+03
chr2	170000000	170050000	Zfp217:50Kb:1.9e-06:4.7e-08:2.5e+03:5.4e+03
chr2	177000000	177050000	Etohi1:-750Kb:3.2e-07:9e-09:1.1e+02:3.6e+03
chr2	177300000	177350000	Gm14403:50Kb:0:0:0:6.1e+03
chr2	177550000	177600000	Gm14327:-50Kb:1.4e-05:3.5e-07:1.8e+03:4.9e+03
chr2	177600000	177650000	Gm14325:50Kb:1.3e-05:3.3e-07:1.8e+03:4.9e+03
chr2	177700000	177750000	Gm14326:50Kb:0:0:1.8e+03:8.2e+03
chr3	15450000	15500000	Gm9733:150Kb:8.9e-06:2.3e-07:1.1e+03:3.8e+03
chr3	15500000	15550000	Sirpb1a:100Kb:1.3e-06:3.3e-08:1.4e+03:4.2e+03
chr3	15650000	15700000	Sirpb1b:100Kb:3.9e-14:1e-15:1.4e+03:5.5e+03
chr3	35700000	35750000	Atp11b:50Kb:1.3e-10:3.3e-12:1.9e+03:3.4e+03
chr3	41400000	41450000	Phf17:50Kb:1.5e-13:3.9e-15:1.9e+03:3.5e+03
chr3	51000000	51050000	4930577N17Rik:-50Kb:0:0:0:3.1e+03
chr3	51000000	51050000	Elf2:-100Kb:5.9e-10:4.6e-11:0:2e+03
chr3	51050000	51100000	Ccrn4l:50Kb:0:0:0:3.1e+03
chr3	51050000	51100000	Elf2:-50Kb:0:0:0:2.7e+03
chr3	51100000	51150000	4930577N17Rik:50Kb:0:0:0:2.7e+03
chr3	51100000	51150000	Ccrn4l:100Kb:2.7e-10:2.2e-11:0:2e+03
chr3	51150000	51200000	4930577N17Rik:100Kb:2.8e-11:2.2e-12:0:2.1e+03
chr3	51150000	51200000	Ccrn4l:150Kb:4.2e-14:2.2e-15:0:2.4e+03
chr3	51150000	51200000	Elf2:50Kb:8.5e-15:4.4e-16:0:2.5e+03
chr3	52750000	52800000	Foxo1:700Kb:3.6e-06:1.2e-07:3.7e+02:1.9e+03
chr3	52800000	52850000	Nhlrc3:-450Kb:1.6e-05:5.1e-07:5.7e+02:1.3e+03
chr3	52800000	52850000	Proser1:-450Kb:1.6e-05:5.1e-07:5.7e+02:1.3e+03
chr3	52800000	52850000	Stoml3:-450Kb:1.6e-05:5.1e-07:5.7e+02:1.3e+03
chr3	67200000	67250000	Lxn:-50Kb:1.6e-05:8.3e-07:1.8e+03:2.7e+03
chr3	67250000	67300000	Gfm1:50Kb:4.3e-05:1.2e-06:1.8e+03:2.7e+03
chr3	67250000	67300000	Rarres1:-50Kb:7.3e-06:1.9e-07:1.8e+03:2.8e+03
chr3	67300000	67350000	Lxn:50Kb:3.7e-06:9.6e-08:1.8e+03:2.8e+03
chr3	68850000	68900000	Gm1647:-50Kb:1.9e-05:4.8e-07:1.8e+03:2.8e+03
chr3	68850000	68900000	Kpna4:-50Kb:1.9e-05:4.8e-07:1.8e+03:2.8e+03
chr3	70500000	70550000	Gm6634:-100Kb:2.6e-09:7.6e-11:1.2e+03:2.5e+03
chr3	70750000	70800000	Gm6634:150Kb:9.7e-06:5.6e-07:9.7e+02:1.9e+03
chr3	82100000	82150000	Asic5:300Kb:2e-07:5.4e-09:6.7e+02:1.7e+03
chr3	83950000	84000000	Trim2:-150Kb:1.7e-12:4.6e-14:1.3e+03:3e+03
chr3	84000000	84050000	Gm6525:50Kb:2.5e-12:1.3e-13:2.2e+03:3.8e+03
chr3	84000000	84050000	Mnd1:50Kb:2.5e-12:1.3e-13:2.2e+03:3.8e+03
chr3	84100000	84150000	Gm6525:150Kb:2e-12:5.5e-14:1.3e+03:3e+03
chr3	84100000	84150000	Mnd1:150Kb:2e-12:5.5e-14:1.3e+03:3e+03
chr3	84400000	84450000	Tmem154:-50Kb:1e-07:2.7e-09:1.8e+03:3.1e+03
chr3	93550000	93600000	Tdpoz1:100Kb:6.7e-07:1.8e-08:1.6e+02:4.8e+03
chr3	93550000	93600000	Tdpoz2:100Kb:6.7e-07:1.8e-08:1.6e+02:4.8e+03
chr3	93700000	93750000	Gm10697:-150Kb:0:0:1.1e+02:7.4e+03
chr3	93700000	93750000	Gm9125:-150Kb:0:0:1.1e+02:7.4e+03
chr3	93700000	93750000	Tdpoz5:-150Kb:0:0:1.1e+02:7.4e+03
chr3	93750000	93800000	Gm10697:-100Kb:0:0:1.6e+02:9.5e+03
chr3	93750000	93800000	Gm9125:-100Kb:0:0:1.6e+02:9.5e+03
chr3	93750000	93800000	Tdpoz5:-100Kb:0:0:1.6e+02:9.5e+03
chr3	98250000	98300000	Gm10681:-100Kb:1e-13:2.6e-15:1.4e+03:8.6e+03
chr3	98250000	98300000	Hsd3b4:-100Kb:1e-13:2.6e-15:1.4e+03:8.6e+03
chr3	102900000	102950000	Bcas2:-50Kb:7.2e-11:1.9e-12:2.4e+03:4.1e+03
chr3	102950000	103000000	Dennd2c:50Kb:8.4e-11:2.2e-12:2.4e+03:4.1e+03
chr3	103550000	103600000	Ap4b1:-50Kb:1e-05:2.6e-07:2.2e+03:3.6e+03
chr3	103550000	103600000	Bcl2l15:-50Kb:1e-05:2.6e-07:2.2e+03:3.6e+03
chr3	103550000	103600000	Dclre1b:-50Kb:1e-05:2.6e-07:2.2e+03:3.6e+03
chr3	103550000	103600000	Gm15471:-50Kb:1e-05:2.6e-07:2.2e+03:3.6e+03
chr3	103600000	103650000	Hipk1:50Kb:6.5e-06:1.7e-07:2.2e+03:3.6e+03
chr3	104550000	104600000	Mov10:-50Kb:4.3e-06:1.2e-07:1.8e+03:3.1e+03
chr3	104600000	104650000	Capza1:-50Kb:1e-05:5.5e-07:1.8e+03:3e+03
chr3	104600000	104650000	Fam19a3:50Kb:8.9e-06:2.6e-07:1.8e+03:3.1e+03
chr3	104600000	104650000	Ppm1j:50Kb:8.9e-06:2.6e-07:1.8e+03:3.1e+03
chr3	104600000	104650000	Rhoc:50Kb:8.9e-06:2.6e-07:1.8e+03:3.1e+03
chr3	104600000	104650000	St7l:-50Kb:1e-05:5.5e-07:1.8e+03:3e+03
chr3	104650000	104700000	Mov10:50Kb:1.4e-05:7.5e-07:1.8e+03:3e+03
chr3	104700000	104750000	Capza1:50Kb:2.7e-06:6.9e-08:1.8e+03:3.1e+03
chr3	104700000	104750000	St7l:50Kb:2.7e-06:6.9e-08:1.8e+03:3.1e+03
chr3	121000000	121050000	Slc44a3:-200Kb:6.1e-05:3.4e-06:1.1e+03:2.3e+03
chr3	121150000	121200000	Cnn3:50Kb:7.8e-05:1.9e-06:2.3e+03:3.5e+03
chr3	121450000	121500000	Slc44a3:250Kb:2.9e-07:7.9e-09:1.1e+03:2.6e+03
chr3	121800000	121850000	Arhgap29:150Kb:2.3e-09:6.4e-11:1.3e+03:3.1e+03
chr3	122000000	122050000	Fnbp1l:-300Kb:8.4e-11:2.6e-12:8.6e+02:2.6e+03
chr3	122200000	122250000	Fnbp1l:-100Kb:2.5e-05:1.5e-06:1.5e+03:2.7e+03
chr3	123950000	124000000	Snhg8:750Kb:1.4e-06:3.7e-08:3.5e+02:1.6e+03
chr3	123950000	124000000	Snora24:750Kb:1.4e-06:3.7e-08:3.5e+02:1.6e+03
chr3	124050000	124100000	Tram1l1:50Kb:1.7e-07:4.3e-09:2.1e+03:3.4e+03
chr3	129350000	129400000	Enpep:350Kb:1.5e-05:4.2e-07:5.1e+02:1.9e+03
chr3	129400000	129450000	Enpep:400Kb:3.3e-05:1.8e-06:4.3e+02:1.8e+03
chr3	132950000	133000000	Tet2:-250Kb:2.4e-08:6.3e-10:7.2e+02:1.9e+03
chr3	133000000	133050000	Tet2:-200Kb:1.8e-05:1.4e-06:8e+02:1.7e+03
chr3	133150000	133200000	Tet2:-50Kb:5.3e-06:2.8e-07:2e+03:2.9e+03
chr3	133200000	133250000	Ppa2:250Kb:8e-10:2.3e-11:7.2e+02:1.9e+03
chr3	137450000	137500000	Dnajb14:-50Kb:1.4e-06:3.7e-08:2e+03:3.1e+03
chr3	137450000	137500000	H2afz:-50Kb:1.4e-06:3.7e-08:2e+03:3.1e+03
chr3	142450000	142500000	Pkn2:-50Kb:4.5e-09:1.1e-10:2.1e+03:3.3e+03
chr3	144650000	144700000	Clca2:200Kb:0:0:9.2e+02:3.1e+03
chr3	153850000	153900000	Acadm:250Kb:1.9e-06:5.1e-08:7.9e+02:2.1e+03
chr3	153850000	153900000	Slc44a5:250Kb:1.9e-06:5.1e-08:7.9e+02:2.1e+03
chr3	155950000	156000000	4930570G19Rik:-250Kb:2.7e-07:8.3e-09:7.9e+02:1.8e+03
chr3	155950000	156000000	Negr1:-250Kb:2.7e-07:8.3e-09:7.9e+02:1.8e+03
chr3	157600000	157650000	Lrrc40:-50Kb:6.5e-06:1.7e-07:2.1e+03:3.5e+03
chr3	157600000	157650000	Srsf11:-50Kb:6.5e-06:1.7e-07:2.1e+03:3.5e+03
chr3	157650000	157700000	Ankrd13c:50Kb:8.9e-06:2.3e-07:2.1e+03:3.5e+03
chr4	32750000	32800000	Lyrm2:-100Kb:1.1e-05:6.1e-07:1.7e+03:3.3e+03
chr4	32800000	32850000	Casp8ap2:100Kb:1.9e-11:5.1e-13:1.7e+03:4.1e+03
chr4	32800000	32850000	Lyrm2:-50Kb:8.6e-06:2.5e-07:2.6e+03:4.3e+03
chr4	32800000	32850000	Mdn1:100Kb:1.9e-11:5.1e-13:1.7e+03:4.1e+03
chr4	41000000	41050000	Nol6:-50Kb:2.2e-05:6.1e-07:1.7e+03:4.1e+03
chr4	41000000	41050000	Ube2r2:-50Kb:2.2e-05:6.1e-07:1.7e+03:4.1e+03
chr4	41100000	41150000	Nol6:50Kb:3.9e-05:2.1e-06:1.7e+03:3.9e+03
chr4	41100000	41150000	Ube2r2:50Kb:3.9e-05:2.1e-06:1.7e+03:3.9e+03
chr4	41650000	41700000	Ccl27a:-50Kb:2.7e-05:1.4e-06:1.7e+03:4.2e+03
chr4	41650000	41700000	Galt:-50Kb:2.7e-05:1.4e-06:1.7e+03:4.2e+03
chr4	41650000	41700000	Il11ra1:-50Kb:2.7e-05:1.4e-06:1.7e+03:4.2e+03
chr4	41700000	41750000	Arid3c:50Kb:6.6e-05:1.9e-06:1.7e+03:4.2e+03
chr4	41700000	41750000	Dctn3:50Kb:6.6e-05:1.9e-06:1.7e+03:4.2e+03
chr4	41700000	41750000	Rpp25l:50Kb:6.6e-05:1.9e-06:1.7e+03:4.2e+03
chr4	41700000	41750000	Sigmar1:50Kb:6.6e-05:1.9e-06:1.7e+03:4.2e+03
chr4	42050000	42100000	Ccl27a:350Kb:7.8e-07:2e-08:3.7e+02:3.3e+03
chr4	42050000	42100000	Galt:350Kb:7.8e-07:2e-08:3.7e+02:3.3e+03
chr4	42050000	42100000	Il11ra1:350Kb:7.8e-07:2e-08:3.7e+02:3.3e+03
chr4	43050000	43100000	Fam166b:-350Kb:2.3e-05:6.6e-07:4.4e+02:2e+03
chr4	46350000	46400000	Xpa:150Kb:5.9e-05:1.5e-06:1.1e+03:2e+03
chr4	46500000	46550000	Tbc1d2:-150Kb:2.2e-05:1.3e-06:1e+03:1.9e+03
chr4	46600000	46650000	Tbc1d2:-50Kb:1.9e-14:5.6e-16:1.9e+03:3.4e+03
chr4	46650000	46700000	Coro2a:50Kb:3.3e-14:8.9e-16:1.9e+03:3.4e+03
chr4	55000000	55050000	Zfp462:50Kb:3.8e-06:1e-07:1.8e+03:2.8e+03
chr4	55350000	55400000	Gm12505:-50Kb:8e-07:3.2e-08:1.9e+03:2.9e+03
chr4	55400000	55450000	Rad23b:50Kb:6.8e-07:3.6e-08:1.9e+03:2.9e+03
chr4	55450000	55500000	Gm12505:50Kb:8e-07:4.1e-08:1.9e+03:2.9e+03
chr4	55450000	55500000	Klf4:-50Kb:1.9e-05:5.3e-07:1.9e+03:2.8e+03
chr4	55450000	55500000	Rad23b:100Kb:6.8e-07:2.9e-08:1.3e+03:2.3e+03
chr4	57000000	57050000	Epb4.1l4b:-150Kb:7.5e-05:1.8e-06:1.2e+03:2.8e+03
chr4	57000000	57050000	Gm12530:-150Kb:7.5e-05:1.8e-06:1.2e+03:2.8e+03
chr4	57150000	57200000	Frrs1l:150Kb:6.2e-05:1.6e-06:1.2e+03:2.8e+03
chr4	57650000	57700000	Akap2:-200Kb:8e-05:6.4e-06:9.2e+02:1.9e+03
chr4	57750000	57800000	Akap2:-100Kb:2.6e-06:7e-08:1.4e+03:2.6e+03
chr4	57800000	57850000	Akap2:-50Kb:5.6e-05:3e-06:2.1e+03:3.1e+03
chr4	60100000	60150000	Mup1:-400Kb:0:0:50:4.8e+03
chr4	60400000	60450000	Mup1:-100Kb:0:0:2.5e+02:3.9e+03
chr4	60450000	60500000	Mup9:50Kb:0:0:3.9e+02:3.8e+03
chr4	60500000	60550000	Mup9:100Kb:0:0:2.5e+02:3.9e+03
chr4	61350000	61400000	Mup9:950Kb:0:0:58:3.7e+03
chr4	61650000	61700000	Mup21:-150Kb:2.8e-05:1.7e-06:1.9e+02:1.7e+03
chr4	61750000	61800000	Mup20:50Kb:4.7e-08:1.5e-09:3.9e+02:2.3e+03
chr4	61750000	61800000	Mup3:50Kb:4.7e-08:1.5e-09:3.9e+02:2.3e+03
chr4	61800000	61850000	Zfp37:-50Kb:2.7e-07:1.6e-08:3.9e+02:2.2e+03
chr4	61850000	61900000	Mup21:50Kb:4.7e-07:1.4e-08:3.9e+02:2.2e+03
chr4	61850000	61900000	Slc31a2:-50Kb:1.6e-10:4.6e-12:3.9e+02:2.6e+03
chr4	61900000	61950000	Zfp37:50Kb:1.5e-10:4.4e-12:3.9e+02:2.6e+03
chr4	64700000	64750000	Pappa:-50Kb:4e-05:1.1e-06:1.8e+03:2.9e+03
chr4	86450000	86500000	Acer2:-50Kb:1.9e-05:4.8e-07:0:2.2e+03
chr4	86450000	86500000	Rps6:-50Kb:1.9e-05:4.8e-07:0:2.2e+03
chr4	88250000	88300000	Gm13271:-150Kb:3.6e-12:2e-13:1e+03:2.9e+03
chr4	88250000	88300000	Gm13272:-150Kb:3.6e-12:2e-13:1e+03:2.9e+03
chr4	88250000	88300000	Gm13275:-150Kb:3.6e-12:2e-13:1e+03:2.9e+03
chr4	88250000	88300000	Gm13276:-150Kb:3.6e-12:2e-13:1e+03:2.9e+03
chr4	88250000	88300000	Gm13277:-150Kb:3.6e-12:2e-13:1e+03:2.9e+03
chr4	88250000	88300000	Gm13278:-150Kb:3.6e-12:2e-13:1e+03:2.9e+03
chr4	88250000	88300000	Gm13279:-150Kb:3.6e-12:2e-13:1e+03:2.9e+03
chr4	88250000	88300000	Gm13283:-150Kb:3.6e-12:2e-13:1e+03:2.9e+03
chr4	88250000	88300000	Gm13285:-150Kb:3.6e-12:2e-13:1e+03:2.9e+03
chr4	88250000	88300000	Gm13286:-150Kb:3.6e-12:2e-13:1e+03:2.9e+03
chr4	88250000	88300000	Gm13287:-150Kb:3.6e-12:2e-13:1e+03:2.9e+03
chr4	88250000	88300000	Gm13289:-150Kb:3.6e-12:2e-13:1e+03:2.9e+03
chr4	88250000	88300000	Gm13290:-150Kb:3.6e-12:2e-13:1e+03:2.9e+03
chr4	88250000	88300000	Ifnz:-150Kb:3.6e-12:2e-13:1e+03:2.9e+03
chr4	88300000	88350000	Gm13288:-150Kb:1.7e-05:4.3e-07:1e+03:2.3e+03
chr4	88300000	88350000	Ifna11:-150Kb:1.7e-05:4.3e-07:1e+03:2.3e+03
chr4	88300000	88350000	Ifna1:-150Kb:1.7e-05:4.3e-07:1e+03:2.3e+03
chr4	88300000	88350000	Ifna4:-150Kb:1.7e-05:4.3e-07:1e+03:2.3e+03
chr4	88300000	88350000	Ifna5:-150Kb:1.7e-05:4.3e-07:1e+03:2.3e+03
chr4	88300000	88350000	Ifna6:-150Kb:1.7e-05:4.3e-07:1e+03:2.3e+03
chr4	88300000	88350000	Ifna7:-150Kb:1.7e-05:4.3e-07:1e+03:2.3e+03
chr4	88350000	88400000	Gm13271:-50Kb:0:0:2.1e+03:4.3e+03
chr4	88350000	88400000	Gm13272:-50Kb:0:0:2.1e+03:4.3e+03
chr4	88350000	88400000	Gm13275:-50Kb:0:0:2.1e+03:4.3e+03
chr4	88350000	88400000	Gm13276:-50Kb:0:0:2.1e+03:4.3e+03
chr4	88350000	88400000	Gm13277:-50Kb:0:0:2.1e+03:4.3e+03
chr4	88350000	88400000	Gm13278:-50Kb:0:0:2.1e+03:4.3e+03
chr4	88350000	88400000	Gm13279:-50Kb:0:0:2.1e+03:4.3e+03
chr4	88350000	88400000	Gm13283:-50Kb:0:0:2.1e+03:4.3e+03
chr4	88350000	88400000	Gm13285:-50Kb:0:0:2.1e+03:4.3e+03
chr4	88350000	88400000	Gm13286:-50Kb:0:0:2.1e+03:4.3e+03
chr4	88350000	88400000	Gm13287:-50Kb:0:0:2.1e+03:4.3e+03
chr4	88350000	88400000	Gm13289:-50Kb:0:0:2.1e+03:4.3e+03
chr4	88350000	88400000	Gm13290:-50Kb:0:0:2.1e+03:4.3e+03
chr4	88350000	88400000	Ifnz:-50Kb:0:0:2.1e+03:4.3e+03
chr4	88400000	88450000	C87499:150Kb:6.8e-12:1.7e-13:1e+03:2.9e+03
chr4	88400000	88450000	Ifna13:150Kb:6.8e-12:1.7e-13:1e+03:2.9e+03
chr4	88400000	88450000	Klhl9:50Kb:0:0:2.1e+03:4.3e+03
chr4	88450000	88500000	Gm13280:150Kb:1.7e-05:4.5e-07:1e+03:2.3e+03
chr4	88450000	88500000	Ifna2:150Kb:1.7e-05:4.5e-07:1e+03:2.3e+03
chr4	88450000	88500000	Ifnab:150Kb:1.7e-05:4.5e-07:1e+03:2.3e+03
chr4	88700000	88750000	Gm13271:300Kb:5.8e-12:5e-13:7.8e+02:2.6e+03
chr4	88700000	88750000	Gm13272:300Kb:5.8e-12:5e-13:7.8e+02:2.6e+03
chr4	88700000	88750000	Gm13275:300Kb:5.8e-12:5e-13:7.8e+02:2.6e+03
chr4	88700000	88750000	Gm13276:300Kb:5.8e-12:5e-13:7.8e+02:2.6e+03
chr4	88700000	88750000	Gm13277:300Kb:5.8e-12:5e-13:7.8e+02:2.6e+03
chr4	88700000	88750000	Gm13278:300Kb:5.8e-12:5e-13:7.8e+02:2.6e+03
chr4	88700000	88750000	Gm13279:300Kb:5.8e-12:5e-13:7.8e+02:2.6e+03
chr4	88700000	88750000	Gm13283:300Kb:5.8e-12:5e-13:7.8e+02:2.6e+03
chr4	88700000	88750000	Gm13285:300Kb:5.8e-12:5e-13:7.8e+02:2.6e+03
chr4	88700000	88750000	Gm13286:300Kb:5.8e-12:5e-13:7.8e+02:2.6e+03
chr4	88700000	88750000	Gm13287:300Kb:5.8e-12:5e-13:7.8e+02:2.6e+03
chr4	88700000	88750000	Gm13289:300Kb:5.8e-12:5e-13:7.8e+02:2.6e+03
chr4	88700000	88750000	Gm13290:300Kb:5.8e-12:5e-13:7.8e+02:2.6e+03
chr4	88700000	88750000	Ifnz:300Kb:5.8e-12:5e-13:7.8e+02:2.6e+03
chr4	89000000	89050000	Cdkn2b:50Kb:3.5e-05:9.5e-07:2.1e+03:3.4e+03
chr4	96400000	96450000	Gm12695:-50Kb:9.1e-11:2.3e-12:1.9e+03:3.1e+03
chr4	101500000	101550000	Gm12789:-150Kb:4.1e-07:1.2e-08:9.2e+02:1.9e+03
chr4	101550000	101600000	B020004J07Rik:50Kb:1.2e-11:3.1e-13:1.8e+03:3e+03
chr4	101650000	101700000	B020004J07Rik:150Kb:1.8e-07:9.9e-09:9.2e+02:1.9e+03
chr4	102800000	102850000	Mier1:50Kb:9.6e-07:2.5e-08:1.9e+03:2.8e+03
chr4	102800000	102850000	Wdr78:50Kb:9.6e-07:2.5e-08:1.9e+03:2.8e+03
chr4	106000000	106050000	Usp24:50Kb:2.2e-05:5.9e-07:1.7e+03:2.8e+03
chr4	106100000	106150000	Dhcr24:-100Kb:1.9e-05:5.1e-07:1.5e+03:2.6e+03
chr4	106200000	106250000	Pcsk9:100Kb:1.8e-05:4.6e-07:1.5e+03:2.6e+03
chr4	106500000	106550000	Ssbp3:-50Kb:2.1e-08:5.4e-10:2.3e+03:3.9e+03
chr4	111550000	111600000	Skint7:-50Kb:8.5e-08:4.9e-09:1e+03:3e+03
chr4	111600000	111650000	Skint1:-50Kb:2.9e-06:1.7e-07:1e+03:2.8e+03
chr4	111600000	111650000	Skint8:50Kb:1.7e-07:4.9e-09:1e+03:3e+03
chr4	111600000	111650000	Slc5a9:50Kb:1.7e-07:4.9e-09:1e+03:3e+03
chr4	111650000	111700000	Skint7:50Kb:1.8e-06:1.6e-07:1e+03:2.8e+03
chr4	111700000	111750000	Skint1:50Kb:0:0:1e+03:4.3e+03
chr4	112250000	112300000	Skint7:650Kb:8.5e-08:4e-09:3.2e+02:2.4e+03
chr4	112950000	113000000	Skint11:-850Kb:1.9e-05:4.9e-07:2.9e+02:5.9e+03
chr4	112950000	113000000	Skint5:-700Kb:4.5e-15:1.1e-16:3.1e+02:1.1e+04
chr4	113650000	113700000	Skint6:700Kb:2.8e-12:7.2e-14:3.1e+02:1.1e+04
chr4	114300000	114350000	9130206I24Rik:-250Kb:3.2e-07:8.6e-09:7e+02:2.1e+03
chr4	114300000	114350000	Foxd2:-250Kb:3.2e-07:8.6e-09:7e+02:2.1e+03
chr4	114300000	114350000	Foxe3:-250Kb:3.2e-07:8.6e-09:7e+02:2.1e+03
chr4	116650000	116700000	Plk3:-150Kb:7.1e-05:2.1e-06:1.1e+03:2.5e+03
chr4	116650000	116700000	Rps8:-150Kb:7.1e-05:2.1e-06:1.1e+03:2.5e+03
chr4	116650000	116700000	Snord38a:-150Kb:7.1e-05:2.1e-06:1.1e+03:2.5e+03
chr4	116650000	116700000	Snord55:-150Kb:7.1e-05:2.1e-06:1.1e+03:2.5e+03
chr4	116700000	116750000	Btbd19:-50Kb:4.6e-05:1.2e-06:3.2e+03:4.7e+03
chr4	116700000	116750000	Ptch2:-50Kb:4.6e-05:1.2e-06:3.2e+03:4.7e+03
chr4	116700000	116750000	Tctex1d4:-50Kb:4.6e-05:1.2e-06:3.2e+03:4.7e+03
chr4	118050000	118100000	Tmem125:-150Kb:5.1e-05:2.7e-06:1.5e+03:2.8e+03
chr4	118100000	118150000	Tmem125:-100Kb:3.1e-05:8.1e-07:1.9e+03:3.3e+03
chr4	118200000	118250000	Cdc20:100Kb:3.5e-05:9e-07:1.9e+03:3.3e+03
chr4	118200000	118250000	Elovl1:100Kb:3.5e-05:9e-07:1.9e+03:3.3e+03
chr4	118200000	118250000	Mpl:100Kb:3.5e-05:9e-07:1.9e+03:3.3e+03
chr4	118650000	118700000	Zfp691:-150Kb:3.3e-11:8.8e-13:1.2e+03:3.3e+03
chr4	120800000	120850000	Rlf:-50Kb:9.5e-05:2.6e-06:8.5e+02:3e+03
chr4	121400000	121450000	Gm12887:150Kb:5.5e-12:1.5e-13:5.8e+02:4.3e+03
chr4	121400000	121450000	Gm12888:450Kb:3e-05:8.2e-07:3.9e+02:2.7e+03
chr4	140500000	140550000	Mfap2:-50Kb:4.2e-07:1e-08:2.8e+03:5.4e+03
chr4	140550000	140600000	Atp13a2:50Kb:3.5e-07:9e-09:2.8e+03:5.4e+03
chr4	140550000	140600000	Gm13031:50Kb:3.5e-07:9e-09:2.8e+03:5.4e+03
chr4	140550000	140600000	Sdhb:50Kb:3.5e-07:9e-09:2.8e+03:5.4e+03
chr4	143150000	143200000	Gm13109:-350Kb:0:0:1e+03:2.1e+04
chr4	143150000	143200000	Pramef17:-400Kb:6.8e-11:1.7e-12:8.2e+02:7e+03
chr4	143350000	143400000	C87977:-450Kb:3.1e-06:7.9e-08:6.8e+02:5.3e+03
chr4	143500000	143550000	BC080695:350Kb:0:0:1e+03:2.1e+04
chr4	143550000	143600000	BC080695:400Kb:2.5e-11:1.3e-12:8.2e+02:7e+03
chr4	143800000	143850000	Gm13023:450Kb:3.5e-06:8.5e-08:6.8e+02:5.3e+03
chr4	144850000	144900000	Tnfrsf1b:50Kb:1.1e-09:2.8e-11:1.8e+03:3.7e+03
chr4	145000000	145050000	Gm13034:-1000Kb:1.3e-07:3.6e-09:2.1e+02:3.5e+03
chr4	146000000	146050000	Gm13238:600Kb:5.5e-05:2.9e-06:1.9e+02:2.2e+03
chr4	146000000	146050000	Smarca5-ps:950Kb:7.5e-05:2.1e-06:2.1e+02:1.6e+03
chr4	146150000	146200000	Gm13242:900Kb:0:0:2.1e+02:4.4e+03
chr4	146300000	146350000	Gm13251:600Kb:2e-06:5.3e-08:1.9e+02:2.7e+03
chr4	146350000	146400000	Gm13238:950Kb:2.7e-06:7e-08:2.1e+02:2.6e+03
chr4	149550000	149600000	Eno1:-50Kb:0:0:2.4e+03:4.5e+03
chr4	149600000	149650000	Car6:50Kb:0:0:2.4e+03:4.5e+03
chr4	150000000	150050000	Park7:-250Kb:3.2e-05:1.8e-06:9.2e+02:2.1e+03
chr4	150000000	150050000	Tnfrsf9:-250Kb:3.2e-05:1.8e-06:9.2e+02:2.1e+03
chr4	150100000	150150000	Park7:-150Kb:2.6e-05:7.3e-07:1.2e+03:2.4e+03
chr4	150100000	150150000	Tnfrsf9:-150Kb:2.6e-05:7.3e-07:1.2e+03:2.4e+03
chr4	150250000	150300000	Slc45a1:250Kb:4.9e-05:1.3e-06:9.2e+02:2.1e+03
chr4	151800000	151850000	Acot7:250Kb:2.3e-05:5.8e-07:6.9e+02:2.1e+03
chr4	154450000	154500000	2610002J02Rik:-150Kb:1.3e-06:3.3e-08:1.2e+03:3.1e+03
chr4	154450000	154500000	Ski:-100Kb:4.3e-10:1.1e-11:1.6e+03:3.6e+03
chr4	154550000	154600000	Morn1:100Kb:4.4e-11:1.2e-12:1.6e+03:3.6e+03
chr4	154550000	154600000	Rer1:100Kb:4.4e-11:1.2e-12:1.6e+03:3.6e+03
chr4	154600000	154650000	Morn1:150Kb:1.7e-09:9.4e-11:1.2e+03:3.1e+03
chr4	154600000	154650000	Rer1:150Kb:1.7e-09:9.4e-11:1.2e+03:3.1e+03
chr5	5500000	5550000	A330021E22Rik:-150Kb:1.3e-06:1.4e-07:0:1.6e+03
chr5	5500000	5550000	Gm8773:-50Kb:2.4e-11:6.4e-13:0:2.2e+03
chr5	5500000	5550000	Gtpbp10:-50Kb:2.4e-11:6.4e-13:0:2.2e+03
chr5	5500000	5550000	Steap1:-200Kb:2.4e-07:2.5e-08:0:1.7e+03
chr5	5500000	5550000	Steap2:-150Kb:1.3e-06:1.4e-07:0:1.6e+03
chr5	5550000	5600000	A330021E22Rik:-100Kb:1.7e-09:1.3e-10:0:1.9e+03
chr5	5550000	5600000	Cldn12:50Kb:1.4e-11:3.7e-13:0:2.2e+03
chr5	5550000	5600000	Steap1:-150Kb:2.4e-09:1.3e-10:0:1.9e+03
chr5	5550000	5600000	Steap2:-100Kb:1.7e-09:1.3e-10:0:1.9e+03
chr5	5600000	5650000	A330021E22Rik:-50Kb:1.1e-10:6.1e-12:0:2.1e+03
chr5	5600000	5650000	Cldn12:100Kb:1.3e-07:6.7e-09:0:1.7e+03
chr5	5600000	5650000	Gm8773:50Kb:1.3e-10:7e-12:0:2.1e+03
chr5	5600000	5650000	Gtpbp10:50Kb:1.3e-10:7e-12:0:2.1e+03
chr5	5600000	5650000	Steap1:-100Kb:2e-07:1.6e-08:0:1.7e+03
chr5	5600000	5650000	Steap2:-50Kb:1.1e-10:6.1e-12:0:2.1e+03
chr5	5650000	5700000	Cldn12:150Kb:7.3e-07:7.7e-08:0:1.6e+03
chr5	5650000	5700000	Gm8773:100Kb:1.1e-09:8.9e-11:0:1.9e+03
chr5	5650000	5700000	Gtpbp10:100Kb:1.1e-09:8.9e-11:0:1.9e+03
chr5	5650000	5700000	Steap1:-50Kb:0:0:0:2.8e+03
chr5	5700000	5750000	A330021E22Rik:50Kb:0:0:0:2.8e+03
chr5	5700000	5750000	Cldn12:200Kb:2e-07:1.6e-08:0:1.7e+03
chr5	5700000	5750000	Gm8773:150Kb:1.1e-09:1.1e-10:0:1.9e+03
chr5	5700000	5750000	Gtpbp10:150Kb:1.1e-09:1.1e-10:0:1.9e+03
chr5	5700000	5750000	Steap2:50Kb:0:0:0:2.8e+03
chr5	8450000	8500000	Dbf4:50Kb:3.5e-13:9.1e-15:2e+03:3.8e+03
chr5	8450000	8500000	Slc25a40:50Kb:3.5e-13:9.1e-15:2e+03:3.8e+03
chr5	12550000	12600000	Sema3a:-800Kb:1.5e-12:4.5e-14:4.5e+02:2.4e+03
chr5	13400000	13450000	Sema3a:50Kb:1.2e-05:7.1e-07:2.1e+03:3.4e+03
chr5	13600000	13650000	Sema3a:250Kb:6.6e-05:6e-06:8.8e+02:2e+03
chr5	14950000	15000000	Gm17019:-50Kb:2.7e-14:6.7e-16:7.5e+02:3.5e+03
chr5	14950000	15000000	Gm9758:50Kb:4.4e-11:1.1e-12:7.5e+02:3.2e+03
chr5	14950000	15000000	Speer4e:50Kb:4.4e-11:1.1e-12:7.5e+02:3.2e+03
chr5	14950000	15000000	Speer8-ps1:50Kb:4.4e-11:1.1e-12:7.5e+02:3.2e+03
chr5	21150000	21200000	Napepld:-50Kb:1.9e-06:4.7e-08:2.4e+03:3.5e+03
chr5	21150000	21200000	Pmpcb:-50Kb:1.9e-06:4.7e-08:2.4e+03:3.5e+03
chr5	21200000	21250000	Armc10:50Kb:1.3e-06:3.3e-08:2.4e+03:3.5e+03
chr5	21200000	21250000	Fbxl13:50Kb:1.3e-06:3.3e-08:2.4e+03:3.5e+03
chr5	24800000	24850000	Actr3b:-450Kb:4.1e-07:1.3e-08:5.3e+02:1.5e+03
chr5	25400000	25450000	5031410I06Rik:-1000Kb:1.5e-10:1.3e-11:47:9.8e+02
chr5	25400000	25450000	Gm10220:-1000Kb:1.5e-10:1.3e-11:47:9.8e+02
chr5	25400000	25450000	Gm10471:-1000Kb:1.5e-10:1.3e-11:47:9.8e+02
chr5	26300000	26350000	5031410I06Rik:-100Kb:1.4e-12:3.8e-14:42:1.1e+03
chr5	26300000	26350000	Gm10220:-100Kb:1.4e-12:3.8e-14:42:1.1e+03
chr5	26300000	26350000	Gm10471:-100Kb:1.4e-12:3.8e-14:42:1.1e+03
chr5	26300000	26350000	Speer4a:-50Kb:1.2e-05:6.9e-07:40:7.4e+02
chr5	26350000	26400000	5031410I06Rik:-50Kb:5.9e-12:3.2e-13:40:1e+03
chr5	26350000	26400000	Gm10220:-50Kb:5.9e-12:3.2e-13:40:1e+03
chr5	26350000	26400000	Gm10471:-50Kb:5.9e-12:3.2e-13:40:1e+03
chr5	26400000	26450000	Speer4a:50Kb:9.5e-11:2.8e-12:40:1e+03
chr5	34850000	34900000	Mfsd10:-100Kb:3e-05:1.6e-06:1.3e+03:2.1e+03
chr5	34900000	34950000	Mfsd10:-50Kb:3.1e-07:8.1e-09:2.1e+03:3e+03
chr5	34950000	35000000	Add1:50Kb:3.1e-07:7.8e-09:2.1e+03:3e+03
chr5	34950000	35000000	Sh3bp2:100Kb:1.6e-05:4e-07:1.3e+03:2.1e+03
chr5	34950000	35000000	Tnip2:100Kb:1.6e-05:4e-07:1.3e+03:2.1e+03
chr5	35150000	35200000	Htt:50Kb:6.7e-08:1.8e-09:1.7e+03:2.6e+03
chr5	35700000	35750000	Cpz:-150Kb:9.3e-05:2.3e-06:9.4e+02:1.7e+03
chr5	35850000	35900000	4930478P22Rik:150Kb:4.9e-05:1.3e-06:9.4e+02:1.7e+03
chr5	35850000	35900000	Hmx1:150Kb:4.9e-05:1.3e-06:9.4e+02:1.7e+03
chr5	37000000	37050000	Ccdc96:200Kb:0:0:8.2e+02:3e+03
chr5	37000000	37050000	Grpel1:200Kb:0:0:8.2e+02:3e+03
chr5	37000000	37050000	Tada2b:200Kb:0:0:8.2e+02:3e+03
chr5	44150000	44200000	Bst1:-50Kb:1.5e-11:3.9e-13:1.8e+03:3.2e+03
chr5	44200000	44250000	Fbxl5:50Kb:1.8e-11:4.5e-13:1.8e+03:3.2e+03
chr5	52500000	52550000	9230114K14Rik:-50Kb:3.6e-11:9.2e-13:1.7e+03:3.3e+03
chr5	52500000	52550000	Dhx15:-50Kb:3.6e-11:9.2e-13:1.7e+03:3.3e+03
chr5	66000000	66050000	Pds5a:-50Kb:0:0:2.9e+03:4.9e+03
chr5	67600000	67650000	Phox2b:150Kb:1.1e-05:3.1e-07:9.9e+02:2e+03
chr5	67700000	67750000	Slc30a9:50Kb:1.8e-06:4.5e-08:1.9e+03:3e+03
chr5	67700000	67750000	Tmem33:50Kb:1.8e-06:4.5e-08:1.9e+03:3e+03
chr5	75350000	75400000	Gm19583:-150Kb:1.1e-05:5.7e-07:9.9e+02:2.5e+03
chr5	75350000	75400000	Pdgfra:-150Kb:1.1e-05:5.7e-07:9.9e+02:2.5e+03
chr5	75450000	75500000	Gm19583:-50Kb:1.4e-06:3.6e-08:1.9e+03:3.6e+03
chr5	75450000	75500000	Pdgfra:-50Kb:1.4e-06:3.6e-08:1.9e+03:3.6e+03
chr5	75500000	75550000	Gsx2:50Kb:6.9e-07:1.8e-08:1.9e+03:3.6e+03
chr5	87050000	87100000	Tmprss11a:200Kb:5.5e-05:1.6e-06:1.2e+03:2.2e+03
chr5	87300000	87350000	Ugt2b5:-250Kb:2.8e-05:7.7e-07:9.3e+02:2e+03
chr5	87550000	87600000	Ugt2b34:250Kb:5.6e-05:1.7e-06:9.3e+02:2e+03
chr5	92800000	92850000	Naaa:100Kb:1.4e-09:3.6e-11:1.3e+03:3.4e+03
chr5	92800000	92850000	Sdad1:100Kb:1.4e-09:3.6e-11:1.3e+03:3.4e+03
chr5	93350000	93400000	Ccdc158:250Kb:3e-08:8.1e-10:7.3e+02:3.1e+03
chr5	93350000	93400000	Shroom3:250Kb:3e-08:8.1e-10:7.3e+02:3.1e+03
chr5	98800000	98850000	Bmp3:-450Kb:1.6e-07:9.7e-09:5.7e+02:1.8e+03
chr5	99150000	99200000	Bmp3:-100Kb:1.5e-07:4.6e-09:1.4e+03:2.6e+03
chr5	100050000	100100000	Rasgef1b:400Kb:7.1e-05:2.2e-06:5.6e+02:1.5e+03
chr5	104100000	104150000	Aff1:-50Kb:0:0:0:3.5e+03
chr5	104200000	104250000	Aff1:50Kb:0:0:0:2.7e+03
chr5	104250000	104300000	Aff1:100Kb:6.6e-07:5.3e-08:0:1.7e+03
chr5	104250000	104300000	Klhl8:-50Kb:2e-13:5.2e-15:0:2.5e+03
chr5	115800000	115850000	Pla2g1b:-100Kb:2.2e-09:5.9e-11:2.1e+03:4.2e+03
chr5	115800000	115850000	Sirt4:-100Kb:2.2e-09:5.9e-11:2.1e+03:4.2e+03
chr5	120100000	120150000	Gm16063:50Kb:7.3e-05:1.8e-06:2.5e+03:4e+03
chr5	120700000	120750000	Lhx5:-150Kb:5.7e-06:1.5e-07:1.2e+03:3e+03
chr5	120750000	120800000	Lhx5:-100Kb:1.9e-05:1e-06:1.6e+03:3.2e+03
chr5	120950000	121000000	Iqcd:-50Kb:8.1e-11:2.2e-12:2.4e+03:4.8e+03
chr5	120950000	121000000	Tpcn1:-50Kb:8.1e-11:2.2e-12:2.4e+03:4.8e+03
chr5	121000000	121050000	Plbd2:50Kb:1.2e-10:3.2e-12:2.4e+03:4.8e+03
chr5	121000000	121050000	Slc24a6:50Kb:1.2e-10:3.2e-12:2.4e+03:4.8e+03
chr5	121050000	121100000	Dtx1:-100Kb:0:0:6.7e+02:3.8e+03
chr5	121050000	121100000	Oas2:-100Kb:0:0:6.7e+02:3.8e+03
chr5	121100000	121150000	1110008J03Rik:50Kb:1.8e-13:1e-14:1.6e+03:4.3e+03
chr5	121100000	121150000	Ccdc42b:50Kb:1.8e-13:1e-14:1.6e+03:4.3e+03
chr5	121100000	121150000	Ddx54:50Kb:1.8e-13:1e-14:1.6e+03:4.3e+03
chr5	121100000	121150000	Dtx1:-50Kb:1.1e-06:6.1e-08:2.7e+03:4.5e+03
chr5	121100000	121150000	Oas2:-50Kb:1.1e-06:6.1e-08:2.7e+03:4.5e+03
chr5	121100000	121150000	Rasal1:50Kb:1.8e-13:1e-14:1.6e+03:4.3e+03
chr5	121150000	121200000	1110008J03Rik:100Kb:0:0:6.7e+02:3.8e+03
chr5	121150000	121200000	Ccdc42b:100Kb:0:0:6.7e+02:3.8e+03
chr5	121150000	121200000	Ddx54:100Kb:0:0:6.7e+02:3.8e+03
chr5	121150000	121200000	Rasal1:100Kb:0:0:6.7e+02:3.8e+03
chr5	121850000	121900000	Erp29:-50Kb:6.6e-05:1.7e-06:2.7e+03:4.2e+03
chr5	121850000	121900000	Tmem116:-50Kb:6.6e-05:1.7e-06:2.7e+03:4.2e+03
chr5	122600000	122650000	Hvcn1:-50Kb:1.3e-05:3.5e-07:3.2e+03:4.8e+03
chr5	122650000	122700000	Ppp1cc:50Kb:1.2e-05:3.1e-07:3.2e+03:4.8e+03
chr5	122750000	122800000	Pptc7:50Kb:5.5e-05:1.5e-06:3.2e+03:4.7e+03
chr5	122750000	122800000	Tctn1:50Kb:5.5e-05:1.5e-06:3.2e+03:4.7e+03
chr5	124800000	124850000	Sbno1:-50Kb:0:0:6.7e+02:5e+03
chr5	124800000	124850000	Setd8:-50Kb:0:0:6.7e+02:5e+03
chr5	124850000	124900000	Cdk2ap1:50Kb:0:0:6.7e+02:5e+03
chr5	125000000	125050000	Cdk2ap1:200Kb:3.6e-05:2e-06:1.2e+02:2e+03
chr5	127800000	127850000	4930572K03Rik:150Kb:2.6e-07:7e-09:8.4e+02:1.7e+03
chr5	127800000	127850000	Tmem132c:100Kb:4.7e-07:1.2e-08:1.1e+03:1.9e+03
chr5	128050000	128100000	Glt1d1:-50Kb:4.8e-12:2.7e-13:1.6e+03:2.8e+03
chr5	128100000	128150000	Slc15a4:50Kb:1.9e-12:5.1e-14:1.6e+03:2.8e+03
chr5	128150000	128200000	Glt1d1:50Kb:1.2e-12:3.4e-14:1.6e+03:2.9e+03
chr5	141000000	141050000	Lfng:-50Kb:2.9e-05:7.5e-07:2.4e+03:4.2e+03
chr5	141050000	141100000	Grifin:50Kb:4.5e-05:1.2e-06:2.4e+03:4.2e+03
chr5	145900000	145950000	Atp5j2:-50Kb:4.3e-09:1.1e-10:2e+02:2.4e+03
chr5	145900000	145950000	Zfp655:-50Kb:4.3e-09:1.1e-10:2e+02:2.4e+03
chr5	145900000	145950000	Zkscan14:-50Kb:4.3e-09:1.1e-10:2e+02:2.4e+03
chr5	145900000	145950000	Zkscan5:-50Kb:4.3e-09:1.1e-10:2e+02:2.4e+03
chr5	146300000	146350000	Cyp3a41a:-200Kb:0:0:9.5e+02:4.5e+03
chr5	146500000	146550000	Cyp3a41b:200Kb:0:0:9.5e+02:4.5e+03
chr5	147700000	147750000	Cdx2:-400Kb:1.3e-12:4.5e-14:7.7e+02:2.9e+03
chr5	147700000	147750000	Prhoxnb:-400Kb:1.3e-12:4.5e-14:7.7e+02:2.9e+03
chr5	148050000	148100000	Cdx2:-50Kb:4.4e-05:3e-06:2.7e+03:4e+03
chr5	148050000	148100000	Prhoxnb:-50Kb:4.4e-05:3e-06:2.7e+03:4e+03
chr6	3250000	3300000	Samd9l:-50Kb:3.1e-06:1.8e-07:2.5e+03:4.7e+03
chr6	3350000	3400000	Gm8579:150Kb:8.1e-05:2.2e-06:7e+02:2.7e+03
chr6	3350000	3400000	Samd9l:50Kb:0:0:2.5e+03:9.4e+03
chr6	5950000	6000000	Dlx5:-850Kb:4.4e-07:1.5e-08:5.3e+02:1.7e+03
chr6	5950000	6000000	Dlx6:-850Kb:4.4e-07:1.5e-08:5.3e+02:1.7e+03
chr6	5950000	6000000	Dlx6as1:-850Kb:4.4e-07:1.5e-08:5.3e+02:1.7e+03
chr6	5950000	6000000	Dlx6as2:-850Kb:4.4e-07:1.5e-08:5.3e+02:1.7e+03
chr6	11800000	11850000	Ndufa4:-50Kb:2.9e-12:7.4e-14:1.5e+03:3.5e+03
chr6	11800000	11850000	Phf14:-50Kb:2.9e-12:7.4e-14:1.5e+03:3.5e+03
chr6	28200000	28250000	Arf5:-150Kb:3e-05:1.9e-06:1.2e+02:1.1e+03
chr6	28200000	28250000	Fscn3:-150Kb:3e-05:1.9e-06:1.2e+02:1.1e+03
chr6	28200000	28250000	Gcc1:-150Kb:3e-05:1.9e-06:1.2e+02:1.1e+03
chr6	28200000	28250000	Pax4:-150Kb:3e-05:1.9e-06:1.2e+02:1.1e+03
chr6	28300000	28350000	Arf5:-50Kb:2.1e-05:6.6e-07:2.8e+02:1.3e+03
chr6	28300000	28350000	Fscn3:-50Kb:2.1e-05:6.6e-07:2.8e+02:1.3e+03
chr6	28300000	28350000	Gcc1:-50Kb:2.1e-05:6.6e-07:2.8e+02:1.3e+03
chr6	28300000	28350000	Pax4:-50Kb:2.1e-05:6.6e-07:2.8e+02:1.3e+03
chr6	28350000	28400000	Zfp800:150Kb:6.8e-05:1.8e-06:1.2e+02:1.1e+03
chr6	29300000	29350000	Irf5:-150Kb:1.9e-08:5.3e-10:1.3e+03:2.6e+03
chr6	29300000	29350000	Kcp:-150Kb:1.9e-08:5.3e-10:1.3e+03:2.6e+03
chr6	29450000	29500000	Ccdc136:150Kb:5.2e-08:1.3e-09:1.3e+03:2.6e+03
chr6	29450000	29500000	Opn1sw:150Kb:5.2e-08:1.3e-09:1.3e+03:2.6e+03
chr6	30700000	30750000	Mest:50Kb:7.1e-07:2e-08:2.1e+03:3.7e+03
chr6	30700000	30750000	Mir335:50Kb:7.1e-07:2e-08:2.1e+03:3.7e+03
chr6	38400000	38450000	Ttc26:100Kb:5.2e-06:1.3e-07:1.6e+03:2.9e+03
chr6	38400000	38450000	Zc3hav1:100Kb:5.2e-06:1.3e-07:1.6e+03:2.9e+03
chr6	40850000	40900000	1810009J06Rik:-50Kb:0:0:1.8e+03:3.8e+03
chr6	40850000	40900000	Gm2663:-50Kb:0:0:1.8e+03:3.8e+03
chr6	40900000	40950000	1700074P13Rik:50Kb:0:0:1.8e+03:3.8e+03
chr6	40900000	40950000	Prss58:50Kb:0:0:1.8e+03:3.8e+03
chr6	47450000	47500000	Cul1:50Kb:1.2e-05:3.3e-07:2.2e+03:3.7e+03
chr6	47700000	47750000	Mir704:-50Kb:0:0:2.1e+03:6.6e+03
chr6	47700000	47750000	Pdia4:-50Kb:0:0:2.1e+03:6.6e+03
chr6	47700000	47750000	Zfp398:-50Kb:0:0:2.1e+03:6.6e+03
chr6	47700000	47750000	Zfp786:-50Kb:0:0:2.1e+03:6.6e+03
chr6	47750000	47800000	Rn4.5s:50Kb:0:0:2.1e+03:6.6e+03
chr6	48950000	49000000	Fam221a:-350Kb:2.7e-05:1.5e-06:4.9e+02:1.5e+03
chr6	48950000	49000000	Stk31:-350Kb:2.7e-05:1.5e-06:4.9e+02:1.5e+03
chr6	49150000	49200000	Fam221a:-150Kb:1.9e-06:5.3e-08:1.3e+03:2.5e+03
chr6	49150000	49200000	Stk31:-150Kb:1.9e-06:5.3e-08:1.3e+03:2.5e+03
chr6	49200000	49250000	Ccdc126:-50Kb:3.1e-06:7.8e-08:2e+03:3.1e+03
chr6	49250000	49300000	Tra2a:50Kb:2.9e-06:7.6e-08:2e+03:3.1e+03
chr6	49300000	49350000	Igf2bp3:150Kb:2.6e-06:7.6e-08:1.3e+03:2.5e+03
chr6	50100000	50150000	Mpp6:50Kb:6.2e-06:1.5e-07:1.6e+03:2.7e+03
chr6	52100000	52150000	2700086A05Rik:-50Kb:0:0:2.1e+03:7.3e+03
chr6	52100000	52150000	Hoxa10:-50Kb:0:0:2.1e+03:7.3e+03
chr6	52100000	52150000	Hoxa11:-50Kb:0:0:2.1e+03:7.3e+03
chr6	52100000	52150000	Hoxa11as:-50Kb:0:0:2.1e+03:7.3e+03
chr6	52100000	52150000	Hoxa3:-50Kb:0:0:2.1e+03:7.3e+03
chr6	52100000	52150000	Hoxa5:-50Kb:0:0:2.1e+03:7.3e+03
chr6	52100000	52150000	Hoxa6:-50Kb:0:0:2.1e+03:7.3e+03
chr6	52100000	52150000	Hoxa7:-50Kb:0:0:2.1e+03:7.3e+03
chr6	52100000	52150000	Hoxa9:-50Kb:0:0:2.1e+03:7.3e+03
chr6	52100000	52150000	Mir196b:-50Kb:0:0:2.1e+03:7.3e+03
chr6	52100000	52150000	Mira:-50Kb:0:0:2.1e+03:7.3e+03
chr6	52150000	52200000	Hoxa1:50Kb:0:0:2.1e+03:7.3e+03
chr6	52150000	52200000	Hoxa2:50Kb:0:0:2.1e+03:7.3e+03
chr6	52150000	52200000	Hoxa4:50Kb:0:0:2.1e+03:7.3e+03
chr6	57000000	57050000	Vmn1r17:-300Kb:7.7e-05:2.1e-06:7e+02:2.1e+03
chr6	57000000	57050000	Vmn1r18:-300Kb:7.7e-05:2.1e-06:7e+02:2.1e+03
chr6	57300000	57350000	Vmn1r9:300Kb:5.6e-06:1.5e-07:7e+02:2.1e+03
chr6	57350000	57400000	Vmn1r27:-800Kb:2.2e-13:5.3e-15:3.7e+02:2.3e+03
chr6	58150000	58200000	Vmn1r19:800Kb:9.8e-09:2.6e-10:3.7e+02:2.3e+03
chr6	58150000	58200000	Vmn1r20:800Kb:9.8e-09:2.6e-10:3.7e+02:2.3e+03
chr6	72350000	72400000	Capg:-100Kb:3.3e-08:8.5e-10:1.7e+03:3.4e+03
chr6	72350000	72400000	Elmod3:-150Kb:2.9e-06:7.7e-08:1.3e+03:2.8e+03
chr6	72350000	72400000	Retsat:-150Kb:2.9e-06:7.7e-08:1.3e+03:2.8e+03
chr6	72450000	72500000	4930414L22Rik:100Kb:3.6e-08:1e-09:1.7e+03:3.4e+03
chr6	72450000	72500000	Ggcx:100Kb:3.6e-08:1e-09:1.7e+03:3.4e+03
chr6	72450000	72500000	Mat2a:100Kb:3.6e-08:1e-09:1.7e+03:3.4e+03
chr6	72500000	72550000	4930414L22Rik:150Kb:1.7e-06:9.5e-08:1.3e+03:2.8e+03
chr6	72500000	72550000	Ggcx:150Kb:1.7e-06:9.5e-08:1.3e+03:2.8e+03
chr6	72500000	72550000	Mat2a:150Kb:1.7e-06:9.5e-08:1.3e+03:2.8e+03
chr6	72550000	72600000	Tcf7l1:-150Kb:1.8e-06:9.6e-08:1.3e+03:2.8e+03
chr6	72700000	72750000	Gm15401:150Kb:2.4e-06:1.2e-07:1.3e+03:2.8e+03
chr6	72700000	72750000	Tgoln1:150Kb:2.4e-06:1.2e-07:1.3e+03:2.8e+03
chr6	72700000	72750000	Tgoln2:150Kb:2.4e-06:1.2e-07:1.3e+03:2.8e+03
chr6	72750000	72800000	Gm15401:200Kb:1.5e-07:3.8e-09:1.1e+03:2.8e+03
chr6	72750000	72800000	Tcf7l1:50Kb:1.8e-06:4.9e-08:2.6e+03:4.1e+03
chr6	72750000	72800000	Tgoln1:200Kb:1.5e-07:3.8e-09:1.1e+03:2.8e+03
chr6	72750000	72800000	Tgoln2:200Kb:1.5e-07:3.8e-09:1.1e+03:2.8e+03
chr6	80050000	80100000	Lrrtm4:100Kb:6.9e-07:2.1e-08:1.3e+03:2.5e+03
chr6	83800000	83850000	Zfml:-50Kb:5e-05:1.3e-06:1.9e+03:3.6e+03
chr6	84950000	85000000	Gm5878:-100Kb:2.5e-08:6.7e-10:1.3e+03:2.7e+03
chr6	84950000	85000000	Spr:-100Kb:2.5e-08:6.7e-10:1.3e+03:2.7e+03
chr6	85650000	85700000	Alms1-ps2:-50Kb:6.2e-11:1.6e-12:2.3e+03:5.1e+03
chr6	85650000	85700000	Cml3:-50Kb:6.2e-11:1.6e-12:2.3e+03:5.1e+03
chr6	85700000	85750000	Gm4477:50Kb:6.5e-11:1.6e-12:2.3e+03:5.1e+03
chr6	91650000	91700000	Slc6a6:50Kb:0:0:1.9e+03:3.4e+03
chr6	97150000	97200000	Lmod3:-50Kb:1.1e-09:3.4e-11:1.8e+03:3e+03
chr6	97200000	97250000	Arl6ip5:50Kb:7.8e-10:2.2e-11:1.8e+03:3e+03
chr6	97200000	97250000	Uba3:50Kb:7.8e-10:2.2e-11:1.8e+03:3e+03
chr6	97350000	97400000	Arl6ip5:200Kb:2.2e-07:1.3e-08:8.9e+02:1.9e+03
chr6	97350000	97400000	Uba3:200Kb:2.2e-07:1.3e-08:8.9e+02:1.9e+03
chr6	105650000	105700000	Cntn4:50Kb:1.3e-07:3.5e-09:2.2e+03:3.4e+03
chr6	115550000	115600000	Cand2:-150Kb:6.6e-06:3.5e-07:9.5e+02:2e+03
chr6	115550000	115600000	Raf1:-50Kb:0:0:1.9e+03:3.9e+03
chr6	115550000	115600000	Tmem40:-150Kb:6.6e-06:3.5e-07:9.5e+02:2e+03
chr6	115600000	115650000	Cand2:-100Kb:3e-05:2.4e-06:1.2e+03:2.2e+03
chr6	115600000	115650000	Mkrn2:50Kb:7e-14:2e-15:1.9e+03:3.9e+03
chr6	115600000	115650000	Tmem40:-100Kb:3e-05:2.4e-06:1.2e+03:2.2e+03
chr6	115650000	115700000	Cand2:-50Kb:6e-08:1.6e-09:1.9e+03:3.1e+03
chr6	115650000	115700000	Tmem40:-50Kb:6e-08:1.6e-09:1.9e+03:3.1e+03
chr6	117800000	117850000	Fxyd4:-50Kb:8.3e-13:2.2e-14:2e+03:3.1e+03
chr6	117800000	117850000	Hnrnpf:-50Kb:8.3e-13:2.2e-14:2e+03:3.1e+03
chr6	117850000	117900000	Zfp239:50Kb:8.6e-13:2.3e-14:2e+03:3.1e+03
chr6	119150000	119200000	Lrtm2:-100Kb:1.1e-07:2.8e-09:1.1e+03:2.4e+03
chr6	119250000	119300000	Cacna2d4:100Kb:1.8e-08:4.9e-10:1.1e+03:2.4e+03
chr6	122300000	122350000	M6pr:50Kb:1.1e-06:3.1e-08:2e+03:4.7e+03
chr6	122300000	122350000	Phc1:50Kb:1.1e-06:3.1e-08:2e+03:4.7e+03
chr6	122550000	122600000	Nanog:-100Kb:6.2e-08:5.1e-09:0:3.2e+03
chr6	122550000	122600000	Slc2a3:-100Kb:6.2e-08:5.1e-09:0:3.2e+03
chr6	122600000	122650000	Apobec1:50Kb:1.5e-09:4.4e-11:0:3.6e+03
chr6	122600000	122650000	Dppa3:50Kb:1.5e-09:4.4e-11:0:3.6e+03
chr6	122600000	122650000	Gdf3:50Kb:1.5e-09:4.4e-11:0:3.6e+03
chr6	122600000	122650000	Nanog:-50Kb:0:0:0:5.1e+03
chr6	122600000	122650000	Slc2a3:-50Kb:0:0:0:5.1e+03
chr6	122650000	122700000	Apobec1:100Kb:5.6e-08:3.2e-09:0:3.2e+03
chr6	122650000	122700000	Dppa3:100Kb:5.6e-08:3.2e-09:0:3.2e+03
chr6	122650000	122700000	Gdf3:100Kb:5.6e-08:3.2e-09:0:3.2e+03
chr6	122700000	122750000	Nanog:50Kb:0:0:0:5.8e+03
chr6	122700000	122750000	Slc2a3:50Kb:0:0:0:5.8e+03
chr6	123550000	123600000	Vmn2r27:-600Kb:2.3e-09:6e-11:4.6e+02:3.3e+03
chr6	125050000	125100000	Gapdh:-50Kb:0:0:3.8e+03:8e+03
chr6	125050000	125100000	Mrpl51:-50Kb:0:0:3.8e+03:8e+03
chr6	125050000	125100000	Ncapd2:-50Kb:0:0:3.8e+03:8e+03
chr6	125050000	125100000	Scarna10:-50Kb:0:0:3.8e+03:8e+03
chr6	125100000	125150000	4930417O13Rik:-100Kb:3.4e-05:9.8e-07:6.5e+02:2.6e+03
chr6	125100000	125150000	Iffo1:50Kb:0:0:3.8e+03:8e+03
chr6	125100000	125150000	Nop2:50Kb:0:0:3.8e+03:8e+03
chr6	125100000	125150000	Tuba3a:-100Kb:3.4e-05:9.8e-07:6.5e+02:2.6e+03
chr6	125200000	125250000	Gapdh:100Kb:1.9e-05:1.1e-06:6.5e+02:2.6e+03
chr6	125200000	125250000	Mrpl51:100Kb:1.9e-05:1.1e-06:6.5e+02:2.6e+03
chr6	125200000	125250000	Ncapd2:100Kb:1.9e-05:1.1e-06:6.5e+02:2.6e+03
chr6	125200000	125250000	Scarna10:100Kb:1.9e-05:1.1e-06:6.5e+02:2.6e+03
chr6	125350000	125400000	Cd9:-50Kb:3.3e-11:9e-13:1.8e+03:4.6e+03
chr6	125350000	125400000	Plekhg6:50Kb:7.7e-06:2.4e-07:1.8e+03:3.9e+03
chr6	128550000	128600000	Klrb1c:-150Kb:1e-09:2.7e-11:1.3e+03:3.1e+03
chr6	128700000	128750000	Klrb1a:150Kb:2.6e-09:6.4e-11:1.3e+03:3.1e+03
chr6	128850000	128900000	BC064078:-50Kb:2e-10:5.1e-12:2.3e+03:4.3e+03
chr6	128850000	128900000	Gm15987:-50Kb:2e-10:5.1e-12:2.3e+03:4.3e+03
chr6	128900000	128950000	Clec2g:50Kb:1.6e-10:4.5e-12:2.3e+03:4.3e+03
chr6	129000000	129050000	Clec2g:150Kb:7.4e-05:4.2e-06:1.3e+03:2.6e+03
chr6	130050000	130100000	Klra14:-50Kb:6.1e-10:1.7e-11:2e+03:6.4e+03
chr6	130050000	130100000	Klra9:-50Kb:6.1e-10:1.7e-11:2e+03:6.4e+03
chr6	130100000	130150000	Klra21:50Kb:6.3e-10:1.6e-11:2e+03:6.4e+03
chr6	130100000	130150000	Klra8:50Kb:6.3e-10:1.6e-11:2e+03:6.4e+03
chr6	131500000	131550000	Prh1:-1000Kb:7.3e-05:1.9e-06:3.3e+02:1.9e+03
chr6	131500000	131550000	Prp2:-1000Kb:7.3e-05:1.9e-06:3.3e+02:1.9e+03
chr6	133200000	133250000	Gm5885:-250Kb:0:0:8.5e+02:3.9e+03
chr6	133450000	133500000	5530400C23Rik:250Kb:0:0:8.5e+02:3.9e+03
chr6	143050000	143100000	Etnk1:-50Kb:0:0:2.6e+03:4.6e+03
chr6	145000000	145050000	Casc1:-150Kb:2.7e-05:3.2e-06:1e+03:2e+03
chr6	145000000	145050000	Gm15706:-150Kb:2.7e-05:3.2e-06:1e+03:2e+03
chr6	145000000	145050000	Kras:-150Kb:2.7e-05:3.2e-06:1e+03:2e+03
chr6	145000000	145050000	Lyrm5:-150Kb:2.7e-05:3.2e-06:1e+03:2e+03
chr6	145100000	145150000	Bcat1:100Kb:6.1e-07:1.6e-08:1.3e+03:2.4e+03
chr6	145100000	145150000	Casc1:-50Kb:9.9e-06:8.8e-07:2e+03:3e+03
chr6	145100000	145150000	Gm15706:-50Kb:9.9e-06:8.8e-07:2e+03:3e+03
chr6	145100000	145150000	Kras:-50Kb:9.9e-06:8.8e-07:2e+03:3e+03
chr6	145100000	145150000	Lyrm5:-50Kb:9.9e-06:8.8e-07:2e+03:3e+03
chr6	145150000	145200000	Bcat1:150Kb:3.8e-05:2e-06:1e+03:2e+03
chr6	145200000	145250000	Casc1:50Kb:9.7e-14:2.9e-15:2e+03:3.6e+03
chr6	145200000	145250000	Gm15706:50Kb:9.7e-14:2.9e-15:2e+03:3.6e+03
chr6	145200000	145250000	Kras:50Kb:9.7e-14:2.9e-15:2e+03:3.6e+03
chr6	145200000	145250000	Lyrm5:50Kb:9.7e-14:2.9e-15:2e+03:3.6e+03
chr6	145250000	145300000	Casc1:100Kb:1.5e-13:8.8e-15:1.3e+03:2.9e+03
chr6	145250000	145300000	Gm15706:100Kb:1.5e-13:8.8e-15:1.3e+03:2.9e+03
chr6	145250000	145300000	Kras:100Kb:1.5e-13:8.8e-15:1.3e+03:2.9e+03
chr6	145250000	145300000	Lyrm5:100Kb:1.5e-13:8.8e-15:1.3e+03:2.9e+03
chr7	3000000	3050000	Speer9-ps1:-100Kb:3.1e-07:7.6e-09:2e+03:4.6e+03
chr7	3150000	3200000	D7Ertd143e:-50Kb:7.4e-05:6.4e-06:4.4e+03:6.4e+03
chr7	3150000	3200000	Mir290:-50Kb:7.4e-05:6.4e-06:4.4e+03:6.4e+03
chr7	3150000	3200000	Mir291a:-50Kb:7.4e-05:6.4e-06:4.4e+03:6.4e+03
chr7	3150000	3200000	Mir291b:-50Kb:7.4e-05:6.4e-06:4.4e+03:6.4e+03
chr7	3150000	3200000	Mir292:-50Kb:7.4e-05:6.4e-06:4.4e+03:6.4e+03
chr7	3150000	3200000	Mir293:-50Kb:7.4e-05:6.4e-06:4.4e+03:6.4e+03
chr7	3150000	3200000	Mir294:-50Kb:7.4e-05:6.4e-06:4.4e+03:6.4e+03
chr7	3150000	3200000	Mir295:-50Kb:7.4e-05:6.4e-06:4.4e+03:6.4e+03
chr7	3150000	3200000	Nlrp12:-50Kb:7.4e-05:6.4e-06:4.4e+03:6.4e+03
chr7	3200000	3250000	Cacng7:-100Kb:2.9e-06:7.8e-08:2e+03:4.5e+03
chr7	3200000	3250000	Cacng8:-150Kb:1.1e-05:2.9e-07:8.5e+02:3.3e+03
chr7	3200000	3250000	Prkcg:-100Kb:2.9e-06:7.8e-08:2e+03:4.5e+03
chr7	3300000	3350000	D7Ertd143e:100Kb:1.3e-06:4.3e-08:2e+03:4.5e+03
chr7	3300000	3350000	Mir290:100Kb:1.3e-06:4.3e-08:2e+03:4.5e+03
chr7	3300000	3350000	Mir291a:100Kb:1.3e-06:4.3e-08:2e+03:4.5e+03
chr7	3300000	3350000	Mir291b:100Kb:1.3e-06:4.3e-08:2e+03:4.5e+03
chr7	3300000	3350000	Mir292:100Kb:1.3e-06:4.3e-08:2e+03:4.5e+03
chr7	3300000	3350000	Mir293:100Kb:1.3e-06:4.3e-08:2e+03:4.5e+03
chr7	3300000	3350000	Mir294:100Kb:1.3e-06:4.3e-08:2e+03:4.5e+03
chr7	3300000	3350000	Mir295:100Kb:1.3e-06:4.3e-08:2e+03:4.5e+03
chr7	3300000	3350000	Nlrp12:100Kb:1.3e-06:4.3e-08:2e+03:4.5e+03
chr7	3350000	3400000	D7Ertd143e:150Kb:1.3e-06:7.6e-08:8.5e+02:3.3e+03
chr7	3350000	3400000	Mir290:150Kb:1.3e-06:7.6e-08:8.5e+02:3.3e+03
chr7	3350000	3400000	Mir291a:150Kb:1.3e-06:7.6e-08:8.5e+02:3.3e+03
chr7	3350000	3400000	Mir291b:150Kb:1.3e-06:7.6e-08:8.5e+02:3.3e+03
chr7	3350000	3400000	Mir292:150Kb:1.3e-06:7.6e-08:8.5e+02:3.3e+03
chr7	3350000	3400000	Mir293:150Kb:1.3e-06:7.6e-08:8.5e+02:3.3e+03
chr7	3350000	3400000	Mir294:150Kb:1.3e-06:7.6e-08:8.5e+02:3.3e+03
chr7	3350000	3400000	Mir295:150Kb:1.3e-06:7.6e-08:8.5e+02:3.3e+03
chr7	3350000	3400000	Nlrp12:150Kb:1.3e-06:7.6e-08:8.5e+02:3.3e+03
chr7	3600000	3650000	Lilrb3:-50Kb:6.2e-06:1.8e-07:2.5e+03:5.3e+03
chr7	3600000	3650000	Rps9:-50Kb:6.2e-06:1.8e-07:2.5e+03:5.3e+03
chr7	3650000	3700000	Leng1:50Kb:6.5e-06:1.7e-07:2.5e+03:5.3e+03
chr7	3650000	3700000	Mboat7:50Kb:6.5e-06:1.7e-07:2.5e+03:5.3e+03
chr7	3650000	3700000	Mir3572:50Kb:6.5e-06:1.7e-07:2.5e+03:5.3e+03
chr7	3650000	3700000	Tmc4:50Kb:6.5e-06:1.7e-07:2.5e+03:5.3e+03
chr7	3650000	3700000	Tsen34:50Kb:6.5e-06:1.7e-07:2.5e+03:5.3e+03
chr7	5250000	5300000	Gm5065:-50Kb:5.4e-06:1.5e-07:1e+03:3.2e+03
chr7	5250000	5300000	Nlrp2:-50Kb:5.4e-06:1.5e-07:1e+03:3.2e+03
chr7	5300000	5350000	Vmn1r58:-50Kb:4.2e-05:2.2e-06:1e+03:3e+03
chr7	5350000	5400000	Gm5065:50Kb:4e-05:2.2e-06:1e+03:3e+03
chr7	5350000	5400000	Nlrp2:50Kb:4e-05:2.2e-06:1e+03:3e+03
chr7	5350000	5400000	Vmn1r61:-200Kb:6.4e-05:1.8e-06:6.6e+02:2.6e+03
chr7	5550000	5600000	Vmn1r58:200Kb:4.2e-05:2.3e-06:6.6e+02:2.6e+03
chr7	6050000	6100000	Galp:-50Kb:8.8e-10:2.3e-11:1e+03:3.7e+03
chr7	6050000	6100000	Zfp444:-50Kb:8.8e-10:2.3e-11:1e+03:3.7e+03
chr7	6050000	6100000	Zfp787:-50Kb:8.8e-10:2.3e-11:1e+03:3.7e+03
chr7	13450000	13500000	2310014L17Rik:-50Kb:1.2e-13:9.7e-15:0:3.1e+03
chr7	13450000	13500000	Chmp2a:-150Kb:2.7e-09:2.3e-10:0:2.5e+03
chr7	13450000	13500000	Mzf1:-150Kb:2.7e-09:2.3e-10:0:2.5e+03
chr7	13450000	13500000	Rps5:-50Kb:1.2e-13:9.7e-15:0:3.1e+03
chr7	13450000	13500000	Slc27a5:-100Kb:3e-08:2.4e-09:0:2.4e+03
chr7	13450000	13500000	Trim28:-150Kb:2.7e-09:2.3e-10:0:2.5e+03
chr7	13450000	13500000	Ube2m:-150Kb:2.7e-09:2.3e-10:0:2.5e+03
chr7	13450000	13500000	Zbtb45:-100Kb:3e-08:2.4e-09:0:2.4e+03
chr7	13450000	13500000	Zfp324:-100Kb:3e-08:2.4e-09:0:2.4e+03
chr7	13450000	13500000	Zfp446:-100Kb:3e-08:2.4e-09:0:2.4e+03
chr7	13500000	13550000	Chmp2a:-100Kb:0:0:0:3.6e+03
chr7	13500000	13550000	Mzf1:-100Kb:0:0:0:3.6e+03
chr7	13500000	13550000	Slc27a5:-50Kb:0:0:0:3.5e+03
chr7	13500000	13550000	Trim28:-100Kb:0:0:0:3.6e+03
chr7	13500000	13550000	Ube2m:-100Kb:0:0:0:3.6e+03
chr7	13500000	13550000	Zbtb45:-50Kb:0:0:0:3.5e+03
chr7	13500000	13550000	Zfp128:50Kb:5.1e-13:1.3e-14:0:3.1e+03
chr7	13500000	13550000	Zfp324:-50Kb:0:0:0:3.5e+03
chr7	13500000	13550000	Zfp446:-50Kb:0:0:0:3.5e+03
chr7	13500000	13550000	Zscan22:50Kb:5.1e-13:1.3e-14:0:3.1e+03
chr7	13550000	13600000	2310014L17Rik:50Kb:0:0:0:3.5e+03
chr7	13550000	13600000	Chmp2a:-50Kb:0:0:0:4.4e+03
chr7	13550000	13600000	Mzf1:-50Kb:0:0:0:4.4e+03
chr7	13550000	13600000	Rps5:50Kb:0:0:0:3.5e+03
chr7	13550000	13600000	Trim28:-50Kb:0:0:0:4.4e+03
chr7	13550000	13600000	Ube2m:-50Kb:0:0:0:4.4e+03
chr7	13550000	13600000	Zfp128:100Kb:3.8e-08:2.9e-09:0:2.4e+03
chr7	13550000	13600000	Zscan22:100Kb:3.8e-08:2.9e-09:0:2.4e+03
chr7	13600000	13650000	2310014L17Rik:100Kb:0:0:0:3.6e+03
chr7	13600000	13650000	Rps5:100Kb:0:0:0:3.6e+03
chr7	13600000	13650000	Slc27a5:50Kb:0:0:0:4.4e+03
chr7	13600000	13650000	Zbtb45:50Kb:0:0:0:4.4e+03
chr7	13600000	13650000	Zfp128:150Kb:6.3e-09:3.3e-10:0:2.5e+03
chr7	13600000	13650000	Zfp324:50Kb:0:0:0:4.4e+03
chr7	13600000	13650000	Zfp446:50Kb:0:0:0:4.4e+03
chr7	13600000	13650000	Zscan22:150Kb:6.3e-09:3.3e-10:0:2.5e+03
chr7	15400000	15450000	Obox3:-800Kb:6.2e-07:3.3e-08:75:4.1e+03
chr7	15850000	15900000	Obox3:-350Kb:7e-14:1.9e-15:1.7e+02:6e+03
chr7	19000000	19050000	Psg26:-50Kb:0:0:3.3e+03:7.8e+03
chr7	19050000	19100000	Psg28:50Kb:0:0:3.3e+03:7.8e+03
chr7	19150000	19200000	Psg21:-50Kb:0:0:3.3e+03:9e+03
chr7	19150000	19200000	Psg23:-50Kb:0:0:3.3e+03:9e+03
chr7	19200000	19250000	Psg27:50Kb:0:0:3.3e+03:9e+03
chr7	20350000	20400000	Igsf23:-150Kb:3.6e-07:4.3e-08:1.9e+02:1.8e+03
chr7	20350000	20400000	Pvr:-150Kb:3.6e-07:4.3e-08:1.9e+02:1.8e+03
chr7	20400000	20450000	Ceacam20:-150Kb:3.1e-05:3.6e-06:1.9e+02:1.6e+03
chr7	20400000	20450000	Igsf23:-100Kb:1.9e-10:1.7e-11:2.5e+02:2.3e+03
chr7	20400000	20450000	Nlrp9b:-150Kb:3.1e-05:3.6e-06:1.9e+02:1.6e+03
chr7	20400000	20450000	Pvr:-100Kb:1.9e-10:1.7e-11:2.5e+02:2.3e+03
chr7	20450000	20500000	Ceacam20:-100Kb:9.9e-09:8.6e-10:2.5e+02:2.1e+03
chr7	20450000	20500000	Igsf23:-50Kb:0:0:3.9e+02:3.4e+03
chr7	20450000	20500000	Nlrp9b:-100Kb:9.9e-09:8.6e-10:2.5e+02:2.1e+03
chr7	20450000	20500000	Pvr:-50Kb:0:0:3.9e+02:3.4e+03
chr7	20500000	20550000	Bcam:150Kb:3.3e-06:9.4e-08:1.9e+02:1.8e+03
chr7	20500000	20550000	Bcl3:100Kb:1.4e-09:3.9e-11:2.5e+02:2.3e+03
chr7	20500000	20550000	Cblc:150Kb:3.3e-06:9.4e-08:1.9e+02:1.8e+03
chr7	20500000	20550000	Ceacam16:100Kb:1.4e-09:3.9e-11:2.5e+02:2.3e+03
chr7	20500000	20550000	Ceacam19:50Kb:0:0:3.9e+02:3.4e+03
chr7	20500000	20550000	Ceacam20:-50Kb:0:0:0:2.6e+03
chr7	20500000	20550000	Gm19345:100Kb:1.4e-09:3.9e-11:2.5e+02:2.3e+03
chr7	20500000	20550000	Nlrp9b:-50Kb:0:0:0:2.6e+03
chr7	20550000	20600000	Ceacam19:100Kb:3.2e-08:1.7e-09:2.5e+02:2.1e+03
chr7	20550000	20600000	Igsf23:50Kb:0:0:0:2.6e+03
chr7	20550000	20600000	Pvr:50Kb:0:0:0:2.6e+03
chr7	20600000	20650000	Ceacam20:50Kb:0:0:0:2.8e+03
chr7	20600000	20650000	Nlrp9b:50Kb:0:0:0:2.8e+03
chr7	24350000	24400000	Vmn1r176:-250Kb:4.2e-10:1.1e-11:1.1e+03:7.1e+03
chr7	24450000	24500000	Vmn1r174:-50Kb:1.9e-06:4.7e-08:2.2e+03:7e+03
chr7	24500000	24550000	Vmn1r173:50Kb:1.9e-06:4.7e-08:2.2e+03:7e+03
chr7	24600000	24650000	Vmn1r169:250Kb:3.5e-10:9.1e-12:1.1e+03:7.1e+03
chr7	24600000	24650000	Vmn1r170:250Kb:3.5e-10:9.1e-12:1.1e+03:7.1e+03
chr7	26000000	26050000	Cic:-50Kb:3.9e-07:1e-08:3.4e+03:5.5e+03
chr7	26000000	26050000	Pafah1b3:-50Kb:3.9e-07:1e-08:3.4e+03:5.5e+03
chr7	26000000	26050000	Prr19:-50Kb:3.9e-07:1e-08:3.4e+03:5.5e+03
chr7	26000000	26050000	Tmem145:-50Kb:3.9e-07:1e-08:3.4e+03:5.5e+03
chr7	26050000	26100000	9130221H12Rik:50Kb:2.9e-07:7.8e-09:3.4e+03:5.5e+03
chr7	26050000	26100000	Dedd2:50Kb:2.9e-07:7.8e-09:3.4e+03:5.5e+03
chr7	26050000	26100000	Erf:50Kb:2.9e-07:7.8e-09:3.4e+03:5.5e+03
chr7	26050000	26100000	Gsk3a:50Kb:2.9e-07:7.8e-09:3.4e+03:5.5e+03
chr7	26050000	26100000	Zfp526:50Kb:2.9e-07:7.8e-09:3.4e+03:5.5e+03
chr7	26750000	26800000	Cyp2b9:-200Kb:7.5e-09:1.9e-10:8.5e+02:3.4e+03
chr7	27900000	27950000	BC024978:-50Kb:5.1e-06:1.3e-07:1.5e+03:3.2e+03
chr7	27900000	27950000	Egln2:-50Kb:5.1e-06:1.3e-07:1.5e+03:3.2e+03
chr7	27900000	27950000	Mia:-50Kb:5.1e-06:1.3e-07:1.5e+03:3.2e+03
chr7	27900000	27950000	Mir3101:-50Kb:5.1e-06:1.3e-07:1.5e+03:3.2e+03
chr7	27900000	27950000	Rab4b:-50Kb:5.1e-06:1.3e-07:1.5e+03:3.2e+03
chr7	27900000	27950000	Snrpa:-50Kb:5.1e-06:1.3e-07:1.5e+03:3.2e+03
chr7	27950000	28000000	Cyp2f2:50Kb:1.8e-05:4.5e-07:1.5e+03:3.2e+03
chr7	27950000	28000000	Cyp2t4:50Kb:1.8e-05:4.5e-07:1.5e+03:3.2e+03
chr7	28150000	28200000	Ltbp4:50Kb:5e-08:1.3e-09:3.6e+03:5.4e+03
chr7	28150000	28200000	Shkbp1:50Kb:5e-08:1.3e-09:3.6e+03:5.4e+03
chr7	29050000	29100000	AF357399:-50Kb:1.2e-13:3e-15:3.6e+03:6.2e+03
chr7	29050000	29100000	Rps16:-50Kb:1.2e-13:3e-15:3.6e+03:6.2e+03
chr7	29050000	29100000	Supt5:-50Kb:1.2e-13:3e-15:3.6e+03:6.2e+03
chr7	29100000	29150000	BC089491:50Kb:2.7e-13:6.8e-15:3.6e+03:6.2e+03
chr7	29100000	29150000	Dll3:50Kb:2.7e-13:6.8e-15:3.6e+03:6.2e+03
chr7	29100000	29150000	Eid2:50Kb:2.7e-13:6.8e-15:3.6e+03:6.2e+03
chr7	29100000	29150000	Eid2b:50Kb:2.7e-13:6.8e-15:3.6e+03:6.2e+03
chr7	29100000	29150000	Timm50:50Kb:2.7e-13:6.8e-15:3.6e+03:6.2e+03
chr7	29800000	29850000	Catsperg1:-150Kb:2.5e-06:6.8e-08:5.1e+02:2.4e+03
chr7	29800000	29850000	Fam98c:-100Kb:8e-09:2.2e-10:8.1e+02:3e+03
chr7	29800000	29850000	Ggn:-150Kb:2.5e-06:6.8e-08:5.1e+02:2.4e+03
chr7	29800000	29850000	Psmd8:-150Kb:2.5e-06:6.8e-08:5.1e+02:2.4e+03
chr7	29800000	29850000	Rasgrp4:-100Kb:8e-09:2.2e-10:8.1e+02:3e+03
chr7	29800000	29850000	Ryr1:-100Kb:8e-09:2.2e-10:8.1e+02:3e+03
chr7	29800000	29850000	Spred3:-150Kb:2.5e-06:6.8e-08:5.1e+02:2.4e+03
chr7	29850000	29900000	Fam98c:-50Kb:2.2e-06:1.2e-07:1.8e+03:3.6e+03
chr7	29850000	29900000	Rasgrp4:-50Kb:2.2e-06:1.2e-07:1.8e+03:3.6e+03
chr7	29850000	29900000	Ryr1:-50Kb:2.2e-06:1.2e-07:1.8e+03:3.6e+03
chr7	29900000	29950000	Mir1963:50Kb:4.4e-06:1.2e-07:1.8e+03:3.6e+03
chr7	30000000	30050000	Mir1963:150Kb:3.2e-05:1.7e-06:5.1e+02:2.2e+03
chr7	31100000	31150000	Aplp1:-100Kb:6e-09:3.2e-10:2.2e+03:4.1e+03
chr7	31100000	31150000	Hcst:-100Kb:6e-09:3.2e-10:2.2e+03:4.1e+03
chr7	31100000	31150000	Kirrel2:-100Kb:6e-09:3.2e-10:2.2e+03:4.1e+03
chr7	31100000	31150000	Nfkbid:-100Kb:6e-09:3.2e-10:2.2e+03:4.1e+03
chr7	31100000	31150000	Nphs1:-100Kb:6e-09:3.2e-10:2.2e+03:4.1e+03
chr7	31150000	31200000	Aplp1:-50Kb:4.8e-09:1.3e-10:3.4e+03:5.3e+03
chr7	31150000	31200000	Hcst:-50Kb:4.8e-09:1.3e-10:3.4e+03:5.3e+03
chr7	31150000	31200000	Kirrel2:-50Kb:4.8e-09:1.3e-10:3.4e+03:5.3e+03
chr7	31150000	31200000	Nfkbid:-50Kb:4.8e-09:1.3e-10:3.4e+03:5.3e+03
chr7	31150000	31200000	Nphs1:-50Kb:4.8e-09:1.3e-10:3.4e+03:5.3e+03
chr7	31150000	31200000	Nphs1as:-100Kb:7.1e-05:1.9e-06:2.2e+03:3.6e+03
chr7	31150000	31200000	Prodh2:-100Kb:7.1e-05:1.9e-06:2.2e+03:3.6e+03
chr7	31200000	31250000	Lrfn3:100Kb:1.6e-09:4.6e-11:2.2e+03:4.1e+03
chr7	31200000	31250000	Sdhaf1:100Kb:1.6e-09:4.6e-11:2.2e+03:4.1e+03
chr7	31200000	31250000	Tyrobp:50Kb:2.8e-09:7.6e-11:3.4e+03:5.3e+03
chr7	31250000	31300000	Tyrobp:100Kb:1.2e-05:6.3e-07:2.2e+03:3.6e+03
chr7	32000000	32050000	Scgb1b3:-150Kb:5.4e-07:1.6e-08:4.7e+02:2.5e+03
chr7	32150000	32200000	Scgb1b7:-300Kb:2.1e-06:5.4e-08:3.2e+02:2.2e+03
chr7	32150000	32200000	Scgb2b7:-300Kb:2.1e-06:5.4e-08:3.2e+02:2.2e+03
chr7	32300000	32350000	Scgb1b7:-150Kb:5.6e-05:2.9e-06:4.7e+02:2.1e+03
chr7	32300000	32350000	Scgb2b7:-150Kb:5.6e-05:2.9e-06:4.7e+02:2.1e+03
chr7	32450000	32500000	Scgb1b3:300Kb:5.7e-06:3.4e-07:3.2e+02:2.2e+03
chr7	32750000	32800000	Scgb1b3:600Kb:8e-05:7.1e-06:2.1e+02:1.8e+03
chr7	34100000	34150000	Scgb2b19:50Kb:0:0:1.4e+03:3.6e+03
chr7	34900000	34950000	Pdcd2l:-50Kb:3.4e-10:8.5e-12:2.1e+03:3.9e+03
chr7	34900000	34950000	Uba2:-50Kb:3.4e-10:8.5e-12:2.1e+03:3.9e+03
chr7	34950000	35000000	Wtip:50Kb:2.6e-09:7.7e-11:2.1e+03:3.9e+03
chr7	36050000	36100000	C230052I12Rik:-100Kb:5.9e-06:1.5e-07:1.5e+03:2.9e+03
chr7	36050000	36100000	Cep89:-100Kb:5.9e-06:1.5e-07:1.5e+03:2.9e+03
chr7	39200000	39250000	Gm5591:-100Kb:2.5e-10:6.3e-12:0:1.3e+03
chr7	46400000	46450000	Gm21276:-100Kb:4.7e-05:2.6e-06:0:1.1e+03
chr7	46600000	46650000	Gm21276:100Kb:2e-05:5.4e-07:0:1.2e+03
chr7	46600000	46650000	Gm5114:-50Kb:1.5e-06:4.2e-08:35:1.3e+03
chr7	49950000	50000000	Vmn2r62:-50Kb:1.6e-06:3.9e-08:2.2e+03:5.1e+03
chr7	52300000	52350000	Fcgrt:-50Kb:5.1e-09:1.3e-10:4e+03:6.2e+03
chr7	52300000	52350000	Flt3l:-50Kb:5.1e-09:1.3e-10:4e+03:6.2e+03
chr7	52300000	52350000	Mir150:-50Kb:5.1e-09:1.3e-10:4e+03:6.2e+03
chr7	52300000	52350000	Mir5121:-50Kb:5.1e-09:1.3e-10:4e+03:6.2e+03
chr7	52300000	52350000	Rpl13a:-50Kb:5.1e-09:1.3e-10:4e+03:6.2e+03
chr7	52300000	52350000	Rps11:-50Kb:5.1e-09:1.3e-10:4e+03:6.2e+03
chr7	52300000	52350000	Snord32a:-50Kb:5.1e-09:1.3e-10:4e+03:6.2e+03
chr7	52300000	52350000	Snord33:-50Kb:5.1e-09:1.3e-10:4e+03:6.2e+03
chr7	52300000	52350000	Snord34:-50Kb:5.1e-09:1.3e-10:4e+03:6.2e+03
chr7	52300000	52350000	Snord35a:-50Kb:5.1e-09:1.3e-10:4e+03:6.2e+03
chr7	52300000	52350000	Snord35b:-50Kb:5.1e-09:1.3e-10:4e+03:6.2e+03
chr7	52350000	52400000	Nosip:50Kb:6.3e-09:1.9e-10:4e+03:6.2e+03
chr7	52350000	52400000	Prr12:50Kb:6.3e-09:1.9e-10:4e+03:6.2e+03
chr7	52350000	52400000	Prrg2:50Kb:6.3e-09:1.9e-10:4e+03:6.2e+03
chr7	52350000	52400000	Rcn3:50Kb:6.3e-09:1.9e-10:4e+03:6.2e+03
chr7	52700000	52750000	0610005C13Rik:-100Kb:6.6e-12:1.8e-13:2.5e+03:4.7e+03
chr7	52700000	52750000	Bcat2:-100Kb:6.6e-12:1.8e-13:2.5e+03:4.7e+03
chr7	52700000	52750000	Hsd17b14:-100Kb:6.6e-12:1.8e-13:2.5e+03:4.7e+03
chr7	52700000	52750000	Nucb1:-50Kb:2e-05:5.1e-07:3.9e+03:5.4e+03
chr7	52700000	52750000	Plekha4:-50Kb:2e-05:5.1e-07:3.9e+03:5.4e+03
chr7	52700000	52750000	Ppp1r15a:-50Kb:2e-05:5.1e-07:3.9e+03:5.4e+03
chr7	52700000	52750000	Tulp2:-50Kb:2e-05:5.1e-07:3.9e+03:5.4e+03
chr7	52750000	52800000	0610005C13Rik:-50Kb:3.3e-05:1.8e-06:3.9e+03:5.3e+03
chr7	52750000	52800000	Bax:50Kb:1.1e-05:6.5e-07:3.9e+03:5.4e+03
chr7	52750000	52800000	Bcat2:-50Kb:3.3e-05:1.8e-06:3.9e+03:5.3e+03
[truncated: 421 more rows]
