# Supplementary material for: Promoter-enhancer interactions identified from Hi-C data using probabilistic models and hierarchical topological domains
Source: Nat Commun. 2017 Dec 21;8:2237. doi: 10.1038/s41467-017-02386-3 (PMC5740158; doi:10.1038/s41467-017-02386-3)
Supplement: Supplementary file 5 — Supplementary Data 2 [file 41467_2017_2386_MOESM5_ESM.zip › pombo_NPC_HindIII.enh_1e-10.bed]

chr1	75400000	75500000	Inha:-100Kb:3e-14:1.9e-15:2.4e+03:8e+03
chr1	75400000	75500000	Obsl1:-100Kb:3e-14:1.9e-15:2.4e+03:8e+03
chr1	75400000	75500000	Slc4a3:-100Kb:3e-14:1.9e-15:2.4e+03:8e+03
chr1	75400000	75500000	Stk11ip:-100Kb:3e-14:1.9e-15:2.4e+03:8e+03
chr1	75500000	75600000	Asic4:100Kb:2.9e-14:1.9e-15:2.4e+03:8e+03
chr1	75500000	75600000	Chpf:100Kb:2.9e-14:1.9e-15:2.4e+03:8e+03
chr1	75500000	75600000	Gmppa:100Kb:2.9e-14:1.9e-15:2.4e+03:8e+03
chr1	75500000	75600000	Tmem198:100Kb:2.9e-14:1.9e-15:2.4e+03:8e+03
chr1	85000000	85100000	A530032D15Rik:-100Kb:0:0:0:7.3e+03
chr1	85000000	85100000	Gm7609:-100Kb:0:0:0:7.3e+03
chr1	175700000	175800000	Ifi203:-100Kb:0:0:3.6e+03:1.9e+04
chr1	175700000	175800000	Mnda:-100Kb:0:0:3.6e+03:1.9e+04
chr1	175700000	175800000	Mndal:-100Kb:0:0:3.6e+03:1.9e+04
chr10	117600000	117700000	Iltifb:-100Kb:0:0:3.9e+03:2.2e+04
chr10	117700000	117800000	Il22:100Kb:0:0:3.9e+03:2.2e+04
chr11	3100000	3200000	Gm11944:-100Kb:0:0:2.3e+02:7.6e+03
chr11	3100000	3200000	Pik3ip1:-100Kb:0:0:2.3e+02:7.6e+03
chr11	3200000	3300000	Drg1:100Kb:0:0:2.3e+02:7.6e+03
chr11	3200000	3300000	Eif4enif1:100Kb:0:0:2.3e+02:7.6e+03
chr11	3200000	3300000	Patz1:100Kb:0:0:2.3e+02:7.6e+03
chr11	11800000	11900000	1700042O10Rik:100Kb:1.5e-13:9.7e-15:3e+03:6.1e+03
chr11	11800000	11900000	Ddc:100Kb:1.5e-13:9.7e-15:3e+03:6.1e+03
chr11	11800000	11900000	Fignl1:100Kb:1.5e-13:9.7e-15:3e+03:6.1e+03
chr11	58400000	58500000	Olfr314:-100Kb:1.7e-11:8.7e-13:3.4e+03:1e+04
chr11	58400000	58500000	Olfr315:-100Kb:1.7e-11:8.7e-13:3.4e+03:1e+04
chr11	58400000	58500000	Olfr316:-100Kb:1.7e-11:8.7e-13:3.4e+03:1e+04
chr11	58400000	58500000	Olfr317:-100Kb:1.7e-11:8.7e-13:3.4e+03:1e+04
chr11	58400000	58500000	Olfr318:-100Kb:1.7e-11:8.7e-13:3.4e+03:1e+04
chr11	58400000	58500000	Olfr319:-100Kb:1.7e-11:8.7e-13:3.4e+03:1e+04
chr11	58500000	58600000	2210407C18Rik:100Kb:4.9e-11:2.5e-12:3.4e+03:1e+04
chr11	58500000	58600000	Olfr179:100Kb:4.9e-11:2.5e-12:3.4e+03:1e+04
chr11	58500000	58600000	Olfr320:100Kb:4.9e-11:2.5e-12:3.4e+03:1e+04
chr11	58500000	58600000	Olfr323:100Kb:4.9e-11:2.5e-12:3.4e+03:1e+04
chr11	58500000	58600000	Olfr324:100Kb:4.9e-11:2.5e-12:3.4e+03:1e+04
chr11	58500000	58600000	Trim58:100Kb:4.9e-11:2.5e-12:3.4e+03:1e+04
chr11	70900000	71000000	Nlrp1b:-100Kb:0:0:4.6e+03:2.1e+04
chr11	70900000	71000000	Nlrp1c-ps:-100Kb:0:0:4.6e+03:2.1e+04
chr11	71000000	71100000	Nlrp1a:100Kb:0:0:4.6e+03:2.1e+04
chr12	8400000	8500000	Gdf7:100Kb:5.6e-14:3.2e-15:3e+03:7.3e+03
chr12	8400000	8500000	Hs1bp3:100Kb:5.6e-14:3.2e-15:3e+03:7.3e+03
chr12	66000000	66100000	Fancm:-100Kb:8.6e-12:4.6e-13:1.6e+03:3.7e+03
chr12	66000000	66100000	Fkbp3:-100Kb:8.6e-12:4.6e-13:1.6e+03:3.7e+03
chr12	66000000	66100000	Prpf39:-100Kb:8.6e-12:4.6e-13:1.6e+03:3.7e+03
chr12	66100000	66200000	Fam179b:100Kb:8.1e-12:4.3e-13:1.6e+03:3.7e+03
chr12	66100000	66200000	Gm527:100Kb:8.1e-12:4.3e-13:1.6e+03:3.7e+03
chr12	66100000	66200000	Klhl28:100Kb:8.1e-12:4.3e-13:1.6e+03:3.7e+03
chr12	105000000	105100000	Serpina1a:-100Kb:0:0:5.4e+03:4.6e+04
chr12	105000000	105100000	Serpina1c:-100Kb:0:0:5.4e+03:4.6e+04
chr12	105000000	105100000	Serpina1e:-100Kb:0:0:5.4e+03:4.6e+04
chr12	105100000	105200000	Serpina1d:100Kb:0:0:5.4e+03:4.6e+04
chr13	12700000	12800000	Gpr137b:-700Kb:0:0:1.9e+02:1e+04
chr13	13400000	13500000	Gpr137b-ps:700Kb:0:0:1.9e+02:1e+04
chr13	22000000	22100000	Hist1h2ag:-100Kb:2.7e-12:1.5e-13:2.1e+03:1.1e+04
chr13	22000000	22100000	Hist1h2ah:-100Kb:2.7e-12:1.5e-13:2.1e+03:1.1e+04
chr13	22000000	22100000	Hist1h2bj:-100Kb:2.7e-12:1.5e-13:2.1e+03:1.1e+04
chr13	22000000	22100000	Hist1h2bk:-100Kb:2.7e-12:1.5e-13:2.1e+03:1.1e+04
chr13	22000000	22100000	Hist1h4i:-100Kb:2.7e-12:1.5e-13:2.1e+03:1.1e+04
chr13	22000000	22100000	Prss16:-100Kb:2.7e-12:1.5e-13:2.1e+03:1.1e+04
chr13	22000000	22100000	Vmn1r188:-100Kb:2.7e-12:1.5e-13:2.1e+03:1.1e+04
chr13	22000000	22100000	Vmn1r189:-100Kb:2.7e-12:1.5e-13:2.1e+03:1.1e+04
chr13	22100000	22200000	Pom121l2:100Kb:2.9e-12:1.6e-13:2.1e+03:1.1e+04
chr13	22100000	22200000	Zfp184:100Kb:2.9e-12:1.6e-13:2.1e+03:1.1e+04
chr13	23500000	23600000	Hist1h1d:-100Kb:5.7e-14:3.1e-15:1.7e+03:7.6e+03
chr13	23500000	23600000	Hist1h2ad:-100Kb:5.7e-14:3.1e-15:1.7e+03:7.6e+03
chr13	23500000	23600000	Hist1h2ae:-100Kb:5.7e-14:3.1e-15:1.7e+03:7.6e+03
chr13	23500000	23600000	Hist1h2af:-100Kb:5.7e-14:3.1e-15:1.7e+03:7.6e+03
chr13	23500000	23600000	Hist1h2bf:-100Kb:5.7e-14:3.1e-15:1.7e+03:7.6e+03
chr13	23500000	23600000	Hist1h2bg:-100Kb:5.7e-14:3.1e-15:1.7e+03:7.6e+03
chr13	23500000	23600000	Hist1h2bh:-100Kb:5.7e-14:3.1e-15:1.7e+03:7.6e+03
chr13	23500000	23600000	Hist1h3d:-100Kb:5.7e-14:3.1e-15:1.7e+03:7.6e+03
chr13	23500000	23600000	Hist1h3e:-100Kb:5.7e-14:3.1e-15:1.7e+03:7.6e+03
chr13	23500000	23600000	Hist1h3f:-100Kb:5.7e-14:3.1e-15:1.7e+03:7.6e+03
chr13	23500000	23600000	Hist1h3g:-100Kb:5.7e-14:3.1e-15:1.7e+03:7.6e+03
chr13	23500000	23600000	Hist1h4d:-100Kb:5.7e-14:3.1e-15:1.7e+03:7.6e+03
chr13	23500000	23600000	Hist1h4f:-100Kb:5.7e-14:3.1e-15:1.7e+03:7.6e+03
chr13	23500000	23600000	Hist1h4h:-100Kb:5.7e-14:3.1e-15:1.7e+03:7.6e+03
chr13	23600000	23700000	Abt1:100Kb:9.7e-14:5.4e-15:1.7e+03:7.6e+03
chr13	23600000	23700000	Btn1a1:100Kb:9.7e-14:5.4e-15:1.7e+03:7.6e+03
chr13	23600000	23700000	Btn2a2:100Kb:9.7e-14:5.4e-15:1.7e+03:7.6e+03
chr13	23600000	23700000	C230035I16Rik:100Kb:9.7e-14:5.4e-15:1.7e+03:7.6e+03
chr17	6500000	6600000	Dynlt1a:200Kb:5.5e-12:3e-13:1.3e+03:1.1e+04
chr17	15100000	15200000	Dll1:-400Kb:4.7e-14:2.8e-15:1.3e+03:8.2e+03
chr17	15100000	15200000	Fam120b:-400Kb:4.7e-14:2.8e-15:1.3e+03:8.2e+03
chr17	15500000	15600000	2210404J11Rik:400Kb:1.5e-13:9.4e-15:1.3e+03:8.2e+03
chr17	15500000	15600000	9030025P20Rik:400Kb:1.5e-13:9.4e-15:1.3e+03:8.2e+03
chr17	15500000	15600000	Gm3417:400Kb:1.5e-13:9.4e-15:1.3e+03:8.2e+03
chr17	15500000	15600000	Gm3435:400Kb:1.5e-13:9.4e-15:1.3e+03:8.2e+03
chr17	15500000	15600000	Gm3448:400Kb:1.5e-13:9.4e-15:1.3e+03:8.2e+03
chr17	15500000	15600000	Tcte3:400Kb:1.5e-13:9.4e-15:1.3e+03:8.2e+03
chr18	60400000	60500000	Iigp1:-100Kb:6.1e-13:3.1e-14:3e+03:9.9e+03
chr18	60500000	60600000	F830016B08Rik:100Kb:6.9e-13:3.5e-14:3e+03:9.9e+03
chr18	60500000	60600000	Gm4841:100Kb:6.9e-13:3.5e-14:3e+03:9.9e+03
chr19	3100000	3200000	Ighmbp2:-100Kb:4.8e-13:2.4e-14:3e+02:4.2e+03
chr19	3100000	3200000	Mrpl21:-100Kb:4.8e-13:2.4e-14:3e+02:4.2e+03
chr19	3200000	3300000	1700030N03Rik:100Kb:2.3e-14:1.3e-15:3e+02:4.2e+03
chr2	90000000	90100000	Gm13769:-100Kb:0:0:3e+03:1.1e+04
chr2	90000000	90100000	Olfr1271:-100Kb:0:0:3e+03:1.1e+04
chr2	90000000	90100000	Olfr1272:-100Kb:0:0:3e+03:1.1e+04
chr2	90000000	90100000	Olfr1273-ps:-100Kb:0:0:3e+03:1.1e+04
chr2	90000000	90100000	Olfr1506:-100Kb:0:0:3e+03:1.1e+04
chr2	90100000	90200000	Olfr142:100Kb:0:0:3e+03:1.1e+04
chr2	151200000	151300000	4930442J19Rik:100Kb:6.7e-13:3.6e-14:4.2e+03:1.3e+04
chr2	177000000	177100000	Gm14403:-200Kb:4.6e-11:2.5e-12:8.9e+02:8.2e+03
chr2	177000000	177100000	Gm14420:-200Kb:4.6e-11:2.5e-12:8.9e+02:8.2e+03
chr3	15300000	15400000	Sirpb1a:-100Kb:6e-14:3.3e-15:2.6e+03:8.4e+03
chr3	15400000	15500000	Gm9733:100Kb:6.4e-14:3.3e-15:2.6e+03:8.4e+03
chr3	93500000	93600000	Tdpoz1:100Kb:0:0:1.8e+03:1.2e+04
chr3	93500000	93600000	Tdpoz2:100Kb:0:0:1.8e+03:1.2e+04
chr3	127300000	127400000	Alpk1:-100Kb:1.9e-12:1e-13:3.5e+03:7.9e+03
chr3	127300000	127400000	Tifa:-100Kb:1.9e-12:1e-13:3.5e+03:7.9e+03
chr3	127400000	127500000	Neurog2:100Kb:3.4e-12:1.7e-13:3.5e+03:7.9e+03
chr4	3000000	3100000	Vmn1r3:-100Kb:0:0:0:9.5e+03
chr4	3100000	3200000	Vmn1r2:100Kb:0:0:0:9.5e+03
chr4	41400000	41500000	Arid3c:-200Kb:0:0:3.2e+03:7.5e+03
chr4	41400000	41500000	Cntfr:-200Kb:0:0:3.2e+03:7.5e+03
chr4	41400000	41500000	Dctn3:-200Kb:0:0:3.2e+03:7.5e+03
chr4	41400000	41500000	Rpp25l:-200Kb:0:0:3.2e+03:7.5e+03
chr4	41400000	41500000	Sigmar1:-200Kb:0:0:3.2e+03:7.5e+03
chr4	41600000	41700000	1110017D15Rik:200Kb:3.9e-15:2.2e-16:3.2e+03:7.5e+03
chr4	41600000	41700000	1700066J24Rik:200Kb:3.9e-15:2.2e-16:3.2e+03:7.5e+03
chr4	41600000	41700000	AI464131:200Kb:3.9e-15:2.2e-16:3.2e+03:7.5e+03
chr4	41600000	41700000	Kif24:200Kb:3.9e-15:2.2e-16:3.2e+03:7.5e+03
chr4	41600000	41700000	Nudt2:200Kb:3.9e-15:2.2e-16:3.2e+03:7.5e+03
chr4	43400000	43500000	Fam214b:400Kb:3.5e-12:2.1e-13:1.4e+03:6e+03
chr4	43400000	43500000	Fancg:400Kb:3.5e-12:2.1e-13:1.4e+03:6e+03
chr4	43400000	43500000	Pigo:400Kb:3.5e-12:2.1e-13:1.4e+03:6e+03
chr4	43400000	43500000	Stoml2:400Kb:3.5e-12:2.1e-13:1.4e+03:6e+03
chr4	43400000	43500000	Unc13b:400Kb:3.5e-12:2.1e-13:1.4e+03:6e+03
chr4	43400000	43500000	Vcp:400Kb:3.5e-12:2.1e-13:1.4e+03:6e+03
chr4	60500000	60600000	Mup17:-700Kb:2.3e-13:1.2e-14:2.7e+02:6.4e+03
chr4	60500000	60600000	Mup6:500Kb:3.4e-11:2.1e-12:2.8e+02:3.1e+03
chr4	60500000	60600000	Mup7:500Kb:3.4e-11:2.1e-12:2.8e+02:3.1e+03
chr4	61200000	61300000	Mup10:700Kb:3.7e-15:2.2e-16:2.7e+02:6.4e+03
chr4	61200000	61300000	Mup1:700Kb:3.7e-15:2.2e-16:2.7e+02:6.4e+03
chr4	71700000	71800000	C630043F03Rik:-100Kb:6.8e-12:4.9e-13:2.4e+03:4.8e+03
chr4	71700000	71800000	Tle1:-100Kb:6.8e-12:4.9e-13:2.4e+03:4.8e+03
chr4	112200000	112300000	Skint4:500Kb:9.5e-14:4.9e-15:1.1e+03:8.1e+03
chr4	143100000	143200000	Gm13109:-400Kb:0:0:1.7e+03:3e+04
chr4	143100000	143200000	Pramef17:-400Kb:0:0:1.7e+03:3e+04
chr4	143500000	143600000	BC080695:400Kb:0:0:1.7e+03:3e+04
chr4	143500000	143600000	Gm13040:400Kb:0:0:1.7e+03:3e+04
chr4	143500000	143600000	Gm13043:400Kb:0:0:1.7e+03:3e+04
chr4	143500000	143600000	Gm13057:400Kb:0:0:1.7e+03:3e+04
chr4	143600000	143700000	C87977:-200Kb:0:0:3e+03:3.4e+04
chr4	143600000	143700000	Pramel5:-200Kb:0:0:3e+03:3.4e+04
chr4	143800000	143900000	Gm13102:200Kb:0:0:3e+03:3.4e+04
chr4	143800000	143900000	Pramel4:200Kb:0:0:3e+03:3.4e+04
chr4	146000000	146100000	Smarca5-ps:1000Kb:0:0:8e+02:1.1e+04
chr5	14900000	15000000	4930572O03Rik:-200Kb:0:0:1.6e+03:1.1e+04
chr5	14900000	15000000	Speer4d:-200Kb:0:0:1.6e+03:1.1e+04
chr5	14900000	15000000	Speer7-ps1:-200Kb:0:0:1.6e+03:1.1e+04
chr5	15100000	15200000	Gm9758:200Kb:0:0:1.6e+03:1.1e+04
chr5	15100000	15200000	Speer4e:200Kb:0:0:1.6e+03:1.1e+04
chr5	15100000	15200000	Speer8-ps1:200Kb:0:0:1.6e+03:1.1e+04
chr5	96200000	96300000	Cxcl13:-100Kb:1.8e-15:1.1e-16:3.2e+02:4.3e+03
chr6	57300000	57400000	Vmn1r27:-800Kb:0:0:9e+02:5.4e+03
chr6	58100000	58200000	Vmn1r17:800Kb:0:0:9e+02:5.4e+03
chr6	58100000	58200000	Vmn1r18:800Kb:0:0:9e+02:5.4e+03
chr6	58100000	58200000	Vmn1r19:800Kb:0:0:9e+02:5.4e+03
chr6	58100000	58200000	Vmn1r20:800Kb:0:0:9e+02:5.4e+03
chr6	133200000	133300000	Gm5885:-200Kb:1.5e-12:7.6e-14:1.9e+03:7.9e+03
chr6	133400000	133500000	5530400C23Rik:200Kb:1.2e-12:6.7e-14:1.9e+03:7.9e+03
chr7	10500000	10600000	Vmn2r50:-100Kb:0:0:1.3e+03:1.1e+04
chr7	10500000	10600000	Vmn2r51:-100Kb:0:0:1.3e+03:1.1e+04
chr7	10600000	10700000	Vmn2r48:100Kb:0:0:1.3e+03:1.1e+04
chr7	10600000	10700000	Vmn2r49:100Kb:0:0:1.3e+03:1.1e+04
chr7	18900000	19000000	Psg26:-100Kb:0:0:3.3e+03:2e+04
chr7	18900000	19000000	Psg28:-100Kb:0:0:3.3e+03:2e+04
chr7	19000000	19100000	Psg18:100Kb:0:0:3.3e+03:2e+04
chr7	39200000	39300000	Gm5591:-100Kb:0:0:0:4.4e+03
chr7	46400000	46500000	Gm5114:-200Kb:0:0:1.8e+02:3.2e+03
chr7	54700000	54800000	Mrgpra3:-100Kb:2.7e-12:3.2e-13:7.8e+03:3.3e+04
chr7	54800000	54900000	Mrgpra2a:100Kb:2.8e-12:1.7e-13:7.8e+03:3.3e+04
chr7	54800000	54900000	Mrgpra2b:100Kb:2.8e-12:1.7e-13:7.8e+03:3.3e+04
chr7	55100000	55200000	Mrgpra3:300Kb:2.5e-13:1.4e-14:4.9e+03:3.2e+04
chr7	80600000	80700000	1810026B05Rik:-100Kb:1.3e-14:6.7e-16:4e+03:9.2e+03
chr7	80700000	80800000	Chd2:100Kb:1.6e-13:8.7e-15:4e+03:9.2e+03
chr7	111400000	111500000	Trim12c:-100Kb:0:0:3.6e+03:1.1e+04
chr7	111400000	111500000	Trim30b:-100Kb:0:0:3.6e+03:1.1e+04
chr7	111500000	111600000	Gm15133:100Kb:0:0:3.6e+03:1.1e+04
chr7	111500000	111600000	Trim12a:100Kb:0:0:3.6e+03:1.1e+04
chr7	111500000	111600000	Trim34b:100Kb:0:0:3.6e+03:1.1e+04
chr8	14900000	15000000	BB014433:-100Kb:2.4e-13:1.2e-14:3.6e+03:6.7e+03
chr8	14900000	15000000	Kbtbd11:-100Kb:2.4e-13:1.2e-14:3.6e+03:6.7e+03
chr8	14900000	15000000	Myom2:-100Kb:2.4e-13:1.2e-14:3.6e+03:6.7e+03
chr8	15000000	15100000	Arhgef10:100Kb:5.5e-12:3.1e-13:3.6e+03:6.7e+03
chr8	19800000	19900000	2610005L07Rik:-200Kb:0:0:5e+02:1.3e+04
chr8	19800000	19900000	6820431F20Rik:-200Kb:0:0:5e+02:1.3e+04
chr8	22200000	22300000	Defa20:-400Kb:0:0:2.6e+02:4.6e+04
chr8	22200000	22300000	Gm14850:-400Kb:0:0:2.6e+02:4.6e+04
chr8	22200000	22300000	Gm15308:-400Kb:0:0:2.6e+02:4.6e+04
chr8	22200000	22300000	Gm21002:-400Kb:0:0:2.6e+02:4.6e+04
chr8	22200000	22300000	Gm21498:-400Kb:0:0:2.6e+02:4.6e+04
chr8	22200000	22300000	Gm6696:-400Kb:0:0:2.6e+02:4.6e+04
chr8	22600000	22700000	Defa25:400Kb:0:0:2.6e+02:4.6e+04
chr8	22600000	22700000	Gm10104:400Kb:0:0:2.6e+02:4.6e+04
chr8	22600000	22700000	Gm14851:400Kb:0:0:2.6e+02:4.6e+04
chr8	22600000	22700000	Gm15284:400Kb:0:0:2.6e+02:4.6e+04
chr8	119900000	120000000	Cmip:200Kb:1.5e-13:8.1e-15:2e+03:5.2e+03
chr9	3000000	3100000	4930433N12Rik:-100Kb:0:0:2.8e+03:5.6e+03
chr9	3100000	3200000	Mir101c:100Kb:0:0:2.8e+03:5.6e+03
chr9	72600000	72700000	Pygo1:-100Kb:0:0:0:9.4e+03
chr9	72700000	72800000	Prtg:100Kb:0:0:0:9.4e+03
chrX	4700000	4800000	Gm5925:500Kb:0:0:1.1e+02:1.2e+04
chrX	53000000	53100000	Gm14625:400Kb:3.8e-14:2.3e-15:5.5e+02:9.7e+03
chrX	70300000	70400000	4930408F14Rik:-100Kb:5e-11:2.5e-12:6.1e+03:1.4e+04
chrX	70300000	70400000	F8a:-100Kb:5e-11:2.5e-12:6.1e+03:1.4e+04
chrX	70300000	70400000	Xlr3b:-100Kb:5e-11:2.5e-12:6.1e+03:1.4e+04
chrX	70300000	70400000	Xlr4b:-100Kb:5e-11:2.5e-12:6.1e+03:1.4e+04
chrX	70300000	70400000	Xlr4c:-100Kb:5e-11:2.5e-12:6.1e+03:1.4e+04
chrX	70400000	70500000	DXBay18:100Kb:4.3e-12:2.5e-13:6.1e+03:1.4e+04
chrX	70400000	70500000	Gm14685:100Kb:4.3e-12:2.5e-13:6.1e+03:1.4e+04
chrX	70400000	70500000	Pnma3:100Kb:4.3e-12:2.5e-13:6.1e+03:1.4e+04
chrX	70400000	70500000	Xlr3a:100Kb:4.3e-12:2.5e-13:6.1e+03:1.4e+04
chrX	70400000	70500000	Xlr4a:100Kb:4.3e-12:2.5e-13:6.1e+03:1.4e+04
chrX	70400000	70500000	Xlr5a:100Kb:4.3e-12:2.5e-13:6.1e+03:1.4e+04
chrX	70400000	70500000	Xlr5b:100Kb:4.3e-12:2.5e-13:6.1e+03:1.4e+04
chrX	153900000	154000000	Mbtps2:-100Kb:0:0:3.9e+03:8.8e+03
chrX	153900000	154000000	Yy2:-100Kb:0:0:3.9e+03:8.8e+03
chrX	154000000	154100000	Gm6568:100Kb:0:0:3.9e+03:8.8e+03
chrX	154000000	154100000	Sms:100Kb:0:0:3.9e+03:8.8e+03
chrX	159100000	159200000	Txlng:-100Kb:2.9e-11:1.5e-12:4.9e+03:9.9e+03
chrX	159200000	159300000	Rbbp7:100Kb:2.5e-11:1.4e-12:4.9e+03:9.9e+03
