# Supplementary material for: Promoter-enhancer interactions identified from Hi-C data using probabilistic models and hierarchical topological domains
Source: Nat Commun. 2017 Dec 21;8:2237. doi: 10.1038/s41467-017-02386-3 (PMC5740158; doi:10.1038/s41467-017-02386-3)
Supplement: Supplementary file 5 — Supplementary Data 2 [file 41467_2017_2386_MOESM5_ESM.zip › pombo_NPC_HindIII.enh_1e-2.bed]

chr1	4400000	4500000	Lypla1:-300Kb:6.3e-05:3.8e-06:1.4e+03:2.6e+03
chr1	4400000	4500000	Mrpl15:-300Kb:6.3e-05:3.8e-06:1.4e+03:2.6e+03
chr1	4500000	4600000	Lypla1:-200Kb:0.0067:0.00081:1.7e+03:2.6e+03
chr1	4500000	4600000	Mrpl15:-200Kb:0.0067:0.00081:1.7e+03:2.6e+03
chr1	4700000	4800000	Sox17:300Kb:4.6e-05:2.6e-06:1.4e+03:2.6e+03
chr1	9900000	10000000	1700034P13Rik:200Kb:0.0064:0.00073:1.8e+03:3e+03
chr1	9900000	10000000	Sgk3:200Kb:0.0064:0.00073:1.8e+03:3e+03
chr1	9900000	10000000	Vcpip1:200Kb:0.0064:0.00073:1.8e+03:3e+03
chr1	10000000	10100000	1700034P13Rik:300Kb:9.5e-05:5.4e-06:1.4e+03:3e+03
chr1	10000000	10100000	Sgk3:300Kb:9.5e-05:5.4e-06:1.4e+03:3e+03
chr1	10000000	10100000	Vcpip1:300Kb:9.5e-05:5.4e-06:1.4e+03:3e+03
chr1	16500000	16600000	D030040B21Rik:-100Kb:0.0065:0.00034:2.6e+03:3.8e+03
chr1	16500000	16600000	Ly96:-100Kb:0.0065:0.00034:2.6e+03:3.8e+03
chr1	16500000	16600000	Tceb1:-100Kb:0.0065:0.00034:2.6e+03:3.8e+03
chr1	16500000	16600000	Tmem70:-100Kb:0.0065:0.00034:2.6e+03:3.8e+03
chr1	16500000	16600000	Ube2w:-100Kb:0.0065:0.00034:2.6e+03:3.8e+03
chr1	16600000	16700000	Stau2:100Kb:0.0057:0.00036:2.6e+03:3.8e+03
chr1	20200000	20300000	4930486I03Rik:-100Kb:0.005:0.00028:2.7e+03:3.8e+03
chr1	20900000	21000000	Tram2:-100Kb:0.007:0.00035:3.1e+03:4.3e+03
chr1	21000000	21100000	Efhc1:100Kb:0.0028:0.00016:3.1e+03:4.3e+03
chr1	41800000	41900000	2610017I09Rik:-900Kb:3.4e-05:6.6e-06:1.1e+03:3.1e+03
chr1	41800000	41900000	2900092D14Rik:-900Kb:3.4e-05:6.6e-06:1.1e+03:3.1e+03
chr1	41800000	41900000	Pou3f3:-900Kb:3.4e-05:6.6e-06:1.1e+03:3.1e+03
chr1	41900000	42000000	2610017I09Rik:-800Kb:0.00024:7e-05:1.1e+03:2.9e+03
chr1	41900000	42000000	2900092D14Rik:-800Kb:0.00024:7e-05:1.1e+03:2.9e+03
chr1	41900000	42000000	Pou3f3:-800Kb:0.00024:7e-05:1.1e+03:2.9e+03
chr1	42100000	42200000	2610017I09Rik:-600Kb:0.0012:0.00044:1.2e+03:2.7e+03
chr1	42100000	42200000	2900092D14Rik:-600Kb:0.0012:0.00044:1.2e+03:2.7e+03
chr1	42100000	42200000	Pou3f3:-600Kb:0.0012:0.00044:1.2e+03:2.7e+03
chr1	42200000	42300000	2610017I09Rik:-500Kb:0.0048:0.0028:1.3e+03:2.5e+03
chr1	42200000	42300000	2900092D14Rik:-500Kb:0.0048:0.0028:1.3e+03:2.5e+03
chr1	42200000	42300000	Pou3f3:-500Kb:0.0048:0.0028:1.3e+03:2.5e+03
chr1	42300000	42400000	2610017I09Rik:-400Kb:3.4e-05:3.6e-06:1.4e+03:3.5e+03
chr1	42300000	42400000	2900092D14Rik:-400Kb:3.4e-05:3.6e-06:1.4e+03:3.5e+03
chr1	42300000	42400000	Pou3f3:-400Kb:3.4e-05:3.6e-06:1.4e+03:3.5e+03
chr1	42400000	42500000	2610017I09Rik:-300Kb:0.0035:0.0017:1.7e+03:3e+03
chr1	42400000	42500000	2900092D14Rik:-300Kb:0.0035:0.0017:1.7e+03:3e+03
chr1	42400000	42500000	Pou3f3:-300Kb:0.0035:0.0017:1.7e+03:3e+03
chr1	42900000	43000000	AI597479:-200Kb:0.001:5.3e-05:1.5e+03:3e+03
chr1	42900000	43000000	Tgfbrap1:-200Kb:0.001:5.3e-05:1.5e+03:3e+03
chr1	43100000	43200000	Mrps9:200Kb:0.0028:0.00015:1.5e+03:3e+03
chr1	46500000	46600000	Dnahc7b:400Kb:9.3e-09:5.3e-10:1.1e+03:4.1e+03
chr1	51600000	51700000	Nabp1:100Kb:0.00038:2.1e-05:3.1e+03:4.7e+03
chr1	51700000	51800000	Myo1b:-200Kb:0.0018:0.0001:2e+03:3.3e+03
chr1	51800000	51900000	Myo1b:-100Kb:0.0054:0.00062:3.1e+03:4.2e+03
chr1	59300000	59400000	Fzd7:-200Kb:0.00013:7.5e-06:2.6e+03:4.7e+03
chr1	59300000	59400000	Gm973:-200Kb:0.00013:7.5e-06:2.6e+03:4.7e+03
chr1	59400000	59500000	Cdk15:100Kb:0.0053:0.00094:3.7e+03:5.2e+03
chr1	59400000	59500000	Fzd7:-100Kb:0.004:0.00046:3.7e+03:5.3e+03
chr1	59400000	59500000	Gm973:-100Kb:0.004:0.00046:3.7e+03:5.3e+03
chr1	59500000	59600000	Cdk15:200Kb:9.8e-05:1.1e-05:2.6e+03:4.7e+03
chr1	59600000	59700000	Cdk15:300Kb:4.6e-09:2.7e-10:2.1e+03:5.2e+03
chr1	59600000	59700000	Fzd7:100Kb:0.007:0.0012:3.7e+03:5.1e+03
chr1	59600000	59700000	Gm973:100Kb:0.007:0.0012:3.7e+03:5.1e+03
chr1	62900000	63000000	4930487H11Rik:100Kb:4.6e-06:2.5e-07:2.8e+03:5.1e+03
chr1	63200000	63300000	Zdbf2:-100Kb:4.6e-07:2.4e-08:3.3e+03:5.7e+03
chr1	63300000	63400000	Eef1b2:100Kb:3.7e-07:2.2e-08:3.3e+03:5.7e+03
chr1	63300000	63400000	Gpr1:100Kb:3.7e-07:2.2e-08:3.3e+03:5.7e+03
chr1	63300000	63400000	Ndufs1:100Kb:3.7e-07:2.2e-08:3.3e+03:5.7e+03
chr1	63300000	63400000	Snora41:100Kb:3.7e-07:2.2e-08:3.3e+03:5.7e+03
chr1	64400000	64500000	4933402D24Rik:600Kb:0.0045:0.00023:1.1e+03:2.9e+03
chr1	64700000	64800000	Akr1cl:-300Kb:4.2e-07:2.3e-08:1.7e+03:3.6e+03
chr1	64700000	64800000	Cryge:-300Kb:4.2e-07:2.3e-08:1.7e+03:3.6e+03
chr1	64700000	64800000	Plekhm3:-300Kb:4.2e-07:2.3e-08:1.7e+03:3.6e+03
chr1	65000000	65100000	2810408I11Rik:300Kb:8.8e-05:5.2e-06:1.7e+03:3.6e+03
chr1	65000000	65100000	Ccnyl1:300Kb:8.8e-05:5.2e-06:1.7e+03:3.6e+03
chr1	65000000	65100000	Fzd5:300Kb:8.8e-05:5.2e-06:1.7e+03:3.6e+03
chr1	66100000	66200000	Kansl1l:-700Kb:8.8e-05:4.8e-06:8.4e+02:2.1e+03
chr1	69300000	69400000	Ikzf2:-400Kb:0.0002:2.8e-05:0:2.3e+03
chr1	69400000	69500000	Ikzf2:-300Kb:0.0017:0.00042:0:1.9e+03
chr1	69500000	69600000	Ikzf2:-200Kb:0.00018:1.1e-05:0:2.4e+03
chr1	69600000	69700000	Ikzf2:-100Kb:0.0002:3.8e-05:0:2.3e+03
chr1	72100000	72200000	Apol7d:500Kb:0.0092:0.00064:1.1e+03:2.5e+03
chr1	72100000	72200000	Atic:500Kb:0.0092:0.00064:1.1e+03:2.5e+03
chr1	72100000	72200000	Fn1:500Kb:0.0092:0.00064:1.1e+03:2.5e+03
chr1	73600000	73700000	Igfbp5:700Kb:0.0081:0.0016:1.3e+03:3.2e+03
chr1	73700000	73800000	Igfbp5:800Kb:0.006:0.0008:1.2e+03:3.2e+03
chr1	73800000	73900000	Igfbp5:900Kb:0.0046:0.0003:1.1e+03:3.3e+03
chr1	75100000	75200000	Inha:-400Kb:0.005:0.00096:5.4e+02:2.9e+03
chr1	75100000	75200000	Obsl1:-400Kb:0.005:0.00096:5.4e+02:2.9e+03
chr1	75100000	75200000	Slc4a3:-400Kb:0.005:0.00096:5.4e+02:2.9e+03
chr1	75100000	75200000	Stk11ip:-400Kb:0.005:0.00096:5.4e+02:2.9e+03
chr1	75200000	75300000	Asic4:-200Kb:0.0075:0.00097:3.2e+03:5.5e+03
chr1	75200000	75300000	Chpf:-200Kb:0.0075:0.00097:3.2e+03:5.5e+03
chr1	75200000	75300000	Gmppa:-200Kb:0.0075:0.00097:3.2e+03:5.5e+03
chr1	75200000	75300000	Inha:-300Kb:0.0082:0.0021:7.3e+02:2.9e+03
chr1	75200000	75300000	Obsl1:-300Kb:0.0082:0.0021:7.3e+02:2.9e+03
chr1	75200000	75300000	Slc4a3:-300Kb:0.0082:0.0021:7.3e+02:2.9e+03
chr1	75200000	75300000	Stk11ip:-300Kb:0.0082:0.0021:7.3e+02:2.9e+03
chr1	75200000	75300000	Tmem198:-200Kb:0.0075:0.00097:3.2e+03:5.5e+03
chr1	75300000	75400000	Inha:-200Kb:0.0011:0.00014:1.1e+03:3.8e+03
chr1	75300000	75400000	Obsl1:-200Kb:0.0011:0.00014:1.1e+03:3.8e+03
chr1	75300000	75400000	Slc4a3:-200Kb:0.0011:0.00014:1.1e+03:3.8e+03
chr1	75300000	75400000	Stk11ip:-200Kb:0.0011:0.00014:1.1e+03:3.8e+03
chr1	75400000	75500000	Inha:-100Kb:3e-14:1.9e-15:2.4e+03:8e+03
chr1	75400000	75500000	Obsl1:-100Kb:3e-14:1.9e-15:2.4e+03:8e+03
chr1	75400000	75500000	Slc4a3:-100Kb:3e-14:1.9e-15:2.4e+03:8e+03
chr1	75400000	75500000	Stk11ip:-100Kb:3e-14:1.9e-15:2.4e+03:8e+03
chr1	75500000	75600000	Asic4:100Kb:2.9e-14:1.9e-15:2.4e+03:8e+03
chr1	75500000	75600000	Chpf:100Kb:2.9e-14:1.9e-15:2.4e+03:8e+03
chr1	75500000	75600000	Des:200Kb:0.0026:0.00014:1.1e+03:3.8e+03
chr1	75500000	75600000	Dnpep:200Kb:0.0026:0.00014:1.1e+03:3.8e+03
chr1	75500000	75600000	Gm15179:200Kb:0.0026:0.00014:1.1e+03:3.8e+03
chr1	75500000	75600000	Gmppa:100Kb:2.9e-14:1.9e-15:2.4e+03:8e+03
chr1	75500000	75600000	Speg:200Kb:0.0026:0.00014:1.1e+03:3.8e+03
chr1	75500000	75600000	Tmem198:100Kb:2.9e-14:1.9e-15:2.4e+03:8e+03
chr1	78000000	78100000	Pax3:-100Kb:0.00021:2.7e-05:2.8e+03:4.9e+03
chr1	78200000	78300000	Pax3:100Kb:2e-06:1.3e-07:2.8e+03:5.5e+03
chr1	78200000	78300000	Sgpp2:-100Kb:0.0019:0.0001:2.8e+03:4.7e+03
chr1	78400000	78500000	Pax3:300Kb:0.0052:0.001:1.7e+03:3.2e+03
chr1	78500000	78600000	Acsl3:-100Kb:0.0061:0.00033:2.8e+03:4.8e+03
chr1	78500000	78600000	Utp14b:-100Kb:0.0061:0.00033:2.8e+03:4.8e+03
chr1	78600000	78700000	Ap1s3:-1000Kb:0.00059:3.7e-05:6.5e+02:2.1e+03
chr1	78600000	78700000	Mogat1:100Kb:0.0023:0.00012:2.8e+03:4.8e+03
chr1	78700000	78800000	Ap1s3:-900Kb:0.00075:9.5e-05:6.9e+02:2.1e+03
chr1	85000000	85100000	A530032D15Rik:-100Kb:0:0:0:7.3e+03
chr1	85000000	85100000	Gm7609:-100Kb:0:0:0:7.3e+03
chr1	88200000	88300000	1700019O17Rik:-100Kb:3.1e-08:1.7e-09:1.2e+03:7e+03
chr1	88300000	88400000	C130036L24Rik:100Kb:2.6e-08:1.4e-09:1.2e+03:7e+03
chr1	88300000	88400000	Cops7b:-100Kb:0.0004:2.2e-05:3.8e+03:7.8e+03
chr1	88300000	88400000	Ncl:100Kb:2.6e-08:1.4e-09:1.2e+03:7e+03
chr1	88300000	88400000	Nmur1:100Kb:2.6e-08:1.4e-09:1.2e+03:7e+03
chr1	88300000	88400000	Pde6d:-100Kb:0.0004:2.2e-05:3.8e+03:7.8e+03
chr1	88300000	88400000	Ptma:-100Kb:0.0004:2.2e-05:3.8e+03:7.8e+03
chr1	88300000	88400000	Snora75:100Kb:2.6e-08:1.4e-09:1.2e+03:7e+03
chr1	88300000	88400000	Snord82:100Kb:2.6e-08:1.4e-09:1.2e+03:7e+03
chr1	88400000	88500000	1700019O17Rik:100Kb:0.00019:2.1e-05:3.8e+03:7.8e+03
chr1	91900000	92000000	Cops8:-500Kb:5.8e-05:7.5e-06:1.6e+03:4e+03
chr1	92100000	92200000	Cops8:-300Kb:9.3e-07:6e-08:2.1e+03:5.2e+03
chr1	92400000	92500000	Asb18:500Kb:0.00043:2.6e-05:1.6e+03:4e+03
chr1	92400000	92500000	Cxcr7:300Kb:4.7e-06:2.7e-07:2.1e+03:5.2e+03
chr1	94500000	94600000	Ankmy1:-200Kb:0.0033:0.00018:2.5e+03:4.1e+03
chr1	94500000	94600000	Gpc1:-200Kb:0.0033:0.00018:2.5e+03:4.1e+03
chr1	94500000	94600000	Mir149:-200Kb:0.0033:0.00018:2.5e+03:4.1e+03
chr1	94700000	94800000	Myeov2:200Kb:0.0016:8.1e-05:2.5e+03:4.1e+03
chr1	94700000	94800000	Olfr12:200Kb:0.0016:8.1e-05:2.5e+03:4.1e+03
chr1	94700000	94800000	Olfr1410:200Kb:0.0016:8.1e-05:2.5e+03:4.1e+03
chr1	94700000	94800000	Otos:200Kb:0.0016:8.1e-05:2.5e+03:4.1e+03
chr1	95800000	95900000	Neu4:-100Kb:4.2e-05:2.1e-06:4.2e+03:6.6e+03
chr1	95800000	95900000	Pdcd1:-100Kb:4.2e-05:2.1e-06:4.2e+03:6.6e+03
chr1	95900000	96000000	Gm6086:100Kb:5.2e-05:2.6e-06:4.2e+03:6.6e+03
chr1	95900000	96000000	Gm9994:100Kb:5.2e-05:2.6e-06:4.2e+03:6.6e+03
chr1	109100000	109200000	Serpinb11:-100Kb:7.5e-05:3.9e-06:3e+03:6.1e+03
chr1	109200000	109300000	Serpinb3c:100Kb:7.7e-05:4e-06:3e+03:6.1e+03
chr1	113600000	113700000	Dsel:-100Kb:0.0088:0.00055:2e+03:3.1e+03
chr1	120600000	120700000	Gli2:-300Kb:0.0029:0.00037:1.8e+03:3.1e+03
chr1	120800000	120900000	Gli2:-100Kb:0.0029:0.00038:3.4e+03:4.7e+03
chr1	123000000	123100000	En1:600Kb:0.0063:0.00046:1.2e+03:2.5e+03
chr1	123000000	123100000	Marco:600Kb:0.0063:0.00046:1.2e+03:2.5e+03
chr1	130200000	130300000	Cxcr4:-200Kb:1.4e-05:9.2e-07:2.5e+03:4.8e+03
chr1	130400000	130500000	Lct:200Kb:0.00016:9.7e-06:2.5e+03:4.8e+03
chr1	130400000	130500000	Mcm6:200Kb:0.00016:9.7e-06:2.5e+03:4.8e+03
chr1	130500000	130600000	Cxcr4:100Kb:4.5e-05:5.8e-06:3.7e+03:5.9e+03
chr1	130700000	130800000	Lct:500Kb:0.00035:4.2e-05:1.3e+03:3.4e+03
chr1	130700000	130800000	Mcm6:500Kb:0.00035:4.2e-05:1.3e+03:3.4e+03
chr1	134000000	134100000	Klhdc8a:-100Kb:0.00088:4.7e-05:5.1e+03:8.9e+03
chr1	134000000	134100000	Nuak2:-200Kb:0.0022:0.00012:3e+03:6.7e+03
chr1	134000000	134100000	Tmcc2:-200Kb:0.0022:0.00012:3e+03:6.7e+03
chr1	134100000	134200000	Cdk18:100Kb:0.00065:5.1e-05:5.1e+03:8.9e+03
chr1	134100000	134200000	Lemd1:100Kb:0.00065:5.1e-05:5.1e+03:8.9e+03
chr1	134100000	134200000	Mir135b:100Kb:0.00065:5.1e-05:5.1e+03:8.9e+03
chr1	134200000	134300000	Cdk18:200Kb:0.00065:7e-05:3e+03:6.7e+03
chr1	134200000	134300000	Lemd1:200Kb:0.00065:7e-05:3e+03:6.7e+03
chr1	134200000	134300000	Mir135b:200Kb:0.00065:7e-05:3e+03:6.7e+03
chr1	135000000	135100000	Etnk2:-200Kb:8.3e-08:5.1e-09:3e+03:6.8e+03
chr1	135000000	135100000	Golt1a:-200Kb:8.3e-08:5.1e-09:3e+03:6.8e+03
chr1	135000000	135100000	Kiss1:-200Kb:8.3e-08:5.1e-09:3e+03:6.8e+03
chr1	135000000	135100000	Lax1:-500Kb:0.008:0.00044:1.5e+03:3.7e+03
chr1	135000000	135100000	Ren1:-200Kb:8.3e-08:5.1e-09:3e+03:6.8e+03
chr1	135000000	135100000	Ren2:-200Kb:8.3e-08:5.1e-09:3e+03:6.8e+03
chr1	135000000	135100000	Snrpe:-500Kb:0.008:0.00044:1.5e+03:3.7e+03
chr1	135000000	135100000	Zbed6:-500Kb:0.008:0.00044:1.5e+03:3.7e+03
chr1	135000000	135100000	Zc3h11a:-500Kb:0.008:0.00044:1.5e+03:3.7e+03
chr1	135200000	135300000	Ppp1r15b:200Kb:7.9e-06:4.3e-07:3e+03:6.8e+03
chr1	145600000	145700000	Rgs2:-200Kb:4.1e-09:2.1e-10:1.9e+03:4e+03
chr1	145800000	145900000	Trove2:200Kb:1e-08:6.1e-10:1.9e+03:4e+03
chr1	145800000	145900000	Uchl5:200Kb:1e-08:6.1e-10:1.9e+03:4e+03
chr1	153500000	153600000	Rnf2:200Kb:0.0055:0.00029:2.2e+03:3.5e+03
chr1	156900000	157000000	Stx6:-100Kb:8.8e-05:4.9e-06:3.6e+03:6.7e+03
chr1	157000000	157100000	Ier5:100Kb:6.4e-06:3.3e-07:3.6e+03:6.7e+03
chr1	157000000	157100000	Mr1:100Kb:6.4e-06:3.3e-07:3.6e+03:6.7e+03
chr1	157900000	158000000	Fam163a:-200Kb:0.00013:6.8e-06:2.1e+03:5.5e+03
chr1	160600000	160700000	Pappa2:-200Kb:0.0057:0.00061:1.8e+03:3e+03
chr1	160700000	160800000	Pappa2:-100Kb:0.00065:3.5e-05:2.7e+03:4.1e+03
chr1	164200000	164300000	2810442N19Rik:300Kb:0.0082:0.00044:1.5e+03:3.7e+03
chr1	164200000	164300000	4930558K02Rik:300Kb:0.0082:0.00044:1.5e+03:3.7e+03
chr1	167800000	167900000	Cd247:100Kb:0.0048:0.00072:4e+03:6e+03
chr1	168000000	168100000	Cd247:300Kb:0.0048:0.0009:1.8e+03:3.8e+03
chr1	168200000	168300000	Cd247:500Kb:0.0048:0.00093:1.3e+03:3.2e+03
chr1	168200000	168300000	Ildr2:100Kb:0.0096:0.00051:4e+03:6.2e+03
chr1	168200000	168300000	Mael:100Kb:0.0096:0.00051:4e+03:6.2e+03
chr1	170200000	170300000	Pbx1:-100Kb:5.6e-05:3e-06:3.2e+03:5.7e+03
chr1	172800000	172900000	Fcgr2b:-100Kb:0.0077:0.0004:3.7e+03:6.7e+03
chr1	172800000	172900000	Fcgr3:-100Kb:0.0077:0.0004:3.7e+03:6.7e+03
chr1	172800000	172900000	Fcgr4:-100Kb:0.0077:0.0004:3.7e+03:6.7e+03
chr1	172900000	173000000	Dusp12:100Kb:0.0078:0.0004:3.7e+03:6.7e+03
chr1	172900000	173000000	Fcrla:100Kb:0.0078:0.0004:3.7e+03:6.7e+03
chr1	172900000	173000000	Fcrlb:100Kb:0.0078:0.0004:3.7e+03:6.7e+03
chr1	173000000	173100000	Adamts4:-100Kb:2.3e-07:1.3e-08:3.7e+03:8.7e+03
chr1	173000000	173100000	Apoa2:-100Kb:2.3e-07:1.3e-08:3.7e+03:8.7e+03
chr1	173000000	173100000	B4galt3:-200Kb:2.3e-06:1.3e-07:6.8e+02:5.8e+03
chr1	173000000	173100000	Dedd:-200Kb:2.3e-06:1.3e-07:6.8e+02:5.8e+03
chr1	173000000	173100000	Fcer1g:-100Kb:2.3e-07:1.3e-08:3.7e+03:8.7e+03
chr1	173000000	173100000	Klhdc9:-200Kb:2.3e-06:1.3e-07:6.8e+02:5.8e+03
chr1	173000000	173100000	Ndufs2:-100Kb:2.3e-07:1.3e-08:3.7e+03:8.7e+03
chr1	173000000	173100000	Nit1:-200Kb:2.3e-06:1.3e-07:6.8e+02:5.8e+03
chr1	173000000	173100000	Nr1i3:-100Kb:2.3e-07:1.3e-08:3.7e+03:8.7e+03
chr1	173000000	173100000	Pcp4l1:-100Kb:2.3e-07:1.3e-08:3.7e+03:8.7e+03
chr1	173000000	173100000	Pfdn2:-200Kb:2.3e-06:1.3e-07:6.8e+02:5.8e+03
chr1	173000000	173100000	Ppox:-200Kb:2.3e-06:1.3e-07:6.8e+02:5.8e+03
chr1	173000000	173100000	Tomm40l:-100Kb:2.3e-07:1.3e-08:3.7e+03:8.7e+03
chr1	173000000	173100000	Ufc1:-200Kb:2.3e-06:1.3e-07:6.8e+02:5.8e+03
chr1	173000000	173100000	Usp21:-200Kb:2.3e-06:1.3e-07:6.8e+02:5.8e+03
chr1	173100000	173200000	1700009P17Rik:100Kb:6.8e-08:7.7e-09:3.7e+03:8.7e+03
chr1	173100000	173200000	B4galt3:-100Kb:2.7e-05:2.9e-06:1.3e+03:5.8e+03
chr1	173100000	173200000	Dedd:-100Kb:2.7e-05:2.9e-06:1.3e+03:5.8e+03
chr1	173100000	173200000	Klhdc9:-100Kb:2.7e-05:2.9e-06:1.3e+03:5.8e+03
chr1	173100000	173200000	Mpz:100Kb:6.8e-08:7.7e-09:3.7e+03:8.7e+03
chr1	173100000	173200000	Nit1:-100Kb:2.7e-05:2.9e-06:1.3e+03:5.8e+03
chr1	173100000	173200000	Pfdn2:-100Kb:2.7e-05:2.9e-06:1.3e+03:5.8e+03
chr1	173100000	173200000	Ppox:-100Kb:2.7e-05:2.9e-06:1.3e+03:5.8e+03
chr1	173100000	173200000	Sdhc:100Kb:6.8e-08:7.7e-09:3.7e+03:8.7e+03
chr1	173100000	173200000	Ufc1:-100Kb:2.7e-05:2.9e-06:1.3e+03:5.8e+03
chr1	173100000	173200000	Usp21:-100Kb:2.7e-05:2.9e-06:1.3e+03:5.8e+03
chr1	173200000	173300000	1700009P17Rik:200Kb:6.8e-08:4.2e-09:6.8e+02:5.8e+03
chr1	173200000	173300000	Adamts4:100Kb:2.7e-06:3e-07:1.3e+03:5.8e+03
chr1	173200000	173300000	Apoa2:100Kb:2.7e-06:3e-07:1.3e+03:5.8e+03
chr1	173200000	173300000	Fcer1g:100Kb:2.7e-06:3e-07:1.3e+03:5.8e+03
chr1	173200000	173300000	Mpz:200Kb:6.8e-08:4.2e-09:6.8e+02:5.8e+03
chr1	173200000	173300000	Ndufs2:100Kb:2.7e-06:3e-07:1.3e+03:5.8e+03
chr1	173200000	173300000	Nr1i3:100Kb:2.7e-06:3e-07:1.3e+03:5.8e+03
chr1	173200000	173300000	Pcp4l1:100Kb:2.7e-06:3e-07:1.3e+03:5.8e+03
chr1	173200000	173300000	Sdhc:200Kb:6.8e-08:4.2e-09:6.8e+02:5.8e+03
chr1	173200000	173300000	Tomm40l:100Kb:2.7e-06:3e-07:1.3e+03:5.8e+03
chr1	173300000	173400000	1700009P17Rik:300Kb:0.0089:0.0015:4.7e+02:3.2e+03
chr1	173300000	173400000	Mpz:300Kb:0.0089:0.0015:4.7e+02:3.2e+03
chr1	173300000	173400000	Sdhc:300Kb:0.0089:0.0015:4.7e+02:3.2e+03
chr1	173900000	174000000	Atp1a2:-300Kb:0.00015:1.7e-05:1.4e+03:4.6e+03
chr1	173900000	174000000	Igsf8:-300Kb:0.00015:1.7e-05:1.4e+03:4.6e+03
chr1	173900000	174000000	Kcnj10:-300Kb:0.00015:1.7e-05:1.4e+03:4.6e+03
chr1	173900000	174000000	Kcnj9:-300Kb:0.00015:1.7e-05:1.4e+03:4.6e+03
chr1	174000000	174100000	Atp1a2:-200Kb:2.1e-06:1.2e-07:2.1e+03:6.2e+03
chr1	174000000	174100000	Igsf8:-200Kb:2.1e-06:1.2e-07:2.1e+03:6.2e+03
chr1	174000000	174100000	Kcnj10:-200Kb:2.1e-06:1.2e-07:2.1e+03:6.2e+03
chr1	174000000	174100000	Kcnj9:-200Kb:2.1e-06:1.2e-07:2.1e+03:6.2e+03
chr1	174100000	174200000	Atp1a2:-100Kb:0.0037:0.00064:4.3e+03:6.9e+03
chr1	174100000	174200000	Igsf8:-100Kb:0.0037:0.00064:4.3e+03:6.9e+03
chr1	174100000	174200000	Kcnj10:-100Kb:0.0037:0.00064:4.3e+03:6.9e+03
chr1	174100000	174200000	Kcnj9:-100Kb:0.0037:0.00064:4.3e+03:6.9e+03
chr1	174200000	174300000	Copa:200Kb:0.00044:2.4e-05:2.1e+03:6.2e+03
chr1	174200000	174300000	Dcaf8:200Kb:0.00044:2.4e-05:2.1e+03:6.2e+03
chr1	174200000	174300000	Ncstn:200Kb:0.00044:2.4e-05:2.1e+03:6.2e+03
chr1	174200000	174300000	Pex19:200Kb:0.00044:2.4e-05:2.1e+03:6.2e+03
chr1	175200000	175300000	Mptx1:-1000Kb:4.7e-05:2.4e-06:8.1e+02:6.8e+03
chr1	175200000	175300000	Olfr417:-1000Kb:4.7e-05:2.4e-06:8.1e+02:6.8e+03
chr1	175700000	175800000	Ifi203:-100Kb:0:0:3.6e+03:1.9e+04
chr1	175700000	175800000	Mnda:-100Kb:0:0:3.6e+03:1.9e+04
chr1	175700000	175800000	Mndal:-100Kb:0:0:3.6e+03:1.9e+04
chr1	176200000	176300000	Cadm3:1000Kb:0.00011:5.6e-06:8.1e+02:6.8e+03
chr1	176200000	176300000	Darc:1000Kb:0.00011:5.6e-06:8.1e+02:6.8e+03
chr1	176200000	176300000	Mptx2:1000Kb:0.00011:5.6e-06:8.1e+02:6.8e+03
chr1	176200000	176300000	Olfr418-ps1:1000Kb:0.00011:5.6e-06:8.1e+02:6.8e+03
chr1	176900000	177000000	Fh1:-600Kb:0.00088:5.6e-05:1.3e+03:2.5e+03
chr1	176900000	177000000	Kmo:-600Kb:0.00088:5.6e-05:1.3e+03:2.5e+03
chr1	182300000	182400000	Adck3:200Kb:1.4e-07:7.7e-09:2.7e+03:5.8e+03
chr1	182300000	182400000	Psen2:200Kb:1.4e-07:7.7e-09:2.7e+03:5.8e+03
chr1	186600000	186700000	C130074G19Rik:-100Kb:0.0014:0.00016:3.4e+03:5.2e+03
chr1	186600000	186700000	Mir664:-400Kb:0.00091:9.9e-05:1.6e+03:3.6e+03
chr1	186600000	186700000	Rab3gap2:-400Kb:0.00091:9.9e-05:1.6e+03:3.6e+03
chr1	186600000	186700000	Snora36b:-400Kb:0.00091:9.9e-05:1.6e+03:3.6e+03
chr1	186700000	186800000	Marc1:100Kb:0.002:0.00022:3.4e+03:5.2e+03
chr1	186700000	186800000	Marc2:100Kb:0.002:0.00022:3.4e+03:5.2e+03
chr1	186700000	186800000	Mir1981:100Kb:0.002:0.00022:3.4e+03:5.2e+03
chr1	186700000	186800000	Mir664:-300Kb:0.00091:7.9e-05:1.8e+03:3.8e+03
chr1	186700000	186800000	Rab3gap2:-300Kb:0.00091:7.9e-05:1.8e+03:3.8e+03
chr1	186700000	186800000	Snora36b:-300Kb:0.00091:7.9e-05:1.8e+03:3.8e+03
chr1	187000000	187100000	C130074G19Rik:300Kb:0.0013:7.7e-05:1.8e+03:3.8e+03
chr1	187000000	187100000	Marc1:400Kb:0.002:0.00013:1.6e+03:3.6e+03
chr1	187000000	187100000	Marc2:400Kb:0.002:0.00013:1.6e+03:3.6e+03
chr1	187000000	187100000	Mir1981:400Kb:0.002:0.00013:1.6e+03:3.6e+03
chr1	187500000	187600000	Rrp15:-1000Kb:0.00091:7.1e-05:1e+03:2.5e+03
chr1	187500000	187600000	Tgfb2:-1000Kb:0.00091:7.1e-05:1e+03:2.5e+03
chr1	187700000	187800000	Rrp15:-800Kb:0.0014:0.00022:1.2e+03:2.5e+03
chr1	187700000	187800000	Tgfb2:-800Kb:0.0014:0.00022:1.2e+03:2.5e+03
chr1	188200000	188300000	Rrp15:-300Kb:0.0021:0.00049:1.9e+03:3.1e+03
chr1	188200000	188300000	Tgfb2:-300Kb:0.0021:0.00049:1.9e+03:3.1e+03
chr1	191400000	191500000	Kctd3:600Kb:0.0019:0.00012:1.5e+03:3.4e+03
chr1	191500000	191600000	Smyd2:-200Kb:0.0004:2.3e-05:2.7e+03:5.3e+03
chr1	191700000	191800000	Cenpf:200Kb:0.00012:6.2e-06:2.7e+03:5.3e+03
chr1	191700000	191800000	Ptpn14:200Kb:0.00012:6.2e-06:2.7e+03:5.3e+03
chr1	193100000	193200000	Dtl:-200Kb:5.3e-08:3e-09:2.7e+03:5.6e+03
chr1	193100000	193200000	Ints7:-200Kb:5.3e-08:3e-09:2.7e+03:5.6e+03
chr1	193200000	193300000	Dtl:-100Kb:0.0067:0.00077:3.9e+03:5.5e+03
chr1	193200000	193300000	Ints7:-100Kb:0.0067:0.00077:3.9e+03:5.5e+03
chr1	193300000	193400000	Nenf:200Kb:9.4e-08:6.6e-09:2.7e+03:5.6e+03
chr1	193300000	193400000	Tmem206:200Kb:9.4e-08:6.6e-09:2.7e+03:5.6e+03
chr1	194000000	194100000	Hhat:-500Kb:0.003:0.00019:1.7e+03:3.4e+03
chr1	195500000	195600000	4930503O07Rik:-500Kb:0.009:0.00047:1.4e+03:2.8e+03
chr10	3400000	3500000	Cnksr3:300Kb:0.0018:9.7e-05:1.4e+03:2.1e+03
chr10	3400000	3500000	Ipcef1:100Kb:2.3e-05:1.2e-06:2.8e+03:3.9e+03
chr10	4500000	4600000	Myct1:-200Kb:0.0019:0.00011:2e+03:3e+03
chr10	4500000	4600000	Syne1:-200Kb:0.0019:0.00011:2e+03:3e+03
chr10	4500000	4600000	Vip:-200Kb:0.0019:0.00011:2e+03:3e+03
chr10	4700000	4800000	Fbxo5:200Kb:0.0015:8.6e-05:2e+03:3e+03
chr10	4700000	4800000	Mtrf1l:200Kb:0.0015:8.6e-05:2e+03:3e+03
chr10	5900000	6000000	Mthfd1l:-400Kb:0.0025:0.00015:1.3e+03:3e+03
chr10	6200000	6300000	1700052N19Rik:300Kb:2.9e-05:1.6e-06:1.5e+03:3.8e+03
chr10	6200000	6300000	Akap12:200Kb:0.0012:6.6e-05:2e+03:3.8e+03
chr10	6200000	6300000	Gm5512:300Kb:2.9e-05:1.6e-06:1.5e+03:3.8e+03
chr10	6200000	6300000	Rmnd1:300Kb:2.9e-05:1.6e-06:1.5e+03:3.8e+03
chr10	6200000	6300000	Zbtb2:300Kb:2.9e-05:1.6e-06:1.5e+03:3.8e+03
chr10	6300000	6400000	1700052N19Rik:400Kb:0.0028:0.00033:1.3e+03:3e+03
chr10	6300000	6400000	Gm5512:400Kb:0.0028:0.00033:1.3e+03:3e+03
chr10	6300000	6400000	Rmnd1:400Kb:0.0028:0.00033:1.3e+03:3e+03
chr10	6300000	6400000	Zbtb2:400Kb:0.0028:0.00033:1.3e+03:3e+03
chr10	6700000	6800000	Mthfd1l:400Kb:0.0073:0.00088:1.3e+03:2.7e+03
chr10	7700000	7800000	Tab2:100Kb:0.0041:0.00072:3e+03:4.1e+03
chr10	7800000	7900000	Tab2:200Kb:0.00035:4e-05:2e+03:3.4e+03
chr10	7900000	8000000	Ginm1:400Kb:4.5e-08:2.5e-09:1.3e+03:3.4e+03
chr10	7900000	8000000	Mir5104:400Kb:4.5e-08:2.5e-09:1.3e+03:3.4e+03
chr10	7900000	8000000	Ppil4:400Kb:4.5e-08:2.5e-09:1.3e+03:3.4e+03
chr10	7900000	8000000	Tab2:300Kb:0.00013:7.7e-06:1.6e+03:3.1e+03
chr10	7900000	8000000	Zc3h12d:400Kb:4.5e-08:2.5e-09:1.3e+03:3.4e+03
chr10	10100000	10200000	Grm1:-700Kb:0.0046:0.00028:9.4e+02:2e+03
chr10	10100000	10200000	Shprh:-700Kb:0.0046:0.00028:9.4e+02:2e+03
chr10	12400000	12500000	B230208H11Rik:-200Kb:0.0017:0.00019:2e+03:3.5e+03
chr10	12400000	12500000	Stx11:-200Kb:0.0017:0.00019:2e+03:3.5e+03
chr10	12500000	12600000	B230208H11Rik:-100Kb:0.00025:1.4e-05:2.9e+03:4.8e+03
chr10	12500000	12600000	Stx11:-100Kb:0.00025:1.4e-05:2.9e+03:4.8e+03
chr10	12600000	12700000	Utrn:100Kb:0.00019:1e-05:2.9e+03:4.8e+03
chr10	12700000	12800000	Phactr2:-400Kb:0.00017:1.5e-05:1.3e+03:3.5e+03
chr10	12800000	12900000	Ltv1:-100Kb:0.002:0.00011:2.9e+03:4.7e+03
chr10	12800000	12900000	Phactr2:-300Kb:0.00017:1.9e-05:1.6e+03:3.7e+03
chr10	12900000	13000000	Plagl1:100Kb:0.00058:6.8e-05:2.9e+03:4.7e+03
chr10	12900000	13000000	Zc2hc1b:100Kb:0.00058:6.8e-05:2.9e+03:4.7e+03
chr10	13000000	13100000	Plagl1:200Kb:0.0052:0.00091:2e+03:3.4e+03
chr10	13000000	13100000	Zc2hc1b:200Kb:0.0052:0.00091:2e+03:3.4e+03
chr10	13100000	13200000	Plagl1:300Kb:6e-05:3.5e-06:1.6e+03:3.7e+03
chr10	13100000	13200000	Sf3b5:400Kb:4.4e-05:2.3e-06:1.3e+03:3.5e+03
chr10	13100000	13200000	Zc2hc1b:300Kb:6e-05:3.5e-06:1.6e+03:3.7e+03
chr10	20000000	20100000	Ahi1:-600Kb:4.6e-07:2.4e-08:1.1e+03:3.5e+03
chr10	20600000	20700000	Bclaf1:600Kb:2.2e-07:1.3e-08:1.1e+03:3.5e+03
chr10	20600000	20700000	Mtfr2:600Kb:2.2e-07:1.3e-08:1.1e+03:3.5e+03
chr10	21900000	22000000	C920009B18Rik:-100Kb:0.0011:5.8e-05:3.5e+03:1.6e+04
chr10	21900000	22000000	Raet1d:-100Kb:0.0011:5.8e-05:3.5e+03:1.6e+04
chr10	22000000	22100000	H60b:100Kb:0.0011:5.8e-05:3.5e+03:1.6e+04
chr10	25600000	25700000	4930401C15Rik:100Kb:0.0022:0.00011:2.7e+03:4.4e+03
chr10	30100000	30200000	Rspo3:900Kb:0.00018:1.1e-05:7.3e+02:2.4e+03
chr10	30200000	30300000	Rspo3:1000Kb:0.0026:0.00033:6.7e+02:2e+03
chr10	30500000	30600000	Hddc2:-500Kb:1.2e-06:6.8e-08:1.2e+03:3e+03
chr10	31000000	31100000	Hey2:500Kb:1.3e-05:7.6e-07:1.2e+03:3e+03
chr10	31000000	31100000	Ncoa7:500Kb:1.3e-05:7.6e-07:1.2e+03:3e+03
chr10	33600000	33700000	Tspyl1:-400Kb:0.008:0.0019:7.3e+02:1.7e+03
chr10	33600000	33700000	Tspyl4:-400Kb:0.008:0.0019:7.3e+02:1.7e+03
chr10	33700000	33800000	Dse:-200Kb:0.0025:0.00045:1.6e+03:2.8e+03
chr10	33700000	33800000	Tspyl1:-300Kb:1.3e-06:7.6e-08:1.3e+03:3.2e+03
chr10	33700000	33800000	Tspyl4:-300Kb:1.3e-06:7.6e-08:1.3e+03:3.2e+03
chr10	33800000	33900000	Dse:-100Kb:1.9e-05:1.1e-06:2.4e+03:4e+03
chr10	33800000	33900000	Tspyl1:-200Kb:0.0016:0.00029:1.6e+03:2.8e+03
chr10	33800000	33900000	Tspyl4:-200Kb:0.0016:0.00029:1.6e+03:2.8e+03
chr10	33900000	34000000	A830082N09Rik:200Kb:0.0038:0.00041:1.6e+03:2.8e+03
chr10	33900000	34000000	Bet3l:200Kb:0.0038:0.00041:1.6e+03:2.8e+03
chr10	33900000	34000000	Fam26d:200Kb:0.0038:0.00041:1.6e+03:2.8e+03
chr10	33900000	34000000	Fam26e:100Kb:1.5e-05:7.8e-07:2.4e+03:4e+03
chr10	33900000	34000000	Fam26f:100Kb:1.5e-05:7.8e-07:2.4e+03:4e+03
chr10	33900000	34000000	Rwdd1:200Kb:0.0038:0.00041:1.6e+03:2.8e+03
chr10	33900000	34000000	Tspyl1:-100Kb:0.0001:1.2e-05:2.4e+03:3.9e+03
chr10	33900000	34000000	Tspyl4:-100Kb:0.0001:1.2e-05:2.4e+03:3.9e+03
chr10	34000000	34100000	A830082N09Rik:300Kb:6.1e-07:3.3e-08:1.3e+03:3.2e+03
chr10	34000000	34100000	Bet3l:300Kb:6.1e-07:3.3e-08:1.3e+03:3.2e+03
chr10	34000000	34100000	Dse:100Kb:7.2e-05:8.6e-06:2.4e+03:3.9e+03
chr10	34000000	34100000	Fam26d:300Kb:6.1e-07:3.3e-08:1.3e+03:3.2e+03
chr10	34000000	34100000	Fam26e:200Kb:0.0017:0.00018:1.6e+03:2.8e+03
chr10	34000000	34100000	Fam26f:200Kb:0.0017:0.00018:1.6e+03:2.8e+03
chr10	34000000	34100000	Rwdd1:300Kb:6.1e-07:3.3e-08:1.3e+03:3.2e+03
chr10	41200000	41300000	Ccdc162:-100Kb:0.0052:0.00026:3.4e+03:5.1e+03
chr10	41300000	41400000	5730435O14Rik:100Kb:0.00042:2.3e-05:3.4e+03:5.1e+03
chr10	41300000	41400000	Cd164:100Kb:0.00042:2.3e-05:3.4e+03:5.1e+03
chr10	41300000	41400000	Ppil6:100Kb:0.00042:2.3e-05:3.4e+03:5.1e+03
chr10	41300000	41400000	Smpd2:100Kb:0.00042:2.3e-05:3.4e+03:5.1e+03
chr10	42000000	42100000	Nr2e1:-300Kb:2.4e-06:1.4e-07:1.8e+03:4.6e+03
chr10	42000000	42100000	Ostm1:-300Kb:2.4e-06:1.4e-07:1.8e+03:4.6e+03
chr10	42200000	42300000	Nr2e1:-100Kb:0.00032:3.8e-05:3.4e+03:5.5e+03
chr10	42200000	42300000	Ostm1:-100Kb:0.00032:3.8e-05:3.4e+03:5.5e+03
chr10	42300000	42400000	Snx3:100Kb:0.00098:5.3e-05:3.4e+03:5.5e+03
chr10	43200000	43300000	Qrsl1:-400Kb:0.0041:0.00021:1.5e+03:3e+03
chr10	43200000	43300000	Rtn4ip1:-400Kb:0.0041:0.00021:1.5e+03:3e+03
chr10	43600000	43700000	1700021F05Rik:400Kb:0.0037:0.00043:1.5e+03:3e+03
chr10	43600000	43700000	Cd24a:400Kb:0.0037:0.00043:1.5e+03:3e+03
chr10	43700000	43800000	1700021F05Rik:500Kb:0.0037:0.00028:1.4e+03:2.8e+03
chr10	43700000	43800000	Cd24a:500Kb:0.0037:0.00028:1.4e+03:2.8e+03
chr10	44000000	44100000	Prep:-700Kb:0.00016:1e-05:9.2e+02:2.9e+03
chr10	44100000	44200000	Prep:-600Kb:0.0019:0.00024:1.1e+03:2.7e+03
chr10	44700000	44800000	Mir1929:700Kb:0.00028:1.5e-05:9.2e+02:2.9e+03
chr10	44700000	44800000	Prdm1:600Kb:0.0064:0.00035:1.1e+03:2.7e+03
chr10	50700000	50800000	Sim1:100Kb:0.00032:3.9e-05:2.8e+03:5.2e+03
chr10	50900000	51000000	Sim1:300Kb:0.0001:6.3e-06:1.5e+03:4.1e+03
chr10	53000000	53100000	Gm20597:-200Kb:9.1e-05:5.4e-06:1.9e+03:3.2e+03
chr10	53200000	53300000	Cep85l:200Kb:7.8e-05:4.3e-06:1.9e+03:3.2e+03
chr10	53200000	53300000	Gm19395:200Kb:7.8e-05:4.3e-06:1.9e+03:3.2e+03
chr10	53200000	53300000	Pln:200Kb:7.8e-05:4.3e-06:1.9e+03:3.2e+03
chr10	56700000	56800000	Gja1:700Kb:0.0057:0.00031:9.6e+02:2.2e+03
chr10	59300000	59400000	Anapc16:-100Kb:6.7e-09:3.6e-10:3.9e+03:7.7e+03
chr10	59300000	59400000	Ascc1:-100Kb:6.7e-09:3.6e-10:3.9e+03:7.7e+03
chr10	59300000	59400000	Ddit4:-100Kb:6.7e-09:3.6e-10:3.9e+03:7.7e+03
chr10	59400000	59500000	Dnajb12:100Kb:7.7e-10:4.6e-11:3.9e+03:7.7e+03
chr10	59500000	59600000	Dnajb12:200Kb:0.0067:0.00081:2.4e+03:4.2e+03
chr10	60200000	60300000	Pcbd1:-300Kb:1.3e-06:7.3e-08:1.8e+03:5.6e+03
chr10	60500000	60600000	Slc29a3:300Kb:2.4e-05:1.4e-06:1.8e+03:5.6e+03
chr10	60500000	60600000	Unc5b:300Kb:2.4e-05:1.4e-06:1.8e+03:5.6e+03
chr10	60600000	60700000	Nodal:-200Kb:0.0074:0.0004:2.4e+03:4.8e+03
chr10	60600000	60700000	Pald1:-200Kb:0.0074:0.0004:2.4e+03:4.8e+03
chr10	68700000	68800000	Rhobtb1:100Kb:0.00016:8.3e-06:3.3e+03:5e+03
chr10	69000000	69100000	Ank3:100Kb:0.0022:0.00011:3.2e+03:4.7e+03
chr10	69800000	69900000	Fam13c:-100Kb:0.0019:0.0001:3.2e+03:4.6e+03
chr10	70700000	70800000	Cisd1:-100Kb:0.00099:5.1e-05:1.6e+03:3.4e+03
chr10	70700000	70800000	Ipmk:-100Kb:0.00099:5.1e-05:1.6e+03:3.4e+03
chr10	70800000	70900000	Tfam:100Kb:0.00064:3.3e-05:1.6e+03:3.4e+03
chr10	70800000	70900000	Ube2d1:100Kb:0.00064:3.3e-05:1.6e+03:3.4e+03
chr10	76900000	77000000	Gm10941:200Kb:0.0021:0.00011:2.6e+03:4.5e+03
chr10	76900000	77000000	Pofut2:200Kb:0.0021:0.00011:2.6e+03:4.5e+03
chr10	81400000	81500000	Aes:400Kb:0.0061:0.0011:8.8e+02:3.7e+03
chr10	81400000	81500000	Ankrd24:400Kb:0.0061:0.0011:8.8e+02:3.7e+03
chr10	81400000	81500000	BC025920:400Kb:0.0061:0.0011:8.8e+02:3.7e+03
chr10	81400000	81500000	Gna11:400Kb:0.0061:0.0011:8.8e+02:3.7e+03
chr10	81400000	81500000	Sirt6:400Kb:0.0061:0.0011:8.8e+02:3.7e+03
chr10	81400000	81500000	Tle2:400Kb:0.0061:0.0011:8.8e+02:3.7e+03
chr10	81400000	81500000	Tle6:400Kb:0.0061:0.0011:8.8e+02:3.7e+03
chr10	81500000	81600000	Aes:500Kb:0.0061:0.001:6.8e+02:3.5e+03
chr10	81500000	81600000	Ankrd24:500Kb:0.0061:0.001:6.8e+02:3.5e+03
chr10	81500000	81600000	BC025920:500Kb:0.0061:0.001:6.8e+02:3.5e+03
chr10	81500000	81600000	Gna11:500Kb:0.0061:0.001:6.8e+02:3.5e+03
chr10	81500000	81600000	Sirt6:500Kb:0.0061:0.001:6.8e+02:3.5e+03
chr10	81500000	81600000	Tle2:500Kb:0.0061:0.001:6.8e+02:3.5e+03
chr10	81500000	81600000	Tle6:500Kb:0.0061:0.001:6.8e+02:3.5e+03
chr10	81600000	81700000	Aes:600Kb:0.0061:0.00084:5.5e+02:3.4e+03
chr10	81600000	81700000	Ankrd24:600Kb:0.0061:0.00084:5.5e+02:3.4e+03
chr10	81600000	81700000	BC025920:600Kb:0.0061:0.00084:5.5e+02:3.4e+03
chr10	81600000	81700000	Gm10778:500Kb:0.0022:0.00015:6.8e+02:4e+03
chr10	81600000	81700000	Gna11:600Kb:0.0061:0.00084:5.5e+02:3.4e+03
chr10	81600000	81700000	Sirt6:600Kb:0.0061:0.00084:5.5e+02:3.4e+03
chr10	81600000	81700000	Tle2:600Kb:0.0061:0.00084:5.5e+02:3.4e+03
chr10	81600000	81700000	Tle6:600Kb:0.0061:0.00084:5.5e+02:3.4e+03
chr10	81600000	81700000	Zfp433:500Kb:0.0022:0.00015:6.8e+02:4e+03
chr10	82500000	82600000	Chst11:100Kb:1.4e-05:8e-07:3.6e+03:5.7e+03
chr10	83200000	83300000	Ckap4:-700Kb:0.0053:0.00039:1.1e+03:2.9e+03
chr10	83200000	83300000	Nuak1:-700Kb:0.0053:0.00039:1.1e+03:2.9e+03
chr10	83300000	83400000	Ckap4:-600Kb:0.0053:0.00074:1.2e+03:2.9e+03
chr10	83300000	83400000	Nuak1:-600Kb:0.0053:0.00074:1.2e+03:2.9e+03
chr10	88900000	89000000	Slc17a8:-100Kb:0.00055:2.9e-05:2.8e+03:4.9e+03
chr10	89000000	89100000	Gas2l3:100Kb:0.00056:2.9e-05:2.8e+03:4.9e+03
chr10	89000000	89100000	Nr1h4:100Kb:0.00056:2.9e-05:2.8e+03:4.9e+03
chr10	93000000	93100000	Usp44:-200Kb:0.0068:0.00034:2.4e+03:4.7e+03
chr10	93200000	93300000	4933408J17Rik:200Kb:0.0073:0.00038:2.4e+03:4.7e+03
chr10	93200000	93300000	Amdhd1:200Kb:0.0073:0.00038:2.4e+03:4.7e+03
chr10	93200000	93300000	Ccdc38:200Kb:0.0073:0.00038:2.4e+03:4.7e+03
chr10	93200000	93300000	Snrpf:200Kb:0.0073:0.00038:2.4e+03:4.7e+03
chr10	94400000	94500000	Mrpl42:-500Kb:0.0015:8.8e-05:1.3e+03:3.2e+03
chr10	94400000	94500000	Ube2n:-500Kb:0.0015:8.8e-05:1.3e+03:3.2e+03
chr10	94800000	94900000	Plxnc1:400Kb:0.0085:0.001:1.4e+03:3e+03
chr10	94900000	95000000	Plxnc1:500Kb:0.0011:6.7e-05:1.3e+03:3.2e+03
chr10	95100000	95200000	Mir3058:100Kb:0.00082:0.0001:3.3e+03:5.2e+03
chr10	95100000	95200000	Nudt4:100Kb:0.00082:0.0001:3.3e+03:5.2e+03
chr10	95200000	95300000	Mir3058:200Kb:0.0025:0.00048:2.2e+03:3.9e+03
chr10	95200000	95300000	Nudt4:200Kb:0.0025:0.00048:2.2e+03:3.9e+03
chr10	95300000	95400000	Mir3058:300Kb:0.00079:4.9e-05:1.7e+03:3.7e+03
chr10	95300000	95400000	Nudt4:300Kb:0.00079:4.9e-05:1.7e+03:3.7e+03
chr10	98900000	99000000	Dusp6:200Kb:0.0068:0.0004:2e+03:3.7e+03
chr10	102200000	102300000	Nts:300Kb:0.0032:0.00017:1.5e+03:3.2e+03
chr10	102200000	102300000	Rassf9:300Kb:0.0032:0.00017:1.5e+03:3.2e+03
chr10	103700000	103800000	Gm20765:100Kb:5.5e-07:3.4e-08:3e+03:4.9e+03
chr10	103700000	103800000	Gm21293:100Kb:5.5e-07:3.4e-08:3e+03:4.9e+03
chr10	103700000	103800000	Gm21304:100Kb:5.5e-07:3.4e-08:3e+03:4.9e+03
chr10	103700000	103800000	Gm21312:100Kb:5.5e-07:3.4e-08:3e+03:4.9e+03
chr10	103700000	103800000	Gm4340:100Kb:5.5e-07:3.4e-08:3e+03:4.9e+03
chr10	103700000	103800000	Gm6763:100Kb:5.5e-07:3.4e-08:3e+03:4.9e+03
chr10	103700000	103800000	Gm8764:100Kb:5.5e-07:3.4e-08:3e+03:4.9e+03
chr10	104000000	104100000	Gm20765:400Kb:0.0017:0.00021:1.4e+03:2.6e+03
chr10	104000000	104100000	Gm21293:400Kb:0.0017:0.00021:1.4e+03:2.6e+03
chr10	104000000	104100000	Gm21304:400Kb:0.0017:0.00021:1.4e+03:2.6e+03
chr10	104000000	104100000	Gm21312:400Kb:0.0017:0.00021:1.4e+03:2.6e+03
chr10	104000000	104100000	Gm4340:400Kb:0.0017:0.00021:1.4e+03:2.6e+03
chr10	104000000	104100000	Gm6763:400Kb:0.0017:0.00021:1.4e+03:2.6e+03
chr10	104000000	104100000	Gm8764:400Kb:0.0017:0.00021:1.4e+03:2.6e+03
chr10	106800000	106900000	Ptprq:-300Kb:0.0042:0.00023:1.6e+03:2.8e+03
chr10	107800000	107900000	Pawr:100Kb:7.5e-10:4.4e-11:3e+03:5.2e+03
chr10	107900000	108000000	Pawr:200Kb:0.0031:0.00036:2e+03:3.1e+03
chr10	110900000	111000000	Glipr1:-500Kb:0.0031:0.00016:1.3e+03:3.2e+03
chr10	110900000	111000000	Glipr1l1:-500Kb:0.0031:0.00016:1.3e+03:3.2e+03
chr10	110900000	111000000	Gm20758:-400Kb:3e-06:2.1e-07:1.4e+03:4.3e+03
chr10	110900000	111000000	Krr1:-500Kb:0.0031:0.00016:1.3e+03:3.2e+03
chr10	111300000	111400000	Gm5176:400Kb:6.1e-06:4.3e-07:1.4e+03:4.3e+03
chr10	111300000	111400000	Nap1l1:400Kb:6.1e-06:4.3e-07:1.4e+03:4.3e+03
chr10	111300000	111400000	Phlda1:400Kb:6.1e-06:4.3e-07:1.4e+03:4.3e+03
chr10	111400000	111500000	Gm5176:500Kb:0.0018:0.00026:1.3e+03:3.2e+03
chr10	111400000	111500000	Nap1l1:500Kb:0.0018:0.00026:1.3e+03:3.2e+03
chr10	111400000	111500000	Phlda1:500Kb:0.0018:0.00026:1.3e+03:3.2e+03
chr10	114800000	114900000	A930009A15Rik:-200Kb:2.6e-05:1.3e-06:2.3e+03:4e+03
chr10	114800000	114900000	Lgr5:-200Kb:2.6e-05:1.3e-06:2.3e+03:4e+03
chr10	115000000	115100000	Thap2:200Kb:3e-05:1.6e-06:2.3e+03:4e+03
chr10	115000000	115100000	Zfc3h1:200Kb:3e-05:1.6e-06:2.3e+03:4e+03
chr10	117600000	117700000	Iltifb:-100Kb:0:0:3.9e+03:2.2e+04
chr10	117700000	117800000	Il22:100Kb:0:0:3.9e+03:2.2e+04
chr10	120100000	120200000	Irak3:500Kb:0.0025:0.00016:1.3e+03:3.2e+03
chr10	120100000	120200000	Llph:500Kb:0.0025:0.00016:1.3e+03:3.2e+03
chr10	120100000	120200000	Tmbim4:500Kb:0.0025:0.00016:1.3e+03:3.2e+03
chr10	120800000	120900000	Rassf3:-100Kb:1.1e-05:5.7e-07:3.9e+03:6.6e+03
chr10	120900000	121000000	Gns:100Kb:2e-05:1e-06:3.9e+03:6.6e+03
chr10	121100000	121200000	Srgap1:-300Kb:0.0078:0.00047:1.8e+03:3.8e+03
chr10	121400000	121500000	BC048403:300Kb:0.0041:0.00021:1.8e+03:3.8e+03
chr10	122200000	122300000	Mirlet7i:-200Kb:4.8e-07:2.6e-08:2.3e+03:5.3e+03
chr10	126500000	126600000	Arhgef25:-100Kb:0.00042:2.3e-05:7e+03:1e+04
chr10	126500000	126600000	B4galnt1:-100Kb:0.00042:2.3e-05:7e+03:1e+04
chr10	126500000	126600000	Dtx3:-100Kb:0.00042:2.3e-05:7e+03:1e+04
chr10	126500000	126600000	F420014N23Rik:-100Kb:0.00042:2.3e-05:7e+03:1e+04
chr10	126500000	126600000	Pip4k2c:-100Kb:0.00042:2.3e-05:7e+03:1e+04
chr10	126500000	126600000	Slc26a10:-100Kb:0.00042:2.3e-05:7e+03:1e+04
chr10	126600000	126700000	Agap2:100Kb:0.00015:7.9e-06:7e+03:1e+04
chr10	126600000	126700000	Cdk4:100Kb:0.00015:7.9e-06:7e+03:1e+04
chr10	126600000	126700000	LOC100504703:100Kb:0.00015:7.9e-06:7e+03:1e+04
chr10	126600000	126700000	Os9:100Kb:0.00015:7.9e-06:7e+03:1e+04
chr10	126600000	126700000	Tspan31:100Kb:0.00015:7.9e-06:7e+03:1e+04
chr11	3100000	3200000	8430429K09Rik:-200Kb:0.0001:5.2e-06:1e+02:3.2e+03
chr11	3100000	3200000	Gm11944:-100Kb:0:0:2.3e+02:7.6e+03
chr11	3100000	3200000	Limk2:-200Kb:0.0001:5.2e-06:1e+02:3.2e+03
chr11	3100000	3200000	Pik3ip1:-100Kb:0:0:2.3e+02:7.6e+03
chr11	3100000	3200000	Pla2g3:-200Kb:0.0001:5.2e-06:1e+02:3.2e+03
chr11	3100000	3200000	Rnf185:-200Kb:0.0001:5.2e-06:1e+02:3.2e+03
chr11	3200000	3300000	Drg1:100Kb:0:0:2.3e+02:7.6e+03
chr11	3200000	3300000	Eif4enif1:100Kb:0:0:2.3e+02:7.6e+03
chr11	3200000	3300000	Patz1:100Kb:0:0:2.3e+02:7.6e+03
chr11	3300000	3400000	Drg1:200Kb:1.9e-05:2.5e-06:1e+02:3.2e+03
chr11	3300000	3400000	Eif4enif1:200Kb:1.9e-05:2.5e-06:1e+02:3.2e+03
chr11	3300000	3400000	Patz1:200Kb:1.9e-05:2.5e-06:1e+02:3.2e+03
chr11	3400000	3500000	Drg1:300Kb:0.0074:0.0015:66:2.1e+03
chr11	3400000	3500000	Eif4enif1:300Kb:0.0074:0.0015:66:2.1e+03
chr11	3400000	3500000	Patz1:300Kb:0.0074:0.0015:66:2.1e+03
chr11	6300000	6400000	Ccm2:-100Kb:1.2e-05:6.4e-07:4.9e+03:7.7e+03
chr11	6300000	6400000	Gm11974:-100Kb:1.2e-05:6.4e-07:4.9e+03:7.7e+03
chr11	6300000	6400000	Myo1g:-100Kb:1.2e-05:6.4e-07:4.9e+03:7.7e+03
chr11	6400000	6500000	H2afv:100Kb:1.2e-05:6.2e-07:4.9e+03:7.7e+03
chr11	6400000	6500000	Ppia:100Kb:1.2e-05:6.2e-07:4.9e+03:7.7e+03
chr11	6400000	6500000	Purb:100Kb:1.2e-05:6.2e-07:4.9e+03:7.7e+03
chr11	6500000	6600000	Gm11981:-100Kb:0.00098:5.5e-05:3.1e+03:5.3e+03
chr11	6500000	6600000	Gm11985:-500Kb:0.0011:6e-05:1.2e+03:3.3e+03
chr11	6500000	6600000	Igfbp1:-500Kb:0.0011:6e-05:1.2e+03:3.3e+03
chr11	6600000	6700000	Gm11978:100Kb:0.00062:5.9e-05:3.1e+03:5.3e+03
chr11	6600000	6700000	Nacad:100Kb:0.00062:5.9e-05:3.1e+03:5.3e+03
chr11	6600000	6700000	Ramp3:100Kb:0.00062:5.9e-05:3.1e+03:5.3e+03
chr11	6600000	6700000	Snora5c:100Kb:0.00062:5.9e-05:3.1e+03:5.3e+03
chr11	6600000	6700000	Tbrg4:100Kb:0.00062:5.9e-05:3.1e+03:5.3e+03
chr11	6600000	6700000	Wap:100Kb:0.00062:5.9e-05:3.1e+03:5.3e+03
chr11	7000000	7100000	Gm11978:500Kb:0.00062:7.4e-05:1.2e+03:3.3e+03
chr11	7000000	7100000	Nacad:500Kb:0.00062:7.4e-05:1.2e+03:3.3e+03
chr11	7000000	7100000	Ramp3:500Kb:0.00062:7.4e-05:1.2e+03:3.3e+03
chr11	7000000	7100000	Snora5c:500Kb:0.00062:7.4e-05:1.2e+03:3.3e+03
chr11	7000000	7100000	Tbrg4:500Kb:0.00062:7.4e-05:1.2e+03:3.3e+03
chr11	7000000	7100000	Wap:500Kb:0.00062:7.4e-05:1.2e+03:3.3e+03
chr11	8400000	8500000	Tns3:-100Kb:0.00061:7.3e-05:3.1e+03:4.7e+03
chr11	8700000	8800000	Tns3:200Kb:0.00039:2.3e-05:2.1e+03:3.7e+03
chr11	11800000	11900000	1700042O10Rik:100Kb:1.5e-13:9.7e-15:3e+03:6.1e+03
chr11	11800000	11900000	Ddc:100Kb:1.5e-13:9.7e-15:3e+03:6.1e+03
chr11	11800000	11900000	Fignl1:100Kb:1.5e-13:9.7e-15:3e+03:6.1e+03
chr11	16400000	16500000	2810442I21Rik:-400Kb:0.00049:2.5e-05:1.2e+03:2.8e+03
chr11	16400000	16500000	Fbxo48:-400Kb:0.00049:2.5e-05:1.2e+03:2.8e+03
chr11	16800000	16900000	Sec61g:400Kb:0.0009:4.8e-05:1.2e+03:2.8e+03
chr11	20500000	20600000	Sertad2:100Kb:2.9e-07:1.5e-08:3.5e+03:5.4e+03
chr11	22500000	22600000	Cct4:-300Kb:0.0018:0.00012:1.7e+03:3.3e+03
chr11	22500000	22600000	Commd1:-300Kb:0.0018:0.00012:1.7e+03:3.3e+03
chr11	22500000	22600000	Zrsr1:-300Kb:0.0018:0.00012:1.7e+03:3.3e+03
chr11	22900000	23000000	Xpo1:-200Kb:0.00074:4.9e-05:2.2e+03:3.9e+03
chr11	23000000	23100000	Xpo1:-100Kb:0.00074:8.5e-05:3.5e+03:5.1e+03
chr11	23100000	23200000	Fam161a:200Kb:0.00095:5.3e-05:2.2e+03:3.9e+03
chr11	30000000	30100000	Acyp2:-500Kb:0.009:0.0007:1.1e+03:2.1e+03
chr11	30100000	30200000	Acyp2:-400Kb:0.009:0.001:1.3e+03:2.2e+03
chr11	35200000	35300000	Spdl1:600Kb:0.0089:0.00056:1.2e+03:3e+03
chr11	35400000	35500000	Spdl1:800Kb:0.0096:0.0012:8.8e+02:2.6e+03
chr11	43300000	43400000	Fabp6:-100Kb:0.00091:4.7e-05:3.2e+03:4.8e+03
chr11	43300000	43400000	Pwwp2a:-100Kb:0.00091:4.7e-05:3.2e+03:4.8e+03
chr11	43400000	43500000	Ccnjl:100Kb:0.00052:2.9e-05:3.2e+03:4.8e+03
chr11	44000000	44100000	Adra1b:400Kb:0.0048:0.00055:1.3e+03:2.7e+03
chr11	44100000	44200000	Adra1b:500Kb:0.0048:0.00045:1.1e+03:2.6e+03
chr11	44800000	44900000	Ebf1:400Kb:0.0011:7.9e-05:1.3e+03:3.1e+03
chr11	45400000	45500000	Ebf1:1000Kb:0.0025:0.00036:6.7e+02:2.3e+03
chr11	45700000	45800000	Fndc9:-300Kb:0.0064:0.0007:1.5e+03:2.9e+03
chr11	45800000	45900000	Fndc9:-200Kb:6.6e-05:3.6e-06:2e+03:4e+03
chr11	46000000	46100000	Adam19:200Kb:0.00019:9.9e-06:2e+03:4e+03
chr11	46300000	46400000	Dppa1:-100Kb:0.0079:0.00042:2.7e+03:4.2e+03
chr11	46300000	46400000	Gm4926:-100Kb:0.0079:0.00042:2.7e+03:4.2e+03
chr11	46400000	46500000	BC053393:100Kb:0.0056:0.00028:2.7e+03:4.2e+03
chr11	46400000	46500000	Gm12169:100Kb:0.0056:0.00028:2.7e+03:4.2e+03
chr11	46400000	46500000	Gm12171:100Kb:0.0056:0.00028:2.7e+03:4.2e+03
chr11	53200000	53300000	Il13:-200Kb:3e-05:1.5e-06:2.6e+03:4.7e+03
chr11	53200000	53300000	Il4:-200Kb:3e-05:1.5e-06:2.6e+03:4.7e+03
chr11	53200000	53300000	Il5:-300Kb:0.001:5.1e-05:1.9e+03:3.5e+03
chr11	53200000	53300000	Irf1:-300Kb:0.001:5.1e-05:1.9e+03:3.5e+03
chr11	53200000	53300000	Kif3a:-100Kb:0.00012:6.1e-06:4.2e+03:6.3e+03
chr11	53200000	53300000	Rad50:-300Kb:0.001:5.1e-05:1.9e+03:3.5e+03
chr11	53200000	53300000	Sept8:-100Kb:0.00012:6.1e-06:4.2e+03:6.3e+03
chr11	53300000	53400000	Gdf9:100Kb:0.00031:3.8e-05:4.2e+03:6.3e+03
chr11	53300000	53400000	Leap2:100Kb:0.00031:3.8e-05:4.2e+03:6.3e+03
chr11	53300000	53400000	Shroom1:100Kb:0.00031:3.8e-05:4.2e+03:6.3e+03
chr11	53300000	53400000	Sowaha:100Kb:0.00031:3.8e-05:4.2e+03:6.3e+03
chr11	53300000	53400000	Uqcrq:100Kb:0.00031:3.8e-05:4.2e+03:6.3e+03
chr11	53400000	53500000	Gdf9:200Kb:0.00031:3.4e-05:2.6e+03:4.7e+03
chr11	53400000	53500000	Leap2:200Kb:0.00031:3.4e-05:2.6e+03:4.7e+03
chr11	53400000	53500000	Shroom1:200Kb:0.00031:3.4e-05:2.6e+03:4.7e+03
chr11	53400000	53500000	Sowaha:200Kb:0.00031:3.4e-05:2.6e+03:4.7e+03
chr11	53400000	53500000	Uqcrq:200Kb:0.00031:3.4e-05:2.6e+03:4.7e+03
chr11	53500000	53600000	Gdf9:300Kb:0.0066:0.0012:1.9e+03:3.5e+03
chr11	53500000	53600000	Leap2:300Kb:0.0066:0.0012:1.9e+03:3.5e+03
chr11	53500000	53600000	Shroom1:300Kb:0.0066:0.0012:1.9e+03:3.5e+03
chr11	53500000	53600000	Sowaha:300Kb:0.0066:0.0012:1.9e+03:3.5e+03
chr11	53500000	53600000	Uqcrq:300Kb:0.0066:0.0012:1.9e+03:3.5e+03
chr11	54500000	54600000	Cdc42se2:-100Kb:2.2e-05:1.3e-06:4.2e+03:5.9e+03
chr11	54500000	54600000	Gm12228:-100Kb:2.2e-05:1.3e-06:4.2e+03:5.9e+03
chr11	54500000	54600000	Hint1:-100Kb:2.2e-05:1.3e-06:4.2e+03:5.9e+03
chr11	54500000	54600000	Lyrm7:-100Kb:2.2e-05:1.3e-06:4.2e+03:5.9e+03
chr11	54800000	54900000	Atox1:-400Kb:0.0088:0.00048:1.6e+03:2.9e+03
chr11	54800000	54900000	Cdc42se2:200Kb:0.0081:0.00098:2.6e+03:3.7e+03
chr11	54800000	54900000	G3bp1:-400Kb:0.0088:0.00048:1.6e+03:2.9e+03
chr11	54800000	54900000	Gm12228:200Kb:0.0081:0.00098:2.6e+03:3.7e+03
chr11	54800000	54900000	Gm12238:-400Kb:0.0088:0.00048:1.6e+03:2.9e+03
chr11	54800000	54900000	Hint1:200Kb:0.0081:0.00098:2.6e+03:3.7e+03
chr11	54800000	54900000	Lyrm7:200Kb:0.0081:0.00098:2.6e+03:3.7e+03
chr11	54800000	54900000	Sparc:-400Kb:0.0088:0.00048:1.6e+03:2.9e+03
chr11	55200000	55300000	Anxa6:400Kb:0.0072:0.00039:1.6e+03:2.9e+03
chr11	55200000	55300000	Ccdc69:400Kb:0.0072:0.00039:1.6e+03:2.9e+03
chr11	55300000	55400000	Nmur2:-500Kb:0.00022:1.1e-05:1.3e+03:2.9e+03
chr11	57500000	57600000	Fam114a2:200Kb:0.0022:0.00013:2.2e+03:5e+03
chr11	57500000	57600000	Mfap3:200Kb:0.0022:0.00013:2.2e+03:5e+03
chr11	58400000	58500000	Olfr314:-100Kb:1.7e-11:8.7e-13:3.4e+03:1e+04
chr11	58400000	58500000	Olfr315:-100Kb:1.7e-11:8.7e-13:3.4e+03:1e+04
chr11	58400000	58500000	Olfr316:-100Kb:1.7e-11:8.7e-13:3.4e+03:1e+04
chr11	58400000	58500000	Olfr317:-100Kb:1.7e-11:8.7e-13:3.4e+03:1e+04
chr11	58400000	58500000	Olfr318:-100Kb:1.7e-11:8.7e-13:3.4e+03:1e+04
chr11	58400000	58500000	Olfr319:-100Kb:1.7e-11:8.7e-13:3.4e+03:1e+04
chr11	58500000	58600000	2210407C18Rik:100Kb:4.9e-11:2.5e-12:3.4e+03:1e+04
chr11	58500000	58600000	Olfr179:100Kb:4.9e-11:2.5e-12:3.4e+03:1e+04
chr11	58500000	58600000	Olfr320:100Kb:4.9e-11:2.5e-12:3.4e+03:1e+04
chr11	58500000	58600000	Olfr323:100Kb:4.9e-11:2.5e-12:3.4e+03:1e+04
chr11	58500000	58600000	Olfr324:100Kb:4.9e-11:2.5e-12:3.4e+03:1e+04
chr11	58500000	58600000	Trim58:100Kb:4.9e-11:2.5e-12:3.4e+03:1e+04
chr11	59100000	59200000	Jmjd4:-100Kb:9.1e-07:4.9e-08:4.8e+03:8.7e+03
chr11	59100000	59200000	Snap47:-100Kb:9.1e-07:4.9e-08:4.8e+03:8.7e+03
chr11	59100000	59200000	Zfp867:-100Kb:9.1e-07:4.9e-08:4.8e+03:8.7e+03
chr11	59200000	59300000	Prss38:100Kb:7.8e-07:4e-08:4.8e+03:8.7e+03
chr11	59200000	59300000	Wnt3a:100Kb:7.8e-07:4e-08:4.8e+03:8.7e+03
chr11	59200000	59300000	Wnt9a:100Kb:7.8e-07:4e-08:4.8e+03:8.7e+03
chr11	60400000	60500000	Alkbh5:100Kb:4.8e-06:2.6e-07:4.8e+03:7.7e+03
chr11	63200000	63300000	Hs3st3b1:-500Kb:0.0029:0.00051:1.4e+03:3.2e+03
chr11	64200000	64300000	Hs3st3b1:500Kb:0.00049:4.4e-05:1.4e+03:3.5e+03
chr11	69000000	69100000	Cyb5d1:-200Kb:0.0071:0.00036:4.6e+03:7.6e+03
chr11	69000000	69100000	Kdm6b:-200Kb:0.0071:0.00036:4.6e+03:7.6e+03
chr11	69000000	69100000	Lsmd1:-200Kb:0.0071:0.00036:4.6e+03:7.6e+03
chr11	69000000	69100000	Tmem88:-200Kb:0.0071:0.00036:4.6e+03:7.6e+03
chr11	69200000	69300000	Alox8:200Kb:0.0035:0.00019:4.6e+03:7.6e+03
chr11	69200000	69300000	Gucy2e:200Kb:0.0035:0.00019:4.6e+03:7.6e+03
chr11	69300000	69400000	Alox8:300Kb:0.0066:0.00071:3.5e+03:6.1e+03
chr11	69300000	69400000	Gucy2e:300Kb:0.0066:0.00071:3.5e+03:6.1e+03
chr11	69500000	69600000	4933402P03Rik:-100Kb:0.00024:1.4e-05:7.6e+03:1.1e+04
chr11	69500000	69600000	Chrnb1:-100Kb:0.00024:1.4e-05:7.6e+03:1.1e+04
chr11	69500000	69600000	Fgf11:-100Kb:0.00024:1.4e-05:7.6e+03:1.1e+04
chr11	69500000	69600000	G630025P09Rik:-100Kb:0.00024:1.4e-05:7.6e+03:1.1e+04
chr11	69500000	69600000	Kctd11:-100Kb:0.00024:1.4e-05:7.6e+03:1.1e+04
chr11	69500000	69600000	Nlgn2:-100Kb:0.00024:1.4e-05:7.6e+03:1.1e+04
chr11	69500000	69600000	Plscr3:-100Kb:0.00024:1.4e-05:7.6e+03:1.1e+04
chr11	69500000	69600000	Spem1:-100Kb:0.00024:1.4e-05:7.6e+03:1.1e+04
chr11	69500000	69600000	Tmem102:-100Kb:0.00024:1.4e-05:7.6e+03:1.1e+04
chr11	69500000	69600000	Tmem256:-100Kb:0.00024:1.4e-05:7.6e+03:1.1e+04
chr11	69500000	69600000	Tmem95:-100Kb:0.00024:1.4e-05:7.6e+03:1.1e+04
chr11	69500000	69600000	Tnk1:-100Kb:0.00024:1.4e-05:7.6e+03:1.1e+04
chr11	69600000	69700000	BC096441:100Kb:9.2e-05:5.1e-06:7.6e+03:1.1e+04
chr11	69600000	69700000	Polr2a:100Kb:9.2e-05:5.1e-06:7.6e+03:1.1e+04
chr11	69600000	69700000	Slc35g3:100Kb:9.2e-05:5.1e-06:7.6e+03:1.1e+04
chr11	69600000	69700000	Tnfsf12:100Kb:9.2e-05:5.1e-06:7.6e+03:1.1e+04
chr11	69600000	69700000	Zbtb4:100Kb:9.2e-05:5.1e-06:7.6e+03:1.1e+04
chr11	69700000	69800000	Atp1b2:300Kb:0.00048:2.7e-05:3.5e+03:7e+03
chr11	69700000	69800000	BC096441:200Kb:0.0011:0.00012:4.6e+03:7.9e+03
chr11	69700000	69800000	Cd68:300Kb:0.00048:2.7e-05:3.5e+03:7e+03
chr11	69700000	69800000	Eif4a1:300Kb:0.00048:2.7e-05:3.5e+03:7e+03
chr11	69700000	69800000	Fxr2:300Kb:0.00048:2.7e-05:3.5e+03:7e+03
chr11	69700000	69800000	Mir1934:300Kb:0.00048:2.7e-05:3.5e+03:7e+03
chr11	69700000	69800000	Mir467f:300Kb:0.00048:2.7e-05:3.5e+03:7e+03
chr11	69700000	69800000	Mpdu1:300Kb:0.00048:2.7e-05:3.5e+03:7e+03
chr11	69700000	69800000	Polr2a:200Kb:0.0011:0.00012:4.6e+03:7.9e+03
chr11	69700000	69800000	Sat2:300Kb:0.00048:2.7e-05:3.5e+03:7e+03
chr11	69700000	69800000	Senp3:300Kb:0.00048:2.7e-05:3.5e+03:7e+03
chr11	69700000	69800000	Shbg:300Kb:0.00048:2.7e-05:3.5e+03:7e+03
chr11	69700000	69800000	Slc35g3:200Kb:0.0011:0.00012:4.6e+03:7.9e+03
chr11	69700000	69800000	Sox15:300Kb:0.00048:2.7e-05:3.5e+03:7e+03
chr11	69700000	69800000	Tnfsf12:200Kb:0.0011:0.00012:4.6e+03:7.9e+03
chr11	69700000	69800000	Tnfsf13:300Kb:0.00048:2.7e-05:3.5e+03:7e+03
chr11	69700000	69800000	Zbtb4:200Kb:0.0011:0.00012:4.6e+03:7.9e+03
chr11	70900000	71000000	Nlrp1b:-100Kb:0:0:4.6e+03:2.1e+04
chr11	70900000	71000000	Nlrp1c-ps:-100Kb:0:0:4.6e+03:2.1e+04
chr11	71000000	71100000	Nlrp1a:100Kb:0:0:4.6e+03:2.1e+04
chr11	72100000	72200000	Spns2:-200Kb:0.0069:0.00036:2.5e+03:4.5e+03
chr11	72100000	72200000	Spns3:-200Kb:0.0069:0.00036:2.5e+03:4.5e+03
chr11	72700000	72800000	1200014J11Rik:-100Kb:0.0011:6.1e-05:2.2e+03:4.3e+03
chr11	72700000	72800000	Camkk1:-100Kb:0.0011:6.1e-05:2.2e+03:4.3e+03
chr11	72700000	72800000	P2rx1:-100Kb:0.0011:6.1e-05:2.2e+03:4.3e+03
chr11	72800000	72900000	Atp2a3:100Kb:0.0012:6.7e-05:2.2e+03:4.3e+03
chr11	74400000	74500000	Mnt:-200Kb:0.0076:0.00041:2.7e+03:5.1e+03
chr11	74600000	74700000	Cluh:200Kb:0.0065:0.00037:2.7e+03:5.1e+03
chr11	74600000	74700000	E130309D14Rik:200Kb:0.0065:0.00037:2.7e+03:5.1e+03
chr11	74600000	74700000	Rap1gap2:200Kb:0.0065:0.00037:2.7e+03:5.1e+03
chr11	76000000	76100000	Nxn:-200Kb:0.0029:0.00016:3e+03:5.5e+03
chr11	76000000	76100000	Timm22:-200Kb:0.0029:0.00016:3e+03:5.5e+03
chr11	76200000	76300000	Dbil5:200Kb:0.0041:0.00021:3e+03:5.5e+03
chr11	76200000	76300000	Fam57a:200Kb:0.0041:0.00021:3e+03:5.5e+03
chr11	76200000	76300000	Gemin4:200Kb:0.0041:0.00021:3e+03:5.5e+03
chr11	76200000	76300000	Glod4:200Kb:0.0041:0.00021:3e+03:5.5e+03
chr11	76200000	76300000	Rnmtl1:200Kb:0.0041:0.00021:3e+03:5.5e+03
chr11	77600000	77700000	Gm11190:-100Kb:3.8e-10:2e-11:4.8e+03:9.7e+03
chr11	77600000	77700000	Phf12:-100Kb:3.8e-10:2e-11:4.8e+03:9.7e+03
chr11	77600000	77700000	Pipox:-100Kb:3.8e-10:2e-11:4.8e+03:9.7e+03
chr11	77600000	77700000	Sez6:-100Kb:3.8e-10:2e-11:4.8e+03:9.7e+03
chr11	78000000	78100000	Aldoc:-100Kb:1.3e-09:7.8e-11:4.2e+03:8.9e+03
chr11	78000000	78100000	Pigs:-100Kb:1.3e-09:7.8e-11:4.2e+03:8.9e+03
chr11	78000000	78100000	Spag5:-100Kb:1.3e-09:7.8e-11:4.2e+03:8.9e+03
chr11	78000000	78100000	Unc119:-100Kb:1.3e-09:7.8e-11:4.2e+03:8.9e+03
chr11	78100000	78200000	2610507B11Rik:100Kb:2e-09:1.1e-10:4.2e+03:8.9e+03
chr11	78100000	78200000	Proca1:100Kb:2e-09:1.1e-10:4.2e+03:8.9e+03
chr11	78100000	78200000	Rab34:100Kb:2e-09:1.1e-10:4.2e+03:8.9e+03
chr11	78100000	78200000	Sdf2:100Kb:2e-09:1.1e-10:4.2e+03:8.9e+03
chr11	78100000	78200000	Supt6:100Kb:2e-09:1.1e-10:4.2e+03:8.9e+03
chr11	79400000	79500000	Utp6:-300Kb:6.9e-05:3.9e-06:2.4e+03:5.3e+03
chr11	79500000	79600000	Utp6:-200Kb:0.00055:6.2e-05:3.1e+03:5.6e+03
chr11	79700000	79800000	4930542H20Rik:300Kb:9.7e-05:5.2e-06:2.4e+03:5.3e+03
chr11	79700000	79800000	Gm11202:300Kb:9.7e-05:5.2e-06:2.4e+03:5.3e+03
chr11	79700000	79800000	Mir193:200Kb:0.0014:8.1e-05:3.1e+03:5.6e+03
chr11	79700000	79800000	Mir365-2:200Kb:0.0014:8.1e-05:3.1e+03:5.6e+03
chr11	79700000	79800000	Rab11fip4:300Kb:9.7e-05:5.2e-06:2.4e+03:5.3e+03
chr11	82000000	82100000	Cct6b:-500Kb:0.00096:5.4e-05:1.3e+03:3.1e+03
chr11	82000000	82100000	Gm11426:-400Kb:0.0085:0.00046:1.5e+03:3e+03
chr11	82000000	82100000	Lig3:-500Kb:0.00096:5.4e-05:1.3e+03:3.1e+03
chr11	82000000	82100000	Zfp830:-500Kb:0.00096:5.4e-05:1.3e+03:3.1e+03
chr11	83100000	83200000	1700020L24Rik:-100Kb:0.0064:0.00036:3.5e+03:4.8e+03
chr11	83100000	83200000	Gas2l2:-100Kb:0.0064:0.00036:3.5e+03:4.8e+03
chr11	83100000	83200000	Mmp28:-100Kb:0.0064:0.00036:3.5e+03:4.8e+03
chr11	83100000	83200000	Rasl10b:-100Kb:0.0064:0.00036:3.5e+03:4.8e+03
chr11	83100000	83200000	Taf15:-100Kb:0.0064:0.00036:3.5e+03:4.8e+03
chr11	84300000	84400000	1700109G15Rik:-200Kb:2.1e-07:1.2e-08:2.6e+03:5.3e+03
chr11	84400000	84500000	1500016L03Rik:100Kb:0.00024:2.8e-05:4.2e+03:6.1e+03
chr11	84400000	84500000	Aatf:100Kb:0.00024:2.8e-05:4.2e+03:6.1e+03
chr11	84400000	84500000	Lhx1:100Kb:0.00024:2.8e-05:4.2e+03:6.1e+03
chr11	84500000	84600000	1500016L03Rik:200Kb:2.2e-07:1.3e-08:2.6e+03:5.3e+03
chr11	84500000	84600000	Aatf:200Kb:2.2e-07:1.3e-08:2.6e+03:5.3e+03
chr11	84500000	84600000	Lhx1:200Kb:2.2e-07:1.3e-08:2.6e+03:5.3e+03
chr11	85200000	85300000	2610027K06Rik:-400Kb:0.00051:0.00017:1.6e+03:3.5e+03
chr11	85200000	85300000	Tbx2:-400Kb:0.00051:0.00017:1.6e+03:3.5e+03
chr11	85300000	85400000	2610027K06Rik:-300Kb:0.00011:1.9e-05:1.9e+03:4.1e+03
chr11	85300000	85400000	Tbx2:-300Kb:0.00011:1.9e-05:1.9e+03:4.1e+03
chr11	85600000	85700000	Gm20759:-200Kb:0.0066:0.00033:2.6e+03:4.6e+03
chr11	85600000	85700000	Tbx4:-100Kb:1.8e-05:9e-07:4.2e+03:6.9e+03
chr11	85700000	85800000	2610027K06Rik:100Kb:3e-06:2.6e-07:4.2e+03:6.9e+03
chr11	85700000	85800000	Tbx2:100Kb:3e-06:2.6e-07:4.2e+03:6.9e+03
chr11	85800000	85900000	2610027K06Rik:200Kb:0.00036:9.2e-05:2.6e+03:4.6e+03
chr11	85800000	85900000	Tbx2:200Kb:0.00036:9.2e-05:2.6e+03:4.6e+03
chr11	86000000	86100000	2610027K06Rik:400Kb:0.0029:0.0012:1.6e+03:3.2e+03
chr11	86000000	86100000	Tbx2:400Kb:0.0029:0.0012:1.6e+03:3.2e+03
chr11	87800000	87900000	2210416O15Rik:-100Kb:0.00025:1.3e-05:4.5e+03:9.5e+03
chr11	87800000	87900000	Cuedc1:-100Kb:0.00025:1.3e-05:4.5e+03:9.5e+03
chr11	87900000	88000000	Dynll2:100Kb:0.00022:1.2e-05:4.5e+03:9.5e+03
chr11	87900000	88000000	Srsf1:100Kb:0.00022:1.2e-05:4.5e+03:9.5e+03
chr11	87900000	88000000	Vezf1:100Kb:0.00022:1.2e-05:4.5e+03:9.5e+03
chr11	88000000	88100000	Dynll2:200Kb:0.0096:0.0011:2.9e+03:6.5e+03
chr11	88000000	88100000	Srsf1:200Kb:0.0096:0.0011:2.9e+03:6.5e+03
chr11	88000000	88100000	Vezf1:200Kb:0.0096:0.0011:2.9e+03:6.5e+03
chr11	93800000	93900000	Mbtd1:100Kb:0.0026:0.00031:1.8e+03:3.2e+03
chr11	93800000	93900000	Utp18:100Kb:0.0026:0.00031:1.8e+03:3.2e+03
chr11	93900000	94000000	Mbtd1:200Kb:0.0024:0.00014:7.3e+02:2.2e+03
chr11	93900000	94000000	Utp18:200Kb:0.0024:0.00014:7.3e+02:2.2e+03
chr11	94000000	94100000	Cacna1g:-300Kb:0.0066:0.00036:2.3e+03:4.2e+03
chr11	94000000	94100000	Epn3:-300Kb:0.0066:0.00036:2.3e+03:4.2e+03
chr11	94000000	94100000	Mycbpap:-300Kb:0.0066:0.00036:2.3e+03:4.2e+03
chr11	94000000	94100000	Spata20:-300Kb:0.0066:0.00036:2.3e+03:4.2e+03
chr11	94300000	94400000	Ankrd40:200Kb:0.0097:0.00055:3.1e+03:4.9e+03
chr11	94300000	94400000	Luc7l3:200Kb:0.0097:0.00055:3.1e+03:4.9e+03
chr11	94300000	94400000	Tob1:300Kb:0.001:5.4e-05:2.3e+03:4.2e+03
chr11	94300000	94400000	Wfikkn2:200Kb:0.0097:0.00055:3.1e+03:4.9e+03
chr11	96100000	96200000	Cbx1:-500Kb:0.00083:4.5e-05:1.9e+03:6.2e+03
chr11	96100000	96200000	Cdk5rap3:-600Kb:5.5e-06:3.1e-07:1.7e+03:7e+03
chr11	96100000	96200000	Copz2:-600Kb:5.5e-06:3.1e-07:1.7e+03:7e+03
chr11	96100000	96200000	Gm11517:-500Kb:0.00083:4.5e-05:1.9e+03:6.2e+03
chr11	96100000	96200000	Hoxb1:-100Kb:0.003:0.00016:7.1e+03:1.1e+04
chr11	96100000	96200000	Hoxb2:-100Kb:0.003:0.00016:7.1e+03:1.1e+04
chr11	96100000	96200000	Mir152:-600Kb:5.5e-06:3.1e-07:1.7e+03:7e+03
chr11	96100000	96200000	Nfe2l1:-500Kb:0.00083:4.5e-05:1.9e+03:6.2e+03
chr11	96100000	96200000	Prr15l:-600Kb:5.5e-06:3.1e-07:1.7e+03:7e+03
chr11	96100000	96200000	Snx11:-500Kb:0.00083:4.5e-05:1.9e+03:6.2e+03
chr11	96200000	96300000	Gm53:100Kb:0.00047:0.00017:7.1e+03:1.1e+04
chr11	96200000	96300000	Hoxb3:100Kb:0.00047:0.00017:7.1e+03:1.1e+04
chr11	96200000	96300000	Hoxb4:100Kb:0.00047:0.00017:7.1e+03:1.1e+04
chr11	96200000	96300000	Hoxb5:100Kb:0.00047:0.00017:7.1e+03:1.1e+04
chr11	96200000	96300000	Hoxb6:100Kb:0.00047:0.00017:7.1e+03:1.1e+04
chr11	96200000	96300000	Hoxb7:100Kb:0.00047:0.00017:7.1e+03:1.1e+04
chr11	96200000	96300000	Hoxb8:100Kb:0.00047:0.00017:7.1e+03:1.1e+04
chr11	96200000	96300000	Hoxb9:100Kb:0.00047:0.00017:7.1e+03:1.1e+04
chr11	96200000	96300000	Mir10a:100Kb:0.00047:0.00017:7.1e+03:1.1e+04
chr11	96200000	96300000	Mir196a-1:100Kb:0.00047:0.00017:7.1e+03:1.1e+04
chr11	96400000	96500000	Gm53:300Kb:0.00025:7.2e-05:2.9e+03:7e+03
chr11	96400000	96500000	Hoxb3:300Kb:0.00025:7.2e-05:2.9e+03:7e+03
chr11	96400000	96500000	Hoxb4:300Kb:0.00025:7.2e-05:2.9e+03:7e+03
chr11	96400000	96500000	Hoxb5:300Kb:0.00025:7.2e-05:2.9e+03:7e+03
chr11	96400000	96500000	Hoxb6:300Kb:0.00025:7.2e-05:2.9e+03:7e+03
chr11	96400000	96500000	Hoxb7:300Kb:0.00025:7.2e-05:2.9e+03:7e+03
chr11	96400000	96500000	Hoxb8:300Kb:0.00025:7.2e-05:2.9e+03:7e+03
chr11	96400000	96500000	Hoxb9:300Kb:0.00025:7.2e-05:2.9e+03:7e+03
chr11	96400000	96500000	Mir10a:300Kb:0.00025:7.2e-05:2.9e+03:7e+03
chr11	96400000	96500000	Mir196a-1:300Kb:0.00025:7.2e-05:2.9e+03:7e+03
chr11	96500000	96600000	Gm53:400Kb:7.5e-05:1.1e-05:2.3e+03:6.9e+03
chr11	96500000	96600000	Hoxb3:400Kb:7.5e-05:1.1e-05:2.3e+03:6.9e+03
chr11	96500000	96600000	Hoxb4:400Kb:7.5e-05:1.1e-05:2.3e+03:6.9e+03
chr11	96500000	96600000	Hoxb5:400Kb:7.5e-05:1.1e-05:2.3e+03:6.9e+03
chr11	96500000	96600000	Hoxb6:400Kb:7.5e-05:1.1e-05:2.3e+03:6.9e+03
chr11	96500000	96600000	Hoxb7:400Kb:7.5e-05:1.1e-05:2.3e+03:6.9e+03
chr11	96500000	96600000	Hoxb8:400Kb:7.5e-05:1.1e-05:2.3e+03:6.9e+03
chr11	96500000	96600000	Hoxb9:400Kb:7.5e-05:1.1e-05:2.3e+03:6.9e+03
chr11	96500000	96600000	Mir10a:400Kb:7.5e-05:1.1e-05:2.3e+03:6.9e+03
chr11	96500000	96600000	Mir196a-1:400Kb:7.5e-05:1.1e-05:2.3e+03:6.9e+03
chr11	96600000	96700000	Gm53:500Kb:0.0002:4.4e-05:1.9e+03:6.2e+03
chr11	96600000	96700000	Hoxb3:500Kb:0.0002:4.4e-05:1.9e+03:6.2e+03
chr11	96600000	96700000	Hoxb4:500Kb:0.0002:4.4e-05:1.9e+03:6.2e+03
chr11	96600000	96700000	Hoxb5:500Kb:0.0002:4.4e-05:1.9e+03:6.2e+03
chr11	96600000	96700000	Hoxb6:500Kb:0.0002:4.4e-05:1.9e+03:6.2e+03
chr11	96600000	96700000	Hoxb7:500Kb:0.0002:4.4e-05:1.9e+03:6.2e+03
chr11	96600000	96700000	Hoxb8:500Kb:0.0002:4.4e-05:1.9e+03:6.2e+03
chr11	96600000	96700000	Hoxb9:500Kb:0.0002:4.4e-05:1.9e+03:6.2e+03
chr11	96600000	96700000	Mir10a:500Kb:0.0002:4.4e-05:1.9e+03:6.2e+03
chr11	96600000	96700000	Mir196a-1:500Kb:0.0002:4.4e-05:1.9e+03:6.2e+03
chr11	96700000	96800000	Gm53:600Kb:4.5e-06:3.2e-07:1.7e+03:7e+03
chr11	96700000	96800000	Hoxb3:600Kb:4.5e-06:3.2e-07:1.7e+03:7e+03
chr11	96700000	96800000	Hoxb4:600Kb:4.5e-06:3.2e-07:1.7e+03:7e+03
chr11	96700000	96800000	Hoxb5:600Kb:4.5e-06:3.2e-07:1.7e+03:7e+03
chr11	96700000	96800000	Hoxb6:600Kb:4.5e-06:3.2e-07:1.7e+03:7e+03
chr11	96700000	96800000	Hoxb7:600Kb:4.5e-06:3.2e-07:1.7e+03:7e+03
chr11	96700000	96800000	Hoxb8:600Kb:4.5e-06:3.2e-07:1.7e+03:7e+03
chr11	96700000	96800000	Hoxb9:600Kb:4.5e-06:3.2e-07:1.7e+03:7e+03
chr11	96700000	96800000	Mir10a:600Kb:4.5e-06:3.2e-07:1.7e+03:7e+03
chr11	96700000	96800000	Mir196a-1:600Kb:4.5e-06:3.2e-07:1.7e+03:7e+03
chr11	97300000	97400000	2410003L11Rik:-100Kb:5.4e-07:3e-08:7.1e+03:1.1e+04
chr11	97300000	97400000	E130012A19Rik:-100Kb:5.4e-07:3e-08:7.1e+03:1.1e+04
chr11	97300000	97400000	Srcin1:-100Kb:5.4e-07:3e-08:7.1e+03:1.1e+04
chr11	97400000	97500000	Arhgap23:100Kb:4.5e-07:2.5e-08:7.1e+03:1.1e+04
chr11	97600000	97700000	B230217C12Rik:-100Kb:0.00042:2.1e-05:7.1e+03:9.9e+03
chr11	97600000	97700000	Fbxo47:-100Kb:0.00042:2.1e-05:7.1e+03:9.9e+03
chr11	97700000	97800000	1700001P01Rik:100Kb:0.00058:3.4e-05:7.1e+03:9.9e+03
chr11	97700000	97800000	Cwc25:100Kb:0.00058:3.4e-05:7.1e+03:9.9e+03
chr11	97700000	97800000	Lasp1:100Kb:0.00058:3.4e-05:7.1e+03:9.9e+03
chr11	97700000	97800000	Pip4k2b:100Kb:0.00058:3.4e-05:7.1e+03:9.9e+03
chr11	97700000	97800000	Rpl23:100Kb:0.00058:3.4e-05:7.1e+03:9.9e+03
chr11	97700000	97800000	Snora21:100Kb:0.00058:3.4e-05:7.1e+03:9.9e+03
chr11	98500000	98600000	Casc3:-100Kb:0.0029:0.00016:7.1e+03:9.7e+03
chr11	98500000	98600000	Gm12359:-100Kb:0.0029:0.00016:7.1e+03:9.7e+03
chr11	98500000	98600000	Msl1:-100Kb:0.0029:0.00016:7.1e+03:9.7e+03
chr11	98500000	98600000	Nr1d1:-100Kb:0.0029:0.00016:7.1e+03:9.7e+03
chr11	98500000	98600000	Rapgefl1:-100Kb:0.0029:0.00016:7.1e+03:9.7e+03
chr11	98500000	98600000	Thra:-100Kb:0.0029:0.00016:7.1e+03:9.7e+03
chr11	98600000	98700000	Csf3:100Kb:0.003:0.00016:7.1e+03:9.7e+03
chr11	98600000	98700000	Gsdma2:100Kb:0.003:0.00016:7.1e+03:9.7e+03
chr11	98600000	98700000	Gsdma:100Kb:0.003:0.00016:7.1e+03:9.7e+03
chr11	98600000	98700000	Med24:100Kb:0.003:0.00016:7.1e+03:9.7e+03
chr11	98600000	98700000	Psmd3:100Kb:0.003:0.00016:7.1e+03:9.7e+03
chr11	98700000	98800000	Gjd3:-100Kb:0.0018:0.00023:7.1e+03:9.4e+03
chr11	98700000	98800000	Top2a:-100Kb:0.0018:0.00023:7.1e+03:9.4e+03
chr11	98800000	98900000	Ccr7:-200Kb:8.4e-05:5e-06:2.7e+03:5.7e+03
chr11	98800000	98900000	Cdc6:100Kb:0.0033:0.0002:7.1e+03:9.4e+03
chr11	98800000	98900000	Rara:100Kb:0.0033:0.0002:7.1e+03:9.4e+03
chr11	98800000	98900000	Smarce1:-200Kb:8.4e-05:5e-06:2.7e+03:5.7e+03
chr11	98800000	98900000	Wipf2:100Kb:0.0033:0.0002:7.1e+03:9.4e+03
chr11	99000000	99100000	Gjd3:200Kb:3.9e-05:2.5e-06:2.7e+03:5.7e+03
chr11	99000000	99100000	Krt222:-100Kb:0.0099:0.00053:2.8e+03:5.1e+03
chr11	99000000	99100000	Krt24:-100Kb:0.0099:0.00053:2.8e+03:5.1e+03
chr11	99000000	99100000	Krt25:-100Kb:0.0099:0.00053:2.8e+03:5.1e+03
chr11	99000000	99100000	Krt26:-100Kb:0.0099:0.00053:2.8e+03:5.1e+03
chr11	99000000	99100000	Top2a:200Kb:3.9e-05:2.5e-06:2.7e+03:5.7e+03
chr11	99100000	99200000	Ccr7:100Kb:0.0027:0.00032:2.8e+03:5.1e+03
chr11	99100000	99200000	Smarce1:100Kb:0.0027:0.00032:2.8e+03:5.1e+03
chr11	100900000	101000000	Ccr10:-100Kb:0.0087:0.00046:6.7e+03:9.5e+03
chr11	100900000	101000000	Cntnap1:-100Kb:0.0087:0.00046:6.7e+03:9.5e+03
chr11	100900000	101000000	Ezh1:-100Kb:0.0087:0.00046:6.7e+03:9.5e+03
chr11	100900000	101000000	Plekhh3:-100Kb:0.0087:0.00046:6.7e+03:9.5e+03
chr11	100900000	101000000	Tubg2:-100Kb:0.0087:0.00046:6.7e+03:9.5e+03
chr11	101000000	101100000	Coasy:100Kb:0.008:0.00042:6.7e+03:9.5e+03
chr11	101000000	101100000	Fam134c:100Kb:0.008:0.00042:6.7e+03:9.5e+03
chr11	101000000	101100000	Hsd17b1:100Kb:0.008:0.00042:6.7e+03:9.5e+03
chr11	101000000	101100000	Mlx:100Kb:0.008:0.00042:6.7e+03:9.5e+03
chr11	101000000	101100000	Naglu:100Kb:0.008:0.00042:6.7e+03:9.5e+03
chr11	101000000	101100000	Psmc3ip:100Kb:0.008:0.00042:6.7e+03:9.5e+03
chr11	101000000	101100000	Tubg1:100Kb:0.008:0.00042:6.7e+03:9.5e+03
chr11	101600000	101700000	1700006E09Rik:-200Kb:0.0013:6.7e-05:3.8e+03:6.3e+03
chr11	101600000	101700000	4930417O22Rik:-200Kb:0.0013:6.7e-05:3.8e+03:6.3e+03
chr11	101600000	101700000	Dusp3:-200Kb:0.0013:6.7e-05:3.8e+03:6.3e+03
chr11	101600000	101700000	Meox1:-100Kb:0.00011:5.6e-06:6.7e+03:9.5e+03
chr11	101600000	101700000	Mpp3:-200Kb:0.0013:6.7e-05:3.8e+03:6.3e+03
chr11	101600000	101700000	Sost:-200Kb:0.0013:6.7e-05:3.8e+03:6.3e+03
chr11	101700000	101800000	Etv4:100Kb:0.00011:6.1e-06:6.7e+03:9.5e+03
chr11	101800000	101900000	Etv4:200Kb:0.00052:5.9e-05:3.8e+03:6.3e+03
chr11	102100000	102200000	Grn:-100Kb:0.00061:3.1e-05:6.7e+03:9.6e+03
chr11	102100000	102200000	Rundc3a:-100Kb:0.00061:3.1e-05:6.7e+03:9.6e+03
chr11	102100000	102200000	Slc25a39:-100Kb:0.00061:3.1e-05:6.7e+03:9.6e+03
chr11	102100000	102200000	Slc4a1:-100Kb:0.00061:3.1e-05:6.7e+03:9.6e+03
chr11	102200000	102300000	Asb16:100Kb:0.00059:3.1e-05:6.7e+03:9.6e+03
chr11	102200000	102300000	Atxn7l3:100Kb:0.00059:3.1e-05:6.7e+03:9.6e+03
chr11	102200000	102300000	BC030867:100Kb:0.00059:3.1e-05:6.7e+03:9.6e+03
chr11	102200000	102300000	Tmub2:100Kb:0.00059:3.1e-05:6.7e+03:9.6e+03
chr11	102200000	102300000	Ubtf:100Kb:0.00059:3.1e-05:6.7e+03:9.6e+03
chr11	103000000	103100000	Map3k14:-100Kb:7.8e-05:4.1e-06:3.9e+03:7.2e+03
chr11	103100000	103200000	1700023F06Rik:100Kb:8.7e-05:4.4e-06:3.9e+03:7.2e+03
chr11	103100000	103200000	Fmnl1:100Kb:8.7e-05:4.4e-06:3.9e+03:7.2e+03
chr11	103100000	103200000	Spata32:100Kb:8.7e-05:4.4e-06:3.9e+03:7.2e+03
chr11	103700000	103800000	Wnt3:100Kb:5.1e-08:2.9e-09:3.9e+03:8e+03
chr11	103700000	103800000	Wnt9b:100Kb:5.1e-08:2.9e-09:3.9e+03:8e+03
chr11	103800000	103900000	Mapt:-200Kb:0.0082:0.00045:2.4e+03:4.6e+03
chr11	103800000	103900000	Sppl2c:-200Kb:0.0082:0.00045:2.4e+03:4.6e+03
chr11	112600000	112700000	2610035D17Rik:-400Kb:0.0048:0.00028:1.8e+03:3.6e+03
chr11	112600000	112700000	4732490B19Rik:-400Kb:0.0048:0.00028:1.8e+03:3.6e+03
chr11	113500000	113600000	Cdc42ep4:-100Kb:1.6e-05:8.2e-07:4e+03:7e+03
chr11	113600000	113700000	Cog1:100Kb:9.5e-06:5.8e-07:4e+03:7e+03
chr11	113600000	113700000	Cpsf4l:100Kb:9.5e-06:5.8e-07:4e+03:7e+03
chr11	113600000	113700000	D11Wsu47e:100Kb:9.5e-06:5.8e-07:4e+03:7e+03
chr11	113600000	113700000	Fam104a:100Kb:9.5e-06:5.8e-07:4e+03:7e+03
chr11	116100000	116200000	Prpsap1:-200Kb:1.2e-05:7.1e-07:4e+03:7e+03
chr11	116100000	116200000	Qrich2:-200Kb:1.2e-05:7.1e-07:4e+03:7e+03
chr11	116100000	116200000	Sphk1:-200Kb:1.2e-05:7.1e-07:4e+03:7e+03
chr11	116300000	116400000	Exoc7:200Kb:3.2e-05:1.8e-06:4e+03:7e+03
chr11	116300000	116400000	Foxj1:200Kb:3.2e-05:1.8e-06:4e+03:7e+03
chr11	116300000	116400000	Galr2:200Kb:3.2e-05:1.8e-06:4e+03:7e+03
chr11	116300000	116400000	Srp68:200Kb:3.2e-05:1.8e-06:4e+03:7e+03
chr11	120100000	120200000	1810043H04Rik:200Kb:0.0017:9.1e-05:3.7e+03:8.6e+03
chr11	120100000	120200000	2810410L24Rik:100Kb:1.5e-05:8.3e-07:6.2e+03:1.2e+04
chr11	120100000	120200000	Aatk:200Kb:0.0017:9.1e-05:3.7e+03:8.6e+03
chr11	120100000	120200000	Azi1:200Kb:0.0017:9.1e-05:3.7e+03:8.6e+03
chr11	120100000	120200000	Bahcc1:100Kb:1.5e-05:8.3e-07:6.2e+03:1.2e+04
chr11	120100000	120200000	Enthd2:200Kb:0.0017:9.1e-05:3.7e+03:8.6e+03
chr11	120100000	120200000	Slc38a10:100Kb:1.5e-05:8.3e-07:6.2e+03:1.2e+04
chr11	120300000	120400000	Alyref:-100Kb:0.00027:1.5e-05:5.5e+03:1.1e+04
chr11	120300000	120400000	Anapc11:-100Kb:0.00027:1.5e-05:5.5e+03:1.1e+04
chr11	120300000	120400000	Arhgdia:-100Kb:0.00027:1.5e-05:5.5e+03:1.1e+04
chr11	120300000	120400000	Fam195b:-100Kb:0.00027:1.5e-05:5.5e+03:1.1e+04
chr11	120300000	120400000	Mafg:-100Kb:0.00027:1.5e-05:5.5e+03:1.1e+04
chr11	120300000	120400000	Npb:-100Kb:0.00027:1.5e-05:5.5e+03:1.1e+04
chr11	120300000	120400000	P4hb:-100Kb:0.00027:1.5e-05:5.5e+03:1.1e+04
chr11	120300000	120400000	Pcyt2:-100Kb:0.00027:1.5e-05:5.5e+03:1.1e+04
chr11	120300000	120400000	Ppp1r27:-100Kb:0.00027:1.5e-05:5.5e+03:1.1e+04
chr11	120300000	120400000	Sirt7:-100Kb:0.00027:1.5e-05:5.5e+03:1.1e+04
chr11	120400000	120500000	Arl16:100Kb:0.00033:1.9e-05:5.5e+03:1.1e+04
chr11	120400000	120500000	Ccdc137:100Kb:0.00033:1.9e-05:5.5e+03:1.1e+04
chr11	120400000	120500000	Gcgr:100Kb:0.00033:1.9e-05:5.5e+03:1.1e+04
chr11	120400000	120500000	Hgs:100Kb:0.00033:1.9e-05:5.5e+03:1.1e+04
chr11	120400000	120500000	Mrpl12:100Kb:0.00033:1.9e-05:5.5e+03:1.1e+04
chr11	120400000	120500000	Oxld1:100Kb:0.00033:1.9e-05:5.5e+03:1.1e+04
chr11	120400000	120500000	Pde6g:100Kb:0.00033:1.9e-05:5.5e+03:1.1e+04
chr11	120400000	120500000	Slc25a10:100Kb:0.00033:1.9e-05:5.5e+03:1.1e+04
chr11	120400000	120500000	Tspan10:100Kb:0.00033:1.9e-05:5.5e+03:1.1e+04
chr11	120500000	120600000	Dus1l:-100Kb:0.00014:8e-06:5.5e+03:1.1e+04
chr11	120500000	120600000	Fasn:-100Kb:0.00014:8e-06:5.5e+03:1.1e+04
chr11	120500000	120600000	Gps1:-100Kb:0.00014:8e-06:5.5e+03:1.1e+04
chr11	120500000	120600000	Rfng:-100Kb:0.00014:8e-06:5.5e+03:1.1e+04
chr11	120600000	120700000	Aspscr1:100Kb:0.00013:7.7e-06:5.5e+03:1.1e+04
chr11	120600000	120700000	Cbr2:100Kb:0.00013:7.7e-06:5.5e+03:1.1e+04
chr11	120600000	120700000	Dcxr:100Kb:0.00013:7.7e-06:5.5e+03:1.1e+04
chr11	120600000	120700000	Lrrc45:100Kb:0.00013:7.7e-06:5.5e+03:1.1e+04
chr11	120600000	120700000	Myadml2:100Kb:0.00013:7.7e-06:5.5e+03:1.1e+04
chr11	120600000	120700000	Notum:100Kb:0.00013:7.7e-06:5.5e+03:1.1e+04
chr11	120600000	120700000	Pycr1:100Kb:0.00013:7.7e-06:5.5e+03:1.1e+04
chr11	120600000	120700000	Rac3:100Kb:0.00013:7.7e-06:5.5e+03:1.1e+04
chr11	120600000	120700000	Stra13:100Kb:0.00013:7.7e-06:5.5e+03:1.1e+04
chr12	3000000	3100000	1700012B15Rik:-200Kb:0.00014:1.6e-05:5e+02:2.7e+03
chr12	3000000	3100000	Kif3c:-300Kb:5.6e-06:3.1e-07:2.6e+02:3e+03
chr12	3000000	3100000	Rab10:-300Kb:5.6e-06:3.1e-07:2.6e+02:3e+03
chr12	3100000	3200000	Kif3c:-200Kb:0.00065:0.00011:5e+02:2.5e+03
chr12	3100000	3200000	Rab10:-200Kb:0.00065:0.00011:5e+02:2.5e+03
chr12	3200000	3300000	Kif3c:-100Kb:2.9e-05:3.2e-06:3.7e+03:6.2e+03
chr12	3200000	3300000	Rab10:-100Kb:2.9e-05:3.2e-06:3.7e+03:6.2e+03
chr12	3300000	3400000	1700012B15Rik:100Kb:4.5e-05:2.5e-06:3.7e+03:6.2e+03
chr12	4000000	4100000	Pomc:100Kb:0.006:0.00031:3.7e+03:5.8e+03
chr12	5100000	5200000	2810032G03Rik:-200Kb:0.0088:0.00096:2e+03:3e+03
chr12	5100000	5200000	Klhl29:-200Kb:0.0088:0.00096:2e+03:3e+03
chr12	5200000	5300000	2810032G03Rik:-100Kb:2.2e-05:1.2e-06:3e+03:4.6e+03
chr12	5200000	5300000	Klhl29:-100Kb:2.2e-05:1.2e-06:3e+03:4.6e+03
chr12	8300000	8400000	Rhob:-200Kb:1.9e-05:1e-06:2e+03:4.6e+03
chr12	8400000	8500000	Gdf7:100Kb:5.6e-14:3.2e-15:3e+03:7.3e+03
chr12	8400000	8500000	Hs1bp3:100Kb:5.6e-14:3.2e-15:3e+03:7.3e+03
chr12	8500000	8600000	Gdf7:200Kb:6e-06:6.9e-07:2e+03:4.6e+03
chr12	8500000	8600000	Hs1bp3:200Kb:6e-06:6.9e-07:2e+03:4.6e+03
chr12	10400000	10500000	1700022H16Rik:900Kb:0.0066:0.00039:7.8e+02:2.5e+03
chr12	10400000	10500000	Osr1:900Kb:0.0066:0.00039:7.8e+02:2.5e+03
chr12	10600000	10700000	Kcns3:-500Kb:2.8e-07:1.7e-08:1.1e+03:3e+03
chr12	12600000	12700000	Mycn:-300Kb:0.00029:3.3e-05:1.6e+03:4.5e+03
chr12	12700000	12800000	Mycn:-200Kb:0.00029:4.1e-05:2e+03:4.9e+03
chr12	12800000	12900000	Mycn:-100Kb:0.00035:7.5e-05:3e+03:5.8e+03
chr12	15500000	15600000	Lpin1:-1000Kb:0.0026:0.00017:5.6e+02:2.5e+03
chr12	17800000	17900000	Hpcal1:200Kb:4.7e-06:2.5e-07:4.8e+02:4.2e+03
chr12	17800000	17900000	Odc1:300Kb:2e-06:1.1e-07:3.5e+02:4.2e+03
chr12	19900000	20000000	1700030C10Rik:-900Kb:1.5e-05:7.7e-07:4e+02:7.4e+03
chr12	21100000	21200000	Cpsf3:-100Kb:0.0034:0.00019:5.3e+02:4.5e+03
chr12	21100000	21200000	Itgb1bp1:-100Kb:0.0034:0.00019:5.3e+02:4.5e+03
chr12	21200000	21300000	Asap2:100Kb:0.0035:0.00019:5.3e+02:4.5e+03
chr12	21300000	21400000	Ywhaq:-100Kb:0.00036:2e-05:5.3e+02:5e+03
chr12	21400000	21500000	Adam17:100Kb:0.00036:2e-05:5.3e+02:5e+03
chr12	21400000	21500000	Iah1:100Kb:0.00036:2e-05:5.3e+02:5e+03
chr12	25000000	25100000	Cys1:-300Kb:0.0087:0.0018:1.4e+02:1.3e+03
chr12	25000000	25100000	Klf11:-300Kb:0.0087:0.0018:1.4e+02:1.3e+03
chr12	25000000	25100000	Rrm2:-300Kb:0.0087:0.0018:1.4e+02:1.3e+03
chr12	25000000	25100000	Taf1b:-100Kb:1.7e-06:9.6e-08:3e+02:2.4e+03
chr12	25200000	25300000	Cys1:-100Kb:3.8e-05:2.6e-06:3.2e+03:5.1e+03
chr12	25200000	25300000	Klf11:-100Kb:3.8e-05:2.6e-06:3.2e+03:5.1e+03
chr12	25200000	25300000	Rrm2:-100Kb:3.8e-05:2.6e-06:3.2e+03:5.1e+03
chr12	25300000	25400000	Grhl1:100Kb:2.2e-05:1.3e-06:3.2e+03:5.1e+03
chr12	25400000	25500000	Kidins220:-200Kb:0.0032:0.00018:2.2e+03:3.9e+03
chr12	25600000	25700000	Cys1:300Kb:0.0076:0.001:1.8e+03:3e+03
chr12	25600000	25700000	Klf11:300Kb:0.0076:0.001:1.8e+03:3e+03
chr12	25600000	25700000	Rrm2:300Kb:0.0076:0.001:1.8e+03:3e+03
chr12	26700000	26800000	Id2:1000Kb:0.00088:4.7e-05:9.2e+02:2.9e+03
chr12	29300000	29400000	Myt1l:-900Kb:0.00012:6.7e-06:7.6e+02:2.8e+03
chr12	48300000	48400000	Nova1:400Kb:0.0027:0.00014:1.2e+03:2e+03
chr12	52400000	52500000	Ap4s1:-300Kb:0.0094:0.00047:4.4e+02:1.9e+03
chr12	52400000	52500000	Strn3:-300Kb:0.0094:0.00047:4.4e+02:1.9e+03
chr12	52700000	52800000	G2e3:300Kb:0.00028:4.2e-05:4.4e+02:1.9e+03
chr12	52700000	52800000	Scfd1:300Kb:0.00028:4.2e-05:4.4e+02:1.9e+03
chr12	52800000	52900000	G2e3:400Kb:0.00016:1.2e-05:3.4e+02:1.9e+03
chr12	52800000	52900000	Scfd1:400Kb:0.00016:1.2e-05:3.4e+02:1.9e+03
chr12	53100000	53200000	1700031P21Rik:-600Kb:0.0045:0.00025:1.1e+03:2.8e+03
chr12	53700000	53800000	Dtd2:600Kb:0.0057:0.00066:1.1e+03:2.8e+03
chr12	53700000	53800000	Gpr33:600Kb:0.0057:0.00066:1.1e+03:2.8e+03
chr12	53700000	53800000	Nubpl:600Kb:0.0057:0.00066:1.1e+03:2.8e+03
chr12	53900000	54000000	Dtd2:800Kb:0.0011:6.3e-05:8.8e+02:2.9e+03
chr12	53900000	54000000	Gpr33:800Kb:0.0011:6.3e-05:8.8e+02:2.9e+03
chr12	53900000	54000000	Nubpl:800Kb:0.0011:6.3e-05:8.8e+02:2.9e+03
chr12	55100000	55200000	Npas3:800Kb:0.0021:0.00014:8.8e+02:2.8e+03
chr12	56900000	57000000	C87198:-700Kb:0.0023:0.00034:9.9e+02:3.2e+03
chr12	56900000	57000000	E030019B13Rik:-700Kb:0.0023:0.00034:9.9e+02:3.2e+03
chr12	56900000	57000000	Nkx2-1:-700Kb:0.0023:0.00034:9.9e+02:3.2e+03
chr12	57100000	57200000	C87198:-500Kb:0.0013:9.4e-05:1.2e+03:3.7e+03
chr12	57100000	57200000	E030019B13Rik:-500Kb:0.0013:9.4e-05:1.2e+03:3.7e+03
chr12	57100000	57200000	Nkx2-1:-500Kb:0.0013:9.4e-05:1.2e+03:3.7e+03
chr12	57500000	57600000	C87198:-100Kb:0.0039:0.0012:3.2e+03:5.2e+03
chr12	57500000	57600000	E030019B13Rik:-100Kb:0.0039:0.0012:3.2e+03:5.2e+03
chr12	57500000	57600000	Nkx2-1:-100Kb:0.0039:0.0012:3.2e+03:5.2e+03
chr12	57700000	57800000	C87198:100Kb:0.0039:0.00095:3.2e+03:5.3e+03
chr12	57700000	57800000	E030019B13Rik:100Kb:0.0039:0.00095:3.2e+03:5.3e+03
chr12	57700000	57800000	Nkx2-1:100Kb:0.0039:0.00095:3.2e+03:5.3e+03
chr12	58300000	58400000	4921506M07Rik:-300Kb:0.00032:2e-05:1.6e+03:3.6e+03
chr12	58300000	58400000	Foxa1:-300Kb:0.00032:2e-05:1.6e+03:3.6e+03
chr12	58400000	58500000	4921506M07Rik:-200Kb:0.0041:0.0005:2.1e+03:3.7e+03
chr12	58400000	58500000	Foxa1:-200Kb:0.0041:0.0005:2.1e+03:3.7e+03
chr12	58600000	58700000	Mipol1:300Kb:0.0019:0.00011:1.6e+03:3.6e+03
chr12	58600000	58700000	Prps1l3:300Kb:0.0019:0.00011:1.6e+03:3.6e+03
chr12	60100000	60200000	Ctage5:-100Kb:0.0053:0.00028:3.2e+03:4.3e+03
chr12	60200000	60300000	Gemin2:100Kb:0.0089:0.00046:3.2e+03:4.3e+03
chr12	60200000	60300000	Mia2:100Kb:0.0089:0.00046:3.2e+03:4.3e+03
chr12	60200000	60300000	Pnn:100Kb:0.0089:0.00046:3.2e+03:4.3e+03
chr12	60200000	60300000	Sec23a:100Kb:0.0089:0.00046:3.2e+03:4.3e+03
chr12	60200000	60300000	Trappc6b:100Kb:0.0089:0.00046:3.2e+03:4.3e+03
chr12	65400000	65500000	Fscb:-100Kb:0.0021:0.00011:2.2e+03:3.3e+03
chr12	66000000	66100000	Fancm:-100Kb:8.6e-12:4.6e-13:1.6e+03:3.7e+03
chr12	66000000	66100000	Fkbp3:-100Kb:8.6e-12:4.6e-13:1.6e+03:3.7e+03
chr12	66000000	66100000	Mis18bp1:-200Kb:0.00057:3e-05:1.2e+03:2.4e+03
chr12	66000000	66100000	Prpf39:-100Kb:8.6e-12:4.6e-13:1.6e+03:3.7e+03
chr12	66100000	66200000	Fam179b:100Kb:8.1e-12:4.3e-13:1.6e+03:3.7e+03
chr12	66100000	66200000	Gm527:100Kb:8.1e-12:4.3e-13:1.6e+03:3.7e+03
chr12	66100000	66200000	Klhl28:100Kb:8.1e-12:4.3e-13:1.6e+03:3.7e+03
chr12	66200000	66300000	Fam179b:200Kb:0.00022:2.4e-05:1.2e+03:2.4e+03
chr12	66200000	66300000	Gm527:200Kb:0.00022:2.4e-05:1.2e+03:2.4e+03
chr12	66200000	66300000	Klhl28:200Kb:0.00022:2.4e-05:1.2e+03:2.4e+03
chr12	70200000	70300000	Arf6:-200Kb:0.00012:1.3e-05:3.5e+02:2.6e+03
chr12	70200000	70300000	Klhdc1:-100Kb:1.1e-06:5.8e-08:6.3e+02:3.4e+03
chr12	70200000	70300000	Klhdc2:-100Kb:1.1e-06:5.8e-08:6.3e+02:3.4e+03
chr12	70200000	70300000	Nemf:-200Kb:0.00012:1.3e-05:3.5e+02:2.6e+03
chr12	70200000	70300000	Pole2:-100Kb:1.1e-06:5.8e-08:6.3e+02:3.4e+03
chr12	70300000	70400000	9330151L19Rik:100Kb:9e-07:5.5e-08:6.3e+02:3.4e+03
chr12	70300000	70400000	Dnaaf2:100Kb:9e-07:5.5e-08:6.3e+02:3.4e+03
chr12	70300000	70400000	Lrr1:100Kb:9e-07:5.5e-08:6.3e+02:3.4e+03
chr12	70300000	70400000	Mgat2:100Kb:9e-07:5.5e-08:6.3e+02:3.4e+03
chr12	70300000	70400000	Rpl36al:100Kb:9e-07:5.5e-08:6.3e+02:3.4e+03
chr12	70300000	70400000	Rps29:100Kb:9e-07:5.5e-08:6.3e+02:3.4e+03
chr12	70400000	70500000	9330151L19Rik:200Kb:7.9e-05:9.7e-06:3.5e+02:2.6e+03
chr12	70400000	70500000	Dnaaf2:200Kb:7.9e-05:9.7e-06:3.5e+02:2.6e+03
chr12	70400000	70500000	Lrr1:200Kb:7.9e-05:9.7e-06:3.5e+02:2.6e+03
chr12	70400000	70500000	Mettl21d:-200Kb:0.00042:4.7e-05:2.6e+03:4.7e+03
chr12	70400000	70500000	Mgat2:200Kb:7.9e-05:9.7e-06:3.5e+02:2.6e+03
chr12	70400000	70500000	Rpl36al:200Kb:7.9e-05:9.7e-06:3.5e+02:2.6e+03
chr12	70400000	70500000	Rps29:200Kb:7.9e-05:9.7e-06:3.5e+02:2.6e+03
chr12	70400000	70500000	Sos2:-300Kb:0.00069:3.6e-05:2e+03:4.2e+03
chr12	70500000	70600000	Mettl21d:-100Kb:0.00013:7.4e-06:3.9e+03:6.3e+03
chr12	70600000	70700000	5830428M24Rik:100Kb:5.2e-05:2.8e-06:3.9e+03:6.3e+03
chr12	70600000	70700000	Arf6:200Kb:0.00012:2.3e-05:2.6e+03:4.7e+03
chr12	70600000	70700000	Nemf:200Kb:0.00012:2.3e-05:2.6e+03:4.7e+03
chr12	70700000	70800000	Arf6:300Kb:0.00012:1.7e-05:2e+03:4.2e+03
chr12	70700000	70800000	Nemf:300Kb:0.00012:1.7e-05:2e+03:4.2e+03
chr12	73900000	74000000	4930447C04Rik:-100Kb:0.0018:9.8e-05:3.6e+03:5.9e+03
chr12	73900000	74000000	Six6:-100Kb:0.0018:9.8e-05:3.6e+03:5.9e+03
chr12	74100000	74200000	2210039B01Rik:-500Kb:0.0016:9.2e-05:1.6e+03:3.9e+03
chr12	74100000	74200000	Prkch:-500Kb:0.0016:9.2e-05:1.6e+03:3.9e+03
chr12	74100000	74200000	Tmem30b:-500Kb:0.0016:9.2e-05:1.6e+03:3.9e+03
chr12	74600000	74700000	Six1:500Kb:0.0016:8.9e-05:1.6e+03:3.9e+03
chr12	75400000	75500000	Rhoj:-1000Kb:0.0082:0.00045:6.8e+02:2.3e+03
chr12	80400000	80500000	2310015A10Rik:-800Kb:0.0035:0.00024:1.2e+03:4.1e+03
chr12	80400000	80500000	Zfp36l1:-800Kb:0.0035:0.00024:1.2e+03:4.1e+03
chr12	83100000	83200000	Sipa1l1:-100Kb:0.00052:3.1e-05:3e+03:5e+03
chr12	84900000	85000000	Psen1:-100Kb:0.0031:0.00016:3e+03:6.3e+03
chr12	85000000	85100000	Rbm25:100Kb:0.0031:0.00016:3e+03:6.3e+03
chr12	85000000	85100000	Zfyve1:100Kb:0.0031:0.00016:3e+03:6.3e+03
chr12	86500000	86600000	Acyp1:-100Kb:0.0013:8.3e-05:4.6e+03:6.1e+03
chr12	86500000	86600000	Mlh3:-100Kb:0.0013:8.3e-05:4.6e+03:6.1e+03
chr12	86500000	86600000	Nek9:-100Kb:0.0013:8.3e-05:4.6e+03:6.1e+03
chr12	86500000	86600000	Zc2hc1c:-100Kb:0.0013:8.3e-05:4.6e+03:6.1e+03
chr12	86800000	86900000	Acyp1:200Kb:0.0048:0.00061:2.8e+03:4e+03
chr12	86800000	86900000	Mlh3:200Kb:0.0048:0.00061:2.8e+03:4e+03
chr12	86800000	86900000	Nek9:200Kb:0.0048:0.00061:2.8e+03:4e+03
chr12	86800000	86900000	Zc2hc1c:200Kb:0.0048:0.00061:2.8e+03:4e+03
chr12	92800000	92900000	Sel1l:-200Kb:0.001:5.8e-05:1.9e+03:4.2e+03
chr12	92800000	92900000	Ston2:-200Kb:0.001:5.8e-05:1.9e+03:4.2e+03
chr12	93000000	93100000	Gtf2a1:200Kb:0.0011:6.7e-05:1.9e+03:4.2e+03
chr12	99800000	99900000	Ptpn21:-100Kb:0.00061:3.4e-05:1.7e+03:3.8e+03
chr12	99800000	99900000	Zc3h14:-100Kb:0.00061:3.4e-05:1.7e+03:3.8e+03
chr12	99900000	100000000	Kcnk10:100Kb:0.00071:3.6e-05:1.7e+03:3.8e+03
chr12	99900000	100000000	Spata7:100Kb:0.00071:3.6e-05:1.7e+03:3.8e+03
chr12	100300000	100400000	Foxn3:-300Kb:0.0054:0.00032:1.9e+03:4.1e+03
chr12	105000000	105100000	Serpina1a:-100Kb:0:0:5.4e+03:4.6e+04
chr12	105000000	105100000	Serpina1c:-100Kb:0:0:5.4e+03:4.6e+04
chr12	105000000	105100000	Serpina1e:-100Kb:0:0:5.4e+03:4.6e+04
chr12	105100000	105200000	Serpina1d:100Kb:0:0:5.4e+03:4.6e+04
chr12	109400000	109500000	Ccdc85c:-100Kb:5.3e-05:6e-06:4.1e+03:6.4e+03
chr12	109400000	109500000	Cyp46a1:-100Kb:5.3e-05:6e-06:4.1e+03:6.4e+03
chr12	109400000	109500000	Evl:-300Kb:0.0017:0.0003:2e+03:4e+03
chr12	109400000	109500000	Gm16596:-300Kb:0.0017:0.0003:2e+03:4e+03
chr12	109400000	109500000	Hhipl1:-100Kb:5.3e-05:6e-06:4.1e+03:6.4e+03
chr12	109500000	109600000	Ccnk:100Kb:0.00012:6.9e-06:4.1e+03:6.4e+03
chr12	109500000	109600000	Eml1:-100Kb:0.0012:0.00014:4.1e+03:6.1e+03
chr12	109500000	109600000	Evl:-200Kb:1.5e-05:8.5e-07:2.6e+03:5.5e+03
chr12	109500000	109600000	Gm16596:-200Kb:1.5e-05:8.5e-07:2.6e+03:5.5e+03
chr12	109500000	109600000	Setd3:100Kb:0.00012:6.9e-06:4.1e+03:6.4e+03
chr12	109600000	109700000	Ccdc85c:100Kb:0.00028:4.8e-05:4.1e+03:6.1e+03
chr12	109600000	109700000	Cyp46a1:100Kb:0.00028:4.8e-05:4.1e+03:6.1e+03
chr12	109600000	109700000	Evl:-100Kb:0.00084:9.5e-05:4.1e+03:6.3e+03
chr12	109600000	109700000	Gm16596:-100Kb:0.00084:9.5e-05:4.1e+03:6.3e+03
chr12	109600000	109700000	Hhipl1:100Kb:0.00028:4.8e-05:4.1e+03:6.1e+03
chr12	109700000	109800000	Ccdc85c:200Kb:6.9e-07:3.9e-08:2.6e+03:5.5e+03
chr12	109700000	109800000	Ccnk:300Kb:0.00054:6e-05:2e+03:4e+03
chr12	109700000	109800000	Cyp46a1:200Kb:6.9e-07:3.9e-08:2.6e+03:5.5e+03
chr12	109700000	109800000	Eml1:100Kb:0.00078:4.3e-05:4.1e+03:6.3e+03
chr12	109700000	109800000	Hhipl1:200Kb:6.9e-07:3.9e-08:2.6e+03:5.5e+03
chr12	109700000	109800000	Setd3:300Kb:0.00054:6e-05:2e+03:4e+03
chr12	111600000	111700000	1700001K19Rik:-300Kb:0.0039:0.00045:2.4e+03:4.6e+03
chr12	111600000	111700000	Hsp90aa1:-300Kb:0.0039:0.00045:2.4e+03:4.6e+03
chr12	111600000	111700000	Wdr20a:-300Kb:0.0039:0.00045:2.4e+03:4.6e+03
chr12	111800000	111900000	1700001K19Rik:-100Kb:5e-09:2.9e-10:5.1e+03:9.2e+03
chr12	111800000	111900000	Hsp90aa1:-100Kb:5e-09:2.9e-10:5.1e+03:9.2e+03
chr12	111800000	111900000	Wdr20a:-100Kb:5e-09:2.9e-10:5.1e+03:9.2e+03
chr12	111900000	112000000	B930059L03Rik:100Kb:5.3e-09:3e-10:5.1e+03:9.2e+03
chr12	111900000	112000000	Dync1h1:100Kb:5.3e-09:3e-10:5.1e+03:9.2e+03
chr12	111900000	112000000	Ppp2r5c:300Kb:0.0057:0.00036:2.4e+03:4.6e+03
chr12	112600000	112700000	Eif5:-100Kb:0.00058:3.1e-05:5.1e+03:8e+03
chr12	112600000	112700000	Gm266:-100Kb:0.00058:3.1e-05:5.1e+03:8e+03
chr12	112600000	112700000	Snora28:-100Kb:0.00058:3.1e-05:5.1e+03:8e+03
chr12	112700000	112800000	A230065H16Rik:100Kb:0.00021:1.1e-05:5.1e+03:8e+03
chr12	112700000	112800000	Cdc42bpb:100Kb:0.00021:1.1e-05:5.1e+03:8e+03
chr12	112700000	112800000	Exoc3l4:100Kb:0.00021:1.1e-05:5.1e+03:8e+03
chr12	112700000	112800000	Tnfaip2:100Kb:0.00021:1.1e-05:5.1e+03:8e+03
chr12	118200000	118300000	Gm10421:-100Kb:0.0051:0.0006:3.2e+03:5.2e+03
chr12	118200000	118300000	Gm5441:-300Kb:0.0017:0.00023:1.7e+03:3.8e+03
chr12	118200000	118300000	Mir153:-200Kb:2.2e-05:1.4e-06:2.2e+03:5e+03
chr12	118300000	118400000	Mir153:-100Kb:2.2e-05:2.7e-06:3.2e+03:6e+03
chr12	118400000	118500000	Gm10421:100Kb:5.4e-05:3.2e-06:3.2e+03:6e+03
chr12	118400000	118500000	Gm5441:-100Kb:0.0017:0.00011:3.2e+03:5.5e+03
chr12	118500000	118600000	Mir153:100Kb:0.00066:0.00012:3.2e+03:5.5e+03
chr12	119000000	119100000	Sp8:-1000Kb:0.00082:0.00015:7.3e+02:2.4e+03
chr12	119700000	119800000	Sp8:-300Kb:0.00082:8.6e-05:1.7e+03:3.4e+03
chr12	119800000	119900000	Sp8:-200Kb:0.00082:0.00011:2.2e+03:3.9e+03
chr12	120000000	120100000	D230030E09Rik:300Kb:0.0018:0.00012:1.7e+03:3.4e+03
chr12	121200000	121300000	Abcb5:1000Kb:0.0013:7.9e-05:7.3e+02:2.6e+03
chr13	6500000	6600000	Pfkp:-100Kb:0.00024:1.2e-05:1.2e+03:2.4e+03
chr13	6600000	6700000	Pitrm1:100Kb:0.00019:1e-05:1.2e+03:2.4e+03
chr13	9100000	9200000	Zmynd11:-600Kb:0.0016:0.00011:8.2e+02:2.2e+03
chr13	12600000	12700000	Gpr137b:-800Kb:0.0034:0.00038:1.6e+02:3.7e+03
chr13	12700000	12800000	Gpr137b:-700Kb:0:0:1.9e+02:1e+04
chr13	13300000	13400000	Prl2c2:300Kb:0.0026:0.00013:1.4e+03:5.3e+03
chr13	13400000	13500000	Gpr137b-ps:700Kb:0:0:1.9e+02:1e+04
chr13	14200000	14300000	Arid4b:100Kb:0.00086:5.1e-05:2.7e+03:4.4e+03
chr13	14200000	14300000	Ggps1:100Kb:0.00086:5.1e-05:2.7e+03:4.4e+03
chr13	14200000	14300000	Tbce:100Kb:0.00086:5.1e-05:2.7e+03:4.4e+03
chr13	15600000	15700000	Gli3:100Kb:1.9e-07:1.1e-08:2.2e+03:4.7e+03
chr13	18700000	18800000	4930448F12Rik:600Kb:0.0077:0.00044:1e+03:2.1e+03
chr13	19400000	19500000	Epdr1:-300Kb:0.0056:0.00036:1.5e+03:2.8e+03
chr13	19400000	19500000	Nme8:-300Kb:0.0056:0.00036:1.5e+03:2.8e+03
chr13	19400000	19500000	Sfrp4:-300Kb:0.0056:0.00036:1.5e+03:2.8e+03
chr13	19700000	19800000	Stard3nl:300Kb:0.0068:0.00037:1.5e+03:2.8e+03
chr13	21200000	21300000	Gpx5:-100Kb:0.00029:1.5e-05:1.2e+03:6.3e+03
chr13	21300000	21400000	Olfr1368:100Kb:0.00026:1.4e-05:1.2e+03:6.3e+03
chr13	21300000	21400000	Olfr263:100Kb:0.00026:1.4e-05:1.2e+03:6.3e+03
chr13	21300000	21400000	Trim27:100Kb:0.00026:1.4e-05:1.2e+03:6.3e+03
chr13	21800000	21900000	Hist1h2ag:-300Kb:0.0093:0.0016:1.5e+03:5.2e+03
chr13	21800000	21900000	Hist1h2ah:-300Kb:0.0093:0.0016:1.5e+03:5.2e+03
chr13	21800000	21900000	Hist1h2bj:-300Kb:0.0093:0.0016:1.5e+03:5.2e+03
chr13	21800000	21900000	Hist1h2bk:-300Kb:0.0093:0.0016:1.5e+03:5.2e+03
chr13	21800000	21900000	Hist1h4i:-300Kb:0.0093:0.0016:1.5e+03:5.2e+03
chr13	21800000	21900000	Prss16:-300Kb:0.0093:0.0016:1.5e+03:5.2e+03
chr13	21800000	21900000	Vmn1r188:-300Kb:0.0093:0.0016:1.5e+03:5.2e+03
chr13	21800000	21900000	Vmn1r189:-300Kb:0.0093:0.0016:1.5e+03:5.2e+03
chr13	21900000	22000000	Hist1h2ag:-200Kb:8.9e-08:1e-08:1.9e+03:8.8e+03
chr13	21900000	22000000	Hist1h2ah:-200Kb:8.9e-08:1e-08:1.9e+03:8.8e+03
chr13	21900000	22000000	Hist1h2bj:-200Kb:8.9e-08:1e-08:1.9e+03:8.8e+03
chr13	21900000	22000000	Hist1h2bk:-200Kb:8.9e-08:1e-08:1.9e+03:8.8e+03
chr13	21900000	22000000	Hist1h4i:-200Kb:8.9e-08:1e-08:1.9e+03:8.8e+03
chr13	21900000	22000000	Pom121l2:-100Kb:1.7e-07:1.8e-08:2.9e+03:9.7e+03
chr13	21900000	22000000	Prss16:-200Kb:8.9e-08:1e-08:1.9e+03:8.8e+03
chr13	21900000	22000000	Vmn1r188:-200Kb:8.9e-08:1e-08:1.9e+03:8.8e+03
chr13	21900000	22000000	Vmn1r189:-200Kb:8.9e-08:1e-08:1.9e+03:8.8e+03
chr13	21900000	22000000	Zfp184:-100Kb:1.7e-07:1.8e-08:2.9e+03:9.7e+03
chr13	22000000	22100000	Hist1h2ag:-100Kb:2.7e-12:1.5e-13:2.1e+03:1.1e+04
chr13	22000000	22100000	Hist1h2ah:-100Kb:2.7e-12:1.5e-13:2.1e+03:1.1e+04
chr13	22000000	22100000	Hist1h2ao:100Kb:1.2e-07:1.3e-08:2.9e+03:9.7e+03
chr13	22000000	22100000	Hist1h2ap:100Kb:1.2e-07:1.3e-08:2.9e+03:9.7e+03
chr13	22000000	22100000	Hist1h2bj:-100Kb:2.7e-12:1.5e-13:2.1e+03:1.1e+04
chr13	22000000	22100000	Hist1h2bk:-100Kb:2.7e-12:1.5e-13:2.1e+03:1.1e+04
chr13	22000000	22100000	Hist1h2bq:100Kb:1.2e-07:1.3e-08:2.9e+03:9.7e+03
chr13	22000000	22100000	Hist1h2br:100Kb:1.2e-07:1.3e-08:2.9e+03:9.7e+03
chr13	22000000	22100000	Hist1h4i:-100Kb:2.7e-12:1.5e-13:2.1e+03:1.1e+04
chr13	22000000	22100000	Hist1h4m:100Kb:1.2e-07:1.3e-08:2.9e+03:9.7e+03
chr13	22000000	22100000	Hist1h4n:100Kb:1.2e-07:1.3e-08:2.9e+03:9.7e+03
chr13	22000000	22100000	Mir1983:100Kb:1.2e-07:1.3e-08:2.9e+03:9.7e+03
chr13	22000000	22100000	Prss16:-100Kb:2.7e-12:1.5e-13:2.1e+03:1.1e+04
chr13	22000000	22100000	Vmn1r188:-100Kb:2.7e-12:1.5e-13:2.1e+03:1.1e+04
chr13	22000000	22100000	Vmn1r189:-100Kb:2.7e-12:1.5e-13:2.1e+03:1.1e+04
chr13	22100000	22200000	Hist1h2ao:200Kb:1.2e-07:7.8e-09:1.9e+03:8.8e+03
chr13	22100000	22200000	Hist1h2ap:200Kb:1.2e-07:7.8e-09:1.9e+03:8.8e+03
chr13	22100000	22200000	Hist1h2bq:200Kb:1.2e-07:7.8e-09:1.9e+03:8.8e+03
chr13	22100000	22200000	Hist1h2br:200Kb:1.2e-07:7.8e-09:1.9e+03:8.8e+03
chr13	22100000	22200000	Hist1h4m:200Kb:1.2e-07:7.8e-09:1.9e+03:8.8e+03
chr13	22100000	22200000	Hist1h4n:200Kb:1.2e-07:7.8e-09:1.9e+03:8.8e+03
chr13	22100000	22200000	Mir1983:200Kb:1.2e-07:7.8e-09:1.9e+03:8.8e+03
chr13	22100000	22200000	Pom121l2:100Kb:2.9e-12:1.6e-13:2.1e+03:1.1e+04
chr13	22100000	22200000	Zfp184:100Kb:2.9e-12:1.6e-13:2.1e+03:1.1e+04
chr13	23300000	23400000	Zfp322a:-100Kb:0.001:0.0001:2.1e+03:4.9e+03
chr13	23400000	23500000	4933404K08Rik:100Kb:0.0013:7.7e-05:2.1e+03:4.9e+03
chr13	23400000	23500000	Abt1:-100Kb:0.001:0.00011:2.1e+03:4.9e+03
chr13	23400000	23500000	Btn1a1:-100Kb:0.001:0.00011:2.1e+03:4.9e+03
chr13	23400000	23500000	Btn2a2:-100Kb:0.001:0.00011:2.1e+03:4.9e+03
chr13	23400000	23500000	C230035I16Rik:-100Kb:0.001:0.00011:2.1e+03:4.9e+03
chr13	23400000	23500000	Vmn1r221:100Kb:0.0013:7.7e-05:2.1e+03:4.9e+03
chr13	23400000	23500000	Vmn1r222:100Kb:0.0013:7.7e-05:2.1e+03:4.9e+03
chr13	23400000	23500000	Vmn1r223:100Kb:0.0013:7.7e-05:2.1e+03:4.9e+03
chr13	23500000	23600000	Hist1h1d:-100Kb:5.7e-14:3.1e-15:1.7e+03:7.6e+03
chr13	23500000	23600000	Hist1h2ad:-100Kb:5.7e-14:3.1e-15:1.7e+03:7.6e+03
chr13	23500000	23600000	Hist1h2ae:-100Kb:5.7e-14:3.1e-15:1.7e+03:7.6e+03
chr13	23500000	23600000	Hist1h2af:-100Kb:5.7e-14:3.1e-15:1.7e+03:7.6e+03
chr13	23500000	23600000	Hist1h2bf:-100Kb:5.7e-14:3.1e-15:1.7e+03:7.6e+03
chr13	23500000	23600000	Hist1h2bg:-100Kb:5.7e-14:3.1e-15:1.7e+03:7.6e+03
chr13	23500000	23600000	Hist1h2bh:-100Kb:5.7e-14:3.1e-15:1.7e+03:7.6e+03
chr13	23500000	23600000	Hist1h3d:-100Kb:5.7e-14:3.1e-15:1.7e+03:7.6e+03
chr13	23500000	23600000	Hist1h3e:-100Kb:5.7e-14:3.1e-15:1.7e+03:7.6e+03
chr13	23500000	23600000	Hist1h3f:-100Kb:5.7e-14:3.1e-15:1.7e+03:7.6e+03
chr13	23500000	23600000	Hist1h3g:-100Kb:5.7e-14:3.1e-15:1.7e+03:7.6e+03
chr13	23500000	23600000	Hist1h4d:-100Kb:5.7e-14:3.1e-15:1.7e+03:7.6e+03
chr13	23500000	23600000	Hist1h4f:-100Kb:5.7e-14:3.1e-15:1.7e+03:7.6e+03
chr13	23500000	23600000	Hist1h4h:-100Kb:5.7e-14:3.1e-15:1.7e+03:7.6e+03
chr13	23500000	23600000	Zfp322a:100Kb:0.001:0.00011:2.1e+03:4.9e+03
chr13	23600000	23700000	Abt1:100Kb:9.7e-14:5.4e-15:1.7e+03:7.6e+03
chr13	23600000	23700000	Btn1a1:100Kb:9.7e-14:5.4e-15:1.7e+03:7.6e+03
chr13	23600000	23700000	Btn2a2:100Kb:9.7e-14:5.4e-15:1.7e+03:7.6e+03
chr13	23600000	23700000	C230035I16Rik:100Kb:9.7e-14:5.4e-15:1.7e+03:7.6e+03
chr13	23600000	23700000	Hfe:-200Kb:0.0029:0.00015:2.6e+03:5.3e+03
chr13	23600000	23700000	Hist1h1a:-200Kb:0.0029:0.00015:2.6e+03:5.3e+03
chr13	23600000	23700000	Hist1h1c:-200Kb:0.0029:0.00015:2.6e+03:5.3e+03
chr13	23600000	23700000	Hist1h2ab:-200Kb:0.0029:0.00015:2.6e+03:5.3e+03
chr13	23600000	23700000	Hist1h2bb:-200Kb:0.0029:0.00015:2.6e+03:5.3e+03
chr13	23600000	23700000	Hist1h3a:-200Kb:0.0029:0.00015:2.6e+03:5.3e+03
chr13	23600000	23700000	Hist1h3b:-200Kb:0.0029:0.00015:2.6e+03:5.3e+03
chr13	23600000	23700000	Hist1h3c:-200Kb:0.0029:0.00015:2.6e+03:5.3e+03
chr13	23600000	23700000	Hist1h4a:-200Kb:0.0029:0.00015:2.6e+03:5.3e+03
chr13	23600000	23700000	Hist1h4b:-200Kb:0.0029:0.00015:2.6e+03:5.3e+03
chr13	23600000	23700000	Slc17a2:-200Kb:0.0029:0.00015:2.6e+03:5.3e+03
chr13	23600000	23700000	Trim38:-200Kb:0.0029:0.00015:2.6e+03:5.3e+03
chr13	23800000	23900000	Hist1h1d:200Kb:0.00099:0.00011:2.6e+03:5.3e+03
chr13	23800000	23900000	Hist1h2ad:200Kb:0.00099:0.00011:2.6e+03:5.3e+03
chr13	23800000	23900000	Hist1h2ae:200Kb:0.00099:0.00011:2.6e+03:5.3e+03
chr13	23800000	23900000	Hist1h2af:200Kb:0.00099:0.00011:2.6e+03:5.3e+03
chr13	23800000	23900000	Hist1h2bf:200Kb:0.00099:0.00011:2.6e+03:5.3e+03
chr13	23800000	23900000	Hist1h2bg:200Kb:0.00099:0.00011:2.6e+03:5.3e+03
chr13	23800000	23900000	Hist1h2bh:200Kb:0.00099:0.00011:2.6e+03:5.3e+03
chr13	23800000	23900000	Hist1h3d:200Kb:0.00099:0.00011:2.6e+03:5.3e+03
chr13	23800000	23900000	Hist1h3e:200Kb:0.00099:0.00011:2.6e+03:5.3e+03
chr13	23800000	23900000	Hist1h3f:200Kb:0.00099:0.00011:2.6e+03:5.3e+03
chr13	23800000	23900000	Hist1h3g:200Kb:0.00099:0.00011:2.6e+03:5.3e+03
chr13	23800000	23900000	Hist1h4d:200Kb:0.00099:0.00011:2.6e+03:5.3e+03
chr13	23800000	23900000	Hist1h4f:200Kb:0.00099:0.00011:2.6e+03:5.3e+03
chr13	23800000	23900000	Hist1h4h:200Kb:0.00099:0.00011:2.6e+03:5.3e+03
chr13	25200000	25300000	Nrsn1:-100Kb:0.00029:3.2e-05:0:2.7e+03
chr13	25400000	25500000	Nrsn1:100Kb:0.00013:7.1e-06:0:3e+03
chr13	27200000	27300000	Prl3a1:-100Kb:1.7e-07:8.7e-09:2.3e+03:4.1e+03
chr13	27200000	27300000	Prl3b1:-100Kb:1.7e-07:8.7e-09:2.3e+03:4.1e+03
chr13	27300000	27400000	Prl3c1:100Kb:2.3e-07:1.3e-08:2.3e+03:4.1e+03
chr13	27300000	27400000	Prl3d2:100Kb:2.3e-07:1.3e-08:2.3e+03:4.1e+03
chr13	27300000	27400000	Prl3d3:100Kb:2.3e-07:1.3e-08:2.3e+03:4.1e+03
chr13	28800000	28900000	2610307P16Rik:-100Kb:1.3e-06:7.3e-08:3e+03:5.6e+03
chr13	28800000	28900000	Sox4:-200Kb:1.2e-05:8e-07:2e+03:4.5e+03
chr13	28900000	29000000	Sox4:-100Kb:0.0049:0.00069:3e+03:4.6e+03
chr13	29000000	29100000	2610307P16Rik:100Kb:0.0056:0.00063:3e+03:4.6e+03
chr13	34100000	34200000	4930447K03Rik:-100Kb:0.00012:6.6e-06:3.2e+03:7.8e+03
chr13	34100000	34200000	Psmg4:-100Kb:0.00012:6.6e-06:3.2e+03:7.8e+03
chr13	34100000	34200000	Tubb2b:-100Kb:0.00012:6.6e-06:3.2e+03:7.8e+03
chr13	34200000	34300000	Bphl:100Kb:0.00015:7.6e-06:3.2e+03:7.8e+03
chr13	34200000	34300000	Tubb2a:100Kb:0.00015:7.6e-06:3.2e+03:7.8e+03
chr13	36300000	36400000	Nrn1:-500Kb:0.00038:2.7e-05:1.4e+03:3e+03
chr13	36800000	36900000	Ly86:-600Kb:0.0093:0.00048:1.4e+03:2.7e+03
chr13	37400000	37500000	Nrn1:600Kb:0.0013:0.00018:1.4e+03:2.7e+03
chr13	37500000	37600000	Rreb1:-400Kb:7.7e-06:4.8e-07:1.5e+03:3.4e+03
chr13	37500000	37600000	Ssr1:-500Kb:1.6e-07:9.1e-09:1.3e+03:3.5e+03
chr13	43300000	43400000	Nol7:-100Kb:0.0063:0.00033:3.6e+03:5.3e+03
chr13	43300000	43400000	Sirt5:-100Kb:0.0063:0.00033:3.6e+03:5.3e+03
chr13	43400000	43500000	Gfod1:100Kb:0.0053:0.00027:3.6e+03:5.3e+03
chr13	48600000	48700000	Barx1:-100Kb:6.6e-06:3.9e-07:3.3e+03:6.1e+03
chr13	48600000	48700000	Ptpdc1:-100Kb:6.6e-06:3.9e-07:3.3e+03:6.1e+03
chr13	48700000	48800000	Mirlet7a-1:100Kb:6.2e-06:3.3e-07:3.3e+03:6.1e+03
chr13	48700000	48800000	Mirlet7d:100Kb:6.2e-06:3.3e-07:3.3e+03:6.1e+03
chr13	48700000	48800000	Mirlet7f-1:100Kb:6.2e-06:3.3e-07:3.3e+03:6.1e+03
chr13	48700000	48800000	Zfp169:100Kb:6.2e-06:3.3e-07:3.3e+03:6.1e+03
chr13	49200000	49300000	Barx1:500Kb:0.0085:0.001:1.3e+03:3.1e+03
chr13	49200000	49300000	Ptpdc1:500Kb:0.0085:0.001:1.3e+03:3.1e+03
chr13	50000000	50100000	2310081J21Rik:-300Kb:0.0071:0.0008:4.4e+02:4e+03
chr13	50000000	50100000	Gm906:-300Kb:0.0071:0.0008:4.4e+02:4e+03
chr13	50100000	50200000	4930518P08Rik:-700Kb:2.6e-10:1.4e-11:2.2e+02:7.8e+03
chr13	50200000	50300000	Gm8765:-500Kb:0.0032:0.00036:2.9e+02:4.2e+03
chr13	50200000	50300000	Gm904:-500Kb:0.0032:0.00036:2.9e+02:4.2e+03
chr13	50300000	50400000	Gm8765:-400Kb:1.2e-08:7e-10:3.4e+02:7.2e+03
chr13	50300000	50400000	Gm904:-400Kb:1.2e-08:7e-10:3.4e+02:7.2e+03
chr13	50700000	50800000	2310081J21Rik:400Kb:1.9e-09:1.1e-10:3.4e+02:7.2e+03
chr13	50700000	50800000	Gm906:400Kb:1.9e-09:1.1e-10:3.4e+02:7.2e+03
chr13	52700000	52800000	Auh:-300Kb:0.0064:0.00033:2.2e+03:4.1e+03
chr13	52700000	52800000	Nfil3:-300Kb:0.0064:0.00033:2.2e+03:4.1e+03
chr13	53200000	53300000	Gm2762:-200Kb:0.0057:0.0003:2.7e+03:4.5e+03
chr13	53200000	53300000	Sptlc1:-200Kb:0.0057:0.0003:2.7e+03:4.5e+03
chr13	53600000	53700000	Msx2:100Kb:3.8e-05:2.2e-06:3.9e+03:6.4e+03
chr13	53700000	53800000	Msx2:200Kb:0.00046:7.9e-05:2.5e+03:4.6e+03
chr13	53800000	53900000	Msx2:300Kb:9.9e-05:1.1e-05:2e+03:4.3e+03
chr13	55200000	55300000	Cdhr2:400Kb:0.001:5.4e-05:1.7e+03:3.7e+03
chr13	55200000	55300000	Eif4e1b:400Kb:0.001:5.4e-05:1.7e+03:3.7e+03
chr13	55200000	55300000	Gprin1:400Kb:0.001:5.4e-05:1.7e+03:3.7e+03
chr13	55200000	55300000	Sncb:400Kb:0.001:5.4e-05:1.7e+03:3.7e+03
chr13	55200000	55300000	Tspan17:400Kb:0.001:5.4e-05:1.7e+03:3.7e+03
chr13	62100000	62200000	Zfp808:-100Kb:3.1e-06:1.8e-07:2.6e+03:9.3e+03
chr13	62200000	62300000	Zfp934:-400Kb:0.00076:3.9e-05:1.2e+03:6.1e+03
chr13	62600000	62700000	Zfp808:400Kb:0.00076:8.6e-05:1.2e+03:6.1e+03
chr13	63600000	63700000	Ercc6l2:-300Kb:0.0088:0.00045:1.9e+03:4.1e+03
chr13	63600000	63700000	Hsd17b3:-500Kb:2.9e-07:1.7e-08:1.6e+03:5e+03
chr13	64100000	64200000	Ptch1:500Kb:0.0022:0.00015:1.6e+03:5e+03
chr13	65600000	65700000	2410141K09Rik:-900Kb:0.0054:0.00028:3.5e+02:9.8e+03
chr13	69800000	69900000	1700100L14Rik:-900Kb:0.00065:7.9e-05:8.2e+02:2.2e+03
chr13	69800000	69900000	BC018507:-900Kb:0.00065:7.9e-05:8.2e+02:2.2e+03
chr13	71100000	71200000	1700100L14Rik:400Kb:0.00065:7.4e-05:1.1e+03:2.4e+03
chr13	71100000	71200000	BC018507:400Kb:0.00065:7.4e-05:1.1e+03:2.4e+03
chr13	72000000	72100000	Gm20554:-700Kb:0.0004:5.3e-05:1.1e+03:2.4e+03
chr13	72000000	72100000	Irx2:-700Kb:0.0004:5.3e-05:1.1e+03:2.4e+03
chr13	72100000	72200000	Gm20554:-600Kb:0.0004:6.6e-05:1.2e+03:2.4e+03
chr13	72100000	72200000	Irx2:-600Kb:0.0004:6.6e-05:1.2e+03:2.4e+03
chr13	72400000	72500000	Gm20554:-300Kb:0.0074:0.0024:1.6e+03:2.5e+03
chr13	72400000	72500000	Irx2:-300Kb:0.0074:0.0024:1.6e+03:2.5e+03
chr13	72900000	73000000	Gm20554:200Kb:0.0074:0.0019:2e+03:2.9e+03
chr13	72900000	73000000	Irx2:200Kb:0.0074:0.0019:2e+03:2.9e+03
chr13	73800000	73900000	Brd9:-200Kb:0.0034:0.00041:2.1e+03:3.5e+03
chr13	73800000	73900000	Nkd2:-100Kb:1.3e-06:7.3e-08:3.6e+03:5.8e+03
chr13	73800000	73900000	Slc12a7:-100Kb:1.3e-06:7.3e-08:3.6e+03:5.8e+03
chr13	73800000	73900000	Trip13:-200Kb:0.0034:0.00041:2.1e+03:3.5e+03
chr13	73900000	74000000	5430425J12Rik:100Kb:1.4e-06:8.1e-08:3.6e+03:5.8e+03
chr13	73900000	74000000	Brd9:-100Kb:4.9e-05:3e-06:3.6e+03:5.5e+03
chr13	73900000	74000000	Slc6a18:100Kb:1.4e-06:8.1e-08:3.6e+03:5.8e+03
chr13	73900000	74000000	Slc6a19:100Kb:1.4e-06:8.1e-08:3.6e+03:5.8e+03
chr13	73900000	74000000	Trip13:-100Kb:4.9e-05:3e-06:3.6e+03:5.5e+03
chr13	74000000	74100000	5430425J12Rik:200Kb:0.0042:0.00047:2.1e+03:3.5e+03
chr13	74000000	74100000	Nkd2:100Kb:3e-05:3.4e-06:3.6e+03:5.5e+03
chr13	74000000	74100000	Slc12a7:100Kb:3e-05:3.4e-06:3.6e+03:5.5e+03
chr13	74000000	74100000	Slc6a18:200Kb:0.0042:0.00047:2.1e+03:3.5e+03
chr13	74000000	74100000	Slc6a19:200Kb:0.0042:0.00047:2.1e+03:3.5e+03
chr13	74400000	74500000	Cep72:300Kb:0.0072:0.0004:1.5e+03:2.9e+03
chr13	74400000	74500000	Tppp:300Kb:0.0072:0.0004:1.5e+03:2.9e+03
chr13	74400000	74500000	Zdhhc11:300Kb:0.0072:0.0004:1.5e+03:2.9e+03
chr13	78000000	78100000	A830082K12Rik:-300Kb:2.8e-10:2.4e-11:1.5e+03:4.8e+03
chr13	78000000	78100000	Nr2f1:-300Kb:2.8e-10:2.4e-11:1.5e+03:4.8e+03
chr13	78100000	78200000	A830082K12Rik:-200Kb:0.00041:0.0001:1.8e+03:3.7e+03
chr13	78100000	78200000	Nr2f1:-200Kb:0.00041:0.0001:1.8e+03:3.7e+03
chr13	78300000	78400000	Pou5f2:200Kb:0.0014:7.6e-05:1.8e+03:3.7e+03
chr13	78500000	78600000	A830082K12Rik:200Kb:0.0021:0.00087:1.8e+03:3.4e+03
chr13	78500000	78600000	Nr2f1:200Kb:0.0021:0.00087:1.8e+03:3.4e+03
chr13	78700000	78800000	A830082K12Rik:400Kb:0.00041:0.0001:1.3e+03:3.2e+03
chr13	78700000	78800000	Nr2f1:400Kb:0.00041:0.0001:1.3e+03:3.2e+03
chr13	78800000	78900000	A830082K12Rik:500Kb:0.0074:0.0044:1.1e+03:2.5e+03
chr13	78800000	78900000	Nr2f1:500Kb:0.0074:0.0044:1.1e+03:2.5e+03
chr13	79000000	79100000	A830082K12Rik:700Kb:0.0055:0.0028:9.5e+02:2.4e+03
chr13	79000000	79100000	Nr2f1:700Kb:0.0055:0.0028:9.5e+02:2.4e+03
chr13	79100000	79200000	A830082K12Rik:800Kb:0.0021:0.00088:8.9e+02:2.5e+03
chr13	79100000	79200000	Nr2f1:800Kb:0.0021:0.00088:8.9e+02:2.5e+03
chr13	81600000	81700000	Gpr98:-100Kb:6.7e-08:3.7e-09:2.7e+03:5.4e+03
chr13	81600000	81700000	Lysmd3:-100Kb:6.7e-08:3.7e-09:2.7e+03:5.4e+03
chr13	81600000	81700000	Mblac2:-200Kb:2.5e-06:2.7e-07:1.9e+03:4.2e+03
chr13	81600000	81700000	Polr3g:-200Kb:2.5e-06:2.7e-07:1.9e+03:4.2e+03
chr13	81700000	81800000	Mblac2:-100Kb:2.5e-06:1.9e-07:2.7e+03:5e+03
chr13	81700000	81800000	Polr3g:-100Kb:2.5e-06:1.9e-07:2.7e+03:5e+03
chr13	81800000	81900000	Gpr98:100Kb:2.1e-06:2.3e-07:2.7e+03:5e+03
chr13	81800000	81900000	Lysmd3:100Kb:2.1e-06:2.3e-07:2.7e+03:5e+03
chr13	84400000	84500000	C130071C03Rik:600Kb:0.00019:1.3e-05:1.8e+03:3.4e+03
chr13	84400000	84500000	Mir9-2:600Kb:0.00019:1.3e-05:1.8e+03:3.4e+03
chr13	89700000	89800000	Hapln1:100Kb:0.0026:0.00015:9.9e+02:1.9e+03
chr13	95300000	95400000	Otp:-300Kb:5.8e-05:3.3e-06:1.8e+03:4e+03
chr13	96500000	96600000	Iqgap2:-100Kb:0.0015:8.8e-05:3.6e+03:5.2e+03
chr13	98100000	98200000	Enc1:100Kb:0.0039:0.0016:4.8e+03:6.6e+03
chr13	98200000	98300000	Enc1:200Kb:0.0017:0.00037:3e+03:5.1e+03
chr13	98300000	98400000	Enc1:300Kb:0.0021:0.00063:2.3e+03:4.3e+03
chr13	98400000	98500000	Enc1:400Kb:0.0017:0.00039:1.9e+03:4e+03
chr13	98500000	98600000	Enc1:500Kb:0.0039:0.0018:1.7e+03:3.5e+03
chr13	98600000	98700000	Enc1:600Kb:0.0017:0.00013:1.5e+03:3.7e+03
chr13	99300000	99400000	Foxd1:200Kb:0.00035:1.9e-05:3e+03:5.7e+03
chr13	102500000	102600000	Cd180:-900Kb:0.0015:9.2e-05:1.1e+03:3e+03
chr13	103200000	103300000	Pik3r1:700Kb:0.0023:0.00031:1.2e+03:3.1e+03
chr13	103400000	103500000	Pik3r1:900Kb:0.0023:0.00036:1.1e+03:3e+03
chr13	108200000	108300000	Zswim6:-400Kb:0.0061:0.00035:1.6e+03:2.9e+03
chr13	108500000	108600000	Zswim6:-100Kb:0.0095:0.0011:3.3e+03:4.5e+03
chr13	108600000	108700000	AI197445:400Kb:0.0076:0.00046:1.6e+03:2.9e+03
chr13	110800000	110900000	Gapt:-300Kb:0.0015:0.00028:1.8e+03:3.6e+03
chr13	110800000	110900000	Plk2:-300Kb:0.0015:0.00028:1.8e+03:3.6e+03
chr13	111700000	111800000	Gapt:600Kb:0.0015:0.00011:1.3e+03:3.2e+03
chr13	111700000	111800000	Plk2:600Kb:0.0015:0.00011:1.3e+03:3.2e+03
chr13	112100000	112200000	Gapt:1000Kb:0.0015:0.00027:1e+03:2.8e+03
chr13	112100000	112200000	Plk2:1000Kb:0.0015:0.00027:1e+03:2.8e+03
chr13	114100000	114200000	Hspb3:-300Kb:0.00079:4.5e-05:1.7e+03:3.7e+03
chr13	114100000	114200000	Snx18:-300Kb:0.00079:4.5e-05:1.7e+03:3.7e+03
chr13	115600000	115700000	Itga2:-100Kb:0.0067:0.00039:3.1e+03:4.1e+03
chr13	117600000	117700000	Parp8:-200Kb:0.0059:0.00064:1.9e+03:3.1e+03
chr13	117700000	117800000	Parp8:-100Kb:0.0059:0.00034:2.6e+03:3.8e+03
chr13	117900000	118000000	Emb:-100Kb:0.0001:5.5e-06:3.2e+03:5.1e+03
chr13	118000000	118100000	Gm6416:100Kb:1.7e-05:8.9e-07:3.2e+03:5.1e+03
chr13	119000000	119100000	Hcn1:700Kb:0.0054:0.00062:1e+03:2.6e+03
chr13	119100000	119200000	Hcn1:800Kb:0.0054:0.00059:9.6e+02:2.5e+03
chr14	7700000	7800000	Gm10406:-100Kb:1.3e-06:6.9e-08:3.1e+02:5.2e+03
chr14	8700000	8800000	Abhd6:-100Kb:1e-06:1.3e-07:3.1e+02:4.6e+03
chr14	8700000	8800000	Dnase1l3:-100Kb:1e-06:1.3e-07:3.1e+02:4.6e+03
chr14	8700000	8800000	Flnb:100Kb:6.4e-05:3.7e-06:3.1e+02:4.4e+03
chr14	8800000	8900000	Acox2:-200Kb:0.0018:0.00011:1.8e+02:3.3e+03
chr14	8800000	8900000	Kctd6:-200Kb:0.0018:0.00011:1.8e+02:3.3e+03
chr14	8800000	8900000	Pdhb:-200Kb:0.0018:0.00011:1.8e+02:3.3e+03
chr14	8800000	8900000	Pxk:-100Kb:2.8e-10:1.8e-11:3.2e+02:5.7e+03
chr14	8800000	8900000	Rpp14:-100Kb:2.8e-10:1.8e-11:3.2e+02:5.7e+03
chr14	8900000	9000000	Abhd6:100Kb:3.3e-10:2.2e-11:3.2e+02:5.7e+03
chr14	8900000	9000000	Dnase1l3:100Kb:3.3e-10:2.2e-11:3.2e+02:5.7e+03
chr14	9000000	9100000	Abhd6:200Kb:0.00056:0.00011:1.8e+02:3.3e+03
chr14	9000000	9100000	Dnase1l3:200Kb:0.00056:0.00011:1.8e+02:3.3e+03
chr14	9100000	9200000	Abhd6:300Kb:0.006:0.0016:1.3e+02:2.6e+03
chr14	9100000	9200000	Dnase1l3:300Kb:0.006:0.0016:1.3e+02:2.6e+03
chr14	20900000	21000000	Kcnk16:-100Kb:1.2e-05:6.7e-07:3.4e+03:6.5e+03
chr14	20900000	21000000	Kcnk5:-100Kb:1.2e-05:6.7e-07:3.4e+03:6.5e+03
chr14	21000000	21100000	Saysd1:100Kb:9.4e-06:5e-07:3.4e+03:6.5e+03
chr14	21500000	21600000	Camk2g:-100Kb:0.00021:1.1e-05:3.6e+03:6.2e+03
chr14	21500000	21600000	Plau:-100Kb:0.00021:1.1e-05:3.6e+03:6.2e+03
chr14	21600000	21700000	6230400D17Rik:100Kb:0.00035:1.8e-05:3.6e+03:6.2e+03
chr14	21600000	21700000	Chchd1:100Kb:0.00035:1.8e-05:3.6e+03:6.2e+03
chr14	21600000	21700000	Fut11:100Kb:0.00035:1.8e-05:3.6e+03:6.2e+03
chr14	21600000	21700000	Ndst2:100Kb:0.00035:1.8e-05:3.6e+03:6.2e+03
chr14	21600000	21700000	Zswim8:100Kb:0.00035:1.8e-05:3.6e+03:6.2e+03
chr14	22400000	22500000	Kat6b:100Kb:0.0047:0.00024:3.6e+03:5.7e+03
chr14	22900000	23000000	1700112E06Rik:100Kb:0.0078:0.0013:3.6e+03:5.7e+03
chr14	22900000	23000000	Zfp503:100Kb:0.0078:0.0013:3.6e+03:5.7e+03
chr14	23600000	23700000	1700112E06Rik:800Kb:0.0012:9.7e-05:1e+03:3.6e+03
chr14	23600000	23700000	Zfp503:800Kb:0.0012:9.7e-05:1e+03:3.6e+03
chr14	25500000	25600000	Polr3a:200Kb:0.0078:0.00055:2.2e+03:5.1e+03
chr14	25500000	25600000	Rps24:200Kb:0.0078:0.00055:2.2e+03:5.1e+03
chr14	26300000	26400000	Polr3a:1000Kb:0.0087:0.0012:6.3e+02:3.3e+03
chr14	26300000	26400000	Rps24:1000Kb:0.0087:0.0012:6.3e+02:3.3e+03
chr14	29300000	29400000	Lrtm1:-500Kb:0.00064:3.7e-05:1.1e+03:2.5e+03
chr14	31800000	31900000	Nt5dc2:-100Kb:1.9e-05:1e-06:4.3e+03:7.4e+03
chr14	31800000	31900000	Smim4:-100Kb:1.9e-05:1e-06:4.3e+03:7.4e+03
chr14	31800000	31900000	Stab1:-100Kb:1.9e-05:1e-06:4.3e+03:7.4e+03
chr14	31900000	32000000	Glt8d1:100Kb:1.4e-05:7.3e-07:4.3e+03:7.4e+03
chr14	31900000	32000000	Gnl3:100Kb:1.4e-05:7.3e-07:4.3e+03:7.4e+03
chr14	31900000	32000000	Pbrm1:100Kb:1.4e-05:7.3e-07:4.3e+03:7.4e+03
chr14	31900000	32000000	Snord19:100Kb:1.4e-05:7.3e-07:4.3e+03:7.4e+03
chr14	31900000	32000000	Snord69:100Kb:1.4e-05:7.3e-07:4.3e+03:7.4e+03
chr14	31900000	32000000	Spcs1:100Kb:1.4e-05:7.3e-07:4.3e+03:7.4e+03
chr14	41700000	41800000	Dydc1:-100Kb:2e-07:1e-08:2.6e+03:4.9e+03
chr14	41700000	41800000	Dydc2:-100Kb:2e-07:1e-08:2.6e+03:4.9e+03
chr14	41700000	41800000	Fam213a:-100Kb:2e-07:1e-08:2.6e+03:4.9e+03
chr14	41800000	41900000	Sh2d4b:100Kb:2.4e-07:1.4e-08:2.6e+03:4.9e+03
chr14	41800000	41900000	Tspan14:100Kb:2.4e-07:1.4e-08:2.6e+03:4.9e+03
chr14	44900000	45000000	1700047E10Rik:200Kb:3e-07:1.5e-08:7.8e+02:9.8e+03
chr14	44900000	45000000	4930503E14Rik:200Kb:3e-07:1.5e-08:7.8e+02:9.8e+03
chr14	49100000	49200000	Otx2:-100Kb:0.0034:0.00087:3.6e+03:6.1e+03
chr14	49100000	49200000	Otx2os1:-100Kb:0.0034:0.00087:3.6e+03:6.1e+03
chr14	49200000	49300000	Naa30:-500Kb:0.0014:8.4e-05:1.7e+03:4.5e+03
chr14	49300000	49400000	Naa30:-400Kb:0.0021:0.00026:1.7e+03:4.2e+03
chr14	49300000	49400000	Otx2:100Kb:7.3e-07:5.2e-08:3.6e+03:7.9e+03
chr14	49300000	49400000	Otx2os1:100Kb:7.3e-07:5.2e-08:3.6e+03:7.9e+03
chr14	49400000	49500000	Otx2:200Kb:0.0098:0.0035:2.4e+03:4.6e+03
chr14	49400000	49500000	Otx2os1:200Kb:0.0098:0.0035:2.4e+03:4.6e+03
chr14	49500000	49600000	Otx2:300Kb:0.0034:0.00096:1.9e+03:4.4e+03
chr14	49500000	49600000	Otx2os1:300Kb:0.0034:0.00096:1.9e+03:4.4e+03
chr14	49700000	49800000	Otx2:500Kb:0.0018:0.00026:1.7e+03:4.5e+03
chr14	49700000	49800000	Otx2os1:500Kb:0.0018:0.00026:1.7e+03:4.5e+03
chr14	51700000	51800000	Ang2:-100Kb:0.0086:0.00046:3e+03:6.3e+03
chr14	51700000	51800000	Ang4:-600Kb:0.002:0.00011:4.9e+02:4.6e+03
chr14	51700000	51800000	Ear11:-100Kb:0.0086:0.00046:3e+03:6.3e+03
chr14	51700000	51800000	Ear14:-100Kb:0.0086:0.00046:3e+03:6.3e+03
chr14	51700000	51800000	Ear4:-100Kb:0.0086:0.00046:3e+03:6.3e+03
chr14	51700000	51800000	Gm5800:-600Kb:0.002:0.00011:4.9e+02:4.6e+03
chr14	51800000	51900000	Ang:100Kb:0.0019:0.00023:3e+03:6.3e+03
chr14	51800000	51900000	Ear5:100Kb:0.0019:0.00023:3e+03:6.3e+03
chr14	51800000	51900000	Eddm3b:100Kb:0.0019:0.00023:3e+03:6.3e+03
chr14	51800000	51900000	Rnase1:100Kb:0.0019:0.00023:3e+03:6.3e+03
chr14	51800000	51900000	Rnase4:100Kb:0.0019:0.00023:3e+03:6.3e+03
chr14	51800000	51900000	Rnase6:100Kb:0.0019:0.00023:3e+03:6.3e+03
chr14	52300000	52400000	Ang:600Kb:0.00012:6.9e-06:4.9e+02:4.6e+03
chr14	52300000	52400000	Ear5:600Kb:0.00012:6.9e-06:4.9e+02:4.6e+03
chr14	52300000	52400000	Eddm3b:600Kb:0.00012:6.9e-06:4.9e+02:4.6e+03
chr14	52300000	52400000	Rnase1:600Kb:0.00012:6.9e-06:4.9e+02:4.6e+03
chr14	52300000	52400000	Rnase4:600Kb:0.00012:6.9e-06:4.9e+02:4.6e+03
chr14	52300000	52400000	Rnase6:600Kb:0.00012:6.9e-06:4.9e+02:4.6e+03
chr14	52500000	52600000	Arhgef40:-100Kb:1.1e-06:6.2e-08:2.8e+03:8.8e+03
chr14	52500000	52600000	Gm16617:-100Kb:1.1e-06:6.2e-08:2.8e+03:8.8e+03
chr14	52500000	52600000	Olfr221:-100Kb:1.1e-06:6.2e-08:2.8e+03:8.8e+03
chr14	52500000	52600000	Snord58b:-100Kb:1.1e-06:6.2e-08:2.8e+03:8.8e+03
chr14	52500000	52600000	Tmem253:-100Kb:1.1e-06:6.2e-08:2.8e+03:8.8e+03
chr14	52500000	52600000	Zfp219:-100Kb:1.1e-06:6.2e-08:2.8e+03:8.8e+03
chr14	52600000	52700000	Mettl17:100Kb:5.9e-07:3.1e-08:2.8e+03:8.8e+03
chr14	52600000	52700000	Ndrg2:100Kb:5.9e-07:3.1e-08:2.8e+03:8.8e+03
chr14	52600000	52700000	Rnase13:100Kb:5.9e-07:3.1e-08:2.8e+03:8.8e+03
chr14	52600000	52700000	Slc39a2:100Kb:5.9e-07:3.1e-08:2.8e+03:8.8e+03
chr14	52600000	52700000	Tppp2:100Kb:5.9e-07:3.1e-08:2.8e+03:8.8e+03
chr14	52700000	52800000	Arhgef40:100Kb:0.0016:0.00017:2.8e+03:6.9e+03
chr14	52700000	52800000	Gm16617:100Kb:0.0016:0.00017:2.8e+03:6.9e+03
chr14	52700000	52800000	Olfr221:100Kb:0.0016:0.00017:2.8e+03:6.9e+03
chr14	52700000	52800000	Snord58b:100Kb:0.0016:0.00017:2.8e+03:6.9e+03
chr14	52700000	52800000	Tmem253:100Kb:0.0016:0.00017:2.8e+03:6.9e+03
chr14	52700000	52800000	Zfp219:100Kb:0.0016:0.00017:2.8e+03:6.9e+03
chr14	55000000	55100000	Ajuba:-100Kb:0.0019:0.00022:5e+03:8e+03
chr14	55000000	55100000	Haus4:-100Kb:0.0019:0.00022:5e+03:8e+03
chr14	55000000	55100000	Prmt5:-100Kb:0.0019:0.00022:5e+03:8e+03
chr14	55100000	55200000	4930579G18Rik:-100Kb:4e-05:2.3e-06:5e+03:8.9e+03
chr14	55100000	55200000	4931414P19Rik:-100Kb:4e-05:2.3e-06:5e+03:8.9e+03
chr14	55100000	55200000	Cdh24:-100Kb:4e-05:2.3e-06:5e+03:8.9e+03
chr14	55100000	55200000	Lrp10:100Kb:0.0026:0.00015:5e+03:8e+03
chr14	55100000	55200000	Mir686:-100Kb:4e-05:2.3e-06:5e+03:8.9e+03
chr14	55100000	55200000	Mmp14:100Kb:0.0026:0.00015:5e+03:8e+03
chr14	55100000	55200000	Mrpl52:100Kb:0.0026:0.00015:5e+03:8e+03
chr14	55100000	55200000	Psmb11:-100Kb:4e-05:2.3e-06:5e+03:8.9e+03
chr14	55100000	55200000	Psmb5:-100Kb:4e-05:2.3e-06:5e+03:8.9e+03
chr14	55100000	55200000	Rem2:100Kb:0.0026:0.00015:5e+03:8e+03
chr14	55100000	55200000	Slc7a7:100Kb:0.0026:0.00015:5e+03:8e+03
chr14	55200000	55300000	Ajuba:100Kb:2.4e-05:1.4e-06:5e+03:8.9e+03
chr14	55200000	55300000	Haus4:100Kb:2.4e-05:1.4e-06:5e+03:8.9e+03
chr14	55200000	55300000	Prmt5:100Kb:2.4e-05:1.4e-06:5e+03:8.9e+03
chr14	55500000	55600000	Gm10364:-100Kb:0.0064:0.00036:5e+03:7.8e+03
chr14	55500000	55600000	Myh7:-100Kb:0.0064:0.00036:5e+03:7.8e+03
chr14	55500000	55600000	Ngdn:-100Kb:0.0064:0.00036:5e+03:7.8e+03
chr14	55500000	55600000	Zfhx2as:-100Kb:0.0064:0.00036:5e+03:7.8e+03
chr14	55600000	55700000	Bcl2l2:100Kb:0.0088:0.00046:5e+03:7.8e+03
chr14	55600000	55700000	Cmtm5:100Kb:0.0088:0.00046:5e+03:7.8e+03
chr14	55600000	55700000	D830015G02Rik:100Kb:0.0088:0.00046:5e+03:7.8e+03
chr14	55600000	55700000	Efs:100Kb:0.0088:0.00046:5e+03:7.8e+03
chr14	55600000	55700000	Il25:100Kb:0.0088:0.00046:5e+03:7.8e+03
chr14	55600000	55700000	Mir208a:100Kb:0.0088:0.00046:5e+03:7.8e+03
chr14	55600000	55700000	Mir208b:100Kb:0.0088:0.00046:5e+03:7.8e+03
chr14	55600000	55700000	Myh6:100Kb:0.0088:0.00046:5e+03:7.8e+03
chr14	55600000	55700000	Pabpn1:100Kb:0.0088:0.00046:5e+03:7.8e+03
chr14	55600000	55700000	Slc22a17:100Kb:0.0088:0.00046:5e+03:7.8e+03
chr14	57900000	58000000	Gjb2:200Kb:6.9e-05:3.9e-06:2e+03:3.7e+03
chr14	57900000	58000000	Gjb6:200Kb:6.9e-05:3.9e-06:2e+03:3.7e+03
chr14	58100000	58200000	Xpo4:-100Kb:0.0024:0.00013:3.1e+03:4.5e+03
chr14	58200000	58300000	Il17d:100Kb:0.0016:9e-05:3.1e+03:4.5e+03
chr14	58200000	58300000	N6amt2:100Kb:0.0016:9e-05:3.1e+03:4.5e+03
chr14	58300000	58400000	Gm10094:-100Kb:5.9e-07:3e-08:3.1e+03:5.3e+03
chr14	58300000	58400000	Mir3077:-100Kb:5.9e-07:3e-08:3.1e+03:5.3e+03
chr14	58300000	58400000	Mrp63:-100Kb:5.9e-07:3e-08:3.1e+03:5.3e+03
chr14	58300000	58400000	Sap18:-100Kb:5.9e-07:3e-08:3.1e+03:5.3e+03
chr14	58300000	58400000	Ska3:-100Kb:5.9e-07:3e-08:3.1e+03:5.3e+03
chr14	58400000	58500000	Lats2:100Kb:3.5e-07:1.9e-08:3.1e+03:5.3e+03
chr14	61100000	61200000	C1qtnf9:-200Kb:5.7e-06:3.5e-07:2.2e+03:4.7e+03
chr14	61100000	61200000	Spata13:-100Kb:4.4e-05:2.3e-06:3.4e+03:5.8e+03
chr14	61400000	61500000	Sacs:-300Kb:0.005:0.00027:1.7e+03:3.5e+03
chr14	61400000	61500000	Tnfrsf19:-200Kb:0.00045:2.5e-05:2.2e+03:4.2e+03
chr14	61500000	61600000	Tnfrsf19:-100Kb:0.0024:0.00026:3.4e+03:5.1e+03
chr14	61600000	61700000	Mipep:200Kb:0.00035:2e-05:2.2e+03:4.2e+03
chr14	61700000	61800000	Mipep:300Kb:0.0015:0.00017:1.7e+03:3.5e+03
chr14	64500000	64600000	4930578I06Rik:-100Kb:0.00035:1.9e-05:3.9e+03:5.8e+03
chr14	64500000	64600000	Rp1l1:-100Kb:0.00035:1.9e-05:3.9e+03:5.8e+03
chr14	64600000	64700000	Sox7:100Kb:0.00052:2.6e-05:3.9e+03:5.8e+03
chr14	64700000	64800000	A930011O12Rik:-500Kb:0.0049:0.00028:1.3e+03:2.9e+03
chr14	64700000	64800000	Kif13b:-500Kb:0.0049:0.00028:1.3e+03:2.9e+03
chr14	64700000	64800000	Mir124a-1:-500Kb:0.0049:0.00028:1.3e+03:2.9e+03
chr14	64700000	64800000	Mir3078:-500Kb:0.0049:0.00028:1.3e+03:2.9e+03
chr14	65200000	65300000	4930471C04Rik:500Kb:0.0016:0.0001:1.3e+03:2.9e+03
chr14	65200000	65300000	Prss51:500Kb:0.0016:0.0001:1.3e+03:2.9e+03
chr14	65200000	65300000	Prss52:500Kb:0.0016:0.0001:1.3e+03:2.9e+03
chr14	65200000	65300000	Prss55:500Kb:0.0016:0.0001:1.3e+03:2.9e+03
chr14	65900000	66000000	Pnoc:-100Kb:0.0003:3.9e-05:3.9e+03:5.4e+03
chr14	66000000	66100000	Zfp395:100Kb:0.00049:3e-05:3.9e+03:5.4e+03
chr14	66100000	66200000	Pnoc:100Kb:0.0003:2.6e-05:3.9e+03:5.4e+03
chr14	73500000	73600000	Itm2b:-200Kb:0.0019:0.00022:1.9e+03:3.3e+03
chr14	73500000	73600000	Lpar6:-100Kb:8e-08:4.1e-09:2.8e+03:5.1e+03
chr14	73500000	73600000	Mir687:-100Kb:8e-08:4.1e-09:2.8e+03:5.1e+03
chr14	73500000	73600000	Rb1:-200Kb:0.0019:0.00022:1.9e+03:3.3e+03
chr14	73600000	73700000	Rcbtb2:100Kb:7.6e-08:4.4e-09:2.8e+03:5.1e+03
chr14	73700000	73800000	Rcbtb2:200Kb:0.0025:0.00029:1.9e+03:3.3e+03
chr14	73800000	73900000	Itm2b:100Kb:1.3e-06:7.2e-08:2.8e+03:4.8e+03
chr14	73800000	73900000	Rb1:100Kb:1.3e-06:7.2e-08:2.8e+03:4.8e+03
chr14	80000000	80100000	4930452G13Rik:-100Kb:0.0019:0.00011:3.4e+03:5.4e+03
chr14	80000000	80100000	Mir759:-100Kb:0.0019:0.00011:3.4e+03:5.4e+03
chr14	80000000	80100000	Pcdh8:-100Kb:0.0019:0.00011:3.4e+03:5.4e+03
chr14	80100000	80200000	Lect1:100Kb:0.0043:0.00025:3.4e+03:5.4e+03
chr14	93700000	93800000	Pcdh9:-500Kb:0.0037:0.0005:1.1e+03:2.2e+03
chr14	94000000	94100000	Pcdh9:-200Kb:0.00012:7.8e-06:1.8e+03:3.3e+03
chr14	100200000	100300000	Klf5:600Kb:1.9e-06:1.1e-07:1.1e+03:3.1e+03
chr14	101800000	101900000	Commd6:-200Kb:0.0021:0.00011:1.1e+03:2e+03
chr14	101800000	101900000	Tbc1d4:-200Kb:0.0021:0.00011:1.1e+03:2e+03
chr14	101800000	101900000	Uchl3:-200Kb:0.0021:0.00011:1.1e+03:2e+03
chr14	104100000	104200000	Ednrb:-100Kb:0.00036:2e-05:2.8e+03:4.5e+03
chr14	105700000	105800000	Spry2:-500Kb:0.00031:3.8e-05:1.1e+03:2.6e+03
chr14	105800000	105900000	Spry2:-400Kb:2.7e-05:1.6e-06:1.2e+03:3e+03
chr14	105900000	106000000	Spry2:-300Kb:0.00097:0.00018:1.5e+03:2.8e+03
chr14	106000000	106100000	Spry2:-200Kb:0.0082:0.002:1.9e+03:3e+03
chr14	106200000	106300000	4930449E01Rik:400Kb:2.2e-05:1.2e-06:1.2e+03:3e+03
chr14	106200000	106300000	5430440P10Rik:400Kb:2.2e-05:1.2e-06:1.2e+03:3e+03
chr14	118200000	118300000	Gpc6:900Kb:0.0053:0.00056:6.9e+02:1.8e+03
chr14	118300000	118400000	Gpc6:1000Kb:0.0053:0.00062:6.4e+02:1.8e+03
chr14	118500000	118600000	Abcc4:-600Kb:0.0041:0.00025:9.6e+02:3.1e+03
chr14	118500000	118600000	Cldn10:-600Kb:0.0041:0.00025:9.6e+02:3.1e+03
chr14	118800000	118900000	Gm9376:200Kb:0.00082:0.00011:1.8e+03:4.1e+03
chr14	118800000	118900000	Sox21:200Kb:0.00082:0.00011:1.8e+03:4.1e+03
chr14	118900000	119000000	Gm9376:300Kb:6.5e-06:4.3e-07:1.4e+03:4.4e+03
chr14	118900000	119000000	Gpr180:400Kb:0.001:6.5e-05:1.2e+03:3.5e+03
chr14	118900000	119000000	Sox21:300Kb:6.5e-06:4.3e-07:1.4e+03:4.4e+03
chr14	118900000	119000000	Tgds:400Kb:0.001:6.5e-05:1.2e+03:3.5e+03
chr14	119100000	119200000	Gpr180:600Kb:0.0022:0.00029:9.6e+02:3.1e+03
chr14	119100000	119200000	Tgds:600Kb:0.0022:0.00029:9.6e+02:3.1e+03
chr14	120500000	120600000	Mbnl2:-100Kb:0.0072:0.00078:3.1e+03:4.4e+03
chr14	120700000	120800000	Mbnl2:100Kb:2.5e-06:1.3e-07:3.1e+03:5.3e+03
chr14	122600000	122700000	2610035F20Rik:-200Kb:8.7e-10:5.4e-11:2.1e+03:6.9e+03
chr14	122600000	122700000	Gm5089:-200Kb:8.7e-10:5.4e-11:2.1e+03:6.9e+03
chr14	122600000	122700000	Zic2:-200Kb:8.7e-10:5.4e-11:2.1e+03:6.9e+03
chr14	122600000	122700000	Zic5:-200Kb:8.7e-10:5.4e-11:2.1e+03:6.9e+03
chr14	122700000	122800000	2610035F20Rik:-100Kb:2.2e-05:2.7e-06:3.3e+03:6.6e+03
chr14	122700000	122800000	Gm5089:-100Kb:2.2e-05:2.7e-06:3.3e+03:6.6e+03
chr14	122700000	122800000	Zic2:-100Kb:2.2e-05:2.7e-06:3.3e+03:6.6e+03
chr14	122700000	122800000	Zic5:-100Kb:2.2e-05:2.7e-06:3.3e+03:6.6e+03
chr14	122800000	122900000	1700108J01Rik:200Kb:3.2e-09:1.8e-10:2.1e+03:6.9e+03
chr15	4000000	4100000	C7:-1000Kb:0.0019:0.00011:7.8e+02:2e+03
chr15	4000000	4100000	Card6:-1000Kb:0.0019:0.00011:7.8e+02:2e+03
chr15	4000000	4100000	Prkaa1:-1000Kb:0.0019:0.00011:7.8e+02:2e+03
chr15	4000000	4100000	Rpl37:-1000Kb:0.0019:0.00011:7.8e+02:2e+03
chr15	4000000	4100000	Snord72:-1000Kb:0.0019:0.00011:7.8e+02:2e+03
chr15	5000000	5100000	Ptger4:-100Kb:0.0029:0.00018:1.3e+03:2.5e+03
chr15	5000000	5100000	Ttc33:-100Kb:0.0029:0.00018:1.3e+03:2.5e+03
chr15	5100000	5200000	C7:100Kb:0.0031:0.00035:1.3e+03:2.5e+03
chr15	5100000	5200000	Card6:100Kb:0.0031:0.00035:1.3e+03:2.5e+03
chr15	5100000	5200000	Prkaa1:100Kb:0.0031:0.00035:1.3e+03:2.5e+03
chr15	5100000	5200000	Rpl37:100Kb:0.0031:0.00035:1.3e+03:2.5e+03
chr15	5100000	5200000	Snord72:100Kb:0.0031:0.00035:1.3e+03:2.5e+03
chr15	6000000	6100000	Ptger4:900Kb:0.0058:0.00072:9.2e+02:2e+03
chr15	6000000	6100000	Ttc33:900Kb:0.0058:0.00072:9.2e+02:2e+03
chr15	7100000	7200000	Osmr:300Kb:0.0057:0.0003:1.7e+03:3.7e+03
chr15	25600000	25700000	Basp1:300Kb:1.1e-05:7.6e-07:1.9e+03:4e+03
chr15	25600000	25700000	Fam134b:-100Kb:0.0018:0.0001:3.4e+03:4.8e+03
chr15	25600000	25700000	Gm5468:300Kb:1.1e-05:7.6e-07:1.9e+03:4e+03
chr15	25600000	25700000	Myo10:100Kb:0.00056:3.1e-05:3.4e+03:5.1e+03
chr15	31200000	31300000	Ropn1l:-100Kb:0.0001:5.6e-06:2.5e+03:4e+03
chr15	31300000	31400000	Ankrd33b:100Kb:5.7e-05:3.3e-06:2.5e+03:4e+03
chr15	31300000	31400000	Cct5:-200Kb:0.003:0.00031:2.1e+03:3.3e+03
chr15	31300000	31400000	Fam173b:-200Kb:0.003:0.00031:2.1e+03:3.3e+03
chr15	31400000	31500000	Cct5:-100Kb:0.003:0.00035:2.6e+03:3.7e+03
chr15	31400000	31500000	Fam173b:-100Kb:0.003:0.00035:2.6e+03:3.7e+03
chr15	31500000	31600000	Cmbl:100Kb:0.0043:0.00023:2.6e+03:3.7e+03
chr15	31500000	31600000	March6:100Kb:0.0043:0.00023:2.6e+03:3.7e+03
chr15	31500000	31600000	Ropn1l:200Kb:0.0024:0.00026:2.1e+03:3.3e+03
chr15	38300000	38400000	Klf10:100Kb:0.00013:7.1e-06:3.2e+03:5.8e+03
chr15	39600000	39700000	9330182O14Rik:-300Kb:0.0058:0.00065:1.7e+03:2.9e+03
chr15	39700000	39800000	9330182O14Rik:-200Kb:0.0058:0.00059:2.5e+03:3.7e+03
chr15	43800000	43900000	Eny2:-400Kb:0.001:0.00011:1.2e+03:2.4e+03
chr15	43800000	43900000	Nudcd1:-400Kb:0.001:0.00011:1.2e+03:2.4e+03
chr15	43800000	43900000	Pkhd1l1:-400Kb:0.001:0.00011:1.2e+03:2.4e+03
chr15	44200000	44300000	2310069G16Rik:-400Kb:0.0014:7.7e-05:1.2e+03:2.5e+03
chr15	44200000	44300000	Sybu:-400Kb:0.0014:7.7e-05:1.2e+03:2.5e+03
chr15	44600000	44700000	Eny2:400Kb:0.001:5.8e-05:1.2e+03:2.5e+03
chr15	44600000	44700000	Nudcd1:400Kb:0.001:5.8e-05:1.2e+03:2.5e+03
chr15	44600000	44700000	Pkhd1l1:400Kb:0.001:5.8e-05:1.2e+03:2.5e+03
chr15	52900000	53000000	Ext1:-200Kb:3.6e-05:5e-06:1.8e+03:3.8e+03
chr15	53000000	53100000	Ext1:-100Kb:6.4e-09:4.5e-10:2.6e+03:5.3e+03
chr15	54600000	54700000	Enpp2:-100Kb:0.0083:0.00043:2.1e+03:3.4e+03
chr15	54900000	55000000	Col14a1:-200Kb:4.8e-05:5.1e-06:1.9e+03:3.6e+03
chr15	55000000	55100000	Deptor:100Kb:6.3e-08:3.7e-09:3.1e+03:5.4e+03
chr15	55000000	55100000	Dscc1:100Kb:6.3e-08:3.7e-09:3.1e+03:5.4e+03
chr15	55000000	55100000	Gm9920:100Kb:6.3e-08:3.7e-09:3.1e+03:5.4e+03
chr15	55000000	55100000	Taf2:100Kb:6.3e-08:3.7e-09:3.1e+03:5.4e+03
chr15	55100000	55200000	Deptor:200Kb:5.6e-05:6.6e-06:1.9e+03:3.6e+03
chr15	55100000	55200000	Dscc1:200Kb:5.6e-05:6.6e-06:1.9e+03:3.6e+03
chr15	55100000	55200000	Gm9920:200Kb:5.6e-05:6.6e-06:1.9e+03:3.6e+03
chr15	55100000	55200000	Mrpl13:-200Kb:3.2e-05:1.9e-06:1.9e+03:3.7e+03
chr15	55100000	55200000	Mtbp:-200Kb:3.2e-05:1.9e-06:1.9e+03:3.7e+03
chr15	55100000	55200000	Taf2:200Kb:5.6e-05:6.6e-06:1.9e+03:3.6e+03
chr15	55300000	55400000	Col14a1:200Kb:3.5e-05:1.9e-06:1.9e+03:3.7e+03
chr15	57400000	57500000	9130401M01Rik:-400Kb:0.0082:0.00044:1.3e+03:3.4e+03
chr15	57400000	57500000	Fam83a:-400Kb:0.0082:0.00044:1.3e+03:3.4e+03
chr15	58700000	58800000	Sqle:-400Kb:5.9e-05:3.3e-06:1.5e+03:4e+03
chr15	58700000	58800000	Zfp572:-400Kb:5.9e-05:3.3e-06:1.5e+03:4e+03
chr15	58800000	58900000	Mtss1:-100Kb:0.00041:2.1e-05:3.8e+03:6.2e+03
chr15	58800000	58900000	Sqle:-300Kb:6.7e-05:7.5e-06:1.9e+03:4.4e+03
chr15	58800000	58900000	Zfp572:-300Kb:6.7e-05:7.5e-06:1.9e+03:4.4e+03
chr15	59100000	59200000	Ndufb9:400Kb:0.00023:1.3e-05:1.5e+03:4e+03
chr15	59100000	59200000	Rnf139:400Kb:0.00023:1.3e-05:1.5e+03:4e+03
chr15	59100000	59200000	Tatdn1:400Kb:0.00023:1.3e-05:1.5e+03:4e+03
chr15	59100000	59200000	Trmt12:400Kb:0.00023:1.3e-05:1.5e+03:4e+03
chr15	59200000	59300000	Trib1:-200Kb:0.0012:6.8e-05:2e+03:4e+03
chr15	59400000	59500000	E430025E21Rik:200Kb:0.003:0.00017:2e+03:4e+03
chr15	59400000	59500000	Nsmce2:200Kb:0.003:0.00017:2e+03:4e+03
chr15	59900000	60000000	9930014A18Rik:-700Kb:1.6e-05:9.9e-07:9.9e+02:2.4e+03
chr15	59900000	60000000	Fam84b:-700Kb:1.6e-05:9.9e-07:9.9e+02:2.4e+03
chr15	60900000	61000000	Myc:-900Kb:0.0096:0.0022:4.8e+02:1.5e+03
chr15	60900000	61000000	Pvt1:-900Kb:0.0096:0.0022:4.8e+02:1.5e+03
chr15	61800000	61900000	H2afy3:-200Kb:0.0091:0.00098:1.7e+03:2.7e+03
chr15	61900000	62000000	H2afy3:-100Kb:0.0061:0.00033:2.4e+03:3.5e+03
chr15	61900000	62000000	Myc:100Kb:0.00016:1.2e-05:2.4e+03:3.9e+03
chr15	61900000	62000000	Pvt1:100Kb:0.00016:1.2e-05:2.4e+03:3.9e+03
chr15	62000000	62100000	Myc:200Kb:0.0096:0.0019:1.7e+03:2.7e+03
chr15	62000000	62100000	Pvt1:200Kb:0.0096:0.0019:1.7e+03:2.7e+03
chr15	63700000	63800000	Fam49b:-100Kb:2.7e-06:1.6e-07:3.4e+03:5.8e+03
chr15	63800000	63900000	Gsdmc3:100Kb:2.4e-06:1.3e-07:3.4e+03:5.8e+03
chr15	63800000	63900000	Gsdmc4:100Kb:2.4e-06:1.3e-07:3.4e+03:5.8e+03
chr15	63800000	63900000	Gsdmcl-ps:100Kb:2.4e-06:1.3e-07:3.4e+03:5.8e+03
chr15	63900000	64000000	Fam49b:100Kb:0.0091:0.001:3.4e+03:4.9e+03
chr15	72300000	72400000	Trappc9:-500Kb:0.0014:0.00011:1.1e+03:2.6e+03
chr15	72800000	72900000	Kcnk9:500Kb:0.0058:0.0003:1.1e+03:2.6e+03
chr15	75200000	75300000	Ly6h:-100Kb:0.0085:0.00045:1.7e+03:3.7e+03
chr15	75300000	75400000	9030619P08Rik:100Kb:0.008:0.00049:1.7e+03:3.7e+03
chr15	75800000	75900000	Grina:-200Kb:0.007:0.00039:3.8e+03:6.2e+03
chr15	75800000	75900000	Mir1942:-200Kb:0.007:0.00039:3.8e+03:6.2e+03
chr15	75800000	75900000	Parp10:-200Kb:0.007:0.00039:3.8e+03:6.2e+03
chr15	75800000	75900000	Plec:-200Kb:0.007:0.00039:3.8e+03:6.2e+03
chr15	75800000	75900000	Spatc1:-200Kb:0.007:0.00039:3.8e+03:6.2e+03
chr15	76500000	76600000	1110038F14Rik:-200Kb:0.00055:3.2e-05:2.9e+03:6.1e+03
chr15	76500000	76600000	Commd5:-200Kb:0.00055:3.2e-05:2.9e+03:6.1e+03
chr15	76500000	76600000	Rpl8:-200Kb:0.00055:3.2e-05:2.9e+03:6.1e+03
chr15	76500000	76600000	Zfp251:-200Kb:0.00055:3.2e-05:2.9e+03:6.1e+03
chr15	76500000	76600000	Zfp647:-200Kb:0.00055:3.2e-05:2.9e+03:6.1e+03
chr15	76500000	76600000	Zfp7:-200Kb:0.00055:3.2e-05:2.9e+03:6.1e+03
chr15	76700000	76800000	C030006K11Rik:200Kb:4.8e-05:2.5e-06:2.9e+03:6.1e+03
chr15	76700000	76800000	Foxh1:200Kb:4.8e-05:2.5e-06:2.9e+03:6.1e+03
chr15	76700000	76800000	Gpt:200Kb:4.8e-05:2.5e-06:2.9e+03:6.1e+03
chr15	76700000	76800000	Lrrc14:200Kb:4.8e-05:2.5e-06:2.9e+03:6.1e+03
chr15	76700000	76800000	Lrrc24:200Kb:4.8e-05:2.5e-06:2.9e+03:6.1e+03
chr15	76700000	76800000	Mfsd3:200Kb:4.8e-05:2.5e-06:2.9e+03:6.1e+03
chr15	76700000	76800000	Ppp1r16a:200Kb:4.8e-05:2.5e-06:2.9e+03:6.1e+03
chr15	76700000	76800000	Recql4:200Kb:4.8e-05:2.5e-06:2.9e+03:6.1e+03
chr15	77600000	77700000	Foxred2:-100Kb:1.4e-07:7.5e-09:4.7e+03:9.3e+03
chr15	77600000	77700000	Txn2:-100Kb:1.4e-07:7.5e-09:4.7e+03:9.3e+03
chr15	77700000	77800000	Myh9:100Kb:9.2e-08:4.7e-09:4.7e+03:9.3e+03
chr15	81600000	81700000	Aco2:-100Kb:0.0074:0.00041:4.5e+03:7.8e+03
chr15	81600000	81700000	Csdc2:-100Kb:0.0074:0.00041:4.5e+03:7.8e+03
chr15	81600000	81700000	Phf5a:-100Kb:0.0074:0.00041:4.5e+03:7.8e+03
chr15	81600000	81700000	Pmm1:-100Kb:0.0074:0.00041:4.5e+03:7.8e+03
chr15	81600000	81700000	Polr3h:-100Kb:0.0074:0.00041:4.5e+03:7.8e+03
chr15	81700000	81800000	Tef:100Kb:0.0073:0.00037:4.5e+03:7.8e+03
chr15	81700000	81800000	Tob2:100Kb:0.0073:0.00037:4.5e+03:7.8e+03
chr15	81900000	82000000	1500009C09Rik:-100Kb:0.0044:0.00025:4.5e+03:8.3e+03
chr15	81900000	82000000	AI848285:-100Kb:0.0044:0.00025:4.5e+03:8.3e+03
chr15	81900000	82000000	Cenpm:-100Kb:0.0044:0.00025:4.5e+03:8.3e+03
chr15	81900000	82000000	Mir33:-100Kb:0.0044:0.00025:4.5e+03:8.3e+03
chr15	81900000	82000000	Tnfrsf13c:-100Kb:0.0044:0.00025:4.5e+03:8.3e+03
chr15	82000000	82100000	Ccdc134:100Kb:0.0038:0.00019:4.5e+03:8.3e+03
chr15	82000000	82100000	Mei1:100Kb:0.0038:0.00019:4.5e+03:8.3e+03
chr15	82000000	82100000	Srebf2:100Kb:0.0038:0.00019:4.5e+03:8.3e+03
chr15	84400000	84500000	Parvb:400Kb:2.5e-07:1.5e-08:2.3e+03:5.9e+03
chr15	84400000	84500000	Parvg:300Kb:4.5e-05:2.4e-06:2.7e+03:5.7e+03
chr15	84400000	84500000	Samm50:400Kb:2.5e-07:1.5e-08:2.3e+03:5.9e+03
chr15	85100000	85200000	7530416G11Rik:-200Kb:0.0013:6.4e-05:3.2e+03:6.2e+03
chr15	85100000	85200000	AU022754:-300Kb:0.00083:4.2e-05:2.4e+03:5.5e+03
chr15	85100000	85200000	Wnt7b:-300Kb:0.00083:4.2e-05:2.4e+03:5.5e+03
chr15	85300000	85400000	Atxn10:200Kb:0.00094:0.0001:3.2e+03:6.2e+03
chr15	85400000	85500000	Atxn10:300Kb:0.00094:8e-05:2.4e+03:5.5e+03
chr15	85700000	85800000	Celsr1:-100Kb:0.0037:0.00041:5.1e+03:7.7e+03
chr15	85700000	85800000	Cerk:-300Kb:0.0039:0.00073:1e+02:2.5e+03
chr15	85700000	85800000	Gramd4:-100Kb:0.0037:0.00041:5.1e+03:7.7e+03
chr15	85700000	85800000	Tbc1d22a:-300Kb:0.0039:0.00073:1e+02:2.5e+03
chr15	85800000	85900000	Cerk:-200Kb:0.00015:1.9e-05:1.3e+02:3.1e+03
chr15	85800000	85900000	Tbc1d22a:-200Kb:0.00015:1.9e-05:1.3e+02:3.1e+03
chr15	85800000	85900000	Trmu:100Kb:0.0071:0.00041:5.1e+03:7.7e+03
chr15	85900000	86000000	Cerk:-100Kb:3.8e-09:2.4e-10:2e+02:4.6e+03
chr15	85900000	86000000	Tbc1d22a:-100Kb:3.8e-09:2.4e-10:2e+02:4.6e+03
chr15	86000000	86100000	Celsr1:200Kb:0.00056:3e-05:1.3e+02:3.1e+03
chr15	86000000	86100000	Gramd4:200Kb:0.00056:3e-05:1.3e+02:3.1e+03
chr15	86000000	86100000	Trmu:300Kb:0.0082:0.00094:1e+02:2.5e+03
chr15	88900000	89000000	Adm2:-200Kb:5e-09:2.7e-10:2.7e+03:6.6e+03
chr15	88900000	89000000	Dennd6b:-100Kb:0.0033:0.00039:4.6e+03:6.6e+03
chr15	88900000	89000000	Lmf2:-200Kb:5e-09:2.7e-10:2.7e+03:6.6e+03
chr15	88900000	89000000	Miox:-200Kb:5e-09:2.7e-10:2.7e+03:6.6e+03
chr15	88900000	89000000	Ncaph2:-200Kb:5e-09:2.7e-10:2.7e+03:6.6e+03
chr15	88900000	89000000	Plxnb2:-100Kb:0.0033:0.00039:4.6e+03:6.6e+03
chr15	88900000	89000000	Ppp6r2:-100Kb:0.0033:0.00039:4.6e+03:6.6e+03
chr15	88900000	89000000	Sbf1:-200Kb:5e-09:2.7e-10:2.7e+03:6.6e+03
chr15	89000000	89100000	1300018J18Rik:100Kb:0.0024:0.00029:4.6e+03:6.6e+03
chr15	89000000	89100000	1810021B22Rik:100Kb:0.0024:0.00029:4.6e+03:6.6e+03
chr15	89000000	89100000	Adm2:-100Kb:0.0015:0.00016:4.6e+03:6.8e+03
chr15	89000000	89100000	Hdac10:100Kb:0.0024:0.00029:4.6e+03:6.6e+03
chr15	89000000	89100000	Lmf2:-100Kb:0.0015:0.00016:4.6e+03:6.8e+03
chr15	89000000	89100000	Mapk11:100Kb:0.0024:0.00029:4.6e+03:6.6e+03
chr15	89000000	89100000	Mapk12:100Kb:0.0024:0.00029:4.6e+03:6.6e+03
chr15	89000000	89100000	Miox:-100Kb:0.0015:0.00016:4.6e+03:6.8e+03
chr15	89000000	89100000	Ncaph2:-100Kb:0.0015:0.00016:4.6e+03:6.8e+03
chr15	89000000	89100000	Sbf1:-100Kb:0.0015:0.00016:4.6e+03:6.8e+03
chr15	89000000	89100000	Trabd:100Kb:0.0024:0.00029:4.6e+03:6.6e+03
chr15	89000000	89100000	Tubgcp6:100Kb:0.0024:0.00029:4.6e+03:6.6e+03
chr15	89100000	89200000	1300018J18Rik:200Kb:1.7e-09:1e-10:2.7e+03:6.6e+03
chr15	89100000	89200000	1810021B22Rik:200Kb:1.7e-09:1e-10:2.7e+03:6.6e+03
chr15	89100000	89200000	Dennd6b:100Kb:0.0027:0.00016:4.6e+03:6.8e+03
chr15	89100000	89200000	Hdac10:200Kb:1.7e-09:1e-10:2.7e+03:6.6e+03
chr15	89100000	89200000	Mapk11:200Kb:1.7e-09:1e-10:2.7e+03:6.6e+03
chr15	89100000	89200000	Mapk12:200Kb:1.7e-09:1e-10:2.7e+03:6.6e+03
chr15	89100000	89200000	Plxnb2:100Kb:0.0027:0.00016:4.6e+03:6.8e+03
chr15	89100000	89200000	Ppp6r2:100Kb:0.0027:0.00016:4.6e+03:6.8e+03
chr15	89100000	89200000	Trabd:200Kb:1.7e-09:1e-10:2.7e+03:6.6e+03
chr15	89100000	89200000	Tubgcp6:200Kb:1.7e-09:1e-10:2.7e+03:6.6e+03
chr15	89400000	89500000	Alg10b:-600Kb:0.0019:0.0001:1.1e+03:3.2e+03
chr15	90000000	90100000	Rabl2:600Kb:0.0076:0.00039:1.1e+03:3.2e+03
chr15	90800000	90900000	Abcd2:-200Kb:1.3e-05:7.5e-07:2e+03:4.2e+03
chr15	90900000	91000000	Kif21a:100Kb:2e-06:1.1e-07:2.9e+03:5.3e+03
chr15	91000000	91100000	Kif21a:200Kb:4.9e-06:5.7e-07:2e+03:4.2e+03
chr15	91100000	91200000	Kif21a:300Kb:0.00093:0.00016:1.6e+03:3.2e+03
chr15	93000000	93100000	Pdzrn4:800Kb:3.1e-07:1.7e-08:9.9e+02:3.4e+03
chr15	96300000	96400000	Slc38a1:-100Kb:0.00012:6.4e-06:4.2e+03:7.1e+03
chr15	98500000	98600000	Ddn:-100Kb:0.0062:0.00033:4.1e+03:9.4e+03
chr15	98500000	98600000	Prkag1:-100Kb:0.0062:0.00033:4.1e+03:9.4e+03
chr15	98500000	98600000	Wnt10b:-100Kb:0.0062:0.00033:4.1e+03:9.4e+03
chr15	98500000	98600000	Wnt1:-100Kb:0.0062:0.00033:4.1e+03:9.4e+03
chr15	98600000	98700000	Arf3:100Kb:0.0069:0.00039:4.1e+03:9.4e+03
chr15	98600000	98700000	Ccdc65:100Kb:0.0069:0.00039:4.1e+03:9.4e+03
chr15	98600000	98700000	Fkbp11:100Kb:0.0069:0.00039:4.1e+03:9.4e+03
chr15	98600000	98700000	Rnd1:100Kb:0.0069:0.00039:4.1e+03:9.4e+03
chr15	98700000	98800000	4930578M01Rik:-100Kb:2.5e-09:1.3e-10:6e+03:1.2e+04
chr15	98700000	98800000	Prph:-100Kb:2.5e-09:1.3e-10:6e+03:1.2e+04
chr15	98700000	98800000	Tuba1c:-100Kb:2.5e-09:1.3e-10:6e+03:1.2e+04
chr15	98800000	98900000	Dhh:100Kb:0.00066:3.4e-05:6e+03:1.2e+04
chr15	98800000	98900000	Lmbr1l:100Kb:0.00066:3.4e-05:6e+03:1.2e+04
chr15	98800000	98900000	Mll2:100Kb:0.00066:3.4e-05:6e+03:1.2e+04
chr15	98800000	98900000	Rhebl1:100Kb:0.00066:3.4e-05:6e+03:1.2e+04
chr15	98800000	98900000	Tuba1a:100Kb:0.00066:3.4e-05:6e+03:1.2e+04
chr15	98800000	98900000	Tuba1b:100Kb:0.00066:3.4e-05:6e+03:1.2e+04
chr15	101800000	101900000	6030408B16Rik:700Kb:0.00068:4.3e-05:1.1e+03:4.1e+03
chr15	101800000	101900000	9430023L20Rik:700Kb:0.00068:4.3e-05:1.1e+03:4.1e+03
chr15	101800000	101900000	Mir1941:700Kb:0.00068:4.3e-05:1.1e+03:4.1e+03
chr16	4500000	4600000	Coro7:-100Kb:0.0003:1.6e-05:4.3e+03:7.4e+03
chr16	4500000	4600000	Dnaja3:-100Kb:0.0003:1.6e-05:4.3e+03:7.4e+03
chr16	4500000	4600000	Pam16:-100Kb:0.0003:1.6e-05:4.3e+03:7.4e+03
chr16	4500000	4600000	Vasn:-100Kb:0.0003:1.6e-05:4.3e+03:7.4e+03
chr16	4600000	4700000	Glis2:100Kb:0.0015:7.8e-05:4.3e+03:7.4e+03
chr16	4600000	4700000	Srl:100Kb:0.0015:7.8e-05:4.3e+03:7.4e+03
chr16	4600000	4700000	Tfap4:100Kb:0.0015:7.8e-05:4.3e+03:7.4e+03
chr16	10800000	10900000	Txndc11:-300Kb:0.0015:7.8e-05:1.7e+03:3.5e+03
chr16	10800000	10900000	Zc3h7a:-300Kb:0.0015:7.8e-05:1.7e+03:3.5e+03
chr16	11100000	11200000	Rmi2:300Kb:0.0009:5.4e-05:1.7e+03:3.5e+03
chr16	18000000	18100000	4933432I09Rik:-200Kb:1.2e-06:7.9e-08:3e+03:5.6e+03
chr16	18000000	18100000	Dgcr8:-200Kb:1.2e-06:7.9e-08:3e+03:5.6e+03
chr16	18000000	18100000	Mir1306:-200Kb:1.2e-06:7.9e-08:3e+03:5.6e+03
chr16	18000000	18100000	Ranbp1:-200Kb:1.2e-06:7.9e-08:3e+03:5.6e+03
chr16	18000000	18100000	Trmt2a:-200Kb:1.2e-06:7.9e-08:3e+03:5.6e+03
chr16	18000000	18100000	Zdhhc8:-200Kb:1.2e-06:7.9e-08:3e+03:5.6e+03
chr16	18100000	18200000	4933432I09Rik:-100Kb:0.0022:0.00028:5.1e+03:6.8e+03
chr16	18100000	18200000	Dgcr8:-100Kb:0.0022:0.00028:5.1e+03:6.8e+03
chr16	18100000	18200000	Mir1306:-100Kb:0.0022:0.00028:5.1e+03:6.8e+03
chr16	18100000	18200000	Ranbp1:-100Kb:0.0022:0.00028:5.1e+03:6.8e+03
chr16	18100000	18200000	Trmt2a:-100Kb:0.0022:0.00028:5.1e+03:6.8e+03
chr16	18100000	18200000	Zdhhc8:-100Kb:0.0022:0.00028:5.1e+03:6.8e+03
chr16	18200000	18300000	Dgcr6:200Kb:3.1e-06:1.6e-07:3e+03:5.6e+03
chr16	18200000	18300000	Prodh:200Kb:3.1e-06:1.6e-07:3e+03:5.6e+03
chr16	18200000	18300000	Rtn4r:100Kb:0.0067:0.00036:5.1e+03:6.8e+03
chr16	18300000	18400000	Gp1bb:-300Kb:0.005:0.00063:2.2e+03:3.8e+03
chr16	18300000	18400000	Sept5:-300Kb:0.005:0.00063:2.2e+03:3.8e+03
chr16	18400000	18500000	Gp1bb:-200Kb:0.0037:0.00023:3e+03:4.7e+03
chr16	18400000	18500000	Sept5:-200Kb:0.0037:0.00023:3e+03:4.7e+03
chr16	18600000	18700000	Comt:200Kb:0.0044:0.00023:3e+03:4.7e+03
chr16	18600000	18700000	Gnb1l:200Kb:0.0044:0.00023:3e+03:4.7e+03
chr16	18600000	18700000	Txnrd2:200Kb:0.0044:0.00023:3e+03:4.7e+03
chr16	18900000	19000000	2510002D24Rik:100Kb:2e-05:1e-06:2.5e+03:4.7e+03
chr16	18900000	19000000	Cdc45:100Kb:2e-05:1e-06:2.5e+03:4.7e+03
chr16	18900000	19000000	Hira:100Kb:2e-05:1e-06:2.5e+03:4.7e+03
chr16	18900000	19000000	Mrpl40:100Kb:2e-05:1e-06:2.5e+03:4.7e+03
chr16	18900000	19000000	Ufd1l:100Kb:2e-05:1e-06:2.5e+03:4.7e+03
chr16	20500000	20600000	Alg3:-100Kb:1.8e-09:9.9e-11:4.3e+03:8.9e+03
chr16	20500000	20600000	Camk2n2:-100Kb:1.8e-09:9.9e-11:4.3e+03:8.9e+03
chr16	20500000	20600000	Ece2:-100Kb:1.8e-09:9.9e-11:4.3e+03:8.9e+03
chr16	20500000	20600000	Eif4g1:-100Kb:1.8e-09:9.9e-11:4.3e+03:8.9e+03
chr16	20500000	20600000	Fam131a:-100Kb:1.8e-09:9.9e-11:4.3e+03:8.9e+03
chr16	20500000	20600000	Mir1224:-100Kb:1.8e-09:9.9e-11:4.3e+03:8.9e+03
chr16	20500000	20600000	Psmd2:-100Kb:1.8e-09:9.9e-11:4.3e+03:8.9e+03
chr16	20500000	20600000	Snord66:-100Kb:1.8e-09:9.9e-11:4.3e+03:8.9e+03
chr16	20600000	20700000	Abcf3:100Kb:1.3e-09:7.1e-11:4.3e+03:8.9e+03
chr16	20600000	20700000	Ap2m1:100Kb:1.3e-09:7.1e-11:4.3e+03:8.9e+03
chr16	20600000	20700000	Dvl3:100Kb:1.3e-09:7.1e-11:4.3e+03:8.9e+03
chr16	20600000	20700000	Gm15760:100Kb:1.3e-09:7.1e-11:4.3e+03:8.9e+03
chr16	20600000	20700000	Vwa5b2:100Kb:1.3e-09:7.1e-11:4.3e+03:8.9e+03
chr16	20700000	20800000	Alg3:100Kb:0.0083:0.00091:4.3e+03:6.5e+03
chr16	20700000	20800000	Camk2n2:100Kb:0.0083:0.00091:4.3e+03:6.5e+03
chr16	20700000	20800000	Ece2:100Kb:0.0083:0.00091:4.3e+03:6.5e+03
chr16	20700000	20800000	Eif4g1:100Kb:0.0083:0.00091:4.3e+03:6.5e+03
chr16	20700000	20800000	Fam131a:100Kb:0.0083:0.00091:4.3e+03:6.5e+03
chr16	20700000	20800000	Mir1224:100Kb:0.0083:0.00091:4.3e+03:6.5e+03
chr16	20700000	20800000	Psmd2:100Kb:0.0083:0.00091:4.3e+03:6.5e+03
chr16	20700000	20800000	Snord66:100Kb:0.0083:0.00091:4.3e+03:6.5e+03
chr16	21300000	21400000	Ephb3:100Kb:0.00014:7.4e-06:4.3e+03:7.5e+03
chr16	21300000	21400000	Gm16863:100Kb:0.00014:7.4e-06:4.3e+03:7.5e+03
chr16	23400000	23500000	Masp1:-100Kb:0.0057:0.00064:2.7e+03:4.4e+03
chr16	23500000	23600000	Bcl6:-400Kb:0.00062:3.7e-05:1.3e+03:3.4e+03
chr16	23500000	23600000	Rtp2:-400Kb:0.00062:3.7e-05:1.3e+03:3.4e+03
chr16	23900000	24000000	Masp1:400Kb:0.0005:2.8e-05:1.3e+03:3.4e+03
chr16	25900000	26000000	Trp63:300Kb:0.0043:0.00023:1.5e+03:2.5e+03
chr16	29600000	29700000	Cpn2:-600Kb:0.0053:0.00051:1.7e+03:4.7e+03
chr16	29600000	29700000	Lrrc15:-600Kb:0.0053:0.00051:1.7e+03:4.7e+03
chr16	29700000	29800000	4632428C04Rik:-300Kb:0.00083:5.6e-05:2e+03:5.4e+03
chr16	29700000	29800000	9030404E10Rik:-300Kb:0.00083:5.6e-05:2e+03:5.4e+03
chr16	29700000	29800000	Cpn2:-500Kb:0.0053:0.00067:1.5e+03:4.3e+03
chr16	29700000	29800000	Hes1:-300Kb:0.00083:5.6e-05:2e+03:5.4e+03
chr16	29700000	29800000	Lrrc15:-500Kb:0.0053:0.00067:1.5e+03:4.3e+03
chr16	29900000	30000000	4632428C04Rik:-100Kb:0.0042:0.00058:3.7e+03:6.6e+03
chr16	29900000	30000000	9030404E10Rik:-100Kb:0.0042:0.00058:3.7e+03:6.6e+03
chr16	29900000	30000000	Hes1:-100Kb:0.0042:0.00058:3.7e+03:6.6e+03
chr16	30000000	30100000	Gm1968:100Kb:0.0078:0.00042:3.7e+03:6.6e+03
chr16	33300000	33400000	Muc13:-400Kb:3.7e-05:2.3e-06:1.5e+03:3.6e+03
chr16	33500000	33600000	Muc13:-200Kb:0.00018:2.2e-05:2.4e+03:4.2e+03
chr16	33700000	33800000	1700007L15Rik:400Kb:6.5e-05:3.9e-06:1.5e+03:3.6e+03
chr16	33700000	33800000	Slc12a8:200Kb:0.0003:1.6e-05:2.4e+03:4.2e+03
chr16	33700000	33800000	Zfp148:400Kb:6.5e-05:3.9e-06:1.5e+03:3.6e+03
chr16	36100000	36200000	Stfa2:-300Kb:9.1e-05:5.2e-06:1.3e+03:2.9e+03
chr16	36100000	36200000	Stfa3:-300Kb:9.1e-05:5.2e-06:1.3e+03:2.9e+03
chr16	36400000	36500000	Csta:300Kb:0.00012:6.4e-06:1.3e+03:2.9e+03
chr16	36400000	36500000	Gm5483:300Kb:0.00012:6.4e-06:1.3e+03:2.9e+03
chr16	36400000	36500000	Stfa2l1:300Kb:0.00012:6.4e-06:1.3e+03:2.9e+03
chr16	38300000	38400000	Adprh:-100Kb:0.0013:6.7e-05:3.4e+03:4.8e+03
chr16	38300000	38400000	Cd80:-100Kb:0.0013:6.7e-05:3.4e+03:4.8e+03
chr16	38300000	38400000	Pla1a:-100Kb:0.0013:6.7e-05:3.4e+03:4.8e+03
chr16	38400000	38500000	Cox17:100Kb:0.0012:6.8e-05:3.4e+03:4.8e+03
chr16	38400000	38500000	Maats1:100Kb:0.0012:6.8e-05:3.4e+03:4.8e+03
chr16	38400000	38500000	Popdc2:100Kb:0.0012:6.8e-05:3.4e+03:4.8e+03
chr16	38600000	38700000	Arhgap31:-100Kb:0.0016:8.4e-05:3.4e+03:4.7e+03
chr16	38600000	38700000	B4galt4:-100Kb:0.0016:8.4e-05:3.4e+03:4.7e+03
chr16	39000000	39100000	4930435E12Rik:200Kb:0.00022:1.2e-05:1.8e+03:3.2e+03
chr16	39000000	39100000	Upk1b:200Kb:0.00022:1.2e-05:1.8e+03:3.2e+03
chr16	44600000	44700000	Boc:100Kb:1.3e-06:7.2e-08:2.9e+03:5e+03
chr16	44600000	44700000	Mir3081:100Kb:1.3e-06:7.2e-08:2.9e+03:5e+03
chr16	44700000	44800000	Ccdc80:-300Kb:0.0037:0.00019:1.6e+03:3.3e+03
chr16	45000000	45100000	BC027231:300Kb:0.00078:4.5e-05:1.6e+03:3.3e+03
chr16	45000000	45100000	Cd200r1:300Kb:0.00078:4.5e-05:1.6e+03:3.3e+03
chr16	45000000	45100000	Gtpbp8:300Kb:0.00078:4.5e-05:1.6e+03:3.3e+03
chr16	45900000	46000000	Abhd10:200Kb:4.3e-05:2.4e-06:2.1e+03:3.8e+03
chr16	45900000	46000000	Phldb2:100Kb:0.0042:0.00022:3e+03:4.2e+03
chr16	45900000	46000000	Tagln3:200Kb:4.3e-05:2.4e-06:2.1e+03:3.8e+03
chr16	50200000	50300000	5330426P16Rik:-500Kb:0.00081:5e-05:1.2e+03:2.3e+03
chr16	50600000	50700000	4930542D17Rik:100Kb:0.0075:0.00041:2.7e+03:3.6e+03
chr16	50600000	50700000	Ccdc54:100Kb:0.0075:0.00041:2.7e+03:3.6e+03
chr16	50600000	50700000	G730013B05Rik:100Kb:0.0075:0.00041:2.7e+03:3.6e+03
chr16	51700000	51800000	Cblb:-300Kb:0.0018:0.00012:1.5e+03:2.7e+03
chr16	55400000	55500000	Nfkbiz:-400Kb:0.00025:2.8e-05:1.1e+03:2.5e+03
chr16	55400000	55500000	Nxpe3:-400Kb:0.00025:2.8e-05:1.1e+03:2.5e+03
chr16	55500000	55600000	Nfkbiz:-300Kb:4.5e-05:2.6e-06:1.3e+03:2.9e+03
chr16	55500000	55600000	Nxpe3:-300Kb:4.5e-05:2.6e-06:1.3e+03:2.9e+03
chr16	55600000	55700000	Nfkbiz:-200Kb:0.004:0.00068:1.6e+03:2.7e+03
chr16	55600000	55700000	Nxpe3:-200Kb:0.004:0.00068:1.6e+03:2.7e+03
chr16	55900000	56000000	Pcnp:-100Kb:2.4e-05:1.2e-06:3.1e+03:4.9e+03
chr16	55900000	56000000	Senp7:-100Kb:2.4e-05:1.2e-06:3.1e+03:4.9e+03
chr16	55900000	56000000	Trmt10c:-100Kb:2.4e-05:1.2e-06:3.1e+03:4.9e+03
chr16	56000000	56100000	2310061J03Rik:100Kb:1.1e-05:5.5e-07:3.1e+03:4.9e+03
chr16	56000000	56100000	Cep97:100Kb:1.1e-05:5.5e-07:3.1e+03:4.9e+03
chr16	56000000	56100000	Rpl24:100Kb:1.1e-05:5.5e-07:3.1e+03:4.9e+03
chr16	56000000	56100000	Zbtb11:100Kb:1.1e-05:5.5e-07:3.1e+03:4.9e+03
chr16	57500000	57600000	Tbc1d23:300Kb:4.5e-06:2.6e-07:1.5e+03:3.6e+03
chr16	57500000	57600000	Tmem30c:300Kb:4.5e-06:2.6e-07:1.5e+03:3.6e+03
chr16	58900000	59000000	Olfr193:-200Kb:0.0043:0.00039:2e+03:3.3e+03
chr16	58900000	59000000	Olfr194:-200Kb:0.0043:0.00039:2e+03:3.3e+03
chr16	58900000	59000000	Olfr195:-200Kb:0.0043:0.00039:2e+03:3.3e+03
chr16	58900000	59000000	Olfr196:-200Kb:0.0043:0.00039:2e+03:3.3e+03
chr16	58900000	59000000	Olfr197:-200Kb:0.0043:0.00039:2e+03:3.3e+03
chr16	59000000	59100000	Olfr193:-100Kb:0.0043:0.00053:3.1e+03:4.4e+03
chr16	59000000	59100000	Olfr194:-100Kb:0.0043:0.00053:3.1e+03:4.4e+03
chr16	59000000	59100000	Olfr195:-100Kb:0.0043:0.00053:3.1e+03:4.4e+03
chr16	59000000	59100000	Olfr196:-100Kb:0.0043:0.00053:3.1e+03:4.4e+03
chr16	59000000	59100000	Olfr197:-100Kb:0.0043:0.00053:3.1e+03:4.4e+03
chr16	59100000	59200000	Olfr180:200Kb:0.008:0.00048:2e+03:3.3e+03
chr16	59100000	59200000	Olfr181:200Kb:0.008:0.00048:2e+03:3.3e+03
chr16	59100000	59200000	Olfr183:200Kb:0.008:0.00048:2e+03:3.3e+03
chr16	60700000	60800000	Epha6:100Kb:0.00063:3.6e-05:2.9e+03:4.5e+03
chr16	70200000	70300000	Gbe1:-100Kb:0.0033:0.00018:2.6e+03:3.5e+03
chr16	72100000	72200000	4930567J20Rik:900Kb:0.0027:0.00031:7.6e+02:1.7e+03
chr16	72200000	72300000	4930567J20Rik:1000Kb:0.0027:0.00029:7e+02:1.7e+03
chr16	72800000	72900000	Robo1:200Kb:0.0013:0.00017:1.8e+03:3.2e+03
chr16	72900000	73000000	Robo1:300Kb:1.2e-05:7.4e-07:1.4e+03:3.3e+03
chr16	78200000	78300000	Btg3:-100Kb:4.1e-07:2.1e-08:2.9e+03:5.4e+03
chr16	78200000	78300000	Cxadr:-100Kb:4.1e-07:2.1e-08:2.9e+03:5.4e+03
chr16	78200000	78300000	Gm7334:-100Kb:4.1e-07:2.1e-08:2.9e+03:5.4e+03
chr16	78300000	78400000	E330011O21Rik:100Kb:9.7e-07:4.9e-08:2.9e+03:5.4e+03
chr16	86100000	86200000	4930556C24Rik:300Kb:0.0046:0.00098:1.5e+03:2.8e+03
chr16	86100000	86200000	Adamts1:300Kb:0.0046:0.00098:1.5e+03:2.8e+03
chr16	86200000	86300000	4930556C24Rik:400Kb:0.0046:0.00064:1.3e+03:2.6e+03
chr16	86200000	86300000	Adamts1:400Kb:0.0046:0.00064:1.3e+03:2.6e+03
chr16	86400000	86500000	4930556C24Rik:600Kb:0.0046:0.00084:9.9e+02:2.3e+03
[truncated: 3,670 more rows]
