# Supplementary material for: Promoter-enhancer interactions identified from Hi-C data using probabilistic models and hierarchical topological domains
Source: Nat Commun. 2017 Dec 21;8:2237. doi: 10.1038/s41467-017-02386-3 (PMC5740158; doi:10.1038/s41467-017-02386-3)
Supplement: Supplementary file 5 — Supplementary Data 2 [file 41467_2017_2386_MOESM5_ESM.zip › pombo_NPC_HindIII.enh_1e-4.bed]

chr1	4400000	4500000	Lypla1:-300Kb:6.3e-05:3.8e-06:1.4e+03:2.6e+03
chr1	4400000	4500000	Mrpl15:-300Kb:6.3e-05:3.8e-06:1.4e+03:2.6e+03
chr1	4700000	4800000	Sox17:300Kb:4.6e-05:2.6e-06:1.4e+03:2.6e+03
chr1	10000000	10100000	1700034P13Rik:300Kb:9.5e-05:5.4e-06:1.4e+03:3e+03
chr1	10000000	10100000	Sgk3:300Kb:9.5e-05:5.4e-06:1.4e+03:3e+03
chr1	10000000	10100000	Vcpip1:300Kb:9.5e-05:5.4e-06:1.4e+03:3e+03
chr1	41800000	41900000	2610017I09Rik:-900Kb:3.4e-05:6.6e-06:1.1e+03:3.1e+03
chr1	41800000	41900000	2900092D14Rik:-900Kb:3.4e-05:6.6e-06:1.1e+03:3.1e+03
chr1	41800000	41900000	Pou3f3:-900Kb:3.4e-05:6.6e-06:1.1e+03:3.1e+03
chr1	42300000	42400000	2610017I09Rik:-400Kb:3.4e-05:3.6e-06:1.4e+03:3.5e+03
chr1	42300000	42400000	2900092D14Rik:-400Kb:3.4e-05:3.6e-06:1.4e+03:3.5e+03
chr1	42300000	42400000	Pou3f3:-400Kb:3.4e-05:3.6e-06:1.4e+03:3.5e+03
chr1	46500000	46600000	Dnahc7b:400Kb:9.3e-09:5.3e-10:1.1e+03:4.1e+03
chr1	59500000	59600000	Cdk15:200Kb:9.8e-05:1.1e-05:2.6e+03:4.7e+03
chr1	59600000	59700000	Cdk15:300Kb:4.6e-09:2.7e-10:2.1e+03:5.2e+03
chr1	62900000	63000000	4930487H11Rik:100Kb:4.6e-06:2.5e-07:2.8e+03:5.1e+03
chr1	63200000	63300000	Zdbf2:-100Kb:4.6e-07:2.4e-08:3.3e+03:5.7e+03
chr1	63300000	63400000	Eef1b2:100Kb:3.7e-07:2.2e-08:3.3e+03:5.7e+03
chr1	63300000	63400000	Gpr1:100Kb:3.7e-07:2.2e-08:3.3e+03:5.7e+03
chr1	63300000	63400000	Ndufs1:100Kb:3.7e-07:2.2e-08:3.3e+03:5.7e+03
chr1	63300000	63400000	Snora41:100Kb:3.7e-07:2.2e-08:3.3e+03:5.7e+03
chr1	64700000	64800000	Akr1cl:-300Kb:4.2e-07:2.3e-08:1.7e+03:3.6e+03
chr1	64700000	64800000	Cryge:-300Kb:4.2e-07:2.3e-08:1.7e+03:3.6e+03
chr1	64700000	64800000	Plekhm3:-300Kb:4.2e-07:2.3e-08:1.7e+03:3.6e+03
chr1	65000000	65100000	2810408I11Rik:300Kb:8.8e-05:5.2e-06:1.7e+03:3.6e+03
chr1	65000000	65100000	Ccnyl1:300Kb:8.8e-05:5.2e-06:1.7e+03:3.6e+03
chr1	65000000	65100000	Fzd5:300Kb:8.8e-05:5.2e-06:1.7e+03:3.6e+03
chr1	66100000	66200000	Kansl1l:-700Kb:8.8e-05:4.8e-06:8.4e+02:2.1e+03
chr1	75400000	75500000	Inha:-100Kb:3e-14:1.9e-15:2.4e+03:8e+03
chr1	75400000	75500000	Obsl1:-100Kb:3e-14:1.9e-15:2.4e+03:8e+03
chr1	75400000	75500000	Slc4a3:-100Kb:3e-14:1.9e-15:2.4e+03:8e+03
chr1	75400000	75500000	Stk11ip:-100Kb:3e-14:1.9e-15:2.4e+03:8e+03
chr1	75500000	75600000	Asic4:100Kb:2.9e-14:1.9e-15:2.4e+03:8e+03
chr1	75500000	75600000	Chpf:100Kb:2.9e-14:1.9e-15:2.4e+03:8e+03
chr1	75500000	75600000	Gmppa:100Kb:2.9e-14:1.9e-15:2.4e+03:8e+03
chr1	75500000	75600000	Tmem198:100Kb:2.9e-14:1.9e-15:2.4e+03:8e+03
chr1	78200000	78300000	Pax3:100Kb:2e-06:1.3e-07:2.8e+03:5.5e+03
chr1	85000000	85100000	A530032D15Rik:-100Kb:0:0:0:7.3e+03
chr1	85000000	85100000	Gm7609:-100Kb:0:0:0:7.3e+03
chr1	88200000	88300000	1700019O17Rik:-100Kb:3.1e-08:1.7e-09:1.2e+03:7e+03
chr1	88300000	88400000	C130036L24Rik:100Kb:2.6e-08:1.4e-09:1.2e+03:7e+03
chr1	88300000	88400000	Ncl:100Kb:2.6e-08:1.4e-09:1.2e+03:7e+03
chr1	88300000	88400000	Nmur1:100Kb:2.6e-08:1.4e-09:1.2e+03:7e+03
chr1	88300000	88400000	Snora75:100Kb:2.6e-08:1.4e-09:1.2e+03:7e+03
chr1	88300000	88400000	Snord82:100Kb:2.6e-08:1.4e-09:1.2e+03:7e+03
chr1	91900000	92000000	Cops8:-500Kb:5.8e-05:7.5e-06:1.6e+03:4e+03
chr1	92100000	92200000	Cops8:-300Kb:9.3e-07:6e-08:2.1e+03:5.2e+03
chr1	92400000	92500000	Cxcr7:300Kb:4.7e-06:2.7e-07:2.1e+03:5.2e+03
chr1	95800000	95900000	Neu4:-100Kb:4.2e-05:2.1e-06:4.2e+03:6.6e+03
chr1	95800000	95900000	Pdcd1:-100Kb:4.2e-05:2.1e-06:4.2e+03:6.6e+03
chr1	95900000	96000000	Gm6086:100Kb:5.2e-05:2.6e-06:4.2e+03:6.6e+03
chr1	95900000	96000000	Gm9994:100Kb:5.2e-05:2.6e-06:4.2e+03:6.6e+03
chr1	109100000	109200000	Serpinb11:-100Kb:7.5e-05:3.9e-06:3e+03:6.1e+03
chr1	109200000	109300000	Serpinb3c:100Kb:7.7e-05:4e-06:3e+03:6.1e+03
chr1	130200000	130300000	Cxcr4:-200Kb:1.4e-05:9.2e-07:2.5e+03:4.8e+03
chr1	130500000	130600000	Cxcr4:100Kb:4.5e-05:5.8e-06:3.7e+03:5.9e+03
chr1	135000000	135100000	Etnk2:-200Kb:8.3e-08:5.1e-09:3e+03:6.8e+03
chr1	135000000	135100000	Golt1a:-200Kb:8.3e-08:5.1e-09:3e+03:6.8e+03
chr1	135000000	135100000	Kiss1:-200Kb:8.3e-08:5.1e-09:3e+03:6.8e+03
chr1	135000000	135100000	Ren1:-200Kb:8.3e-08:5.1e-09:3e+03:6.8e+03
chr1	135000000	135100000	Ren2:-200Kb:8.3e-08:5.1e-09:3e+03:6.8e+03
chr1	135200000	135300000	Ppp1r15b:200Kb:7.9e-06:4.3e-07:3e+03:6.8e+03
chr1	145600000	145700000	Rgs2:-200Kb:4.1e-09:2.1e-10:1.9e+03:4e+03
chr1	145800000	145900000	Trove2:200Kb:1e-08:6.1e-10:1.9e+03:4e+03
chr1	145800000	145900000	Uchl5:200Kb:1e-08:6.1e-10:1.9e+03:4e+03
chr1	156900000	157000000	Stx6:-100Kb:8.8e-05:4.9e-06:3.6e+03:6.7e+03
chr1	157000000	157100000	Ier5:100Kb:6.4e-06:3.3e-07:3.6e+03:6.7e+03
chr1	157000000	157100000	Mr1:100Kb:6.4e-06:3.3e-07:3.6e+03:6.7e+03
chr1	170200000	170300000	Pbx1:-100Kb:5.6e-05:3e-06:3.2e+03:5.7e+03
chr1	173000000	173100000	Adamts4:-100Kb:2.3e-07:1.3e-08:3.7e+03:8.7e+03
chr1	173000000	173100000	Apoa2:-100Kb:2.3e-07:1.3e-08:3.7e+03:8.7e+03
chr1	173000000	173100000	B4galt3:-200Kb:2.3e-06:1.3e-07:6.8e+02:5.8e+03
chr1	173000000	173100000	Dedd:-200Kb:2.3e-06:1.3e-07:6.8e+02:5.8e+03
chr1	173000000	173100000	Fcer1g:-100Kb:2.3e-07:1.3e-08:3.7e+03:8.7e+03
chr1	173000000	173100000	Klhdc9:-200Kb:2.3e-06:1.3e-07:6.8e+02:5.8e+03
chr1	173000000	173100000	Ndufs2:-100Kb:2.3e-07:1.3e-08:3.7e+03:8.7e+03
chr1	173000000	173100000	Nit1:-200Kb:2.3e-06:1.3e-07:6.8e+02:5.8e+03
chr1	173000000	173100000	Nr1i3:-100Kb:2.3e-07:1.3e-08:3.7e+03:8.7e+03
chr1	173000000	173100000	Pcp4l1:-100Kb:2.3e-07:1.3e-08:3.7e+03:8.7e+03
chr1	173000000	173100000	Pfdn2:-200Kb:2.3e-06:1.3e-07:6.8e+02:5.8e+03
chr1	173000000	173100000	Ppox:-200Kb:2.3e-06:1.3e-07:6.8e+02:5.8e+03
chr1	173000000	173100000	Tomm40l:-100Kb:2.3e-07:1.3e-08:3.7e+03:8.7e+03
chr1	173000000	173100000	Ufc1:-200Kb:2.3e-06:1.3e-07:6.8e+02:5.8e+03
chr1	173000000	173100000	Usp21:-200Kb:2.3e-06:1.3e-07:6.8e+02:5.8e+03
chr1	173100000	173200000	1700009P17Rik:100Kb:6.8e-08:7.7e-09:3.7e+03:8.7e+03
chr1	173100000	173200000	B4galt3:-100Kb:2.7e-05:2.9e-06:1.3e+03:5.8e+03
chr1	173100000	173200000	Dedd:-100Kb:2.7e-05:2.9e-06:1.3e+03:5.8e+03
chr1	173100000	173200000	Klhdc9:-100Kb:2.7e-05:2.9e-06:1.3e+03:5.8e+03
chr1	173100000	173200000	Mpz:100Kb:6.8e-08:7.7e-09:3.7e+03:8.7e+03
chr1	173100000	173200000	Nit1:-100Kb:2.7e-05:2.9e-06:1.3e+03:5.8e+03
chr1	173100000	173200000	Pfdn2:-100Kb:2.7e-05:2.9e-06:1.3e+03:5.8e+03
chr1	173100000	173200000	Ppox:-100Kb:2.7e-05:2.9e-06:1.3e+03:5.8e+03
chr1	173100000	173200000	Sdhc:100Kb:6.8e-08:7.7e-09:3.7e+03:8.7e+03
chr1	173100000	173200000	Ufc1:-100Kb:2.7e-05:2.9e-06:1.3e+03:5.8e+03
chr1	173100000	173200000	Usp21:-100Kb:2.7e-05:2.9e-06:1.3e+03:5.8e+03
chr1	173200000	173300000	1700009P17Rik:200Kb:6.8e-08:4.2e-09:6.8e+02:5.8e+03
chr1	173200000	173300000	Adamts4:100Kb:2.7e-06:3e-07:1.3e+03:5.8e+03
chr1	173200000	173300000	Apoa2:100Kb:2.7e-06:3e-07:1.3e+03:5.8e+03
chr1	173200000	173300000	Fcer1g:100Kb:2.7e-06:3e-07:1.3e+03:5.8e+03
chr1	173200000	173300000	Mpz:200Kb:6.8e-08:4.2e-09:6.8e+02:5.8e+03
chr1	173200000	173300000	Ndufs2:100Kb:2.7e-06:3e-07:1.3e+03:5.8e+03
chr1	173200000	173300000	Nr1i3:100Kb:2.7e-06:3e-07:1.3e+03:5.8e+03
chr1	173200000	173300000	Pcp4l1:100Kb:2.7e-06:3e-07:1.3e+03:5.8e+03
chr1	173200000	173300000	Sdhc:200Kb:6.8e-08:4.2e-09:6.8e+02:5.8e+03
chr1	173200000	173300000	Tomm40l:100Kb:2.7e-06:3e-07:1.3e+03:5.8e+03
chr1	174000000	174100000	Atp1a2:-200Kb:2.1e-06:1.2e-07:2.1e+03:6.2e+03
chr1	174000000	174100000	Igsf8:-200Kb:2.1e-06:1.2e-07:2.1e+03:6.2e+03
chr1	174000000	174100000	Kcnj10:-200Kb:2.1e-06:1.2e-07:2.1e+03:6.2e+03
chr1	174000000	174100000	Kcnj9:-200Kb:2.1e-06:1.2e-07:2.1e+03:6.2e+03
chr1	175200000	175300000	Mptx1:-1000Kb:4.7e-05:2.4e-06:8.1e+02:6.8e+03
chr1	175200000	175300000	Olfr417:-1000Kb:4.7e-05:2.4e-06:8.1e+02:6.8e+03
chr1	175700000	175800000	Ifi203:-100Kb:0:0:3.6e+03:1.9e+04
chr1	175700000	175800000	Mnda:-100Kb:0:0:3.6e+03:1.9e+04
chr1	175700000	175800000	Mndal:-100Kb:0:0:3.6e+03:1.9e+04
chr1	182300000	182400000	Adck3:200Kb:1.4e-07:7.7e-09:2.7e+03:5.8e+03
chr1	182300000	182400000	Psen2:200Kb:1.4e-07:7.7e-09:2.7e+03:5.8e+03
chr1	193100000	193200000	Dtl:-200Kb:5.3e-08:3e-09:2.7e+03:5.6e+03
chr1	193100000	193200000	Ints7:-200Kb:5.3e-08:3e-09:2.7e+03:5.6e+03
chr1	193300000	193400000	Nenf:200Kb:9.4e-08:6.6e-09:2.7e+03:5.6e+03
chr1	193300000	193400000	Tmem206:200Kb:9.4e-08:6.6e-09:2.7e+03:5.6e+03
chr10	3400000	3500000	Ipcef1:100Kb:2.3e-05:1.2e-06:2.8e+03:3.9e+03
chr10	6200000	6300000	1700052N19Rik:300Kb:2.9e-05:1.6e-06:1.5e+03:3.8e+03
chr10	6200000	6300000	Gm5512:300Kb:2.9e-05:1.6e-06:1.5e+03:3.8e+03
chr10	6200000	6300000	Rmnd1:300Kb:2.9e-05:1.6e-06:1.5e+03:3.8e+03
chr10	6200000	6300000	Zbtb2:300Kb:2.9e-05:1.6e-06:1.5e+03:3.8e+03
chr10	7900000	8000000	Ginm1:400Kb:4.5e-08:2.5e-09:1.3e+03:3.4e+03
chr10	7900000	8000000	Mir5104:400Kb:4.5e-08:2.5e-09:1.3e+03:3.4e+03
chr10	7900000	8000000	Ppil4:400Kb:4.5e-08:2.5e-09:1.3e+03:3.4e+03
chr10	7900000	8000000	Zc3h12d:400Kb:4.5e-08:2.5e-09:1.3e+03:3.4e+03
chr10	13100000	13200000	Plagl1:300Kb:6e-05:3.5e-06:1.6e+03:3.7e+03
chr10	13100000	13200000	Sf3b5:400Kb:4.4e-05:2.3e-06:1.3e+03:3.5e+03
chr10	13100000	13200000	Zc2hc1b:300Kb:6e-05:3.5e-06:1.6e+03:3.7e+03
chr10	20000000	20100000	Ahi1:-600Kb:4.6e-07:2.4e-08:1.1e+03:3.5e+03
chr10	20600000	20700000	Bclaf1:600Kb:2.2e-07:1.3e-08:1.1e+03:3.5e+03
chr10	20600000	20700000	Mtfr2:600Kb:2.2e-07:1.3e-08:1.1e+03:3.5e+03
chr10	30500000	30600000	Hddc2:-500Kb:1.2e-06:6.8e-08:1.2e+03:3e+03
chr10	31000000	31100000	Hey2:500Kb:1.3e-05:7.6e-07:1.2e+03:3e+03
chr10	31000000	31100000	Ncoa7:500Kb:1.3e-05:7.6e-07:1.2e+03:3e+03
chr10	33700000	33800000	Tspyl1:-300Kb:1.3e-06:7.6e-08:1.3e+03:3.2e+03
chr10	33700000	33800000	Tspyl4:-300Kb:1.3e-06:7.6e-08:1.3e+03:3.2e+03
chr10	33800000	33900000	Dse:-100Kb:1.9e-05:1.1e-06:2.4e+03:4e+03
chr10	33900000	34000000	Fam26e:100Kb:1.5e-05:7.8e-07:2.4e+03:4e+03
chr10	33900000	34000000	Fam26f:100Kb:1.5e-05:7.8e-07:2.4e+03:4e+03
chr10	34000000	34100000	A830082N09Rik:300Kb:6.1e-07:3.3e-08:1.3e+03:3.2e+03
chr10	34000000	34100000	Bet3l:300Kb:6.1e-07:3.3e-08:1.3e+03:3.2e+03
chr10	34000000	34100000	Dse:100Kb:7.2e-05:8.6e-06:2.4e+03:3.9e+03
chr10	34000000	34100000	Fam26d:300Kb:6.1e-07:3.3e-08:1.3e+03:3.2e+03
chr10	34000000	34100000	Rwdd1:300Kb:6.1e-07:3.3e-08:1.3e+03:3.2e+03
chr10	42000000	42100000	Nr2e1:-300Kb:2.4e-06:1.4e-07:1.8e+03:4.6e+03
chr10	42000000	42100000	Ostm1:-300Kb:2.4e-06:1.4e-07:1.8e+03:4.6e+03
chr10	53000000	53100000	Gm20597:-200Kb:9.1e-05:5.4e-06:1.9e+03:3.2e+03
chr10	53200000	53300000	Cep85l:200Kb:7.8e-05:4.3e-06:1.9e+03:3.2e+03
chr10	53200000	53300000	Gm19395:200Kb:7.8e-05:4.3e-06:1.9e+03:3.2e+03
chr10	53200000	53300000	Pln:200Kb:7.8e-05:4.3e-06:1.9e+03:3.2e+03
chr10	59300000	59400000	Anapc16:-100Kb:6.7e-09:3.6e-10:3.9e+03:7.7e+03
chr10	59300000	59400000	Ascc1:-100Kb:6.7e-09:3.6e-10:3.9e+03:7.7e+03
chr10	59300000	59400000	Ddit4:-100Kb:6.7e-09:3.6e-10:3.9e+03:7.7e+03
chr10	59400000	59500000	Dnajb12:100Kb:7.7e-10:4.6e-11:3.9e+03:7.7e+03
chr10	60200000	60300000	Pcbd1:-300Kb:1.3e-06:7.3e-08:1.8e+03:5.6e+03
chr10	60500000	60600000	Slc29a3:300Kb:2.4e-05:1.4e-06:1.8e+03:5.6e+03
chr10	60500000	60600000	Unc5b:300Kb:2.4e-05:1.4e-06:1.8e+03:5.6e+03
chr10	82500000	82600000	Chst11:100Kb:1.4e-05:8e-07:3.6e+03:5.7e+03
chr10	103700000	103800000	Gm20765:100Kb:5.5e-07:3.4e-08:3e+03:4.9e+03
chr10	103700000	103800000	Gm21293:100Kb:5.5e-07:3.4e-08:3e+03:4.9e+03
chr10	103700000	103800000	Gm21304:100Kb:5.5e-07:3.4e-08:3e+03:4.9e+03
chr10	103700000	103800000	Gm21312:100Kb:5.5e-07:3.4e-08:3e+03:4.9e+03
chr10	103700000	103800000	Gm4340:100Kb:5.5e-07:3.4e-08:3e+03:4.9e+03
chr10	103700000	103800000	Gm6763:100Kb:5.5e-07:3.4e-08:3e+03:4.9e+03
chr10	103700000	103800000	Gm8764:100Kb:5.5e-07:3.4e-08:3e+03:4.9e+03
chr10	107800000	107900000	Pawr:100Kb:7.5e-10:4.4e-11:3e+03:5.2e+03
chr10	110900000	111000000	Gm20758:-400Kb:3e-06:2.1e-07:1.4e+03:4.3e+03
chr10	111300000	111400000	Gm5176:400Kb:6.1e-06:4.3e-07:1.4e+03:4.3e+03
chr10	111300000	111400000	Nap1l1:400Kb:6.1e-06:4.3e-07:1.4e+03:4.3e+03
chr10	111300000	111400000	Phlda1:400Kb:6.1e-06:4.3e-07:1.4e+03:4.3e+03
chr10	114800000	114900000	A930009A15Rik:-200Kb:2.6e-05:1.3e-06:2.3e+03:4e+03
chr10	114800000	114900000	Lgr5:-200Kb:2.6e-05:1.3e-06:2.3e+03:4e+03
chr10	115000000	115100000	Thap2:200Kb:3e-05:1.6e-06:2.3e+03:4e+03
chr10	115000000	115100000	Zfc3h1:200Kb:3e-05:1.6e-06:2.3e+03:4e+03
chr10	117600000	117700000	Iltifb:-100Kb:0:0:3.9e+03:2.2e+04
chr10	117700000	117800000	Il22:100Kb:0:0:3.9e+03:2.2e+04
chr10	120800000	120900000	Rassf3:-100Kb:1.1e-05:5.7e-07:3.9e+03:6.6e+03
chr10	120900000	121000000	Gns:100Kb:2e-05:1e-06:3.9e+03:6.6e+03
chr10	122200000	122300000	Mirlet7i:-200Kb:4.8e-07:2.6e-08:2.3e+03:5.3e+03
chr11	3100000	3200000	Gm11944:-100Kb:0:0:2.3e+02:7.6e+03
chr11	3100000	3200000	Pik3ip1:-100Kb:0:0:2.3e+02:7.6e+03
chr11	3200000	3300000	Drg1:100Kb:0:0:2.3e+02:7.6e+03
chr11	3200000	3300000	Eif4enif1:100Kb:0:0:2.3e+02:7.6e+03
chr11	3200000	3300000	Patz1:100Kb:0:0:2.3e+02:7.6e+03
chr11	3300000	3400000	Drg1:200Kb:1.9e-05:2.5e-06:1e+02:3.2e+03
chr11	3300000	3400000	Eif4enif1:200Kb:1.9e-05:2.5e-06:1e+02:3.2e+03
chr11	3300000	3400000	Patz1:200Kb:1.9e-05:2.5e-06:1e+02:3.2e+03
chr11	6300000	6400000	Ccm2:-100Kb:1.2e-05:6.4e-07:4.9e+03:7.7e+03
chr11	6300000	6400000	Gm11974:-100Kb:1.2e-05:6.4e-07:4.9e+03:7.7e+03
chr11	6300000	6400000	Myo1g:-100Kb:1.2e-05:6.4e-07:4.9e+03:7.7e+03
chr11	6400000	6500000	H2afv:100Kb:1.2e-05:6.2e-07:4.9e+03:7.7e+03
chr11	6400000	6500000	Ppia:100Kb:1.2e-05:6.2e-07:4.9e+03:7.7e+03
chr11	6400000	6500000	Purb:100Kb:1.2e-05:6.2e-07:4.9e+03:7.7e+03
chr11	11800000	11900000	1700042O10Rik:100Kb:1.5e-13:9.7e-15:3e+03:6.1e+03
chr11	11800000	11900000	Ddc:100Kb:1.5e-13:9.7e-15:3e+03:6.1e+03
chr11	11800000	11900000	Fignl1:100Kb:1.5e-13:9.7e-15:3e+03:6.1e+03
chr11	20500000	20600000	Sertad2:100Kb:2.9e-07:1.5e-08:3.5e+03:5.4e+03
chr11	45800000	45900000	Fndc9:-200Kb:6.6e-05:3.6e-06:2e+03:4e+03
chr11	53200000	53300000	Il13:-200Kb:3e-05:1.5e-06:2.6e+03:4.7e+03
chr11	53200000	53300000	Il4:-200Kb:3e-05:1.5e-06:2.6e+03:4.7e+03
chr11	54500000	54600000	Cdc42se2:-100Kb:2.2e-05:1.3e-06:4.2e+03:5.9e+03
chr11	54500000	54600000	Gm12228:-100Kb:2.2e-05:1.3e-06:4.2e+03:5.9e+03
chr11	54500000	54600000	Hint1:-100Kb:2.2e-05:1.3e-06:4.2e+03:5.9e+03
chr11	54500000	54600000	Lyrm7:-100Kb:2.2e-05:1.3e-06:4.2e+03:5.9e+03
chr11	58400000	58500000	Olfr314:-100Kb:1.7e-11:8.7e-13:3.4e+03:1e+04
chr11	58400000	58500000	Olfr315:-100Kb:1.7e-11:8.7e-13:3.4e+03:1e+04
chr11	58400000	58500000	Olfr316:-100Kb:1.7e-11:8.7e-13:3.4e+03:1e+04
chr11	58400000	58500000	Olfr317:-100Kb:1.7e-11:8.7e-13:3.4e+03:1e+04
chr11	58400000	58500000	Olfr318:-100Kb:1.7e-11:8.7e-13:3.4e+03:1e+04
chr11	58400000	58500000	Olfr319:-100Kb:1.7e-11:8.7e-13:3.4e+03:1e+04
chr11	58500000	58600000	2210407C18Rik:100Kb:4.9e-11:2.5e-12:3.4e+03:1e+04
chr11	58500000	58600000	Olfr179:100Kb:4.9e-11:2.5e-12:3.4e+03:1e+04
chr11	58500000	58600000	Olfr320:100Kb:4.9e-11:2.5e-12:3.4e+03:1e+04
chr11	58500000	58600000	Olfr323:100Kb:4.9e-11:2.5e-12:3.4e+03:1e+04
chr11	58500000	58600000	Olfr324:100Kb:4.9e-11:2.5e-12:3.4e+03:1e+04
chr11	58500000	58600000	Trim58:100Kb:4.9e-11:2.5e-12:3.4e+03:1e+04
chr11	59100000	59200000	Jmjd4:-100Kb:9.1e-07:4.9e-08:4.8e+03:8.7e+03
chr11	59100000	59200000	Snap47:-100Kb:9.1e-07:4.9e-08:4.8e+03:8.7e+03
chr11	59100000	59200000	Zfp867:-100Kb:9.1e-07:4.9e-08:4.8e+03:8.7e+03
chr11	59200000	59300000	Prss38:100Kb:7.8e-07:4e-08:4.8e+03:8.7e+03
chr11	59200000	59300000	Wnt3a:100Kb:7.8e-07:4e-08:4.8e+03:8.7e+03
chr11	59200000	59300000	Wnt9a:100Kb:7.8e-07:4e-08:4.8e+03:8.7e+03
chr11	60400000	60500000	Alkbh5:100Kb:4.8e-06:2.6e-07:4.8e+03:7.7e+03
chr11	69600000	69700000	BC096441:100Kb:9.2e-05:5.1e-06:7.6e+03:1.1e+04
chr11	69600000	69700000	Polr2a:100Kb:9.2e-05:5.1e-06:7.6e+03:1.1e+04
chr11	69600000	69700000	Slc35g3:100Kb:9.2e-05:5.1e-06:7.6e+03:1.1e+04
chr11	69600000	69700000	Tnfsf12:100Kb:9.2e-05:5.1e-06:7.6e+03:1.1e+04
chr11	69600000	69700000	Zbtb4:100Kb:9.2e-05:5.1e-06:7.6e+03:1.1e+04
chr11	70900000	71000000	Nlrp1b:-100Kb:0:0:4.6e+03:2.1e+04
chr11	70900000	71000000	Nlrp1c-ps:-100Kb:0:0:4.6e+03:2.1e+04
chr11	71000000	71100000	Nlrp1a:100Kb:0:0:4.6e+03:2.1e+04
chr11	77600000	77700000	Gm11190:-100Kb:3.8e-10:2e-11:4.8e+03:9.7e+03
chr11	77600000	77700000	Phf12:-100Kb:3.8e-10:2e-11:4.8e+03:9.7e+03
chr11	77600000	77700000	Pipox:-100Kb:3.8e-10:2e-11:4.8e+03:9.7e+03
chr11	77600000	77700000	Sez6:-100Kb:3.8e-10:2e-11:4.8e+03:9.7e+03
chr11	78000000	78100000	Aldoc:-100Kb:1.3e-09:7.8e-11:4.2e+03:8.9e+03
chr11	78000000	78100000	Pigs:-100Kb:1.3e-09:7.8e-11:4.2e+03:8.9e+03
chr11	78000000	78100000	Spag5:-100Kb:1.3e-09:7.8e-11:4.2e+03:8.9e+03
chr11	78000000	78100000	Unc119:-100Kb:1.3e-09:7.8e-11:4.2e+03:8.9e+03
chr11	78100000	78200000	2610507B11Rik:100Kb:2e-09:1.1e-10:4.2e+03:8.9e+03
chr11	78100000	78200000	Proca1:100Kb:2e-09:1.1e-10:4.2e+03:8.9e+03
chr11	78100000	78200000	Rab34:100Kb:2e-09:1.1e-10:4.2e+03:8.9e+03
chr11	78100000	78200000	Sdf2:100Kb:2e-09:1.1e-10:4.2e+03:8.9e+03
chr11	78100000	78200000	Supt6:100Kb:2e-09:1.1e-10:4.2e+03:8.9e+03
chr11	79400000	79500000	Utp6:-300Kb:6.9e-05:3.9e-06:2.4e+03:5.3e+03
chr11	79700000	79800000	4930542H20Rik:300Kb:9.7e-05:5.2e-06:2.4e+03:5.3e+03
chr11	79700000	79800000	Gm11202:300Kb:9.7e-05:5.2e-06:2.4e+03:5.3e+03
chr11	79700000	79800000	Rab11fip4:300Kb:9.7e-05:5.2e-06:2.4e+03:5.3e+03
chr11	84300000	84400000	1700109G15Rik:-200Kb:2.1e-07:1.2e-08:2.6e+03:5.3e+03
chr11	84500000	84600000	1500016L03Rik:200Kb:2.2e-07:1.3e-08:2.6e+03:5.3e+03
chr11	84500000	84600000	Aatf:200Kb:2.2e-07:1.3e-08:2.6e+03:5.3e+03
chr11	84500000	84600000	Lhx1:200Kb:2.2e-07:1.3e-08:2.6e+03:5.3e+03
chr11	85600000	85700000	Tbx4:-100Kb:1.8e-05:9e-07:4.2e+03:6.9e+03
chr11	85700000	85800000	2610027K06Rik:100Kb:3e-06:2.6e-07:4.2e+03:6.9e+03
chr11	85700000	85800000	Tbx2:100Kb:3e-06:2.6e-07:4.2e+03:6.9e+03
chr11	96100000	96200000	Cdk5rap3:-600Kb:5.5e-06:3.1e-07:1.7e+03:7e+03
chr11	96100000	96200000	Copz2:-600Kb:5.5e-06:3.1e-07:1.7e+03:7e+03
chr11	96100000	96200000	Mir152:-600Kb:5.5e-06:3.1e-07:1.7e+03:7e+03
chr11	96100000	96200000	Prr15l:-600Kb:5.5e-06:3.1e-07:1.7e+03:7e+03
chr11	96500000	96600000	Gm53:400Kb:7.5e-05:1.1e-05:2.3e+03:6.9e+03
chr11	96500000	96600000	Hoxb3:400Kb:7.5e-05:1.1e-05:2.3e+03:6.9e+03
chr11	96500000	96600000	Hoxb4:400Kb:7.5e-05:1.1e-05:2.3e+03:6.9e+03
chr11	96500000	96600000	Hoxb5:400Kb:7.5e-05:1.1e-05:2.3e+03:6.9e+03
chr11	96500000	96600000	Hoxb6:400Kb:7.5e-05:1.1e-05:2.3e+03:6.9e+03
chr11	96500000	96600000	Hoxb7:400Kb:7.5e-05:1.1e-05:2.3e+03:6.9e+03
chr11	96500000	96600000	Hoxb8:400Kb:7.5e-05:1.1e-05:2.3e+03:6.9e+03
chr11	96500000	96600000	Hoxb9:400Kb:7.5e-05:1.1e-05:2.3e+03:6.9e+03
chr11	96500000	96600000	Mir10a:400Kb:7.5e-05:1.1e-05:2.3e+03:6.9e+03
chr11	96500000	96600000	Mir196a-1:400Kb:7.5e-05:1.1e-05:2.3e+03:6.9e+03
chr11	96700000	96800000	Gm53:600Kb:4.5e-06:3.2e-07:1.7e+03:7e+03
chr11	96700000	96800000	Hoxb3:600Kb:4.5e-06:3.2e-07:1.7e+03:7e+03
chr11	96700000	96800000	Hoxb4:600Kb:4.5e-06:3.2e-07:1.7e+03:7e+03
chr11	96700000	96800000	Hoxb5:600Kb:4.5e-06:3.2e-07:1.7e+03:7e+03
chr11	96700000	96800000	Hoxb6:600Kb:4.5e-06:3.2e-07:1.7e+03:7e+03
chr11	96700000	96800000	Hoxb7:600Kb:4.5e-06:3.2e-07:1.7e+03:7e+03
chr11	96700000	96800000	Hoxb8:600Kb:4.5e-06:3.2e-07:1.7e+03:7e+03
chr11	96700000	96800000	Hoxb9:600Kb:4.5e-06:3.2e-07:1.7e+03:7e+03
chr11	96700000	96800000	Mir10a:600Kb:4.5e-06:3.2e-07:1.7e+03:7e+03
chr11	96700000	96800000	Mir196a-1:600Kb:4.5e-06:3.2e-07:1.7e+03:7e+03
chr11	97300000	97400000	2410003L11Rik:-100Kb:5.4e-07:3e-08:7.1e+03:1.1e+04
chr11	97300000	97400000	E130012A19Rik:-100Kb:5.4e-07:3e-08:7.1e+03:1.1e+04
chr11	97300000	97400000	Srcin1:-100Kb:5.4e-07:3e-08:7.1e+03:1.1e+04
chr11	97400000	97500000	Arhgap23:100Kb:4.5e-07:2.5e-08:7.1e+03:1.1e+04
chr11	98800000	98900000	Ccr7:-200Kb:8.4e-05:5e-06:2.7e+03:5.7e+03
chr11	98800000	98900000	Smarce1:-200Kb:8.4e-05:5e-06:2.7e+03:5.7e+03
chr11	99000000	99100000	Gjd3:200Kb:3.9e-05:2.5e-06:2.7e+03:5.7e+03
chr11	99000000	99100000	Top2a:200Kb:3.9e-05:2.5e-06:2.7e+03:5.7e+03
chr11	103000000	103100000	Map3k14:-100Kb:7.8e-05:4.1e-06:3.9e+03:7.2e+03
chr11	103100000	103200000	1700023F06Rik:100Kb:8.7e-05:4.4e-06:3.9e+03:7.2e+03
chr11	103100000	103200000	Fmnl1:100Kb:8.7e-05:4.4e-06:3.9e+03:7.2e+03
chr11	103100000	103200000	Spata32:100Kb:8.7e-05:4.4e-06:3.9e+03:7.2e+03
chr11	103700000	103800000	Wnt3:100Kb:5.1e-08:2.9e-09:3.9e+03:8e+03
chr11	103700000	103800000	Wnt9b:100Kb:5.1e-08:2.9e-09:3.9e+03:8e+03
chr11	113500000	113600000	Cdc42ep4:-100Kb:1.6e-05:8.2e-07:4e+03:7e+03
chr11	113600000	113700000	Cog1:100Kb:9.5e-06:5.8e-07:4e+03:7e+03
chr11	113600000	113700000	Cpsf4l:100Kb:9.5e-06:5.8e-07:4e+03:7e+03
chr11	113600000	113700000	D11Wsu47e:100Kb:9.5e-06:5.8e-07:4e+03:7e+03
chr11	113600000	113700000	Fam104a:100Kb:9.5e-06:5.8e-07:4e+03:7e+03
chr11	116100000	116200000	Prpsap1:-200Kb:1.2e-05:7.1e-07:4e+03:7e+03
chr11	116100000	116200000	Qrich2:-200Kb:1.2e-05:7.1e-07:4e+03:7e+03
chr11	116100000	116200000	Sphk1:-200Kb:1.2e-05:7.1e-07:4e+03:7e+03
chr11	116300000	116400000	Exoc7:200Kb:3.2e-05:1.8e-06:4e+03:7e+03
chr11	116300000	116400000	Foxj1:200Kb:3.2e-05:1.8e-06:4e+03:7e+03
chr11	116300000	116400000	Galr2:200Kb:3.2e-05:1.8e-06:4e+03:7e+03
chr11	116300000	116400000	Srp68:200Kb:3.2e-05:1.8e-06:4e+03:7e+03
chr11	120100000	120200000	2810410L24Rik:100Kb:1.5e-05:8.3e-07:6.2e+03:1.2e+04
chr11	120100000	120200000	Bahcc1:100Kb:1.5e-05:8.3e-07:6.2e+03:1.2e+04
chr11	120100000	120200000	Slc38a10:100Kb:1.5e-05:8.3e-07:6.2e+03:1.2e+04
chr12	3000000	3100000	Kif3c:-300Kb:5.6e-06:3.1e-07:2.6e+02:3e+03
chr12	3000000	3100000	Rab10:-300Kb:5.6e-06:3.1e-07:2.6e+02:3e+03
chr12	3200000	3300000	Kif3c:-100Kb:2.9e-05:3.2e-06:3.7e+03:6.2e+03
chr12	3200000	3300000	Rab10:-100Kb:2.9e-05:3.2e-06:3.7e+03:6.2e+03
chr12	3300000	3400000	1700012B15Rik:100Kb:4.5e-05:2.5e-06:3.7e+03:6.2e+03
chr12	5200000	5300000	2810032G03Rik:-100Kb:2.2e-05:1.2e-06:3e+03:4.6e+03
chr12	5200000	5300000	Klhl29:-100Kb:2.2e-05:1.2e-06:3e+03:4.6e+03
chr12	8300000	8400000	Rhob:-200Kb:1.9e-05:1e-06:2e+03:4.6e+03
chr12	8400000	8500000	Gdf7:100Kb:5.6e-14:3.2e-15:3e+03:7.3e+03
chr12	8400000	8500000	Hs1bp3:100Kb:5.6e-14:3.2e-15:3e+03:7.3e+03
chr12	8500000	8600000	Gdf7:200Kb:6e-06:6.9e-07:2e+03:4.6e+03
chr12	8500000	8600000	Hs1bp3:200Kb:6e-06:6.9e-07:2e+03:4.6e+03
chr12	10600000	10700000	Kcns3:-500Kb:2.8e-07:1.7e-08:1.1e+03:3e+03
chr12	17800000	17900000	Hpcal1:200Kb:4.7e-06:2.5e-07:4.8e+02:4.2e+03
chr12	17800000	17900000	Odc1:300Kb:2e-06:1.1e-07:3.5e+02:4.2e+03
chr12	19900000	20000000	1700030C10Rik:-900Kb:1.5e-05:7.7e-07:4e+02:7.4e+03
chr12	25000000	25100000	Taf1b:-100Kb:1.7e-06:9.6e-08:3e+02:2.4e+03
chr12	25200000	25300000	Cys1:-100Kb:3.8e-05:2.6e-06:3.2e+03:5.1e+03
chr12	25200000	25300000	Klf11:-100Kb:3.8e-05:2.6e-06:3.2e+03:5.1e+03
chr12	25200000	25300000	Rrm2:-100Kb:3.8e-05:2.6e-06:3.2e+03:5.1e+03
chr12	25300000	25400000	Grhl1:100Kb:2.2e-05:1.3e-06:3.2e+03:5.1e+03
chr12	66000000	66100000	Fancm:-100Kb:8.6e-12:4.6e-13:1.6e+03:3.7e+03
chr12	66000000	66100000	Fkbp3:-100Kb:8.6e-12:4.6e-13:1.6e+03:3.7e+03
chr12	66000000	66100000	Prpf39:-100Kb:8.6e-12:4.6e-13:1.6e+03:3.7e+03
chr12	66100000	66200000	Fam179b:100Kb:8.1e-12:4.3e-13:1.6e+03:3.7e+03
chr12	66100000	66200000	Gm527:100Kb:8.1e-12:4.3e-13:1.6e+03:3.7e+03
chr12	66100000	66200000	Klhl28:100Kb:8.1e-12:4.3e-13:1.6e+03:3.7e+03
chr12	70200000	70300000	Klhdc1:-100Kb:1.1e-06:5.8e-08:6.3e+02:3.4e+03
chr12	70200000	70300000	Klhdc2:-100Kb:1.1e-06:5.8e-08:6.3e+02:3.4e+03
chr12	70200000	70300000	Pole2:-100Kb:1.1e-06:5.8e-08:6.3e+02:3.4e+03
chr12	70300000	70400000	9330151L19Rik:100Kb:9e-07:5.5e-08:6.3e+02:3.4e+03
chr12	70300000	70400000	Dnaaf2:100Kb:9e-07:5.5e-08:6.3e+02:3.4e+03
chr12	70300000	70400000	Lrr1:100Kb:9e-07:5.5e-08:6.3e+02:3.4e+03
chr12	70300000	70400000	Mgat2:100Kb:9e-07:5.5e-08:6.3e+02:3.4e+03
chr12	70300000	70400000	Rpl36al:100Kb:9e-07:5.5e-08:6.3e+02:3.4e+03
chr12	70300000	70400000	Rps29:100Kb:9e-07:5.5e-08:6.3e+02:3.4e+03
chr12	70400000	70500000	9330151L19Rik:200Kb:7.9e-05:9.7e-06:3.5e+02:2.6e+03
chr12	70400000	70500000	Dnaaf2:200Kb:7.9e-05:9.7e-06:3.5e+02:2.6e+03
chr12	70400000	70500000	Lrr1:200Kb:7.9e-05:9.7e-06:3.5e+02:2.6e+03
chr12	70400000	70500000	Mgat2:200Kb:7.9e-05:9.7e-06:3.5e+02:2.6e+03
chr12	70400000	70500000	Rpl36al:200Kb:7.9e-05:9.7e-06:3.5e+02:2.6e+03
chr12	70400000	70500000	Rps29:200Kb:7.9e-05:9.7e-06:3.5e+02:2.6e+03
chr12	70600000	70700000	5830428M24Rik:100Kb:5.2e-05:2.8e-06:3.9e+03:6.3e+03
chr12	105000000	105100000	Serpina1a:-100Kb:0:0:5.4e+03:4.6e+04
chr12	105000000	105100000	Serpina1c:-100Kb:0:0:5.4e+03:4.6e+04
chr12	105000000	105100000	Serpina1e:-100Kb:0:0:5.4e+03:4.6e+04
chr12	105100000	105200000	Serpina1d:100Kb:0:0:5.4e+03:4.6e+04
chr12	109400000	109500000	Ccdc85c:-100Kb:5.3e-05:6e-06:4.1e+03:6.4e+03
chr12	109400000	109500000	Cyp46a1:-100Kb:5.3e-05:6e-06:4.1e+03:6.4e+03
chr12	109400000	109500000	Hhipl1:-100Kb:5.3e-05:6e-06:4.1e+03:6.4e+03
chr12	109500000	109600000	Evl:-200Kb:1.5e-05:8.5e-07:2.6e+03:5.5e+03
chr12	109500000	109600000	Gm16596:-200Kb:1.5e-05:8.5e-07:2.6e+03:5.5e+03
chr12	109700000	109800000	Ccdc85c:200Kb:6.9e-07:3.9e-08:2.6e+03:5.5e+03
chr12	109700000	109800000	Cyp46a1:200Kb:6.9e-07:3.9e-08:2.6e+03:5.5e+03
chr12	109700000	109800000	Hhipl1:200Kb:6.9e-07:3.9e-08:2.6e+03:5.5e+03
chr12	111800000	111900000	1700001K19Rik:-100Kb:5e-09:2.9e-10:5.1e+03:9.2e+03
chr12	111800000	111900000	Hsp90aa1:-100Kb:5e-09:2.9e-10:5.1e+03:9.2e+03
chr12	111800000	111900000	Wdr20a:-100Kb:5e-09:2.9e-10:5.1e+03:9.2e+03
chr12	111900000	112000000	B930059L03Rik:100Kb:5.3e-09:3e-10:5.1e+03:9.2e+03
chr12	111900000	112000000	Dync1h1:100Kb:5.3e-09:3e-10:5.1e+03:9.2e+03
chr12	118200000	118300000	Mir153:-200Kb:2.2e-05:1.4e-06:2.2e+03:5e+03
chr12	118300000	118400000	Mir153:-100Kb:2.2e-05:2.7e-06:3.2e+03:6e+03
chr12	118400000	118500000	Gm10421:100Kb:5.4e-05:3.2e-06:3.2e+03:6e+03
chr13	12700000	12800000	Gpr137b:-700Kb:0:0:1.9e+02:1e+04
chr13	13400000	13500000	Gpr137b-ps:700Kb:0:0:1.9e+02:1e+04
chr13	15600000	15700000	Gli3:100Kb:1.9e-07:1.1e-08:2.2e+03:4.7e+03
chr13	21900000	22000000	Hist1h2ag:-200Kb:8.9e-08:1e-08:1.9e+03:8.8e+03
chr13	21900000	22000000	Hist1h2ah:-200Kb:8.9e-08:1e-08:1.9e+03:8.8e+03
chr13	21900000	22000000	Hist1h2bj:-200Kb:8.9e-08:1e-08:1.9e+03:8.8e+03
chr13	21900000	22000000	Hist1h2bk:-200Kb:8.9e-08:1e-08:1.9e+03:8.8e+03
chr13	21900000	22000000	Hist1h4i:-200Kb:8.9e-08:1e-08:1.9e+03:8.8e+03
chr13	21900000	22000000	Pom121l2:-100Kb:1.7e-07:1.8e-08:2.9e+03:9.7e+03
chr13	21900000	22000000	Prss16:-200Kb:8.9e-08:1e-08:1.9e+03:8.8e+03
chr13	21900000	22000000	Vmn1r188:-200Kb:8.9e-08:1e-08:1.9e+03:8.8e+03
chr13	21900000	22000000	Vmn1r189:-200Kb:8.9e-08:1e-08:1.9e+03:8.8e+03
chr13	21900000	22000000	Zfp184:-100Kb:1.7e-07:1.8e-08:2.9e+03:9.7e+03
chr13	22000000	22100000	Hist1h2ag:-100Kb:2.7e-12:1.5e-13:2.1e+03:1.1e+04
chr13	22000000	22100000	Hist1h2ah:-100Kb:2.7e-12:1.5e-13:2.1e+03:1.1e+04
chr13	22000000	22100000	Hist1h2ao:100Kb:1.2e-07:1.3e-08:2.9e+03:9.7e+03
chr13	22000000	22100000	Hist1h2ap:100Kb:1.2e-07:1.3e-08:2.9e+03:9.7e+03
chr13	22000000	22100000	Hist1h2bj:-100Kb:2.7e-12:1.5e-13:2.1e+03:1.1e+04
chr13	22000000	22100000	Hist1h2bk:-100Kb:2.7e-12:1.5e-13:2.1e+03:1.1e+04
chr13	22000000	22100000	Hist1h2bq:100Kb:1.2e-07:1.3e-08:2.9e+03:9.7e+03
chr13	22000000	22100000	Hist1h2br:100Kb:1.2e-07:1.3e-08:2.9e+03:9.7e+03
chr13	22000000	22100000	Hist1h4i:-100Kb:2.7e-12:1.5e-13:2.1e+03:1.1e+04
chr13	22000000	22100000	Hist1h4m:100Kb:1.2e-07:1.3e-08:2.9e+03:9.7e+03
chr13	22000000	22100000	Hist1h4n:100Kb:1.2e-07:1.3e-08:2.9e+03:9.7e+03
chr13	22000000	22100000	Mir1983:100Kb:1.2e-07:1.3e-08:2.9e+03:9.7e+03
chr13	22000000	22100000	Prss16:-100Kb:2.7e-12:1.5e-13:2.1e+03:1.1e+04
chr13	22000000	22100000	Vmn1r188:-100Kb:2.7e-12:1.5e-13:2.1e+03:1.1e+04
chr13	22000000	22100000	Vmn1r189:-100Kb:2.7e-12:1.5e-13:2.1e+03:1.1e+04
chr13	22100000	22200000	Hist1h2ao:200Kb:1.2e-07:7.8e-09:1.9e+03:8.8e+03
chr13	22100000	22200000	Hist1h2ap:200Kb:1.2e-07:7.8e-09:1.9e+03:8.8e+03
chr13	22100000	22200000	Hist1h2bq:200Kb:1.2e-07:7.8e-09:1.9e+03:8.8e+03
chr13	22100000	22200000	Hist1h2br:200Kb:1.2e-07:7.8e-09:1.9e+03:8.8e+03
chr13	22100000	22200000	Hist1h4m:200Kb:1.2e-07:7.8e-09:1.9e+03:8.8e+03
chr13	22100000	22200000	Hist1h4n:200Kb:1.2e-07:7.8e-09:1.9e+03:8.8e+03
chr13	22100000	22200000	Mir1983:200Kb:1.2e-07:7.8e-09:1.9e+03:8.8e+03
chr13	22100000	22200000	Pom121l2:100Kb:2.9e-12:1.6e-13:2.1e+03:1.1e+04
chr13	22100000	22200000	Zfp184:100Kb:2.9e-12:1.6e-13:2.1e+03:1.1e+04
chr13	23500000	23600000	Hist1h1d:-100Kb:5.7e-14:3.1e-15:1.7e+03:7.6e+03
chr13	23500000	23600000	Hist1h2ad:-100Kb:5.7e-14:3.1e-15:1.7e+03:7.6e+03
chr13	23500000	23600000	Hist1h2ae:-100Kb:5.7e-14:3.1e-15:1.7e+03:7.6e+03
chr13	23500000	23600000	Hist1h2af:-100Kb:5.7e-14:3.1e-15:1.7e+03:7.6e+03
chr13	23500000	23600000	Hist1h2bf:-100Kb:5.7e-14:3.1e-15:1.7e+03:7.6e+03
chr13	23500000	23600000	Hist1h2bg:-100Kb:5.7e-14:3.1e-15:1.7e+03:7.6e+03
chr13	23500000	23600000	Hist1h2bh:-100Kb:5.7e-14:3.1e-15:1.7e+03:7.6e+03
chr13	23500000	23600000	Hist1h3d:-100Kb:5.7e-14:3.1e-15:1.7e+03:7.6e+03
chr13	23500000	23600000	Hist1h3e:-100Kb:5.7e-14:3.1e-15:1.7e+03:7.6e+03
chr13	23500000	23600000	Hist1h3f:-100Kb:5.7e-14:3.1e-15:1.7e+03:7.6e+03
chr13	23500000	23600000	Hist1h3g:-100Kb:5.7e-14:3.1e-15:1.7e+03:7.6e+03
chr13	23500000	23600000	Hist1h4d:-100Kb:5.7e-14:3.1e-15:1.7e+03:7.6e+03
chr13	23500000	23600000	Hist1h4f:-100Kb:5.7e-14:3.1e-15:1.7e+03:7.6e+03
chr13	23500000	23600000	Hist1h4h:-100Kb:5.7e-14:3.1e-15:1.7e+03:7.6e+03
chr13	23600000	23700000	Abt1:100Kb:9.7e-14:5.4e-15:1.7e+03:7.6e+03
chr13	23600000	23700000	Btn1a1:100Kb:9.7e-14:5.4e-15:1.7e+03:7.6e+03
chr13	23600000	23700000	Btn2a2:100Kb:9.7e-14:5.4e-15:1.7e+03:7.6e+03
chr13	23600000	23700000	C230035I16Rik:100Kb:9.7e-14:5.4e-15:1.7e+03:7.6e+03
chr13	27200000	27300000	Prl3a1:-100Kb:1.7e-07:8.7e-09:2.3e+03:4.1e+03
chr13	27200000	27300000	Prl3b1:-100Kb:1.7e-07:8.7e-09:2.3e+03:4.1e+03
chr13	27300000	27400000	Prl3c1:100Kb:2.3e-07:1.3e-08:2.3e+03:4.1e+03
chr13	27300000	27400000	Prl3d2:100Kb:2.3e-07:1.3e-08:2.3e+03:4.1e+03
chr13	27300000	27400000	Prl3d3:100Kb:2.3e-07:1.3e-08:2.3e+03:4.1e+03
chr13	28800000	28900000	2610307P16Rik:-100Kb:1.3e-06:7.3e-08:3e+03:5.6e+03
chr13	28800000	28900000	Sox4:-200Kb:1.2e-05:8e-07:2e+03:4.5e+03
chr13	37500000	37600000	Rreb1:-400Kb:7.7e-06:4.8e-07:1.5e+03:3.4e+03
chr13	37500000	37600000	Ssr1:-500Kb:1.6e-07:9.1e-09:1.3e+03:3.5e+03
chr13	48600000	48700000	Barx1:-100Kb:6.6e-06:3.9e-07:3.3e+03:6.1e+03
chr13	48600000	48700000	Ptpdc1:-100Kb:6.6e-06:3.9e-07:3.3e+03:6.1e+03
chr13	48700000	48800000	Mirlet7a-1:100Kb:6.2e-06:3.3e-07:3.3e+03:6.1e+03
chr13	48700000	48800000	Mirlet7d:100Kb:6.2e-06:3.3e-07:3.3e+03:6.1e+03
chr13	48700000	48800000	Mirlet7f-1:100Kb:6.2e-06:3.3e-07:3.3e+03:6.1e+03
chr13	48700000	48800000	Zfp169:100Kb:6.2e-06:3.3e-07:3.3e+03:6.1e+03
chr13	50100000	50200000	4930518P08Rik:-700Kb:2.6e-10:1.4e-11:2.2e+02:7.8e+03
chr13	50300000	50400000	Gm8765:-400Kb:1.2e-08:7e-10:3.4e+02:7.2e+03
chr13	50300000	50400000	Gm904:-400Kb:1.2e-08:7e-10:3.4e+02:7.2e+03
chr13	50700000	50800000	2310081J21Rik:400Kb:1.9e-09:1.1e-10:3.4e+02:7.2e+03
chr13	50700000	50800000	Gm906:400Kb:1.9e-09:1.1e-10:3.4e+02:7.2e+03
chr13	53600000	53700000	Msx2:100Kb:3.8e-05:2.2e-06:3.9e+03:6.4e+03
chr13	53800000	53900000	Msx2:300Kb:9.9e-05:1.1e-05:2e+03:4.3e+03
chr13	62100000	62200000	Zfp808:-100Kb:3.1e-06:1.8e-07:2.6e+03:9.3e+03
chr13	63600000	63700000	Hsd17b3:-500Kb:2.9e-07:1.7e-08:1.6e+03:5e+03
chr13	73800000	73900000	Nkd2:-100Kb:1.3e-06:7.3e-08:3.6e+03:5.8e+03
chr13	73800000	73900000	Slc12a7:-100Kb:1.3e-06:7.3e-08:3.6e+03:5.8e+03
chr13	73900000	74000000	5430425J12Rik:100Kb:1.4e-06:8.1e-08:3.6e+03:5.8e+03
chr13	73900000	74000000	Brd9:-100Kb:4.9e-05:3e-06:3.6e+03:5.5e+03
chr13	73900000	74000000	Slc6a18:100Kb:1.4e-06:8.1e-08:3.6e+03:5.8e+03
chr13	73900000	74000000	Slc6a19:100Kb:1.4e-06:8.1e-08:3.6e+03:5.8e+03
chr13	73900000	74000000	Trip13:-100Kb:4.9e-05:3e-06:3.6e+03:5.5e+03
chr13	74000000	74100000	Nkd2:100Kb:3e-05:3.4e-06:3.6e+03:5.5e+03
chr13	74000000	74100000	Slc12a7:100Kb:3e-05:3.4e-06:3.6e+03:5.5e+03
chr13	78000000	78100000	A830082K12Rik:-300Kb:2.8e-10:2.4e-11:1.5e+03:4.8e+03
chr13	78000000	78100000	Nr2f1:-300Kb:2.8e-10:2.4e-11:1.5e+03:4.8e+03
chr13	81600000	81700000	Gpr98:-100Kb:6.7e-08:3.7e-09:2.7e+03:5.4e+03
chr13	81600000	81700000	Lysmd3:-100Kb:6.7e-08:3.7e-09:2.7e+03:5.4e+03
chr13	81600000	81700000	Mblac2:-200Kb:2.5e-06:2.7e-07:1.9e+03:4.2e+03
chr13	81600000	81700000	Polr3g:-200Kb:2.5e-06:2.7e-07:1.9e+03:4.2e+03
chr13	81700000	81800000	Mblac2:-100Kb:2.5e-06:1.9e-07:2.7e+03:5e+03
chr13	81700000	81800000	Polr3g:-100Kb:2.5e-06:1.9e-07:2.7e+03:5e+03
chr13	81800000	81900000	Gpr98:100Kb:2.1e-06:2.3e-07:2.7e+03:5e+03
chr13	81800000	81900000	Lysmd3:100Kb:2.1e-06:2.3e-07:2.7e+03:5e+03
chr13	95300000	95400000	Otp:-300Kb:5.8e-05:3.3e-06:1.8e+03:4e+03
chr13	118000000	118100000	Gm6416:100Kb:1.7e-05:8.9e-07:3.2e+03:5.1e+03
chr14	7700000	7800000	Gm10406:-100Kb:1.3e-06:6.9e-08:3.1e+02:5.2e+03
chr14	8700000	8800000	Abhd6:-100Kb:1e-06:1.3e-07:3.1e+02:4.6e+03
chr14	8700000	8800000	Dnase1l3:-100Kb:1e-06:1.3e-07:3.1e+02:4.6e+03
chr14	8700000	8800000	Flnb:100Kb:6.4e-05:3.7e-06:3.1e+02:4.4e+03
chr14	8800000	8900000	Pxk:-100Kb:2.8e-10:1.8e-11:3.2e+02:5.7e+03
chr14	8800000	8900000	Rpp14:-100Kb:2.8e-10:1.8e-11:3.2e+02:5.7e+03
chr14	8900000	9000000	Abhd6:100Kb:3.3e-10:2.2e-11:3.2e+02:5.7e+03
chr14	8900000	9000000	Dnase1l3:100Kb:3.3e-10:2.2e-11:3.2e+02:5.7e+03
chr14	20900000	21000000	Kcnk16:-100Kb:1.2e-05:6.7e-07:3.4e+03:6.5e+03
chr14	20900000	21000000	Kcnk5:-100Kb:1.2e-05:6.7e-07:3.4e+03:6.5e+03
chr14	21000000	21100000	Saysd1:100Kb:9.4e-06:5e-07:3.4e+03:6.5e+03
chr14	31800000	31900000	Nt5dc2:-100Kb:1.9e-05:1e-06:4.3e+03:7.4e+03
chr14	31800000	31900000	Smim4:-100Kb:1.9e-05:1e-06:4.3e+03:7.4e+03
chr14	31800000	31900000	Stab1:-100Kb:1.9e-05:1e-06:4.3e+03:7.4e+03
chr14	31900000	32000000	Glt8d1:100Kb:1.4e-05:7.3e-07:4.3e+03:7.4e+03
chr14	31900000	32000000	Gnl3:100Kb:1.4e-05:7.3e-07:4.3e+03:7.4e+03
chr14	31900000	32000000	Pbrm1:100Kb:1.4e-05:7.3e-07:4.3e+03:7.4e+03
chr14	31900000	32000000	Snord19:100Kb:1.4e-05:7.3e-07:4.3e+03:7.4e+03
chr14	31900000	32000000	Snord69:100Kb:1.4e-05:7.3e-07:4.3e+03:7.4e+03
chr14	31900000	32000000	Spcs1:100Kb:1.4e-05:7.3e-07:4.3e+03:7.4e+03
chr14	41700000	41800000	Dydc1:-100Kb:2e-07:1e-08:2.6e+03:4.9e+03
chr14	41700000	41800000	Dydc2:-100Kb:2e-07:1e-08:2.6e+03:4.9e+03
chr14	41700000	41800000	Fam213a:-100Kb:2e-07:1e-08:2.6e+03:4.9e+03
chr14	41800000	41900000	Sh2d4b:100Kb:2.4e-07:1.4e-08:2.6e+03:4.9e+03
chr14	41800000	41900000	Tspan14:100Kb:2.4e-07:1.4e-08:2.6e+03:4.9e+03
chr14	44900000	45000000	1700047E10Rik:200Kb:3e-07:1.5e-08:7.8e+02:9.8e+03
chr14	44900000	45000000	4930503E14Rik:200Kb:3e-07:1.5e-08:7.8e+02:9.8e+03
chr14	49300000	49400000	Otx2:100Kb:7.3e-07:5.2e-08:3.6e+03:7.9e+03
chr14	49300000	49400000	Otx2os1:100Kb:7.3e-07:5.2e-08:3.6e+03:7.9e+03
chr14	52500000	52600000	Arhgef40:-100Kb:1.1e-06:6.2e-08:2.8e+03:8.8e+03
chr14	52500000	52600000	Gm16617:-100Kb:1.1e-06:6.2e-08:2.8e+03:8.8e+03
chr14	52500000	52600000	Olfr221:-100Kb:1.1e-06:6.2e-08:2.8e+03:8.8e+03
chr14	52500000	52600000	Snord58b:-100Kb:1.1e-06:6.2e-08:2.8e+03:8.8e+03
chr14	52500000	52600000	Tmem253:-100Kb:1.1e-06:6.2e-08:2.8e+03:8.8e+03
chr14	52500000	52600000	Zfp219:-100Kb:1.1e-06:6.2e-08:2.8e+03:8.8e+03
chr14	52600000	52700000	Mettl17:100Kb:5.9e-07:3.1e-08:2.8e+03:8.8e+03
chr14	52600000	52700000	Ndrg2:100Kb:5.9e-07:3.1e-08:2.8e+03:8.8e+03
chr14	52600000	52700000	Rnase13:100Kb:5.9e-07:3.1e-08:2.8e+03:8.8e+03
chr14	52600000	52700000	Slc39a2:100Kb:5.9e-07:3.1e-08:2.8e+03:8.8e+03
chr14	52600000	52700000	Tppp2:100Kb:5.9e-07:3.1e-08:2.8e+03:8.8e+03
chr14	55100000	55200000	4930579G18Rik:-100Kb:4e-05:2.3e-06:5e+03:8.9e+03
chr14	55100000	55200000	4931414P19Rik:-100Kb:4e-05:2.3e-06:5e+03:8.9e+03
chr14	55100000	55200000	Cdh24:-100Kb:4e-05:2.3e-06:5e+03:8.9e+03
chr14	55100000	55200000	Mir686:-100Kb:4e-05:2.3e-06:5e+03:8.9e+03
chr14	55100000	55200000	Psmb11:-100Kb:4e-05:2.3e-06:5e+03:8.9e+03
chr14	55100000	55200000	Psmb5:-100Kb:4e-05:2.3e-06:5e+03:8.9e+03
chr14	55200000	55300000	Ajuba:100Kb:2.4e-05:1.4e-06:5e+03:8.9e+03
chr14	55200000	55300000	Haus4:100Kb:2.4e-05:1.4e-06:5e+03:8.9e+03
chr14	55200000	55300000	Prmt5:100Kb:2.4e-05:1.4e-06:5e+03:8.9e+03
chr14	57900000	58000000	Gjb2:200Kb:6.9e-05:3.9e-06:2e+03:3.7e+03
chr14	57900000	58000000	Gjb6:200Kb:6.9e-05:3.9e-06:2e+03:3.7e+03
chr14	58300000	58400000	Gm10094:-100Kb:5.9e-07:3e-08:3.1e+03:5.3e+03
chr14	58300000	58400000	Mir3077:-100Kb:5.9e-07:3e-08:3.1e+03:5.3e+03
chr14	58300000	58400000	Mrp63:-100Kb:5.9e-07:3e-08:3.1e+03:5.3e+03
chr14	58300000	58400000	Sap18:-100Kb:5.9e-07:3e-08:3.1e+03:5.3e+03
chr14	58300000	58400000	Ska3:-100Kb:5.9e-07:3e-08:3.1e+03:5.3e+03
chr14	58400000	58500000	Lats2:100Kb:3.5e-07:1.9e-08:3.1e+03:5.3e+03
chr14	61100000	61200000	C1qtnf9:-200Kb:5.7e-06:3.5e-07:2.2e+03:4.7e+03
chr14	61100000	61200000	Spata13:-100Kb:4.4e-05:2.3e-06:3.4e+03:5.8e+03
chr14	73500000	73600000	Lpar6:-100Kb:8e-08:4.1e-09:2.8e+03:5.1e+03
chr14	73500000	73600000	Mir687:-100Kb:8e-08:4.1e-09:2.8e+03:5.1e+03
chr14	73600000	73700000	Rcbtb2:100Kb:7.6e-08:4.4e-09:2.8e+03:5.1e+03
chr14	73800000	73900000	Itm2b:100Kb:1.3e-06:7.2e-08:2.8e+03:4.8e+03
chr14	73800000	73900000	Rb1:100Kb:1.3e-06:7.2e-08:2.8e+03:4.8e+03
chr14	100200000	100300000	Klf5:600Kb:1.9e-06:1.1e-07:1.1e+03:3.1e+03
chr14	105800000	105900000	Spry2:-400Kb:2.7e-05:1.6e-06:1.2e+03:3e+03
chr14	106200000	106300000	4930449E01Rik:400Kb:2.2e-05:1.2e-06:1.2e+03:3e+03
chr14	106200000	106300000	5430440P10Rik:400Kb:2.2e-05:1.2e-06:1.2e+03:3e+03
chr14	118900000	119000000	Gm9376:300Kb:6.5e-06:4.3e-07:1.4e+03:4.4e+03
chr14	118900000	119000000	Sox21:300Kb:6.5e-06:4.3e-07:1.4e+03:4.4e+03
chr14	120700000	120800000	Mbnl2:100Kb:2.5e-06:1.3e-07:3.1e+03:5.3e+03
chr14	122600000	122700000	2610035F20Rik:-200Kb:8.7e-10:5.4e-11:2.1e+03:6.9e+03
chr14	122600000	122700000	Gm5089:-200Kb:8.7e-10:5.4e-11:2.1e+03:6.9e+03
chr14	122600000	122700000	Zic2:-200Kb:8.7e-10:5.4e-11:2.1e+03:6.9e+03
chr14	122600000	122700000	Zic5:-200Kb:8.7e-10:5.4e-11:2.1e+03:6.9e+03
chr14	122700000	122800000	2610035F20Rik:-100Kb:2.2e-05:2.7e-06:3.3e+03:6.6e+03
chr14	122700000	122800000	Gm5089:-100Kb:2.2e-05:2.7e-06:3.3e+03:6.6e+03
chr14	122700000	122800000	Zic2:-100Kb:2.2e-05:2.7e-06:3.3e+03:6.6e+03
chr14	122700000	122800000	Zic5:-100Kb:2.2e-05:2.7e-06:3.3e+03:6.6e+03
chr14	122800000	122900000	1700108J01Rik:200Kb:3.2e-09:1.8e-10:2.1e+03:6.9e+03
chr15	25600000	25700000	Basp1:300Kb:1.1e-05:7.6e-07:1.9e+03:4e+03
chr15	25600000	25700000	Gm5468:300Kb:1.1e-05:7.6e-07:1.9e+03:4e+03
chr15	31300000	31400000	Ankrd33b:100Kb:5.7e-05:3.3e-06:2.5e+03:4e+03
chr15	52900000	53000000	Ext1:-200Kb:3.6e-05:5e-06:1.8e+03:3.8e+03
chr15	53000000	53100000	Ext1:-100Kb:6.4e-09:4.5e-10:2.6e+03:5.3e+03
chr15	54900000	55000000	Col14a1:-200Kb:4.8e-05:5.1e-06:1.9e+03:3.6e+03
chr15	55000000	55100000	Deptor:100Kb:6.3e-08:3.7e-09:3.1e+03:5.4e+03
chr15	55000000	55100000	Dscc1:100Kb:6.3e-08:3.7e-09:3.1e+03:5.4e+03
chr15	55000000	55100000	Gm9920:100Kb:6.3e-08:3.7e-09:3.1e+03:5.4e+03
chr15	55000000	55100000	Taf2:100Kb:6.3e-08:3.7e-09:3.1e+03:5.4e+03
chr15	55100000	55200000	Deptor:200Kb:5.6e-05:6.6e-06:1.9e+03:3.6e+03
chr15	55100000	55200000	Dscc1:200Kb:5.6e-05:6.6e-06:1.9e+03:3.6e+03
chr15	55100000	55200000	Gm9920:200Kb:5.6e-05:6.6e-06:1.9e+03:3.6e+03
chr15	55100000	55200000	Mrpl13:-200Kb:3.2e-05:1.9e-06:1.9e+03:3.7e+03
chr15	55100000	55200000	Mtbp:-200Kb:3.2e-05:1.9e-06:1.9e+03:3.7e+03
chr15	55100000	55200000	Taf2:200Kb:5.6e-05:6.6e-06:1.9e+03:3.6e+03
chr15	55300000	55400000	Col14a1:200Kb:3.5e-05:1.9e-06:1.9e+03:3.7e+03
chr15	58700000	58800000	Sqle:-400Kb:5.9e-05:3.3e-06:1.5e+03:4e+03
chr15	58700000	58800000	Zfp572:-400Kb:5.9e-05:3.3e-06:1.5e+03:4e+03
chr15	58800000	58900000	Sqle:-300Kb:6.7e-05:7.5e-06:1.9e+03:4.4e+03
chr15	58800000	58900000	Zfp572:-300Kb:6.7e-05:7.5e-06:1.9e+03:4.4e+03
chr15	59900000	60000000	9930014A18Rik:-700Kb:1.6e-05:9.9e-07:9.9e+02:2.4e+03
chr15	59900000	60000000	Fam84b:-700Kb:1.6e-05:9.9e-07:9.9e+02:2.4e+03
chr15	63700000	63800000	Fam49b:-100Kb:2.7e-06:1.6e-07:3.4e+03:5.8e+03
chr15	63800000	63900000	Gsdmc3:100Kb:2.4e-06:1.3e-07:3.4e+03:5.8e+03
chr15	63800000	63900000	Gsdmc4:100Kb:2.4e-06:1.3e-07:3.4e+03:5.8e+03
chr15	63800000	63900000	Gsdmcl-ps:100Kb:2.4e-06:1.3e-07:3.4e+03:5.8e+03
chr15	76700000	76800000	C030006K11Rik:200Kb:4.8e-05:2.5e-06:2.9e+03:6.1e+03
chr15	76700000	76800000	Foxh1:200Kb:4.8e-05:2.5e-06:2.9e+03:6.1e+03
chr15	76700000	76800000	Gpt:200Kb:4.8e-05:2.5e-06:2.9e+03:6.1e+03
chr15	76700000	76800000	Lrrc14:200Kb:4.8e-05:2.5e-06:2.9e+03:6.1e+03
chr15	76700000	76800000	Lrrc24:200Kb:4.8e-05:2.5e-06:2.9e+03:6.1e+03
chr15	76700000	76800000	Mfsd3:200Kb:4.8e-05:2.5e-06:2.9e+03:6.1e+03
chr15	76700000	76800000	Ppp1r16a:200Kb:4.8e-05:2.5e-06:2.9e+03:6.1e+03
chr15	76700000	76800000	Recql4:200Kb:4.8e-05:2.5e-06:2.9e+03:6.1e+03
chr15	77600000	77700000	Foxred2:-100Kb:1.4e-07:7.5e-09:4.7e+03:9.3e+03
chr15	77600000	77700000	Txn2:-100Kb:1.4e-07:7.5e-09:4.7e+03:9.3e+03
chr15	77700000	77800000	Myh9:100Kb:9.2e-08:4.7e-09:4.7e+03:9.3e+03
chr15	84400000	84500000	Parvb:400Kb:2.5e-07:1.5e-08:2.3e+03:5.9e+03
chr15	84400000	84500000	Parvg:300Kb:4.5e-05:2.4e-06:2.7e+03:5.7e+03
chr15	84400000	84500000	Samm50:400Kb:2.5e-07:1.5e-08:2.3e+03:5.9e+03
chr15	85900000	86000000	Cerk:-100Kb:3.8e-09:2.4e-10:2e+02:4.6e+03
chr15	85900000	86000000	Tbc1d22a:-100Kb:3.8e-09:2.4e-10:2e+02:4.6e+03
chr15	88900000	89000000	Adm2:-200Kb:5e-09:2.7e-10:2.7e+03:6.6e+03
chr15	88900000	89000000	Lmf2:-200Kb:5e-09:2.7e-10:2.7e+03:6.6e+03
chr15	88900000	89000000	Miox:-200Kb:5e-09:2.7e-10:2.7e+03:6.6e+03
chr15	88900000	89000000	Ncaph2:-200Kb:5e-09:2.7e-10:2.7e+03:6.6e+03
chr15	88900000	89000000	Sbf1:-200Kb:5e-09:2.7e-10:2.7e+03:6.6e+03
chr15	89100000	89200000	1300018J18Rik:200Kb:1.7e-09:1e-10:2.7e+03:6.6e+03
chr15	89100000	89200000	1810021B22Rik:200Kb:1.7e-09:1e-10:2.7e+03:6.6e+03
chr15	89100000	89200000	Hdac10:200Kb:1.7e-09:1e-10:2.7e+03:6.6e+03
chr15	89100000	89200000	Mapk11:200Kb:1.7e-09:1e-10:2.7e+03:6.6e+03
chr15	89100000	89200000	Mapk12:200Kb:1.7e-09:1e-10:2.7e+03:6.6e+03
chr15	89100000	89200000	Trabd:200Kb:1.7e-09:1e-10:2.7e+03:6.6e+03
chr15	89100000	89200000	Tubgcp6:200Kb:1.7e-09:1e-10:2.7e+03:6.6e+03
chr15	90800000	90900000	Abcd2:-200Kb:1.3e-05:7.5e-07:2e+03:4.2e+03
chr15	90900000	91000000	Kif21a:100Kb:2e-06:1.1e-07:2.9e+03:5.3e+03
chr15	91000000	91100000	Kif21a:200Kb:4.9e-06:5.7e-07:2e+03:4.2e+03
chr15	93000000	93100000	Pdzrn4:800Kb:3.1e-07:1.7e-08:9.9e+02:3.4e+03
chr15	98700000	98800000	4930578M01Rik:-100Kb:2.5e-09:1.3e-10:6e+03:1.2e+04
chr15	98700000	98800000	Prph:-100Kb:2.5e-09:1.3e-10:6e+03:1.2e+04
chr15	98700000	98800000	Tuba1c:-100Kb:2.5e-09:1.3e-10:6e+03:1.2e+04
chr16	18000000	18100000	4933432I09Rik:-200Kb:1.2e-06:7.9e-08:3e+03:5.6e+03
chr16	18000000	18100000	Dgcr8:-200Kb:1.2e-06:7.9e-08:3e+03:5.6e+03
chr16	18000000	18100000	Mir1306:-200Kb:1.2e-06:7.9e-08:3e+03:5.6e+03
chr16	18000000	18100000	Ranbp1:-200Kb:1.2e-06:7.9e-08:3e+03:5.6e+03
chr16	18000000	18100000	Trmt2a:-200Kb:1.2e-06:7.9e-08:3e+03:5.6e+03
chr16	18000000	18100000	Zdhhc8:-200Kb:1.2e-06:7.9e-08:3e+03:5.6e+03
chr16	18200000	18300000	Dgcr6:200Kb:3.1e-06:1.6e-07:3e+03:5.6e+03
chr16	18200000	18300000	Prodh:200Kb:3.1e-06:1.6e-07:3e+03:5.6e+03
chr16	18900000	19000000	2510002D24Rik:100Kb:2e-05:1e-06:2.5e+03:4.7e+03
chr16	18900000	19000000	Cdc45:100Kb:2e-05:1e-06:2.5e+03:4.7e+03
chr16	18900000	19000000	Hira:100Kb:2e-05:1e-06:2.5e+03:4.7e+03
chr16	18900000	19000000	Mrpl40:100Kb:2e-05:1e-06:2.5e+03:4.7e+03
chr16	18900000	19000000	Ufd1l:100Kb:2e-05:1e-06:2.5e+03:4.7e+03
chr16	20500000	20600000	Alg3:-100Kb:1.8e-09:9.9e-11:4.3e+03:8.9e+03
chr16	20500000	20600000	Camk2n2:-100Kb:1.8e-09:9.9e-11:4.3e+03:8.9e+03
chr16	20500000	20600000	Ece2:-100Kb:1.8e-09:9.9e-11:4.3e+03:8.9e+03
chr16	20500000	20600000	Eif4g1:-100Kb:1.8e-09:9.9e-11:4.3e+03:8.9e+03
chr16	20500000	20600000	Fam131a:-100Kb:1.8e-09:9.9e-11:4.3e+03:8.9e+03
chr16	20500000	20600000	Mir1224:-100Kb:1.8e-09:9.9e-11:4.3e+03:8.9e+03
chr16	20500000	20600000	Psmd2:-100Kb:1.8e-09:9.9e-11:4.3e+03:8.9e+03
chr16	20500000	20600000	Snord66:-100Kb:1.8e-09:9.9e-11:4.3e+03:8.9e+03
chr16	20600000	20700000	Abcf3:100Kb:1.3e-09:7.1e-11:4.3e+03:8.9e+03
chr16	20600000	20700000	Ap2m1:100Kb:1.3e-09:7.1e-11:4.3e+03:8.9e+03
chr16	20600000	20700000	Dvl3:100Kb:1.3e-09:7.1e-11:4.3e+03:8.9e+03
chr16	20600000	20700000	Gm15760:100Kb:1.3e-09:7.1e-11:4.3e+03:8.9e+03
chr16	20600000	20700000	Vwa5b2:100Kb:1.3e-09:7.1e-11:4.3e+03:8.9e+03
chr16	33300000	33400000	Muc13:-400Kb:3.7e-05:2.3e-06:1.5e+03:3.6e+03
chr16	33700000	33800000	1700007L15Rik:400Kb:6.5e-05:3.9e-06:1.5e+03:3.6e+03
chr16	33700000	33800000	Zfp148:400Kb:6.5e-05:3.9e-06:1.5e+03:3.6e+03
chr16	36100000	36200000	Stfa2:-300Kb:9.1e-05:5.2e-06:1.3e+03:2.9e+03
chr16	36100000	36200000	Stfa3:-300Kb:9.1e-05:5.2e-06:1.3e+03:2.9e+03
chr16	44600000	44700000	Boc:100Kb:1.3e-06:7.2e-08:2.9e+03:5e+03
chr16	44600000	44700000	Mir3081:100Kb:1.3e-06:7.2e-08:2.9e+03:5e+03
chr16	45900000	46000000	Abhd10:200Kb:4.3e-05:2.4e-06:2.1e+03:3.8e+03
chr16	45900000	46000000	Tagln3:200Kb:4.3e-05:2.4e-06:2.1e+03:3.8e+03
chr16	55500000	55600000	Nfkbiz:-300Kb:4.5e-05:2.6e-06:1.3e+03:2.9e+03
chr16	55500000	55600000	Nxpe3:-300Kb:4.5e-05:2.6e-06:1.3e+03:2.9e+03
chr16	55900000	56000000	Pcnp:-100Kb:2.4e-05:1.2e-06:3.1e+03:4.9e+03
chr16	55900000	56000000	Senp7:-100Kb:2.4e-05:1.2e-06:3.1e+03:4.9e+03
chr16	55900000	56000000	Trmt10c:-100Kb:2.4e-05:1.2e-06:3.1e+03:4.9e+03
chr16	56000000	56100000	2310061J03Rik:100Kb:1.1e-05:5.5e-07:3.1e+03:4.9e+03
chr16	56000000	56100000	Cep97:100Kb:1.1e-05:5.5e-07:3.1e+03:4.9e+03
chr16	56000000	56100000	Rpl24:100Kb:1.1e-05:5.5e-07:3.1e+03:4.9e+03
chr16	56000000	56100000	Zbtb11:100Kb:1.1e-05:5.5e-07:3.1e+03:4.9e+03
chr16	57500000	57600000	Tbc1d23:300Kb:4.5e-06:2.6e-07:1.5e+03:3.6e+03
chr16	57500000	57600000	Tmem30c:300Kb:4.5e-06:2.6e-07:1.5e+03:3.6e+03
chr16	72900000	73000000	Robo1:300Kb:1.2e-05:7.4e-07:1.4e+03:3.3e+03
chr16	78200000	78300000	Btg3:-100Kb:4.1e-07:2.1e-08:2.9e+03:5.4e+03
chr16	78200000	78300000	Cxadr:-100Kb:4.1e-07:2.1e-08:2.9e+03:5.4e+03
chr16	78200000	78300000	Gm7334:-100Kb:4.1e-07:2.1e-08:2.9e+03:5.4e+03
chr16	78300000	78400000	E330011O21Rik:100Kb:9.7e-07:4.9e-08:2.9e+03:5.4e+03
chr16	96200000	96300000	Brwd1:-100Kb:1.8e-06:9e-08:3.3e+03:5.5e+03
chr16	96200000	96300000	Hmgn1:-100Kb:1.8e-06:9e-08:3.3e+03:5.5e+03
chr16	96200000	96300000	Wrb:-100Kb:1.8e-06:9e-08:3.3e+03:5.5e+03
chr16	96300000	96400000	Psmg1:100Kb:1.2e-06:6.2e-08:3.3e+03:5.5e+03
chr17	3200000	3300000	1700102H20Rik:-300Kb:6.5e-06:3.5e-07:1.5e+03:3.3e+03
chr17	3200000	3300000	Cldn20:-300Kb:6.5e-06:3.5e-07:1.5e+03:3.3e+03
chr17	3200000	3300000	Tfb1m:-300Kb:6.5e-06:3.5e-07:1.5e+03:3.3e+03
chr17	6500000	6600000	Dynlt1a:200Kb:5.5e-12:3e-13:1.3e+03:1.1e+04
chr17	10600000	10700000	1700110C19Rik:100Kb:5.7e-05:3.2e-06:3.1e+03:5e+03
chr17	10600000	10700000	B930003M22Rik:100Kb:5.7e-05:3.2e-06:3.1e+03:5e+03
chr17	10600000	10700000	Qk:100Kb:5.7e-05:3.2e-06:3.1e+03:5e+03
chr17	13600000	13700000	Gm10512:300Kb:1.6e-09:8.9e-11:2.1e+03:8.7e+03
chr17	13600000	13700000	Unc93a:300Kb:1.6e-09:8.9e-11:2.1e+03:8.7e+03
chr17	15100000	15200000	Dll1:-400Kb:4.7e-14:2.8e-15:1.3e+03:8.2e+03
chr17	15100000	15200000	Fam120b:-400Kb:4.7e-14:2.8e-15:1.3e+03:8.2e+03
chr17	15100000	15200000	Pdcd2:-500Kb:9.6e-08:5.4e-09:1.1e+03:6.3e+03
chr17	15100000	15200000	Psmb1:-500Kb:9.6e-08:5.4e-09:1.1e+03:6.3e+03
chr17	15100000	15200000	Tbp:-500Kb:9.6e-08:5.4e-09:1.1e+03:6.3e+03
chr17	15500000	15600000	2210404J11Rik:400Kb:1.5e-13:9.4e-15:1.3e+03:8.2e+03
chr17	15500000	15600000	9030025P20Rik:400Kb:1.5e-13:9.4e-15:1.3e+03:8.2e+03
chr17	15500000	15600000	Gm3417:400Kb:1.5e-13:9.4e-15:1.3e+03:8.2e+03
chr17	15500000	15600000	Gm3435:400Kb:1.5e-13:9.4e-15:1.3e+03:8.2e+03
chr17	15500000	15600000	Gm3448:400Kb:1.5e-13:9.4e-15:1.3e+03:8.2e+03
chr17	15500000	15600000	Tcte3:400Kb:1.5e-13:9.4e-15:1.3e+03:8.2e+03
chr17	15600000	15700000	2210404J11Rik:500Kb:6.1e-08:7.7e-09:1.1e+03:6.3e+03
chr17	15600000	15700000	9030025P20Rik:500Kb:6.1e-08:7.7e-09:1.1e+03:6.3e+03
chr17	15600000	15700000	Gm3417:500Kb:6.1e-08:7.7e-09:1.1e+03:6.3e+03
chr17	15600000	15700000	Gm3435:500Kb:6.1e-08:7.7e-09:1.1e+03:6.3e+03
chr17	15600000	15700000	Gm3448:500Kb:6.1e-08:7.7e-09:1.1e+03:6.3e+03
chr17	15600000	15700000	Tcte3:500Kb:6.1e-08:7.7e-09:1.1e+03:6.3e+03
chr17	18900000	19000000	Vmn2r96:200Kb:1.1e-08:6.4e-10:1.9e+03:5.3e+03
chr17	22200000	22300000	Gm4944:-100Kb:6.1e-05:6.7e-06:3.8e+03:7.8e+03
chr17	22200000	22300000	Zfp947:-100Kb:6.1e-05:6.7e-06:3.8e+03:7.8e+03
chr17	22300000	22400000	Zfp758:-100Kb:7.7e-09:4e-10:3.8e+03:9.6e+03
chr17	22300000	22400000	Zfp944:-100Kb:7.7e-09:4e-10:3.8e+03:9.6e+03
chr17	22400000	22500000	Gm4944:100Kb:7.2e-09:3.9e-10:3.8e+03:9.6e+03
chr17	22400000	22500000	Zfp947:100Kb:7.2e-09:3.9e-10:3.8e+03:9.6e+03
chr17	25900000	26000000	0610011F06Rik:-100Kb:2.8e-08:1.4e-09:5.9e+03:9.8e+03
chr17	25900000	26000000	Fam195a:-100Kb:2.8e-08:1.4e-09:5.9e+03:9.8e+03
chr17	25900000	26000000	Gm10012:-100Kb:2.8e-08:1.4e-09:5.9e+03:9.8e+03
chr17	25900000	26000000	Nhlrc4:-100Kb:2.8e-08:1.4e-09:5.9e+03:9.8e+03
chr17	25900000	26000000	Pigq:-100Kb:2.8e-08:1.4e-09:5.9e+03:9.8e+03
chr17	25900000	26000000	Rab40c:-100Kb:2.8e-08:1.4e-09:5.9e+03:9.8e+03
chr17	25900000	26000000	Wfikkn1:-100Kb:2.8e-08:1.4e-09:5.9e+03:9.8e+03
chr17	26000000	26100000	Ccdc78:100Kb:2.2e-08:1.4e-09:5.9e+03:9.8e+03
chr17	26000000	26100000	Fam173a:100Kb:2.2e-08:1.4e-09:5.9e+03:9.8e+03
chr17	26000000	26100000	Fbxl16:100Kb:2.2e-08:1.4e-09:5.9e+03:9.8e+03
chr17	26000000	26100000	Haghl:100Kb:2.2e-08:1.4e-09:5.9e+03:9.8e+03
chr17	26000000	26100000	Jmjd8:100Kb:2.2e-08:1.4e-09:5.9e+03:9.8e+03
chr17	26000000	26100000	Metrn:100Kb:2.2e-08:1.4e-09:5.9e+03:9.8e+03
chr17	26000000	26100000	Mir3082:100Kb:2.2e-08:1.4e-09:5.9e+03:9.8e+03
chr17	26000000	26100000	Narfl:100Kb:2.2e-08:1.4e-09:5.9e+03:9.8e+03
chr17	26000000	26100000	Rhbdl1:100Kb:2.2e-08:1.4e-09:5.9e+03:9.8e+03
chr17	26000000	26100000	Rhot2:100Kb:2.2e-08:1.4e-09:5.9e+03:9.8e+03
chr17	26000000	26100000	Stub1:100Kb:2.2e-08:1.4e-09:5.9e+03:9.8e+03
chr17	26000000	26100000	Wdr24:100Kb:2.2e-08:1.4e-09:5.9e+03:9.8e+03
chr17	26000000	26100000	Wdr90:100Kb:2.2e-08:1.4e-09:5.9e+03:9.8e+03
chr17	28200000	28300000	Def6:-100Kb:7.2e-05:5.1e-06:3.8e+03:7.4e+03
chr17	28200000	28300000	Ppard:-100Kb:7.2e-05:5.1e-06:3.8e+03:7.4e+03
chr17	28200000	28300000	Zfp523:-100Kb:7.2e-05:5.1e-06:3.8e+03:7.4e+03
chr17	34000000	34100000	AA388235:-100Kb:1.9e-06:1e-07:6.4e+03:1.2e+04
chr17	34000000	34100000	Col11a2:-100Kb:1.9e-06:1e-07:6.4e+03:1.2e+04
chr17	34000000	34100000	H2-K1:-100Kb:1.9e-06:1e-07:6.4e+03:1.2e+04
chr17	34000000	34100000	H2-K2:-100Kb:1.9e-06:1e-07:6.4e+03:1.2e+04
chr17	34000000	34100000	H2-Ke6:-100Kb:1.9e-06:1e-07:6.4e+03:1.2e+04
chr17	34000000	34100000	Mir219-1:-100Kb:1.9e-06:1e-07:6.4e+03:1.2e+04
chr17	34000000	34100000	Ring1:-100Kb:1.9e-06:1e-07:6.4e+03:1.2e+04
chr17	34000000	34100000	Rxrb:-100Kb:1.9e-06:1e-07:6.4e+03:1.2e+04
chr17	34000000	34100000	Slc39a7:-100Kb:1.9e-06:1e-07:6.4e+03:1.2e+04
chr17	34100000	34200000	B3galt4:100Kb:8.7e-07:4.7e-08:6.4e+03:1.2e+04
chr17	34100000	34200000	BC033916:100Kb:8.7e-07:4.7e-08:6.4e+03:1.2e+04
chr17	34100000	34200000	BC051226:100Kb:8.7e-07:4.7e-08:6.4e+03:1.2e+04
chr17	34100000	34200000	Daxx:100Kb:8.7e-07:4.7e-08:6.4e+03:1.2e+04
chr17	34100000	34200000	H2-Ke2:100Kb:8.7e-07:4.7e-08:6.4e+03:1.2e+04
chr17	34100000	34200000	Kifc1:100Kb:8.7e-07:4.7e-08:6.4e+03:1.2e+04
chr17	34100000	34200000	Rgl2:100Kb:8.7e-07:4.7e-08:6.4e+03:1.2e+04
chr17	34100000	34200000	Rps18:100Kb:8.7e-07:4.7e-08:6.4e+03:1.2e+04
chr17	34100000	34200000	Tapbp:100Kb:8.7e-07:4.7e-08:6.4e+03:1.2e+04
chr17	34100000	34200000	Vps52:100Kb:8.7e-07:4.7e-08:6.4e+03:1.2e+04
chr17	34100000	34200000	Wdr46:100Kb:8.7e-07:4.7e-08:6.4e+03:1.2e+04
chr17	34100000	34200000	Zbtb22:100Kb:8.7e-07:4.7e-08:6.4e+03:1.2e+04
chr17	35100000	35200000	AU023871:-100Kb:3.2e-05:1.9e-06:6.4e+03:1.2e+04
chr17	35100000	35200000	Abhd16a:-100Kb:3.2e-05:1.9e-06:6.4e+03:1.2e+04
chr17	35100000	35200000	Apom:-100Kb:3.2e-05:1.9e-06:6.4e+03:1.2e+04
chr17	35100000	35200000	Bag6:-100Kb:3.2e-05:1.9e-06:6.4e+03:1.2e+04
chr17	35100000	35200000	Csnk2b:-100Kb:3.2e-05:1.9e-06:6.4e+03:1.2e+04
chr17	35100000	35200000	D17H6S53E:-100Kb:3.2e-05:1.9e-06:6.4e+03:1.2e+04
chr17	35100000	35200000	G6b:-100Kb:3.2e-05:1.9e-06:6.4e+03:1.2e+04
chr17	35100000	35200000	Gpank1:-100Kb:3.2e-05:1.9e-06:6.4e+03:1.2e+04
chr17	35100000	35200000	Ly6g5b:-100Kb:3.2e-05:1.9e-06:6.4e+03:1.2e+04
chr17	35100000	35200000	Ly6g5c:-100Kb:3.2e-05:1.9e-06:6.4e+03:1.2e+04
chr17	35100000	35200000	Ly6g6c:-100Kb:3.2e-05:1.9e-06:6.4e+03:1.2e+04
chr17	35100000	35200000	Ly6g6d:-100Kb:3.2e-05:1.9e-06:6.4e+03:1.2e+04
chr17	35100000	35200000	Ly6g6e:-100Kb:3.2e-05:1.9e-06:6.4e+03:1.2e+04
chr17	35100000	35200000	Ly6g6f:-100Kb:3.2e-05:1.9e-06:6.4e+03:1.2e+04
chr17	35200000	35300000	Clic1:100Kb:2.6e-05:3e-06:6.4e+03:1.2e+04
chr17	35200000	35300000	Ddah2:100Kb:2.6e-05:3e-06:6.4e+03:1.2e+04
chr17	35200000	35300000	Hspa1a:100Kb:2.6e-05:3e-06:6.4e+03:1.2e+04
chr17	35200000	35300000	Hspa1l:100Kb:2.6e-05:3e-06:6.4e+03:1.2e+04
chr17	35200000	35300000	Lsm2:100Kb:2.6e-05:3e-06:6.4e+03:1.2e+04
chr17	35200000	35300000	Msh5:100Kb:2.6e-05:3e-06:6.4e+03:1.2e+04
chr17	35200000	35300000	Sapcd1:100Kb:2.6e-05:3e-06:6.4e+03:1.2e+04
chr17	35200000	35300000	Vars:100Kb:2.6e-05:3e-06:6.4e+03:1.2e+04
chr17	35200000	35300000	Vwa7:100Kb:2.6e-05:3e-06:6.4e+03:1.2e+04
chr17	35300000	35400000	AU023871:100Kb:3.2e-05:3.7e-06:6.4e+03:1.2e+04
chr17	35300000	35400000	Abhd16a:100Kb:3.2e-05:3.7e-06:6.4e+03:1.2e+04
chr17	35300000	35400000	Apom:100Kb:3.2e-05:3.7e-06:6.4e+03:1.2e+04
chr17	35300000	35400000	Bag6:100Kb:3.2e-05:3.7e-06:6.4e+03:1.2e+04
chr17	35300000	35400000	Clic1:200Kb:2.6e-05:2.2e-06:3.6e+03:9.7e+03
chr17	35300000	35400000	Csnk2b:100Kb:3.2e-05:3.7e-06:6.4e+03:1.2e+04
chr17	35300000	35400000	D17H6S53E:100Kb:3.2e-05:3.7e-06:6.4e+03:1.2e+04
chr17	35300000	35400000	Ddah2:200Kb:2.6e-05:2.2e-06:3.6e+03:9.7e+03
chr17	35300000	35400000	G6b:100Kb:3.2e-05:3.7e-06:6.4e+03:1.2e+04
chr17	35300000	35400000	Gpank1:100Kb:3.2e-05:3.7e-06:6.4e+03:1.2e+04
chr17	35300000	35400000	Hspa1a:200Kb:2.6e-05:2.2e-06:3.6e+03:9.7e+03
chr17	35300000	35400000	Hspa1l:200Kb:2.6e-05:2.2e-06:3.6e+03:9.7e+03
chr17	35300000	35400000	Lsm2:200Kb:2.6e-05:2.2e-06:3.6e+03:9.7e+03
chr17	35300000	35400000	Ly6g5b:100Kb:3.2e-05:3.7e-06:6.4e+03:1.2e+04
chr17	35300000	35400000	Ly6g5c:100Kb:3.2e-05:3.7e-06:6.4e+03:1.2e+04
chr17	35300000	35400000	Ly6g6c:100Kb:3.2e-05:3.7e-06:6.4e+03:1.2e+04
chr17	35300000	35400000	Ly6g6d:100Kb:3.2e-05:3.7e-06:6.4e+03:1.2e+04
chr17	35300000	35400000	Ly6g6e:100Kb:3.2e-05:3.7e-06:6.4e+03:1.2e+04
chr17	35300000	35400000	Ly6g6f:100Kb:3.2e-05:3.7e-06:6.4e+03:1.2e+04
chr17	35300000	35400000	Msh5:200Kb:2.6e-05:2.2e-06:3.6e+03:9.7e+03
chr17	35300000	35400000	Sapcd1:200Kb:2.6e-05:2.2e-06:3.6e+03:9.7e+03
chr17	35300000	35400000	Vars:200Kb:2.6e-05:2.2e-06:3.6e+03:9.7e+03
chr17	35300000	35400000	Vwa7:200Kb:2.6e-05:2.2e-06:3.6e+03:9.7e+03
chr17	36500000	36600000	H2-M1:-300Kb:3e-10:1.5e-11:1.5e+03:1e+04
chr17	36800000	36900000	H2-M10.3:300Kb:6.2e-10:3.3e-11:1.5e+03:1e+04
chr17	36800000	36900000	H2-M10.4:300Kb:6.2e-10:3.3e-11:1.5e+03:1e+04
chr17	38500000	38600000	Gm20516:-200Kb:8.7e-05:5e-06:2.2e+03:4.3e+03
chr17	38700000	38800000	Gm20408:200Kb:7.8e-05:4.3e-06:2.2e+03:4.3e+03
chr17	42900000	43000000	Cd2ap:-100Kb:1.5e-05:7.9e-07:2.3e+03:4.1e+03
chr17	45600000	45700000	Capn11:-100Kb:9e-05:5.7e-06:3.4e+03:8.1e+03
chr17	45600000	45700000	Gm7325:-100Kb:9e-05:5.7e-06:3.4e+03:8.1e+03
chr17	45600000	45700000	Hsp90ab1:-100Kb:9e-05:5.7e-06:3.4e+03:8.1e+03
chr17	45600000	45700000	Slc29a1:-100Kb:9e-05:5.7e-06:3.4e+03:8.1e+03
chr17	45600000	45700000	Slc35b2:-100Kb:9e-05:5.7e-06:3.4e+03:8.1e+03
chr17	45700000	45800000	Aars2:100Kb:9.4e-05:4.9e-06:3.4e+03:8.1e+03
chr17	45700000	45800000	Nfkbie:100Kb:9.4e-05:4.9e-06:3.4e+03:8.1e+03
chr17	45700000	45800000	Spats1:100Kb:9.4e-05:4.9e-06:3.4e+03:8.1e+03
chr17	45700000	45800000	Tcte1:100Kb:9.4e-05:4.9e-06:3.4e+03:8.1e+03
chr17	45700000	45800000	Tmem151b:100Kb:9.4e-05:4.9e-06:3.4e+03:8.1e+03
chr17	48000000	48100000	1700122O11Rik:-100Kb:3e-10:1.6e-11:5.3e+03:1.1e+04
chr17	48100000	48200000	Foxp4:100Kb:1.6e-10:9.3e-12:5.3e+03:1.1e+04
chr17	56200000	56300000	D17Wsu104e:-100Kb:1.6e-06:8.5e-08:6.3e+03:9.8e+03
chr17	56200000	56300000	Dpp9:-100Kb:1.6e-06:8.5e-08:6.3e+03:9.8e+03
chr17	56200000	56300000	Fem1a:-100Kb:1.6e-06:8.5e-08:6.3e+03:9.8e+03
chr17	56200000	56300000	Mir7b:-100Kb:1.6e-06:8.5e-08:6.3e+03:9.8e+03
chr17	56200000	56300000	Tnfaip8l1:-100Kb:1.6e-06:8.5e-08:6.3e+03:9.8e+03
chr17	56300000	56400000	Hdgfrp2:100Kb:9.7e-07:6.3e-08:6.3e+03:9.8e+03
chr17	56300000	56400000	Lrg1:100Kb:9.7e-07:6.3e-08:6.3e+03:9.8e+03
chr17	56300000	56400000	Plin4:100Kb:9.7e-07:6.3e-08:6.3e+03:9.8e+03
chr17	56300000	56400000	Plin5:100Kb:9.7e-07:6.3e-08:6.3e+03:9.8e+03
chr17	56300000	56400000	Sema6b:100Kb:9.7e-07:6.3e-08:6.3e+03:9.8e+03
chr17	56300000	56400000	Ubxn6:100Kb:9.7e-07:6.3e-08:6.3e+03:9.8e+03
chr17	66200000	66300000	Ankrd12:-200Kb:1.8e-07:9.7e-09:2.4e+03:5e+03
chr17	66200000	66300000	Ddx11:-200Kb:1.8e-07:9.7e-09:2.4e+03:5e+03
chr17	66200000	66300000	Ndufv2:-200Kb:1.8e-07:9.7e-09:2.4e+03:5e+03
chr17	66200000	66300000	Wash:-200Kb:1.8e-07:9.7e-09:2.4e+03:5e+03
chr17	66400000	66500000	Ralbp1:200Kb:3.3e-07:2.1e-08:2.4e+03:5e+03
chr17	66500000	66600000	Rab12:-300Kb:9.3e-05:5.2e-06:1.9e+03:4.2e+03
chr17	71100000	71200000	Tgif1:-100Kb:8.7e-09:5.2e-10:3.4e+03:6.5e+03
chr17	74700000	74800000	Nlrc4:-100Kb:7.1e-06:3.6e-07:3.4e+03:5.7e+03
chr17	74700000	74800000	Yipf4:-100Kb:7.1e-06:3.6e-07:3.4e+03:5.7e+03
chr17	74800000	74900000	Dpy30:100Kb:4.4e-06:2.9e-07:3.4e+03:5.7e+03
chr17	74800000	74900000	Slc30a6:100Kb:4.4e-06:2.9e-07:3.4e+03:5.7e+03
chr17	74800000	74900000	Spast:100Kb:4.4e-06:2.9e-07:3.4e+03:5.7e+03
chr17	80400000	80500000	Galm:-100Kb:2.3e-06:1.3e-07:3.6e+03:5.9e+03
chr17	80500000	80600000	Hnrpll:100Kb:4.8e-06:2.5e-07:3.6e+03:5.9e+03
chr17	87700000	87800000	1700011E24Rik:-100Kb:6.5e-05:3.3e-06:4e+03:6.5e+03
chr17	87700000	87800000	Calm2:-100Kb:6.5e-05:3.3e-06:4e+03:6.5e+03
chr17	88600000	88700000	Ppp1r21:-300Kb:5e-05:3.4e-06:1.6e+03:3.9e+03
chr18	3800000	3900000	Bambi:300Kb:8.8e-05:7.6e-06:1.5e+03:3.5e+03
chr18	10600000	10700000	4930563E18Rik:-100Kb:7.7e-06:4.1e-07:3.2e+03:5.4e+03
chr18	10600000	10700000	Abhd3:-100Kb:7.7e-06:4.1e-07:3.2e+03:5.4e+03
chr18	10600000	10700000	Mib1:-100Kb:7.7e-06:4.1e-07:3.2e+03:5.4e+03
chr18	10600000	10700000	Mir133a-1:-100Kb:7.7e-06:4.1e-07:3.2e+03:5.4e+03
chr18	10600000	10700000	Mir1a-2:-100Kb:7.7e-06:4.1e-07:3.2e+03:5.4e+03
chr18	10600000	10700000	Mir1b:-100Kb:7.7e-06:4.1e-07:3.2e+03:5.4e+03
chr18	10700000	10800000	Esco1:100Kb:5.2e-06:2.8e-07:3.2e+03:5.4e+03
chr18	10700000	10800000	Snrpd1:100Kb:5.2e-06:2.8e-07:3.2e+03:5.4e+03
chr18	16700000	16800000	Cdh2:-200Kb:5.9e-05:7.4e-06:1.8e+03:3.2e+03
chr18	16700000	16800000	Gm15328:-200Kb:5.9e-05:7.4e-06:1.8e+03:3.2e+03
chr18	16800000	16900000	Cdh2:-100Kb:5.6e-09:3.5e-10:2.7e+03:4.7e+03
chr18	16800000	16900000	Gm15328:-100Kb:5.6e-09:3.5e-10:2.7e+03:4.7e+03
chr18	34000000	34100000	Epb4.1l4a:-100Kb:4.7e-05:2.5e-06:3.4e+03:6e+03
chr18	36800000	36900000	Dnd1:-100Kb:1.4e-07:8.2e-09:2.3e+03:5.5e+03
chr18	36800000	36900000	Hars2:-100Kb:1.4e-07:8.2e-09:2.3e+03:5.5e+03
chr18	36800000	36900000	Hars:-100Kb:1.4e-07:8.2e-09:2.3e+03:5.5e+03
chr18	36800000	36900000	Ik:-100Kb:1.4e-07:8.2e-09:2.3e+03:5.5e+03
chr18	36800000	36900000	Ndufa2:-100Kb:1.4e-07:8.2e-09:2.3e+03:5.5e+03
chr18	36800000	36900000	Vaultrc5:-100Kb:1.4e-07:8.2e-09:2.3e+03:5.5e+03
chr18	36800000	36900000	Wdr55:-100Kb:1.4e-07:8.2e-09:2.3e+03:5.5e+03
chr18	36800000	36900000	Zmat2:-100Kb:1.4e-07:8.2e-09:2.3e+03:5.5e+03
chr18	36900000	37000000	Apbb3:100Kb:5.1e-08:2.6e-09:2.3e+03:5.5e+03
chr18	36900000	37000000	Cd14:100Kb:5.1e-08:2.6e-09:2.3e+03:5.5e+03
chr18	36900000	37000000	E230025N22Rik:100Kb:5.1e-08:2.6e-09:2.3e+03:5.5e+03
chr18	36900000	37000000	Eif4ebp3:100Kb:5.1e-08:2.6e-09:2.3e+03:5.5e+03
chr18	36900000	37000000	Slc35a4:100Kb:5.1e-08:2.6e-09:2.3e+03:5.5e+03
chr18	36900000	37000000	Sra1:100Kb:5.1e-08:2.6e-09:2.3e+03:5.5e+03
chr18	36900000	37000000	Tmco6:100Kb:5.1e-08:2.6e-09:2.3e+03:5.5e+03
chr18	38100000	38200000	Pcdh1:-200Kb:2.1e-05:1.2e-06:2.2e+03:5.1e+03
chr18	38300000	38400000	Arap3:200Kb:2.3e-05:1.4e-06:2.2e+03:5.1e+03
chr18	38300000	38400000	Fchsd1:200Kb:2.3e-05:1.4e-06:2.2e+03:5.1e+03
chr18	38300000	38400000	Hdac3:200Kb:2.3e-05:1.4e-06:2.2e+03:5.1e+03
chr18	38300000	38400000	Rell2:200Kb:2.3e-05:1.4e-06:2.2e+03:5.1e+03
chr18	57700000	57800000	Slc12a2:-300Kb:7.5e-05:4.4e-06:1.5e+03:3.3e+03
chr18	60400000	60500000	Iigp1:-100Kb:6.1e-13:3.1e-14:3e+03:9.9e+03
chr18	60500000	60600000	F830016B08Rik:100Kb:6.9e-13:3.5e-14:3e+03:9.9e+03
chr18	60500000	60600000	Gm4841:100Kb:6.9e-13:3.5e-14:3e+03:9.9e+03
chr18	60800000	60900000	Cd74:-100Kb:7.9e-07:4.8e-08:1.5e+03:6.6e+03
chr18	60800000	60900000	Mir5107:-100Kb:7.9e-07:4.8e-08:1.5e+03:6.6e+03
chr18	60800000	60900000	Rps14:-100Kb:7.9e-07:4.8e-08:1.5e+03:6.6e+03
chr18	60900000	61000000	G630071F17Rik:100Kb:7.2e-07:4.6e-08:1.5e+03:6.6e+03
chr18	60900000	61000000	Ndst1:100Kb:7.2e-07:4.6e-08:1.5e+03:6.6e+03
chr18	65700000	65800000	Oacyl:-100Kb:2.9e-05:1.6e-06:3.1e+03:5.1e+03
chr18	65800000	65900000	Zfp532:100Kb:2e-05:1.1e-06:3.1e+03:5.1e+03
chr18	74900000	75000000	BC031181:-200Kb:1.3e-07:6.6e-09:2.5e+03:5.4e+03
chr18	74900000	75000000	Dym:-200Kb:1.3e-07:6.6e-09:2.5e+03:5.4e+03
chr18	74900000	75000000	Lipg:-200Kb:1.3e-07:6.6e-09:2.5e+03:5.4e+03
chr18	74900000	75000000	Rpl17:-200Kb:1.3e-07:6.6e-09:2.5e+03:5.4e+03
chr18	80200000	80300000	Adnp2:-100Kb:2.7e-06:1.4e-07:3.1e+03:5.6e+03
chr18	80200000	80300000	Rbfa:-100Kb:2.7e-06:1.4e-07:3.1e+03:5.6e+03
chr18	80300000	80400000	Pard6g:100Kb:1.9e-06:9.8e-08:3.1e+03:5.6e+03
chr18	82900000	83000000	4930592I03Rik:-100Kb:8.6e-07:4.6e-08:3e+03:5.9e+03
chr18	82900000	83000000	Zfp516:-100Kb:8.6e-07:4.6e-08:3e+03:5.9e+03
chr18	83000000	83100000	2210420H20Rik:100Kb:1.1e-06:6e-08:3e+03:5.9e+03
chr18	83100000	83200000	2210420H20Rik:200Kb:3.5e-06:3.8e-07:2.1e+03:4.8e+03
chr19	3100000	3200000	Ighmbp2:-100Kb:4.8e-13:2.4e-14:3e+02:4.2e+03
chr19	3100000	3200000	Mrpl21:-100Kb:4.8e-13:2.4e-14:3e+02:4.2e+03
chr19	3200000	3300000	1700030N03Rik:100Kb:2.3e-14:1.3e-15:3e+02:4.2e+03
chr19	5700000	5800000	Frmd8:-100Kb:8.6e-05:4.9e-06:5.9e+03:1.1e+04
chr19	5700000	5800000	Malat1:-100Kb:8.6e-05:4.9e-06:5.9e+03:1.1e+04
chr19	5700000	5800000	Neat1:-100Kb:8.6e-05:4.9e-06:5.9e+03:1.1e+04
chr19	5700000	5800000	Slc25a45:-100Kb:8.6e-05:4.9e-06:5.9e+03:1.1e+04
chr19	5700000	5800000	Tigd3:-100Kb:8.6e-05:4.9e-06:5.9e+03:1.1e+04
chr19	5800000	5900000	Ehbp1l1:100Kb:5.1e-06:3.2e-07:5.9e+03:1.1e+04
chr19	5800000	5900000	Fam89b:100Kb:5.1e-06:3.2e-07:5.9e+03:1.1e+04
chr19	5800000	5900000	Kcnk7:100Kb:5.1e-06:3.2e-07:5.9e+03:1.1e+04
chr19	5800000	5900000	Ltbp3:100Kb:5.1e-06:3.2e-07:5.9e+03:1.1e+04
chr19	5800000	5900000	Scyl1:100Kb:5.1e-06:3.2e-07:5.9e+03:1.1e+04
chr19	5800000	5900000	Sssca1:100Kb:5.1e-06:3.2e-07:5.9e+03:1.1e+04
chr19	8800000	8900000	1810009A15Rik:-100Kb:3.6e-07:2.1e-08:3.8e+03:9.7e+03
chr19	8800000	8900000	5730408K05Rik:-100Kb:3.6e-07:2.1e-08:3.8e+03:9.7e+03
chr19	8800000	8900000	AI462493:-100Kb:3.6e-07:2.1e-08:3.8e+03:9.7e+03
chr19	8800000	8900000	B3gat3:-100Kb:3.6e-07:2.1e-08:3.8e+03:9.7e+03
chr19	8800000	8900000	Bscl2:-100Kb:3.6e-07:2.1e-08:3.8e+03:9.7e+03
chr19	8800000	8900000	Ganab:-100Kb:3.6e-07:2.1e-08:3.8e+03:9.7e+03
chr19	8800000	8900000	Gng3:-100Kb:3.6e-07:2.1e-08:3.8e+03:9.7e+03
chr19	8800000	8900000	Ints5:-100Kb:3.6e-07:2.1e-08:3.8e+03:9.7e+03
chr19	8800000	8900000	Lrrn4cl:-100Kb:3.6e-07:2.1e-08:3.8e+03:9.7e+03
chr19	8800000	8900000	Mir5136:-100Kb:3.6e-07:2.1e-08:3.8e+03:9.7e+03
chr19	8800000	8900000	Ubxn1:-100Kb:3.6e-07:2.1e-08:3.8e+03:9.7e+03
chr19	8900000	9000000	1700092M07Rik:100Kb:1.7e-07:9.8e-09:3.8e+03:9.7e+03
chr19	8900000	9000000	Ahnak:-100Kb:7.8e-06:4.5e-07:3.8e+03:9.2e+03
chr19	8900000	9000000	Eef1g:-100Kb:7.8e-06:4.5e-07:3.8e+03:9.2e+03
chr19	8900000	9000000	Eml3:-100Kb:7.8e-06:4.5e-07:3.8e+03:9.2e+03
chr19	8900000	9000000	Gm2518:100Kb:1.7e-07:9.8e-09:3.8e+03:9.7e+03
chr19	8900000	9000000	Hnrnpul2:100Kb:1.7e-07:9.8e-09:3.8e+03:9.7e+03
chr19	8900000	9000000	Mta2:-100Kb:7.8e-06:4.5e-07:3.8e+03:9.2e+03
chr19	8900000	9000000	Nxf1:100Kb:1.7e-07:9.8e-09:3.8e+03:9.7e+03
chr19	8900000	9000000	Polr2g:100Kb:1.7e-07:9.8e-09:3.8e+03:9.7e+03
chr19	8900000	9000000	Rom1:-100Kb:7.8e-06:4.5e-07:3.8e+03:9.2e+03
chr19	8900000	9000000	Snord22:100Kb:1.7e-07:9.8e-09:3.8e+03:9.7e+03
chr19	8900000	9000000	Stx5a:100Kb:1.7e-07:9.8e-09:3.8e+03:9.7e+03
chr19	8900000	9000000	Taf6l:100Kb:1.7e-07:9.8e-09:3.8e+03:9.7e+03
chr19	8900000	9000000	Tmem179b:100Kb:1.7e-07:9.8e-09:3.8e+03:9.7e+03
chr19	8900000	9000000	Tmem223:100Kb:1.7e-07:9.8e-09:3.8e+03:9.7e+03
chr19	8900000	9000000	Ttc9c:100Kb:1.7e-07:9.8e-09:3.8e+03:9.7e+03
chr19	8900000	9000000	Tut1:-100Kb:7.8e-06:4.5e-07:3.8e+03:9.2e+03
chr19	8900000	9000000	Wdr74:100Kb:1.7e-07:9.8e-09:3.8e+03:9.7e+03
chr19	8900000	9000000	Zbtb3:100Kb:1.7e-07:9.8e-09:3.8e+03:9.7e+03
chr19	9000000	9100000	1700092M07Rik:200Kb:8.7e-05:9.9e-06:2.2e+03:6.6e+03
chr19	9000000	9100000	1810009A15Rik:100Kb:2.3e-06:2.7e-07:3.8e+03:9.2e+03
chr19	9000000	9100000	5730408K05Rik:100Kb:2.3e-06:2.7e-07:3.8e+03:9.2e+03
chr19	9000000	9100000	AI462493:100Kb:2.3e-06:2.7e-07:3.8e+03:9.2e+03
chr19	9000000	9100000	B3gat3:100Kb:2.3e-06:2.7e-07:3.8e+03:9.2e+03
chr19	9000000	9100000	Bscl2:100Kb:2.3e-06:2.7e-07:3.8e+03:9.2e+03
chr19	9000000	9100000	Ganab:100Kb:2.3e-06:2.7e-07:3.8e+03:9.2e+03
chr19	9000000	9100000	Gm2518:200Kb:8.7e-05:9.9e-06:2.2e+03:6.6e+03
chr19	9000000	9100000	Gng3:100Kb:2.3e-06:2.7e-07:3.8e+03:9.2e+03
chr19	9000000	9100000	Hnrnpul2:200Kb:8.7e-05:9.9e-06:2.2e+03:6.6e+03
chr19	9000000	9100000	Ints5:100Kb:2.3e-06:2.7e-07:3.8e+03:9.2e+03
chr19	9000000	9100000	Lrrn4cl:100Kb:2.3e-06:2.7e-07:3.8e+03:9.2e+03
chr19	9000000	9100000	Mir5136:100Kb:2.3e-06:2.7e-07:3.8e+03:9.2e+03
chr19	9000000	9100000	Nxf1:200Kb:8.7e-05:9.9e-06:2.2e+03:6.6e+03
chr19	9000000	9100000	Polr2g:200Kb:8.7e-05:9.9e-06:2.2e+03:6.6e+03
chr19	9000000	9100000	Snord22:200Kb:8.7e-05:9.9e-06:2.2e+03:6.6e+03
chr19	9000000	9100000	Stx5a:200Kb:8.7e-05:9.9e-06:2.2e+03:6.6e+03
chr19	9000000	9100000	Taf6l:200Kb:8.7e-05:9.9e-06:2.2e+03:6.6e+03
chr19	9000000	9100000	Tmem179b:200Kb:8.7e-05:9.9e-06:2.2e+03:6.6e+03
chr19	9000000	9100000	Tmem223:200Kb:8.7e-05:9.9e-06:2.2e+03:6.6e+03
chr19	9000000	9100000	Ttc9c:200Kb:8.7e-05:9.9e-06:2.2e+03:6.6e+03
chr19	9000000	9100000	Ubxn1:100Kb:2.3e-06:2.7e-07:3.8e+03:9.2e+03
chr19	9000000	9100000	Wdr74:200Kb:8.7e-05:9.9e-06:2.2e+03:6.6e+03
chr19	9000000	9100000	Zbtb3:200Kb:8.7e-05:9.9e-06:2.2e+03:6.6e+03
chr19	9100000	9200000	1810009A15Rik:200Kb:4.1e-05:7.1e-06:2.2e+03:6.8e+03
chr19	9100000	9200000	5730408K05Rik:200Kb:4.1e-05:7.1e-06:2.2e+03:6.8e+03
chr19	9100000	9200000	AI462493:200Kb:4.1e-05:7.1e-06:2.2e+03:6.8e+03
chr19	9100000	9200000	B3gat3:200Kb:4.1e-05:7.1e-06:2.2e+03:6.8e+03
chr19	9100000	9200000	Bscl2:200Kb:4.1e-05:7.1e-06:2.2e+03:6.8e+03
chr19	9100000	9200000	Ganab:200Kb:4.1e-05:7.1e-06:2.2e+03:6.8e+03
chr19	9100000	9200000	Gng3:200Kb:4.1e-05:7.1e-06:2.2e+03:6.8e+03
chr19	9100000	9200000	Ints5:200Kb:4.1e-05:7.1e-06:2.2e+03:6.8e+03
chr19	9100000	9200000	Lrrn4cl:200Kb:4.1e-05:7.1e-06:2.2e+03:6.8e+03
chr19	9100000	9200000	Mir5136:200Kb:4.1e-05:7.1e-06:2.2e+03:6.8e+03
chr19	9100000	9200000	Ubxn1:200Kb:4.1e-05:7.1e-06:2.2e+03:6.8e+03
chr19	10300000	10400000	Cpsf7:-200Kb:2e-06:1.1e-07:2.3e+03:7.2e+03
chr19	10300000	10400000	Lrrc10b:-200Kb:2e-06:1.1e-07:2.3e+03:7.2e+03
chr19	10300000	10400000	Ppp1r32:-200Kb:2e-06:1.1e-07:2.3e+03:7.2e+03
chr19	10300000	10400000	Sdhaf2:-200Kb:2e-06:1.1e-07:2.3e+03:7.2e+03
chr19	10500000	10600000	Dagla:200Kb:4.4e-06:2.4e-07:2.3e+03:7.2e+03
chr19	10500000	10600000	Myrf:200Kb:4.4e-06:2.4e-07:2.3e+03:7.2e+03
chr19	17200000	17300000	Gcnt1:-200Kb:6.5e-06:3.6e-07:1.9e+03:4e+03
chr19	17200000	17300000	Rfk:-200Kb:6.5e-06:3.6e-07:1.9e+03:4e+03
chr19	37000000	37100000	Fgfbp3:100Kb:7.4e-05:4.8e-06:3.5e+03:5.4e+03
chr19	37000000	37100000	Tnks2:100Kb:7.4e-05:4.8e-06:3.5e+03:5.4e+03
chr19	41700000	41800000	Arhgap19:-100Kb:5.4e-06:3.5e-07:4.5e+03:7.7e+03
chr19	41700000	41800000	Gm19424:-100Kb:5.4e-06:3.5e-07:4.5e+03:7.7e+03
chr19	41700000	41800000	Slit1:-100Kb:5.4e-06:3.5e-07:4.5e+03:7.7e+03
chr19	53400000	53500000	Dusp5:-200Kb:3.2e-09:1.7e-10:2.5e+03:5.6e+03
chr19	53400000	53500000	Smc3:-200Kb:3.2e-09:1.7e-10:2.5e+03:5.6e+03
chr19	53600000	53700000	Smndc1:200Kb:2.1e-08:1.2e-09:2.5e+03:5.6e+03
chr19	59000000	59100000	Kcnk18:-200Kb:5.3e-05:3.2e-06:2.2e+03:4.8e+03
chr19	59000000	59100000	Vax1:-200Kb:5.3e-05:3.2e-06:2.2e+03:4.8e+03
chr19	59200000	59300000	Eno4:200Kb:6.2e-06:3.5e-07:2.2e+03:4.8e+03
chr19	59500000	59600000	E330013P04Rik:-700Kb:2.2e-05:1.5e-06:1.3e+03:3.9e+03
chr2	3100000	3200000	Fam171a1:100Kb:2.2e-05:1.2e-06:3.6e+03:4.7e+03
chr2	6100000	6200000	Usp6nl:-100Kb:3.3e-05:1.8e-06:2.8e+03:4.9e+03
chr2	6200000	6300000	A230108P19Rik:100Kb:6.9e-06:7.4e-07:2.8e+03:4.9e+03
chr2	6200000	6300000	Echdc3:100Kb:6.9e-06:7.4e-07:2.8e+03:4.9e+03
chr2	6300000	6400000	A230108P19Rik:200Kb:6.1e-09:3.3e-10:1.9e+03:4.5e+03
chr2	6300000	6400000	Echdc3:200Kb:6.1e-09:3.3e-10:1.9e+03:4.5e+03
chr2	6300000	6400000	Usp6nl:100Kb:7.3e-05:7.9e-06:2.8e+03:4.7e+03
chr2	13200000	13300000	Cubn:-200Kb:4e-05:4.3e-06:1.9e+03:4e+03
chr2	13200000	13300000	Trdmt1:-200Kb:4e-05:4.3e-06:1.9e+03:4e+03
chr2	13200000	13300000	Vim:-200Kb:4e-05:4.3e-06:1.9e+03:4e+03
chr2	13300000	13400000	Cubn:-100Kb:1.8e-06:9.5e-08:2.8e+03:5.3e+03
chr2	13300000	13400000	Trdmt1:-100Kb:1.8e-06:9.5e-08:2.8e+03:5.3e+03
chr2	13300000	13400000	Vim:-100Kb:1.8e-06:9.5e-08:2.8e+03:5.3e+03
chr2	17700000	17800000	A930004D18Rik:-200Kb:4.3e-05:9.1e-06:2.6e+03:4.8e+03
chr2	17700000	17800000	Gm17762:-200Kb:4.3e-05:9.1e-06:2.6e+03:4.8e+03
chr2	17700000	17800000	H2afb1:-200Kb:4.3e-05:9.1e-06:2.6e+03:4.8e+03
chr2	17700000	17800000	Mllt10:-200Kb:4.3e-05:9.1e-06:2.6e+03:4.8e+03
chr2	17700000	17800000	Skida1:-200Kb:4.3e-05:9.1e-06:2.6e+03:4.8e+03
chr2	17800000	17900000	A930004D18Rik:-100Kb:1.9e-05:2e-06:3.7e+03:6.1e+03
chr2	17800000	17900000	Gm17762:-100Kb:1.9e-05:2e-06:3.7e+03:6.1e+03
chr2	17800000	17900000	H2afb1:-100Kb:1.9e-05:2e-06:3.7e+03:6.1e+03
chr2	17800000	17900000	Mllt10:-100Kb:1.9e-05:2e-06:3.7e+03:6.1e+03
chr2	17800000	17900000	Skida1:-100Kb:1.9e-05:2e-06:3.7e+03:6.1e+03
chr2	20800000	20900000	Enkur:-300Kb:2.7e-06:1.5e-07:1.5e+03:3.6e+03
chr2	20800000	20900000	Thnsl1:-300Kb:2.7e-06:1.5e-07:1.5e+03:3.6e+03
chr2	21100000	21200000	Arhgap21:300Kb:1.6e-06:9.3e-08:1.5e+03:3.6e+03
chr2	21100000	21200000	Gm13375:300Kb:1.6e-06:9.3e-08:1.5e+03:3.6e+03
chr2	25000000	25100000	Abca2:-200Kb:7.5e-08:8.9e-09:6.9e+02:6.6e+03
chr2	25000000	25100000	Dpp7:-200Kb:7.5e-08:8.9e-09:6.9e+02:6.6e+03
chr2	25000000	25100000	Entpd2:-200Kb:7.5e-08:8.9e-09:6.9e+02:6.6e+03
chr2	25000000	25100000	Fut7:-200Kb:7.5e-08:8.9e-09:6.9e+02:6.6e+03
chr2	25000000	25100000	Mir3087:-200Kb:7.5e-08:8.9e-09:6.9e+02:6.6e+03
chr2	25000000	25100000	Npdc1:-200Kb:7.5e-08:8.9e-09:6.9e+02:6.6e+03
chr2	25000000	25100000	Sapcd2:-200Kb:7.5e-08:8.9e-09:6.9e+02:6.6e+03
chr2	25000000	25100000	Uap1l1:-200Kb:7.5e-08:8.9e-09:6.9e+02:6.6e+03
chr2	25100000	25200000	Abca2:-100Kb:8.4e-09:5e-10:1.4e+03:7.8e+03
chr2	25100000	25200000	Dpp7:-100Kb:8.4e-09:5e-10:1.4e+03:7.8e+03
chr2	25100000	25200000	Entpd2:-100Kb:8.4e-09:5e-10:1.4e+03:7.8e+03
chr2	25100000	25200000	Fut7:-100Kb:8.4e-09:5e-10:1.4e+03:7.8e+03
chr2	25100000	25200000	Mir3087:-100Kb:8.4e-09:5e-10:1.4e+03:7.8e+03
chr2	25100000	25200000	Npdc1:-100Kb:8.4e-09:5e-10:1.4e+03:7.8e+03
chr2	25100000	25200000	Sapcd2:-100Kb:8.4e-09:5e-10:1.4e+03:7.8e+03
chr2	25100000	25200000	Uap1l1:-100Kb:8.4e-09:5e-10:1.4e+03:7.8e+03
chr2	25200000	25300000	2310002J15Rik:200Kb:4.2e-07:2.8e-08:6.9e+02:6.6e+03
chr2	25200000	25300000	4933433C11Rik:200Kb:4.2e-07:2.8e-08:6.9e+02:6.6e+03
chr2	25200000	25300000	AA543186:100Kb:2.9e-08:1.8e-09:1.4e+03:7.8e+03
chr2	25200000	25300000	Anapc2:100Kb:2.9e-08:1.8e-09:1.4e+03:7.8e+03
chr2	25200000	25300000	E130003G02Rik:100Kb:2.9e-08:1.8e-09:1.4e+03:7.8e+03
chr2	25200000	25300000	Fam166a:200Kb:4.2e-07:2.8e-08:6.9e+02:6.6e+03
chr2	25200000	25300000	Gm757:200Kb:4.2e-07:2.8e-08:6.9e+02:6.6e+03
chr2	25200000	25300000	Grin1:100Kb:2.9e-08:1.8e-09:1.4e+03:7.8e+03
chr2	25200000	25300000	Lrrc26:100Kb:2.9e-08:1.8e-09:1.4e+03:7.8e+03
chr2	25200000	25300000	Man1b1:100Kb:2.9e-08:1.8e-09:1.4e+03:7.8e+03
chr2	25200000	25300000	Ndor1:100Kb:2.9e-08:1.8e-09:1.4e+03:7.8e+03
chr2	25200000	25300000	Nelfb:200Kb:4.2e-07:2.8e-08:6.9e+02:6.6e+03
chr2	25200000	25300000	Nrarp:200Kb:4.2e-07:2.8e-08:6.9e+02:6.6e+03
chr2	25200000	25300000	Rnf208:200Kb:4.2e-07:2.8e-08:6.9e+02:6.6e+03
chr2	25200000	25300000	Slc34a3:200Kb:4.2e-07:2.8e-08:6.9e+02:6.6e+03
chr2	25200000	25300000	Ssna1:100Kb:2.9e-08:1.8e-09:1.4e+03:7.8e+03
chr2	25200000	25300000	Tmem203:100Kb:2.9e-08:1.8e-09:1.4e+03:7.8e+03
chr2	25200000	25300000	Tmem210:100Kb:2.9e-08:1.8e-09:1.4e+03:7.8e+03
chr2	25200000	25300000	Tor4a:200Kb:4.2e-07:2.8e-08:6.9e+02:6.6e+03
chr2	25200000	25300000	Tprn:100Kb:2.9e-08:1.8e-09:1.4e+03:7.8e+03
chr2	25200000	25300000	Tubb4b:200Kb:4.2e-07:2.8e-08:6.9e+02:6.6e+03
chr2	26200000	26300000	Agpat2:-200Kb:7.3e-06:9.3e-07:3.1e+03:6.4e+03
chr2	26200000	26300000	Egfl7:-200Kb:7.3e-06:9.3e-07:3.1e+03:6.4e+03
chr2	26200000	26300000	Fam69b:-200Kb:7.3e-06:9.3e-07:3.1e+03:6.4e+03
chr2	26200000	26300000	Mir126:-200Kb:7.3e-06:9.3e-07:3.1e+03:6.4e+03
chr2	26200000	26300000	Snhg7:-200Kb:7.3e-06:9.3e-07:3.1e+03:6.4e+03
chr2	26200000	26300000	Snora17:-200Kb:7.3e-06:9.3e-07:3.1e+03:6.4e+03
chr2	26200000	26300000	Snora43:-200Kb:7.3e-06:9.3e-07:3.1e+03:6.4e+03
chr2	26300000	26400000	Agpat2:-100Kb:6.5e-06:4.2e-07:4.8e+03:8.2e+03
chr2	26300000	26400000	Egfl7:-100Kb:6.5e-06:4.2e-07:4.8e+03:8.2e+03
chr2	26300000	26400000	Fam69b:-100Kb:6.5e-06:4.2e-07:4.8e+03:8.2e+03
chr2	26300000	26400000	Mir126:-100Kb:6.5e-06:4.2e-07:4.8e+03:8.2e+03
chr2	26300000	26400000	Snhg7:-100Kb:6.5e-06:4.2e-07:4.8e+03:8.2e+03
chr2	26300000	26400000	Snora17:-100Kb:6.5e-06:4.2e-07:4.8e+03:8.2e+03
chr2	26300000	26400000	Snora43:-100Kb:6.5e-06:4.2e-07:4.8e+03:8.2e+03
chr2	26400000	26500000	Notch1:100Kb:1.5e-05:8.2e-07:4.8e+03:8.2e+03
chr2	26400000	26500000	Sec16a:100Kb:1.5e-05:8.2e-07:4.8e+03:8.2e+03
chr2	27100000	27200000	Vav2:-100Kb:9.1e-05:4.6e-06:4.8e+03:7.8e+03
chr2	27200000	27300000	Sardh:100Kb:7e-05:3.6e-06:4.8e+03:7.8e+03
chr2	30300000	30400000	Mir3089:-200Kb:6.6e-05:7.9e-06:3.6e+03:7.6e+03
chr2	30600000	30700000	Mir3089:100Kb:6.6e-05:6.1e-06:6.3e+03:1e+04
chr2	44800000	44900000	Gm13476:-100Kb:4.8e-07:3.7e-08:2.5e+03:4.4e+03
chr2	44800000	44900000	Zeb2:-100Kb:4.8e-07:3.7e-08:2.5e+03:4.4e+03
chr2	44900000	45000000	Mir5129:100Kb:3.2e-07:2.1e-08:2.5e+03:4.4e+03
chr2	71400000	71500000	Itga6:-200Kb:5.2e-06:3.1e-07:2.6e+03:5.5e+03
chr2	73800000	73900000	1700109F18Rik:-700Kb:6.4e-06:3.1e-06:1.3e+03:4.6e+03
chr2	73800000	73900000	Hoxd10:-700Kb:6.4e-06:3.1e-06:1.3e+03:4.6e+03
chr2	73800000	73900000	Hoxd11:-700Kb:6.4e-06:3.1e-06:1.3e+03:4.6e+03
chr2	73800000	73900000	Hoxd12:-700Kb:6.4e-06:3.1e-06:1.3e+03:4.6e+03
chr2	73800000	73900000	Hoxd13:-700Kb:6.4e-06:3.1e-06:1.3e+03:4.6e+03
chr2	73800000	73900000	Hoxd3:-700Kb:6.4e-06:3.1e-06:1.3e+03:4.6e+03
chr2	73800000	73900000	Hoxd4:-700Kb:6.4e-06:3.1e-06:1.3e+03:4.6e+03
chr2	73800000	73900000	Hoxd8:-700Kb:6.4e-06:3.1e-06:1.3e+03:4.6e+03
chr2	73800000	73900000	Hoxd9:-700Kb:6.4e-06:3.1e-06:1.3e+03:4.6e+03
chr2	73800000	73900000	Mir10b:-700Kb:6.4e-06:3.1e-06:1.3e+03:4.6e+03
chr2	74500000	74600000	Gm6793:-900Kb:5.7e-07:3.7e-08:9.2e+02:4.7e+03
chr2	74500000	74600000	Hnrnpa3:-900Kb:5.7e-07:3.7e-08:9.2e+02:4.7e+03
chr2	74900000	75000000	1700109F18Rik:400Kb:1.2e-06:3.9e-07:1.6e+03:5.3e+03
chr2	74900000	75000000	Hoxd10:400Kb:1.2e-06:3.9e-07:1.6e+03:5.3e+03
chr2	74900000	75000000	Hoxd11:400Kb:1.2e-06:3.9e-07:1.6e+03:5.3e+03
chr2	74900000	75000000	Hoxd12:400Kb:1.2e-06:3.9e-07:1.6e+03:5.3e+03
chr2	74900000	75000000	Hoxd13:400Kb:1.2e-06:3.9e-07:1.6e+03:5.3e+03
chr2	74900000	75000000	Hoxd3:400Kb:1.2e-06:3.9e-07:1.6e+03:5.3e+03
chr2	74900000	75000000	Hoxd4:400Kb:1.2e-06:3.9e-07:1.6e+03:5.3e+03
chr2	74900000	75000000	Hoxd8:400Kb:1.2e-06:3.9e-07:1.6e+03:5.3e+03
chr2	74900000	75000000	Hoxd9:400Kb:1.2e-06:3.9e-07:1.6e+03:5.3e+03
chr2	74900000	75000000	Mir10b:400Kb:1.2e-06:3.9e-07:1.6e+03:5.3e+03
chr2	75400000	75500000	1700109F18Rik:900Kb:9.1e-07:1.5e-07:9.2e+02:4.7e+03
chr2	75400000	75500000	Hoxd10:900Kb:9.1e-07:1.5e-07:9.2e+02:4.7e+03
chr2	75400000	75500000	Hoxd11:900Kb:9.1e-07:1.5e-07:9.2e+02:4.7e+03
chr2	75400000	75500000	Hoxd12:900Kb:9.1e-07:1.5e-07:9.2e+02:4.7e+03
chr2	75400000	75500000	Hoxd13:900Kb:9.1e-07:1.5e-07:9.2e+02:4.7e+03
chr2	75400000	75500000	Hoxd3:900Kb:9.1e-07:1.5e-07:9.2e+02:4.7e+03
chr2	75400000	75500000	Hoxd4:900Kb:9.1e-07:1.5e-07:9.2e+02:4.7e+03
chr2	75400000	75500000	Hoxd8:900Kb:9.1e-07:1.5e-07:9.2e+02:4.7e+03
chr2	75400000	75500000	Hoxd9:900Kb:9.1e-07:1.5e-07:9.2e+02:4.7e+03
chr2	75400000	75500000	Mir10b:900Kb:9.1e-07:1.5e-07:9.2e+02:4.7e+03
chr2	84500000	84600000	Serping1:-100Kb:1.8e-05:9.7e-07:3.7e+03:6.8e+03
chr2	84500000	84600000	Slc43a1:-100Kb:1.8e-05:9.7e-07:3.7e+03:6.8e+03
chr2	84500000	84600000	Smtnl1:-100Kb:1.8e-05:9.7e-07:3.7e+03:6.8e+03
chr2	84500000	84600000	Timm10:-100Kb:1.8e-05:9.7e-07:3.7e+03:6.8e+03
chr2	84500000	84600000	Ube2l6:-100Kb:1.8e-05:9.7e-07:3.7e+03:6.8e+03
chr2	84600000	84700000	2700094K13Rik:100Kb:2.3e-05:1.3e-06:3.7e+03:6.8e+03
chr2	84600000	84700000	Clp1:100Kb:2.3e-05:1.3e-06:3.7e+03:6.8e+03
chr2	84600000	84700000	Med19:100Kb:2.3e-05:1.3e-06:3.7e+03:6.8e+03
chr2	84600000	84700000	Mir130a:100Kb:2.3e-05:1.3e-06:3.7e+03:6.8e+03
chr2	84600000	84700000	Tmx2:100Kb:2.3e-05:1.3e-06:3.7e+03:6.8e+03
chr2	84600000	84700000	Ypel4:100Kb:2.3e-05:1.3e-06:3.7e+03:6.8e+03
chr2	84600000	84700000	Zdhhc5:100Kb:2.3e-05:1.3e-06:3.7e+03:6.8e+03
chr2	90000000	90100000	Gm13769:-100Kb:0:0:3e+03:1.1e+04
chr2	90000000	90100000	Olfr1271:-100Kb:0:0:3e+03:1.1e+04
chr2	90000000	90100000	Olfr1272:-100Kb:0:0:3e+03:1.1e+04
chr2	90000000	90100000	Olfr1273-ps:-100Kb:0:0:3e+03:1.1e+04
chr2	90000000	90100000	Olfr1506:-100Kb:0:0:3e+03:1.1e+04
chr2	90100000	90200000	Olfr142:100Kb:0:0:3e+03:1.1e+04
chr2	110000000	110100000	Gm13939:300Kb:5e-08:3.4e-09:1.6e+03:4.3e+03
chr2	110000000	110100000	Lgr4:300Kb:5e-08:3.4e-09:1.6e+03:4.3e+03
chr2	110000000	110100000	Lin7c:300Kb:5e-08:3.4e-09:1.6e+03:4.3e+03
chr2	118300000	118400000	Bub1b:-100Kb:2.3e-05:1.2e-06:4.2e+03:6.6e+03
chr2	118300000	118400000	Pak6:-100Kb:2.3e-05:1.2e-06:4.2e+03:6.6e+03
chr2	118400000	118500000	Bmf:100Kb:6.7e-05:3.5e-06:4.2e+03:6.6e+03
chr2	118400000	118500000	Srp14:100Kb:6.7e-05:3.5e-06:4.2e+03:6.6e+03
chr2	118500000	118600000	Bahd1:-200Kb:2.8e-05:1.6e-06:2.7e+03:5.1e+03
chr2	118500000	118600000	Chst14:-200Kb:2.8e-05:1.6e-06:2.7e+03:5.1e+03
chr2	118700000	118800000	5430417L22Rik:200Kb:2.2e-05:1.2e-06:2.7e+03:5.1e+03
chr2	118700000	118800000	A430105I19Rik:200Kb:2.2e-05:1.2e-06:2.7e+03:5.1e+03
chr2	118700000	118800000	Ankrd63:200Kb:2.2e-05:1.2e-06:2.7e+03:5.1e+03
chr2	118700000	118800000	Phgr1:200Kb:2.2e-05:1.2e-06:2.7e+03:5.1e+03
chr2	118700000	118800000	Plcb2:200Kb:2.2e-05:1.2e-06:2.7e+03:5.1e+03
chr2	119200000	119300000	Chac1:100Kb:1.7e-07:9.1e-09:4.4e+03:7.1e+03
chr2	119200000	119300000	Dll4:100Kb:1.7e-07:9.1e-09:4.4e+03:7.1e+03
chr2	119200000	119300000	Gm14207:100Kb:1.7e-07:9.1e-09:4.4e+03:7.1e+03
chr2	119200000	119300000	Vps18:100Kb:1.7e-07:9.1e-09:4.4e+03:7.1e+03
chr2	150900000	151000000	4930442J19Rik:-200Kb:2.8e-06:3e-07:2.6e+03:8.7e+03
chr2	151100000	151200000	Gm14151:200Kb:5.5e-06:3.1e-07:2.6e+03:8.7e+03
chr2	151200000	151300000	4930442J19Rik:100Kb:6.7e-13:3.6e-14:4.2e+03:1.3e+04
chr2	155300000	155400000	Gss:-100Kb:3.2e-07:1.8e-08:4.3e+03:7.2e+03
chr2	155300000	155400000	Mir499:-100Kb:3.2e-07:1.8e-08:4.3e+03:7.2e+03
chr2	155300000	155400000	Myh7b:-100Kb:3.2e-07:1.8e-08:4.3e+03:7.2e+03
chr2	155400000	155500000	4930471I20Rik:100Kb:2.6e-07:1.3e-08:4.3e+03:7.2e+03
chr2	155400000	155500000	Acss2:100Kb:2.6e-07:1.3e-08:4.3e+03:7.2e+03
chr2	155400000	155500000	Ggt7:100Kb:2.6e-07:1.3e-08:4.3e+03:7.2e+03
chr2	157100000	157200000	Blcap:-200Kb:8.4e-05:9.3e-06:3e+03:5.6e+03
chr2	157100000	157200000	Nnat:-200Kb:8.4e-05:9.3e-06:3e+03:5.6e+03
chr2	157200000	157300000	Blcap:-100Kb:8.4e-05:7.5e-06:4.7e+03:7.3e+03
chr2	157200000	157300000	Nnat:-100Kb:8.4e-05:7.5e-06:4.7e+03:7.3e+03
chr2	158500000	158600000	Dhx35:-100Kb:3e-07:1.6e-08:3.2e+03:5.4e+03
chr2	158600000	158700000	Fam83d:100Kb:5.4e-07:2.9e-08:3.2e+03:5.4e+03
chr2	165600000	165700000	Zmynd8:-100Kb:9.7e-05:5e-06:5.8e+03:9.4e+03
chr2	170000000	170100000	1700040N02Rik:-100Kb:8.1e-07:4.7e-08:4.2e+03:6.9e+03
chr2	176900000	177000000	Gm14405:100Kb:1.1e-06:5.8e-08:7.8e+02:6.1e+03
chr2	177000000	177100000	Gm14403:-200Kb:4.6e-11:2.5e-12:8.9e+02:8.2e+03
chr2	177000000	177100000	Gm14420:-200Kb:4.6e-11:2.5e-12:8.9e+02:8.2e+03
chr2	177200000	177300000	Etohi1:-500Kb:4.6e-05:2.5e-06:3.1e+02:5.2e+03
chr2	177700000	177800000	Gm14403:500Kb:1.4e-05:1.5e-06:3.1e+02:5.2e+03
chr2	177700000	177800000	Gm14420:500Kb:1.4e-05:1.5e-06:3.1e+02:5.2e+03
chr3	15300000	15400000	Sirpb1a:-100Kb:6e-14:3.3e-15:2.6e+03:8.4e+03
chr3	15400000	15500000	Gm9733:100Kb:6.4e-14:3.3e-15:2.6e+03:8.4e+03
chr3	15400000	15500000	LOC100038947:-300Kb:3.6e-06:2.2e-07:1.4e+03:5e+03
chr3	15600000	15700000	LOC100038947:-100Kb:6.5e-06:7.9e-07:2.6e+03:6e+03
chr3	15700000	15800000	Sirpb1a:300Kb:4.8e-06:5.3e-07:1.4e+03:5e+03
chr3	37800000	37900000	Spry1:300Kb:1.6e-06:1.2e-07:1.6e+03:4.1e+03
chr3	38100000	38200000	Fat4:-600Kb:2.5e-06:1.5e-07:1.1e+03:3e+03
chr3	52700000	52800000	Nhlrc3:-500Kb:8.7e-05:1e-05:1.4e+03:3e+03
chr3	52700000	52800000	Proser1:-500Kb:8.7e-05:1e-05:1.4e+03:3e+03
chr3	52700000	52800000	Stoml3:-500Kb:8.7e-05:1e-05:1.4e+03:3e+03
chr3	52800000	52900000	Nhlrc3:-400Kb:3.5e-07:2e-08:1.6e+03:3.7e+03
chr3	52800000	52900000	Proser1:-400Kb:3.5e-07:2e-08:1.6e+03:3.7e+03
chr3	52800000	52900000	Stoml3:-400Kb:3.5e-07:2e-08:1.6e+03:3.7e+03
chr3	53200000	53300000	Cog6:400Kb:2.5e-05:1.4e-06:1.6e+03:3.7e+03
chr3	53200000	53300000	Lhfp:400Kb:2.5e-05:1.4e-06:1.6e+03:3.7e+03
chr3	81800000	81900000	Map9:-300Kb:2.5e-05:1.6e-06:1.4e+03:3e+03
chr3	93500000	93600000	Tdpoz1:100Kb:0:0:1.8e+03:1.2e+04
chr3	93500000	93600000	Tdpoz2:100Kb:0:0:1.8e+03:1.2e+04
chr3	96100000	96200000	Gm15441:-200Kb:1.1e-05:6.2e-07:3.5e+03:7.1e+03
chr3	96100000	96200000	Hfe2:-200Kb:1.1e-05:6.2e-07:3.5e+03:7.1e+03
chr3	96100000	96200000	Polr3gl:-200Kb:1.1e-05:6.2e-07:3.5e+03:7.1e+03
chr3	96100000	96200000	Txnip:-200Kb:1.1e-05:6.2e-07:3.5e+03:7.1e+03
chr3	119800000	119900000	Ptbp2:400Kb:8e-08:4.6e-09:1.2e+03:3e+03
chr3	127300000	127400000	Alpk1:-100Kb:1.9e-12:1e-13:3.5e+03:7.9e+03
chr3	127300000	127400000	Tifa:-100Kb:1.9e-12:1e-13:3.5e+03:7.9e+03
chr3	127400000	127500000	Neurog2:100Kb:3.4e-12:1.7e-13:3.5e+03:7.9e+03
chr3	130400000	130500000	Hadh:-500Kb:5.4e-06:3.1e-07:1.4e+03:4.4e+03
chr3	130900000	131000000	Ostc:500Kb:7.7e-05:4.1e-06:1.4e+03:4.4e+03
chr3	130900000	131000000	Rpl34-ps1:500Kb:7.7e-05:4.1e-06:1.4e+03:4.4e+03
chr3	130900000	131000000	Rpl34:500Kb:7.7e-05:4.1e-06:1.4e+03:4.4e+03
chr4	3000000	3100000	Vmn1r3:-100Kb:0:0:0:9.5e+03
chr4	3100000	3200000	Vmn1r2:100Kb:0:0:0:9.5e+03
chr4	8700000	8800000	Chd7:100Kb:7.6e-05:4.8e-06:3e+03:5.6e+03
chr4	21600000	21700000	4930528A17Rik:-100Kb:1.8e-09:9.1e-11:2.5e+03:4.5e+03
chr4	21600000	21700000	Sfrs18:-100Kb:1.8e-09:9.1e-11:2.5e+03:4.5e+03
chr4	21600000	21700000	Usp45:-100Kb:1.8e-09:9.1e-11:2.5e+03:4.5e+03
chr4	21700000	21800000	Ccnc:100Kb:6.4e-10:3.6e-11:2.5e+03:4.5e+03
chr4	21700000	21800000	Prdm13:100Kb:6.4e-10:3.6e-11:2.5e+03:4.5e+03
chr4	21700000	21800000	Tstd3:100Kb:6.4e-10:3.6e-11:2.5e+03:4.5e+03
chr4	41400000	41500000	Arid3c:-200Kb:0:0:3.2e+03:7.5e+03
chr4	41400000	41500000	Cntfr:-200Kb:0:0:3.2e+03:7.5e+03
chr4	41400000	41500000	Dctn3:-200Kb:0:0:3.2e+03:7.5e+03
chr4	41400000	41500000	Rpp25l:-200Kb:0:0:3.2e+03:7.5e+03
chr4	41400000	41500000	Sigmar1:-200Kb:0:0:3.2e+03:7.5e+03
chr4	41500000	41600000	Arid3c:-100Kb:3.7e-05:4.4e-06:5.6e+03:7.9e+03
chr4	41500000	41600000	Cntfr:-100Kb:3.7e-05:4.4e-06:5.6e+03:7.9e+03
chr4	41500000	41600000	Dctn3:-100Kb:3.7e-05:4.4e-06:5.6e+03:7.9e+03
chr4	41500000	41600000	Rpp25l:-100Kb:3.7e-05:4.4e-06:5.6e+03:7.9e+03
chr4	41500000	41600000	Sigmar1:-100Kb:3.7e-05:4.4e-06:5.6e+03:7.9e+03
chr4	41600000	41700000	1110017D15Rik:200Kb:3.9e-15:2.2e-16:3.2e+03:7.5e+03
chr4	41600000	41700000	1700066J24Rik:200Kb:3.9e-15:2.2e-16:3.2e+03:7.5e+03
chr4	41600000	41700000	AI464131:200Kb:3.9e-15:2.2e-16:3.2e+03:7.5e+03
chr4	41600000	41700000	Kif24:200Kb:3.9e-15:2.2e-16:3.2e+03:7.5e+03
chr4	41600000	41700000	Nudt2:200Kb:3.9e-15:2.2e-16:3.2e+03:7.5e+03
chr4	43000000	43100000	Cd72:-400Kb:1.5e-09:7.7e-11:1.4e+03:6e+03
chr4	43000000	43100000	Fam166b:-400Kb:1.5e-09:7.7e-11:1.4e+03:6e+03
chr4	43000000	43100000	Sit1:-400Kb:1.5e-09:7.7e-11:1.4e+03:6e+03
chr4	43000000	43100000	Tesk1:-400Kb:1.5e-09:7.7e-11:1.4e+03:6e+03
chr4	43400000	43500000	Fam214b:400Kb:3.5e-12:2.1e-13:1.4e+03:6e+03
chr4	43400000	43500000	Fancg:400Kb:3.5e-12:2.1e-13:1.4e+03:6e+03
chr4	43400000	43500000	Pigo:400Kb:3.5e-12:2.1e-13:1.4e+03:6e+03
chr4	43400000	43500000	Stoml2:400Kb:3.5e-12:2.1e-13:1.4e+03:6e+03
chr4	43400000	43500000	Unc13b:400Kb:3.5e-12:2.1e-13:1.4e+03:6e+03
chr4	43400000	43500000	Vcp:400Kb:3.5e-12:2.1e-13:1.4e+03:6e+03
chr4	60500000	60600000	Mup17:-700Kb:2.3e-13:1.2e-14:2.7e+02:6.4e+03
chr4	60500000	60600000	Mup19:-900Kb:1.1e-07:6.3e-09:2.6e+02:5.1e+03
chr4	60500000	60600000	Mup5:-900Kb:1.1e-07:6.3e-09:2.6e+02:5.1e+03
chr4	60500000	60600000	Mup6:500Kb:3.4e-11:2.1e-12:2.8e+02:3.1e+03
chr4	60500000	60600000	Mup7:500Kb:3.4e-11:2.1e-12:2.8e+02:3.1e+03
chr4	61200000	61300000	Mup10:700Kb:3.7e-15:2.2e-16:2.7e+02:6.4e+03
chr4	61200000	61300000	Mup1:700Kb:3.7e-15:2.2e-16:2.7e+02:6.4e+03
chr4	61400000	61500000	Mup10:900Kb:4.8e-10:5.7e-11:2.6e+02:5.1e+03
chr4	61400000	61500000	Mup1:900Kb:4.8e-10:5.7e-11:2.6e+02:5.1e+03
chr4	61700000	61800000	Mup21:-100Kb:6e-07:3.4e-08:3.8e+02:3.7e+03
chr4	61700000	61800000	Zfp37:-100Kb:6e-07:3.4e-08:3.8e+02:3.7e+03
chr4	61800000	61900000	Mup20:100Kb:5.2e-07:2.8e-08:3.8e+02:3.7e+03
chr4	61800000	61900000	Mup3:100Kb:5.2e-07:2.8e-08:3.8e+02:3.7e+03
chr4	61900000	62000000	Mup21:100Kb:3.8e-05:4.4e-06:3.8e+02:3.1e+03
chr4	61900000	62000000	Zfp37:100Kb:3.8e-05:4.4e-06:3.8e+02:3.1e+03
chr4	71700000	71800000	C630043F03Rik:-100Kb:6.8e-12:4.9e-13:2.4e+03:4.8e+03
chr4	71700000	71800000	Tle1:-100Kb:6.8e-12:4.9e-13:2.4e+03:4.8e+03
chr4	73300000	73400000	2310002L09Rik:-200Kb:8.3e-06:4.7e-07:1.6e+03:3.4e+03
chr4	73300000	73400000	Gm11756:-200Kb:8.3e-06:4.7e-07:1.6e+03:3.4e+03
chr4	73300000	73400000	Gm11757:-200Kb:8.3e-06:4.7e-07:1.6e+03:3.4e+03
chr4	73300000	73400000	Gm11758:-200Kb:8.3e-06:4.7e-07:1.6e+03:3.4e+03
chr4	73300000	73400000	Gm13871:-200Kb:8.3e-06:4.7e-07:1.6e+03:3.4e+03
chr4	73500000	73600000	Gm428:200Kb:6.6e-06:3.7e-07:1.6e+03:3.4e+03
chr4	104900000	105000000	Ppap2b:100Kb:2.6e-05:2.2e-06:2.7e+03:4.9e+03
chr4	106500000	106600000	Cdcp2:-200Kb:1.2e-05:6.4e-07:3e+03:6.3e+03
chr4	106500000	106600000	Cyb5rl:-200Kb:1.2e-05:6.4e-07:3e+03:6.3e+03
chr4	106500000	106600000	Ldlrad1:-300Kb:7.7e-05:4.4e-06:2.3e+03:5.3e+03
chr4	106500000	106600000	Mrpl37:-200Kb:1.2e-05:6.4e-07:3e+03:6.3e+03
chr4	106500000	106600000	Tceanc2:-300Kb:7.7e-05:4.4e-06:2.3e+03:5.3e+03
chr4	106500000	106600000	Tmem59:-300Kb:7.7e-05:4.4e-06:2.3e+03:5.3e+03
chr4	106700000	106800000	Ssbp3:200Kb:3.2e-06:1.9e-07:3e+03:6.3e+03
chr4	106800000	106900000	Ssbp3:300Kb:1e-05:1.2e-06:2.3e+03:5.3e+03
chr4	112200000	112300000	Skint4:500Kb:9.5e-14:4.9e-15:1.1e+03:8.1e+03
chr4	112900000	113000000	Skint5:-700Kb:5e-07:2.5e-08:9.4e+02:4.1e+04
chr4	113600000	113700000	Skint6:700Kb:3.1e-06:1.6e-07:9.4e+02:4.1e+04
chr4	114300000	114400000	9130206I24Rik:-200Kb:1.2e-08:7.3e-10:2.1e+03:5.3e+03
chr4	114300000	114400000	Foxd2:-200Kb:1.2e-08:7.3e-10:2.1e+03:5.3e+03
chr4	114300000	114400000	Foxe3:-200Kb:1.2e-08:7.3e-10:2.1e+03:5.3e+03
chr4	126500000	126600000	5730409E04Rik:300Kb:1.1e-05:6.7e-07:2e+03:4.9e+03
chr4	126500000	126600000	Clspn:300Kb:1.1e-05:6.7e-07:2e+03:4.9e+03
chr4	126500000	126600000	Eif2c4:300Kb:1.1e-05:6.7e-07:2e+03:4.9e+03
chr4	132500000	132600000	Sytl1:-300Kb:2.7e-05:1.4e-06:2.5e+03:6e+03
chr4	132500000	132600000	Tmem222:-300Kb:2.7e-05:1.4e-06:2.5e+03:6e+03
chr4	132500000	132600000	Wdtc1:-300Kb:2.7e-05:1.4e-06:2.5e+03:6e+03
chr4	132800000	132900000	Ahdc1:300Kb:1.8e-05:1.2e-06:2.5e+03:6e+03
chr4	132800000	132900000	Fgr:300Kb:1.8e-05:1.2e-06:2.5e+03:6e+03
chr4	133200000	133300000	Arid1a:-100Kb:9.5e-05:5e-06:5.9e+03:9.3e+03
chr4	133300000	133400000	Pigv:100Kb:7e-05:3.5e-06:5.9e+03:9.3e+03
chr4	140600000	140700000	Arhgef19:-100Kb:1.2e-05:6.7e-07:1.2e+02:4.7e+03
chr4	140600000	140700000	Fbxo42:-100Kb:1.2e-05:6.7e-07:1.2e+02:4.7e+03
chr4	140600000	140700000	Rsg1:-100Kb:1.2e-05:6.7e-07:1.2e+02:4.7e+03
chr4	140700000	140800000	Crocc:100Kb:1.3e-05:7.8e-07:1.2e+02:4.7e+03
chr4	140700000	140800000	Necap2:100Kb:1.3e-05:7.8e-07:1.2e+02:4.7e+03
chr4	140700000	140800000	Spata21:100Kb:1.3e-05:7.8e-07:1.2e+02:4.7e+03
chr4	140700000	140800000	Szrd1:100Kb:1.3e-05:7.8e-07:1.2e+02:4.7e+03
chr4	143100000	143200000	Gm13109:-400Kb:0:0:1.7e+03:3e+04
chr4	143100000	143200000	Pramef17:-400Kb:0:0:1.7e+03:3e+04
chr4	143500000	143600000	BC080695:400Kb:0:0:1.7e+03:3e+04
chr4	143500000	143600000	Gm13040:400Kb:0:0:1.7e+03:3e+04
chr4	143500000	143600000	Gm13043:400Kb:0:0:1.7e+03:3e+04
chr4	143500000	143600000	Gm13057:400Kb:0:0:1.7e+03:3e+04
chr4	143600000	143700000	C87977:-200Kb:0:0:3e+03:3.4e+04
chr4	143600000	143700000	Pramel5:-200Kb:0:0:3e+03:3.4e+04
chr4	143800000	143900000	Gm13102:200Kb:0:0:3e+03:3.4e+04
chr4	143800000	143900000	Pramel4:200Kb:0:0:3e+03:3.4e+04
chr4	145000000	145100000	Gm13034:-1000Kb:4.4e-08:2.5e-09:8e+02:1.1e+04
chr4	145000000	145100000	Gm13051:-1000Kb:4.4e-08:2.5e-09:8e+02:1.1e+04
chr4	145100000	145200000	Smarca5-ps:100Kb:1.8e-06:2e-07:3.2e+02:5.1e+03
chr4	146000000	146100000	Smarca5-ps:1000Kb:0:0:8e+02:1.1e+04
chr4	146600000	146700000	Gm13034:600Kb:1.6e-07:1.9e-08:6.5e+02:9.9e+03
chr4	146600000	146700000	Gm13051:600Kb:1.6e-07:1.9e-08:6.5e+02:9.9e+03
chr4	146700000	146800000	Zfp600:600Kb:8.8e-07:4.7e-08:6.5e+02:9e+03
chr4	147200000	147300000	2510039O18Rik:-100Kb:9.3e-05:4.7e-06:2.5e+02:4.3e+03
chr4	147200000	147300000	Nppa:-100Kb:9.3e-05:4.7e-06:2.5e+02:4.3e+03
chr4	147200000	147300000	Nppb:-100Kb:9.3e-05:4.7e-06:2.5e+02:4.3e+03
chr4	147200000	147300000	Plod1:-100Kb:9.3e-05:4.7e-06:2.5e+02:4.3e+03
chr4	147300000	147400000	Fv1:100Kb:4e-05:2.5e-06:2.5e+02:4.3e+03
chr4	147300000	147400000	Mfn2:100Kb:4e-05:2.5e-06:2.5e+02:4.3e+03
chr4	147300000	147400000	Miip:100Kb:4e-05:2.5e-06:2.5e+02:4.3e+03
chr4	147300000	147400000	Zfp933:100Kb:4e-05:2.5e-06:2.5e+02:4.3e+03
chr4	154200000	154300000	Morn1:-200Kb:4.5e-05:2.4e-06:3.9e+03:7.4e+03
chr4	154200000	154300000	Pex10:-200Kb:4.5e-05:2.4e-06:3.9e+03:7.4e+03
chr4	154200000	154300000	Rer1:-200Kb:4.5e-05:2.4e-06:3.9e+03:7.4e+03
chr4	154300000	154400000	Fam213b:100Kb:8.2e-05:1e-05:6.4e+03:1e+04
chr4	154300000	154400000	Mmel1:100Kb:8.2e-05:1e-05:6.4e+03:1e+04
chr4	154300000	154400000	Ttc34:100Kb:8.2e-05:1e-05:6.4e+03:1e+04
chr4	154400000	154500000	Fam213b:200Kb:8.2e-05:9.4e-06:3.9e+03:7.4e+03
chr4	154400000	154500000	Mmel1:200Kb:8.2e-05:9.4e-06:3.9e+03:7.4e+03
chr4	154400000	154500000	Ttc34:200Kb:8.2e-05:9.4e-06:3.9e+03:7.4e+03
chr5	10700000	10800000	Gm6455:-100Kb:9.9e-05:5.2e-06:2.3e+03:4.9e+03
chr5	14900000	15000000	4930572O03Rik:-200Kb:0:0:1.6e+03:1.1e+04
chr5	14900000	15000000	Gm17019:-100Kb:2.3e-08:1.2e-09:3.4e+03:9.4e+03
chr5	14900000	15000000	Speer4d:-200Kb:0:0:1.6e+03:1.1e+04
chr5	14900000	15000000	Speer7-ps1:-200Kb:0:0:1.6e+03:1.1e+04
chr5	15000000	15100000	Gm9758:100Kb:1.1e-08:1.2e-09:3.4e+03:9.4e+03
chr5	15000000	15100000	Speer4e:100Kb:1.1e-08:1.2e-09:3.4e+03:9.4e+03
chr5	15000000	15100000	Speer8-ps1:100Kb:1.1e-08:1.2e-09:3.4e+03:9.4e+03
chr5	15100000	15200000	Gm9758:200Kb:0:0:1.6e+03:1.1e+04
chr5	15100000	15200000	Speer4e:200Kb:0:0:1.6e+03:1.1e+04
chr5	15100000	15200000	Speer8-ps1:200Kb:0:0:1.6e+03:1.1e+04
chr5	28400000	28500000	Cnpy1:-100Kb:6.1e-08:3.1e-09:3.7e+03:7e+03
chr5	28500000	28600000	En2:100Kb:5.2e-09:3e-10:3.7e+03:7e+03
chr5	31800000	31900000	Fosl2:-600Kb:1.1e-07:6.6e-09:1.1e+03:4.8e+03
chr5	32400000	32500000	Slc4a1ap:600Kb:2.7e-06:1.5e-07:1.1e+03:4.8e+03
chr5	32400000	32500000	Supt7l:600Kb:2.7e-06:1.5e-07:1.1e+03:4.8e+03
chr5	35200000	35300000	Dok7:-100Kb:3.4e-05:1.8e-06:4.5e+03:6.4e+03
chr5	35200000	35300000	Hgfac:-100Kb:3.4e-05:1.8e-06:4.5e+03:6.4e+03
chr5	35200000	35300000	Mir3097:-100Kb:3.4e-05:1.8e-06:4.5e+03:6.4e+03
chr5	35300000	35400000	Msantd1:100Kb:3.3e-05:1.7e-06:4.5e+03:6.4e+03
chr5	35300000	35400000	Rgs12:100Kb:3.3e-05:1.7e-06:4.5e+03:6.4e+03
chr5	39100000	39200000	Hs3st1:-900Kb:4e-10:2.6e-11:7.2e+02:3e+03
chr5	52900000	53000000	9230114K14Rik:400Kb:2.9e-05:1.8e-06:1.2e+03:2.9e+03
chr5	52900000	53000000	Dhx15:400Kb:2.9e-05:1.8e-06:1.2e+03:2.9e+03
chr5	53700000	53800000	Rbpj:-200Kb:3.2e-06:1.7e-07:1.7e+03:3.9e+03
chr5	58400000	58500000	4932441J04Rik:300Kb:4.8e-05:3.3e-06:1.2e+03:2.5e+03
chr5	58400000	58500000	Pcdh7:300Kb:4.8e-05:3.3e-06:1.2e+03:2.5e+03
chr5	77400000	77500000	Rest:-200Kb:7.1e-05:3.9e-06:2.3e+03:4e+03
chr5	77400000	77500000	Spink2:-200Kb:7.1e-05:3.9e-06:2.3e+03:4e+03
chr5	77600000	77700000	1700023E05Rik:200Kb:2.4e-05:1.3e-06:2.3e+03:4e+03
chr5	77600000	77700000	1700112J05Rik:200Kb:2.4e-05:1.3e-06:2.3e+03:4e+03
chr5	77600000	77700000	Arl9:200Kb:2.4e-05:1.3e-06:2.3e+03:4e+03
chr5	77600000	77700000	Srp72:200Kb:2.4e-05:1.3e-06:2.3e+03:4e+03
chr5	87700000	87800000	Ugt2b38:-100Kb:1.2e-05:6.3e-07:3e+03:4.9e+03
chr5	87800000	87900000	Ugt2a3:100Kb:5.2e-06:2.7e-07:3e+03:4.9e+03
chr5	93300000	93400000	Ccdc158:200Kb:2e-07:1.2e-08:2.3e+03:5.2e+03
chr5	93300000	93400000	Shroom3:200Kb:2e-07:1.2e-08:2.3e+03:5.2e+03
chr5	93800000	93900000	C87414:-300Kb:2.7e-09:1.5e-10:0:2.8e+03
chr5	96200000	96300000	Cxcl13:-100Kb:1.8e-15:1.1e-16:3.2e+02:4.3e+03
chr5	96400000	96500000	Cxcl13:100Kb:1.8e-06:2.1e-07:3.2e+02:2.8e+03
chr5	111600000	111700000	Chek2:400Kb:3.7e-06:1.9e-07:2.1e+03:5.6e+03
chr5	111600000	111700000	Hscb:400Kb:3.7e-06:1.9e-07:2.1e+03:5.6e+03
chr5	111600000	111700000	Pus1:400Kb:3.7e-06:1.9e-07:2.1e+03:5.6e+03
chr5	111600000	111700000	Ulk1:400Kb:3.7e-06:1.9e-07:2.1e+03:5.6e+03
chr5	116000000	116100000	Ccdc64:-100Kb:6.4e-06:3.5e-07:9e+02:4.4e+03
chr5	116100000	116200000	1110006O24Rik:100Kb:7.1e-06:4.1e-07:9e+02:4.4e+03
chr5	116100000	116200000	Gcn1l1:100Kb:7.1e-06:4.1e-07:9e+02:4.4e+03
chr5	116100000	116200000	Rab35:100Kb:7.1e-06:4.1e-07:9e+02:4.4e+03
chr5	116100000	116200000	Rplp0:100Kb:7.1e-06:4.1e-07:9e+02:4.4e+03
chr5	120700000	120800000	Lhx5:-100Kb:2.4e-05:1.3e-06:4.6e+03:9.2e+03
chr5	123500000	123600000	Hpd:-100Kb:4.5e-05:2.6e-06:5.7e+03:8e+03
chr5	123500000	123600000	Psmd9:-100Kb:4.5e-05:2.6e-06:5.7e+03:8e+03
chr5	123600000	123700000	Rhof:100Kb:4.8e-05:2.9e-06:5.7e+03:8e+03
chr5	123600000	123700000	Setd1b:100Kb:4.8e-05:2.9e-06:5.7e+03:8e+03
chr5	123600000	123700000	Tmem120b:100Kb:4.8e-05:2.9e-06:5.7e+03:8e+03
chr5	131300000	131400000	Sbds:600Kb:3.3e-06:1.9e-07:1.2e+03:3.3e+03
chr5	131300000	131400000	Tyw1:600Kb:3.3e-06:1.9e-07:1.2e+03:3.3e+03
chr5	134500000	134600000	Gtf2ird2:-100Kb:7.5e-07:4e-08:6.3e+02:3.3e+03
chr5	134500000	134600000	Wbscr16:-100Kb:7.5e-07:4e-08:6.3e+02:3.3e+03
chr5	134600000	134700000	Gatsl2:100Kb:3.3e-07:1.9e-08:6.3e+02:3.3e+03
chr5	141000000	141100000	Baat1:-100Kb:9e-05:5.1e-06:4e+03:9.7e+03
chr5	141000000	141100000	Brat1:-100Kb:9e-05:5.1e-06:4e+03:9.7e+03
chr5	141000000	141100000	Iqce:-100Kb:9e-05:5.1e-06:4e+03:9.7e+03
chr5	141000000	141100000	Ttyh3:-100Kb:9e-05:5.1e-06:4e+03:9.7e+03
chr5	146300000	146400000	Cyp3a41a:-200Kb:6.2e-08:3.3e-09:3.1e+03:9.5e+03
chr5	146500000	146600000	Cyp3a41b:200Kb:4.4e-08:2.4e-09:3.1e+03:9.5e+03
chr5	147900000	148000000	2210019I11Rik:-100Kb:3.8e-07:2.4e-08:3.9e+03:7.3e+03
chr5	147900000	148000000	Gsx1:-100Kb:3.8e-07:2.4e-08:3.9e+03:7.3e+03
chr5	147900000	148000000	Pdx1:-100Kb:3.8e-07:2.4e-08:3.9e+03:7.3e+03
chr5	150100000	150200000	Gm15408:300Kb:2e-06:1.2e-07:2e+03:4.7e+03
chr5	150100000	150200000	Hmgb1:300Kb:2e-06:1.2e-07:2e+03:4.7e+03
chr6	3000000	3100000	Samd9l:-300Kb:1.7e-08:9.5e-10:47:2.3e+03
chr6	3100000	3200000	Gm8579:-100Kb:6.5e-08:3.5e-09:1.1e+02:2.2e+03
chr6	23300000	23400000	Fezf1:200Kb:3.1e-06:1.8e-07:1.8e+03:3.8e+03
chr6	30400000	30500000	Cpa1:-100Kb:4.6e-05:5.2e-06:4.8e+03:8.3e+03
chr6	30400000	30500000	Cpa4:-100Kb:4.6e-05:5.2e-06:4.8e+03:8.3e+03
chr6	30400000	30500000	Cpa5:-100Kb:4.6e-05:5.2e-06:4.8e+03:8.3e+03
chr6	30400000	30500000	Mest:-200Kb:2.5e-08:1.3e-09:2.9e+03:7.8e+03
chr6	30400000	30500000	Mir335:-200Kb:2.5e-08:1.3e-09:2.9e+03:7.8e+03
chr6	30400000	30500000	Tsga14:-200Kb:2.5e-08:1.3e-09:2.9e+03:7.8e+03
chr6	30500000	30600000	1700025E21Rik:100Kb:1.9e-05:2.5e-06:4.8e+03:8.3e+03
chr6	30500000	30600000	Cpa2:100Kb:1.9e-05:2.5e-06:4.8e+03:8.3e+03
chr6	30500000	30600000	Mest:-100Kb:3e-07:3.2e-08:4.8e+03:9.1e+03
chr6	30500000	30600000	Mir335:-100Kb:3e-07:3.2e-08:4.8e+03:9.1e+03
chr6	30500000	30600000	Tmem209:100Kb:1.9e-05:2.5e-06:4.8e+03:8.3e+03
chr6	30500000	30600000	Tsga14:-100Kb:3e-07:3.2e-08:4.8e+03:9.1e+03
chr6	30600000	30700000	1700025E21Rik:200Kb:7e-09:4.6e-10:2.9e+03:7.8e+03
chr6	30600000	30700000	Cpa1:100Kb:6.2e-07:3.5e-08:4.8e+03:9.1e+03
chr6	30600000	30700000	Cpa2:200Kb:7e-09:4.6e-10:2.9e+03:7.8e+03
chr6	30600000	30700000	Cpa4:100Kb:6.2e-07:3.5e-08:4.8e+03:9.1e+03
chr6	30600000	30700000	Cpa5:100Kb:6.2e-07:3.5e-08:4.8e+03:9.1e+03
chr6	30600000	30700000	Tmem209:200Kb:7e-09:4.6e-10:2.9e+03:7.8e+03
chr6	49000000	49100000	Igf2bp3:-100Kb:9.2e-07:5.2e-08:3.3e+03:5.5e+03
chr6	49100000	49200000	Malsu1:100Kb:2.8e-06:1.6e-07:3.3e+03:5.5e+03
chr6	51100000	51200000	2700086A05Rik:-1000Kb:8.6e-10:6.5e-11:8.1e+02:7.5e+03
chr6	51100000	51200000	Hoxa10:-1000Kb:8.6e-10:6.5e-11:8.1e+02:7.5e+03
chr6	51100000	51200000	Hoxa11:-1000Kb:8.6e-10:6.5e-11:8.1e+02:7.5e+03
chr6	51100000	51200000	Hoxa11as:-1000Kb:8.6e-10:6.5e-11:8.1e+02:7.5e+03
chr6	51100000	51200000	Hoxa1:-1000Kb:8.6e-10:6.5e-11:8.1e+02:7.5e+03
chr6	51100000	51200000	Hoxa2:-1000Kb:8.6e-10:6.5e-11:8.1e+02:7.5e+03
chr6	51100000	51200000	Hoxa3:-1000Kb:8.6e-10:6.5e-11:8.1e+02:7.5e+03
chr6	51100000	51200000	Hoxa4:-1000Kb:8.6e-10:6.5e-11:8.1e+02:7.5e+03
chr6	51100000	51200000	Hoxa5:-1000Kb:8.6e-10:6.5e-11:8.1e+02:7.5e+03
chr6	51100000	51200000	Hoxa6:-1000Kb:8.6e-10:6.5e-11:8.1e+02:7.5e+03
chr6	51100000	51200000	Hoxa7:-1000Kb:8.6e-10:6.5e-11:8.1e+02:7.5e+03
chr6	51100000	51200000	Hoxa9:-1000Kb:8.6e-10:6.5e-11:8.1e+02:7.5e+03
chr6	51100000	51200000	Mir196b:-1000Kb:8.6e-10:6.5e-11:8.1e+02:7.5e+03
chr6	51100000	51200000	Mira:-1000Kb:8.6e-10:6.5e-11:8.1e+02:7.5e+03
chr6	51800000	51900000	2700086A05Rik:-300Kb:8e-06:2.4e-06:2e+03:6.8e+03
chr6	51800000	51900000	Hoxa10:-300Kb:8e-06:2.4e-06:2e+03:6.8e+03
chr6	51800000	51900000	Hoxa11:-300Kb:8e-06:2.4e-06:2e+03:6.8e+03
chr6	51800000	51900000	Hoxa11as:-300Kb:8e-06:2.4e-06:2e+03:6.8e+03
chr6	51800000	51900000	Hoxa1:-300Kb:8e-06:2.4e-06:2e+03:6.8e+03
chr6	51800000	51900000	Hoxa2:-300Kb:8e-06:2.4e-06:2e+03:6.8e+03
chr6	51800000	51900000	Hoxa3:-300Kb:8e-06:2.4e-06:2e+03:6.8e+03
chr6	51800000	51900000	Hoxa4:-300Kb:8e-06:2.4e-06:2e+03:6.8e+03
chr6	51800000	51900000	Hoxa5:-300Kb:8e-06:2.4e-06:2e+03:6.8e+03
chr6	51800000	51900000	Hoxa6:-300Kb:8e-06:2.4e-06:2e+03:6.8e+03
chr6	51800000	51900000	Hoxa7:-300Kb:8e-06:2.4e-06:2e+03:6.8e+03
chr6	51800000	51900000	Hoxa9:-300Kb:8e-06:2.4e-06:2e+03:6.8e+03
chr6	51800000	51900000	Mir196b:-300Kb:8e-06:2.4e-06:2e+03:6.8e+03
chr6	51800000	51900000	Mira:-300Kb:8e-06:2.4e-06:2e+03:6.8e+03
chr6	51900000	52000000	2700086A05Rik:-200Kb:2.9e-06:6.5e-07:2.6e+03:7.7e+03
chr6	51900000	52000000	Hoxa10:-200Kb:2.9e-06:6.5e-07:2.6e+03:7.7e+03
chr6	51900000	52000000	Hoxa11:-200Kb:2.9e-06:6.5e-07:2.6e+03:7.7e+03
chr6	51900000	52000000	Hoxa11as:-200Kb:2.9e-06:6.5e-07:2.6e+03:7.7e+03
chr6	51900000	52000000	Hoxa1:-200Kb:2.9e-06:6.5e-07:2.6e+03:7.7e+03
chr6	51900000	52000000	Hoxa2:-200Kb:2.9e-06:6.5e-07:2.6e+03:7.7e+03
chr6	51900000	52000000	Hoxa3:-200Kb:2.9e-06:6.5e-07:2.6e+03:7.7e+03
chr6	51900000	52000000	Hoxa4:-200Kb:2.9e-06:6.5e-07:2.6e+03:7.7e+03
chr6	51900000	52000000	Hoxa5:-200Kb:2.9e-06:6.5e-07:2.6e+03:7.7e+03
chr6	51900000	52000000	Hoxa6:-200Kb:2.9e-06:6.5e-07:2.6e+03:7.7e+03
chr6	51900000	52000000	Hoxa7:-200Kb:2.9e-06:6.5e-07:2.6e+03:7.7e+03
chr6	51900000	52000000	Hoxa9:-200Kb:2.9e-06:6.5e-07:2.6e+03:7.7e+03
chr6	51900000	52000000	Mir196b:-200Kb:2.9e-06:6.5e-07:2.6e+03:7.7e+03
chr6	51900000	52000000	Mira:-200Kb:2.9e-06:6.5e-07:2.6e+03:7.7e+03
chr6	52100000	52200000	5730457N03Rik:-100Kb:8e-08:5.1e-09:4e+03:9.1e+03
chr6	52100000	52200000	Evx1:-100Kb:8e-08:5.1e-09:4e+03:9.1e+03
chr6	52100000	52200000	Hoxa13:-100Kb:8e-08:5.1e-09:4e+03:9.1e+03
chr6	52100000	52200000	Skap2:200Kb:2.2e-05:1.1e-06:2.6e+03:7.7e+03
chr6	52200000	52300000	2700086A05Rik:100Kb:2.9e-06:4.8e-07:4e+03:9.1e+03
chr6	52200000	52300000	Hoxa10:100Kb:2.9e-06:4.8e-07:4e+03:9.1e+03
chr6	52200000	52300000	Hoxa11:100Kb:2.9e-06:4.8e-07:4e+03:9.1e+03
chr6	52200000	52300000	Hoxa11as:100Kb:2.9e-06:4.8e-07:4e+03:9.1e+03
chr6	52200000	52300000	Hoxa1:100Kb:2.9e-06:4.8e-07:4e+03:9.1e+03
chr6	52200000	52300000	Hoxa2:100Kb:2.9e-06:4.8e-07:4e+03:9.1e+03
chr6	52200000	52300000	Hoxa3:100Kb:2.9e-06:4.8e-07:4e+03:9.1e+03
chr6	52200000	52300000	Hoxa4:100Kb:2.9e-06:4.8e-07:4e+03:9.1e+03
chr6	52200000	52300000	Hoxa5:100Kb:2.9e-06:4.8e-07:4e+03:9.1e+03
chr6	52200000	52300000	Hoxa6:100Kb:2.9e-06:4.8e-07:4e+03:9.1e+03
chr6	52200000	52300000	Hoxa7:100Kb:2.9e-06:4.8e-07:4e+03:9.1e+03
chr6	52200000	52300000	Hoxa9:100Kb:2.9e-06:4.8e-07:4e+03:9.1e+03
chr6	52200000	52300000	Mir196b:100Kb:2.9e-06:4.8e-07:4e+03:9.1e+03
chr6	52200000	52300000	Mira:100Kb:2.9e-06:4.8e-07:4e+03:9.1e+03
chr6	54100000	54200000	Tril:400Kb:4.9e-05:2.7e-06:1.7e+03:4.4e+03
chr6	57300000	57400000	Vmn1r27:-800Kb:0:0:9e+02:5.4e+03
chr6	58100000	58200000	Vmn1r17:800Kb:0:0:9e+02:5.4e+03
chr6	58100000	58200000	Vmn1r18:800Kb:0:0:9e+02:5.4e+03
chr6	58100000	58200000	Vmn1r19:800Kb:0:0:9e+02:5.4e+03
chr6	58100000	58200000	Vmn1r20:800Kb:0:0:9e+02:5.4e+03
chr6	58100000	58200000	Vmn1r31:-300Kb:3.6e-05:2e-06:1.3e+03:3.1e+03
chr6	71800000	71900000	Atoh8:-300Kb:3.4e-06:1.9e-07:2e+03:4.9e+03
chr6	72100000	72200000	Polr1a:300Kb:8.1e-06:4.8e-07:2e+03:4.9e+03
chr6	72100000	72200000	Ptcd3:300Kb:8.1e-06:4.8e-07:2e+03:4.9e+03
chr6	83000000	83100000	1700003E16Rik:-100Kb:2.3e-07:1.3e-08:4e+03:7.4e+03
chr6	83000000	83100000	Dctn1:-100Kb:2.3e-07:1.3e-08:4e+03:7.4e+03
chr6	83000000	83100000	Slc4a5:-100Kb:2.3e-07:1.3e-08:4e+03:7.4e+03
chr6	83000000	83100000	Wdr54:-100Kb:2.3e-07:1.3e-08:4e+03:7.4e+03
chr6	83100000	83200000	Aup1:100Kb:3.9e-07:2.4e-08:4e+03:7.4e+03
chr6	83100000	83200000	Ccdc142:100Kb:3.9e-07:2.4e-08:4e+03:7.4e+03
chr6	83100000	83200000	Dqx1:100Kb:3.9e-07:2.4e-08:4e+03:7.4e+03
chr6	83100000	83200000	Htra2:100Kb:3.9e-07:2.4e-08:4e+03:7.4e+03
chr6	83100000	83200000	Ino80b:100Kb:3.9e-07:2.4e-08:4e+03:7.4e+03
chr6	83100000	83200000	Lbx2:100Kb:3.9e-07:2.4e-08:4e+03:7.4e+03
chr6	83100000	83200000	Mogs:100Kb:3.9e-07:2.4e-08:4e+03:7.4e+03
chr6	83100000	83200000	Mrpl53:100Kb:3.9e-07:2.4e-08:4e+03:7.4e+03
chr6	83100000	83200000	Pcgf1:100Kb:3.9e-07:2.4e-08:4e+03:7.4e+03
chr6	83100000	83200000	Rtkn:100Kb:3.9e-07:2.4e-08:4e+03:7.4e+03
chr6	83100000	83200000	Tlx2:100Kb:3.9e-07:2.4e-08:4e+03:7.4e+03
chr6	83100000	83200000	Wbp1:100Kb:3.9e-07:2.4e-08:4e+03:7.4e+03
chr6	83300000	83400000	Actg2:-100Kb:8.6e-05:4.5e-06:4e+03:6.6e+03
chr6	83300000	83400000	Dguok:-100Kb:8.6e-05:4.5e-06:4e+03:6.6e+03
chr6	86000000	86100000	C87436:-300Kb:4.7e-05:3.6e-06:1.7e+03:3.7e+03
chr6	86000000	86100000	Fam136a:-300Kb:4.7e-05:3.6e-06:1.7e+03:3.7e+03
chr6	86000000	86100000	Pcyox1:-300Kb:4.7e-05:3.6e-06:1.7e+03:3.7e+03
chr6	86000000	86100000	Snrpg:-300Kb:4.7e-05:3.6e-06:1.7e+03:3.7e+03
chr6	86000000	86100000	Tia1:-300Kb:4.7e-05:3.6e-06:1.7e+03:3.7e+03
chr6	86300000	86400000	1600020E01Rik:-100Kb:4.5e-05:2.3e-06:3.6e+03:5.5e+03
chr6	86300000	86400000	2310040G24Rik:-100Kb:4.5e-05:2.3e-06:3.6e+03:5.5e+03
chr6	86300000	86400000	Pcbp1:-100Kb:4.5e-05:2.3e-06:3.6e+03:5.5e+03
chr6	86400000	86500000	C87436:100Kb:4.9e-05:7.5e-06:3.6e+03:5.5e+03
chr6	86400000	86500000	Fam136a:100Kb:4.9e-05:7.5e-06:3.6e+03:5.5e+03
chr6	86400000	86500000	Pcyox1:100Kb:4.9e-05:7.5e-06:3.6e+03:5.5e+03
chr6	86400000	86500000	Snrpg:100Kb:4.9e-05:7.5e-06:3.6e+03:5.5e+03
chr6	86400000	86500000	Tia1:100Kb:4.9e-05:7.5e-06:3.6e+03:5.5e+03
chr6	108300000	108400000	0610040F04Rik:-300Kb:1.3e-05:8.3e-07:1.6e+03:3.8e+03
chr6	108300000	108400000	Bhlhe40:-300Kb:1.3e-05:8.3e-07:1.6e+03:3.8e+03
chr6	112300000	112400000	Cav3:-100Kb:4.8e-05:2.7e-06:6.6e+02:3.2e+03
chr6	112300000	112400000	Oxtr:-100Kb:4.8e-05:2.7e-06:6.6e+02:3.2e+03
chr6	112400000	112500000	Ssu2:100Kb:4.2e-05:2.2e-06:6.6e+02:3.2e+03
chr6	112700000	112800000	Thumpd3:-200Kb:4.1e-05:5.1e-06:2.4e+03:5e+03
chr6	112800000	112900000	Thumpd3:-100Kb:3.7e-05:2.3e-06:3.9e+03:6.5e+03
chr6	112900000	113000000	Srgap3:100Kb:4.2e-05:2.3e-06:3.9e+03:6.5e+03
chr6	124800000	124900000	Chd4:-200Kb:6.5e-05:8.3e-06:2.8e+03:6.4e+03
chr6	124800000	124900000	Iffo1:-200Kb:6.5e-05:8.3e-06:2.8e+03:6.4e+03
chr6	124800000	124900000	Lpar5:-200Kb:6.5e-05:8.3e-06:2.8e+03:6.4e+03
chr6	124800000	124900000	Nop2:-200Kb:6.5e-05:8.3e-06:2.8e+03:6.4e+03
chr6	124900000	125000000	Cd4:100Kb:6.2e-05:6.6e-06:4.7e+03:8.3e+03
chr6	124900000	125000000	Gpr162:100Kb:6.2e-05:6.6e-06:4.7e+03:8.3e+03
chr6	124900000	125000000	Lag3:100Kb:6.2e-05:6.6e-06:4.7e+03:8.3e+03
chr6	124900000	125000000	Leprel2:100Kb:6.2e-05:6.6e-06:4.7e+03:8.3e+03
chr6	124900000	125000000	Mlf2:100Kb:6.2e-05:6.6e-06:4.7e+03:8.3e+03
chr6	124900000	125000000	Ptms:100Kb:6.2e-05:6.6e-06:4.7e+03:8.3e+03
chr6	125000000	125100000	Cd27:-100Kb:7.1e-10:4.4e-11:4.7e+03:1e+04
chr6	125000000	125100000	Cd4:200Kb:6.2e-05:7.1e-06:2.8e+03:6.4e+03
chr6	125000000	125100000	E130112N10Rik:-100Kb:7.1e-10:4.4e-11:4.7e+03:1e+04
chr6	125000000	125100000	Gapdh:-100Kb:7.1e-10:4.4e-11:4.7e+03:1e+04
chr6	125000000	125100000	Gpr162:200Kb:6.2e-05:7.1e-06:2.8e+03:6.4e+03
chr6	125000000	125100000	Lag3:200Kb:6.2e-05:7.1e-06:2.8e+03:6.4e+03
chr6	125000000	125100000	Leprel2:200Kb:6.2e-05:7.1e-06:2.8e+03:6.4e+03
chr6	125000000	125100000	Mlf2:200Kb:6.2e-05:7.1e-06:2.8e+03:6.4e+03
chr6	125000000	125100000	Mrpl51:-100Kb:7.1e-10:4.4e-11:4.7e+03:1e+04
chr6	125000000	125100000	Ncapd2:-100Kb:7.1e-10:4.4e-11:4.7e+03:1e+04
chr6	125000000	125100000	Ptms:200Kb:6.2e-05:7.1e-06:2.8e+03:6.4e+03
chr6	125000000	125100000	Scarna10:-100Kb:7.1e-10:4.4e-11:4.7e+03:1e+04
chr6	125000000	125100000	Tapbpl:-100Kb:7.1e-10:4.4e-11:4.7e+03:1e+04
chr6	125000000	125100000	Vamp1:-100Kb:7.1e-10:4.4e-11:4.7e+03:1e+04
chr6	125100000	125200000	Chd4:100Kb:3.6e-10:2.3e-11:4.7e+03:1e+04
chr6	125100000	125200000	Iffo1:100Kb:3.6e-10:2.3e-11:4.7e+03:1e+04
chr6	125100000	125200000	Lpar5:100Kb:3.6e-10:2.3e-11:4.7e+03:1e+04
chr6	125100000	125200000	Nop2:100Kb:3.6e-10:2.3e-11:4.7e+03:1e+04
chr6	127300000	127400000	9330179D12Rik:300Kb:4.8e-06:3.2e-07:2.1e+03:5.6e+03
chr6	127300000	127400000	9630033F20Rik:300Kb:4.8e-06:3.2e-07:2.1e+03:5.6e+03
chr6	127300000	127400000	Fgf23:300Kb:4.8e-06:3.2e-07:2.1e+03:5.6e+03
chr6	130100000	130200000	Klra10:-100Kb:4e-05:2.3e-06:6.3e+03:1.7e+04
chr6	130100000	130200000	Klra12:-100Kb:4e-05:2.3e-06:6.3e+03:1.7e+04
chr6	130100000	130200000	Klra13-ps:-100Kb:4e-05:2.3e-06:6.3e+03:1.7e+04
chr6	130100000	130200000	Klra23:-100Kb:4e-05:2.3e-06:6.3e+03:1.7e+04
chr6	130100000	130200000	Klra3:-100Kb:4e-05:2.3e-06:6.3e+03:1.7e+04
chr6	130200000	130300000	Klra14:100Kb:4e-05:2.2e-06:6.3e+03:1.7e+04
chr6	130200000	130300000	Klra7:100Kb:4e-05:2.2e-06:6.3e+03:1.7e+04
chr6	130200000	130300000	Klra9:100Kb:4e-05:2.2e-06:6.3e+03:1.7e+04
chr6	132100000	132200000	Gm4736:-200Kb:1.2e-08:6.5e-10:1.9e+03:5e+03
chr6	132100000	132200000	Gm8882:-200Kb:1.2e-08:6.5e-10:1.9e+03:5e+03
chr6	132300000	132400000	Prb1:200Kb:3.6e-08:1.9e-09:1.9e+03:5e+03
chr6	133200000	133300000	Gm5885:-200Kb:1.5e-12:7.6e-14:1.9e+03:7.9e+03
chr6	133400000	133500000	5530400C23Rik:200Kb:1.2e-12:6.7e-14:1.9e+03:7.9e+03
chr6	136500000	136600000	Atf7ip:100Kb:1.3e-05:7.3e-07:3.8e+03:5.7e+03
chr7	3000000	3100000	AU018091:-100Kb:1.6e-09:8.1e-11:2e+03:6.8e+03
chr7	3000000	3100000	Speer9-ps1:-100Kb:1.6e-09:8.1e-11:2e+03:6.8e+03
chr7	4600000	4700000	Cox6b2:-100Kb:4.7e-10:2.8e-11:4.2e+03:1.1e+04
chr7	4600000	4700000	Fam71e2:-100Kb:4.7e-10:2.8e-11:4.2e+03:1.1e+04
chr7	4600000	4700000	Il11:-100Kb:4.7e-10:2.8e-11:4.2e+03:1.1e+04
chr7	4600000	4700000	Rpl28:-100Kb:4.7e-10:2.8e-11:4.2e+03:1.1e+04
chr7	4600000	4700000	Shisa7:-100Kb:4.7e-10:2.8e-11:4.2e+03:1.1e+04
chr7	4600000	4700000	Tmem190:-100Kb:4.7e-10:2.8e-11:4.2e+03:1.1e+04
chr7	4600000	4700000	Tmem238:-100Kb:4.7e-10:2.8e-11:4.2e+03:1.1e+04
chr7	4600000	4700000	Ube2s:-100Kb:4.7e-10:2.8e-11:4.2e+03:1.1e+04
chr7	4700000	4800000	Brsk1:100Kb:2.3e-08:1.4e-09:4.2e+03:1.1e+04
chr7	4700000	4800000	Hspbp1:100Kb:2.3e-08:1.4e-09:4.2e+03:1.1e+04
chr7	4700000	4800000	Ppp6r1:100Kb:2.3e-08:1.4e-09:4.2e+03:1.1e+04
chr7	4700000	4800000	Suv420h2:100Kb:2.3e-08:1.4e-09:4.2e+03:1.1e+04
chr7	4700000	4800000	Tmem150b:100Kb:2.3e-08:1.4e-09:4.2e+03:1.1e+04
chr7	6800000	6900000	Mir3099:100Kb:1.1e-05:6e-07:3.6e+03:6.9e+03
chr7	6800000	6900000	Peg3:200Kb:5.1e-05:2.9e-06:2.2e+03:5.2e+03
chr7	6800000	6900000	Peg3as:200Kb:5.1e-05:2.9e-06:2.2e+03:5.2e+03
chr7	6800000	6900000	Usp29:200Kb:5.1e-05:2.9e-06:2.2e+03:5.2e+03
chr7	6800000	6900000	Zim1:200Kb:5.1e-05:2.9e-06:2.2e+03:5.2e+03
chr7	10500000	10600000	Vmn2r50:-100Kb:0:0:1.3e+03:1.1e+04
chr7	10500000	10600000	Vmn2r51:-100Kb:0:0:1.3e+03:1.1e+04
chr7	10600000	10700000	Vmn2r48:100Kb:0:0:1.3e+03:1.1e+04
chr7	10600000	10700000	Vmn2r49:100Kb:0:0:1.3e+03:1.1e+04
chr7	13400000	13500000	2310014L17Rik:-100Kb:2.5e-07:1.4e-08:2.5e+03:5.2e+03
chr7	13400000	13500000	Rps5:-100Kb:2.5e-07:1.4e-08:2.5e+03:5.2e+03
chr7	13400000	13500000	Slc27a5:-100Kb:2.5e-07:1.4e-08:2.5e+03:5.2e+03
chr7	13400000	13500000	Zbtb45:-100Kb:2.5e-07:1.4e-08:2.5e+03:5.2e+03
chr7	13400000	13500000	Zfp324:-100Kb:2.5e-07:1.4e-08:2.5e+03:5.2e+03
chr7	13400000	13500000	Zfp446:-100Kb:2.5e-07:1.4e-08:2.5e+03:5.2e+03
chr7	13500000	13600000	Zfp110:100Kb:2.7e-07:1.5e-08:2.5e+03:5.2e+03
chr7	13500000	13600000	Zfp128:100Kb:2.7e-07:1.5e-08:2.5e+03:5.2e+03
chr7	13500000	13600000	Zfp329:100Kb:2.7e-07:1.5e-08:2.5e+03:5.2e+03
chr7	13500000	13600000	Zscan22:100Kb:2.7e-07:1.5e-08:2.5e+03:5.2e+03
chr7	15300000	15400000	Obox1:-800Kb:4.8e-06:3.7e-07:5.1e+02:7.7e+03
chr7	15600000	15700000	Obox1:-500Kb:4.8e-06:5.3e-07:5.8e+02:7.7e+03
chr7	18900000	19000000	Psg26:-100Kb:0:0:3.3e+03:2e+04
chr7	18900000	19000000	Psg28:-100Kb:0:0:3.3e+03:2e+04
chr7	19000000	19100000	Psg18:100Kb:0:0:3.3e+03:2e+04
chr7	25600000	25700000	Atp1a3:-100Kb:7.8e-09:4.1e-10:5.8e+03:1.1e+04
chr7	25600000	25700000	Rabac1:-100Kb:7.8e-09:4.1e-10:5.8e+03:1.1e+04
chr7	25700000	25800000	Arhgef1:100Kb:7.1e-09:3.8e-10:5.8e+03:1.1e+04
chr7	25700000	25800000	Cd79a:100Kb:7.1e-09:3.8e-10:5.8e+03:1.1e+04
chr7	25700000	25800000	Dmrtc2:100Kb:7.1e-09:3.8e-10:5.8e+03:1.1e+04
chr7	25700000	25800000	Lypd4:100Kb:7.1e-09:3.8e-10:5.8e+03:1.1e+04
chr7	25700000	25800000	Rps19:100Kb:7.1e-09:3.8e-10:5.8e+03:1.1e+04
chr7	27000000	27100000	Cyp2b9:100Kb:6e-05:3.2e-06:2.2e+03:5.8e+03
chr7	28300000	28400000	Ltbp4:200Kb:1.4e-05:7.2e-07:3.5e+03:6.5e+03
chr7	28300000	28400000	Shkbp1:200Kb:1.4e-05:7.2e-07:3.5e+03:6.5e+03
chr7	32000000	32100000	Scgb1b3:-100Kb:1.4e-06:8.5e-08:0:3.5e+03
chr7	32000000	32100000	Scgb2b3:-100Kb:1.4e-06:8.5e-08:0:3.5e+03
chr7	32100000	32200000	Scgb1b2:100Kb:3.5e-06:2e-07:0:3.5e+03
chr7	32100000	32200000	Scgb2b2:100Kb:3.5e-06:2e-07:0:3.5e+03
chr7	32300000	32400000	Scgb1b7:-100Kb:1.4e-05:8.3e-07:0:2.8e+03
chr7	32300000	32400000	Scgb2b7:-100Kb:1.4e-05:8.3e-07:0:2.8e+03
chr7	35100000	35200000	Kctd15:-300Kb:2e-05:1e-06:2.1e+03:4.7e+03
chr7	39200000	39300000	Gm5591:-100Kb:0:0:0:4.4e+03
chr7	46400000	46500000	Gm5114:-200Kb:0:0:1.8e+02:3.2e+03
chr7	50300000	50400000	Gm5595:400Kb:1.7e-05:8.7e-07:1.2e+03:4.1e+03
chr7	54700000	54800000	Mrgpra3:-100Kb:2.7e-12:3.2e-13:7.8e+03:3.3e+04
chr7	54800000	54900000	Mrgpra2a:100Kb:2.8e-12:1.7e-13:7.8e+03:3.3e+04
chr7	54800000	54900000	Mrgpra2b:100Kb:2.8e-12:1.7e-13:7.8e+03:3.3e+04
chr7	55100000	55200000	Mrgpra2a:400Kb:2.1e-08:2.6e-09:3.2e+03:2.3e+04
chr7	55100000	55200000	Mrgpra2b:400Kb:2.1e-08:2.6e-09:3.2e+03:2.3e+04
chr7	55100000	55200000	Mrgpra3:300Kb:2.5e-13:1.4e-14:4.9e+03:3.2e+04
chr7	56800000	56900000	Htatip2:-200Kb:3.2e-05:1.7e-06:2.7e+03:4.9e+03
chr7	56800000	56900000	Prmt3:-200Kb:3.2e-05:1.7e-06:2.7e+03:4.9e+03
chr7	56900000	57000000	Dbx1:100Kb:5.4e-06:3.1e-07:4.2e+03:7e+03
chr7	58900000	59000000	Slc17a6:100Kb:2.3e-05:1.4e-06:0:3e+03
chr7	59000000	59100000	Fancf:-100Kb:3.2e-05:3.8e-06:0:2.8e+03
chr7	59000000	59100000	Gas2:-100Kb:3.2e-05:3.8e-06:0:2.8e+03
chr7	59000000	59100000	Slc17a6:200Kb:7.1e-05:8.5e-06:0:2.8e+03
chr7	59100000	59200000	1700015G11Rik:-100Kb:1.4e-06:8.2e-08:0:3.3e+03
chr7	59100000	59200000	Svip:-100Kb:1.4e-06:8.2e-08:0:3.3e+03
chr7	59200000	59300000	Fancf:100Kb:1.6e-06:9.3e-08:0:3.3e+03
chr7	59200000	59300000	Gas2:100Kb:1.6e-06:9.3e-08:0:3.3e+03
chr7	80300000	80400000	A730056A06Rik:-200Kb:7.6e-05:5.9e-06:2.9e+03:6.1e+03
chr7	80300000	80400000	Rgma:-200Kb:7.6e-05:5.9e-06:2.9e+03:6.1e+03
chr7	80600000	80700000	1810026B05Rik:-100Kb:1.3e-14:6.7e-16:4e+03:9.2e+03
chr7	80700000	80800000	Chd2:100Kb:1.6e-13:8.7e-15:4e+03:9.2e+03
chr7	96600000	96700000	Ccdc81:-400Kb:6e-06:3.1e-07:1.4e+03:3.9e+03
chr7	96600000	96700000	l7Rn6:-400Kb:6e-06:3.1e-07:1.4e+03:3.9e+03
chr7	97000000	97100000	Prss23:400Kb:5.7e-06:3.4e-07:1.4e+03:3.9e+03
chr7	100100000	100200000	Fam181b:-100Kb:9.3e-06:5.1e-07:3.1e+03:5.5e+03
chr7	106400000	106500000	Gdpd5:-100Kb:1.3e-08:6.9e-10:4.1e+03:7e+03
chr7	106400000	106500000	Serpinh1:-100Kb:1.3e-08:6.9e-10:4.1e+03:7e+03
chr7	106500000	106600000	Map6:100Kb:3.2e-08:1.7e-09:4.1e+03:7e+03
chr7	110500000	110600000	Olfr596:100Kb:1.2e-06:6e-08:3e+03:5.2e+03
chr7	110500000	110600000	Olfr597:100Kb:1.2e-06:6e-08:3e+03:5.2e+03
chr7	110500000	110600000	Olfr598:100Kb:1.2e-06:6e-08:3e+03:5.2e+03
chr7	110500000	110600000	Olfr599:100Kb:1.2e-06:6e-08:3e+03:5.2e+03
chr7	110500000	110600000	Olfr600:100Kb:1.2e-06:6e-08:3e+03:5.2e+03
chr7	110500000	110600000	Usp17ld:100Kb:1.2e-06:6e-08:3e+03:5.2e+03
chr7	111400000	111500000	Trim12c:-100Kb:0:0:3.6e+03:1.1e+04
chr7	111400000	111500000	Trim30b:-100Kb:0:0:3.6e+03:1.1e+04
chr7	111500000	111600000	Gm15133:100Kb:0:0:3.6e+03:1.1e+04
chr7	111500000	111600000	Trim12a:100Kb:0:0:3.6e+03:1.1e+04
chr7	111500000	111600000	Trim34b:100Kb:0:0:3.6e+03:1.1e+04
chr7	119900000	120000000	Tead1:100Kb:5.9e-05:3.2e-06:3.9e+03:6.1e+03
chr7	123300000	123400000	Rps13:-100Kb:1.3e-10:6.9e-12:3.9e+03:7.1e+03
chr7	123400000	123500000	Plekha7:100Kb:1.7e-09:8.9e-11:3.9e+03:7.1e+03
chr7	127800000	127900000	Eef2k:-100Kb:3e-05:1.6e-06:2.7e+03:4.3e+03
chr7	127900000	128000000	BC030336:100Kb:3.2e-05:1.7e-06:2.7e+03:4.3e+03
chr7	127900000	128000000	Pdzd9:100Kb:3.2e-05:1.7e-06:2.7e+03:4.3e+03
chr7	127900000	128000000	Vwa3a:100Kb:3.2e-05:1.7e-06:2.7e+03:4.3e+03
chr7	133900000	134000000	Cdipt:-200Kb:1.8e-05:9.9e-07:3.7e+03:8.2e+03
chr7	133900000	134000000	Kif22:-200Kb:1.8e-05:9.9e-07:3.7e+03:8.2e+03
chr7	133900000	134000000	Maz:-200Kb:1.8e-05:9.9e-07:3.7e+03:8.2e+03
chr7	133900000	134000000	Mvp:-200Kb:1.8e-05:9.9e-07:3.7e+03:8.2e+03
chr7	133900000	134000000	Pagr1a:-200Kb:1.8e-05:9.9e-07:3.7e+03:8.2e+03
chr7	133900000	134000000	Prrt2:-200Kb:1.8e-05:9.9e-07:3.7e+03:8.2e+03
chr7	133900000	134000000	Zg16:-200Kb:1.8e-05:9.9e-07:3.7e+03:8.2e+03
chr7	134100000	134200000	4930451I11Rik:200Kb:7.8e-06:4.7e-07:3.7e+03:8.2e+03
chr7	134100000	134200000	Aldoa:200Kb:7.8e-06:4.7e-07:3.7e+03:8.2e+03
chr7	134100000	134200000	Doc2a:200Kb:7.8e-06:4.7e-07:3.7e+03:8.2e+03
chr7	134100000	134200000	Fam57b:200Kb:7.8e-06:4.7e-07:3.7e+03:8.2e+03
chr7	134100000	134200000	Gdpd3:200Kb:7.8e-06:4.7e-07:3.7e+03:8.2e+03
chr7	134100000	134200000	Mapk3:200Kb:7.8e-06:4.7e-07:3.7e+03:8.2e+03
chr7	134100000	134200000	Ppp4c:200Kb:7.8e-06:4.7e-07:3.7e+03:8.2e+03
chr7	134100000	134200000	Tbx6:200Kb:7.8e-06:4.7e-07:3.7e+03:8.2e+03
chr7	134100000	134200000	Ypel3:200Kb:7.8e-06:4.7e-07:3.7e+03:8.2e+03
chr7	142200000	142300000	1700120G07Rik:-100Kb:1.8e-05:1.1e-06:2.9e+03:4.4e+03
chr7	150300000	150400000	Cdkn1c:-300Kb:8.1e-05:4.8e-06:2.2e+03:4.6e+03
chr7	150300000	150400000	Phlda2:-300Kb:8.1e-05:4.8e-06:2.2e+03:4.6e+03
chr7	150300000	150400000	Slc22a18:-300Kb:8.1e-05:4.8e-06:2.2e+03:4.6e+03
chr8	12400000	12500000	Spaca7:-100Kb:9e-05:5.8e-06:4.4e+03:7.8e+03
chr8	14900000	15000000	BB014433:-100Kb:2.4e-13:1.2e-14:3.6e+03:6.7e+03
chr8	14900000	15000000	Kbtbd11:-100Kb:2.4e-13:1.2e-14:3.6e+03:6.7e+03
chr8	14900000	15000000	Myom2:-100Kb:2.4e-13:1.2e-14:3.6e+03:6.7e+03
chr8	15000000	15100000	Arhgef10:100Kb:5.5e-12:3.1e-13:3.6e+03:6.7e+03
chr8	19300000	19400000	Defb7:-100Kb:9.2e-09:4.8e-10:3.4e+03:1.2e+04
chr8	19300000	19400000	Defb8:-100Kb:9.2e-09:4.8e-10:3.4e+03:1.2e+04
chr8	19400000	19500000	Defa-ps13:100Kb:9.5e-09:4.9e-10:3.4e+03:1.2e+04
chr8	19800000	19900000	2610005L07Rik:-200Kb:0:0:5e+02:1.3e+04
chr8	19800000	19900000	6820431F20Rik:-200Kb:0:0:5e+02:1.3e+04
chr8	19900000	20000000	2610005L07Rik:-100Kb:3.4e-06:3.7e-07:9.4e+02:7.3e+03
chr8	19900000	20000000	6820431F20Rik:-100Kb:3.4e-06:3.7e-07:9.4e+02:7.3e+03
chr8	20000000	20100000	Gm15319:100Kb:8.2e-06:4.2e-07:9.4e+02:7.3e+03
chr8	22200000	22300000	Defa20:-400Kb:0:0:2.6e+02:4.6e+04
chr8	22200000	22300000	Gm14850:-400Kb:0:0:2.6e+02:4.6e+04
chr8	22200000	22300000	Gm15308:-400Kb:0:0:2.6e+02:4.6e+04
chr8	22200000	22300000	Gm21002:-400Kb:0:0:2.6e+02:4.6e+04
chr8	22200000	22300000	Gm21498:-400Kb:0:0:2.6e+02:4.6e+04
chr8	22200000	22300000	Gm6696:-400Kb:0:0:2.6e+02:4.6e+04
chr8	22600000	22700000	Defa25:400Kb:0:0:2.6e+02:4.6e+04
chr8	22600000	22700000	Gm10104:400Kb:0:0:2.6e+02:4.6e+04
chr8	22600000	22700000	Gm14851:400Kb:0:0:2.6e+02:4.6e+04
chr8	22600000	22700000	Gm15284:400Kb:0:0:2.6e+02:4.6e+04
chr8	25500000	25600000	Ido2:-100Kb:1.1e-06:6.7e-08:3.2e+03:6.4e+03
chr8	25600000	25700000	1810011O10Rik:100Kb:7.3e-07:4.1e-08:3.2e+03:6.4e+03
chr8	28200000	28300000	Adrb3:-100Kb:1.4e-08:7.7e-10:3.4e+03:6.2e+03
chr8	28200000	28300000	Eif4ebp1:-100Kb:1.4e-08:7.7e-10:3.4e+03:6.2e+03
chr8	28200000	28300000	Got1l1:-100Kb:1.4e-08:7.7e-10:3.4e+03:6.2e+03
chr8	44800000	44900000	Adam34:100Kb:7.3e-06:3.9e-07:2.3e+03:3.6e+03
chr8	44800000	44900000	Gm5346:100Kb:7.3e-06:3.9e-07:2.3e+03:3.6e+03
chr8	44800000	44900000	Gm5347:100Kb:7.3e-06:3.9e-07:2.3e+03:3.6e+03
chr8	56100000	56200000	Gpm6a:300Kb:6e-10:3.2e-11:0:3e+03
chr8	56100000	56200000	Wdr17:300Kb:6e-10:3.2e-11:0:3e+03
chr8	67200000	67300000	Klhl2:-100Kb:1.6e-05:8.9e-07:3.2e+03:4.8e+03
chr8	67300000	67400000	Sc4mol:100Kb:2.6e-05:1.4e-06:3.2e+03:4.8e+03
chr8	75100000	75200000	F2rl3:-100Kb:3.4e-06:1.8e-07:2.2e+03:5.5e+03
chr8	75100000	75200000	Sin3b:-100Kb:3.4e-06:1.8e-07:2.2e+03:5.5e+03
chr8	75200000	75300000	Nwd1:100Kb:9.1e-06:4.7e-07:2.2e+03:5.5e+03
chr8	77600000	77700000	Rasd2:-100Kb:5.8e-09:2.9e-10:2.4e+03:4.8e+03
chr8	77700000	77800000	Hmox1:100Kb:4.4e-09:2.3e-10:2.4e+03:4.8e+03
chr8	77700000	77800000	Mcm5:100Kb:4.4e-09:2.3e-10:2.4e+03:4.8e+03
chr8	94300000	94400000	4933436C20Rik:-500Kb:3.4e-05:2e-06:1.7e+03:4.1e+03
chr8	94300000	94400000	Irx5:-500Kb:3.4e-05:2e-06:1.7e+03:4.1e+03
chr8	106900000	107000000	Cmtm1:100Kb:3.2e-09:1.7e-10:2.7e+03:5.6e+03
chr8	106900000	107000000	Cmtm2a:100Kb:3.2e-09:1.7e-10:2.7e+03:5.6e+03
chr8	106900000	107000000	Cmtm2b:100Kb:3.2e-09:1.7e-10:2.7e+03:5.6e+03
chr8	106900000	107000000	Cmtm3:100Kb:3.2e-09:1.7e-10:2.7e+03:5.6e+03
chr8	114200000	114300000	Cfdp1:-100Kb:3.2e-06:1.7e-07:3.7e+03:6.4e+03
chr8	114300000	114400000	Bcar1:100Kb:7.4e-06:4e-07:3.7e+03:6.4e+03
chr8	114300000	114400000	Ctrb1:100Kb:7.4e-06:4e-07:3.7e+03:6.4e+03
chr8	116600000	116700000	4933408N05Rik:-200Kb:9.1e-09:5.2e-10:2.2e+03:4.8e+03
chr8	116700000	116800000	4933408N05Rik:-100Kb:7.3e-06:8.3e-07:3e+03:5e+03
chr8	116800000	116900000	Nudt7:200Kb:1.5e-08:8.4e-10:2.2e+03:4.8e+03
chr8	116800000	116900000	Vat1l:100Kb:1.6e-05:8.6e-07:3e+03:5e+03
chr8	119900000	120000000	Cmip:200Kb:1.5e-13:8.1e-15:2e+03:5.2e+03
chr8	123600000	123700000	1700018B08Rik:-400Kb:3.6e-05:2.1e-06:2.6e+03:5.9e+03
chr8	123600000	123700000	1700030M09Rik:-400Kb:3.6e-05:2.1e-06:2.6e+03:5.9e+03
chr8	129000000	129100000	Rbm34:-400Kb:3.7e-06:2.2e-07:1.9e+03:4.7e+03
chr8	129000000	129100000	Tomm20:-400Kb:3.7e-06:2.2e-07:1.9e+03:4.7e+03
chr9	3000000	3100000	4930433N12Rik:-100Kb:0:0:2.8e+03:5.6e+03
chr9	3100000	3200000	Mir101c:100Kb:0:0:2.8e+03:5.6e+03
chr9	7700000	7800000	Birc2:-100Kb:1.7e-08:1.1e-09:2.9e+03:5.4e+03
chr9	7700000	7800000	Birc3:-100Kb:1.7e-08:1.1e-09:2.9e+03:5.4e+03
chr9	7800000	7900000	Tmem123:100Kb:1.7e-08:9.8e-10:2.9e+03:5.4e+03
chr9	14600000	14700000	Panx1:-200Kb:2e-05:1.1e-06:1.7e+03:3.8e+03
chr9	16200000	16300000	Fat3:100Kb:3e-05:1.9e-06:2.1e+03:4e+03
chr9	18100000	18200000	Mbd3l1:-100Kb:2e-05:1.2e-06:0:2.9e+03
chr9	18100000	18200000	Mbd3l2:-100Kb:2e-05:1.2e-06:0:2.9e+03
chr9	18100000	18200000	Ubtfl1:-100Kb:2e-05:1.2e-06:0:2.9e+03
chr9	18100000	18200000	Zfp558:-100Kb:2e-05:1.2e-06:0:2.9e+03
chr9	18200000	18300000	Naalad2:100Kb:2.1e-05:1.2e-06:0:2.9e+03
chr9	18400000	18500000	Olfr24:-100Kb:7.6e-06:4.6e-07:0:3e+03
chr9	20500000	20600000	A230050P20Rik:-100Kb:9.8e-05:5.5e-06:0:5.4e+03
chr9	20500000	20600000	Angptl6:-100Kb:9.8e-05:5.5e-06:0:5.4e+03
chr9	20500000	20600000	Col5a3:-100Kb:9.8e-05:5.5e-06:0:5.4e+03
chr9	20500000	20600000	Ppan:-100Kb:9.8e-05:5.5e-06:0:5.4e+03
chr9	20500000	20600000	Rdh8:-100Kb:9.8e-05:5.5e-06:0:5.4e+03
chr9	20600000	20700000	Olfm2:100Kb:8.9e-05:5e-06:0:5.4e+03
chr9	24800000	24900000	Dpy19l2:300Kb:9.4e-05:5.6e-06:1.4e+03:3.2e+03
chr9	24800000	24900000	Tbx20:300Kb:9.4e-05:5.6e-06:1.4e+03:3.2e+03
chr9	30200000	30300000	Adamts15:-500Kb:3.1e-06:1.8e-07:1.2e+03:3.2e+03
chr9	30200000	30300000	Adamts8:-500Kb:3.1e-06:1.8e-07:1.2e+03:3.2e+03
chr9	30700000	30800000	Snx19:500Kb:3.5e-05:2e-06:1.2e+03:3.2e+03
chr9	36700000	36800000	Pknox2:-200Kb:1.2e-06:6.6e-08:2.7e+03:5.6e+03
chr9	40500000	40600000	Clmp:100Kb:1.1e-07:6.4e-09:0:6.2e+03
chr9	45700000	45800000	Apoa1:-300Kb:2.3e-05:1.2e-06:2.3e+03:4.5e+03
chr9	45700000	45800000	Apoa4:-300Kb:2.3e-05:1.2e-06:2.3e+03:4.5e+03
chr9	45700000	45800000	Apoa5:-300Kb:2.3e-05:1.2e-06:2.3e+03:4.5e+03
chr9	45700000	45800000	Apoc3:-300Kb:2.3e-05:1.2e-06:2.3e+03:4.5e+03
chr9	45700000	45800000	Bud13:-300Kb:2.3e-05:1.2e-06:2.3e+03:4.5e+03
chr9	45700000	45800000	Zfp259:-300Kb:2.3e-05:1.2e-06:2.3e+03:4.5e+03
chr9	46000000	46100000	Pafah1b2:300Kb:9.1e-05:4.9e-06:2.3e+03:4.5e+03
chr9	46000000	46100000	Pcsk7:300Kb:9.1e-05:4.9e-06:2.3e+03:4.5e+03
chr9	46000000	46100000	Rnf214:300Kb:9.1e-05:4.9e-06:2.3e+03:4.5e+03
chr9	46000000	46100000	Sidt2:300Kb:9.1e-05:4.9e-06:2.3e+03:4.5e+03
chr9	46000000	46100000	Tagln:300Kb:9.1e-05:4.9e-06:2.3e+03:4.5e+03
chr9	48400000	48500000	Htr3a:-300Kb:2e-07:1.1e-08:1.8e+03:5.3e+03
chr9	48400000	48500000	Htr3b:-300Kb:2e-07:1.1e-08:1.8e+03:5.3e+03
chr9	48400000	48500000	Usp28:-300Kb:2e-07:1.1e-08:1.8e+03:5.3e+03
chr9	48400000	48500000	Zbtb16:-200Kb:6.8e-10:3.8e-11:2.3e+03:6.5e+03
chr9	48600000	48700000	Nnmt:200Kb:8.7e-10:5.2e-11:2.3e+03:6.5e+03
chr9	48700000	48800000	Nnmt:300Kb:1.6e-07:2e-08:1.8e+03:5.3e+03
chr9	50600000	50700000	4833427G06Rik:-300Kb:1.2e-05:6.6e-07:1.6e+03:3.5e+03
chr9	50600000	50700000	Btg4:-300Kb:1.2e-05:6.6e-07:1.6e+03:3.5e+03
chr9	50600000	50700000	Mir34b:-300Kb:1.2e-05:6.6e-07:1.6e+03:3.5e+03
chr9	50600000	50700000	Mir34c:-300Kb:1.2e-05:6.6e-07:1.6e+03:3.5e+03
chr9	50900000	51000000	Ppp2r1b:300Kb:1e-06:6.6e-08:1.6e+03:3.5e+03
chr9	57900000	58000000	1600029O15Rik:-100Kb:3.1e-09:1.7e-10:4.7e+03:8.4e+03
chr9	57900000	58000000	Islr2:-100Kb:3.1e-09:1.7e-10:4.7e+03:8.4e+03
chr9	57900000	58000000	Islr:-100Kb:3.1e-09:1.7e-10:4.7e+03:8.4e+03
chr9	57900000	58000000	Pml:-100Kb:3.1e-09:1.7e-10:4.7e+03:8.4e+03
chr9	58000000	58100000	Ccdc33:100Kb:5.8e-09:2.9e-10:4.7e+03:8.4e+03
chr9	58000000	58100000	Stra6:100Kb:5.8e-09:2.9e-10:4.7e+03:8.4e+03
chr9	72400000	72500000	Nedd4:-100Kb:1.4e-05:7.9e-07:0:4.8e+03
chr9	72600000	72700000	Pygo1:-100Kb:0:0:0:9.4e+03
chr9	72700000	72800000	Prtg:100Kb:0:0:0:9.4e+03
chr9	78600000	78700000	Col12a1:-900Kb:2.3e-06:1.3e-07:1.1e+03:3.4e+03
chr9	85600000	85700000	Dopey1:-700Kb:3.2e-05:1.8e-06:1.2e+03:3.3e+03
chr9	85600000	85700000	Ube2cbp:-700Kb:3.2e-05:1.8e-06:1.2e+03:3.3e+03
chr9	86300000	86400000	Ibtk:700Kb:5e-07:3e-08:1.2e+03:3.3e+03
chr9	90500000	90600000	Zic1:-700Kb:1.4e-05:1.4e-06:1.2e+03:3.4e+03
chr9	90500000	90600000	Zic4:-700Kb:1.4e-05:1.4e-06:1.2e+03:3.4e+03
chr9	91300000	91400000	Zic1:100Kb:2.2e-05:4.4e-06:2.8e+03:4.9e+03
chr9	91300000	91400000	Zic4:100Kb:2.2e-05:4.4e-06:2.8e+03:4.9e+03
chr9	102500000	102600000	Amotl2:-100Kb:3e-09:1.6e-10:3.5e+03:9e+03
chr9	102500000	102600000	Gm5627:-100Kb:3e-09:1.6e-10:3.5e+03:9e+03
chr9	102600000	102700000	Anapc13:100Kb:4e-09:2.1e-10:3.5e+03:9e+03
chr9	102600000	102700000	Cep63:100Kb:4e-09:2.1e-10:3.5e+03:9e+03
chr9	107200000	107300000	Cyb561d2:-200Kb:1.2e-06:6.5e-08:2.7e+03:6.6e+03
chr9	107200000	107300000	Hyal1:-200Kb:1.2e-06:6.5e-08:2.7e+03:6.6e+03
chr9	107200000	107300000	Hyal2:-200Kb:1.2e-06:6.5e-08:2.7e+03:6.6e+03
chr9	107200000	107300000	Hyal3:-200Kb:1.2e-06:6.5e-08:2.7e+03:6.6e+03
chr9	107200000	107300000	Ifrd2:-200Kb:1.2e-06:6.5e-08:2.7e+03:6.6e+03
chr9	107200000	107300000	Nat6:-200Kb:1.2e-06:6.5e-08:2.7e+03:6.6e+03
chr9	107200000	107300000	Nprl2:-200Kb:1.2e-06:6.5e-08:2.7e+03:6.6e+03
chr9	107200000	107300000	Rassf1:-200Kb:1.2e-06:6.5e-08:2.7e+03:6.6e+03
chr9	107200000	107300000	Tmem115:-200Kb:1.2e-06:6.5e-08:2.7e+03:6.6e+03
chr9	107200000	107300000	Tusc2:-200Kb:1.2e-06:6.5e-08:2.7e+03:6.6e+03
chr9	107200000	107300000	Zmynd10:-200Kb:1.2e-06:6.5e-08:2.7e+03:6.6e+03
chr9	107400000	107500000	6430571L13Rik:200Kb:5.2e-06:2.9e-07:2.7e+03:6.6e+03
chr9	107400000	107500000	Hemk1:200Kb:5.2e-06:2.9e-07:2.7e+03:6.6e+03
chr9	107500000	107600000	Rbm5:-100Kb:2.6e-06:1.4e-07:6.3e+03:1e+04
chr9	107500000	107600000	Sema3f:-100Kb:2.6e-06:1.4e-07:6.3e+03:1e+04
chr9	107600000	107700000	Gnai2:100Kb:4.3e-06:2.2e-07:6.3e+03:1e+04
chr9	107600000	107700000	Gnat1:100Kb:4.3e-06:2.2e-07:6.3e+03:1e+04
chr9	107600000	107700000	Sema3b:100Kb:4.3e-06:2.2e-07:6.3e+03:1e+04
chr9	107600000	107700000	Slc38a3:100Kb:4.3e-06:2.2e-07:6.3e+03:1e+04
chr9	109000000	109100000	Atrip:100Kb:3.7e-06:2.2e-07:3e+03:6.4e+03
chr9	109000000	109100000	Ccdc51:100Kb:3.7e-06:2.2e-07:3e+03:6.4e+03
chr9	109000000	109100000	Plxnb1:100Kb:3.7e-06:2.2e-07:3e+03:6.4e+03
chr9	109000000	109100000	Shisa5:100Kb:3.7e-06:2.2e-07:3e+03:6.4e+03
chr9	109000000	109100000	Tma7:100Kb:3.7e-06:2.2e-07:3e+03:6.4e+03
chr9	109000000	109100000	Trex1:100Kb:3.7e-06:2.2e-07:3e+03:6.4e+03
chr9	118100000	118200000	Cmc1:100Kb:7.7e-06:4.4e-07:0:4.6e+03
chr9	118200000	118300000	4933432G23Rik:-100Kb:4.2e-05:2.5e-06:0:4.2e+03
chr9	118200000	118300000	Eomes:-100Kb:4.2e-05:2.5e-06:0:4.2e+03
chr9	120500000	120600000	1700020M21Rik:-300Kb:3.7e-05:2.2e-06:2.8e+03:5.9e+03
chr9	120500000	120600000	4930593C16Rik:-300Kb:3.7e-05:2.2e-06:2.8e+03:5.9e+03
chr9	120500000	120600000	Ctnnb1:-300Kb:3.7e-05:2.2e-06:2.8e+03:5.9e+03
chrX	4700000	4800000	Gm5925:500Kb:0:0:1.1e+02:1.2e+04
chrX	12700000	12800000	5730405O15Rik:100Kb:1.3e-05:7e-07:6.3e+03:1.1e+04
chrX	12700000	12800000	Usp9x:100Kb:1.3e-05:7e-07:6.3e+03:1.1e+04
chrX	20300000	20400000	Cdk16:100Kb:1.6e-09:8.3e-11:5.6e+03:1.1e+04
chrX	20300000	20400000	Uba1:100Kb:1.6e-09:8.3e-11:5.6e+03:1.1e+04
chrX	20300000	20400000	Usp11:100Kb:1.6e-09:8.3e-11:5.6e+03:1.1e+04
chrX	35800000	35900000	C1galt1c1:-100Kb:3.1e-05:1.7e-06:5.4e+03:8.7e+03
chrX	35800000	35900000	Cul4b:-100Kb:3.1e-05:1.7e-06:5.4e+03:8.7e+03
chrX	35800000	35900000	Mcts1:-100Kb:3.1e-05:1.7e-06:5.4e+03:8.7e+03
chrX	39300000	39400000	Stag2:-200Kb:1.5e-05:1.8e-06:2.9e+03:6.1e+03
chrX	39400000	39500000	Stag2:-100Kb:1.4e-05:8e-07:4.4e+03:7.8e+03
chrX	39500000	39600000	Xiap:100Kb:1.6e-05:9e-07:4.4e+03:7.8e+03
chrX	45700000	45800000	Apln:400Kb:6e-06:4e-07:2.1e+03:6.6e+03
chrX	53000000	53100000	Gm14625:400Kb:3.8e-14:2.3e-15:5.5e+02:9.7e+03
chrX	65300000	65400000	Mir201:100Kb:8.3e-07:5e-08:3.9e+03:7.6e+03
chrX	65300000	65400000	Mir509:100Kb:8.3e-07:5e-08:3.9e+03:7.6e+03
chrX	65300000	65400000	Mir547:100Kb:8.3e-07:5e-08:3.9e+03:7.6e+03
chrX	68600000	68700000	Hmgb3:-200Kb:9.4e-08:5.1e-09:2.8e+03:6.6e+03
chrX	68800000	68900000	Mtmr1:200Kb:7.9e-05:4e-06:2.8e+03:6.6e+03
chrX	70300000	70400000	4930408F14Rik:-100Kb:5e-11:2.5e-12:6.1e+03:1.4e+04
chrX	70300000	70400000	F8a:-100Kb:5e-11:2.5e-12:6.1e+03:1.4e+04
chrX	70300000	70400000	Xlr3b:-100Kb:5e-11:2.5e-12:6.1e+03:1.4e+04
chrX	70300000	70400000	Xlr4b:-100Kb:5e-11:2.5e-12:6.1e+03:1.4e+04
chrX	70300000	70400000	Xlr4c:-100Kb:5e-11:2.5e-12:6.1e+03:1.4e+04
chrX	70400000	70500000	DXBay18:100Kb:4.3e-12:2.5e-13:6.1e+03:1.4e+04
chrX	70400000	70500000	Gm14685:100Kb:4.3e-12:2.5e-13:6.1e+03:1.4e+04
chrX	70400000	70500000	Pnma3:100Kb:4.3e-12:2.5e-13:6.1e+03:1.4e+04
chrX	70400000	70500000	Xlr3a:100Kb:4.3e-12:2.5e-13:6.1e+03:1.4e+04
chrX	70400000	70500000	Xlr4a:100Kb:4.3e-12:2.5e-13:6.1e+03:1.4e+04
chrX	70400000	70500000	Xlr5a:100Kb:4.3e-12:2.5e-13:6.1e+03:1.4e+04
chrX	70400000	70500000	Xlr5b:100Kb:4.3e-12:2.5e-13:6.1e+03:1.4e+04
chrX	72700000	72800000	Rab39b:-100Kb:5.6e-05:3e-06:0:5.1e+03
chrX	72800000	72900000	Vbp1:100Kb:9.3e-05:5.6e-06:0:5.1e+03
chrX	89000000	89100000	Gm5071:-100Kb:1.8e-09:1.1e-10:5.1e+03:1.2e+04
chrX	89100000	89200000	Mageb5:100Kb:1.5e-09:8e-11:5.1e+03:1.2e+04
chrX	96700000	96800000	Efnb1:400Kb:1e-05:6.5e-07:2.7e+03:1.1e+04
chrX	100800000	100900000	Rlim:-300Kb:4.5e-06:2.6e-07:2.4e+03:6.8e+03
chrX	101100000	101200000	Ftx:300Kb:4.3e-06:2.7e-07:2.4e+03:6.8e+03
chrX	101100000	101200000	Zcchc13:300Kb:4.3e-06:2.7e-07:2.4e+03:6.8e+03
chrX	108200000	108300000	Cylc1:-100Kb:7.8e-08:4.4e-09:1.8e+03:5.7e+03
chrX	131100000	131200000	Armcx1:-100Kb:2.5e-09:1.4e-10:6.3e+03:1.3e+04
chrX	131100000	131200000	Armcx3:-100Kb:2.5e-09:1.4e-10:6.3e+03:1.3e+04
chrX	131100000	131200000	Armcx4:-100Kb:2.5e-09:1.4e-10:6.3e+03:1.3e+04
chrX	131100000	131200000	Armcx6:-100Kb:2.5e-09:1.4e-10:6.3e+03:1.3e+04
chrX	131100000	131200000	B230119M05Rik:-100Kb:2.5e-09:1.4e-10:6.3e+03:1.3e+04
chrX	131200000	131300000	Btk:100Kb:1.4e-09:8.9e-11:6.3e+03:1.3e+04
chrX	131200000	131300000	Gla:100Kb:1.4e-09:8.9e-11:6.3e+03:1.3e+04
chrX	131200000	131300000	Hnrnph2:100Kb:1.4e-09:8.9e-11:6.3e+03:1.3e+04
chrX	131200000	131300000	Rpl36a:100Kb:1.4e-09:8.9e-11:6.3e+03:1.3e+04
chrX	132600000	132700000	Ngfrap1:-200Kb:3.2e-05:3.4e-06:3.9e+03:7.7e+03
chrX	132700000	132800000	Ngfrap1:-100Kb:2.4e-05:1.3e-06:6.1e+03:1e+04
chrX	143600000	143700000	Mir448:100Kb:8.1e-05:4.8e-06:3.9e+03:5.9e+03
chrX	146600000	146700000	Gm15104:-100Kb:1.5e-08:8.9e-10:7e+02:6.6e+03
chrX	153900000	154000000	Mbtps2:-100Kb:0:0:3.9e+03:8.8e+03
chrX	153900000	154000000	Yy2:-100Kb:0:0:3.9e+03:8.8e+03
chrX	154000000	154100000	Gm6568:100Kb:0:0:3.9e+03:8.8e+03
chrX	154000000	154100000	Sms:100Kb:0:0:3.9e+03:8.8e+03
chrX	159100000	159200000	Txlng:-100Kb:2.9e-11:1.5e-12:4.9e+03:9.9e+03
chrX	159200000	159300000	Rbbp7:100Kb:2.5e-11:1.4e-12:4.9e+03:9.9e+03
chrX	160300000	160400000	Car5b:-100Kb:1.9e-05:1.1e-06:4.9e+03:8e+03
chrX	160400000	160500000	Ap1s2:100Kb:9.5e-05:5.2e-06:4.9e+03:8e+03
chrX	160400000	160500000	Zrsr2:100Kb:9.5e-05:5.2e-06:4.9e+03:8e+03
chrX	163200000	163300000	Tmsb4x:-400Kb:7.7e-05:5.2e-06:2.2e+03:5.9e+03
