# Supplementary material for: Promoter-enhancer interactions identified from Hi-C data using probabilistic models and hierarchical topological domains
Source: Nat Commun. 2017 Dec 21;8:2237. doi: 10.1038/s41467-017-02386-3 (PMC5740158; doi:10.1038/s41467-017-02386-3)
Supplement: Supplementary file 5 — Supplementary Data 2 [file 41467_2017_2386_MOESM5_ESM.zip › pombo_NPC_NcoI.enh_1e-10.bed]

chr1	38100000	38150000	Eif5b:50Kb:6.9e-12:2.1e-13:1.4e+03:2.7e+03
chr1	38100000	38150000	Txndc9:50Kb:6.9e-12:2.1e-13:1.4e+03:2.7e+03
chr1	57450000	57500000	Kctd18:-550Kb:3.9e-14:1.1e-15:5.4e+02:2.2e+03
chr1	57450000	57500000	Sgol2:-550Kb:3.9e-14:1.1e-15:5.4e+02:2.2e+03
chr1	58000000	58050000	9430016H08Rik:550Kb:1.1e-14:3.3e-16:5.4e+02:2.2e+03
chr1	58000000	58050000	Tyw5:550Kb:1.1e-14:3.3e-16:5.4e+02:2.2e+03
chr1	75350000	75400000	Asic4:-50Kb:7.7e-13:2e-14:2e+03:3.3e+03
chr1	75350000	75400000	Gmppa:-50Kb:7.7e-13:2e-14:2e+03:3.3e+03
chr1	75400000	75450000	Des:50Kb:7.8e-13:2e-14:2e+03:3.3e+03
chr1	75400000	75450000	Gm15179:50Kb:7.8e-13:2e-14:2e+03:3.3e+03
chr1	75400000	75450000	Speg:50Kb:7.8e-13:2e-14:2e+03:3.3e+03
chr1	78200000	78250000	Pax3:50Kb:2.5e-11:7.1e-13:2e+03:3.7e+03
chr1	84950000	85000000	A530032D15Rik:-150Kb:0:0:6.4e+02:3.3e+03
chr1	91950000	92000000	Cops8:-500Kb:0:0:3.7e+02:1.9e+03
chr1	175450000	175500000	Pyhin1:-100Kb:0:0:1.5e+03:5.2e+03
chr1	175550000	175600000	BC094916:100Kb:0:0:1.5e+03:5.2e+03
chr1	175700000	175750000	Ifi203:-150Kb:1.6e-13:4e-15:1.1e+03:4.5e+03
chr1	176200000	176250000	Mptx2:1000Kb:0:0:3.1e+02:4.6e+03
chr1	176200000	176250000	Olfr418-ps1:1000Kb:0:0:3.1e+02:4.6e+03
chr1	181650000	181700000	Ahctf1:-50Kb:0:0:1.9e+03:4.1e+03
chr1	183050000	183100000	Wdr26:-50Kb:1e-13:2.7e-15:1.8e+03:4e+03
chr1	183100000	183150000	Cnih4:50Kb:6.7e-14:1.8e-15:1.8e+03:4e+03
chr1	183100000	183150000	Nvl:50Kb:6.7e-14:1.8e-15:1.8e+03:4e+03
chr10	7250000	7300000	A630066F11Rik:-100Kb:0:0:1e+03:3e+03
chr10	7250000	7300000	Nup43:-100Kb:0:0:1e+03:3e+03
chr10	7250000	7300000	Pcmt1:-100Kb:0:0:1e+03:3e+03
chr10	29850000	29900000	Cenpw:-50Kb:1.5e-12:4.3e-14:1.6e+03:3.2e+03
chr10	59350000	59400000	Ddit4:-50Kb:0:0:1.6e+03:3.4e+03
chr10	79700000	79750000	2310011J03Rik:-50Kb:0:0:1.6e+02:3.3e+03
chr10	79700000	79750000	Apc2:-50Kb:0:0:1.6e+02:3.3e+03
chr10	79700000	79750000	Pcsk4:-50Kb:0:0:1.6e+02:3.3e+03
chr10	79700000	79750000	Reep6:-50Kb:0:0:1.6e+02:3.3e+03
chr10	79700000	79750000	Rps15:-50Kb:0:0:1.6e+02:3.3e+03
chr10	79750000	79800000	Dazap1:50Kb:0:0:1.6e+02:3.3e+03
chr10	79750000	79800000	Gamt:50Kb:0:0:1.6e+02:3.3e+03
chr10	79750000	79800000	Ndufs7:50Kb:0:0:1.6e+02:3.3e+03
chr10	117650000	117700000	Iltifb:-50Kb:0:0:1.9e+03:4.5e+03
chr10	126350000	126400000	Avil:-50Kb:0:0:0:3.4e+03
chr10	126350000	126400000	Ctdsp2:-50Kb:0:0:0:3.4e+03
chr10	126350000	126400000	Cyp27b1:-100Kb:6.3e-12:3.4e-13:0:2.3e+03
chr10	126350000	126400000	LOC100504608:-100Kb:6.3e-12:3.4e-13:0:2.3e+03
chr10	126350000	126400000	March9:-100Kb:6.3e-12:3.4e-13:0:2.3e+03
chr10	126350000	126400000	Mettl1:-100Kb:6.3e-12:3.4e-13:0:2.3e+03
chr10	126350000	126400000	Mir26a-2:-50Kb:0:0:0:3.4e+03
chr10	126350000	126400000	Mir546:-50Kb:0:0:0:3.4e+03
chr10	126350000	126400000	Tsfm:-100Kb:6.3e-12:3.4e-13:0:2.3e+03
chr10	126400000	126450000	Cyp27b1:-50Kb:0:0:0:3.8e+03
chr10	126400000	126450000	LOC100504608:-50Kb:0:0:0:3.8e+03
chr10	126400000	126450000	March9:-50Kb:0:0:0:3.8e+03
chr10	126400000	126450000	Mettl1:-50Kb:0:0:0:3.8e+03
chr10	126400000	126450000	Tsfm:-50Kb:0:0:0:3.8e+03
chr10	126450000	126500000	Avil:50Kb:0:0:0:3.8e+03
chr10	126450000	126500000	Ctdsp2:50Kb:0:0:0:3.8e+03
chr10	126450000	126500000	Mir26a-2:50Kb:0:0:0:3.8e+03
chr10	126450000	126500000	Mir546:50Kb:0:0:0:3.8e+03
chr11	3100000	3150000	Drg1:-50Kb:0:0:2.2e+03:4.3e+03
chr11	3100000	3150000	Patz1:-50Kb:0:0:2.2e+03:4.3e+03
chr11	3150000	3200000	Eif4enif1:50Kb:0:0:2.2e+03:4.3e+03
chr11	3150000	3200000	Gm11944:-50Kb:2.5e-12:6.6e-14:2.2e+03:3.3e+03
chr11	3150000	3200000	Pik3ip1:-50Kb:2.5e-12:6.6e-14:2.2e+03:3.3e+03
chr11	3200000	3250000	Drg1:50Kb:6.3e-13:3.8e-14:2.2e+03:3.3e+03
chr11	3200000	3250000	Patz1:50Kb:6.3e-13:3.8e-14:2.2e+03:3.3e+03
chr11	60450000	60500000	Alkbh5:100Kb:0:0:1.1e+03:4.7e+03
chr11	68850000	68900000	Aloxe3:-50Kb:4.7e-13:1.2e-14:3e+03:5.7e+03
chr11	68850000	68900000	Hes7:-50Kb:4.7e-13:1.2e-14:3e+03:5.7e+03
chr11	68850000	68900000	Per1:-50Kb:4.7e-13:1.2e-14:3e+03:5.7e+03
chr11	68850000	68900000	Vamp2:-50Kb:4.7e-13:1.2e-14:3e+03:5.7e+03
chr11	68900000	68950000	2310047M10Rik:50Kb:3.8e-13:9.5e-15:3e+03:5.7e+03
chr11	68900000	68950000	Aurkb:50Kb:3.8e-13:9.5e-15:3e+03:5.7e+03
chr11	68900000	68950000	Tmem107:50Kb:3.8e-13:9.5e-15:3e+03:5.7e+03
chr11	70900000	70950000	Nlrp1c-ps:-150Kb:6.4e-15:3.3e-16:8.7e+02:5.6e+03
chr11	70950000	71000000	Nlrp1c-ps:-100Kb:3.5e-11:2.7e-12:1.1e+03:5.2e+03
chr11	71000000	71050000	Nlrp1c-ps:-50Kb:0:0:1.7e+03:8.7e+03
chr11	71050000	71100000	Nlrp1b:50Kb:0:0:1.7e+03:8.7e+03
chr11	77850000	77900000	Nek8:-100Kb:3.5e-11:9.5e-13:1.4e+03:3.2e+03
chr11	77850000	77900000	Rpl23a:-100Kb:3.5e-11:9.5e-13:1.4e+03:3.2e+03
chr11	77850000	77900000	Snord42a:-100Kb:3.5e-11:9.5e-13:1.4e+03:3.2e+03
chr11	77850000	77900000	Snord42b:-100Kb:3.5e-11:9.5e-13:1.4e+03:3.2e+03
chr11	77850000	77900000	Snord4a:-100Kb:3.5e-11:9.5e-13:1.4e+03:3.2e+03
chr11	77850000	77900000	Tlcd1:-100Kb:3.5e-11:9.5e-13:1.4e+03:3.2e+03
chr11	77850000	77900000	Traf4:-100Kb:3.5e-11:9.5e-13:1.4e+03:3.2e+03
chr11	77950000	78000000	Eral1:100Kb:5.6e-11:1.5e-12:1.4e+03:3.2e+03
chr11	77950000	78000000	Flot2:100Kb:5.6e-11:1.5e-12:1.4e+03:3.2e+03
chr11	77950000	78000000	Mir144:100Kb:5.6e-11:1.5e-12:1.4e+03:3.2e+03
chr11	77950000	78000000	Mir451:100Kb:5.6e-11:1.5e-12:1.4e+03:3.2e+03
chr11	78000000	78050000	2610507B11Rik:-50Kb:4.1e-12:1.2e-13:2.2e+03:4e+03
chr11	78000000	78050000	Sdf2:-50Kb:4.1e-12:1.2e-13:2.2e+03:4e+03
chr11	78000000	78050000	Supt6:-50Kb:4.1e-12:1.2e-13:2.2e+03:4e+03
chr11	78050000	78100000	Proca1:50Kb:3.5e-12:9.6e-14:2.2e+03:4e+03
chr11	78050000	78100000	Rab34:50Kb:3.5e-12:9.6e-14:2.2e+03:4e+03
chr11	87250000	87300000	Rad51c:50Kb:1.3e-13:3.6e-15:2.4e+03:4.4e+03
chr11	87250000	87300000	Tex14:50Kb:1.3e-13:3.6e-15:2.4e+03:4.4e+03
chr11	110100000	110150000	1700023C21Rik:400Kb:2.2e-12:6.2e-14:6e+02:2.1e+03
chr11	117000000	117050000	2810008D09Rik:100Kb:2.8e-11:8.2e-13:1.3e+03:3.1e+03
chr12	60100000	60150000	Mia2:-50Kb:0:0:6.3e+02:2.8e+03
chr12	60100000	60150000	Pnn:-50Kb:0:0:6.3e+02:2.8e+03
chr12	60100000	60150000	Trappc6b:-50Kb:0:0:6.3e+02:2.8e+03
chr12	60150000	60200000	Ctage5:-50Kb:0:0:0:2.3e+03
chr12	60150000	60200000	Gemin2:50Kb:0:0:6.3e+02:2.8e+03
chr12	60150000	60200000	Sec23a:50Kb:0:0:6.3e+02:2.8e+03
chr12	60200000	60250000	Mia2:50Kb:0:0:0:2.3e+03
chr12	60200000	60250000	Pnn:50Kb:0:0:0:2.3e+03
chr12	60200000	60250000	Trappc6b:50Kb:0:0:0:2.3e+03
chr12	60250000	60300000	Ctage5:50Kb:0:0:0:2.2e+03
chr12	66100000	66150000	Fancm:-50Kb:2.8e-13:7.3e-15:0:3.3e+03
chr12	66100000	66150000	Fkbp3:-50Kb:2.8e-13:7.3e-15:0:3.3e+03
chr12	66150000	66200000	Prpf39:50Kb:2.2e-13:5.9e-15:0:3.3e+03
chr12	71550000	71600000	Actr10:-450Kb:0:0:5.3e+02:2.4e+03
chr12	72000000	72050000	Tmx1:450Kb:0:0:5.3e+02:2.4e+03
chr12	89250000	89300000	Gm2016:150Kb:1.9e-11:5e-13:8.3e+02:6.3e+03
chr12	89250000	89300000	Gm2022:150Kb:1.9e-11:5e-13:8.3e+02:6.3e+03
chr12	89250000	89300000	Gm21319:-50Kb:0:0:1.4e+03:9.6e+03
chr12	89350000	89400000	Gm21319:50Kb:0:0:1.4e+03:1.6e+04
chr12	104950000	105000000	Serpina1e:-200Kb:1.2e-14:1e-15:6.8e+02:4.4e+03
chr12	105050000	105100000	Serpina1e:-100Kb:0:0:1.3e+03:9.9e+03
chr12	105100000	105150000	Serpina1e:-50Kb:0:0:2.3e+03:6.4e+03
chr12	105150000	105200000	Serpina1a:50Kb:0:0:2.3e+03:6.4e+03
chr12	105150000	105200000	Serpina1b:200Kb:3.4e-14:8.9e-16:6.8e+02:4.4e+03
chr12	105150000	105200000	Serpina1c:50Kb:0:0:2.3e+03:6.4e+03
chr13	6550000	6600000	Pfkp:-50Kb:1.1e-13:3.1e-15:7.3e+02:2.1e+03
chr13	13400000	13450000	Gpr137b-ps:700Kb:0:0:1.6e+02:6.3e+03
chr13	23500000	23550000	Btn1a1:-50Kb:2.9e-12:7.5e-14:1.1e+03:4.4e+03
chr13	23500000	23550000	Btn2a2:-50Kb:2.9e-12:7.5e-14:1.1e+03:4.4e+03
chr13	23500000	23550000	Hist1h1d:-100Kb:0:0:1.2e+02:5.2e+03
chr13	23500000	23550000	Hist1h2af:-100Kb:0:0:1.2e+02:5.2e+03
chr13	23500000	23550000	Hist1h2bh:-100Kb:0:0:1.2e+02:5.2e+03
chr13	23500000	23550000	Hist1h3f:-100Kb:0:0:1.2e+02:5.2e+03
chr13	23500000	23550000	Hist1h3g:-100Kb:0:0:1.2e+02:5.2e+03
chr13	23500000	23550000	Hist1h4f:-100Kb:0:0:1.2e+02:5.2e+03
chr13	23500000	23550000	Hist1h4h:-100Kb:0:0:1.2e+02:5.2e+03
chr13	23550000	23600000	Abt1:50Kb:1.8e-12:9.8e-14:1.1e+03:4.4e+03
chr13	23550000	23600000	C230035I16Rik:50Kb:1.8e-12:9.8e-14:1.1e+03:4.4e+03
chr13	23550000	23600000	Hist1h1d:-50Kb:7.8e-12:6.6e-13:2.2e+02:3.3e+03
chr13	23550000	23600000	Hist1h2af:-50Kb:7.8e-12:6.6e-13:2.2e+02:3.3e+03
chr13	23550000	23600000	Hist1h2bh:-50Kb:7.8e-12:6.6e-13:2.2e+02:3.3e+03
chr13	23550000	23600000	Hist1h3f:-50Kb:7.8e-12:6.6e-13:2.2e+02:3.3e+03
chr13	23550000	23600000	Hist1h3g:-50Kb:7.8e-12:6.6e-13:2.2e+02:3.3e+03
chr13	23550000	23600000	Hist1h4f:-50Kb:7.8e-12:6.6e-13:2.2e+02:3.3e+03
chr13	23550000	23600000	Hist1h4h:-50Kb:7.8e-12:6.6e-13:2.2e+02:3.3e+03
chr13	23600000	23650000	Abt1:100Kb:0:0:1.2e+02:5.2e+03
chr13	23600000	23650000	Btn1a1:50Kb:1.6e-11:8.4e-13:2.2e+02:3.3e+03
chr13	23600000	23650000	Btn2a2:50Kb:1.6e-11:8.4e-13:2.2e+02:3.3e+03
chr13	23600000	23650000	C230035I16Rik:100Kb:0:0:1.2e+02:5.2e+03
chr13	23600000	23650000	Hist1h2ad:-50Kb:0:0:0:3.9e+03
chr13	23600000	23650000	Hist1h2ae:-50Kb:0:0:0:3.9e+03
chr13	23600000	23650000	Hist1h2bf:-50Kb:0:0:0:3.9e+03
chr13	23600000	23650000	Hist1h2bg:-50Kb:0:0:0:3.9e+03
chr13	23600000	23650000	Hist1h3d:-50Kb:0:0:0:3.9e+03
chr13	23600000	23650000	Hist1h3e:-50Kb:0:0:0:3.9e+03
chr13	23600000	23650000	Hist1h4d:-50Kb:0:0:0:3.9e+03
chr13	23650000	23700000	Hist1h1d:50Kb:0:0:0:3.9e+03
chr13	23650000	23700000	Hist1h1e:-50Kb:1.2e-13:3.2e-15:0:3.4e+03
chr13	23650000	23700000	Hist1h2af:50Kb:0:0:0:3.9e+03
chr13	23650000	23700000	Hist1h2be:-50Kb:1.2e-13:3.2e-15:0:3.4e+03
chr13	23650000	23700000	Hist1h2bh:50Kb:0:0:0:3.9e+03
chr13	23650000	23700000	Hist1h3f:50Kb:0:0:0:3.9e+03
chr13	23650000	23700000	Hist1h3g:50Kb:0:0:0:3.9e+03
chr13	23650000	23700000	Hist1h4f:50Kb:0:0:0:3.9e+03
chr13	23650000	23700000	Hist1h4h:50Kb:0:0:0:3.9e+03
chr13	23700000	23750000	Hist1h2ad:50Kb:6.8e-14:3.9e-15:0:3.4e+03
chr13	23700000	23750000	Hist1h2ae:50Kb:6.8e-14:3.9e-15:0:3.4e+03
chr13	23700000	23750000	Hist1h2bf:50Kb:6.8e-14:3.9e-15:0:3.4e+03
chr13	23700000	23750000	Hist1h2bg:50Kb:6.8e-14:3.9e-15:0:3.4e+03
chr13	23700000	23750000	Hist1h3d:50Kb:6.8e-14:3.9e-15:0:3.4e+03
chr13	23700000	23750000	Hist1h3e:50Kb:6.8e-14:3.9e-15:0:3.4e+03
chr13	23700000	23750000	Hist1h4d:50Kb:6.8e-14:3.9e-15:0:3.4e+03
chr13	33500000	33550000	Serpinb9f:100Kb:0:0:7.6e+02:3.6e+03
chr13	35100000	35150000	1700011B04Rik:-150Kb:2.8e-11:7.8e-13:7.9e+02:1.9e+03
chr13	50900000	50950000	Gm8765:150Kb:2.7e-11:6.9e-13:7.1e+02:6.9e+03
chr13	53750000	53800000	Msx2:200Kb:4.6e-14:1.3e-15:7.7e+02:2.2e+03
chr13	61750000	61800000	BC052688:-100Kb:0:0:1.1e+03:1e+04
chr13	66900000	66950000	2410141K09Rik:400Kb:0:0:4.3e+02:1.1e+04
chr13	78000000	78050000	A830082K12Rik:-300Kb:1.7e-12:1.3e-13:4e+02:2e+03
chr13	78000000	78050000	Nr2f1:-300Kb:1.7e-12:1.3e-13:4e+02:2e+03
chr13	78100000	78150000	A830082K12Rik:-200Kb:2.5e-14:8.9e-16:4.5e+02:2.2e+03
chr13	78100000	78150000	Nr2f1:-200Kb:2.5e-14:8.9e-16:4.5e+02:2.2e+03
chr13	89800000	89850000	Vcan:-50Kb:6.5e-11:1.9e-12:1.2e+03:2.6e+03
chr14	8450000	8500000	Kctd6:-550Kb:9.4e-14:2.4e-15:29:1.4e+03
chr14	8450000	8500000	Pdhb:-550Kb:9.4e-14:2.4e-15:29:1.4e+03
chr14	43900000	43950000	Gm10375:-250Kb:2.5e-14:6.7e-16:2.3e+02:7.3e+03
chr14	52200000	52250000	Gm5800:-100Kb:0:0:1.2e+03:6.3e+03
chr14	52250000	52300000	Gm5800:-50Kb:2e-14:1e-15:2.2e+03:5.7e+03
chr14	73650000	73700000	Rcbtb2:150Kb:4.6e-11:1.4e-12:8.5e+02:2.2e+03
chr15	31300000	31350000	Ropn1l:-50Kb:0:0:0:1.8e+03
chr15	31350000	31400000	Cmbl:-100Kb:4e-13:2.2e-14:0:1.6e+03
chr15	31350000	31400000	March6:-100Kb:4e-13:2.2e-14:0:1.6e+03
chr15	31400000	31450000	Cmbl:-50Kb:0:0:0:1.9e+03
chr15	31400000	31450000	March6:-50Kb:0:0:0:1.9e+03
chr15	31400000	31450000	Ropn1l:50Kb:8.7e-11:7.1e-12:0:1.4e+03
chr15	31450000	31500000	Ropn1l:100Kb:7.3e-13:4e-14:0:1.6e+03
chr15	40850000	40900000	Zfpm2:400Kb:3.3e-12:9.6e-14:6.8e+02:2.2e+03
chr15	55100000	55150000	Mrpl13:-250Kb:5.9e-12:1.7e-13:6.8e+02:2.1e+03
chr15	55100000	55150000	Mtbp:-250Kb:5.9e-12:1.7e-13:6.8e+02:2.1e+03
chr15	55350000	55400000	Col14a1:250Kb:6.7e-12:1.9e-13:6.8e+02:2.1e+03
chr15	61800000	61850000	Pvt1:-50Kb:6.5e-11:1.7e-12:3.8e+02:1.5e+03
chr15	61850000	61900000	Myc:50Kb:3.6e-11:1.2e-12:3.8e+02:1.5e+03
chr15	74900000	74950000	Ly6c1:50Kb:8.1e-11:2.3e-12:1.2e+03:2.3e+03
chr15	98800000	98850000	Tuba1a:50Kb:1.2e-11:3.3e-13:2.6e+03:5.1e+03
chr15	98800000	98850000	Tuba1b:50Kb:1.2e-11:3.3e-13:2.6e+03:5.1e+03
chr15	102750000	102800000	Itga5:-400Kb:3.3e-13:1.5e-14:2.8e+03:7.1e+03
chr15	102750000	102800000	Zfp385a:-400Kb:3.3e-13:1.5e-14:2.8e+03:7.1e+03
chr16	62750000	62800000	Arl13b:-50Kb:9.9e-11:2.6e-12:0:1.6e+03
chr16	62750000	62800000	Stx19:-50Kb:9.9e-11:2.6e-12:0:1.6e+03
chr16	62800000	62850000	Nsun3:50Kb:9.5e-11:2.5e-12:0:1.6e+03
chr16	74450000	74500000	Robo2:50Kb:4.6e-14:1.2e-15:1.3e+03:3e+03
chr16	96250000	96300000	Psmg1:50Kb:1.9e-11:6e-13:1.6e+03:2.9e+03
chr17	8250000	8300000	Rnaset2a:-50Kb:0:0:1.3e+03:6.5e+03
chr17	13600000	13650000	Tcp10c:100Kb:0:0:1e+03:7.8e+03
chr17	18950000	19000000	Vmn2r96:250Kb:0:0:7.2e+02:3.8e+03
chr17	21300000	21350000	Fpr-rs6:1000Kb:2.8e-12:8.7e-14:1.8e+02:2.6e+03
chr17	22400000	22450000	Zfp947:100Kb:0:0:1.1e+03:6.1e+03
chr17	23250000	23300000	Vmn2r-ps129:150Kb:0:0:8.7e+02:6.9e+03
chr17	28200000	28250000	Scube3:-50Kb:1.7e-11:4.5e-13:1.9e+03:3.5e+03
chr17	28250000	28300000	Tcp11:50Kb:1.8e-11:4.9e-13:1.9e+03:3.5e+03
chr17	33300000	33350000	Gm4461:-50Kb:4.5e-15:1.1e-16:1.8e+03:5e+03
chr17	33300000	33350000	Zfp955a:-50Kb:4.5e-15:1.1e-16:1.8e+03:5e+03
chr17	33350000	33400000	Olfr239:50Kb:4.5e-15:1.1e-16:1.8e+03:5e+03
chr17	33350000	33400000	Olfr55:50Kb:4.5e-15:1.1e-16:1.8e+03:5e+03
chr17	34000000	34050000	B3galt4:-50Kb:4.3e-15:1.1e-16:1.8e+03:4.8e+03
chr17	34000000	34050000	H2-Ke2:-50Kb:4.3e-15:1.1e-16:1.8e+03:4.8e+03
chr17	34000000	34050000	Rgl2:-50Kb:4.3e-15:1.1e-16:1.8e+03:4.8e+03
chr17	34000000	34050000	Rps18:-50Kb:4.3e-15:1.1e-16:1.8e+03:4.8e+03
chr17	34000000	34050000	Tapbp:-50Kb:4.3e-15:1.1e-16:1.8e+03:4.8e+03
chr17	34000000	34050000	Vps52:-50Kb:4.3e-15:1.1e-16:1.8e+03:4.8e+03
chr17	34000000	34050000	Wdr46:-50Kb:4.3e-15:1.1e-16:1.8e+03:4.8e+03
chr17	34000000	34050000	Zbtb22:-50Kb:4.3e-15:1.1e-16:1.8e+03:4.8e+03
chr17	34050000	34100000	BC033916:50Kb:4.4e-15:1.1e-16:1.8e+03:4.8e+03
chr17	34050000	34100000	BC051226:50Kb:4.4e-15:1.1e-16:1.8e+03:4.8e+03
chr17	34050000	34100000	Daxx:50Kb:4.4e-15:1.1e-16:1.8e+03:4.8e+03
chr17	34050000	34100000	Kifc1:50Kb:4.4e-15:1.1e-16:1.8e+03:4.8e+03
chr17	38650000	38700000	Gm20516:-100Kb:9.2e-11:2.7e-12:1.3e+03:3.6e+03
chr17	47050000	47100000	Ubr2:-50Kb:1.8e-13:4.9e-15:2e+03:4.1e+03
chr17	48000000	48050000	1700122O11Rik:-150Kb:0:0:1e+03:3.3e+03
chr18	23950000	24000000	Mapre2:50Kb:0:0:1.7e+03:5.1e+03
chr18	23950000	24000000	Zfp35:-150Kb:0:0:8.5e+02:3.1e+03
chr18	23950000	24000000	Zfp397:-150Kb:0:0:8.5e+02:3.1e+03
chr18	60450000	60500000	Iigp1:-50Kb:1.7e-12:4.2e-14:1.6e+03:3.7e+03
chr18	60500000	60550000	F830016B08Rik:50Kb:3.2e-12:8.3e-14:1.6e+03:3.7e+03
chr19	5850000	5900000	Scyl1:100Kb:9e-11:2.3e-12:1.9e+03:4.3e+03
chr19	36900000	36950000	Fgfbp3:-50Kb:3e-11:8.5e-13:1.9e+03:3.3e+03
chr19	36950000	37000000	Tnks2:50Kb:1.5e-11:4.1e-13:1.9e+03:3.3e+03
chr2	29650000	29700000	Cercam:-50Kb:0:0:7.6e+02:3.4e+03
chr2	29650000	29700000	Mir219-2:-50Kb:0:0:7.6e+02:3.4e+03
chr2	29650000	29700000	Odf2:-50Kb:0:0:7.6e+02:3.4e+03
chr2	29700000	29750000	Slc27a4:50Kb:0:0:7.6e+02:3.4e+03
chr2	29700000	29750000	Urm1:50Kb:0:0:7.6e+02:3.4e+03
chr2	75400000	75450000	Hoxd10:900Kb:5.4e-11:2.4e-12:1.2e+02:2.4e+03
chr2	75400000	75450000	Hoxd11:900Kb:5.4e-11:2.4e-12:1.2e+02:2.4e+03
chr2	75400000	75450000	Hoxd12:900Kb:5.4e-11:2.4e-12:1.2e+02:2.4e+03
chr2	75400000	75450000	Hoxd13:900Kb:5.4e-11:2.4e-12:1.2e+02:2.4e+03
chr2	75400000	75450000	Hoxd8:900Kb:5.4e-11:2.4e-12:1.2e+02:2.4e+03
chr2	75400000	75450000	Hoxd9:900Kb:5.4e-11:2.4e-12:1.2e+02:2.4e+03
chr2	75700000	75750000	Ttc30b:-50Kb:5.2e-11:1.4e-12:2.2e+03:3.8e+03
chr2	86400000	86450000	Olfr1084:-50Kb:0:0:2.1e+03:6.5e+03
chr2	86400000	86450000	Olfr1085:-50Kb:0:0:2.1e+03:6.5e+03
chr2	86450000	86500000	Olfr1082:50Kb:0:0:2.1e+03:6.5e+03
chr2	87450000	87500000	Olfr1135:-50Kb:1.3e-14:3.3e-16:1.7e+03:3.7e+03
chr2	87450000	87500000	Olfr1136:-50Kb:1.3e-14:3.3e-16:1.7e+03:3.7e+03
chr2	87500000	87550000	Olfr1131:50Kb:9.8e-14:2.6e-15:1.7e+03:3.7e+03
chr2	87500000	87550000	Olfr1132:50Kb:9.8e-14:2.6e-15:1.7e+03:3.7e+03
chr2	87500000	87550000	Olfr1133:50Kb:9.8e-14:2.6e-15:1.7e+03:3.7e+03
chr2	87500000	87550000	Olfr1134:50Kb:9.8e-14:2.6e-15:1.7e+03:3.7e+03
chr2	129650000	129700000	4932416H05Rik:50Kb:9.1e-12:2.2e-13:1.7e+03:3.1e+03
chr2	129650000	129700000	Stk35:50Kb:9.1e-12:2.2e-13:1.7e+03:3.1e+03
chr2	151050000	151100000	4930442J19Rik:-50Kb:0:0:2.1e+03:7.1e+03
chr2	151050000	151100000	Gm14151:150Kb:0:0:9.2e+02:8.4e+03
chr2	156950000	157000000	Rbl1:-50Kb:0:0:2e+03:3.9e+03
chr2	157000000	157050000	Samhd1:50Kb:0:0:2e+03:3.9e+03
chr2	170000000	170050000	Zfp217:50Kb:3.6e-11:9.7e-13:1.5e+03:3.2e+03
chr2	176900000	176950000	Gm14403:-350Kb:0:0:2.5e+02:7.6e+03
chr2	176950000	177000000	Gm14326:-700Kb:0:0:54:1.1e+04
chr2	177100000	177150000	Gm14405:250Kb:0:0:3.3e+02:9.1e+03
chr2	177250000	177300000	Gm14405:400Kb:4e-14:2e-15:2.2e+02:5.9e+03
chr2	177300000	177350000	Gm14403:50Kb:3e-14:1.6e-15:3.7e+02:7.3e+03
chr3	15500000	15550000	LOC100038947:-200Kb:0:0:7.5e+02:8.4e+03
chr3	15500000	15550000	Sirpb1a:100Kb:0:0:1.2e+03:5.4e+03
chr3	40550000	40600000	1700017G19Rik:150Kb:1.7e-11:4.8e-13:8e+02:2.2e+03
chr3	40550000	40600000	Intu:150Kb:1.7e-11:4.8e-13:8e+02:2.2e+03
chr3	70650000	70700000	Gm6634:50Kb:0:0:1.3e+03:3.1e+03
chr3	90350000	90400000	S100a3:-50Kb:3.5e-12:8.5e-14:0:1.9e+03
chr3	90350000	90400000	S100a4:-50Kb:3.5e-12:8.5e-14:0:1.9e+03
chr3	90350000	90400000	S100a5:-50Kb:3.5e-12:8.5e-14:0:1.9e+03
chr3	90350000	90400000	S100a6:-50Kb:3.5e-12:8.5e-14:0:1.9e+03
chr3	90400000	90450000	S100a2:50Kb:2.8e-12:7.3e-14:0:1.9e+03
chr3	93750000	93800000	Gm10697:-100Kb:0:0:1.8e+03:2.9e+04
chr3	93750000	93800000	Gm9125:-100Kb:0:0:1.8e+03:2.9e+04
chr3	93750000	93800000	Tdpoz5:-100Kb:0:0:1.8e+03:2.9e+04
chr3	108050000	108100000	Gm12522:-100Kb:2.5e-13:6.7e-15:1.5e+03:3e+03
chr3	108050000	108100000	Mybphl:-100Kb:2.5e-13:6.7e-15:1.5e+03:3e+03
chr3	108050000	108100000	Psrc1:-100Kb:2.5e-13:6.7e-15:1.5e+03:3e+03
chr3	108150000	108200000	Psma5:100Kb:4.4e-13:1.3e-14:1.5e+03:3e+03
chr3	108150000	108200000	Sort1:100Kb:4.4e-13:1.3e-14:1.5e+03:3e+03
chr3	157600000	157650000	Lrrc40:-50Kb:0:0:1.6e+03:3.3e+03
chr3	157600000	157650000	Srsf11:-50Kb:0:0:1.6e+03:3.3e+03
chr3	157650000	157700000	Ankrd13c:50Kb:0:0:1.6e+03:3.3e+03
chr4	60400000	60450000	Mup1:-100Kb:0:0:6.7e+02:1.1e+04
chr4	60500000	60550000	Mup9:100Kb:0:0:6.7e+02:1.1e+04
chr4	61350000	61400000	Mup9:950Kb:0:0:78:4.9e+03
chr4	88700000	88750000	Gm13271:300Kb:5e-14:1.3e-15:6e+02:3.2e+03
chr4	88700000	88750000	Gm13272:300Kb:5e-14:1.3e-15:6e+02:3.2e+03
chr4	88700000	88750000	Gm13275:300Kb:5e-14:1.3e-15:6e+02:3.2e+03
chr4	88700000	88750000	Gm13276:300Kb:5e-14:1.3e-15:6e+02:3.2e+03
chr4	88700000	88750000	Gm13277:300Kb:5e-14:1.3e-15:6e+02:3.2e+03
chr4	88700000	88750000	Gm13278:300Kb:5e-14:1.3e-15:6e+02:3.2e+03
chr4	88700000	88750000	Gm13279:300Kb:5e-14:1.3e-15:6e+02:3.2e+03
chr4	88700000	88750000	Gm13283:300Kb:5e-14:1.3e-15:6e+02:3.2e+03
chr4	88700000	88750000	Gm13285:300Kb:5e-14:1.3e-15:6e+02:3.2e+03
chr4	88700000	88750000	Gm13286:300Kb:5e-14:1.3e-15:6e+02:3.2e+03
chr4	88700000	88750000	Gm13287:300Kb:5e-14:1.3e-15:6e+02:3.2e+03
chr4	88700000	88750000	Gm13289:300Kb:5e-14:1.3e-15:6e+02:3.2e+03
chr4	88700000	88750000	Gm13290:300Kb:5e-14:1.3e-15:6e+02:3.2e+03
chr4	88700000	88750000	Ifnz:300Kb:5e-14:1.3e-15:6e+02:3.2e+03
chr4	112950000	113000000	Skint5:-700Kb:0:0:3.1e+02:1.5e+04
chr4	113650000	113700000	Skint6:700Kb:0:0:3.1e+02:1.5e+04
chr4	118650000	118700000	Zfp691:-150Kb:3e-11:8.8e-13:8.1e+02:2.3e+03
chr4	124600000	124650000	Dnali1:-100Kb:1.8e-14:5.6e-16:9.9e+02:3.1e+03
chr4	124600000	124650000	Gnl2:-100Kb:1.8e-14:5.6e-16:9.9e+02:3.1e+03
chr4	124600000	124650000	Snip1:-100Kb:1.8e-14:5.6e-16:9.9e+02:3.1e+03
chr4	124700000	124750000	9930104L06Rik:100Kb:7.7e-13:2e-14:9.9e+02:3.1e+03
chr4	124700000	124750000	Cdca8:100Kb:7.7e-13:2e-14:9.9e+02:3.1e+03
chr4	126250000	126300000	AU040320:-150Kb:2.4e-12:6.1e-14:1e+03:2.6e+03
chr4	126250000	126300000	Ncdn:-150Kb:2.4e-12:6.1e-14:1e+03:2.6e+03
chr4	126250000	126300000	Tfap2e:-150Kb:2.4e-12:6.1e-14:1e+03:2.6e+03
chr4	126400000	126450000	5730409E04Rik:150Kb:1.8e-12:5.4e-14:1e+03:2.6e+03
chr4	139000000	139050000	Aldh4a1:-150Kb:8.6e-11:2.4e-12:9.6e+02:2.6e+03
chr4	143150000	143200000	Gm13109:-350Kb:0:0:5.1e+02:1.8e+04
chr4	143500000	143550000	BC080695:350Kb:0:0:5.1e+02:1.8e+04
chr4	146100000	146150000	Gm13242:850Kb:1.3e-14:3.3e-16:1.7e+02:2.5e+03
chr4	146150000	146200000	Gm13242:900Kb:9.5e-11:5e-12:1.8e+02:2.1e+03
chr4	147900000	147950000	Masp2:-50Kb:0:0:5.3e+02:3.1e+03
chr4	147900000	147950000	Srm:-50Kb:0:0:5.3e+02:3.1e+03
chr4	147950000	148000000	Exosc10:50Kb:0:0:5.3e+02:3.1e+03
chr4	151500000	151550000	Hes3:-150Kb:1.6e-11:4.9e-13:4.1e+02:1.7e+03
chr4	151500000	151550000	Icmt:-150Kb:1.6e-11:4.9e-13:4.1e+02:1.7e+03
chr4	151500000	151550000	Rnf207:-150Kb:1.6e-11:4.9e-13:4.1e+02:1.7e+03
chr4	151500000	151550000	Rpl22:-150Kb:1.6e-11:4.9e-13:4.1e+02:1.7e+03
chr4	151650000	151700000	Espn:150Kb:6.9e-11:2e-12:4.1e+02:1.7e+03
chr4	151650000	151700000	Hes2:150Kb:6.9e-11:2e-12:4.1e+02:1.7e+03
chr4	151800000	151850000	Hes3:150Kb:1.6e-11:8.6e-13:4.1e+02:1.7e+03
chr4	151800000	151850000	Icmt:150Kb:1.6e-11:8.6e-13:4.1e+02:1.7e+03
chr4	151800000	151850000	Rnf207:150Kb:1.6e-11:8.6e-13:4.1e+02:1.7e+03
chr4	151800000	151850000	Rpl22:150Kb:1.6e-11:8.6e-13:4.1e+02:1.7e+03
chr4	153350000	153400000	Ccdc27:-50Kb:2e-12:5.1e-14:4.1e+02:1.8e+03
chr4	153350000	153400000	Smim1:-50Kb:2e-12:5.1e-14:4.1e+02:1.8e+03
chr4	153400000	153450000	Lrrc47:50Kb:2e-13:6.2e-15:4.1e+02:1.8e+03
chr5	11100000	11150000	4933402N22Rik:-800Kb:4.1e-14:1.1e-15:87:2.8e+03
chr5	11150000	11200000	Gm6455:300Kb:7.1e-13:1.9e-14:4.4e+02:3.9e+03
chr5	14950000	15000000	Gm17019:-50Kb:2.7e-13:6.8e-15:9.5e+02:3.2e+03
chr5	34000000	34050000	Fgfr3:-50Kb:2.9e-13:7.5e-15:1.8e+03:3.3e+03
chr5	34050000	34100000	Tacc3:50Kb:3.8e-12:1.1e-13:1.8e+03:3.3e+03
chr5	34050000	34100000	Tmem129:50Kb:3.8e-12:1.1e-13:1.8e+03:3.3e+03
chr5	115800000	115850000	Msi1:-50Kb:0:0:2.4e+03:5e+03
chr5	125150000	125200000	Dnahc10:-50Kb:0:0:1.7e+03:4.9e+03
chr5	141000000	141050000	Lfng:-50Kb:0:0:1.8e+03:3.7e+03
chr5	141050000	141100000	Grifin:50Kb:0:0:1.8e+03:3.7e+03
chr6	3000000	3050000	Gm8579:-200Kb:0:0:4.2e+02:6.4e+03
chr6	3250000	3300000	Samd9l:-50Kb:4.2e-12:2.3e-13:1.8e+03:4.8e+03
chr6	3350000	3400000	Samd9l:50Kb:0:0:1.8e+03:7.7e+03
chr6	47700000	47750000	Mir704:-50Kb:0:0:1.9e+03:4.5e+03
chr6	47700000	47750000	Pdia4:-50Kb:0:0:1.9e+03:4.5e+03
chr6	47700000	47750000	Zfp398:-50Kb:0:0:1.9e+03:4.5e+03
chr6	47700000	47750000	Zfp786:-50Kb:0:0:1.9e+03:4.5e+03
chr6	47750000	47800000	Rn4.5s:50Kb:0:0:1.9e+03:4.5e+03
chr6	52100000	52150000	2700086A05Rik:-50Kb:0:0:1.8e+03:5.7e+03
chr6	52100000	52150000	Hoxa10:-50Kb:0:0:1.8e+03:5.7e+03
chr6	52100000	52150000	Hoxa11:-50Kb:0:0:1.8e+03:5.7e+03
chr6	52100000	52150000	Hoxa11as:-50Kb:0:0:1.8e+03:5.7e+03
chr6	52100000	52150000	Hoxa3:-50Kb:0:0:1.8e+03:5.7e+03
chr6	52100000	52150000	Hoxa5:-50Kb:0:0:1.8e+03:5.7e+03
chr6	52100000	52150000	Hoxa6:-50Kb:0:0:1.8e+03:5.7e+03
chr6	52100000	52150000	Hoxa7:-50Kb:0:0:1.8e+03:5.7e+03
chr6	52100000	52150000	Hoxa9:-50Kb:0:0:1.8e+03:5.7e+03
chr6	52100000	52150000	Mir196b:-50Kb:0:0:1.8e+03:5.7e+03
chr6	52100000	52150000	Mira:-50Kb:0:0:1.8e+03:5.7e+03
chr6	52150000	52200000	Hoxa1:50Kb:0:0:1.8e+03:5.7e+03
chr6	52150000	52200000	Hoxa2:50Kb:0:0:1.8e+03:5.7e+03
chr6	52150000	52200000	Hoxa4:50Kb:0:0:1.8e+03:5.7e+03
chr6	57300000	57350000	Vmn1r28:-900Kb:4.7e-12:1.4e-13:3.5e+02:2.3e+03
chr6	58200000	58250000	Vmn1r17:900Kb:1.4e-11:3.8e-13:3.5e+02:2.3e+03
chr6	58200000	58250000	Vmn1r18:900Kb:1.4e-11:3.8e-13:3.5e+02:2.3e+03
chr6	125050000	125100000	Gapdh:-50Kb:0:0:2.8e+03:5.8e+03
chr6	125050000	125100000	Mrpl51:-50Kb:0:0:2.8e+03:5.8e+03
chr6	125050000	125100000	Ncapd2:-50Kb:0:0:2.8e+03:5.8e+03
chr6	125050000	125100000	Scarna10:-50Kb:0:0:2.8e+03:5.8e+03
chr6	125100000	125150000	Iffo1:50Kb:0:0:2.8e+03:5.8e+03
chr6	125100000	125150000	Nop2:50Kb:0:0:2.8e+03:5.8e+03
chr6	127300000	127350000	9330179D12Rik:250Kb:1.1e-13:3.3e-15:6.7e+02:2.3e+03
chr6	127300000	127350000	9630033F20Rik:250Kb:1.1e-13:3.3e-15:6.7e+02:2.3e+03
chr6	132750000	132800000	Tas2r110:-50Kb:7.6e-11:1.9e-12:1.7e+03:4.2e+03
chr6	132750000	132800000	Tas2r113:-50Kb:7.6e-11:1.9e-12:1.7e+03:4.2e+03
chr6	132750000	132800000	Tas2r116:-50Kb:7.6e-11:1.9e-12:1.7e+03:4.2e+03
chr7	5350000	5400000	Vmn1r187:-400Kb:1.4e-13:3.7e-15:3.2e+02:2.7e+03
chr7	5350000	5400000	Vmn1r63:-400Kb:1.4e-13:3.7e-15:3.2e+02:2.7e+03
chr7	5750000	5800000	Vmn1r58:400Kb:2.9e-12:7.6e-14:3.2e+02:2.7e+03
chr7	7350000	7400000	Vmn2r33:-150Kb:0:0:8e+02:7.6e+03
chr7	7500000	7550000	Vmn2r31:150Kb:0:0:8e+02:7.6e+03
chr7	11400000	11450000	Zscan4b:-50Kb:0:0:1.6e+03:1e+04
chr7	12000000	12050000	Vmn1r83:-900Kb:2.2e-11:5.8e-13:53:2.7e+03
chr7	12000000	12050000	Vmn1r84:-900Kb:2.2e-11:5.8e-13:53:2.7e+03
chr7	13100000	13150000	Vmn2r54:-100Kb:3.2e-11:8.5e-13:1.2e+03:3.1e+03
chr7	16050000	16100000	Obox5:-250Kb:3.5e-13:9.4e-15:1.2e+02:4.5e+03
chr7	19000000	19050000	Psg26:-50Kb:0:0:2.9e+03:1.1e+04
chr7	19050000	19100000	Psg28:50Kb:0:0:2.9e+03:1.1e+04
chr7	19150000	19200000	Psg21:-50Kb:0:0:2.9e+03:1e+04
chr7	19150000	19200000	Psg23:-50Kb:0:0:2.9e+03:1e+04
chr7	19200000	19250000	Psg27:50Kb:0:0:2.9e+03:1e+04
chr7	20500000	20550000	Ceacam20:-50Kb:5.6e-15:3.3e-16:40:1.7e+03
chr7	20500000	20550000	Nlrp9b:-50Kb:5.6e-15:3.3e-16:40:1.7e+03
chr7	20550000	20600000	Igsf23:50Kb:1.3e-14:3.3e-16:40:1.7e+03
chr7	20550000	20600000	Pvr:50Kb:1.3e-14:3.3e-16:40:1.7e+03
chr7	20600000	20650000	Ceacam20:50Kb:0:0:0:1.8e+03
chr7	20600000	20650000	Nlrp9b:50Kb:0:0:0:1.8e+03
chr7	24250000	24300000	Vmn1r169:-100Kb:5.7e-11:3.2e-12:2.1e+02:4.1e+03
chr7	24250000	24300000	Vmn1r170:-100Kb:5.7e-11:3.2e-12:2.1e+02:4.1e+03
chr7	24350000	24400000	Vmn1r176:-250Kb:0:0:1.1e+02:7.9e+03
chr7	24400000	24450000	Vmn1r173:-50Kb:0:0:3.4e+02:5.9e+03
chr7	24450000	24500000	Vmn1r171:50Kb:0:0:3.4e+02:5.9e+03
chr7	24450000	24500000	Vmn1r172:50Kb:0:0:3.4e+02:5.9e+03
chr7	24500000	24550000	Vmn1r173:50Kb:1.2e-11:6.5e-13:3.4e+02:4.4e+03
chr7	24600000	24650000	Vmn1r168:300Kb:5.2e-11:1.3e-12:98:4.1e+03
chr7	24600000	24650000	Vmn1r169:250Kb:0:0:1.1e+02:7.9e+03
chr7	24600000	24650000	Vmn1r170:250Kb:0:0:1.1e+02:7.9e+03
chr7	29050000	29100000	AF357399:-50Kb:0:0:2.3e+03:4.5e+03
chr7	29050000	29100000	Rps16:-50Kb:0:0:2.3e+03:4.5e+03
chr7	29050000	29100000	Supt5:-50Kb:0:0:2.3e+03:4.5e+03
chr7	29100000	29150000	BC089491:50Kb:0:0:2.3e+03:4.5e+03
chr7	29100000	29150000	Dll3:50Kb:0:0:2.3e+03:4.5e+03
chr7	29100000	29150000	Eid2:50Kb:0:0:2.3e+03:4.5e+03
chr7	29100000	29150000	Eid2b:50Kb:0:0:2.3e+03:4.5e+03
chr7	29100000	29150000	Timm50:50Kb:0:0:2.3e+03:4.5e+03
chr7	34100000	34150000	Scgb2b19:50Kb:0:0:1.3e+03:2.9e+03
chr7	39000000	39050000	Pop4:-50Kb:6.4e-11:1.9e-12:7.6:1.7e+03
chr7	39050000	39100000	Plekhf1:50Kb:9.5e-11:2.3e-12:7.6:1.7e+03
chr7	48450000	48500000	Gm5592:-50Kb:1.5e-11:4.5e-13:1.4e+03:3.1e+03
chr7	50000000	50050000	Vmn2r63:-150Kb:7.8e-13:2.3e-14:8.2e+02:3.2e+03
chr7	50150000	50200000	Vmn2r62:150Kb:1.7e-11:4.7e-13:8.2e+02:3.2e+03
chr7	54900000	54950000	Mrgpra3:50Kb:0:0:2e+03:1e+04
chr7	55150000	55200000	Mrgpra3:300Kb:0:0:9.8e+02:7.5e+03
chr7	72450000	72500000	Tjp1:-50Kb:4.3e-15:1.1e-16:1.6e+03:3.1e+03
chr7	80750000	80800000	Chd2:100Kb:0:0:1.1e+03:3.4e+03
chr7	92300000	92350000	Vmn2r69:-250Kb:2.4e-14:6.7e-16:7.6e+02:2.9e+03
chr7	92550000	92600000	Vmn2r67:250Kb:0:0:7.6e+02:2.9e+03
chr7	100100000	100150000	Fam181b:-100Kb:1.2e-12:3.1e-14:1.2e+03:2.8e+03
chr7	111600000	111650000	Trim30d:-50Kb:2e-11:5.4e-13:1.7e+03:3.7e+03
chr7	111600000	111650000	Trim30e-ps1:-50Kb:2e-11:5.4e-13:1.7e+03:3.7e+03
chr7	111650000	111700000	Trim30a:50Kb:1.6e-11:3.9e-13:1.7e+03:3.7e+03
chr7	150300000	150350000	Phlda2:-350Kb:3.4e-15:1.1e-16:4.5e+02:2e+03
chr7	150300000	150350000	Slc22a18:-350Kb:3.4e-15:1.1e-16:4.5e+02:2e+03
chr7	150700000	150750000	Cars:-50Kb:2.1e-13:5.8e-15:1.4e+03:3e+03
chr7	150750000	150800000	Nap1l4:50Kb:2.1e-13:6.4e-15:1.4e+03:3e+03
chr7	151650000	151700000	Ano1:-250Kb:9e-11:3.4e-12:1.4e+03:2.9e+03
chr8	3950000	4000000	Cd209b:50Kb:1.2e-13:3.2e-15:1.8e+03:3.8e+03
chr8	3950000	4000000	Cd209c:50Kb:1.2e-13:3.2e-15:1.8e+03:3.8e+03
chr8	14950000	15000000	BB014433:-50Kb:4e-13:1.1e-14:1.3e+03:2.9e+03
chr8	14950000	15000000	Kbtbd11:-50Kb:4e-13:1.1e-14:1.3e+03:2.9e+03
chr8	19350000	19400000	Defb7:-100Kb:0:0:1e+03:5.6e+03
chr8	19850000	19900000	2610005L07Rik:-150Kb:0:0:13:3.2e+03
chr8	19850000	19900000	6820431F20Rik:-150Kb:0:0:13:3.2e+03
chr8	22050000	22100000	Gm14850:-600Kb:8.1e-12:4.2e-13:40:4e+03
chr8	22050000	22100000	Gm21498:-600Kb:8.1e-12:4.2e-13:40:4e+03
chr8	22050000	22100000	Gm6696:-600Kb:8.1e-12:4.2e-13:40:4e+03
chr8	22150000	22200000	Gm14850:-500Kb:0:0:48:7.3e+03
chr8	22150000	22200000	Gm21498:-500Kb:0:0:48:7.3e+03
chr8	22150000	22200000	Gm6696:-500Kb:0:0:48:7.3e+03
chr8	22200000	22250000	Defa20:-400Kb:0:0:60:5.5e+03
chr8	22200000	22250000	Gm15308:-400Kb:0:0:60:5.5e+03
chr8	22200000	22250000	Gm21002:-400Kb:0:0:60:5.5e+03
chr8	22300000	22350000	AY761184:-500Kb:1.2e-14:3.3e-16:48:4.5e+03
chr8	22300000	22350000	Defa-ps1:-500Kb:1.2e-14:3.3e-16:48:4.5e+03
chr8	22300000	22350000	Defa24:-500Kb:1.2e-14:3.3e-16:48:4.5e+03
chr8	22300000	22350000	Defa6:-500Kb:1.2e-14:3.3e-16:48:4.5e+03
chr8	22600000	22650000	Defa25:400Kb:0:0:60:5.5e+03
chr8	22600000	22650000	Gm10104:400Kb:0:0:60:5.5e+03
chr8	22600000	22650000	Gm14851:400Kb:0:0:60:5.5e+03
chr8	22650000	22700000	AY761185:600Kb:1.5e-12:4.3e-14:40:4e+03
chr8	22650000	22700000	Defa-rs7:500Kb:0:0:48:7.3e+03
chr8	22650000	22700000	Defa21:500Kb:0:0:48:7.3e+03
chr8	22650000	22700000	Defa23:500Kb:0:0:48:7.3e+03
chr8	22650000	22700000	Gm6040:600Kb:1.5e-12:4.3e-14:40:4e+03
chr8	22800000	22850000	Defa22:500Kb:4.2e-15:1.1e-16:48:4.5e+03
chr8	22800000	22850000	Gm15293:500Kb:4.2e-15:1.1e-16:48:4.5e+03
chr8	46500000	46550000	Ccdc110:-500Kb:4.5e-13:1.6e-14:4.8e+02:2.4e+03
chr8	74550000	74600000	Olfr373:-50Kb:4.2e-11:1e-12:1.8e+03:4.2e+03
chr8	74550000	74600000	Olfr374:-50Kb:4.2e-11:1e-12:1.8e+03:4.2e+03
chr8	74600000	74650000	Olfr372:50Kb:5.3e-11:1.3e-12:1.8e+03:4.2e+03
chr8	83250000	83300000	Usp38:-250Kb:3.3e-11:8.7e-13:7.4e+02:2.1e+03
chr8	98250000	98300000	4930513N10Rik:-50Kb:3.7e-14:1e-15:1.9e+03:3.3e+03
chr8	98250000	98300000	Cnot1:-50Kb:3.7e-14:1e-15:1.9e+03:3.3e+03
chr8	109600000	109650000	Nfat5:-200Kb:7.1e-12:1.9e-13:9.2e+02:2.4e+03
chr8	109800000	109850000	Terf2:200Kb:2e-11:5.8e-13:9.2e+02:2.4e+03
chr8	113450000	113500000	Ddx19a:-50Kb:5.5e-11:1.6e-12:1.8e+03:3.4e+03
chr8	113450000	113500000	Mir3473d:-50Kb:5.5e-11:1.6e-12:1.8e+03:3.4e+03
chr8	124350000	124400000	BC048644:-50Kb:0:0:4.1e+02:4.1e+03
chr8	124350000	124400000	Slc7a5:-50Kb:0:0:4.1e+02:4.1e+03
chr8	124400000	124450000	Klhdc4:50Kb:0:0:4.1e+02:4.1e+03
chr9	19000000	19050000	Olfr843:-50Kb:2.1e-11:5.4e-13:1.5e+03:3.2e+03
chr9	24800000	24850000	Tbx20:250Kb:2.1e-13:6.1e-15:6e+02:2.1e+03
chr9	31350000	31400000	Barx2:-350Kb:2.8e-13:7.7e-15:5.4e+02:2.2e+03
chr9	50250000	50300000	1600029D21Rik:-50Kb:3.7e-12:9.3e-14:1.2e+03:2.5e+03
chr9	50250000	50300000	2310014F07Rik:-50Kb:3.7e-12:9.3e-14:1.2e+03:2.5e+03
chr9	50250000	50300000	Pts:-50Kb:3.7e-12:9.3e-14:1.2e+03:2.5e+03
chr9	58850000	58900000	Adpgk:-250Kb:2.3e-11:6.6e-13:6.7e+02:2.2e+03
chr9	59100000	59150000	Neo1:250Kb:8.3e-11:2.3e-12:6.7e+02:2.2e+03
chr9	89000000	89050000	Trim43b:50Kb:0:0:1.8e+03:1.1e+04
chr9	89000000	89050000	Trim43c:300Kb:4.9e-11:1.3e-12:6.3e+02:6.9e+03
chr9	89050000	89100000	9330159M07Rik:300Kb:0:0:6.3e+02:1e+04
chr9	102650000	102700000	Amotl2:50Kb:5.5e-11:1.5e-12:2e+03:3.7e+03
chr9	102650000	102700000	Gm5627:50Kb:5.5e-11:1.5e-12:2e+03:3.7e+03
chr9	106150000	106200000	Abhd14a:-200Kb:3.8e-11:1.1e-12:7.7e+02:2.3e+03
chr9	106150000	106200000	Abhd14b:-200Kb:3.8e-11:1.1e-12:7.7e+02:2.3e+03
chr9	106150000	106200000	Gpr62:-200Kb:3.8e-11:1.1e-12:7.7e+02:2.3e+03
chr9	106150000	106200000	Parp3:-200Kb:3.8e-11:1.1e-12:7.7e+02:2.3e+03
chr9	106150000	106200000	Pcbp4:-200Kb:3.8e-11:1.1e-12:7.7e+02:2.3e+03
chr9	106150000	106200000	Rrp9:-200Kb:3.8e-11:1.1e-12:7.7e+02:2.3e+03
chr9	106300000	106350000	Abhd14a:-50Kb:9.2e-11:5.3e-12:1.9e+03:3.4e+03
chr9	106300000	106350000	Abhd14b:-50Kb:9.2e-11:5.3e-12:1.9e+03:3.4e+03
chr9	106300000	106350000	Gpr62:-50Kb:9.2e-11:5.3e-12:1.9e+03:3.4e+03
chr9	106300000	106350000	Parp3:-50Kb:9.2e-11:5.3e-12:1.9e+03:3.4e+03
chr9	106300000	106350000	Pcbp4:-50Kb:9.2e-11:5.3e-12:1.9e+03:3.4e+03
chr9	106300000	106350000	Rrp9:-50Kb:9.2e-11:5.3e-12:1.9e+03:3.4e+03
chr9	106350000	106400000	Alas1:200Kb:2.7e-11:6.8e-13:7.7e+02:2.3e+03
chr9	106350000	106400000	Poc1a:200Kb:2.7e-11:6.8e-13:7.7e+02:2.3e+03
chr9	109200000	109250000	Fbxw22:-100Kb:9.8e-13:2.5e-14:1.2e+03:3.9e+03
chr9	109300000	109350000	Fbxw28:100Kb:8.3e-13:2.1e-14:1.2e+03:3.9e+03
chr9	114050000	114100000	Trim71:-400Kb:2.8e-14:7.8e-16:4.2e+02:2.6e+03
chr9	116100000	116150000	Tgfbr2:50Kb:8.6e-13:2.3e-14:0:1.4e+03
chrX	4250000	4300000	Gm5925:50Kb:0:0:9.8e+02:4.5e+03
chrX	8200000	8250000	Ssxb3:50Kb:7.5e-15:2.2e-16:2.1e+03:6.7e+03
chrX	23900000	23950000	Gm5934:-150Kb:0:0:8.7e+02:5e+03
chrX	25500000	25550000	Slx:-450Kb:0:0:4.3e+02:9e+03
chrX	31950000	32000000	Gm2837:900Kb:0:0:0:4.5e+03
chrX	32050000	32100000	Gm2837:1000Kb:0:0:0:3.8e+03
chrX	32150000	32200000	Gm21950:50Kb:0:0:0:4.2e+03
chrX	34800000	34850000	Rhox2c:-50Kb:0:0:4.7e+02:8.4e+03
chrX	34800000	34850000	Rhox3c:-50Kb:0:0:4.7e+02:8.4e+03
chrX	34800000	34850000	Rhox4c:-50Kb:0:0:4.7e+02:8.4e+03
chrX	34850000	34900000	Rhox2b:50Kb:0:0:4.7e+02:8.4e+03
chrX	34850000	34900000	Rhox2f:-100Kb:0:0:1.8e+03:9.6e+03
chrX	34850000	34900000	Rhox3f:-100Kb:0:0:1.8e+03:9.6e+03
chrX	34850000	34900000	Rhox3g-ps:-150Kb:0:0:1.2e+03:1.1e+04
chrX	34850000	34900000	Rhox4a:50Kb:0:0:4.7e+02:8.4e+03
chrX	34850000	34900000	Rhox4b:50Kb:0:0:4.7e+02:8.4e+03
chrX	34850000	34900000	Rhox4e:-100Kb:0:0:1.8e+03:9.6e+03
chrX	34850000	34900000	Rhox4f:-150Kb:0:0:1.2e+03:1.1e+04
chrX	34950000	35000000	Rhox2c:100Kb:0:0:1.8e+03:9.6e+03
chrX	34950000	35000000	Rhox3c:100Kb:0:0:1.8e+03:9.6e+03
chrX	34950000	35000000	Rhox4c:100Kb:0:0:1.8e+03:9.6e+03
chrX	35000000	35050000	Rhox2c:150Kb:0:0:1.2e+03:1.1e+04
chrX	35000000	35050000	Rhox3c:150Kb:0:0:1.2e+03:1.1e+04
chrX	35000000	35050000	Rhox4c:150Kb:0:0:1.2e+03:1.1e+04
chrX	72150000	72200000	Gm6890:200Kb:0:0:8.2e+02:6e+03
chrX	120200000	120250000	Vmn2r121:-1000Kb:0:0:51:2.6e+03
chrX	121200000	121250000	3110007F17Rik:1000Kb:9.1e-12:2.6e-13:51:2.6e+03
chrX	131750000	131800000	Pramel3:-50Kb:1.8e-11:4.8e-13:0:3.2e+03
chrX	132850000	132900000	Tceal5:150Kb:2.1e-12:5.5e-14:1.4e+03:5.2e+03
chrX	132850000	132900000	Tceal8:150Kb:2.1e-12:5.5e-14:1.4e+03:5.2e+03
chrX	146650000	146700000	Gm15104:-50Kb:0:0:1e+03:4.5e+03
chrX	148350000	148400000	Mir98:50Kb:1.3e-11:3.8e-13:3.1e+03:6.1e+03
chrX	148350000	148400000	Mirlet7f-2:50Kb:1.3e-11:3.8e-13:3.1e+03:6.1e+03
