# Supplementary material for: Promoter-enhancer interactions identified from Hi-C data using probabilistic models and hierarchical topological domains
Source: Nat Commun. 2017 Dec 21;8:2237. doi: 10.1038/s41467-017-02386-3 (PMC5740158; doi:10.1038/s41467-017-02386-3)
Supplement: Supplementary file 5 — Supplementary Data 2 [file 41467_2017_2386_MOESM5_ESM.zip › pombo_NPC_NcoI.enh_1e-2.bed]

chr1	5850000	5900000	Atp6v1h:800Kb:3.4e-05:9.3e-07:3.6e+02:1.4e+03
chr1	5850000	5900000	Rgs20:800Kb:3.4e-05:9.3e-07:3.6e+02:1.4e+03
chr1	10050000	10100000	1700034P13Rik:350Kb:0.0045:0.00012:6.4e+02:1.7e+03
chr1	10050000	10100000	Vcpip1:350Kb:0.0045:0.00012:6.4e+02:1.7e+03
chr1	12600000	12650000	Gm17644:-50Kb:0.0034:9.5e-05:1.2e+03:1.9e+03
chr1	12600000	12650000	Sulf1:-50Kb:0.0034:9.5e-05:1.2e+03:1.9e+03
chr1	16550000	16600000	Stau2:50Kb:0.0033:8.2e-05:1.7e+03:2.4e+03
chr1	16750000	16800000	Gdap1:-350Kb:0.0029:7.5e-05:5.2e+02:1.4e+03
chr1	18350000	18400000	Tfap2b:-800Kb:0.0013:3.5e-05:2.2e+02:1e+03
chr1	20800000	20850000	6720483E21Rik:-50Kb:0.0047:0.00011:1.3e+03:2e+03
chr1	20800000	20850000	Paqr8:-50Kb:0.0047:0.00011:1.3e+03:2e+03
chr1	20850000	20900000	Mcm3:50Kb:0.0047:0.00012:1.3e+03:2e+03
chr1	21100000	21150000	Efhc1:200Kb:4.2e-05:1.1e-06:5.5e+02:1.6e+03
chr1	21150000	21200000	Efhc1:250Kb:0.0023:0.00012:4.6e+02:1.2e+03
chr1	21400000	21450000	Kcnq5:-550Kb:0.0042:0.00024:4.7e+02:1.2e+03
chr1	21450000	21500000	Kcnq5:-500Kb:0.00014:4.1e-06:4.9e+02:1.4e+03
chr1	23300000	23350000	Ogfrl1:-50Kb:1.8e-05:4.7e-07:1.5e+03:2.5e+03
chr1	25800000	25850000	Bai3:-50Kb:1.9e-06:4.7e-08:1.4e+03:2.6e+03
chr1	37600000	37650000	Mgat4a:50Kb:2.3e-06:5.8e-08:1.6e+03:2.6e+03
chr1	38050000	38100000	Rev1:-100Kb:0.0018:4.7e-05:9.8e+02:1.7e+03
chr1	38100000	38150000	Eif5b:50Kb:6.9e-12:2.1e-13:1.4e+03:2.7e+03
chr1	38100000	38150000	Txndc9:50Kb:6.9e-12:2.1e-13:1.4e+03:2.7e+03
chr1	38150000	38200000	Eif5b:100Kb:0.00098:5.9e-05:9.8e+02:1.7e+03
chr1	38150000	38200000	Txndc9:100Kb:0.00098:5.9e-05:9.8e+02:1.7e+03
chr1	38950000	39000000	Cnot11:-600Kb:0.0091:0.00091:2.1e+02:7.4e+02
chr1	39050000	39100000	Cnot11:-500Kb:0.0091:0.0011:6.9e+02:1.2e+03
chr1	39400000	39450000	Cnot11:-150Kb:0.0005:1.5e-05:9.5e+02:1.7e+03
chr1	39450000	39500000	Rpl31:50Kb:0.0068:0.00039:1.3e+03:1.9e+03
chr1	39500000	39550000	Cnot11:-50Kb:0.0064:0.00038:1.3e+03:1.8e+03
chr1	39550000	39600000	Rpl31:150Kb:0.0008:2.3e-05:9.5e+02:1.7e+03
chr1	40700000	40750000	Mfsd9:-100Kb:0.0004:9.8e-06:1e+03:1.6e+03
chr1	40800000	40850000	Slc9a2:100Kb:0.00023:6.5e-06:1e+03:1.6e+03
chr1	41800000	41850000	4930448I06Rik:600Kb:0.0033:0.00019:4.5e+02:9.9e+02
chr1	41850000	41900000	4930448I06Rik:650Kb:0.0027:7.9e-05:4.4e+02:1e+03
chr1	51650000	51700000	Nabp1:150Kb:0.0026:6.6e-05:8.8e+02:1.8e+03
chr1	51700000	51750000	Myo1b:-250Kb:8e-06:2.1e-07:6.3e+02:1.7e+03
chr1	53300000	53350000	Mstn:200Kb:0.0073:0.00019:6.8e+02:1.5e+03
chr1	53900000	53950000	Dnahc7a:150Kb:0.0066:0.00018:8e+02:1.5e+03
chr1	56950000	57000000	9130024F11Rik:-50Kb:0.003:7.8e-05:1.1e+03:1.9e+03
chr1	56950000	57000000	Satb2:-50Kb:0.003:7.8e-05:1.1e+03:1.9e+03
chr1	57350000	57400000	1700066M21Rik:-50Kb:0.00018:4.9e-06:1.1e+03:2e+03
chr1	57350000	57400000	4930558J18Rik:-50Kb:0.00018:4.9e-06:1.1e+03:2e+03
chr1	57450000	57500000	Aox1:-600Kb:0.0021:5.6e-05:5.3e+02:1.3e+03
chr1	57450000	57500000	Kctd18:-550Kb:3.9e-14:1.1e-15:5.4e+02:2.2e+03
chr1	57450000	57500000	Sgol2:-550Kb:3.9e-14:1.1e-15:5.4e+02:2.2e+03
chr1	57450000	57500000	Spats2l:-350Kb:0.0081:0.00031:6.2e+02:1.3e+03
chr1	57500000	57550000	Spats2l:-300Kb:0.0081:0.00043:6.5e+02:1.3e+03
chr1	57800000	57850000	9430016H08Rik:350Kb:0.0026:0.00033:6.2e+02:1.3e+03
chr1	57800000	57850000	Tyw5:350Kb:0.0026:0.00033:6.2e+02:1.3e+03
chr1	57950000	58000000	9430016H08Rik:500Kb:0.0026:0.00037:5.6e+02:1.2e+03
chr1	57950000	58000000	Kctd18:-50Kb:0.00033:1.8e-05:1.5e+03:2.4e+03
chr1	57950000	58000000	Sgol2:-50Kb:0.00033:1.8e-05:1.5e+03:2.4e+03
chr1	57950000	58000000	Tyw5:500Kb:0.0026:0.00037:5.6e+02:1.2e+03
chr1	58000000	58050000	9430016H08Rik:550Kb:1.1e-14:3.3e-16:5.4e+02:2.2e+03
chr1	58000000	58050000	Tyw5:550Kb:1.1e-14:3.3e-16:5.4e+02:2.2e+03
chr1	58050000	58100000	9430016H08Rik:600Kb:0.00065:3.8e-05:5.3e+02:1.3e+03
chr1	58050000	58100000	Tyw5:600Kb:0.00065:3.8e-05:5.3e+02:1.3e+03
chr1	58100000	58150000	9430016H08Rik:650Kb:0.0026:0.00042:5.1e+02:1.2e+03
chr1	58100000	58150000	Tyw5:650Kb:0.0026:0.00042:5.1e+02:1.2e+03
chr1	58350000	58400000	9430016H08Rik:900Kb:0.0026:0.00047:4.6e+02:1.1e+03
chr1	58350000	58400000	Tyw5:900Kb:0.0026:0.00047:4.6e+02:1.1e+03
chr1	59350000	59400000	Fzd7:-150Kb:2.3e-05:6.5e-07:9.3e+02:2e+03
chr1	59400000	59450000	Fzd7:-100Kb:0.0074:0.00083:1.2e+03:1.9e+03
chr1	59450000	59500000	Fzd7:-50Kb:0.006:0.00034:1.9e+03:2.7e+03
chr1	59600000	59650000	Fzd7:100Kb:0.0074:0.00066:1.2e+03:1.9e+03
chr1	59650000	59700000	Als2:400Kb:4.4e-07:1.2e-08:4.8e+02:1.8e+03
chr1	59650000	59700000	Cdk15:350Kb:0.00017:4.8e-06:5.3e+02:1.6e+03
chr1	59900000	59950000	Fam117b:-50Kb:3.6e-06:8.9e-08:1.7e+03:2.8e+03
chr1	61800000	61850000	9530026F06Rik:400Kb:0.0099:0.00028:4.5e+02:1.1e+03
chr1	61950000	62000000	Nrp2:-750Kb:4.5e-07:1.4e-08:4e+02:1.3e+03
chr1	62300000	62350000	Nrp2:-400Kb:0.00081:0.0001:4.5e+02:1.1e+03
chr1	62400000	62450000	Nrp2:-300Kb:0.00054:5e-05:5.2e+02:1.2e+03
chr1	62450000	62500000	Nrp2:-250Kb:0.00054:5.1e-05:5.8e+02:1.2e+03
chr1	62950000	63000000	4930487H11Rik:150Kb:0.00089:2.2e-05:7.7e+02:1.5e+03
chr1	63200000	63250000	Gpr1:-50Kb:0.00067:1.9e-05:1.6e+03:2.2e+03
chr1	63250000	63300000	Eef1b2:50Kb:0.00081:2.4e-05:1.6e+03:2.2e+03
chr1	63250000	63300000	Ndufs1:50Kb:0.00081:2.4e-05:1.6e+03:2.2e+03
chr1	63250000	63300000	Snora41:50Kb:0.00081:2.4e-05:1.6e+03:2.2e+03
chr1	63250000	63300000	Zdbf2:-50Kb:0.00058:3.1e-05:1.6e+03:2.2e+03
chr1	63300000	63350000	Gpr1:50Kb:0.00067:3.8e-05:1.6e+03:2.2e+03
chr1	63350000	63400000	Zdbf2:50Kb:2.6e-05:6.9e-07:1.6e+03:2.3e+03
chr1	63450000	63500000	Eef1b2:250Kb:0.0056:0.00066:6.5e+02:1.2e+03
chr1	63450000	63500000	Ndufs1:250Kb:0.0056:0.00066:6.5e+02:1.2e+03
chr1	63450000	63500000	Snora41:250Kb:0.0056:0.00066:6.5e+02:1.2e+03
chr1	63500000	63550000	Eef1b2:300Kb:0.0056:0.00055:5.9e+02:1.1e+03
chr1	63500000	63550000	Ndufs1:300Kb:0.0056:0.00055:5.9e+02:1.1e+03
chr1	63500000	63550000	Snora41:300Kb:0.0056:0.00055:5.9e+02:1.1e+03
chr1	63600000	63650000	Eef1b2:400Kb:0.0056:0.00065:5e+02:1e+03
chr1	63600000	63650000	Ndufs1:400Kb:0.0056:0.00065:5e+02:1e+03
chr1	63600000	63650000	Snora41:400Kb:0.0056:0.00065:5e+02:1e+03
chr1	64450000	64500000	Dytn:750Kb:0.00067:1.8e-05:3.6e+02:1.1e+03
chr1	64450000	64500000	Fastkd2:700Kb:0.00039:1.2e-05:3.7e+02:1.2e+03
chr1	64450000	64500000	Mdh1b:700Kb:0.00039:1.2e-05:3.7e+02:1.2e+03
chr1	64500000	64550000	Dytn:800Kb:0.0037:0.0002:3.4e+02:1e+03
chr1	64500000	64550000	Fastkd2:750Kb:0.0067:0.0006:3.6e+02:9.8e+02
chr1	64500000	64550000	Mdh1b:750Kb:0.0067:0.0006:3.6e+02:9.8e+02
chr1	64550000	64600000	Fastkd2:800Kb:0.0067:0.0006:3.4e+02:9.7e+02
chr1	64550000	64600000	Mdh1b:800Kb:0.0067:0.0006:3.4e+02:9.7e+02
chr1	64600000	64650000	Creb1:50Kb:1e-05:3e-07:1.6e+03:2.6e+03
chr1	64600000	64650000	Plekhm3:-400Kb:0.0023:6.2e-05:4e+02:1.1e+03
chr1	64750000	64800000	Akr1cl:-300Kb:8.3e-09:2.3e-10:7.2e+02:1.8e+03
chr1	64750000	64800000	Cryge:-300Kb:8.3e-09:2.3e-10:7.2e+02:1.8e+03
chr1	64750000	64800000	Plekhm3:-250Kb:0.0058:0.00031:7.8e+02:1.4e+03
chr1	64950000	65000000	Fzd5:200Kb:8.6e-06:5e-07:8.6e+02:1.8e+03
chr1	65000000	65050000	Fzd5:250Kb:0.0089:0.00078:7.8e+02:1.4e+03
chr1	65050000	65100000	Fzd5:300Kb:1.2e-07:3.5e-09:7.2e+02:1.8e+03
chr1	66150000	66200000	Kansl1l:-700Kb:0.0087:0.0007:3.8e+02:1e+03
chr1	66750000	66800000	Kansl1l:-100Kb:0.0087:0.00055:1e+03:1.7e+03
chr1	66800000	66850000	Kansl1l:-50Kb:0.00016:4.3e-06:1.4e+03:2.3e+03
chr1	67000000	67050000	Myl1:50Kb:0.00016:4.1e-06:1.4e+03:2.3e+03
chr1	67100000	67150000	Lancl1:50Kb:7.6e-07:1.9e-08:0:1.1e+03
chr1	74500000	74550000	Cyp27a1:-250Kb:0.001:2.5e-05:8.2e+02:1.9e+03
chr1	74500000	74550000	Prkag3:-250Kb:0.001:2.5e-05:8.2e+02:1.9e+03
chr1	75100000	75150000	A630095N17Rik:-100Kb:0.00026:1.2e-05:1.4e+03:2.1e+03
chr1	75100000	75150000	Dnajb2:-100Kb:0.00026:1.2e-05:1.4e+03:2.1e+03
chr1	75100000	75150000	Glb1l:-100Kb:0.00026:1.2e-05:1.4e+03:2.1e+03
chr1	75100000	75150000	Stk16:-100Kb:0.00026:1.2e-05:1.4e+03:2.1e+03
chr1	75100000	75150000	Tuba4a:-100Kb:0.00026:1.2e-05:1.4e+03:2.1e+03
chr1	75150000	75200000	A630095N17Rik:-50Kb:0.00026:1.4e-05:2e+03:2.7e+03
chr1	75150000	75200000	Dnajb2:-50Kb:0.00026:1.4e-05:2e+03:2.7e+03
chr1	75150000	75200000	Glb1l:-50Kb:0.00026:1.4e-05:2e+03:2.7e+03
chr1	75150000	75200000	Stk16:-50Kb:0.00026:1.4e-05:2e+03:2.7e+03
chr1	75150000	75200000	Tuba4a:-50Kb:0.00026:1.4e-05:2e+03:2.7e+03
chr1	75300000	75350000	Chpf:-150Kb:0.0047:0.00026:1.1e+03:1.7e+03
chr1	75300000	75350000	Tmem198:-150Kb:0.0047:0.00026:1.1e+03:1.7e+03
chr1	75350000	75400000	Asic4:-50Kb:7.7e-13:2e-14:2e+03:3.3e+03
chr1	75350000	75400000	Gmppa:-50Kb:7.7e-13:2e-14:2e+03:3.3e+03
chr1	75400000	75450000	Des:50Kb:7.8e-13:2e-14:2e+03:3.3e+03
chr1	75400000	75450000	Gm15179:50Kb:7.8e-13:2e-14:2e+03:3.3e+03
chr1	75400000	75450000	Speg:50Kb:7.8e-13:2e-14:2e+03:3.3e+03
chr1	75550000	75600000	Chpf:100Kb:0.0017:4.6e-05:1.4e+03:2e+03
chr1	75550000	75600000	Tmem198:100Kb:0.0017:4.6e-05:1.4e+03:2e+03
chr1	77950000	78000000	Pax3:-200Kb:0.0038:0.00043:9.9e+02:1.8e+03
chr1	78100000	78150000	Pax3:-50Kb:1.2e-10:6.8e-12:2e+03:3.6e+03
chr1	78200000	78250000	Pax3:50Kb:2.5e-11:7.1e-13:2e+03:3.7e+03
chr1	78400000	78450000	Pax3:250Kb:0.0012:0.0001:8.4e+02:1.7e+03
chr1	80250000	80300000	Fam124b:50Kb:0.0049:0.00028:1.5e+03:2.1e+03
chr1	80350000	80400000	Fam124b:150Kb:9.4e-06:2.7e-07:8e+02:1.6e+03
chr1	84750000	84800000	Fbxo36:-50Kb:3.2e-05:8e-07:1.3e+03:2.4e+03
chr1	84750000	84800000	Trip12:-50Kb:3.2e-05:8e-07:1.3e+03:2.4e+03
chr1	84950000	85000000	A530032D15Rik:-150Kb:0:0:6.4e+02:3.3e+03
chr1	90600000	90650000	Spp2:300Kb:0.0029:7.5e-05:5.9e+02:2e+03
chr1	91500000	91550000	Gbx2:-300Kb:0.0095:0.00051:4.2e+02:1e+03
chr1	91550000	91600000	Gbx2:-250Kb:0.0017:4.7e-05:5.8e+02:1.3e+03
chr1	91800000	91850000	4933400F21Rik:250Kb:0.0046:0.00012:5.8e+02:1.3e+03
chr1	91950000	92000000	Cops8:-500Kb:0:0:3.7e+02:1.9e+03
chr1	92900000	92950000	Lrrfip1:50Kb:0.0026:0.00015:1.4e+03:2e+03
chr1	92900000	92950000	Rab17:50Kb:0.0026:0.00015:1.4e+03:2e+03
chr1	92950000	93000000	Lrrfip1:100Kb:5.1e-07:1.5e-08:9.5e+02:1.9e+03
chr1	92950000	93000000	Rab17:100Kb:5.1e-07:1.5e-08:9.5e+02:1.9e+03
chr1	93300000	93350000	Per2:-50Kb:5.6e-06:1.5e-07:1.4e+03:2.2e+03
chr1	93300000	93350000	Traf3ip1:-50Kb:5.6e-06:1.5e-07:1.4e+03:2.2e+03
chr1	93350000	93400000	1700020N18Rik:50Kb:1.3e-06:3.3e-08:1.4e+03:2.2e+03
chr1	93350000	93400000	Hes6:50Kb:1.3e-06:3.3e-08:1.4e+03:2.2e+03
chr1	93400000	93450000	Twist2:-250Kb:0.0015:3.6e-05:4.9e+02:1.1e+03
chr1	93650000	93700000	Asb1:250Kb:0.0015:4.7e-05:4.9e+02:1.1e+03
chr1	93750000	93800000	Asb1:350Kb:0.0043:0.00026:4e+02:9.2e+02
chr1	95650000	95700000	Gm9994:-150Kb:8.3e-05:4.4e-06:7.9e+02:2.6e+03
chr1	95700000	95750000	Gm9994:-100Kb:6.1e-06:1.6e-07:9.3e+02:3e+03
chr1	95950000	96000000	Gm9994:150Kb:0.0052:0.00042:7.9e+02:2.2e+03
chr1	97200000	97250000	St8sia4:-350Kb:0.0022:0.00012:5.8e+02:1.5e+03
chr1	97250000	97300000	Fam174a:50Kb:0.00022:6.1e-06:1.5e+03:2.5e+03
chr1	97550000	97600000	4930598F16Rik:-50Kb:1.1e-05:2.9e-07:1.5e+03:2.7e+03
chr1	97550000	97600000	Fam174a:350Kb:0.0016:8.5e-05:5.8e+02:1.5e+03
chr1	97600000	97650000	St8sia4:50Kb:9.5e-06:2.7e-07:1.5e+03:2.7e+03
chr1	114100000	114150000	Dsel:350Kb:0.0031:7.8e-05:6e+02:1.8e+03
chr1	120650000	120700000	Gli2:-300Kb:3e-06:9.2e-08:7e+02:1.7e+03
chr1	120700000	120750000	Gli2:-250Kb:0.00032:2.9e-05:5.8e+02:1.4e+03
chr1	121350000	121400000	Gli2:400Kb:0.00022:1.3e-05:5.1e+02:1.3e+03
chr1	121550000	121600000	Epb4.1l5:50Kb:0.002:5.3e-05:1.5e+03:2.2e+03
chr1	123050000	123100000	En1:600Kb:1.8e-06:5.5e-08:3.6e+02:1.5e+03
chr1	123250000	123300000	En1:800Kb:0.0059:0.00036:3e+02:1e+03
chr1	125950000	126000000	Dpp10:50Kb:0.0045:0.00012:1.5e+03:2.2e+03
chr1	129400000	129450000	Tmem163:-150Kb:2.6e-05:6.6e-07:9.2e+02:1.9e+03
chr1	132100000	132150000	Daf2:-200Kb:0.00023:6e-06:8.8e+02:1.9e+03
chr1	132350000	132400000	Zp3r:-150Kb:0.0036:0.00019:76:8.9e+02
chr1	132400000	132450000	Cd55:50Kb:1.1e-07:3.1e-09:2e+02:1.6e+03
chr1	132450000	132500000	Zp3r:-50Kb:4.5e-05:1.2e-06:1.6e+03:2.6e+03
chr1	132500000	132550000	Cd55:150Kb:0.0067:0.00037:76:8.9e+02
chr1	133800000	133850000	Slc45a3:-50Kb:6.8e-07:1.8e-08:2e+03:3.1e+03
chr1	133850000	133900000	Nucks1:50Kb:2.5e-07:6.4e-09:2e+03:3.1e+03
chr1	134050000	134100000	Nuak2:-150Kb:6.5e-06:1.8e-07:1.1e+03:2.3e+03
chr1	134100000	134150000	Lemd1:50Kb:6.8e-06:3.8e-07:2e+03:3.1e+03
chr1	134100000	134150000	Mir135b:50Kb:6.8e-06:3.8e-07:2e+03:3.1e+03
chr1	134200000	134250000	Lemd1:150Kb:4.8e-06:1.4e-07:1.1e+03:2.3e+03
chr1	134200000	134250000	Mir135b:150Kb:4.8e-06:1.4e-07:1.1e+03:2.3e+03
chr1	134650000	134700000	Mdm4:-250Kb:0.0011:3.3e-05:8.8e+02:1.8e+03
chr1	134650000	134700000	Pik3c2b:-250Kb:0.0011:3.3e-05:8.8e+02:1.8e+03
chr1	135050000	135100000	Snrpe:-450Kb:8.3e-05:2.4e-06:4.7e+02:1.6e+03
chr1	135250000	135300000	Snrpe:-250Kb:0.0001:5.9e-06:8.5e+02:2e+03
chr1	135450000	135500000	Etnk2:200Kb:0.00028:1.5e-05:8.7e+02:1.9e+03
chr1	135500000	135550000	Etnk2:250Kb:0.00019:5.2e-06:8.5e+02:2e+03
chr1	136000000	136050000	Adora1:-100Kb:0.0023:5.9e-05:1.3e+03:2.2e+03
chr1	136000000	136050000	Ppfia4:-200Kb:0.0031:8e-05:8.7e+02:1.7e+03
chr1	136100000	136150000	Chit1:100Kb:0.0033:0.00013:1.3e+03:2.2e+03
chr1	136200000	136250000	Chit1:200Kb:0.0033:0.00018:8.7e+02:1.7e+03
chr1	136500000	136550000	Kdm5b:50Kb:3e-05:8.4e-07:1.8e+03:2.8e+03
chr1	141550000	141600000	Gm4788:-100Kb:0.0018:4.7e-05:1.2e+03:2.2e+03
chr1	141900000	141950000	Cfhr1:450Kb:0.0021:6.1e-05:6e+02:1.5e+03
chr1	154600000	154650000	Smg7:-100Kb:0.0026:7.6e-05:1.2e+03:2e+03
chr1	154700000	154750000	Arpc5:100Kb:0.0047:0.00014:1.2e+03:2e+03
chr1	154900000	154950000	Lamc1:-250Kb:0.0043:0.00013:7.4e+02:1.6e+03
chr1	155100000	155150000	Lamc1:-50Kb:0.0043:0.00024:1.7e+03:2.5e+03
chr1	155250000	155300000	Dhx9:-50Kb:0.0042:0.00023:1.7e+03:2.5e+03
chr1	155300000	155350000	C230024C17Rik:-250Kb:0.00085:9.4e-05:5.6e+02:1.4e+03
chr1	155300000	155350000	E330020D12Rik:50Kb:0.0092:0.00024:1.7e+03:2.5e+03
chr1	155300000	155350000	Rgs16:-250Kb:0.00085:9.4e-05:5.6e+02:1.4e+03
chr1	155300000	155350000	Rnasel:-250Kb:0.00085:9.4e-05:5.6e+02:1.4e+03
chr1	155300000	155350000	Shcbp1l:50Kb:0.0092:0.00024:1.7e+03:2.5e+03
chr1	155350000	155400000	C230024C17Rik:-200Kb:0.0055:0.00076:7e+02:1.4e+03
chr1	155350000	155400000	Rgs16:-200Kb:0.0055:0.00076:7e+02:1.4e+03
chr1	155350000	155400000	Rgs8:-150Kb:0.0079:0.00042:8.3e+02:1.5e+03
chr1	155350000	155400000	Rnasel:-200Kb:0.0055:0.00076:7e+02:1.4e+03
chr1	155400000	155450000	C230024C17Rik:-150Kb:4.3e-08:2.4e-09:8.3e+02:2.1e+03
chr1	155400000	155450000	Rgs16:-150Kb:4.3e-08:2.4e-09:8.3e+02:2.1e+03
chr1	155400000	155450000	Rnasel:-150Kb:4.3e-08:2.4e-09:8.3e+02:2.1e+03
chr1	155450000	155500000	C230024C17Rik:-100Kb:0.00063:5.2e-05:1e+03:1.9e+03
chr1	155450000	155500000	Rgs16:-100Kb:0.00063:5.2e-05:1e+03:1.9e+03
chr1	155450000	155500000	Rnasel:-100Kb:0.00063:5.2e-05:1e+03:1.9e+03
chr1	155500000	155550000	C230024C17Rik:-50Kb:9.1e-10:2.5e-11:1.6e+03:3e+03
chr1	155500000	155550000	Rgs16:-50Kb:9.1e-10:2.5e-11:1.6e+03:3e+03
chr1	155500000	155550000	Rnasel:-50Kb:9.1e-10:2.5e-11:1.6e+03:3e+03
chr1	155550000	155600000	Dhx9:250Kb:0.0042:0.00013:5.6e+02:1.4e+03
chr1	155550000	155600000	Rgs8:50Kb:3.4e-10:9e-12:1.6e+03:3e+03
chr1	156100000	156150000	Cacna1e:-450Kb:0.0027:7.6e-05:4.1e+02:1.2e+03
chr1	156550000	156600000	4930452N14Rik:450Kb:0.0031:8.4e-05:4.1e+02:1.2e+03
chr1	156900000	156950000	Stx6:-100Kb:0.0073:0.00019:1.2e+03:2e+03
chr1	157000000	157050000	Ier5:100Kb:0.0031:8.5e-05:1.2e+03:2e+03
chr1	157900000	157950000	Fam163a:-200Kb:9.6e-05:4.9e-06:7.9e+02:1.9e+03
chr1	157950000	158000000	Fam163a:-150Kb:1.6e-07:4.2e-09:9e+02:2.4e+03
chr1	158850000	158900000	Tex35:-150Kb:0.0011:3e-05:9e+02:1.8e+03
chr1	159200000	159250000	2810025M15Rik:-100Kb:1.3e-05:3.3e-07:1.1e+03:2e+03
chr1	159200000	159250000	BC026585:-150Kb:3.3e-05:8.6e-07:9e+02:1.8e+03
chr1	159200000	159250000	Rasal2:-100Kb:1.3e-05:3.3e-07:1.1e+03:2e+03
chr1	159250000	159300000	2810025M15Rik:-50Kb:2e-05:1e-06:1.5e+03:2.4e+03
chr1	159250000	159300000	Rasal2:-50Kb:2e-05:1e-06:1.5e+03:2.4e+03
chr1	160600000	160650000	Pappa2:-250Kb:3.1e-05:8.2e-07:6.2e+02:1.5e+03
chr1	162900000	162950000	Gas5:-50Kb:0.0007:5.7e-05:1.8e+03:2.5e+03
chr1	162900000	162950000	Mir5117:-50Kb:0.0007:5.7e-05:1.8e+03:2.5e+03
chr1	162900000	162950000	Snord47:-50Kb:0.0007:5.7e-05:1.8e+03:2.5e+03
chr1	162900000	162950000	Zbtb37:-50Kb:0.0007:5.7e-05:1.8e+03:2.5e+03
chr1	162950000	163000000	4930469G21Rik:-100Kb:1.8e-09:4.8e-11:1.2e+03:2.4e+03
chr1	162950000	163000000	Ankrd45:-100Kb:1.8e-09:4.8e-11:1.2e+03:2.4e+03
chr1	162950000	163000000	Klhl20:-100Kb:1.8e-09:4.8e-11:1.2e+03:2.4e+03
chr1	162950000	163000000	Serpinc1:50Kb:0.0022:5.6e-05:1.8e+03:2.5e+03
chr1	163050000	163100000	Gas5:100Kb:9.5e-10:2.6e-11:1.2e+03:2.4e+03
chr1	163050000	163100000	Mir5117:100Kb:9.5e-10:2.6e-11:1.2e+03:2.4e+03
chr1	163050000	163100000	Snord47:100Kb:9.5e-10:2.6e-11:1.2e+03:2.4e+03
chr1	163050000	163100000	Zbtb37:100Kb:9.5e-10:2.6e-11:1.2e+03:2.4e+03
chr1	163100000	163150000	Gas5:150Kb:0.00024:1.3e-05:9.5e+02:1.7e+03
chr1	163100000	163150000	Mir5117:150Kb:0.00024:1.3e-05:9.5e+02:1.7e+03
chr1	163100000	163150000	Snord47:150Kb:0.00024:1.3e-05:9.5e+02:1.7e+03
chr1	163100000	163150000	Zbtb37:150Kb:0.00024:1.3e-05:9.5e+02:1.7e+03
chr1	163600000	163650000	Tnfsf4:300Kb:0.0041:0.00011:7.5e+02:1.5e+03
chr1	163650000	163700000	Tnfsf4:350Kb:0.0077:0.00041:6.6e+02:1.4e+03
chr1	164200000	164250000	2810442N19Rik:300Kb:3.5e-06:9e-08:6.6e+02:1.9e+03
chr1	164200000	164250000	4930558K02Rik:300Kb:3.5e-06:9e-08:6.6e+02:1.9e+03
chr1	164250000	164300000	2810442N19Rik:350Kb:0.0018:9.4e-05:6e+02:1.5e+03
chr1	164250000	164300000	4930558K02Rik:350Kb:0.0018:9.4e-05:6e+02:1.5e+03
chr1	164800000	164850000	Mroh9:-200Kb:0.004:9.8e-05:8.1e+02:1.7e+03
chr1	164950000	165000000	Fmo2:150Kb:3.5e-05:9.3e-07:9.4e+02:2.1e+03
chr1	165000000	165050000	Fmo2:200Kb:0.0035:0.00018:8.1e+02:1.7e+03
chr1	165300000	165350000	Kifap3:-400Kb:0.0016:4.3e-05:5.8e+02:1.4e+03
chr1	166250000	166300000	4930568G15Rik:-750Kb:0.00034:9.4e-06:3.9e+02:1.3e+03
chr1	166250000	166300000	Tbx19:-800Kb:0.0067:0.00017:3.8e+02:1.1e+03
chr1	166800000	166850000	4930568G15Rik:-200Kb:0.0086:0.00048:7.2e+02:1.4e+03
chr1	167150000	167200000	Gpr161:-50Kb:6.5e-05:1.6e-06:1.4e+03:2.3e+03
chr1	167200000	167250000	Tiprl:50Kb:5e-05:1.3e-06:1.4e+03:2.3e+03
chr1	167700000	167750000	Dusp27:-350Kb:0.00033:9.2e-06:6.7e+02:1.6e+03
chr1	167700000	167750000	Gpa33:-350Kb:0.00033:9.2e-06:6.7e+02:1.6e+03
chr1	167750000	167800000	Cd247:50Kb:0.0059:0.00033:1.8e+03:2.6e+03
chr1	167900000	167950000	Cd247:200Kb:0.0081:0.00068:8.6e+02:1.6e+03
chr1	168050000	168100000	Cd247:350Kb:0.00014:3.8e-06:6.7e+02:1.6e+03
chr1	169150000	169200000	Tmco1:-50Kb:0.0009:2.5e-05:1.9e+03:2.8e+03
chr1	169150000	169200000	Uck2:-50Kb:0.0009:2.5e-05:1.9e+03:2.8e+03
chr1	169350000	169400000	Rxrg:-150Kb:0.0071:0.00018:9.2e+02:1.6e+03
chr1	169550000	169600000	Mgst3:250Kb:9.6e-06:2.7e-07:7.4e+02:1.7e+03
chr1	169650000	169700000	Lmx1a:50Kb:0.0025:0.00014:1.5e+03:2.1e+03
chr1	169800000	169850000	Lmx1a:200Kb:0.0025:8.2e-05:8.2e+02:1.5e+03
chr1	171450000	171500000	1700084C01Rik:-400Kb:1.2e-05:3.4e-07:4.6e+02:1.7e+03
chr1	171450000	171500000	3110045C21Rik:-400Kb:1.2e-05:3.4e-07:4.6e+02:1.7e+03
chr1	171450000	171500000	Hsd17b7:-400Kb:1.2e-05:3.4e-07:4.6e+02:1.7e+03
chr1	171600000	171650000	Nuf2:150Kb:0.0045:0.00057:8.9e+02:1.6e+03
chr1	171800000	171850000	Nuf2:350Kb:3.1e-05:2e-06:5e+02:1.5e+03
chr1	171850000	171900000	Nuf2:400Kb:1.5e-08:4.9e-10:4.6e+02:1.7e+03
chr1	172050000	172100000	1700084C01Rik:200Kb:0.0048:0.00027:7.3e+02:1.6e+03
chr1	172050000	172100000	3110045C21Rik:200Kb:0.0048:0.00027:7.3e+02:1.6e+03
chr1	172050000	172100000	Hsd17b7:200Kb:0.0048:0.00027:7.3e+02:1.6e+03
chr1	172050000	172100000	Nuf2:600Kb:0.0026:0.00025:3.5e+02:1.1e+03
chr1	172200000	172250000	Nos1ap:-300Kb:0.00023:5.9e-06:5.6e+02:1.8e+03
chr1	172500000	172550000	1700015E13Rik:300Kb:0.00017:4.4e-06:5.6e+02:1.8e+03
chr1	172500000	172550000	Gm7694:300Kb:0.00017:4.4e-06:5.6e+02:1.8e+03
chr1	172500000	172550000	Sh2d1b1:300Kb:0.00017:4.4e-06:5.6e+02:1.8e+03
chr1	173000000	173050000	Adamts4:-150Kb:1.2e-09:3.4e-11:1.4e+03:3.4e+03
chr1	173000000	173050000	Apoa2:-150Kb:1.2e-09:3.4e-11:1.4e+03:3.4e+03
chr1	173000000	173050000	B4galt3:-200Kb:7.2e-09:1.9e-10:9.7e+02:2.9e+03
chr1	173000000	173050000	Fcer1g:-150Kb:1.2e-09:3.4e-11:1.4e+03:3.4e+03
chr1	173000000	173050000	Ndufs2:-150Kb:1.2e-09:3.4e-11:1.4e+03:3.4e+03
chr1	173000000	173050000	Ppox:-200Kb:7.2e-09:1.9e-10:9.7e+02:2.9e+03
chr1	173000000	173050000	Tomm40l:-150Kb:1.2e-09:3.4e-11:1.4e+03:3.4e+03
chr1	173000000	173050000	Ufc1:-200Kb:7.2e-09:1.9e-10:9.7e+02:2.9e+03
chr1	173000000	173050000	Usp21:-200Kb:7.2e-09:1.9e-10:9.7e+02:2.9e+03
chr1	173250000	173300000	Alyref2:-150Kb:0.00024:6.2e-06:1.4e+03:2.8e+03
chr1	173400000	173450000	Dedd:150Kb:0.00017:4.4e-06:1.4e+03:2.8e+03
chr1	173400000	173450000	Klhdc9:150Kb:0.00017:4.4e-06:1.4e+03:2.8e+03
chr1	173400000	173450000	Nit1:150Kb:0.00017:4.4e-06:1.4e+03:2.8e+03
chr1	173400000	173450000	Pfdn2:150Kb:0.00017:4.4e-06:1.4e+03:2.8e+03
chr1	173950000	174000000	Dcaf8:-100Kb:0.0012:7.1e-05:1.3e+03:2.4e+03
chr1	173950000	174000000	Pex19:-100Kb:0.0012:7.1e-05:1.3e+03:2.4e+03
chr1	174000000	174050000	Dcaf8:-50Kb:0.0018:0.0002:2.1e+03:3.1e+03
chr1	174000000	174050000	Pex19:-50Kb:0.0018:0.0002:2.1e+03:3.1e+03
chr1	174050000	174100000	Kcnj10:-200Kb:0.00082:2.2e-05:8.6e+02:2e+03
chr1	174050000	174100000	Kcnj9:-200Kb:0.00082:2.2e-05:8.6e+02:2e+03
chr1	174050000	174100000	Nhlh1:100Kb:0.0072:0.0002:1.3e+03:2.4e+03
chr1	174050000	174100000	Pea15a:-50Kb:0.0058:0.00016:2.1e+03:3.1e+03
chr1	174050000	174100000	Vangl2:100Kb:0.0072:0.0002:1.3e+03:2.4e+03
chr1	174100000	174150000	Dcaf8:50Kb:0.0018:0.00019:2.1e+03:3.1e+03
chr1	174100000	174150000	Pex19:50Kb:0.0018:0.00019:2.1e+03:3.1e+03
chr1	174200000	174250000	Dcaf8:150Kb:0.0039:0.00056:1e+03:1.9e+03
chr1	174200000	174250000	Pex19:150Kb:0.0039:0.00056:1e+03:1.9e+03
chr1	174250000	174300000	Dcaf8:200Kb:0.00049:1.4e-05:8.6e+02:2e+03
chr1	174250000	174300000	Pex19:200Kb:0.00049:1.4e-05:8.6e+02:2e+03
chr1	175400000	175450000	Pydc3:-200Kb:3e-06:7.8e-08:9.4e+02:3.2e+03
chr1	175450000	175500000	Pyhin1:-100Kb:0:0:1.5e+03:5.2e+03
chr1	175550000	175600000	BC094916:100Kb:0:0:1.5e+03:5.2e+03
chr1	175650000	175700000	Mnda:-150Kb:5.1e-07:1.3e-08:1.1e+03:3.5e+03
chr1	175650000	175700000	Mndal:-150Kb:5.1e-07:1.3e-08:1.1e+03:3.5e+03
chr1	175700000	175750000	Ifi203:-150Kb:1.6e-13:4e-15:1.1e+03:4.5e+03
chr1	175750000	175800000	Ifi203:-100Kb:2.6e-05:1.3e-06:1.5e+03:3.5e+03
chr1	175800000	175850000	AI607873:150Kb:7.1e-07:1.8e-08:1.1e+03:3.5e+03
chr1	175800000	175850000	Ifi204:150Kb:7.1e-07:1.8e-08:1.1e+03:3.5e+03
chr1	176200000	176250000	Mptx2:1000Kb:0:0:3.1e+02:4.6e+03
chr1	176200000	176250000	Olfr418-ps1:1000Kb:0:0:3.1e+02:4.6e+03
chr1	176500000	176550000	Grem2:-350Kb:0.00043:1.2e-05:6e+02:1.6e+03
chr1	177850000	177900000	Pld5:-350Kb:0.009:0.00023:6.4e+02:1.3e+03
chr1	181550000	181600000	Ahctf1:-150Kb:0.0097:0.00054:9.4e+02:1.6e+03
chr1	181650000	181700000	Ahctf1:-50Kb:0:0:1.9e+03:4.1e+03
chr1	181650000	181700000	Smyd3:250Kb:0.0054:0.00015:5.4e+02:1.2e+03
chr1	183050000	183100000	Wdr26:-50Kb:1e-13:2.7e-15:1.8e+03:4e+03
chr1	183100000	183150000	Cnih4:50Kb:6.7e-14:1.8e-15:1.8e+03:4e+03
chr1	183100000	183150000	Nvl:50Kb:6.7e-14:1.8e-15:1.8e+03:4e+03
chr1	183150000	183200000	Cnih4:100Kb:0.0084:0.00066:1.2e+03:2.1e+03
chr1	183150000	183200000	Nvl:100Kb:0.0084:0.00066:1.2e+03:2.1e+03
chr1	183450000	183500000	Cnih4:400Kb:0.00021:1.1e-05:5.1e+02:1.7e+03
chr1	183450000	183500000	Nvl:400Kb:0.00021:1.1e-05:5.1e+02:1.7e+03
chr1	183750000	183800000	Srp9:-300Kb:0.0021:7.1e-05:5.2e+02:1.6e+03
chr1	183750000	183800000	Vmn1r1:-300Kb:0.0021:7.1e-05:5.2e+02:1.6e+03
chr1	183800000	183850000	Enah:-150Kb:0.0015:4.1e-05:7e+02:1.7e+03
chr1	184000000	184050000	Enah:50Kb:0.0057:0.00031:1.4e+03:2.3e+03
chr1	184050000	184100000	Lbr:300Kb:0.00027:7.1e-06:5.2e+02:1.6e+03
chr1	193650000	193700000	Traf5:-250Kb:8.9e-06:2.6e-07:8.8e+02:2e+03
chr1	194600000	194650000	1700065J18Rik:-50Kb:0.00076:1.9e-05:1.6e+03:2.4e+03
chr1	194600000	194650000	Sertad4:-50Kb:0.00076:1.9e-05:1.6e+03:2.4e+03
chr1	194600000	194650000	Syt14:-250Kb:0.0002:5.4e-06:8.3e+02:1.7e+03
chr1	194700000	194750000	1700065J18Rik:50Kb:0.0057:0.00029:1.6e+03:2.3e+03
chr1	194700000	194750000	Sertad4:50Kb:0.0057:0.00029:1.6e+03:2.3e+03
chr1	195000000	195050000	A130010J15Rik:50Kb:0.0095:0.00025:1.6e+03:2.2e+03
chr1	195000000	195050000	Diexf:50Kb:0.0095:0.00025:1.6e+03:2.2e+03
chr1	195000000	195050000	Irf6:50Kb:0.0095:0.00025:1.6e+03:2.2e+03
chr1	195050000	195100000	Lamb3:-50Kb:0.0038:9.4e-05:1.4e+03:2e+03
chr1	195100000	195150000	G0s2:50Kb:0.0036:9.5e-05:1.4e+03:2e+03
chr1	195100000	195150000	Hsd11b1:50Kb:0.0036:9.5e-05:1.4e+03:2e+03
chr1	195500000	195550000	4930503O07Rik:-500Kb:0.007:0.00017:5.1e+02:1.2e+03
chr10	4550000	4600000	Vip:-150Kb:0.00017:4.6e-06:8.6e+02:1.7e+03
chr10	5150000	5200000	1700052N19Rik:-750Kb:0.0016:4.3e-05:3e+02:1.1e+03
chr10	5150000	5200000	Esr1:-550Kb:0.0011:2.7e-05:3.9e+02:1.1e+03
chr10	5150000	5200000	Gm5512:-750Kb:0.0016:4.3e-05:3e+02:1.1e+03
chr10	5150000	5200000	Rmnd1:-750Kb:0.0016:4.3e-05:3e+02:1.1e+03
chr10	6250000	6300000	Zbtb2:300Kb:0.0018:5.1e-05:6.3e+02:1.4e+03
chr10	6350000	6400000	Iyd:-450Kb:0.0076:0.00061:4.2e+02:1.1e+03
chr10	6400000	6450000	Iyd:-400Kb:0.0076:0.00062:4.7e+02:1.1e+03
chr10	6700000	6750000	Plekhg1:100Kb:0.0035:9.3e-05:1.1e+03:1.8e+03
chr10	7000000	7050000	Iyd:200Kb:0.0012:3.2e-05:7.2e+02:1.5e+03
chr10	7250000	7300000	A630066F11Rik:-100Kb:0:0:1e+03:3e+03
chr10	7250000	7300000	Ginm1:-250Kb:7.3e-07:2.3e-08:7e+02:1.8e+03
chr10	7250000	7300000	Nup43:-100Kb:0:0:1e+03:3e+03
chr10	7250000	7300000	Pcmt1:-100Kb:0:0:1e+03:3e+03
chr10	7250000	7300000	Ppil4:-250Kb:7.3e-07:2.3e-08:7e+02:1.8e+03
chr10	7400000	7450000	Ginm1:-100Kb:0.0025:0.00031:1e+03:1.7e+03
chr10	7400000	7450000	Ppil4:-100Kb:0.0025:0.00031:1e+03:1.7e+03
chr10	7450000	7500000	Ginm1:-50Kb:0.00076:4.7e-05:1.6e+03:2.3e+03
chr10	7450000	7500000	Ppil4:-50Kb:0.00076:4.7e-05:1.6e+03:2.3e+03
chr10	7650000	7700000	Ginm1:150Kb:0.0075:0.0012:8.2e+02:1.4e+03
chr10	7650000	7700000	Ppil4:150Kb:0.0075:0.0012:8.2e+02:1.4e+03
chr10	7900000	7950000	Ginm1:400Kb:0.0021:0.0002:4.5e+02:1.1e+03
chr10	7900000	7950000	Mir5104:350Kb:0.0034:0.00018:5.1e+02:1.2e+03
chr10	7900000	7950000	Ppil4:400Kb:0.0021:0.0002:4.5e+02:1.1e+03
chr10	7900000	7950000	Zc3h12d:350Kb:0.0034:0.00018:5.1e+02:1.2e+03
chr10	7950000	8000000	Mir5104:400Kb:3.2e-05:8.5e-07:4.5e+02:1.4e+03
chr10	7950000	8000000	Zc3h12d:400Kb:3.2e-05:8.5e-07:4.5e+02:1.4e+03
chr10	10100000	10150000	Rab32:-150Kb:8.9e-05:2.4e-06:8.4e+02:1.7e+03
chr10	10900000	10950000	Fbxo30:-100Kb:2.1e-07:5.5e-09:7.4e+02:1.8e+03
chr10	12300000	12350000	Sf3b5:-400Kb:0.0018:0.00022:3.9e+02:1.1e+03
chr10	12350000	12400000	Sf3b5:-350Kb:0.00069:6.3e-05:4.3e+02:1.2e+03
chr10	12400000	12450000	Sf3b5:-300Kb:3.7e-05:1.1e-06:4.9e+02:1.5e+03
chr10	12950000	13000000	Plagl1:150Kb:0.0034:0.00031:8.4e+02:1.5e+03
chr10	13100000	13150000	Plagl1:300Kb:3.6e-05:2.1e-06:5.8e+02:1.5e+03
chr10	13150000	13200000	Plagl1:350Kb:3.6e-05:1.6e-06:5.4e+02:1.5e+03
chr10	13150000	13200000	Sf3b5:450Kb:9.3e-05:5.7e-06:4.7e+02:1.4e+03
chr10	19000000	19050000	Olig3:-50Kb:1.7e-05:4.4e-07:1.6e+03:2.7e+03
chr10	20050000	20100000	Ahi1:-600Kb:2.8e-08:7.5e-10:5.7e+02:1.7e+03
chr10	20600000	20650000	Mtfr2:550Kb:0.0033:0.00032:5.8e+02:1.2e+03
chr10	20650000	20700000	Mtfr2:600Kb:4.1e-08:1.3e-09:5.7e+02:1.7e+03
chr10	20700000	20750000	Mtfr2:650Kb:0.00025:1.6e-05:2.5e+02:1e+03
chr10	21900000	21950000	Gm10825:-200Kb:0.00018:4.4e-06:1.5e+03:4.6e+03
chr10	22800000	22850000	Rps12:-700Kb:0.00097:2.7e-05:3.9e+02:1.5e+03
chr10	22800000	22850000	Slc18b1:-700Kb:0.00097:2.7e-05:3.9e+02:1.5e+03
chr10	22800000	22850000	Snora33:-700Kb:0.00097:2.7e-05:3.9e+02:1.5e+03
chr10	22800000	22850000	Snord100:-700Kb:0.00097:2.7e-05:3.9e+02:1.5e+03
chr10	24000000	24050000	Ctgf:-300Kb:0.00058:5.2e-05:6.4e+02:1.6e+03
chr10	24000000	24050000	Moxd1:100Kb:0.0014:3.6e-05:1.1e+03:2.1e+03
chr10	24050000	24100000	Ctgf:-250Kb:5.2e-09:1.5e-10:7e+02:2.3e+03
chr10	24100000	24150000	Ctgf:-200Kb:4.1e-05:2.4e-06:7.9e+02:2e+03
chr10	29850000	29900000	Cenpw:-50Kb:1.5e-12:4.3e-14:1.6e+03:3.2e+03
chr10	30250000	30300000	Cenpw:350Kb:0.0017:9.9e-05:5.8e+02:1.4e+03
chr10	30400000	30450000	Hddc2:-600Kb:0.0039:0.00048:3.3e+02:8.8e+02
chr10	30500000	30550000	Hddc2:-500Kb:0.00046:4.2e-05:3.7e+02:1e+03
chr10	30550000	30600000	Hddc2:-450Kb:8.3e-05:3.7e-06:4e+02:1.1e+03
chr10	30600000	30650000	Hddc2:-400Kb:8.3e-05:5.1e-06:4.3e+02:1.2e+03
chr10	31000000	31050000	Hey2:450Kb:0.00053:1.4e-05:4e+02:1.1e+03
chr10	31000000	31050000	Ncoa7:500Kb:0.0054:0.00017:3.7e+02:1e+03
chr10	32750000	32800000	Trdn:-50Kb:0.00077:2e-05:1.3e+03:2.3e+03
chr10	32900000	32950000	D830005E20Rik:-50Kb:0.0033:8.9e-05:1.3e+03:2.1e+03
chr10	38600000	38650000	Lama4:-50Kb:0.0062:0.00016:1.2e+03:2e+03
chr10	39200000	39250000	Fam229b:350Kb:0.0066:0.00026:5.5e+02:1.2e+03
chr10	39200000	39250000	Tube1:350Kb:0.0066:0.00026:5.5e+02:1.2e+03
chr10	39200000	39250000	Wisp3:350Kb:0.0066:0.00026:5.5e+02:1.2e+03
chr10	39400000	39450000	Fam229b:550Kb:0.0066:0.00045:3.8e+02:1e+03
chr10	39400000	39450000	Tube1:550Kb:0.0066:0.00045:3.8e+02:1e+03
chr10	39400000	39450000	Wisp3:550Kb:0.0066:0.00045:3.8e+02:1e+03
chr10	39500000	39550000	Fam229b:650Kb:0.0085:0.00088:3.3e+02:9.6e+02
chr10	39500000	39550000	Tube1:650Kb:0.0085:0.00088:3.3e+02:9.6e+02
chr10	39500000	39550000	Wisp3:650Kb:0.0085:0.00088:3.3e+02:9.6e+02
chr10	39650000	39700000	Fam229b:800Kb:0.0086:0.0012:2.8e+02:8.9e+02
chr10	39650000	39700000	Tube1:800Kb:0.0086:0.0012:2.8e+02:8.9e+02
chr10	39650000	39700000	Wisp3:800Kb:0.0086:0.0012:2.8e+02:8.9e+02
chr10	39700000	39750000	Gtf3c6:-250Kb:3.7e-06:2.2e-07:6.8e+02:1.6e+03
chr10	39700000	39750000	Rpf2:-250Kb:3.7e-06:2.2e-07:6.8e+02:1.6e+03
chr10	39950000	40000000	AI317395:250Kb:9e-05:2.3e-06:6.8e+02:1.6e+03
chr10	39950000	40000000	BC021785:250Kb:9e-05:2.3e-06:6.8e+02:1.6e+03
chr10	39950000	40000000	Slc22a16:-300Kb:0.00015:3.9e-06:4.4e+02:1.3e+03
chr10	40200000	40250000	Amd1:200Kb:0.00085:2.2e-05:7.6e+02:1.5e+03
chr10	40200000	40250000	Amd2:200Kb:0.00085:2.2e-05:7.6e+02:1.5e+03
chr10	40200000	40250000	Gtf3c6:250Kb:1.5e-10:4.6e-12:6.8e+02:1.9e+03
chr10	40200000	40250000	Rpf2:250Kb:1.5e-10:4.6e-12:6.8e+02:1.9e+03
chr10	40250000	40300000	Gtf3c6:300Kb:1.1e-05:9.8e-07:4.4e+02:1.3e+03
chr10	40250000	40300000	Rpf2:300Kb:1.1e-05:9.8e-07:4.4e+02:1.3e+03
chr10	40350000	40400000	Fig4:-650Kb:0.00048:2.7e-05:3.3e+02:1.1e+03
chr10	40400000	40450000	Fig4:-600Kb:0.0019:0.00016:3.6e+02:1e+03
chr10	40700000	40750000	Fig4:-300Kb:1.6e-06:4.5e-08:6.5e+02:1.6e+03
chr10	41000000	41050000	Mettl24:600Kb:0.0098:0.00025:3.6e+02:1e+03
chr10	41150000	41200000	Cd164:-50Kb:0.00045:2.4e-05:1.5e+03:2.2e+03
chr10	41150000	41200000	Ppil6:-50Kb:0.00045:2.4e-05:1.5e+03:2.2e+03
chr10	41150000	41200000	Smpd2:-50Kb:0.00045:2.4e-05:1.5e+03:2.2e+03
chr10	41200000	41250000	Mical1:50Kb:0.00097:2.6e-05:1.5e+03:2.2e+03
chr10	41200000	41250000	Zbtb24:50Kb:0.00097:2.6e-05:1.5e+03:2.2e+03
chr10	41350000	41400000	Cd164:150Kb:0.0086:0.00069:8e+02:1.4e+03
chr10	41350000	41400000	Ppil6:150Kb:0.0086:0.00069:8e+02:1.4e+03
chr10	41350000	41400000	Smpd2:150Kb:0.0086:0.00069:8e+02:1.4e+03
chr10	41400000	41450000	Cd164:200Kb:0.00016:4.3e-06:6.8e+02:1.5e+03
chr10	41400000	41450000	Ppil6:200Kb:0.00016:4.3e-06:6.8e+02:1.5e+03
chr10	41400000	41450000	Smpd2:200Kb:0.00016:4.3e-06:6.8e+02:1.5e+03
chr10	41700000	41750000	Foxo3:-250Kb:0.0087:0.00076:7.2e+02:1.4e+03
chr10	41750000	41800000	Foxo3:-200Kb:0.0087:0.00056:8.1e+02:1.5e+03
chr10	41850000	41900000	Foxo3:-100Kb:0.0087:0.0007:1.2e+03:1.8e+03
chr10	42000000	42050000	Nr2e1:-300Kb:0.0021:5.8e-05:6.6e+02:1.4e+03
chr10	42000000	42050000	Ostm1:-350Kb:0.0012:3e-05:6e+02:1.4e+03
chr10	42000000	42050000	Sec63:-450Kb:2.2e-09:5.4e-11:5.3e+02:1.8e+03
chr10	42050000	42100000	Nr2e1:-250Kb:0.0072:0.0004:7.2e+02:1.4e+03
chr10	49550000	49600000	Grik2:50Kb:3.2e-05:9.6e-07:1.5e+03:2.5e+03
chr10	50950000	51000000	Sim1:350Kb:0.0018:5.4e-05:6.1e+02:1.7e+03
chr10	53050000	53100000	Asf1a:-250Kb:0.0073:0.00019:6.5e+02:1.3e+03
chr10	53050000	53100000	Gm20597:-150Kb:1.3e-05:3.3e-07:8.5e+02:1.7e+03
chr10	53500000	53550000	Mcm9:150Kb:0.0078:0.00019:8.2e+02:1.5e+03
chr10	58750000	58800000	Dnajb12:-550Kb:0.0079:0.00041:3.4e+02:9.9e+02
chr10	58800000	58850000	Dnajb12:-500Kb:0.0079:0.00042:3.7e+02:1e+03
chr10	58800000	58850000	Pla2g12b:-50Kb:5.9e-05:1.5e-06:1.4e+03:2.3e+03
chr10	59200000	59250000	Micu1:50Kb:0.0074:0.00018:1.4e+03:2.1e+03
chr10	59350000	59400000	Anapc16:-100Kb:0.0082:0.00055:1.1e+03:1.7e+03
chr10	59350000	59400000	Ascc1:-100Kb:0.0082:0.00055:1.1e+03:1.7e+03
chr10	59350000	59400000	Ddit4:-50Kb:0:0:1.6e+03:3.4e+03
chr10	59400000	59450000	Anapc16:-50Kb:0.00065:1.7e-05:1.6e+03:2.4e+03
chr10	59400000	59450000	Ascc1:-50Kb:0.00065:1.7e-05:1.6e+03:2.4e+03
chr10	59450000	59500000	Ddit4:50Kb:0.00028:1.5e-05:1.6e+03:2.4e+03
chr10	59500000	59550000	Anapc16:50Kb:0.0082:0.00065:1.6e+03:2.2e+03
chr10	59500000	59550000	Ascc1:50Kb:0.0082:0.00065:1.6e+03:2.2e+03
chr10	61700000	61750000	Hkdc1:-150Kb:6.3e-06:1.7e-07:9.3e+02:1.8e+03
chr10	61850000	61900000	Tacr2:150Kb:2.7e-06:7.3e-08:9.3e+02:1.8e+03
chr10	61950000	62000000	2510003E04Rik:-50Kb:2.1e-06:5.5e-08:2.2e+03:3.2e+03
chr10	62000000	62050000	Srgn:50Kb:1.1e-06:2.8e-08:2.2e+03:3.2e+03
chr10	62150000	62200000	Ddx21:100Kb:0.0074:0.00038:1.5e+03:2.1e+03
chr10	62200000	62250000	2510003E04Rik:200Kb:0.00032:1.6e-05:9.5e+02:1.7e+03
chr10	62200000	62250000	Ddx21:150Kb:0.00068:1.8e-05:1.1e+03:1.9e+03
chr10	62900000	62950000	Ctnna3:50Kb:4.8e-10:1.3e-11:79:1.4e+03
chr10	71300000	71350000	1700049L16Rik:-100Kb:0.0013:4.7e-05:1.3e+03:2.1e+03
chr10	71450000	71500000	1700049L16Rik:50Kb:0.0013:7.6e-05:1.9e+03:2.6e+03
chr10	75950000	76000000	4930483K19Rik:-50Kb:0.00032:8.3e-06:1.7e+03:2.5e+03
chr10	75950000	76000000	Ftcd:-50Kb:0.00032:8.3e-06:1.7e+03:2.5e+03
chr10	75950000	76000000	Spatc1l:-50Kb:0.00032:8.3e-06:1.7e+03:2.5e+03
chr10	79600000	79650000	2310011J03Rik:-150Kb:1.6e-09:9.9e-11:62:2.1e+03
chr10	79600000	79650000	Adamtsl5:-200Kb:0.00093:7.4e-05:49:1.3e+03
chr10	79600000	79650000	Apc2:-150Kb:1.6e-09:9.9e-11:62:2.1e+03
chr10	79600000	79650000	Dazap1:-100Kb:6.1e-07:5.4e-08:1.8e+03:3.6e+03
chr10	79600000	79650000	Gamt:-100Kb:6.1e-07:5.4e-08:1.8e+03:3.6e+03
chr10	79600000	79650000	Ndufs7:-100Kb:6.1e-07:5.4e-08:1.8e+03:3.6e+03
chr10	79600000	79650000	Pcsk4:-150Kb:1.6e-09:9.9e-11:62:2.1e+03
chr10	79600000	79650000	Plk5:-200Kb:0.00093:7.4e-05:49:1.3e+03
chr10	79600000	79650000	Reep6:-150Kb:1.6e-09:9.9e-11:62:2.1e+03
chr10	79600000	79650000	Rps15:-150Kb:1.6e-09:9.9e-11:62:2.1e+03
chr10	79650000	79700000	2310011J03Rik:-100Kb:3.5e-05:3.1e-06:88:1.6e+03
chr10	79650000	79700000	Adamtsl5:-150Kb:1.6e-05:8.4e-07:62:1.6e+03
chr10	79650000	79700000	Apc2:-100Kb:3.5e-05:3.1e-06:88:1.6e+03
chr10	79650000	79700000	Pcsk4:-100Kb:3.5e-05:3.1e-06:88:1.6e+03
chr10	79650000	79700000	Plk5:-150Kb:1.6e-05:8.4e-07:62:1.6e+03
chr10	79650000	79700000	Reep6:-100Kb:3.5e-05:3.1e-06:88:1.6e+03
chr10	79650000	79700000	Rps15:-100Kb:3.5e-05:3.1e-06:88:1.6e+03
chr10	79700000	79750000	1600002K03Rik:100Kb:5.5e-07:4e-08:1.8e+03:3.6e+03
chr10	79700000	79750000	2310011J03Rik:-50Kb:0:0:1.6e+02:3.3e+03
chr10	79700000	79750000	Adamtsl5:-100Kb:3.1e-08:8.4e-10:88:2e+03
chr10	79700000	79750000	Apc2:-50Kb:0:0:1.6e+02:3.3e+03
chr10	79700000	79750000	Atp5d:100Kb:5.5e-07:4e-08:1.8e+03:3.6e+03
chr10	79700000	79750000	Cirbp:100Kb:5.5e-07:4e-08:1.8e+03:3.6e+03
chr10	79700000	79750000	Dos:100Kb:5.5e-07:4e-08:1.8e+03:3.6e+03
chr10	79700000	79750000	Efna2:100Kb:5.5e-07:4e-08:1.8e+03:3.6e+03
chr10	79700000	79750000	Midn:100Kb:5.5e-07:4e-08:1.8e+03:3.6e+03
chr10	79700000	79750000	Pcsk4:-50Kb:0:0:1.6e+02:3.3e+03
chr10	79700000	79750000	Plk5:-100Kb:3.1e-08:8.4e-10:88:2e+03
chr10	79700000	79750000	Reep6:-50Kb:0:0:1.6e+02:3.3e+03
chr10	79700000	79750000	Rps15:-50Kb:0:0:1.6e+02:3.3e+03
chr10	79750000	79800000	1600002K03Rik:150Kb:1.4e-09:5.2e-11:62:2.1e+03
chr10	79750000	79800000	Atp5d:150Kb:1.4e-09:5.2e-11:62:2.1e+03
chr10	79750000	79800000	Cirbp:150Kb:1.4e-09:5.2e-11:62:2.1e+03
chr10	79750000	79800000	Dazap1:50Kb:0:0:1.6e+02:3.3e+03
chr10	79750000	79800000	Dos:150Kb:1.4e-09:5.2e-11:62:2.1e+03
chr10	79750000	79800000	Efna2:150Kb:1.4e-09:5.2e-11:62:2.1e+03
chr10	79750000	79800000	Gamt:50Kb:0:0:1.6e+02:3.3e+03
chr10	79750000	79800000	Midn:150Kb:1.4e-09:5.2e-11:62:2.1e+03
chr10	79750000	79800000	Mum1:100Kb:4.9e-05:2.7e-06:88:1.6e+03
chr10	79750000	79800000	Ndufs7:50Kb:0:0:1.6e+02:3.3e+03
chr10	79800000	79850000	1600002K03Rik:200Kb:0.00063:6.9e-05:49:1.3e+03
chr10	79800000	79850000	Atp5d:200Kb:0.00063:6.9e-05:49:1.3e+03
chr10	79800000	79850000	Cirbp:200Kb:0.00063:6.9e-05:49:1.3e+03
chr10	79800000	79850000	Dazap1:100Kb:1.8e-08:1.1e-09:88:2e+03
chr10	79800000	79850000	Dos:200Kb:0.00063:6.9e-05:49:1.3e+03
chr10	79800000	79850000	Efna2:200Kb:0.00063:6.9e-05:49:1.3e+03
chr10	79800000	79850000	Gamt:100Kb:1.8e-08:1.1e-09:88:2e+03
chr10	79800000	79850000	Midn:200Kb:0.00063:6.9e-05:49:1.3e+03
chr10	79800000	79850000	Mum1:150Kb:3.4e-05:9.4e-07:62:1.6e+03
chr10	79800000	79850000	Ndufs7:100Kb:1.8e-08:1.1e-09:88:2e+03
chr10	79850000	79900000	Dazap1:150Kb:0.007:0.001:62:1.1e+03
chr10	79850000	79900000	Gamt:150Kb:0.007:0.001:62:1.1e+03
chr10	79850000	79900000	Ndufs7:150Kb:0.007:0.001:62:1.1e+03
chr10	79950000	80000000	Dazap1:250Kb:0.0066:0.00079:41:1.1e+03
chr10	79950000	80000000	Gamt:250Kb:0.0066:0.00079:41:1.1e+03
chr10	79950000	80000000	Ndufs7:250Kb:0.0066:0.00079:41:1.1e+03
chr10	80950000	81000000	Aes:-50Kb:0.009:0.00048:1.2e+03:2.3e+03
chr10	80950000	81000000	Gna11:-50Kb:0.009:0.00048:1.2e+03:2.3e+03
chr10	80950000	81000000	Tle2:-50Kb:0.009:0.00048:1.2e+03:2.3e+03
chr10	81050000	81100000	Aes:50Kb:6.3e-10:1.7e-11:1.2e+03:3.4e+03
chr10	81050000	81100000	Gna11:50Kb:6.3e-10:1.7e-11:1.2e+03:3.4e+03
chr10	81050000	81100000	Tle2:50Kb:6.3e-10:1.7e-11:1.2e+03:3.4e+03
chr10	85500000	85550000	Timp3:-250Kb:0.00029:1.6e-05:5.7e+02:1.4e+03
chr10	85900000	85950000	Timp3:150Kb:2.7e-05:7.5e-07:7.5e+02:1.7e+03
chr10	85950000	86000000	1810014B01Rik:-150Kb:0.002:0.00011:7.5e+02:1.6e+03
chr10	86100000	86150000	1700113H08Rik:-400Kb:0.00077:4.5e-05:2.8e+02:1.1e+03
chr10	86100000	86150000	Syn3:150Kb:0.0038:0.0001:7.5e+02:1.6e+03
chr10	86450000	86500000	Ascl1:-500Kb:0.00063:1.8e-05:4.6e+02:1.4e+03
chr10	86450000	86500000	Pah:-500Kb:0.00063:1.8e-05:4.6e+02:1.4e+03
chr10	86500000	86550000	1810014B01Rik:400Kb:0.002:0.00011:2.8e+02:1.1e+03
chr10	86850000	86900000	1700113H08Rik:350Kb:1.4e-08:4.2e-10:5.7e+02:1.9e+03
chr10	86900000	86950000	Stab2:450Kb:0.0026:0.00014:4.9e+02:1.3e+03
chr10	86950000	87000000	1700113H08Rik:450Kb:0.0028:0.00025:4.9e+02:1.2e+03
chr10	86950000	87000000	Stab2:500Kb:0.00016:4.1e-06:4.6e+02:1.4e+03
chr10	87800000	87850000	Arl1:-350Kb:0.0015:4e-05:4e+02:1.1e+03
chr10	87800000	87850000	Gm4925:-350Kb:0.0015:4e-05:4e+02:1.1e+03
chr10	87850000	87900000	Arl1:-300Kb:0.0016:0.00012:5.4e+02:1.2e+03
chr10	87850000	87900000	Gm4925:-300Kb:0.0016:0.00012:5.4e+02:1.2e+03
chr10	87900000	87950000	Chpt1:-50Kb:0.0029:7.9e-05:1.7e+03:2.4e+03
chr10	87950000	88000000	Arl1:-200Kb:0.0015:8e-05:7.6e+02:1.4e+03
chr10	87950000	88000000	Gm4925:-200Kb:0.0015:8e-05:7.6e+02:1.4e+03
chr10	87950000	88000000	Sycp3:50Kb:0.0035:8.9e-05:1.7e+03:2.4e+03
chr10	88150000	88200000	Chpt1:200Kb:0.0039:0.00021:7.6e+02:1.4e+03
chr10	88150000	88200000	Dram1:350Kb:0.0046:0.00013:4e+02:1.1e+03
chr10	88150000	88200000	Gnptab:350Kb:0.0046:0.00013:4e+02:1.1e+03
chr10	88200000	88250000	Utp20:-50Kb:0.00081:2.2e-05:1.7e+03:2.4e+03
chr10	88350000	88400000	Slc5a8:50Kb:0.00018:4.7e-06:1.7e+03:2.4e+03
chr10	88900000	88950000	Scyl2:-200Kb:5.5e-06:1.4e-07:7.6e+02:1.7e+03
chr10	88900000	88950000	Slc17a8:-150Kb:6.7e-07:1.7e-08:8.9e+02:1.9e+03
chr10	89050000	89100000	Gas2l3:150Kb:5.2e-07:1.4e-08:8.9e+02:1.9e+03
chr10	89100000	89150000	Gas2l3:200Kb:1.1e-06:5.9e-08:7.6e+02:1.7e+03
chr10	90200000	90250000	Apaf1:-300Kb:0.0012:3.1e-05:7e+02:1.5e+03
chr10	90200000	90250000	Ikbip:-300Kb:0.0012:3.1e-05:7e+02:1.5e+03
chr10	90200000	90250000	Tmpo:-400Kb:0.00088:4.6e-05:3e+02:1e+03
chr10	90650000	90700000	Tmpo:50Kb:0.00069:1.8e-05:1.6e+03:2.3e+03
chr10	91650000	91700000	Rmst:50Kb:0.0078:0.00021:1.6e+03:2.4e+03
chr10	92000000	92050000	Rmst:400Kb:0.0078:0.00041:5.3e+02:1.3e+03
chr10	92550000	92600000	Lta4h:-350Kb:0.0011:3e-05:6.2e+02:1.4e+03
chr10	93050000	93100000	Usp44:-200Kb:2e-09:5.7e-11:8.4e+02:2e+03
chr10	93200000	93250000	4933408J17Rik:150Kb:0.00038:2e-05:9.6e+02:1.7e+03
chr10	93200000	93250000	Snrpf:150Kb:0.00038:2e-05:9.6e+02:1.7e+03
chr10	93250000	93300000	4933408J17Rik:200Kb:5.8e-09:1.5e-10:8.4e+02:2e+03
chr10	93250000	93300000	Snrpf:200Kb:5.8e-09:1.5e-10:8.4e+02:2e+03
chr10	93950000	94000000	Plxnc1:-450Kb:0.0098:0.0009:4.6e+02:1e+03
chr10	94050000	94100000	Plxnc1:-350Kb:0.00019:6.3e-06:5.6e+02:1.4e+03
chr10	94450000	94500000	5730420D15Rik:-400Kb:0.0055:0.00016:5.1e+02:1.2e+03
chr10	94450000	94500000	Socs2:-400Kb:0.0055:0.00016:5.1e+02:1.2e+03
chr10	94950000	95000000	Plxnc1:550Kb:0.0098:0.00099:4e+02:9.7e+02
chr10	95100000	95150000	Mir3058:100Kb:0.00036:3.4e-05:1.1e+03:1.8e+03
chr10	95100000	95150000	Nudt4:100Kb:0.00036:3.4e-05:1.1e+03:1.8e+03
chr10	95150000	95200000	Mir3058:150Kb:2.4e-07:7.4e-09:8.3e+02:1.9e+03
chr10	95150000	95200000	Nudt4:150Kb:2.4e-07:7.4e-09:8.3e+02:1.9e+03
chr10	95250000	95300000	Mir3058:250Kb:0.0082:0.001:7.4e+02:1.3e+03
chr10	95250000	95300000	Nudt4:250Kb:0.0082:0.001:7.4e+02:1.3e+03
chr10	95300000	95350000	Mir3058:300Kb:8.7e-06:5.4e-07:7.2e+02:1.6e+03
chr10	95300000	95350000	Mrpl42:350Kb:0.0012:7.2e-05:4.3e+02:1.1e+03
chr10	95300000	95350000	Nudt4:300Kb:8.7e-06:5.4e-07:7.2e+02:1.6e+03
chr10	95300000	95350000	Ube2n:350Kb:0.0012:7.2e-05:4.3e+02:1.1e+03
chr10	95400000	95450000	Mrpl42:450Kb:0.0026:0.00024:3.6e+02:1e+03
chr10	95400000	95450000	Ube2n:450Kb:0.0026:0.00024:3.6e+02:1e+03
chr10	95450000	95500000	Mrpl42:500Kb:0.0012:3.6e-05:3.4e+02:1.1e+03
chr10	95450000	95500000	Ube2n:500Kb:0.0012:3.6e-05:3.4e+02:1.1e+03
chr10	96350000	96400000	Btg1:300Kb:0.0067:0.00019:7.3e+02:1.5e+03
chr10	96800000	96850000	Ccer1:-350Kb:0.0014:3.5e-05:4.7e+02:1.4e+03
chr10	96800000	96850000	Epyc:-300Kb:4.4e-06:1.1e-07:7.3e+02:1.9e+03
chr10	97750000	97800000	Gm8633:-50Kb:0.0026:6.7e-05:1.6e+03:2.5e+03
chr10	98600000	98650000	Gm20110:-450Kb:2.5e-06:7e-08:5.3e+02:2.1e+03
chr10	98750000	98800000	Dusp6:50Kb:0.0054:0.00029:1.6e+03:2.4e+03
chr10	98900000	98950000	Dusp6:200Kb:0.0031:8.4e-05:8.1e+02:1.8e+03
chr10	99600000	99650000	Gm20110:550Kb:0.0043:0.00024:4.5e+02:1.5e+03
chr10	106850000	106900000	Ptprq:-300Kb:6.6e-06:1.9e-07:7.3e+02:1.8e+03
chr10	110200000	110250000	E2f7:50Kb:0.00036:9.8e-06:1.5e+03:2.3e+03
chr10	110700000	110750000	Gm5176:-200Kb:0.0032:0.00018:8.4e+02:2e+03
chr10	110700000	110750000	Nap1l1:-200Kb:0.0032:0.00018:8.4e+02:2e+03
chr10	110700000	110750000	Phlda1:-200Kb:0.0032:0.00018:8.4e+02:2e+03
chr10	110900000	110950000	Bbs10:200Kb:0.0068:0.00018:8.4e+02:2e+03
chr10	111350000	111400000	Gm5176:450Kb:2.1e-09:5.9e-11:5.3e+02:2.7e+03
chr10	111350000	111400000	Nap1l1:450Kb:2.1e-09:5.9e-11:5.3e+02:2.7e+03
chr10	111350000	111400000	Phlda1:450Kb:2.1e-09:5.9e-11:5.3e+02:2.7e+03
chr10	111550000	111600000	Glipr1l1:100Kb:4.1e-05:1e-06:1.2e+03:2.9e+03
chr10	114750000	114800000	Thap2:-50Kb:2e-05:5.7e-07:1.7e+03:2.8e+03
chr10	114750000	114800000	Tspan8:-500Kb:0.00063:1.7e-05:4.8e+02:1.3e+03
chr10	114750000	114800000	Zfc3h1:-50Kb:2e-05:5.7e-07:1.7e+03:2.8e+03
chr10	114800000	114850000	Rab21:50Kb:2e-05:5.9e-07:1.7e+03:2.8e+03
chr10	114800000	114850000	Tmem19:50Kb:2e-05:5.9e-07:1.7e+03:2.8e+03
chr10	114850000	114900000	Rab21:100Kb:0.005:0.00044:1.2e+03:1.9e+03
chr10	114850000	114900000	Thap2:50Kb:0.0072:0.00042:1.7e+03:2.5e+03
chr10	114850000	114900000	Tmem19:100Kb:0.005:0.00044:1.2e+03:1.9e+03
chr10	114850000	114900000	Zfc3h1:50Kb:0.0072:0.00042:1.7e+03:2.5e+03
chr10	115250000	115300000	Rab21:500Kb:0.0017:0.0001:4.8e+02:1.3e+03
chr10	115250000	115300000	Tmem19:500Kb:0.0017:0.0001:4.8e+02:1.3e+03
chr10	115300000	115350000	Tspan8:50Kb:0.0014:7.4e-05:1.7e+03:2.5e+03
chr10	116850000	116900000	Mdm2:-250Kb:2e-06:5.4e-08:8.1e+02:2.4e+03
chr10	117150000	117200000	Nup107:-50Kb:4.8e-07:1.4e-08:1.9e+03:3.6e+03
chr10	117200000	117250000	Slc35e3:50Kb:5e-07:1.4e-08:1.9e+03:3.6e+03
chr10	117600000	117650000	Iltifb:-100Kb:1.3e-05:7e-07:1.2e+03:2.5e+03
chr10	117650000	117700000	Iltifb:-50Kb:0:0:1.9e+03:4.5e+03
chr10	117700000	117750000	Il22:100Kb:2.4e-05:6.3e-07:1.2e+03:2.5e+03
chr10	117750000	117800000	Iltifb:50Kb:0.00026:2.1e-05:1.9e+03:3e+03
chr10	118000000	118050000	1700064J06Rik:-500Kb:0.0048:0.00013:4.5e+02:1.2e+03
chr10	119650000	119700000	Msrb3:-650Kb:7.1e-05:1.8e-06:3.7e+02:1.9e+03
chr10	120300000	120350000	Llph:650Kb:4.3e-05:1.3e-06:3.7e+02:1.9e+03
chr10	120950000	121000000	Gns:150Kb:0.00013:3.5e-06:1e+03:1.9e+03
chr10	121150000	121200000	Srgap1:-300Kb:0.00015:8.8e-06:5.5e+02:1.5e+03
chr10	121200000	121250000	Srgap1:-250Kb:4.5e-08:1.3e-09:6.2e+02:2e+03
chr10	121450000	121500000	BC048403:300Kb:9.7e-05:2.5e-06:5.5e+02:1.5e+03
chr10	121950000	122000000	Gm9079:450Kb:2.4e-06:7.6e-08:4.2e+02:1.6e+03
chr10	121950000	122000000	Tmem5:450Kb:2.4e-06:7.6e-08:4.2e+02:1.6e+03
chr10	122200000	122250000	Mirlet7i:-200Kb:0.0013:3.9e-05:7.1e+02:1.5e+03
chr10	122450000	122500000	Mon2:-50Kb:0.0034:0.00019:1.7e+03:2.5e+03
chr10	122550000	122600000	Mon2:50Kb:0.00045:1.3e-05:1.7e+03:2.6e+03
chr10	126300000	126350000	Avil:-100Kb:1e-09:8.4e-11:0:2e+03
chr10	126300000	126350000	Ctdsp2:-100Kb:1e-09:8.4e-11:0:2e+03
chr10	126300000	126350000	Cyp27b1:-150Kb:3.7e-05:2.9e-06:0:1.4e+03
chr10	126300000	126350000	LOC100504608:-150Kb:3.7e-05:2.9e-06:0:1.4e+03
chr10	126300000	126350000	March9:-150Kb:3.7e-05:2.9e-06:0:1.4e+03
chr10	126300000	126350000	Mettl1:-150Kb:3.7e-05:2.9e-06:0:1.4e+03
chr10	126300000	126350000	Mir26a-2:-100Kb:1e-09:8.4e-11:0:2e+03
chr10	126300000	126350000	Mir546:-100Kb:1e-09:8.4e-11:0:2e+03
chr10	126300000	126350000	Tsfm:-150Kb:3.7e-05:2.9e-06:0:1.4e+03
chr10	126350000	126400000	Avil:-50Kb:0:0:0:3.4e+03
chr10	126350000	126400000	Ctdsp2:-50Kb:0:0:0:3.4e+03
chr10	126350000	126400000	Cyp27b1:-100Kb:6.3e-12:3.4e-13:0:2.3e+03
chr10	126350000	126400000	LOC100504608:-100Kb:6.3e-12:3.4e-13:0:2.3e+03
chr10	126350000	126400000	March9:-100Kb:6.3e-12:3.4e-13:0:2.3e+03
chr10	126350000	126400000	Mettl1:-100Kb:6.3e-12:3.4e-13:0:2.3e+03
chr10	126350000	126400000	Mir26a-2:-50Kb:0:0:0:3.4e+03
chr10	126350000	126400000	Mir546:-50Kb:0:0:0:3.4e+03
chr10	126350000	126400000	Tsfm:-100Kb:6.3e-12:3.4e-13:0:2.3e+03
chr10	126350000	126400000	Xrcc6bp1:50Kb:8.3e-07:4.5e-08:0:1.7e+03
chr10	126400000	126450000	Cyp27b1:-50Kb:0:0:0:3.8e+03
chr10	126400000	126450000	LOC100504608:-50Kb:0:0:0:3.8e+03
chr10	126400000	126450000	March9:-50Kb:0:0:0:3.8e+03
chr10	126400000	126450000	Mettl1:-50Kb:0:0:0:3.8e+03
chr10	126400000	126450000	Tsfm:-50Kb:0:0:0:3.8e+03
chr10	126400000	126450000	Xrcc6bp1:100Kb:3e-09:8.1e-11:0:2e+03
chr10	126450000	126500000	Avil:50Kb:0:0:0:3.8e+03
chr10	126450000	126500000	Ctdsp2:50Kb:0:0:0:3.8e+03
chr10	126450000	126500000	Mir26a-2:50Kb:0:0:0:3.8e+03
chr10	126450000	126500000	Mir546:50Kb:0:0:0:3.8e+03
chr10	126450000	126500000	Xrcc6bp1:150Kb:3.1e-05:2.5e-06:0:1.4e+03
chr10	127500000	127550000	Gls2:-100Kb:6.8e-06:3.9e-07:1.7e+03:3e+03
chr10	127500000	127550000	Rbms2:-100Kb:6.8e-06:3.9e-07:1.7e+03:3e+03
chr10	127500000	127550000	Spryd4:-100Kb:6.8e-06:3.9e-07:1.7e+03:3e+03
chr10	127550000	127600000	Atp5b:50Kb:0.0031:0.00017:2.8e+03:3.7e+03
chr10	127550000	127600000	Baz2a:50Kb:0.0031:0.00017:2.8e+03:3.7e+03
chr10	127550000	127600000	Gls2:-50Kb:2e-06:5.7e-08:2.8e+03:4.1e+03
chr10	127550000	127600000	Mir677:50Kb:0.0031:0.00017:2.8e+03:3.7e+03
chr10	127550000	127600000	Rbms2:-50Kb:2e-06:5.7e-08:2.8e+03:4.1e+03
chr10	127550000	127600000	Spryd4:-50Kb:2e-06:5.7e-08:2.8e+03:4.1e+03
chr10	127600000	127650000	Atp5b:100Kb:1.9e-05:5.1e-07:1.7e+03:3e+03
chr10	127600000	127650000	Baz2a:100Kb:1.9e-05:5.1e-07:1.7e+03:3e+03
chr10	127600000	127650000	Mir677:100Kb:1.9e-05:5.1e-07:1.7e+03:3e+03
chr10	127750000	127800000	Smarcc2:-100Kb:0.00045:1.1e-05:1.7e+03:2.8e+03
chr10	127800000	127850000	Esyt1:-150Kb:9.6e-05:5.2e-06:1.3e+03:2.5e+03
chr10	127800000	127850000	Rpl41:-150Kb:9.6e-05:5.2e-06:1.3e+03:2.5e+03
chr10	127800000	127850000	Zc3h10:-150Kb:9.6e-05:5.2e-06:1.3e+03:2.5e+03
chr10	127850000	127900000	Cnpy2:100Kb:0.0003:8.1e-06:1.7e+03:2.8e+03
chr10	127850000	127900000	Cs:100Kb:0.0003:8.1e-06:1.7e+03:2.8e+03
chr10	127900000	127950000	Esyt1:-50Kb:9.6e-05:2.7e-06:2.8e+03:4e+03
chr10	127900000	127950000	Rpl41:-50Kb:9.6e-05:2.7e-06:2.8e+03:4e+03
chr10	127900000	127950000	Zc3h10:-50Kb:9.6e-05:2.7e-06:2.8e+03:4e+03
chr10	127950000	128000000	Ankrd52:150Kb:8.1e-05:2.1e-06:1.3e+03:2.5e+03
chr10	127950000	128000000	Coq10a:150Kb:8.1e-05:2.1e-06:1.3e+03:2.5e+03
chr10	127950000	128000000	Myl6:50Kb:8.2e-05:2.1e-06:2.8e+03:4e+03
chr10	127950000	128000000	Myl6b:50Kb:8.2e-05:2.1e-06:2.8e+03:4e+03
chr10	127950000	128000000	Nabp2:150Kb:8.1e-05:2.1e-06:1.3e+03:2.5e+03
chr10	127950000	128000000	Rnf41:150Kb:8.1e-05:2.1e-06:1.3e+03:2.5e+03
chr10	127950000	128000000	Slc39a5:150Kb:8.1e-05:2.1e-06:1.3e+03:2.5e+03
chr10	128600000	128650000	Olfr786:-250Kb:0.0013:3.3e-05:8e+02:1.9e+03
chr10	128600000	128650000	Olfr787:-250Kb:0.0013:3.3e-05:8e+02:1.9e+03
chr10	128850000	128900000	Olfr772:250Kb:0.0007:1.8e-05:8e+02:1.9e+03
chr10	128850000	128900000	Olfr773:250Kb:0.0007:1.8e-05:8e+02:1.9e+03
chr11	3100000	3150000	Drg1:-50Kb:0:0:2.2e+03:4.3e+03
chr11	3100000	3150000	Gm11944:-100Kb:0.0021:0.00011:1.4e+03:1.9e+03
chr11	3100000	3150000	Patz1:-50Kb:0:0:2.2e+03:4.3e+03
chr11	3100000	3150000	Pik3ip1:-100Kb:0.0021:0.00011:1.4e+03:1.9e+03
chr11	3150000	3200000	Eif4enif1:50Kb:0:0:2.2e+03:4.3e+03
chr11	3150000	3200000	Gm11944:-50Kb:2.5e-12:6.6e-14:2.2e+03:3.3e+03
chr11	3150000	3200000	Pik3ip1:-50Kb:2.5e-12:6.6e-14:2.2e+03:3.3e+03
chr11	3200000	3250000	Drg1:50Kb:6.3e-13:3.8e-14:2.2e+03:3.3e+03
chr11	3200000	3250000	Eif4enif1:100Kb:0.0014:7.5e-05:1.4e+03:1.9e+03
chr11	3200000	3250000	Patz1:50Kb:6.3e-13:3.8e-14:2.2e+03:3.3e+03
chr11	3550000	3600000	Slc35e4:-250Kb:0.0043:0.00011:8.6e+02:1.6e+03
chr11	3550000	3600000	Tcn2:-250Kb:0.0043:0.00011:8.6e+02:1.6e+03
chr11	3800000	3850000	Inpp5j:400Kb:0.0019:5.5e-05:5e+02:1.1e+03
chr11	3800000	3850000	Selm:400Kb:0.0019:5.5e-05:5e+02:1.1e+03
chr11	3800000	3850000	Smtn:400Kb:0.0019:5.5e-05:5e+02:1.1e+03
chr11	5150000	5200000	Znrf3:-150Kb:0.0045:0.00011:9.3e+02:2e+03
chr11	5300000	5350000	Kremen1:150Kb:1.4e-05:7.9e-07:9.3e+02:2e+03
chr11	5350000	5400000	Kremen1:200Kb:9.7e-07:2.8e-08:7.9e+02:2e+03
chr11	6300000	6350000	Purb:-50Kb:0.00024:6.1e-06:1.6e+03:2.7e+03
chr11	6350000	6400000	H2afv:50Kb:0.00025:6.5e-06:1.6e+03:2.7e+03
chr11	6350000	6400000	Ppia:50Kb:0.00025:6.5e-06:1.6e+03:2.7e+03
chr11	6450000	6500000	H2afv:150Kb:0.0079:0.00041:8.2e+02:1.7e+03
chr11	6450000	6500000	Ppia:150Kb:0.0079:0.00041:8.2e+02:1.7e+03
chr11	6650000	6700000	Gm11978:100Kb:0.0083:0.00022:1e+03:1.9e+03
chr11	6650000	6700000	Ramp3:100Kb:0.0083:0.00022:1e+03:1.9e+03
chr11	8850000	8900000	Upp1:-150Kb:0.0044:0.00012:8.2e+02:1.4e+03
chr11	11650000	11700000	4930415F15Rik:300Kb:3.6e-07:9.2e-09:6e+02:1.8e+03
chr11	11650000	11700000	Zpbp:300Kb:3.6e-07:9.2e-09:6e+02:1.8e+03
chr11	11700000	11750000	1700042O10Rik:-50Kb:2.8e-09:7.1e-11:1.7e+03:3.2e+03
chr11	11700000	11750000	Ddc:-50Kb:2.8e-09:7.1e-11:1.7e+03:3.2e+03
chr11	11750000	11800000	Fignl1:50Kb:2.8e-09:8.4e-11:1.7e+03:3.2e+03
chr11	11800000	11850000	1700042O10Rik:50Kb:0.0093:0.00048:1.7e+03:2.4e+03
chr11	11800000	11850000	Ddc:50Kb:0.0093:0.00048:1.7e+03:2.4e+03
chr11	11800000	11850000	Fignl1:100Kb:8.5e-05:7.5e-06:1.1e+03:2.1e+03
chr11	11850000	11900000	Fignl1:150Kb:2.9e-07:1.7e-08:9e+02:2.2e+03
chr11	12400000	12450000	Grb10:500Kb:0.0048:0.00013:4.5e+02:1.3e+03
chr11	16400000	16450000	2810442I21Rik:-450Kb:0.0082:0.00021:5.5e+02:1.1e+03
chr11	16400000	16450000	Fbxo48:-450Kb:0.0082:0.00021:5.5e+02:1.1e+03
chr11	16800000	16850000	Sec61g:400Kb:0.00018:5e-06:5.7e+02:1.3e+03
chr11	16850000	16900000	Sec61g:450Kb:0.0061:0.00034:5.5e+02:1.1e+03
chr11	17100000	17150000	C1d:-50Kb:0.0003:1e-05:1.1e+03:1.9e+03
chr11	17150000	17200000	Pno1:50Kb:0.00026:7.7e-06:1.1e+03:1.9e+03
chr11	17150000	17200000	Wdr92:50Kb:0.00026:7.7e-06:1.1e+03:1.9e+03
chr11	26500000	26550000	Vrk2:50Kb:0.00048:1.3e-05:1.5e+03:2.3e+03
chr11	29400000	29450000	Rtn4:-150Kb:2.6e-05:6.8e-07:8.2e+02:1.8e+03
chr11	29550000	29600000	1700034F02Rik:150Kb:2.4e-05:7e-07:8.2e+02:1.8e+03
chr11	29550000	29600000	Mtif2:150Kb:2.4e-05:7e-07:8.2e+02:1.8e+03
chr11	29550000	29600000	Prorsd1:150Kb:2.4e-05:7e-07:8.2e+02:1.8e+03
chr11	29550000	29600000	Rps27a:150Kb:2.4e-05:7e-07:8.2e+02:1.8e+03
chr11	31000000	31050000	Asb3:150Kb:0.0055:0.00018:7.9e+02:1.4e+03
chr11	31000000	31050000	Chac2:150Kb:0.0055:0.00018:7.9e+02:1.4e+03
chr11	31000000	31050000	Erlec1:150Kb:0.0055:0.00018:7.9e+02:1.4e+03
chr11	31450000	31500000	Asb3:600Kb:0.0055:0.00028:3.1e+02:9.3e+02
chr11	31450000	31500000	Chac2:600Kb:0.0055:0.00028:3.1e+02:9.3e+02
chr11	31450000	31500000	Erlec1:600Kb:0.0055:0.00028:3.1e+02:9.3e+02
chr11	31800000	31850000	Bod1:250Kb:4.8e-07:1.4e-08:5.9e+02:1.6e+03
chr11	32000000	32050000	4930524B15Rik:150Kb:0.0014:3.5e-05:7.9e+02:1.6e+03
chr11	32050000	32100000	Hbq1a:-150Kb:3.2e-09:8.2e-11:9.1e+02:2.1e+03
chr11	32050000	32100000	Sh3pxd2b:-150Kb:3.2e-09:8.2e-11:9.1e+02:2.1e+03
chr11	32550000	32600000	Fbxw11:50Kb:0.00043:2.4e-05:1.4e+03:2.1e+03
chr11	32600000	32650000	Fbxw11:100Kb:6.6e-09:1.8e-10:9.5e+02:2.1e+03
chr11	42050000	42100000	Gabra6:-50Kb:1.1e-05:2.9e-07:1.4e+03:2.5e+03
chr11	42150000	42200000	Gabrb2:-50Kb:5.2e-05:1.4e-06:1.4e+03:2.4e+03
chr11	53100000	53150000	Gdf9:-100Kb:5.4e-05:3.2e-06:1.1e+03:1.9e+03
chr11	53100000	53150000	Leap2:-100Kb:5.4e-05:3.2e-06:1.1e+03:1.9e+03
chr11	53100000	53150000	Uqcrq:-100Kb:5.4e-05:3.2e-06:1.1e+03:1.9e+03
chr11	53150000	53200000	Gdf9:-50Kb:9.2e-08:2.7e-09:1.6e+03:2.7e+03
chr11	53150000	53200000	Leap2:-50Kb:9.2e-08:2.7e-09:1.6e+03:2.7e+03
chr11	53150000	53200000	Uqcrq:-50Kb:9.2e-08:2.7e-09:1.6e+03:2.7e+03
chr11	53200000	53250000	Shroom1:-50Kb:0.00016:4.5e-06:1.6e+03:2.4e+03
chr11	53200000	53250000	Sowaha:-50Kb:0.00016:4.5e-06:1.6e+03:2.4e+03
chr11	53250000	53300000	Gdf9:50Kb:0.00018:1.6e-05:1.6e+03:2.4e+03
chr11	53250000	53300000	Il13:-150Kb:0.00022:5.8e-06:8.5e+02:1.6e+03
chr11	53250000	53300000	Il4:-150Kb:0.00022:5.8e-06:8.5e+02:1.6e+03
chr11	53250000	53300000	Leap2:50Kb:0.00018:1.6e-05:1.6e+03:2.4e+03
chr11	53250000	53300000	Uqcrq:50Kb:0.00018:1.6e-05:1.6e+03:2.4e+03
chr11	53400000	53450000	Shroom1:150Kb:0.00031:1.7e-05:8.5e+02:1.6e+03
chr11	53400000	53450000	Sowaha:150Kb:0.00031:1.7e-05:8.5e+02:1.6e+03
chr11	54350000	54400000	Rapgef6:50Kb:0.0015:3.8e-05:1.7e+03:2.3e+03
chr11	54450000	54500000	Hint1:-200Kb:0.004:0.00048:7.5e+02:1.3e+03
chr11	54450000	54500000	Lyrm7:-200Kb:0.004:0.00048:7.5e+02:1.3e+03
chr11	54500000	54550000	Hint1:-150Kb:3.2e-10:9.6e-12:8.8e+02:2e+03
chr11	54500000	54550000	Lyrm7:-150Kb:3.2e-10:9.6e-12:8.8e+02:2e+03
chr11	54550000	54600000	Hint1:-100Kb:2.3e-07:1.4e-08:1.1e+03:2e+03
chr11	54550000	54600000	Lyrm7:-100Kb:2.3e-07:1.4e-08:1.1e+03:2e+03
chr11	54600000	54650000	Hint1:-50Kb:1.1e-05:1e-06:1.7e+03:2.4e+03
chr11	54600000	54650000	Lyrm7:-50Kb:1.1e-05:1e-06:1.7e+03:2.4e+03
chr11	54650000	54700000	Cdc42se2:50Kb:8.3e-05:2.2e-06:1.7e+03:2.4e+03
chr11	54650000	54700000	Gm12228:50Kb:8.3e-05:2.2e-06:1.7e+03:2.4e+03
chr11	54700000	54750000	Ccdc69:-150Kb:0.0037:0.0002:8.8e+02:1.5e+03
chr11	54800000	54850000	Ccdc69:-50Kb:0.0037:0.00016:1.7e+03:2.3e+03
chr11	54850000	54900000	Anxa6:50Kb:0.0052:0.00013:1.7e+03:2.3e+03
chr11	54850000	54900000	Gpx3:150Kb:0.0043:0.00011:8.8e+02:1.5e+03
chr11	55000000	55050000	Atox1:-250Kb:0.003:8e-05:6.6e+02:1.3e+03
chr11	55000000	55050000	G3bp1:-250Kb:0.003:8e-05:6.6e+02:1.3e+03
chr11	55000000	55050000	Gm12238:-250Kb:0.003:8e-05:6.6e+02:1.3e+03
chr11	55250000	55300000	4921508A21Rik:250Kb:0.0031:8.1e-05:6.6e+02:1.3e+03
chr11	55250000	55300000	Slc36a1:250Kb:0.0031:8.1e-05:6.6e+02:1.3e+03
chr11	55300000	55350000	Nmur2:-550Kb:0.00019:5.3e-06:4.1e+02:1.1e+03
chr11	55600000	55650000	Glra1:200Kb:0.002:5.4e-05:7e+02:1.4e+03
chr11	57300000	57350000	Hand1:-300Kb:2.2e-08:6.7e-10:7.1e+02:1.8e+03
chr11	57300000	57350000	Sap30l:-300Kb:2.2e-08:6.7e-10:7.1e+02:1.8e+03
chr11	57350000	57400000	Hand1:-250Kb:0.00058:5.3e-05:7.2e+02:1.4e+03
chr11	57350000	57400000	Sap30l:-250Kb:0.00058:5.3e-05:7.2e+02:1.4e+03
chr11	57500000	57550000	Galnt10:50Kb:6.6e-08:1.6e-09:1.8e+03:2.9e+03
chr11	57550000	57600000	Fam114a2:250Kb:0.0033:0.00018:7.2e+02:1.3e+03
chr11	57550000	57600000	Mfap3:250Kb:0.0033:0.00018:7.2e+02:1.3e+03
chr11	57600000	57650000	Fam114a2:300Kb:1.2e-08:3.4e-10:7.1e+02:1.8e+03
chr11	57600000	57650000	Mfap3:300Kb:1.2e-08:3.4e-10:7.1e+02:1.8e+03
chr11	57700000	57750000	Hand1:100Kb:0.00082:0.0001:1.2e+03:1.9e+03
chr11	57700000	57750000	Sap30l:100Kb:0.00082:0.0001:1.2e+03:1.9e+03
chr11	57750000	57800000	Fam114a2:450Kb:0.0088:0.00074:4.1e+02:9.7e+02
chr11	57750000	57800000	Hand1:150Kb:0.00047:2.9e-05:9.6e+02:1.7e+03
chr11	57750000	57800000	Mfap3:450Kb:0.0088:0.00074:4.1e+02:9.7e+02
chr11	57750000	57800000	Sap30l:150Kb:0.00047:2.9e-05:9.6e+02:1.7e+03
chr11	60350000	60400000	Flii:-150Kb:7.4e-05:1.9e-06:8.5e+02:2.2e+03
chr11	60350000	60400000	Llgl1:-150Kb:7.4e-05:1.9e-06:8.5e+02:2.2e+03
chr11	60350000	60400000	Mir5100:-150Kb:7.4e-05:1.9e-06:8.5e+02:2.2e+03
chr11	60350000	60400000	Smcr7:-150Kb:7.4e-05:1.9e-06:8.5e+02:2.2e+03
chr11	60450000	60500000	Alkbh5:100Kb:0:0:1.1e+03:4.7e+03
chr11	60500000	60550000	Alkbh5:150Kb:4e-05:2.2e-06:8.5e+02:2.2e+03
chr11	61900000	61950000	Adora2b:-150Kb:0.00026:7.1e-06:1.1e+03:2e+03
chr11	61900000	61950000	Ttc19:-150Kb:0.00026:7.1e-06:1.1e+03:2e+03
chr11	61900000	61950000	Zswim7:-150Kb:0.00026:7.1e-06:1.1e+03:2e+03
chr11	62050000	62100000	Specc1:200Kb:0.0043:0.00023:1.1e+03:1.8e+03
chr11	62100000	62150000	Specc1:250Kb:0.0043:0.00013:8.9e+02:1.6e+03
chr11	62400000	62450000	Fam211a:-50Kb:1.4e-05:3.4e-07:1.9e+03:3e+03
chr11	62400000	62450000	Mmgt2:-50Kb:1.4e-05:3.4e-07:1.9e+03:3e+03
chr11	62450000	62500000	2410006H16Rik:50Kb:1.2e-05:3e-07:1.9e+03:3e+03
chr11	62450000	62500000	Snord49a:50Kb:1.2e-05:3e-07:1.9e+03:3e+03
chr11	62450000	62500000	Snord49b:50Kb:1.2e-05:3e-07:1.9e+03:3e+03
chr11	62450000	62500000	Snord65:50Kb:1.2e-05:3e-07:1.9e+03:3e+03
chr11	62700000	62750000	Pmp22:-200Kb:0.006:0.00017:5.9e+02:1.3e+03
chr11	62800000	62850000	Tekt3:-50Kb:0.0045:0.00011:1.3e+03:2e+03
chr11	63200000	63250000	Hs3st3b1:-500Kb:0.0065:0.00017:4.8e+02:1.2e+03
chr11	66950000	67000000	Myh13:-150Kb:0.0013:3.8e-05:8e+02:1.5e+03
chr11	67000000	67050000	Myh4:-50Kb:9.8e-06:2.6e-07:1.5e+03:2.3e+03
chr11	67000000	67050000	Myh8:-50Kb:9.8e-06:2.6e-07:1.5e+03:2.3e+03
chr11	67050000	67100000	Myh13:-50Kb:0.0033:0.00019:1.5e+03:2.1e+03
chr11	67050000	67100000	Myh1:50Kb:7.4e-06:2e-07:1.5e+03:2.3e+03
chr11	67100000	67150000	Myh2:150Kb:0.0012:3.2e-05:8e+02:1.5e+03
chr11	67100000	67150000	Myh4:50Kb:0.0035:0.00018:1.5e+03:2.1e+03
chr11	67100000	67150000	Myh8:50Kb:0.0035:0.00018:1.5e+03:2.1e+03
chr11	67150000	67200000	2310065F04Rik:250Kb:3.5e-07:1e-08:6e+02:1.6e+03
chr11	67750000	67800000	Ntn1:-450Kb:0.006:0.00032:4.8e+02:1.5e+03
chr11	67750000	67800000	Pik3r5:-450Kb:0.006:0.00032:4.8e+02:1.5e+03
chr11	67800000	67850000	Ntn1:-400Kb:0.005:0.00013:5.3e+02:1.6e+03
chr11	67800000	67850000	Pik3r5:-400Kb:0.005:0.00013:5.3e+02:1.6e+03
chr11	68200000	68250000	Stx8:450Kb:0.00017:4.7e-06:4.8e+02:1.5e+03
chr11	68200000	68250000	Wdr16:450Kb:0.00017:4.7e-06:4.8e+02:1.5e+03
chr11	68700000	68750000	Arhgef15:-50Kb:0.00094:2.4e-05:1.9e+03:3.2e+03
chr11	68700000	68750000	Rangrf:-50Kb:0.00094:2.4e-05:1.9e+03:3.2e+03
chr11	68700000	68750000	Slc25a35:-50Kb:0.00094:2.4e-05:1.9e+03:3.2e+03
chr11	68750000	68800000	Gm15772:50Kb:0.00093:2.4e-05:1.9e+03:3.2e+03
chr11	68750000	68800000	Odf4:50Kb:0.00093:2.4e-05:1.9e+03:3.2e+03
chr11	68750000	68800000	Rnf222:50Kb:0.00093:2.4e-05:1.9e+03:3.2e+03
chr11	68750000	68800000	Rpl26:50Kb:0.00093:2.4e-05:1.9e+03:3.2e+03
chr11	68850000	68900000	Aloxe3:-50Kb:4.7e-13:1.2e-14:3e+03:5.7e+03
chr11	68850000	68900000	Hes7:-50Kb:4.7e-13:1.2e-14:3e+03:5.7e+03
chr11	68850000	68900000	Per1:-50Kb:4.7e-13:1.2e-14:3e+03:5.7e+03
chr11	68850000	68900000	Vamp2:-50Kb:4.7e-13:1.2e-14:3e+03:5.7e+03
chr11	68900000	68950000	2310047M10Rik:50Kb:3.8e-13:9.5e-15:3e+03:5.7e+03
chr11	68900000	68950000	Aurkb:50Kb:3.8e-13:9.5e-15:3e+03:5.7e+03
chr11	68900000	68950000	Tmem107:50Kb:3.8e-13:9.5e-15:3e+03:5.7e+03
chr11	69050000	69100000	Cyb5d1:-150Kb:8e-08:2.5e-09:1.7e+03:3.8e+03
chr11	69050000	69100000	Kdm6b:-150Kb:8e-08:2.5e-09:1.7e+03:3.8e+03
chr11	69050000	69100000	Lsmd1:-150Kb:8e-08:2.5e-09:1.7e+03:3.8e+03
chr11	69050000	69100000	Tmem88:-150Kb:8e-08:2.5e-09:1.7e+03:3.8e+03
chr11	69150000	69200000	Cyb5d1:-50Kb:0.0021:0.00019:3e+03:4.3e+03
chr11	69150000	69200000	Kdm6b:-50Kb:0.0021:0.00019:3e+03:4.3e+03
chr11	69150000	69200000	Lsmd1:-50Kb:0.0021:0.00019:3e+03:4.3e+03
chr11	69150000	69200000	Tmem88:-50Kb:0.0021:0.00019:3e+03:4.3e+03
chr11	69200000	69250000	A030009H04Rik:50Kb:0.0076:0.00019:3e+03:4.3e+03
chr11	69200000	69250000	Chd3:50Kb:0.0076:0.00019:3e+03:4.3e+03
chr11	69200000	69250000	Dnahc2:-150Kb:0.0037:9.6e-05:1.7e+03:3.1e+03
chr11	69200000	69250000	Efnb3:-150Kb:0.0037:9.6e-05:1.7e+03:3.1e+03
chr11	69200000	69250000	Gucy2e:150Kb:9.2e-08:2.5e-09:1.7e+03:3.8e+03
chr11	69200000	69250000	Trp53:-150Kb:0.0037:9.6e-05:1.7e+03:3.1e+03
chr11	69200000	69250000	Wrap53:-150Kb:0.0037:9.6e-05:1.7e+03:3.1e+03
chr11	69300000	69350000	Cyb5d1:100Kb:0.0047:0.00058:2.1e+03:3.3e+03
chr11	69300000	69350000	Kdm6b:100Kb:0.0047:0.00058:2.1e+03:3.3e+03
chr11	69300000	69350000	Lsmd1:100Kb:0.0047:0.00058:2.1e+03:3.3e+03
chr11	69300000	69350000	Tmem88:100Kb:0.0047:0.00058:2.1e+03:3.3e+03
chr11	69350000	69400000	Cyb5d1:150Kb:0.0015:9.2e-05:1.7e+03:3.1e+03
chr11	69350000	69400000	Kdm6b:150Kb:0.0015:9.2e-05:1.7e+03:3.1e+03
chr11	69350000	69400000	Lsmd1:150Kb:0.0015:9.2e-05:1.7e+03:3.1e+03
chr11	69350000	69400000	Tmem88:150Kb:0.0015:9.2e-05:1.7e+03:3.1e+03
chr11	69450000	69500000	Acadvl:-350Kb:0.0048:0.0004:1.3e+02:1.4e+03
chr11	69450000	69500000	Dlg4:-350Kb:0.0048:0.0004:1.3e+02:1.4e+03
chr11	69450000	69500000	Dvl2:-350Kb:0.0048:0.0004:1.3e+02:1.4e+03
chr11	69450000	69500000	Gabarap:-350Kb:0.0048:0.0004:1.3e+02:1.4e+03
chr11	69450000	69500000	Mir324:-350Kb:0.0048:0.0004:1.3e+02:1.4e+03
chr11	69450000	69500000	Phf23:-350Kb:0.0048:0.0004:1.3e+02:1.4e+03
chr11	69700000	69750000	Acadvl:-100Kb:0.0023:0.00013:7.5e+02:2.1e+03
chr11	69700000	69750000	Dlg4:-100Kb:0.0023:0.00013:7.5e+02:2.1e+03
chr11	69700000	69750000	Dvl2:-100Kb:0.0023:0.00013:7.5e+02:2.1e+03
chr11	69700000	69750000	Gabarap:-100Kb:0.0023:0.00013:7.5e+02:2.1e+03
chr11	69700000	69750000	Mir324:-100Kb:0.0023:0.00013:7.5e+02:2.1e+03
chr11	69700000	69750000	Phf23:-100Kb:0.0023:0.00013:7.5e+02:2.1e+03
chr11	69750000	69800000	Acadvl:-50Kb:8.1e-05:2.3e-06:2e+03:3.7e+03
chr11	69750000	69800000	Dlg4:-50Kb:8.1e-05:2.3e-06:2e+03:3.7e+03
chr11	69750000	69800000	Dvl2:-50Kb:8.1e-05:2.3e-06:2e+03:3.7e+03
chr11	69750000	69800000	Gabarap:-50Kb:8.1e-05:2.3e-06:2e+03:3.7e+03
chr11	69750000	69800000	Mir324:-50Kb:8.1e-05:2.3e-06:2e+03:3.7e+03
chr11	69750000	69800000	Phf23:-50Kb:8.1e-05:2.3e-06:2e+03:3.7e+03
chr11	69800000	69850000	2810408A11Rik:100Kb:0.006:0.00016:7.5e+02:2.1e+03
chr11	69800000	69850000	Acap1:100Kb:0.006:0.00016:7.5e+02:2.1e+03
chr11	69800000	69850000	Cldn7:50Kb:8.8e-05:2.6e-06:2e+03:3.7e+03
chr11	69800000	69850000	Ctdnep1:50Kb:8.8e-05:2.6e-06:2e+03:3.7e+03
chr11	69800000	69850000	Eif5a:100Kb:0.006:0.00016:7.5e+02:2.1e+03
chr11	69800000	69850000	Elp5:50Kb:8.8e-05:2.6e-06:2e+03:3.7e+03
chr11	69800000	69850000	Gps2:100Kb:0.006:0.00016:7.5e+02:2.1e+03
chr11	69800000	69850000	Neurl4:100Kb:0.006:0.00016:7.5e+02:2.1e+03
chr11	69800000	69850000	Slc2a4:50Kb:8.8e-05:2.6e-06:2e+03:3.7e+03
chr11	69800000	69850000	Ybx2:100Kb:0.006:0.00016:7.5e+02:2.1e+03
chr11	69850000	69900000	Cldn7:100Kb:0.0089:0.00078:7.5e+02:1.9e+03
chr11	69850000	69900000	Ctdnep1:100Kb:0.0089:0.00078:7.5e+02:1.9e+03
chr11	69850000	69900000	Elp5:100Kb:0.0089:0.00078:7.5e+02:1.9e+03
chr11	69850000	69900000	Slc2a4:100Kb:0.0089:0.00078:7.5e+02:1.9e+03
chr11	70000000	70050000	Cldn7:250Kb:0.00092:5.3e-05:2.1e+02:1.7e+03
chr11	70000000	70050000	Ctdnep1:250Kb:0.00092:5.3e-05:2.1e+02:1.7e+03
chr11	70000000	70050000	Elp5:250Kb:0.00092:5.3e-05:2.1e+02:1.7e+03
chr11	70000000	70050000	Slc2a4:250Kb:0.00092:5.3e-05:2.1e+02:1.7e+03
chr11	70900000	70950000	Nlrp1c-ps:-150Kb:6.4e-15:3.3e-16:8.7e+02:5.6e+03
chr11	70950000	71000000	Nlrp1b:-50Kb:8e-10:4e-11:1.7e+03:5.6e+03
chr11	70950000	71000000	Nlrp1c-ps:-100Kb:3.5e-11:2.7e-12:1.1e+03:5.2e+03
chr11	71000000	71050000	Nlrp1a:50Kb:7.8e-10:3.9e-11:1.7e+03:5.6e+03
chr11	71000000	71050000	Nlrp1c-ps:-50Kb:0:0:1.7e+03:8.7e+03
chr11	71050000	71100000	Nlrp1a:100Kb:1e-10:2.5e-12:1.1e+03:5.2e+03
chr11	71050000	71100000	Nlrp1b:50Kb:0:0:1.7e+03:8.7e+03
chr11	72100000	72150000	Ggt6:-100Kb:0.0058:0.00015:1.1e+03:1.6e+03
chr11	72100000	72150000	Smtnl2:-100Kb:0.0058:0.00015:1.1e+03:1.6e+03
chr11	72150000	72200000	Ggt6:-50Kb:0.0086:0.00045:1.6e+03:2.1e+03
chr11	72150000	72200000	Smtnl2:-50Kb:0.0086:0.00045:1.6e+03:2.1e+03
chr11	72350000	72400000	Ankfy1:-150Kb:0.00017:4.5e-06:8.8e+02:1.6e+03
chr11	72500000	72550000	Spns3:150Kb:6.1e-05:1.8e-06:8.8e+02:1.6e+03
chr11	72550000	72600000	Spns3:200Kb:0.0023:0.00014:7.6e+02:1.3e+03
chr11	73800000	73850000	Olfr381:500Kb:0.00089:2.4e-05:4.7e+02:1.4e+03
chr11	73800000	73850000	Olfr382:500Kb:0.00089:2.4e-05:4.7e+02:1.4e+03
chr11	74100000	74150000	Olfr380:850Kb:0.0005:1.3e-05:3.6e+02:1.3e+03
chr11	76000000	76050000	Nxn:-200Kb:0.0033:0.00018:7.8e+02:1.5e+03
chr11	76000000	76050000	Timm22:-200Kb:0.0033:0.00018:7.8e+02:1.5e+03
chr11	76050000	76100000	Nxn:-150Kb:2.8e-08:8e-10:9.4e+02:2.2e+03
chr11	76050000	76100000	Timm22:-150Kb:2.8e-08:8e-10:9.4e+02:2.2e+03
chr11	76150000	76200000	Glod4:100Kb:2.6e-05:1.4e-06:1.2e+03:2.2e+03
chr11	76150000	76200000	Rnmtl1:100Kb:2.6e-05:1.4e-06:1.2e+03:2.2e+03
chr11	76200000	76250000	Dbil5:200Kb:0.0047:0.00012:7.8e+02:1.5e+03
chr11	76200000	76250000	Fam57a:200Kb:0.0047:0.00012:7.8e+02:1.5e+03
chr11	76200000	76250000	Gemin4:200Kb:0.0047:0.00012:7.8e+02:1.5e+03
chr11	76200000	76250000	Glod4:150Kb:5.6e-09:1.5e-10:9.4e+02:2.2e+03
chr11	76200000	76250000	Rnmtl1:150Kb:5.6e-09:1.5e-10:9.4e+02:2.2e+03
chr11	77300000	77350000	Taok1:-100Kb:0.0024:6e-05:1.4e+03:2.5e+03
chr11	77400000	77450000	Abhd15:100Kb:0.0023:5.8e-05:1.4e+03:2.5e+03
chr11	77400000	77450000	Ankrd13b:100Kb:0.0023:5.8e-05:1.4e+03:2.5e+03
chr11	77400000	77450000	Git1:100Kb:0.0023:5.8e-05:1.4e+03:2.5e+03
chr11	77400000	77450000	Trp53i13:100Kb:0.0023:5.8e-05:1.4e+03:2.5e+03
chr11	77600000	77650000	Phf12:-150Kb:0.0087:0.00022:1.1e+03:2e+03
chr11	77800000	77850000	2610507B11Rik:-250Kb:0.005:0.00058:8e+02:1.6e+03
chr11	77800000	77850000	Aldoc:-300Kb:0.0062:0.00051:2.3e+02:1.1e+03
chr11	77800000	77850000	Nek8:-150Kb:8.6e-05:6.9e-06:1.1e+03:2.2e+03
chr11	77800000	77850000	Pigs:-300Kb:0.0062:0.00051:2.3e+02:1.1e+03
chr11	77800000	77850000	Proca1:-200Kb:0.0074:0.00061:9.1e+02:1.8e+03
chr11	77800000	77850000	Rab34:-200Kb:0.0074:0.00061:9.1e+02:1.8e+03
chr11	77800000	77850000	Rpl23a:-150Kb:8.6e-05:6.9e-06:1.1e+03:2.2e+03
chr11	77800000	77850000	Sdf2:-250Kb:0.005:0.00058:8e+02:1.6e+03
chr11	77800000	77850000	Snord42a:-150Kb:8.6e-05:6.9e-06:1.1e+03:2.2e+03
chr11	77800000	77850000	Snord42b:-150Kb:8.6e-05:6.9e-06:1.1e+03:2.2e+03
chr11	77800000	77850000	Snord4a:-150Kb:8.6e-05:6.9e-06:1.1e+03:2.2e+03
chr11	77800000	77850000	Spag5:-300Kb:0.0062:0.00051:2.3e+02:1.1e+03
chr11	77800000	77850000	Supt6:-250Kb:0.005:0.00058:8e+02:1.6e+03
chr11	77800000	77850000	Tlcd1:-150Kb:8.6e-05:6.9e-06:1.1e+03:2.2e+03
chr11	77800000	77850000	Traf4:-150Kb:8.6e-05:6.9e-06:1.1e+03:2.2e+03
chr11	77850000	77900000	Nek8:-100Kb:3.5e-11:9.5e-13:1.4e+03:3.2e+03
chr11	77850000	77900000	Rpl23a:-100Kb:3.5e-11:9.5e-13:1.4e+03:3.2e+03
chr11	77850000	77900000	Snord42a:-100Kb:3.5e-11:9.5e-13:1.4e+03:3.2e+03
chr11	77850000	77900000	Snord42b:-100Kb:3.5e-11:9.5e-13:1.4e+03:3.2e+03
chr11	77850000	77900000	Snord4a:-100Kb:3.5e-11:9.5e-13:1.4e+03:3.2e+03
chr11	77850000	77900000	Tlcd1:-100Kb:3.5e-11:9.5e-13:1.4e+03:3.2e+03
chr11	77850000	77900000	Traf4:-100Kb:3.5e-11:9.5e-13:1.4e+03:3.2e+03
chr11	77900000	77950000	Nek8:-50Kb:7.4e-10:4e-11:2.2e+03:3.8e+03
chr11	77900000	77950000	Rpl23a:-50Kb:7.4e-10:4e-11:2.2e+03:3.8e+03
chr11	77900000	77950000	Snord42a:-50Kb:7.4e-10:4e-11:2.2e+03:3.8e+03
chr11	77900000	77950000	Snord42b:-50Kb:7.4e-10:4e-11:2.2e+03:3.8e+03
chr11	77900000	77950000	Snord4a:-50Kb:7.4e-10:4e-11:2.2e+03:3.8e+03
chr11	77900000	77950000	Tlcd1:-50Kb:7.4e-10:4e-11:2.2e+03:3.8e+03
chr11	77900000	77950000	Traf4:-50Kb:7.4e-10:4e-11:2.2e+03:3.8e+03
chr11	77950000	78000000	Dhrs13:150Kb:0.00032:8.8e-06:1.1e+03:2.2e+03
chr11	77950000	78000000	Eral1:100Kb:5.6e-11:1.5e-12:1.4e+03:3.2e+03
chr11	77950000	78000000	Fam222b:50Kb:1.8e-09:4.8e-11:2.2e+03:3.8e+03
chr11	77950000	78000000	Flot2:100Kb:5.6e-11:1.5e-12:1.4e+03:3.2e+03
chr11	77950000	78000000	Mir144:100Kb:5.6e-11:1.5e-12:1.4e+03:3.2e+03
chr11	77950000	78000000	Mir451:100Kb:5.6e-11:1.5e-12:1.4e+03:3.2e+03
chr11	78000000	78050000	2610507B11Rik:-50Kb:4.1e-12:1.2e-13:2.2e+03:4e+03
chr11	78000000	78050000	Aldoc:-100Kb:1.5e-07:4.1e-09:1.1e+03:2.6e+03
chr11	78000000	78050000	Dhrs13:200Kb:0.0055:0.00061:9.1e+02:1.8e+03
chr11	78000000	78050000	Pigs:-100Kb:1.5e-07:4.1e-09:1.1e+03:2.6e+03
chr11	78000000	78050000	Sdf2:-50Kb:4.1e-12:1.2e-13:2.2e+03:4e+03
chr11	78000000	78050000	Spag5:-100Kb:1.5e-07:4.1e-09:1.1e+03:2.6e+03
chr11	78000000	78050000	Supt6:-50Kb:4.1e-12:1.2e-13:2.2e+03:4e+03
chr11	78050000	78100000	Aldoc:-50Kb:0.00054:2.9e-05:3.1e+03:4.1e+03
chr11	78050000	78100000	Dhrs13:250Kb:0.0055:0.00055:8e+02:1.6e+03
chr11	78050000	78100000	Foxn1:-150Kb:0.0006:1.5e-05:6.3e+02:1.7e+03
chr11	78050000	78100000	Gm11194:-150Kb:0.0006:1.5e-05:6.3e+02:1.7e+03
chr11	78050000	78100000	Pigs:-50Kb:0.00054:2.9e-05:3.1e+03:4.1e+03
chr11	78050000	78100000	Proca1:50Kb:3.5e-12:9.6e-14:2.2e+03:4e+03
chr11	78050000	78100000	Rab34:50Kb:3.5e-12:9.6e-14:2.2e+03:4e+03
chr11	78050000	78100000	Slc13a2:-150Kb:0.0006:1.5e-05:6.3e+02:1.7e+03
chr11	78050000	78100000	Spag5:-50Kb:0.00054:2.9e-05:3.1e+03:4.1e+03
chr11	78100000	78150000	2610507B11Rik:50Kb:0.00037:3.3e-05:3.1e+03:4.1e+03
chr11	78100000	78150000	Dhrs13:300Kb:0.0055:0.00051:2.3e+02:1.1e+03
chr11	78100000	78150000	Proca1:100Kb:8.3e-08:4.6e-09:1.1e+03:2.6e+03
chr11	78100000	78150000	Rab34:100Kb:8.3e-08:4.6e-09:1.1e+03:2.6e+03
chr11	78100000	78150000	Sdf2:50Kb:0.00037:3.3e-05:3.1e+03:4.1e+03
chr11	78100000	78150000	Supt6:50Kb:0.00037:3.3e-05:3.1e+03:4.1e+03
chr11	78200000	78250000	2610507B11Rik:150Kb:0.00028:1.6e-05:6.3e+02:1.7e+03
chr11	78200000	78250000	Sdf2:150Kb:0.00028:1.6e-05:6.3e+02:1.7e+03
chr11	78200000	78250000	Supt6:150Kb:0.00028:1.6e-05:6.3e+02:1.7e+03
chr11	81800000	81850000	Ccl1:-150Kb:7.4e-05:2.1e-06:8.1e+02:1.7e+03
chr11	81850000	81900000	Ccl1:-100Kb:0.0055:0.00031:1.1e+03:1.7e+03
chr11	81950000	82000000	Ccl2:150Kb:7.1e-05:1.8e-06:8.1e+02:1.7e+03
chr11	82150000	82200000	Cct6b:-400Kb:0.0023:0.00014:4.1e+02:1.1e+03
chr11	82150000	82200000	Lig3:-400Kb:0.0023:0.00014:4.1e+02:1.1e+03
chr11	82150000	82200000	Zfp830:-400Kb:0.0023:0.00014:4.1e+02:1.1e+03
chr11	82550000	82600000	Fndc8:-150Kb:5.6e-05:1.6e-06:8.1e+02:1.8e+03
chr11	82550000	82600000	Nle1:-150Kb:5.6e-05:1.6e-06:8.1e+02:1.8e+03
chr11	82550000	82600000	Rad51d:-150Kb:5.6e-05:1.6e-06:8.1e+02:1.8e+03
chr11	82550000	82600000	Unc45b:-150Kb:5.6e-05:1.6e-06:8.1e+02:1.8e+03
chr11	82600000	82650000	Rffl:-50Kb:0.00026:7e-06:1.8e+03:2.6e+03
chr11	82700000	82750000	Cct6b:150Kb:3.6e-05:1.1e-06:8.1e+02:1.8e+03
chr11	82700000	82750000	Lig3:150Kb:3.6e-05:1.1e-06:8.1e+02:1.8e+03
chr11	82700000	82750000	Zfp830:150Kb:3.6e-05:1.1e-06:8.1e+02:1.8e+03
chr11	83150000	83200000	Gas2l2:-50Kb:0.00089:2.3e-05:1.8e+03:2.6e+03
chr11	83150000	83200000	Rasl10b:-50Kb:0.00089:2.3e-05:1.8e+03:2.6e+03
chr11	83350000	83400000	1100001G20Rik:-200Kb:0.0097:0.00025:8.5e+02:1.5e+03
chr11	83350000	83400000	Heatr6:-200Kb:0.0097:0.00025:8.5e+02:1.5e+03
chr11	83550000	83600000	Ccl9:200Kb:0.0032:8e-05:8.5e+02:1.5e+03
chr11	83550000	83600000	E230016K23Rik:200Kb:0.0032:8e-05:8.5e+02:1.5e+03
chr11	83700000	83750000	Hnf1b:50Kb:0.0014:3.4e-05:1.8e+03:2.6e+03
chr11	84000000	84050000	Ggnbp2:-650Kb:0.0084:0.00037:3e+02:1e+03
chr11	84000000	84050000	Myo19:-650Kb:0.0084:0.00037:3e+02:1e+03
chr11	84000000	84050000	Pigw:-650Kb:0.0084:0.00037:3e+02:1e+03
chr11	84100000	84150000	4930502E09Rik:-500Kb:0.0078:0.00048:4.2e+02:1.1e+03
chr11	84100000	84150000	Dhrs11:-500Kb:0.0078:0.00048:4.2e+02:1.1e+03
chr11	84100000	84150000	Mrm1:-500Kb:0.0078:0.00048:4.2e+02:1.1e+03
chr11	84200000	84250000	4930502E09Rik:-400Kb:0.0028:8.6e-05:5.5e+02:1.3e+03
chr11	84200000	84250000	Dhrs11:-400Kb:0.0028:8.6e-05:5.5e+02:1.3e+03
chr11	84200000	84250000	Mrm1:-400Kb:0.0028:8.6e-05:5.5e+02:1.3e+03
chr11	84300000	84350000	1700109G15Rik:-200Kb:0.0012:3e-05:8.5e+02:1.7e+03
chr11	84500000	84550000	1500016L03Rik:200Kb:0.00097:2.6e-05:8.5e+02:1.7e+03
chr11	84500000	84550000	Aatf:200Kb:0.00097:2.6e-05:8.5e+02:1.7e+03
chr11	84500000	84550000	Lhx1:200Kb:0.00097:2.6e-05:8.5e+02:1.7e+03
chr11	84550000	84600000	1500016L03Rik:250Kb:0.0025:0.00013:7.5e+02:1.5e+03
chr11	84550000	84600000	Aatf:250Kb:0.0025:0.00013:7.5e+02:1.5e+03
chr11	84550000	84600000	Lhx1:250Kb:0.0025:0.00013:7.5e+02:1.5e+03
chr11	85000000	85050000	Ggnbp2:350Kb:0.0084:0.00044:4e+02:1.1e+03
chr11	85000000	85050000	Myo19:350Kb:0.0084:0.00044:4e+02:1.1e+03
chr11	85000000	85050000	Pigw:350Kb:0.0084:0.00044:4e+02:1.1e+03
chr11	85050000	85100000	Ppm1d:-50Kb:1.3e-06:3.3e-08:1.8e+03:3e+03
chr11	85650000	85700000	Brip1:-350Kb:0.0013:3.4e-05:6.3e+02:1.6e+03
chr11	86500000	86550000	Gdpd1:-350Kb:0.0002:5.3e-06:6.7e+02:1.7e+03
chr11	86600000	86650000	Ypel2:-200Kb:1.2e-06:3.5e-08:9.7e+02:2.2e+03
chr11	86700000	86750000	Ypel2:-100Kb:0.0072:0.00043:1.5e+03:2.3e+03
chr11	86800000	86850000	Dhx40:200Kb:4.3e-06:1.1e-07:9.7e+02:2.2e+03
chr11	87000000	87050000	Rad51c:-200Kb:3.5e-06:1.9e-07:9.7e+02:2.3e+03
chr11	87000000	87050000	Tex14:-200Kb:3.5e-06:1.9e-07:9.7e+02:2.3e+03
chr11	87250000	87300000	Rad51c:50Kb:1.3e-13:3.6e-15:2.4e+03:4.4e+03
chr11	87250000	87300000	Tex14:50Kb:1.3e-13:3.6e-15:2.4e+03:4.4e+03
chr11	96000000	96050000	Gm53:-100Kb:0.0092:0.00057:1.8e+03:3.1e+03
chr11	96000000	96050000	Hoxb3:-150Kb:1.4e-06:6.2e-08:1.4e+03:3.4e+03
chr11	96000000	96050000	Hoxb4:-150Kb:1.4e-06:6.2e-08:1.4e+03:3.4e+03
chr11	96000000	96050000	Hoxb5:-150Kb:1.4e-06:6.2e-08:1.4e+03:3.4e+03
chr11	96000000	96050000	Hoxb6:-150Kb:1.4e-06:6.2e-08:1.4e+03:3.4e+03
chr11	96000000	96050000	Hoxb7:-100Kb:0.0092:0.00057:1.8e+03:3.1e+03
chr11	96000000	96050000	Hoxb8:-100Kb:0.0092:0.00057:1.8e+03:3.1e+03
chr11	96000000	96050000	Hoxb9:-100Kb:0.0092:0.00057:1.8e+03:3.1e+03
chr11	96000000	96050000	Mir10a:-150Kb:1.4e-06:6.2e-08:1.4e+03:3.4e+03
chr11	96000000	96050000	Mir196a-1:-100Kb:0.0092:0.00057:1.8e+03:3.1e+03
chr11	96100000	96150000	Hoxb3:-50Kb:1.4e-06:9.3e-08:2.8e+03:4.8e+03
chr11	96100000	96150000	Hoxb4:-50Kb:1.4e-06:9.3e-08:2.8e+03:4.8e+03
chr11	96100000	96150000	Hoxb5:-50Kb:1.4e-06:9.3e-08:2.8e+03:4.8e+03
chr11	96100000	96150000	Hoxb6:-50Kb:1.4e-06:9.3e-08:2.8e+03:4.8e+03
chr11	96100000	96150000	Mir10a:-50Kb:1.4e-06:9.3e-08:2.8e+03:4.8e+03
chr11	96150000	96200000	Gm53:50Kb:2.9e-06:8.9e-08:2.8e+03:4.8e+03
chr11	96150000	96200000	Hoxb7:50Kb:2.9e-06:8.9e-08:2.8e+03:4.8e+03
chr11	96150000	96200000	Hoxb8:50Kb:2.9e-06:8.9e-08:2.8e+03:4.8e+03
chr11	96150000	96200000	Hoxb9:50Kb:2.9e-06:8.9e-08:2.8e+03:4.8e+03
chr11	96150000	96200000	Mir196a-1:50Kb:2.9e-06:8.9e-08:2.8e+03:4.8e+03
chr11	96400000	96450000	Hoxb3:250Kb:3.9e-06:4.1e-07:1e+03:2.9e+03
chr11	96400000	96450000	Hoxb4:250Kb:3.9e-06:4.1e-07:1e+03:2.9e+03
chr11	96400000	96450000	Hoxb5:250Kb:3.9e-06:4.1e-07:1e+03:2.9e+03
chr11	96400000	96450000	Hoxb6:250Kb:3.9e-06:4.1e-07:1e+03:2.9e+03
chr11	96400000	96450000	Mir10a:250Kb:3.9e-06:4.1e-07:1e+03:2.9e+03
chr11	96450000	96500000	Hoxb3:300Kb:0.0023:0.00032:9e+02:2.2e+03
chr11	96450000	96500000	Hoxb4:300Kb:0.0023:0.00032:9e+02:2.2e+03
chr11	96450000	96500000	Hoxb5:300Kb:0.0023:0.00032:9e+02:2.2e+03
chr11	96450000	96500000	Hoxb6:300Kb:0.0023:0.00032:9e+02:2.2e+03
chr11	96450000	96500000	Mir10a:300Kb:0.0023:0.00032:9e+02:2.2e+03
chr11	96600000	96650000	Hoxb3:450Kb:0.0092:0.0019:8.8e+02:2e+03
chr11	96600000	96650000	Hoxb4:450Kb:0.0092:0.0019:8.8e+02:2e+03
chr11	96600000	96650000	Hoxb5:450Kb:0.0092:0.0019:8.8e+02:2e+03
chr11	96600000	96650000	Hoxb6:450Kb:0.0092:0.0019:8.8e+02:2e+03
chr11	96600000	96650000	Mir10a:450Kb:0.0092:0.0019:8.8e+02:2e+03
chr11	96700000	96750000	Hoxb3:550Kb:0.0031:0.00053:5.8e+02:1.8e+03
chr11	96700000	96750000	Hoxb4:550Kb:0.0031:0.00053:5.8e+02:1.8e+03
chr11	96700000	96750000	Hoxb5:550Kb:0.0031:0.00053:5.8e+02:1.8e+03
chr11	96700000	96750000	Hoxb6:550Kb:0.0031:0.00053:5.8e+02:1.8e+03
chr11	96700000	96750000	Mir10a:550Kb:0.0031:0.00053:5.8e+02:1.8e+03
chr11	100150000	100200000	Acly:-200Kb:0.008:0.00021:2.8e+02:1e+03
chr11	100150000	100200000	Fkbp10:-100Kb:0.003:8.3e-05:4.8e+02:1.3e+03
chr11	100150000	100200000	Hap1:-50Kb:0.00033:8.5e-06:8.4e+02:1.7e+03
chr11	100150000	100200000	Jup:-100Kb:0.003:8.3e-05:4.8e+02:1.3e+03
chr11	100150000	100200000	Leprel4:-100Kb:0.003:8.3e-05:4.8e+02:1.3e+03
chr11	100200000	100250000	Eif1:50Kb:0.00037:1.1e-05:8.4e+02:1.7e+03
chr11	100200000	100250000	Gast:50Kb:0.00037:1.1e-05:8.4e+02:1.7e+03
chr11	100250000	100300000	Eif1:100Kb:0.0012:7.1e-05:4.8e+02:1.3e+03
chr11	100250000	100300000	Gast:100Kb:0.0012:7.1e-05:4.8e+02:1.3e+03
chr11	100350000	100400000	Eif1:200Kb:0.0031:0.00026:2.8e+02:1e+03
chr11	100350000	100400000	Gast:200Kb:0.0031:0.00026:2.8e+02:1e+03
chr11	101500000	101550000	Dhx8:-50Kb:0.0067:0.00017:2.6e+03:4.1e+03
chr11	101550000	101600000	Arl4d:50Kb:0.0064:0.00016:2.6e+03:4.1e+03
chr11	101600000	101650000	Meox1:-150Kb:0.007:0.00018:1.3e+03:2.7e+03
chr11	101750000	101800000	Etv4:150Kb:0.0061:0.00015:1.3e+03:2.7e+03
chr11	102150000	102200000	Grn:-100Kb:9.1e-07:2.2e-08:1.7e+03:4e+03
chr11	102150000	102200000	Rundc3a:-100Kb:9.1e-07:2.2e-08:1.7e+03:4e+03
chr11	102150000	102200000	Slc25a39:-100Kb:9.1e-07:2.2e-08:1.7e+03:4e+03
chr11	102250000	102300000	Atxn7l3:100Kb:1.1e-06:2.7e-08:1.7e+03:4e+03
chr11	102250000	102300000	Ubtf:100Kb:1.1e-06:2.7e-08:1.7e+03:4e+03
chr11	102600000	102650000	Ccdc103:-100Kb:1.5e-05:4.1e-07:1.7e+03:2.9e+03
chr11	102600000	102650000	Eftud2:-100Kb:1.5e-05:4.1e-07:1.7e+03:2.9e+03
chr11	102600000	102650000	Fam187a:-100Kb:1.5e-05:4.1e-07:1.7e+03:2.9e+03
chr11	102700000	102750000	Adam11:100Kb:6.2e-05:1.5e-06:1.7e+03:2.9e+03
chr11	102950000	103000000	Fmnl1:-50Kb:5.7e-07:1.5e-08:1.7e+03:3.1e+03
chr11	103000000	103050000	Acbd4:50Kb:5.5e-07:1.4e-08:1.7e+03:3.1e+03
chr11	103000000	103050000	Hexim1:50Kb:5.5e-07:1.4e-08:1.7e+03:3.1e+03
chr11	103000000	103050000	Hexim2:50Kb:5.5e-07:1.4e-08:1.7e+03:3.1e+03
chr11	103000000	103050000	Plcd3:50Kb:5.5e-07:1.4e-08:1.7e+03:3.1e+03
chr11	106050000	106100000	Ftsj3:-50Kb:2e-05:5e-07:2e+03:3.3e+03
chr11	106050000	106100000	Psmc5:-50Kb:2e-05:5e-07:2e+03:3.3e+03
chr11	106050000	106100000	Smarcd2:-50Kb:2e-05:5e-07:2e+03:3.3e+03
chr11	106050000	106100000	Tcam1:-50Kb:2e-05:5e-07:2e+03:3.3e+03
chr11	106350000	106400000	Ddx5:-250Kb:0.00083:3.7e-05:7.9e+02:1.8e+03
chr11	106350000	106400000	Milr1:-250Kb:0.00083:3.7e-05:7.9e+02:1.8e+03
chr11	106350000	106400000	Mir3064:-250Kb:0.00083:3.7e-05:7.9e+02:1.8e+03
chr11	106350000	106400000	Polg2:-250Kb:0.00083:3.7e-05:7.9e+02:1.8e+03
chr11	106350000	106400000	Tex2:-100Kb:9.1e-05:2.4e-06:1.3e+03:2.5e+03
chr11	106450000	106500000	Snord104:100Kb:9.1e-05:2.5e-06:1.3e+03:2.5e+03
chr11	106500000	106550000	Ddx5:-100Kb:0.00083:4.6e-05:1.3e+03:2.3e+03
chr11	106500000	106550000	Milr1:-100Kb:0.00083:4.6e-05:1.3e+03:2.3e+03
chr11	106500000	106550000	Mir3064:-100Kb:0.00083:4.6e-05:1.3e+03:2.3e+03
chr11	106500000	106550000	Pecam1:-50Kb:0.00079:2.1e-05:2e+03:3e+03
chr11	106500000	106550000	Polg2:-100Kb:0.00083:4.6e-05:1.3e+03:2.3e+03
chr11	106600000	106650000	Snord104:250Kb:0.00075:4.2e-05:7.9e+02:1.8e+03
chr11	107850000	107900000	Prkca:-350Kb:2e-06:6.1e-08:5.7e+02:1.9e+03
chr11	108300000	108350000	Axin2:-450Kb:0.0086:0.00027:4.9e+02:1.4e+03
chr11	109150000	109200000	Amz2:-100Kb:0.00074:1.9e-05:1.2e+03:2.1e+03
chr11	109150000	109200000	Wipi1:-300Kb:0.00081:2.4e-05:6.2e+02:1.4e+03
chr11	109250000	109300000	Rgs9:100Kb:0.00084:2.3e-05:1.2e+03:2.1e+03
chr11	109300000	109350000	Wipi1:-150Kb:0.0042:0.00025:9.3e+02:1.6e+03
chr11	109400000	109450000	Arsg:100Kb:0.0031:8.3e-05:1.2e+03:2e+03
chr11	109400000	109450000	LOC100503496:100Kb:0.0031:8.3e-05:1.2e+03:2e+03
chr11	109400000	109450000	Slc16a6:100Kb:0.0031:8.3e-05:1.2e+03:2e+03
chr11	109450000	109500000	Rgs9:300Kb:0.0036:0.0002:6.2e+02:1.4e+03
chr11	109700000	109750000	Abca6:-400Kb:5.2e-10:1.4e-11:6e+02:2.1e+03
chr11	110100000	110150000	1700023C21Rik:400Kb:2.2e-12:6.2e-14:6e+02:2.1e+03
chr11	110350000	110400000	Kcnj2:-550Kb:0.0077:0.001:4.3e+02:1.2e+03
chr11	110400000	110450000	Kcnj2:-500Kb:0.0049:0.00048:4.8e+02:1.3e+03
chr11	110450000	110500000	Kcnj2:-450Kb:0.0029:0.00019:5.3e+02:1.4e+03
chr11	111350000	111400000	Kcnj2:450Kb:0.0008:2.6e-05:3.4e+02:1.4e+03
chr11	115400000	115450000	Gga3:-50Kb:0.00026:6.7e-06:2.7e+03:3.9e+03
chr11	115400000	115450000	Mif4gd:-50Kb:0.00026:6.7e-06:2.7e+03:3.9e+03
chr11	115400000	115450000	Mrps7:-50Kb:0.00026:6.7e-06:2.7e+03:3.9e+03
chr11	115400000	115450000	Slc25a19:-50Kb:0.00026:6.7e-06:2.7e+03:3.9e+03
chr11	115450000	115500000	Nup85:50Kb:0.00026:6.6e-06:2.7e+03:3.9e+03
chr11	115950000	116000000	Qrich2:-350Kb:0.0046:0.00026:7.2e+02:1.6e+03
chr11	116150000	116200000	Gm7367:-100Kb:0.0036:8.9e-05:1.8e+03:2.7e+03
chr11	116150000	116200000	Qrich2:-150Kb:0.00021:6e-06:1.4e+03:2.4e+03
chr11	116150000	116200000	Rnf157:-100Kb:0.0036:8.9e-05:1.8e+03:2.7e+03
chr11	116150000	116200000	Ubald2:-100Kb:0.0036:8.9e-05:1.8e+03:2.7e+03
chr11	116250000	116300000	Exoc7:100Kb:0.0015:7.8e-05:1.8e+03:2.7e+03
chr11	116250000	116300000	Foxj1:100Kb:0.0015:7.8e-05:1.8e+03:2.7e+03
chr11	116300000	116350000	Exoc7:150Kb:0.00021:5.4e-06:1.4e+03:2.4e+03
chr11	116300000	116350000	Foxj1:150Kb:0.00021:5.4e-06:1.4e+03:2.4e+03
chr11	116650000	116700000	2810008D09Rik:-250Kb:0.0056:0.0005:7.5e+02:1.6e+03
chr11	116700000	116750000	2810008D09Rik:-200Kb:0.0061:0.00072:8.5e+02:1.7e+03
chr11	116750000	116800000	2810008D09Rik:-150Kb:0.0005:2.9e-05:1e+03:2e+03
chr11	116850000	116900000	Jmjd6:150Kb:0.0057:0.00048:1e+03:1.8e+03
chr11	116850000	116900000	Mettl23:150Kb:0.0057:0.00048:1e+03:1.8e+03
chr11	116850000	116900000	Mfsd11:150Kb:0.0057:0.00048:1e+03:1.8e+03
chr11	116850000	116900000	Srsf2:150Kb:0.0057:0.00048:1e+03:1.8e+03
chr11	116900000	116950000	Jmjd6:200Kb:0.0057:0.0005:8.5e+02:1.7e+03
chr11	116900000	116950000	Mettl23:200Kb:0.0057:0.0005:8.5e+02:1.7e+03
chr11	116900000	116950000	Mfsd11:200Kb:0.0057:0.0005:8.5e+02:1.7e+03
chr11	116900000	116950000	Mgat5b:150Kb:0.00074:1.9e-05:1e+03:2e+03
chr11	116900000	116950000	Srsf2:200Kb:0.0057:0.0005:8.5e+02:1.7e+03
chr11	116950000	117000000	2810008D09Rik:50Kb:0.0092:0.0014:1.9e+03:2.7e+03
chr11	117000000	117050000	2810008D09Rik:100Kb:2.8e-11:8.2e-13:1.3e+03:3.1e+03
chr11	117000000	117050000	Jmjd6:300Kb:0.0026:7.7e-05:7.7e+02:1.7e+03
chr11	117000000	117050000	Mettl23:300Kb:0.0026:7.7e-05:7.7e+02:1.7e+03
chr11	117000000	117050000	Mfsd11:300Kb:0.0026:7.7e-05:7.7e+02:1.7e+03
chr11	117000000	117050000	Sec14l1:50Kb:9.8e-05:2.5e-06:1.9e+03:3.1e+03
chr11	117000000	117050000	Srsf2:300Kb:0.0026:7.7e-05:7.7e+02:1.7e+03
chr12	7300000	7350000	1700101O22Rik:-50Kb:0.0027:0.00015:2.2e+03:3.2e+03
chr12	7400000	7450000	1700101O22Rik:50Kb:3.4e-06:9.6e-08:2.2e+03:3.6e+03
chr12	8750000	8800000	Matn3:-200Kb:0.0011:2.8e-05:8.2e+02:1.7e+03
chr12	8750000	8800000	Ttc32:-250Kb:0.0011:3e-05:6.9e+02:1.5e+03
chr12	8750000	8800000	Wdr35:-200Kb:0.0011:2.8e-05:8.2e+02:1.7e+03
chr12	8950000	9000000	Sdc1:200Kb:0.00048:2.2e-05:8.2e+02:1.7e+03
chr12	9000000	9050000	Sdc1:250Kb:0.00048:2.6e-05:6.9e+02:1.5e+03
chr12	12600000	12650000	Mycn:-300Kb:0.0024:0.00036:7.1e+02:1.5e+03
chr12	12700000	12750000	Mycn:-200Kb:7.9e-05:7.2e-06:9.3e+02:1.9e+03
chr12	12750000	12800000	Mycn:-150Kb:4.8e-05:2.9e-06:1.1e+03:2.1e+03
chr12	12800000	12850000	Mycn:-100Kb:1.2e-05:3.5e-07:1.3e+03:2.4e+03
chr12	12850000	12900000	Mycn:-50Kb:0.00088:0.00011:1.7e+03:2.6e+03
chr12	15550000	15600000	Trib2:-250Kb:0.0085:0.00022:5.7e+02:1.3e+03
chr12	16700000	16750000	E2f6:-100Kb:2.5e-07:7.4e-09:1.1e+03:2.4e+03
chr12	16700000	16750000	Greb1:-100Kb:2.5e-07:7.4e-09:1.1e+03:2.4e+03
chr12	16800000	16850000	2410004P03Rik:-200Kb:0.0021:5.7e-05:8.4e+02:1.7e+03
chr12	16800000	16850000	Pdia6:-450Kb:0.0087:0.00022:6.3e+02:1.6e+03
chr12	16800000	16850000	Pqlc3:-200Kb:0.0021:5.7e-05:8.4e+02:1.7e+03
chr12	16800000	16850000	Rock2:-100Kb:9.1e-06:5.3e-07:1.1e+03:2.2e+03
chr12	16850000	16900000	Rock2:-50Kb:5.1e-06:1.5e-07:1.7e+03:2.8e+03
chr12	16900000	16950000	E2f6:100Kb:4.6e-06:2.7e-07:1.1e+03:2.2e+03
chr12	16900000	16950000	Greb1:100Kb:4.6e-06:2.7e-07:1.1e+03:2.2e+03
chr12	16950000	17000000	E2f6:150Kb:0.00029:4.3e-05:9e+02:1.8e+03
chr12	16950000	17000000	Greb1:150Kb:0.00029:4.3e-05:9e+02:1.8e+03
chr12	17000000	17050000	E2f6:200Kb:0.00022:2.6e-05:8.4e+02:1.7e+03
chr12	17000000	17050000	Greb1:200Kb:0.00022:2.6e-05:8.4e+02:1.7e+03
chr12	17250000	17300000	E2f6:450Kb:0.00014:1.2e-05:6.3e+02:1.6e+03
chr12	17250000	17300000	Greb1:450Kb:0.00014:1.2e-05:6.3e+02:1.6e+03
chr12	17800000	17850000	Mir3066:450Kb:0.0036:9.3e-05:2.2e+02:1.2e+03
chr12	17800000	17850000	Nol10:450Kb:0.0036:9.3e-05:2.2e+02:1.2e+03
chr12	20350000	20400000	1700030C10Rik:-450Kb:1.5e-05:3.9e-07:1.6e+02:3.2e+03
chr12	25150000	25200000	Grhl1:-100Kb:0.0018:0.00015:2.1e+02:1.3e+03
chr12	25250000	25300000	Cys1:-100Kb:0.00063:6.1e-05:2.1e+02:1.4e+03
chr12	25250000	25300000	Klf11:-50Kb:0.00067:1.9e-05:5.2e+02:1.8e+03
chr12	25250000	25300000	Rrm2:-100Kb:0.00063:6.1e-05:2.1e+02:1.4e+03
chr12	25250000	25300000	Taf1b:100Kb:0.005:0.00015:2.1e+02:1.3e+03
chr12	25300000	25350000	Cys1:-50Kb:0.00079:0.0001:5.2e+02:1.7e+03
chr12	25300000	25350000	Grhl1:50Kb:0.00062:1.7e-05:5.2e+02:1.8e+03
chr12	25300000	25350000	Mboat2:-200Kb:0.0041:0.00073:83:1.1e+03
chr12	25300000	25350000	Rrm2:-50Kb:0.00079:0.0001:5.2e+02:1.7e+03
chr12	25350000	25400000	Grhl1:100Kb:0.00094:5.3e-05:2.1e+02:1.4e+03
chr12	25350000	25400000	Klf11:50Kb:0.0017:9.5e-05:5.2e+02:1.7e+03
chr12	25350000	25400000	Mboat2:-150Kb:0.0013:0.0002:1.2e+02:1.2e+03
chr12	25400000	25450000	Cys1:50Kb:0.00025:1.6e-05:5.2e+02:1.8e+03
chr12	25400000	25450000	Mboat2:-100Kb:6.7e-05:6e-06:2.1e+02:1.6e+03
chr12	25400000	25450000	Rrm2:50Kb:0.00025:1.6e-05:5.2e+02:1.8e+03
chr12	25450000	25500000	Mboat2:-50Kb:0.0004:4.8e-05:5.2e+02:1.7e+03
chr12	25500000	25550000	Cys1:150Kb:0.0013:0.00021:1.2e+02:1.2e+03
chr12	25500000	25550000	Klf11:200Kb:0.0076:0.00072:83:1.1e+03
chr12	25500000	25550000	Rrm2:150Kb:0.0013:0.00021:1.2e+02:1.2e+03
chr12	25550000	25600000	Mboat2:50Kb:2.9e-07:8.6e-09:5.2e+02:2.2e+03
chr12	25600000	25650000	Cys1:250Kb:2.9e-06:9.3e-08:62:1.7e+03
chr12	25600000	25650000	Klf11:300Kb:0.0076:0.00086:49:1e+03
chr12	25600000	25650000	Mboat2:100Kb:2.9e-06:1.7e-07:2.1e+02:1.8e+03
chr12	25600000	25650000	Rrm2:250Kb:2.9e-06:9.3e-08:62:1.7e+03
chr12	30500000	30550000	C630031E19Rik:150Kb:0.00086:2.2e-05:6.9e+02:1.2e+03
chr12	30650000	30700000	Pxdn:50Kb:0.005:0.00013:1.5e+03:2e+03
chr12	30850000	30900000	Tmem18:-400Kb:0.0088:0.0005:4.4e+02:9.9e+02
chr12	31250000	31300000	Acp1:-300Kb:0.006:0.00016:5.2e+02:1.2e+03
chr12	31250000	31300000	Fam150b:-300Kb:0.006:0.00016:5.2e+02:1.2e+03
chr12	31250000	31300000	Sh3yl1:-300Kb:0.006:0.00016:5.2e+02:1.2e+03
chr12	31550000	31600000	Tmem18:300Kb:0.0013:3.8e-05:5.2e+02:1.2e+03
chr12	31800000	31850000	Dld:-200Kb:0.0031:0.00018:7.3e+02:1.4e+03
chr12	31950000	32000000	Dld:-50Kb:0.00021:5.8e-06:1.7e+03:2.6e+03
chr12	32000000	32050000	Cbll1:-150Kb:0.0091:0.00075:8.7e+02:1.5e+03
chr12	32000000	32050000	Lamb1:50Kb:0.00024:6.3e-06:1.7e+03:2.6e+03
chr12	32100000	32150000	Hbp1:-500Kb:0.0099:0.00096:4.2e+02:1e+03
chr12	32150000	32200000	Bcap29:-150Kb:0.00082:2.1e-05:8.7e+02:1.7e+03
chr12	32150000	32200000	Cog5:-150Kb:0.00082:2.1e-05:8.7e+02:1.7e+03
chr12	32150000	32200000	Dld:150Kb:0.008:0.00068:8.7e+02:1.5e+03
chr12	32150000	32200000	Dus4l:-150Kb:0.00082:2.1e-05:8.7e+02:1.7e+03
chr12	32150000	32200000	Hbp1:-450Kb:6.9e-07:2.2e-08:4.5e+02:1.5e+03
chr12	32300000	32350000	Cbll1:150Kb:0.00042:2.3e-05:8.7e+02:1.7e+03
chr12	32600000	32650000	Cbll1:450Kb:9.8e-07:2.7e-08:4.5e+02:1.5e+03
chr12	32800000	32850000	Hbp1:200Kb:0.0012:7.7e-05:7.3e+02:1.5e+03
chr12	34000000	34050000	4933406C10Rik:400Kb:0.002:5.4e-05:4.2e+02:1.1e+03
chr12	34000000	34050000	Sypl:400Kb:0.002:5.4e-05:4.2e+02:1.1e+03
chr12	35300000	35350000	Mir680-3:-550Kb:0.00087:2.3e-05:4.8e+02:1.3e+03
chr12	35750000	35800000	Snx13:50Kb:0.0069:0.00017:1.5e+03:2.2e+03
chr12	40200000	40250000	Arl4a:-550Kb:6.5e-05:3.9e-06:4.6e+02:1.6e+03
chr12	40250000	40300000	Gm7008:-650Kb:0.0044:0.00012:2.1e+02:1.1e+03
chr12	40250000	40300000	Gm889:-650Kb:0.0044:0.00012:2.1e+02:1.1e+03
chr12	40250000	40300000	Ifrd1:-650Kb:0.0044:0.00012:2.1e+02:1.1e+03
chr12	40250000	40300000	Mir1938:-650Kb:0.0044:0.00012:2.1e+02:1.1e+03
chr12	40350000	40400000	Arl4a:-400Kb:1.7e-05:5.1e-07:5.5e+02:1.8e+03
chr12	42700000	42750000	Lrrn3:500Kb:0.00087:2.6e-05:2.9e+02:1.7e+03
chr12	50050000	50100000	3110039M20Rik:-400Kb:0.0049:0.00042:3.4e+02:1.2e+03
chr12	50050000	50100000	Foxg1:-400Kb:0.0049:0.00042:3.4e+02:1.2e+03
chr12	51050000	51100000	3110039M20Rik:600Kb:0.0094:0.0011:4.5e+02:1.3e+03
chr12	51050000	51100000	Foxg1:600Kb:0.0094:0.0011:4.5e+02:1.3e+03
chr12	51350000	51400000	3110039M20Rik:900Kb:0.0011:3.3e-05:4e+02:1.5e+03
chr12	51350000	51400000	Foxg1:900Kb:0.0011:3.3e-05:4e+02:1.5e+03
chr12	51400000	51450000	3110039M20Rik:950Kb:0.0049:0.00042:3.9e+02:1.3e+03
chr12	51400000	51450000	Foxg1:950Kb:0.0049:0.00042:3.9e+02:1.3e+03
chr12	55900000	55950000	Cfl2:-50Kb:0.00051:1.3e-05:1.7e+03:3e+03
chr12	56500000	56550000	Nfkbia:-50Kb:0.00026:6.7e-06:1.7e+03:3e+03
chr12	56600000	56650000	1110008L16Rik:200Kb:0.0075:0.00022:6.7e+02:1.8e+03
chr12	56600000	56650000	Ppp2r3c:200Kb:0.0075:0.00022:6.7e+02:1.8e+03
chr12	56950000	57000000	C87198:-700Kb:0.0019:4.9e-05:4.1e+02:1.5e+03
chr12	57100000	57150000	E030019B13Rik:-500Kb:0.0054:0.00016:5e+02:1.5e+03
chr12	57100000	57150000	Nkx2-1:-500Kb:0.0054:0.00016:5e+02:1.5e+03
chr12	57750000	57800000	Slc25a21:-500Kb:0.0094:0.00026:5e+02:1.3e+03
chr12	58400000	58450000	Foxa1:-200Kb:0.00064:2.1e-05:7.7e+02:1.7e+03
chr12	58550000	58600000	Foxa1:-50Kb:0.0026:0.00016:1.6e+03:2.4e+03
chr12	60050000	60100000	Mia2:-100Kb:0.0026:0.00028:4.7e+02:1.3e+03
chr12	60050000	60100000	Pnn:-100Kb:0.0026:0.00028:4.7e+02:1.3e+03
chr12	60050000	60100000	Trappc6b:-100Kb:0.0026:0.00028:4.7e+02:1.3e+03
chr12	60100000	60150000	Mia2:-50Kb:0:0:6.3e+02:2.8e+03
chr12	60100000	60150000	Pnn:-50Kb:0:0:6.3e+02:2.8e+03
chr12	60100000	60150000	Trappc6b:-50Kb:0:0:6.3e+02:2.8e+03
chr12	60150000	60200000	Ctage5:-50Kb:0:0:0:2.3e+03
chr12	60150000	60200000	Gemin2:50Kb:0:0:6.3e+02:2.8e+03
chr12	60150000	60200000	Sec23a:50Kb:0:0:6.3e+02:2.8e+03
chr12	60200000	60250000	Mia2:50Kb:0:0:0:2.3e+03
chr12	60200000	60250000	Pnn:50Kb:0:0:0:2.3e+03
chr12	60200000	60250000	Trappc6b:50Kb:0:0:0:2.3e+03
chr12	60250000	60300000	Ctage5:50Kb:0:0:0:2.2e+03
chr12	60250000	60300000	Gemin2:150Kb:5.7e-07:3.1e-08:3.9e+02:1.6e+03
chr12	60250000	60300000	Mia2:100Kb:0.00034:2.7e-05:0:9.3e+02
chr12	60250000	60300000	Pnn:100Kb:0.00034:2.7e-05:0:9.3e+02
chr12	60250000	60300000	Sec23a:150Kb:5.7e-07:3.1e-08:3.9e+02:1.6e+03
chr12	60250000	60300000	Trappc6b:100Kb:0.00034:2.7e-05:0:9.3e+02
chr12	66000000	66050000	Fam179b:-50Kb:4.9e-05:2.7e-06:0:1.9e+03
chr12	66000000	66050000	Klhl28:-50Kb:4.9e-05:2.7e-06:0:1.9e+03
chr12	66050000	66100000	Fancm:-100Kb:0.002:0.00015:0:1.5e+03
chr12	66050000	66100000	Fkbp3:-100Kb:0.002:0.00015:0:1.5e+03
chr12	66050000	66100000	Gm527:50Kb:0.0001:2.7e-06:0:1.9e+03
chr12	66050000	66100000	Prpf39:-50Kb:2e-07:1.1e-08:0:2.4e+03
chr12	66100000	66150000	Fam179b:50Kb:4.1e-07:1.1e-08:0:2.4e+03
chr12	66100000	66150000	Fancm:-50Kb:2.8e-13:7.3e-15:0:3.3e+03
chr12	66100000	66150000	Fkbp3:-50Kb:2.8e-13:7.3e-15:0:3.3e+03
chr12	66100000	66150000	Klhl28:50Kb:4.1e-07:1.1e-08:0:2.4e+03
chr12	66150000	66200000	Fam179b:100Kb:0.0018:0.00015:0:1.5e+03
chr12	66150000	66200000	Klhl28:100Kb:0.0018:0.00015:0:1.5e+03
chr12	66150000	66200000	Prpf39:50Kb:2.2e-13:5.9e-15:0:3.3e+03
chr12	66200000	66250000	Fancm:50Kb:3.6e-05:1.9e-06:0:2e+03
chr12	66200000	66250000	Fkbp3:50Kb:3.6e-05:1.9e-06:0:2e+03
chr12	66200000	66250000	Prpf39:100Kb:0.0047:0.00037:0:1.4e+03
chr12	67300000	67350000	Rpl10l:-50Kb:0.0064:0.00033:1.6e+03:2.2e+03
chr12	67400000	67450000	Rpl10l:50Kb:7.3e-09:1.9e-10:1.6e+03:2.8e+03
chr12	71400000	71450000	Actr10:-600Kb:0.0038:0.00046:3.7e+02:1.1e+03
chr12	71500000	71550000	Actr10:-500Kb:0.0061:0.00094:4.6e+02:1.1e+03
chr12	71550000	71600000	Actr10:-450Kb:0:0:5.3e+02:2.4e+03
chr12	71600000	71650000	Actr10:-400Kb:0.00077:4.7e-05:6.1e+02:1.5e+03
chr12	71650000	71700000	Actr10:-350Kb:0.0038:0.00042:7.3e+02:1.5e+03
chr12	71950000	72000000	Tmx1:400Kb:8.6e-05:5.1e-06:6.1e+02:1.5e+03
chr12	72000000	72050000	Tmx1:450Kb:0:0:5.3e+02:2.4e+03
chr12	72250000	72300000	2700049A03Rik:50Kb:0.00034:9.3e-06:1.6e+03:2.6e+03
chr12	72250000	72300000	Timm9:50Kb:0.00034:9.3e-06:1.6e+03:2.6e+03
chr12	72250000	72300000	Tomm20l:50Kb:0.00034:9.3e-06:1.6e+03:2.6e+03
chr12	72800000	72850000	Dact1:400Kb:0.0032:8.3e-05:5.5e+02:1.4e+03
chr12	73150000	73200000	Lrrc9:-350Kb:0.0049:0.00041:6.3e+02:1.3e+03
chr12	73150000	73200000	Rtn1:-350Kb:0.0049:0.00041:6.3e+02:1.3e+03
chr12	73200000	73250000	Lrrc9:-300Kb:0.0014:8e-05:7.4e+02:1.5e+03
chr12	73200000	73250000	Rtn1:-300Kb:0.0014:8e-05:7.4e+02:1.5e+03
chr12	73300000	73350000	Lrrc9:-200Kb:0.0014:5.3e-05:7.7e+02:1.6e+03
chr12	73300000	73350000	Rtn1:-200Kb:0.0014:5.3e-05:7.7e+02:1.6e+03
chr12	73550000	73600000	Pcnxl4:-50Kb:0.0063:0.00034:1.6e+03:2.4e+03
chr12	73600000	73650000	Dhrs7:-150Kb:0.0079:0.00021:9e+02:1.7e+03
chr12	73750000	73800000	Pcnxl4:150Kb:0.0037:0.0001:9e+02:1.7e+03
chr12	74600000	74650000	Six1:500Kb:5.4e-06:1.5e-07:4.4e+02:1.7e+03
chr12	79950000	80000000	Plek2:-50Kb:0.00069:2.1e-05:1.5e+03:2.5e+03
chr12	80000000	80050000	Atp6v1d:50Kb:0.0005:1.3e-05:1.5e+03:2.5e+03
chr12	80000000	80050000	Eif2s1:50Kb:0.0005:1.3e-05:1.5e+03:2.5e+03
chr12	80450000	80500000	2310015A10Rik:-750Kb:4.3e-05:1.4e-06:3.7e+02:1.9e+03
chr12	80450000	80500000	Zfp36l1:-750Kb:4.3e-05:1.4e-06:3.7e+02:1.9e+03
chr12	80700000	80750000	2310015A10Rik:-500Kb:0.0031:0.0002:4.8e+02:1.6e+03
chr12	80700000	80750000	Zfp36l1:-500Kb:0.0031:0.0002:4.8e+02:1.6e+03
chr12	81250000	81300000	Mir1843:-200Kb:0.0044:0.00011:8.6e+02:2e+03
chr12	81250000	81300000	Scarna3b:-200Kb:0.0044:0.00011:8.6e+02:2e+03
chr12	81850000	81900000	1700052I22Rik:-150Kb:2.6e-05:6.3e-07:8.1e+02:2e+03
chr12	81850000	81900000	Gm20337:-150Kb:2.6e-05:6.3e-07:8.1e+02:2e+03
chr12	81850000	81900000	Srsf5:-150Kb:2.6e-05:6.3e-07:8.1e+02:2e+03
chr12	81950000	82000000	4933426M11Rik:100Kb:0.00048:2.5e-05:1e+03:2e+03
chr12	81950000	82000000	Ccdc177:100Kb:0.00048:2.5e-05:1e+03:2e+03
chr12	82000000	82050000	4933426M11Rik:150Kb:3.5e-05:9e-07:8.1e+02:2e+03
chr12	82000000	82050000	Ccdc177:150Kb:3.5e-05:9e-07:8.1e+02:2e+03
chr12	83100000	83150000	Adam21:450Kb:3.3e-06:8.5e-08:3.5e+02:1.6e+03
chr12	83100000	83150000	Med6:450Kb:3.3e-06:8.5e-08:3.5e+02:1.6e+03
chr12	85450000	85500000	Elmsan1:-100Kb:0.00015:4.1e-06:7.6e+02:1.9e+03
chr12	85450000	85500000	Ptgr2:-150Kb:0.0034:0.00027:5.9e+02:1.5e+03
chr12	85500000	85550000	Elmsan1:-50Kb:0.00016:8.7e-06:1.2e+03:2.3e+03
chr12	85500000	85550000	Ptgr2:-100Kb:0.0031:0.00016:7.6e+02:1.7e+03
chr12	85550000	85600000	Dnalc1:100Kb:0.00029:8.5e-06:7.6e+02:1.9e+03
chr12	85550000	85600000	Pnma1:100Kb:0.00029:8.5e-06:7.6e+02:1.9e+03
chr12	85550000	85600000	Ptgr2:-50Kb:0.0028:7.4e-05:1.2e+03:2.2e+03
chr12	85600000	85650000	Dnalc1:150Kb:0.0078:0.00045:5.9e+02:1.5e+03
chr12	85600000	85650000	Elmsan1:50Kb:0.0011:8.9e-05:1.2e+03:2.2e+03
chr12	85600000	85650000	Pnma1:150Kb:0.0078:0.00045:5.9e+02:1.5e+03
chr12	85650000	85700000	Coq6:-50Kb:0.0095:0.00023:1.2e+03:2.1e+03
chr12	85650000	85700000	Entpd5:-50Kb:0.0095:0.00023:1.2e+03:2.1e+03
chr12	85650000	85700000	Fam161b:-50Kb:0.0095:0.00023:1.2e+03:2.1e+03
chr12	86450000	86500000	Acyp1:-150Kb:0.0017:4.3e-05:9.9e+02:1.8e+03
chr12	86450000	86500000	Mlh3:-150Kb:0.0017:4.3e-05:9.9e+02:1.8e+03
chr12	86450000	86500000	Nek9:-200Kb:0.00092:5.3e-05:8.4e+02:1.7e+03
chr12	86450000	86500000	Zc2hc1c:-150Kb:0.0017:4.3e-05:9.9e+02:1.8e+03
chr12	86600000	86650000	Dlst:150Kb:0.0035:0.00015:9.9e+02:1.8e+03
chr12	86600000	86650000	Rps6kl1:150Kb:0.0035:0.00015:9.9e+02:1.8e+03
chr12	86650000	86700000	Dlst:200Kb:0.0035:0.0002:8.4e+02:1.7e+03
chr12	86650000	86700000	Fos:-150Kb:3e-09:8.3e-11:9.9e+02:2.3e+03
chr12	86650000	86700000	Rps6kl1:200Kb:0.0035:0.0002:8.4e+02:1.7e+03
chr12	86700000	86750000	Fos:-100Kb:0.002:0.00011:1.2e+03:2e+03
chr12	86800000	86850000	Nek9:150Kb:3.2e-09:9.1e-11:9.9e+02:2.3e+03
chr12	86800000	86850000	Tmed10:100Kb:0.004:0.0001:1.2e+03:2e+03
chr12	86850000	86900000	Nek9:200Kb:0.0064:0.00056:8.4e+02:1.5e+03
chr12	87100000	87150000	0610007P14Rik:-50Kb:2.7e-06:7.3e-08:1.5e+03:2.6e+03
chr12	87100000	87150000	Ttll5:-50Kb:2.7e-06:7.3e-08:1.5e+03:2.6e+03
chr12	87150000	87200000	Ift43:-250Kb:0.00044:1.1e-05:6.1e+02:1.6e+03
chr12	87150000	87200000	Tgfb3:-250Kb:0.00044:1.1e-05:6.1e+02:1.6e+03
chr12	87250000	87300000	0610007P14Rik:100Kb:0.0048:0.00039:1e+03:1.7e+03
chr12	87250000	87300000	Ttll5:100Kb:0.0048:0.00039:1e+03:1.7e+03
chr12	87400000	87450000	0610007P14Rik:250Kb:4.8e-06:2.6e-07:6.1e+02:1.6e+03
chr12	87400000	87450000	Ttll5:250Kb:4.8e-06:2.6e-07:6.1e+02:1.6e+03
chr12	88100000	88150000	2310044G17Rik:-150Kb:3.5e-08:8.9e-10:1e+03:3.4e+03
chr12	88100000	88150000	Irf2bpl:-100Kb:0.0017:8.7e-05:1.3e+03:2.6e+03
chr12	88150000	88200000	Irf2bpl:-50Kb:0.00066:1.7e-05:2.1e+03:3.5e+03
chr12	89050000	89100000	Gm2016:-50Kb:0.0023:0.00019:1.4e+03:4.1e+03
chr12	89050000	89100000	Gm2022:-50Kb:0.0023:0.00019:1.4e+03:4.1e+03
chr12	89050000	89100000	Gm5662:-450Kb:0.00049:2.5e-05:4.9e+02:3.6e+03
chr12	89050000	89100000	Gm7104:-450Kb:0.00049:2.5e-05:4.9e+02:3.6e+03
chr12	89100000	89150000	Gm16381:50Kb:0.0024:0.00019:1.4e+03:4.1e+03
chr12	89100000	89150000	Gm1995:50Kb:0.0024:0.00019:1.4e+03:4.1e+03
chr12	89100000	89150000	Gm5662:-400Kb:1.7e-06:4.3e-08:5.2e+02:4.6e+03
chr12	89100000	89150000	Gm7104:-400Kb:1.7e-06:4.3e-08:5.2e+02:4.6e+03
chr12	89200000	89250000	Gm16381:150Kb:4.9e-09:1.3e-10:8.3e+02:5.7e+03
chr12	89200000	89250000	Gm1995:150Kb:4.9e-09:1.3e-10:8.3e+02:5.7e+03
chr12	89250000	89300000	Gm2016:150Kb:1.9e-11:5e-13:8.3e+02:6.3e+03
chr12	89250000	89300000	Gm2022:150Kb:1.9e-11:5e-13:8.3e+02:6.3e+03
chr12	89250000	89300000	Gm21319:-50Kb:0:0:1.4e+03:9.6e+03
chr12	89350000	89400000	Gm21319:50Kb:0:0:1.4e+03:1.6e+04
chr12	89500000	89550000	Gm16381:450Kb:0.00048:2.6e-05:4.9e+02:3.6e+03
chr12	89500000	89550000	Gm1995:450Kb:0.00048:2.6e-05:4.9e+02:3.6e+03
chr12	89500000	89550000	Gm2016:400Kb:8.5e-07:4.6e-08:5.2e+02:4.6e+03
chr12	89500000	89550000	Gm2022:400Kb:8.5e-07:4.6e-08:5.2e+02:4.6e+03
chr12	102400000	102450000	Catsperb:-200Kb:0.00011:3e-06:6.7e+02:1.7e+03
chr12	102550000	102600000	Catsperb:-50Kb:0.0038:0.00021:1.8e+03:2.6e+03
chr12	102550000	102600000	Kif4-ps:200Kb:0.0039:0.0002:6.7e+02:1.5e+03
chr12	102750000	102800000	Kif4-ps:400Kb:0.0039:0.00013:4.2e+02:1.3e+03
chr12	103750000	103800000	AK010878:-200Kb:0.0062:0.00017:7e+02:1.4e+03
chr12	103750000	103800000	Gm20604:-200Kb:0.0062:0.00017:7e+02:1.4e+03
chr12	103750000	103800000	Moap1:-200Kb:0.0062:0.00017:7e+02:1.4e+03
chr12	103750000	103800000	Tmem251:-200Kb:0.0062:0.00017:7e+02:1.4e+03
chr12	103750000	103800000	Ubr7:-200Kb:0.0062:0.00017:7e+02:1.4e+03
chr12	103950000	104000000	Chga:200Kb:0.006:0.00015:7e+02:1.4e+03
chr12	104950000	105000000	Serpina1a:-150Kb:0.0044:0.00034:8.7e+02:2.5e+03
chr12	104950000	105000000	Serpina1c:-150Kb:0.0044:0.00034:8.7e+02:2.5e+03
chr12	104950000	105000000	Serpina1e:-200Kb:1.2e-14:1e-15:6.8e+02:4.4e+03
chr12	105050000	105100000	Serpina1a:-50Kb:3.2e-06:1.7e-07:2.3e+03:4.7e+03
chr12	105050000	105100000	Serpina1b:100Kb:7e-08:3.6e-09:1.3e+03:3.9e+03
chr12	105050000	105100000	Serpina1c:-50Kb:3.2e-06:1.7e-07:2.3e+03:4.7e+03
chr12	105050000	105100000	Serpina1d:50Kb:1.4e-07:3.5e-09:2.3e+03:5e+03
chr12	105050000	105100000	Serpina1e:-100Kb:0:0:1.3e+03:9.9e+03
chr12	105100000	105150000	Serpina1b:150Kb:0.0044:0.00034:8.7e+02:2.5e+03
chr12	105100000	105150000	Serpina1e:-50Kb:0:0:2.3e+03:6.4e+03
chr12	105150000	105200000	Serpina1a:50Kb:0:0:2.3e+03:6.4e+03
chr12	105150000	105200000	Serpina1b:200Kb:3.4e-14:8.9e-16:6.8e+02:4.4e+03
chr12	105150000	105200000	Serpina1c:50Kb:0:0:2.3e+03:6.4e+03
chr12	106250000	106300000	D430019H16Rik:-400Kb:0.0078:0.00021:4.6e+02:1.1e+03
chr12	106700000	106750000	Bdkrb1:-100Kb:0.003:7.7e-05:1e+03:1.7e+03
chr12	106700000	106750000	Bdkrb2:-100Kb:0.003:7.7e-05:1e+03:1.7e+03
chr12	107050000	107100000	Vrk1:-150Kb:0.0024:0.00013:7.2e+02:1.4e+03
chr12	107250000	107300000	Vrk1:50Kb:0.0004:1e-05:1.1e+03:1.9e+03
chr12	107600000	107650000	1700121N20Rik:-50Kb:0.0046:0.00011:1.1e+03:1.8e+03
chr12	109250000	109300000	Ccnk:-150Kb:0.005:0.00058:3.1e+02:8.8e+02
chr12	109250000	109300000	Setd3:-150Kb:0.005:0.00058:3.1e+02:8.8e+02
chr12	109350000	109400000	Ccnk:-50Kb:7.4e-07:2.1e-08:5.8e+02:1.5e+03
chr12	109350000	109400000	Setd3:-50Kb:7.4e-07:2.1e-08:5.8e+02:1.5e+03
chr12	109400000	109450000	Evl:-350Kb:0.0011:3.1e-05:4.9e+02:1.3e+03
chr12	109400000	109450000	Gm16596:-350Kb:0.0011:3.1e-05:4.9e+02:1.3e+03
chr12	109450000	109500000	Ccdc85c:-50Kb:2.5e-05:7.2e-07:1.8e+03:2.7e+03
chr12	109450000	109500000	Hhipl1:-50Kb:2.5e-05:7.2e-07:1.8e+03:2.7e+03
chr12	109500000	109550000	Evl:-250Kb:0.0072:0.00041:6.4e+02:1.3e+03
chr12	109500000	109550000	Gm16596:-250Kb:0.0072:0.00041:6.4e+02:1.3e+03
chr12	109700000	109750000	Ccdc85c:200Kb:0.00081:7e-05:7.6e+02:1.4e+03
chr12	109700000	109750000	Ccnk:300Kb:0.0015:0.00013:5.5e+02:1.2e+03
chr12	109700000	109750000	Cyp46a1:150Kb:5.5e-07:1.5e-08:9.7e+02:2e+03
chr12	109700000	109750000	Eml1:100Kb:0.00053:1.3e-05:1.2e+03:2e+03
chr12	109700000	109750000	Hhipl1:200Kb:0.00081:7e-05:7.6e+02:1.4e+03
chr12	109700000	109750000	Setd3:300Kb:0.0015:0.00013:5.5e+02:1.2e+03
chr12	109750000	109800000	Ccdc85c:250Kb:0.00081:6.1e-05:6.4e+02:1.3e+03
chr12	109750000	109800000	Ccnk:350Kb:3.7e-05:2.1e-06:4.9e+02:1.3e+03
chr12	109750000	109800000	Hhipl1:250Kb:0.00081:6.1e-05:6.4e+02:1.3e+03
chr12	109750000	109800000	Setd3:350Kb:3.7e-05:2.1e-06:4.9e+02:1.3e+03
chr12	117850000	117900000	Gm5441:-700Kb:0.00024:8.6e-06:2.3e+02:9.7e+02
chr12	117900000	117950000	Gm5441:-650Kb:0.0026:0.00046:2.5e+02:8.2e+02
chr12	117950000	118000000	Gm5441:-600Kb:0.0038:0.00084:2.7e+02:8.1e+02
chr12	118100000	118150000	Gm5441:-450Kb:0.0021:0.00022:3.5e+02:9.6e+02
chr12	118250000	118300000	Gm5441:-300Kb:0.00025:1.8e-05:5.3e+02:1.2e+03
chr12	118400000	118450000	Gm5441:-150Kb:0.0023:0.00033:7.5e+02:1.3e+03
chr12	118450000	118500000	Gm5441:-100Kb:0.0038:0.00095:9.5e+02:1.5e+03
chr12	119850000	119900000	Sp8:-200Kb:2.4e-05:7.6e-07:8e+02:2.1e+03
chr12	120500000	120550000	Macc1:-150Kb:0.0078:0.00025:1.4e+03:2.7e+03
chr13	3200000	3250000	1700024F13Rik:-250Kb:0.0011:2.8e-05:1.4e+02:1.2e+03
chr13	3200000	3250000	2810429I04Rik:-250Kb:0.0011:2.8e-05:1.4e+02:1.2e+03
chr13	3350000	3400000	Gdi2:-150Kb:2.6e-05:6.8e-07:9.1e+02:2.2e+03
chr13	6550000	6600000	Pfkp:-50Kb:1.1e-13:3.1e-15:7.3e+02:2.1e+03
chr13	8050000	8100000	Adarb2:-150Kb:0.0096:0.00027:9e+02:1.6e+03
chr13	9100000	9150000	Gtpbp4:150Kb:0.0021:5.8e-05:8.1e+02:1.6e+03
chr13	9100000	9150000	Idi2:150Kb:0.0021:5.8e-05:8.1e+02:1.6e+03
chr13	10200000	10250000	Chrm3:-150Kb:0.002:0.00011:8.3e+02:1.8e+03
chr13	10300000	10350000	Chrm3:-50Kb:7e-05:1.9e-06:1.4e+03:2.7e+03
chr13	12700000	12750000	Gpr137b:-750Kb:4.6e-06:1.1e-07:1.5e+02:3.1e+03
chr13	12750000	12800000	Gpr137b-ps:50Kb:0.00018:1.5e-05:1.8e+03:4.1e+03
chr13	13200000	13250000	Prl2c5:-50Kb:0.0062:0.00034:1.5e+03:3.4e+03
chr13	13300000	13350000	Prl2c5:50Kb:1.8e-05:4.8e-07:1.5e+03:4.2e+03
chr13	13400000	13450000	Ero1lb:750Kb:0.0094:0.00024:1.5e+02:2.1e+03
chr13	13400000	13450000	Gpr137b-ps:700Kb:0:0:1.6e+02:6.3e+03
chr13	13450000	13500000	Gpr137b-ps:750Kb:1.2e-06:6.7e-08:1.5e+02:3.1e+03
chr13	14300000	14350000	Hecw1:-300Kb:0.00025:6.4e-06:5.1e+02:1.3e+03
chr13	16850000	16900000	Inhba:750Kb:0.0072:0.0002:4.3e+02:1.1e+03
chr13	18000000	18050000	Yae1d1:-50Kb:0.0011:2.7e-05:1.6e+03:2.7e+03
chr13	18050000	18100000	Rala:50Kb:0.0011:2.6e-05:1.6e+03:2.7e+03
chr13	19400000	19450000	Nme8:-350Kb:6.8e-08:2.1e-09:5.3e+02:1.7e+03
chr13	20350000	20400000	Nme8:600Kb:2.4e-06:1.5e-07:4.1e+02:1.4e+03
chr13	21300000	21350000	Trim27:50Kb:1e-09:2.8e-11:2.7e+03:5.5e+03
chr13	21800000	21850000	Hist1h1b:-50Kb:5.5e-05:1.4e-06:2.7e+03:4.7e+03
chr13	21800000	21850000	Hist1h2an:-50Kb:5.5e-05:1.4e-06:2.7e+03:4.7e+03
chr13	21800000	21850000	Hist1h2bp:-50Kb:5.5e-05:1.4e-06:2.7e+03:4.7e+03
chr13	21800000	21850000	Hist1h3i:-50Kb:5.5e-05:1.4e-06:2.7e+03:4.7e+03
chr13	21850000	21900000	Hist1h2ai:50Kb:4.3e-05:1.1e-06:2.7e+03:4.7e+03
chr13	21850000	21900000	Hist1h2ak:50Kb:4.3e-05:1.1e-06:2.7e+03:4.7e+03
chr13	21850000	21900000	Hist1h2bl:50Kb:4.3e-05:1.1e-06:2.7e+03:4.7e+03
chr13	21850000	21900000	Hist1h2bm:50Kb:4.3e-05:1.1e-06:2.7e+03:4.7e+03
chr13	21850000	21900000	Hist1h2bn:50Kb:4.3e-05:1.1e-06:2.7e+03:4.7e+03
chr13	21850000	21900000	Hist1h3h:50Kb:4.3e-05:1.1e-06:2.7e+03:4.7e+03
chr13	21850000	21900000	Hist1h4j:50Kb:4.3e-05:1.1e-06:2.7e+03:4.7e+03
chr13	21850000	21900000	Hist1h4k:50Kb:4.3e-05:1.1e-06:2.7e+03:4.7e+03
chr13	21900000	21950000	Hist1h2ag:-200Kb:4.8e-05:2.6e-06:3.3e+02:2.4e+03
chr13	21900000	21950000	Hist1h2ah:-200Kb:4.8e-05:2.6e-06:3.3e+02:2.4e+03
chr13	21900000	21950000	Hist1h2bj:-200Kb:4.8e-05:2.6e-06:3.3e+02:2.4e+03
chr13	21900000	21950000	Hist1h2bk:-200Kb:4.8e-05:2.6e-06:3.3e+02:2.4e+03
chr13	21900000	21950000	Hist1h4i:-200Kb:4.8e-05:2.6e-06:3.3e+02:2.4e+03
chr13	21900000	21950000	Prss16:-200Kb:4.8e-05:2.6e-06:3.3e+02:2.4e+03
chr13	21950000	22000000	Hist1h2ag:-150Kb:0.0023:0.00025:3.9e+02:1.9e+03
chr13	21950000	22000000	Hist1h2ah:-150Kb:0.0023:0.00025:3.9e+02:1.9e+03
chr13	21950000	22000000	Hist1h2bj:-150Kb:0.0023:0.00025:3.9e+02:1.9e+03
chr13	21950000	22000000	Hist1h2bk:-150Kb:0.0023:0.00025:3.9e+02:1.9e+03
chr13	21950000	22000000	Hist1h4i:-150Kb:0.0023:0.00025:3.9e+02:1.9e+03
chr13	21950000	22000000	Prss16:-150Kb:0.0023:0.00025:3.9e+02:1.9e+03
chr13	21950000	22000000	Zfp184:-50Kb:0.0086:0.00068:2.7e+03:4.1e+03
chr13	22000000	22050000	Hist1h2ag:-100Kb:0.00011:8.7e-06:4.9e+02:2.4e+03
chr13	22000000	22050000	Hist1h2ah:-100Kb:0.00011:8.7e-06:4.9e+02:2.4e+03
chr13	22000000	22050000	Hist1h2bj:-100Kb:0.00011:8.7e-06:4.9e+02:2.4e+03
chr13	22000000	22050000	Hist1h2bk:-100Kb:0.00011:8.7e-06:4.9e+02:2.4e+03
chr13	22000000	22050000	Hist1h4i:-100Kb:0.00011:8.7e-06:4.9e+02:2.4e+03
chr13	22000000	22050000	Pom121l2:-50Kb:0.0013:6.9e-05:2.7e+03:4.4e+03
chr13	22000000	22050000	Prss16:-100Kb:0.00011:8.7e-06:4.9e+02:2.4e+03
chr13	22050000	22100000	Hist1h2ag:-50Kb:1.8e-08:5e-10:7e+02:3.4e+03
chr13	22050000	22100000	Hist1h2ah:-50Kb:1.8e-08:5e-10:7e+02:3.4e+03
chr13	22050000	22100000	Hist1h2bj:-50Kb:1.8e-08:5e-10:7e+02:3.4e+03
chr13	22050000	22100000	Hist1h2bk:-50Kb:1.8e-08:5e-10:7e+02:3.4e+03
chr13	22050000	22100000	Hist1h4i:-50Kb:1.8e-08:5e-10:7e+02:3.4e+03
chr13	22050000	22100000	Prss16:-50Kb:1.8e-08:5e-10:7e+02:3.4e+03
chr13	22050000	22100000	Zfp184:50Kb:0.0012:6.1e-05:2.7e+03:4.4e+03
chr13	22100000	22150000	Hist1h2ao:200Kb:6e-05:1.5e-06:3.3e+02:2.4e+03
chr13	22100000	22150000	Hist1h2ap:200Kb:6e-05:1.5e-06:3.3e+02:2.4e+03
chr13	22100000	22150000	Hist1h2bq:200Kb:6e-05:1.5e-06:3.3e+02:2.4e+03
chr13	22100000	22150000	Hist1h2br:200Kb:6e-05:1.5e-06:3.3e+02:2.4e+03
chr13	22100000	22150000	Hist1h4m:200Kb:6e-05:1.5e-06:3.3e+02:2.4e+03
chr13	22100000	22150000	Hist1h4n:200Kb:6e-05:1.5e-06:3.3e+02:2.4e+03
chr13	22100000	22150000	Mir1983:150Kb:0.0075:0.00019:3.9e+02:1.9e+03
chr13	22100000	22150000	Pom121l2:50Kb:1.8e-08:4.7e-10:7e+02:3.4e+03
chr13	22100000	22150000	Zfp184:100Kb:0.00027:7.3e-06:4.9e+02:2.4e+03
chr13	22150000	22200000	Vmn1r195:-200Kb:0.0087:0.00022:7.2e+02:1.9e+03
chr13	22150000	22200000	Vmn1r196:-200Kb:0.0087:0.00022:7.2e+02:1.9e+03
chr13	23500000	23550000	Btn1a1:-50Kb:2.9e-12:7.5e-14:1.1e+03:4.4e+03
chr13	23500000	23550000	Btn2a2:-50Kb:2.9e-12:7.5e-14:1.1e+03:4.4e+03
chr13	23500000	23550000	Hist1h1d:-100Kb:0:0:1.2e+02:5.2e+03
chr13	23500000	23550000	Hist1h2ad:-150Kb:2.9e-06:3.3e-07:89:2.3e+03
chr13	23500000	23550000	Hist1h2ae:-150Kb:2.9e-06:3.3e-07:89:2.3e+03
chr13	23500000	23550000	Hist1h2af:-100Kb:0:0:1.2e+02:5.2e+03
chr13	23500000	23550000	Hist1h2bf:-150Kb:2.9e-06:3.3e-07:89:2.3e+03
chr13	23500000	23550000	Hist1h2bg:-150Kb:2.9e-06:3.3e-07:89:2.3e+03
chr13	23500000	23550000	Hist1h2bh:-100Kb:0:0:1.2e+02:5.2e+03
chr13	23500000	23550000	Hist1h3d:-150Kb:2.9e-06:3.3e-07:89:2.3e+03
chr13	23500000	23550000	Hist1h3e:-150Kb:2.9e-06:3.3e-07:89:2.3e+03
chr13	23500000	23550000	Hist1h3f:-100Kb:0:0:1.2e+02:5.2e+03
chr13	23500000	23550000	Hist1h3g:-100Kb:0:0:1.2e+02:5.2e+03
chr13	23500000	23550000	Hist1h4d:-150Kb:2.9e-06:3.3e-07:89:2.3e+03
chr13	23500000	23550000	Hist1h4f:-100Kb:0:0:1.2e+02:5.2e+03
chr13	23500000	23550000	Hist1h4h:-100Kb:0:0:1.2e+02:5.2e+03
chr13	23550000	23600000	Abt1:50Kb:1.8e-12:9.8e-14:1.1e+03:4.4e+03
chr13	23550000	23600000	C230035I16Rik:50Kb:1.8e-12:9.8e-14:1.1e+03:4.4e+03
chr13	23550000	23600000	Hist1h1d:-50Kb:7.8e-12:6.6e-13:2.2e+02:3.3e+03
chr13	23550000	23600000	Hist1h2af:-50Kb:7.8e-12:6.6e-13:2.2e+02:3.3e+03
chr13	23550000	23600000	Hist1h2bh:-50Kb:7.8e-12:6.6e-13:2.2e+02:3.3e+03
chr13	23550000	23600000	Hist1h3f:-50Kb:7.8e-12:6.6e-13:2.2e+02:3.3e+03
chr13	23550000	23600000	Hist1h3g:-50Kb:7.8e-12:6.6e-13:2.2e+02:3.3e+03
chr13	23550000	23600000	Hist1h4f:-50Kb:7.8e-12:6.6e-13:2.2e+02:3.3e+03
chr13	23550000	23600000	Hist1h4h:-50Kb:7.8e-12:6.6e-13:2.2e+02:3.3e+03
chr13	23600000	23650000	Abt1:100Kb:0:0:1.2e+02:5.2e+03
chr13	23600000	23650000	Btn1a1:50Kb:1.6e-11:8.4e-13:2.2e+02:3.3e+03
chr13	23600000	23650000	Btn2a2:50Kb:1.6e-11:8.4e-13:2.2e+02:3.3e+03
chr13	23600000	23650000	C230035I16Rik:100Kb:0:0:1.2e+02:5.2e+03
chr13	23600000	23650000	Hist1h2ad:-50Kb:0:0:0:3.9e+03
chr13	23600000	23650000	Hist1h2ae:-50Kb:0:0:0:3.9e+03
chr13	23600000	23650000	Hist1h2bf:-50Kb:0:0:0:3.9e+03
chr13	23600000	23650000	Hist1h2bg:-50Kb:0:0:0:3.9e+03
chr13	23600000	23650000	Hist1h3d:-50Kb:0:0:0:3.9e+03
chr13	23600000	23650000	Hist1h3e:-50Kb:0:0:0:3.9e+03
chr13	23600000	23650000	Hist1h4d:-50Kb:0:0:0:3.9e+03
chr13	23650000	23700000	Abt1:150Kb:5.3e-06:4.2e-07:89:2.3e+03
chr13	23650000	23700000	C230035I16Rik:150Kb:5.3e-06:4.2e-07:89:2.3e+03
chr13	23650000	23700000	Hfe:-150Kb:5.9e-07:1.5e-08:2e+02:2.6e+03
chr13	23650000	23700000	Hist1h1c:-150Kb:5.9e-07:1.5e-08:2e+02:2.6e+03
chr13	23650000	23700000	Hist1h1d:50Kb:0:0:0:3.9e+03
chr13	23650000	23700000	Hist1h1e:-50Kb:1.2e-13:3.2e-15:0:3.4e+03
chr13	23650000	23700000	Hist1h1t:-100Kb:0.00024:1.9e-05:3.3e+02:2.2e+03
chr13	23650000	23700000	Hist1h2ab:-150Kb:5.9e-07:1.5e-08:2e+02:2.6e+03
chr13	23650000	23700000	Hist1h2ac:-100Kb:0.00024:1.9e-05:3.3e+02:2.2e+03
chr13	23650000	23700000	Hist1h2af:50Kb:0:0:0:3.9e+03
chr13	23650000	23700000	Hist1h2bb:-150Kb:5.9e-07:1.5e-08:2e+02:2.6e+03
chr13	23650000	23700000	Hist1h2bc:-100Kb:0.00024:1.9e-05:3.3e+02:2.2e+03
chr13	23650000	23700000	Hist1h2be:-50Kb:1.2e-13:3.2e-15:0:3.4e+03
chr13	23650000	23700000	Hist1h2bh:50Kb:0:0:0:3.9e+03
chr13	23650000	23700000	Hist1h3b:-150Kb:5.9e-07:1.5e-08:2e+02:2.6e+03
chr13	23650000	23700000	Hist1h3c:-150Kb:5.9e-07:1.5e-08:2e+02:2.6e+03
chr13	23650000	23700000	Hist1h3f:50Kb:0:0:0:3.9e+03
chr13	23650000	23700000	Hist1h3g:50Kb:0:0:0:3.9e+03
chr13	23650000	23700000	Hist1h4b:-150Kb:5.9e-07:1.5e-08:2e+02:2.6e+03
chr13	23650000	23700000	Hist1h4c:-100Kb:0.00024:1.9e-05:3.3e+02:2.2e+03
chr13	23650000	23700000	Hist1h4f:50Kb:0:0:0:3.9e+03
chr13	23650000	23700000	Hist1h4h:50Kb:0:0:0:3.9e+03
chr13	23700000	23750000	Hfe:-100Kb:0.0038:0.0003:3.3e+02:1.9e+03
chr13	23700000	23750000	Hist1h1c:-100Kb:0.0038:0.0003:3.3e+02:1.9e+03
chr13	23700000	23750000	Hist1h1t:-50Kb:4.8e-10:1.3e-11:7.4e+02:3.7e+03
chr13	23700000	23750000	Hist1h2ab:-100Kb:0.0038:0.0003:3.3e+02:1.9e+03
chr13	23700000	23750000	Hist1h2ac:-50Kb:4.8e-10:1.3e-11:7.4e+02:3.7e+03
chr13	23700000	23750000	Hist1h2ad:50Kb:6.8e-14:3.9e-15:0:3.4e+03
chr13	23700000	23750000	Hist1h2ae:50Kb:6.8e-14:3.9e-15:0:3.4e+03
chr13	23700000	23750000	Hist1h2bb:-100Kb:0.0038:0.0003:3.3e+02:1.9e+03
chr13	23700000	23750000	Hist1h2bc:-50Kb:4.8e-10:1.3e-11:7.4e+02:3.7e+03
chr13	23700000	23750000	Hist1h2bf:50Kb:6.8e-14:3.9e-15:0:3.4e+03
chr13	23700000	23750000	Hist1h2bg:50Kb:6.8e-14:3.9e-15:0:3.4e+03
chr13	23700000	23750000	Hist1h3b:-100Kb:0.0038:0.0003:3.3e+02:1.9e+03
chr13	23700000	23750000	Hist1h3c:-100Kb:0.0038:0.0003:3.3e+02:1.9e+03
chr13	23700000	23750000	Hist1h3d:50Kb:6.8e-14:3.9e-15:0:3.4e+03
chr13	23700000	23750000	Hist1h3e:50Kb:6.8e-14:3.9e-15:0:3.4e+03
chr13	23700000	23750000	Hist1h4b:-100Kb:0.0038:0.0003:3.3e+02:1.9e+03
chr13	23700000	23750000	Hist1h4c:-50Kb:4.8e-10:1.3e-11:7.4e+02:3.7e+03
chr13	23700000	23750000	Hist1h4d:50Kb:6.8e-14:3.9e-15:0:3.4e+03
chr13	23750000	23800000	Hfe:-50Kb:0.00022:1.2e-05:1.8e+03:3.7e+03
chr13	23750000	23800000	Hist1h1c:-50Kb:0.00022:1.2e-05:1.8e+03:3.7e+03
chr13	23750000	23800000	Hist1h1e:50Kb:1.8e-10:9.8e-12:7.4e+02:3.7e+03
chr13	23750000	23800000	Hist1h2ab:-50Kb:0.00022:1.2e-05:1.8e+03:3.7e+03
chr13	23750000	23800000	Hist1h2ad:100Kb:0.00012:1.7e-05:3.3e+02:2.2e+03
chr13	23750000	23800000	Hist1h2ae:100Kb:0.00012:1.7e-05:3.3e+02:2.2e+03
chr13	23750000	23800000	Hist1h2bb:-50Kb:0.00022:1.2e-05:1.8e+03:3.7e+03
chr13	23750000	23800000	Hist1h2be:50Kb:1.8e-10:9.8e-12:7.4e+02:3.7e+03
chr13	23750000	23800000	Hist1h2bf:100Kb:0.00012:1.7e-05:3.3e+02:2.2e+03
chr13	23750000	23800000	Hist1h2bg:100Kb:0.00012:1.7e-05:3.3e+02:2.2e+03
chr13	23750000	23800000	Hist1h3b:-50Kb:0.00022:1.2e-05:1.8e+03:3.7e+03
chr13	23750000	23800000	Hist1h3c:-50Kb:0.00022:1.2e-05:1.8e+03:3.7e+03
chr13	23750000	23800000	Hist1h3d:100Kb:0.00012:1.7e-05:3.3e+02:2.2e+03
chr13	23750000	23800000	Hist1h3e:100Kb:0.00012:1.7e-05:3.3e+02:2.2e+03
chr13	23750000	23800000	Hist1h4b:-50Kb:0.00022:1.2e-05:1.8e+03:3.7e+03
chr13	23750000	23800000	Hist1h4d:100Kb:0.00012:1.7e-05:3.3e+02:2.2e+03
chr13	23800000	23850000	Hist1h1e:100Kb:0.0035:0.00028:3.3e+02:1.9e+03
chr13	23800000	23850000	Hist1h1t:50Kb:0.00024:1.3e-05:1.8e+03:3.7e+03
chr13	23800000	23850000	Hist1h2ac:50Kb:0.00024:1.3e-05:1.8e+03:3.7e+03
chr13	23800000	23850000	Hist1h2ad:150Kb:1.8e-07:1.5e-08:2e+02:2.6e+03
chr13	23800000	23850000	Hist1h2ae:150Kb:1.8e-07:1.5e-08:2e+02:2.6e+03
chr13	23800000	23850000	Hist1h2bc:50Kb:0.00024:1.3e-05:1.8e+03:3.7e+03
chr13	23800000	23850000	Hist1h2be:100Kb:0.0035:0.00028:3.3e+02:1.9e+03
chr13	23800000	23850000	Hist1h2bf:150Kb:1.8e-07:1.5e-08:2e+02:2.6e+03
chr13	23800000	23850000	Hist1h2bg:150Kb:1.8e-07:1.5e-08:2e+02:2.6e+03
chr13	23800000	23850000	Hist1h3d:150Kb:1.8e-07:1.5e-08:2e+02:2.6e+03
chr13	23800000	23850000	Hist1h3e:150Kb:1.8e-07:1.5e-08:2e+02:2.6e+03
chr13	23800000	23850000	Hist1h4c:50Kb:0.00024:1.3e-05:1.8e+03:3.7e+03
chr13	23800000	23850000	Hist1h4d:150Kb:1.8e-07:1.5e-08:2e+02:2.6e+03
chr13	24650000	24700000	Fam65b:-50Kb:0.0062:0.00016:1.8e+03:2.7e+03
chr13	25200000	25250000	Dcdc2a:100Kb:0.00061:1.5e-05:9.6e+02:1.7e+03
chr13	25200000	25250000	Mrs2:100Kb:0.00061:1.5e-05:9.6e+02:1.7e+03
chr13	26100000	26150000	Gm11351:50Kb:5.2e-08:1.3e-09:1.3e+03:2.4e+03
chr13	27250000	27300000	Prl3b1:-50Kb:1.4e-06:3.7e-08:1.3e+03:2.5e+03
chr13	27300000	27350000	Prl3c1:50Kb:2.8e-06:7.5e-08:1.3e+03:2.5e+03
chr13	27350000	27400000	Prl6a1:-50Kb:0.00077:2e-05:1.3e+03:2.2e+03
chr13	27350000	27400000	Prl8a2:-50Kb:0.00077:2e-05:1.3e+03:2.2e+03
chr13	27400000	27450000	Prl3a1:50Kb:0.0006:1.5e-05:1.3e+03:2.2e+03
chr13	27400000	27450000	Prl8a1:-250Kb:0.0097:0.00026:6.6e+02:1.4e+03
chr13	27400000	27450000	Prl8a9:-250Kb:0.0097:0.00026:6.6e+02:1.4e+03
chr13	27650000	27700000	Prl6a1:250Kb:0.0079:0.00041:6.6e+02:1.4e+03
chr13	27650000	27700000	Prl8a2:250Kb:0.0079:0.00041:6.6e+02:1.4e+03
chr13	27700000	27750000	Prl7a2:-50Kb:0.0086:0.00072:1.3e+03:2e+03
chr13	27850000	27900000	Prl2c1:-50Kb:0.00059:1.5e-05:1.3e+03:2.2e+03
chr13	27900000	27950000	Prl2a1:50Kb:0.0005:1.3e-05:1.3e+03:2.2e+03
chr13	27900000	27950000	Prl7c1:50Kb:0.0005:1.3e-05:1.3e+03:2.2e+03
chr13	27950000	28000000	Prl2a1:100Kb:0.0017:9.2e-05:9.9e+02:1.7e+03
chr13	27950000	28000000	Prl7a2:200Kb:0.0074:0.00022:7.3e+02:1.4e+03
chr13	27950000	28000000	Prl7c1:100Kb:0.0017:9.2e-05:9.9e+02:1.7e+03
chr13	28000000	28050000	Prl7a2:250Kb:0.0086:0.00079:6.6e+02:1.3e+03
chr13	30950000	31000000	Exoc2:-100Kb:0.0033:8.6e-05:9.7e+02:1.6e+03
chr13	30950000	31000000	Foxf2:-750Kb:2.7e-05:7.4e-07:3.7e+02:1.1e+03
chr13	31150000	31200000	1700018A04Rik:-500Kb:2.1e-05:6e-07:4.4e+02:1.2e+03
chr13	31150000	31200000	Foxq1:-500Kb:2.1e-05:6e-07:4.4e+02:1.2e+03
chr13	33000000	33050000	Serpinb1b:-150Kb:0.0017:4.8e-05:6.6e+02:1.7e+03
chr13	33350000	33400000	Serpinb6c:-600Kb:0.0094:0.00074:4.1e+02:1.3e+03
chr13	33500000	33550000	Serpinb9e:200Kb:0.001:2.7e-05:6e+02:1.7e+03
chr13	33500000	33550000	Serpinb9f:100Kb:0:0:7.6e+02:3.6e+03
chr13	33550000	33600000	Serpinb6c:-400Kb:0.0075:0.00039:4.8e+02:1.4e+03
chr13	33800000	33850000	Serpinb6d:50Kb:0.0001:2.7e-06:9.6e+02:2.2e+03
chr13	33900000	33950000	Serpinb6c:-50Kb:0.0061:0.00016:9.6e+02:2e+03
chr13	33950000	34000000	Serpinb6e:50Kb:0.0063:0.00016:9.6e+02:2e+03
chr13	34700000	34750000	Prpf4b:-250Kb:2.9e-06:8.1e-08:6.9e+02:1.6e+03
chr13	34950000	35000000	Pxdc1:250Kb:8.8e-06:2.6e-07:6.9e+02:1.6e+03
chr13	35100000	35150000	1700011B04Rik:-150Kb:2.8e-11:7.8e-13:7.9e+02:1.9e+03
chr13	35700000	35750000	1700011B04Rik:450Kb:0.008:0.00067:4.8e+02:1e+03
chr13	35800000	35850000	1700011B04Rik:550Kb:0.008:0.00056:4.4e+02:9.7e+02
chr13	36350000	36400000	Nrn1:-450Kb:1.4e-08:4.4e-10:4.6e+02:1.4e+03
chr13	37150000	37200000	F13a1:50Kb:0.00037:9.7e-06:1.3e+03:2.1e+03
chr13	43400000	43450000	Tbc1d7:150Kb:0.0008:2.5e-05:7.6e+02:1.5e+03
chr13	43450000	43500000	Tbc1d7:200Kb:0.004:0.00025:6.1e+02:1.3e+03
chr13	43650000	43700000	Gm20751:-150Kb:1.2e-05:3.1e-07:8.8e+02:1.9e+03
chr13	43650000	43700000	Tbc1d7:400Kb:0.0054:0.0005:3.4e+02:9.5e+02
chr13	43800000	43850000	Ccdc90a:150Kb:2.6e-06:6.8e-08:8.8e+02:1.9e+03
chr13	46400000	46450000	C78339:-350Kb:0.0062:0.00019:5.5e+02:1.3e+03
chr13	46500000	46550000	C78339:-250Kb:0.0068:0.00042:6.4e+02:1.3e+03
chr13	46800000	46850000	C78339:50Kb:0.0083:0.00077:1.6e+03:2.3e+03
chr13	46850000	46900000	Kdm1b:-250Kb:0.0075:0.00062:6.4e+02:1.3e+03
chr13	46850000	46900000	Nhlrc1:-250Kb:0.0075:0.00062:6.4e+02:1.3e+03
chr13	46850000	46900000	Tpmt:-250Kb:0.0075:0.00062:6.4e+02:1.3e+03
chr13	46900000	46950000	Kdm1b:-200Kb:0.0019:0.00011:7.3e+02:1.5e+03
chr13	46900000	46950000	Nhlrc1:-200Kb:0.0019:0.00011:7.3e+02:1.5e+03
chr13	46900000	46950000	Tpmt:-200Kb:0.0019:0.00011:7.3e+02:1.5e+03
chr13	46950000	47000000	Kdm1b:-150Kb:0.0019:6.6e-05:8.6e+02:1.6e+03
chr13	46950000	47000000	Nhlrc1:-150Kb:0.0019:6.6e-05:8.6e+02:1.6e+03
chr13	46950000	47000000	Tpmt:-150Kb:0.0019:6.6e-05:8.6e+02:1.6e+03
chr13	47400000	47450000	A330048O09Rik:-950Kb:0.0057:0.00035:4.2e+02:1e+03
chr13	47400000	47450000	Id4:-950Kb:0.0057:0.00035:4.2e+02:1e+03
chr13	48400000	48450000	A330048O09Rik:50Kb:0.0035:0.00011:1.5e+03:2.2e+03
chr13	48400000	48450000	Id4:50Kb:0.0035:0.00011:1.5e+03:2.2e+03
chr13	48600000	48650000	Ptpdc1:-100Kb:0.0082:0.00021:1e+03:1.6e+03
chr13	48700000	48750000	Mirlet7a-1:100Kb:0.0031:0.00012:1e+03:1.6e+03
chr13	48700000	48750000	Mirlet7d:100Kb:0.0031:0.00012:1e+03:1.6e+03
chr13	48700000	48750000	Mirlet7f-1:100Kb:0.0031:0.00012:1e+03:1.6e+03
chr13	48700000	48750000	Zfp169:100Kb:0.0031:0.00012:1e+03:1.6e+03
chr13	48900000	48950000	Mirlet7a-1:300Kb:0.0031:0.00019:3.6e+02:9.4e+02
chr13	48900000	48950000	Mirlet7d:300Kb:0.0031:0.00019:3.6e+02:9.4e+02
chr13	48900000	48950000	Mirlet7f-1:300Kb:0.0031:0.00019:3.6e+02:9.4e+02
chr13	48900000	48950000	Zfp169:300Kb:0.0031:0.00019:3.6e+02:9.4e+02
chr13	48950000	49000000	Mirlet7a-1:350Kb:0.0082:0.00099:3.1e+02:8.1e+02
chr13	48950000	49000000	Mirlet7d:350Kb:0.0082:0.00099:3.1e+02:8.1e+02
chr13	48950000	49000000	Mirlet7f-1:350Kb:0.0082:0.00099:3.1e+02:8.1e+02
chr13	48950000	49000000	Zfp169:350Kb:0.0082:0.00099:3.1e+02:8.1e+02
chr13	49000000	49050000	Phf2:50Kb:0.0088:0.00049:1.7e+03:2.3e+03
chr13	49050000	49100000	Phf2:100Kb:0.0088:0.00032:1.1e+03:1.7e+03
chr13	49250000	49300000	Mirlet7a-1:650Kb:0.005:0.00045:1.7e+02:7.1e+02
chr13	49250000	49300000	Mirlet7d:650Kb:0.005:0.00045:1.7e+02:7.1e+02
chr13	49250000	49300000	Mirlet7f-1:650Kb:0.005:0.00045:1.7e+02:7.1e+02
chr13	49250000	49300000	Zfp169:650Kb:0.005:0.00045:1.7e+02:7.1e+02
chr13	49650000	49700000	Cenpp:-50Kb:0.00021:5.4e-06:1.7e+03:3e+03
chr13	49650000	49700000	Iars:-100Kb:0.0053:0.00013:1.1e+03:2.3e+03
chr13	49650000	49700000	Nol8:-50Kb:0.00021:5.4e-06:1.7e+03:3e+03
chr13	49650000	49700000	Ogn:-50Kb:0.00021:5.4e-06:1.7e+03:3e+03
chr13	49700000	49750000	Omd:50Kb:7.4e-05:1.9e-06:1.7e+03:3e+03
chr13	49750000	49800000	Omd:100Kb:0.00027:1.4e-05:1.1e+03:2.3e+03
chr13	50700000	50750000	Gm8765:-50Kb:0.0021:0.00011:1.2e+03:4.5e+03
chr13	50750000	50800000	Gm904:50Kb:0.0041:0.00011:1.2e+03:4.5e+03
chr13	50900000	50950000	Gm8765:150Kb:2.7e-11:6.9e-13:7.1e+02:6.9e+03
chr13	52350000	52400000	Diras2:-250Kb:6.5e-06:1.7e-07:6.5e+02:1.6e+03
chr13	52350000	52400000	Gm2848:-300Kb:0.0091:0.00024:6e+02:1.2e+03
chr13	52350000	52400000	Syk:-300Kb:0.0091:0.00024:6e+02:1.2e+03
chr13	52750000	52800000	Nfil3:-300Kb:0.0024:6.2e-05:5.8e+02:1.3e+03
chr13	52800000	52850000	Nfil3:-250Kb:0.0042:0.00021:6.3e+02:1.3e+03
chr13	53600000	53650000	Msx2:50Kb:5.2e-06:3e-07:1.5e+03:2.4e+03
chr13	53650000	53700000	Msx2:100Kb:0.0007:6.1e-05:1.1e+03:1.7e+03
chr13	53750000	53800000	Msx2:200Kb:4.6e-14:1.3e-15:7.7e+02:2.2e+03
chr13	53800000	53850000	Msx2:250Kb:0.007:0.00081:6.5e+02:1.2e+03
chr13	53850000	53900000	Drd1a:-300Kb:0.0036:0.00011:5.6e+02:1.2e+03
chr13	53850000	53900000	Msx2:300Kb:0.0077:0.0011:5.6e+02:1.1e+03
chr13	53850000	53900000	Sfxn1:-300Kb:0.0036:0.00011:5.6e+02:1.2e+03
chr13	54500000	54550000	Cplx2:50Kb:0.0095:0.00024:1.5e+03:2.2e+03
chr13	61750000	61800000	BC052688:-100Kb:0:0:1.1e+03:1e+04
chr13	62100000	62150000	Zfp808:-100Kb:3e-06:7.6e-08:1.1e+03:5.4e+03
chr13	62500000	62550000	BC052688:650Kb:0.00035:2e-05:3.8e+02:3.7e+03
chr13	62650000	62700000	Fbp1:-300Kb:0.0097:0.00024:3e+02:2.2e+03
chr13	62650000	62700000	Fbp2:-300Kb:0.0097:0.00024:3e+02:2.2e+03
chr13	64100000	64150000	Ptch1:450Kb:0.00087:2.7e-05:5.1e+02:2e+03
chr13	65700000	65750000	2410141K09Rik:-800Kb:8.8e-05:4.6e-06:1.8e+02:5.6e+03
chr13	66900000	66950000	2410141K09Rik:400Kb:0:0:4.3e+02:1.1e+04
chr13	67250000	67300000	Zfp456:-200Kb:0.00012:3.2e-06:7e+02:4.9e+03
chr13	67250000	67300000	Zfp953:-200Kb:0.00012:3.2e-06:7e+02:4.9e+03
chr13	67450000	67500000	Rsl1:200Kb:0.00029:7.3e-06:7e+02:4.9e+03
chr13	67450000	67500000	Zfp455:200Kb:0.00029:7.3e-06:7e+02:4.9e+03
chr13	69650000	69700000	Nsun2:-100Kb:0.007:0.00018:9.9e+02:1.6e+03
chr13	69650000	69700000	Srd5a1:-100Kb:0.007:0.00018:9.9e+02:1.6e+03
chr13	73100000	73150000	D730050B12Rik:150Kb:0.00099:2.8e-05:7.1e+02:1.3e+03
chr13	73150000	73200000	Gm20554:400Kb:0.0034:9.5e-05:3.8e+02:9.1e+02
chr13	73150000	73200000	Irx2:400Kb:0.0034:9.5e-05:3.8e+02:9.1e+02
chr13	75350000	75400000	Ell2:-450Kb:0.00014:4.1e-06:4.9e+02:1.5e+03
chr13	76300000	76350000	Mctp1:-200Kb:0.0049:0.00043:8.8e+02:1.5e+03
chr13	76350000	76400000	Mctp1:-150Kb:0.0049:0.00036:1e+03:1.7e+03
chr13	76700000	76750000	Mctp1:200Kb:9.5e-05:2.8e-06:8.8e+02:1.8e+03
chr13	78000000	78050000	A830082K12Rik:-300Kb:1.7e-12:1.3e-13:4e+02:2e+03
chr13	78000000	78050000	Nr2f1:-300Kb:1.7e-12:1.3e-13:4e+02:2e+03
chr13	78050000	78100000	A830082K12Rik:-250Kb:0.00056:8.1e-05:4.2e+02:1.2e+03
chr13	78050000	78100000	Nr2f1:-250Kb:0.00056:8.1e-05:4.2e+02:1.2e+03
chr13	78100000	78150000	A830082K12Rik:-200Kb:2.5e-14:8.9e-16:4.5e+02:2.2e+03
chr13	78100000	78150000	Nr2f1:-200Kb:2.5e-14:8.9e-16:4.5e+02:2.2e+03
chr13	78250000	78300000	A830082K12Rik:-50Kb:1.1e-10:1.2e-11:6.8e+02:2.2e+03
chr13	78250000	78300000	Nr2f1:-50Kb:1.1e-10:1.2e-11:6.8e+02:2.2e+03
chr13	84450000	84500000	Ccnh:-850Kb:0.0088:0.00022:2.3e+02:1e+03
chr13	89800000	89850000	Vcan:-50Kb:6.5e-11:1.9e-12:1.2e+03:2.6e+03
chr13	89900000	89950000	Vcan:50Kb:0.0056:0.00048:1.2e+03:1.9e+03
chr13	90150000	90200000	Vcan:300Kb:3.9e-10:2.3e-11:7.2e+02:2e+03
chr13	92850000	92900000	Rasgrf2:-50Kb:1.3e-06:3.9e-08:1.6e+02:1.6e+03
chr13	92950000	93000000	Rasgrf2:50Kb:4.1e-05:2.4e-06:1.6e+02:1.4e+03
chr13	93400000	93450000	Serinc5:50Kb:0.0047:0.00025:1.5e+03:2.3e+03
chr13	93500000	93550000	Serinc5:150Kb:9.7e-06:2.6e-07:8.3e+02:1.9e+03
chr13	95150000	95200000	Wdr41:-550Kb:0.0013:0.00017:3.8e+02:1e+03
chr13	95200000	95250000	Wdr41:-500Kb:0.00039:2.4e-05:4e+02:1.1e+03
chr13	95250000	95300000	Wdr41:-450Kb:0.0013:0.00021:4.3e+02:1e+03
chr13	95300000	95350000	Wdr41:-400Kb:0.00039:1.6e-05:4.6e+02:1.2e+03
chr13	95350000	95400000	Wdr41:-350Kb:0.0013:0.00014:5e+02:1.1e+03
chr13	95750000	95800000	Aggf1:-350Kb:0.00032:8.4e-06:4.5e+02:1.2e+03
chr13	95750000	95800000	Mir1940:-350Kb:0.00032:8.4e-06:4.5e+02:1.2e+03
chr13	95750000	95800000	Snora47:-350Kb:0.00032:8.4e-06:4.5e+02:1.2e+03
chr13	95800000	95850000	Zbed3:-250Kb:0.0059:0.00016:6.8e+02:1.3e+03
chr13	96400000	96450000	F2r:50Kb:0.00092:2.3e-05:1.6e+03:2.3e+03
chr13	96850000	96900000	Sv2c:-50Kb:0.0036:9.3e-05:1.5e+03:2.2e+03
chr13	97600000	97650000	1700029F12Rik:-200Kb:5.4e-05:1.5e-06:7.5e+02:1.8e+03
chr13	97600000	97650000	Fam169a:-200Kb:5.4e-05:1.5e-06:7.5e+02:1.8e+03
chr13	97650000	97700000	1700029F12Rik:-150Kb:0.0073:0.00042:8.7e+02:1.6e+03
chr13	97650000	97700000	Fam169a:-150Kb:0.0073:0.00042:8.7e+02:1.6e+03
chr13	97800000	97850000	Gcnt4:150Kb:0.0092:0.00023:8.7e+02:1.6e+03
chr13	98000000	98050000	Gm5086:-300Kb:0.00056:1.5e-05:7.8e+02:1.8e+03
chr13	98150000	98200000	Enc1:150Kb:0.0083:0.0022:1.1e+03:1.8e+03
chr13	98200000	98250000	Enc1:200Kb:0.0028:0.00028:9.4e+02:1.8e+03
chr13	98300000	98350000	Enc1:300Kb:0.00014:4.8e-06:7.8e+02:1.8e+03
chr13	98350000	98400000	Enc1:350Kb:0.0083:0.0021:7.2e+02:1.4e+03
chr13	98400000	98450000	Enc1:400Kb:0.0034:0.00045:6.8e+02:1.5e+03
chr13	98550000	98600000	Enc1:550Kb:0.0028:0.00028:5.8e+02:1.4e+03
chr13	98650000	98700000	Enc1:650Kb:0.0043:0.00072:5.4e+02:1.3e+03
chr13	98700000	98750000	Enc1:700Kb:0.0056:0.0011:5.2e+02:1.2e+03
chr13	98700000	98750000	Gfm2:800Kb:0.0047:0.00013:4.9e+02:1.3e+03
chr13	98700000	98750000	Nsa2:800Kb:0.0047:0.00013:4.9e+02:1.3e+03
chr13	99250000	99300000	Foxd1:150Kb:9.2e-05:7.7e-06:1e+03:2e+03
chr13	99300000	99350000	Foxd1:200Kb:3e-05:1.6e-06:8.6e+02:1.9e+03
chr13	99350000	99400000	Foxd1:250Kb:3e-05:1e-06:8.4e+02:1.9e+03
chr13	101000000	101050000	Naip6:-50Kb:9.3e-07:2.3e-08:1.7e+03:4.7e+03
chr13	101000000	101050000	Naip7:-50Kb:9.3e-07:2.3e-08:1.7e+03:4.7e+03
chr13	101050000	101100000	Naip5:50Kb:1.1e-06:2.8e-08:1.7e+03:4.7e+03
chr13	101100000	101150000	Naip5:100Kb:0.00075:3.8e-05:1.1e+03:3.2e+03
chr13	101450000	101500000	Cdk7:-50Kb:4.1e-05:1e-06:0:1.4e+03
chr13	101450000	101500000	Cenph:-50Kb:4.1e-05:1e-06:0:1.4e+03
chr13	101450000	101500000	Mrps36:-50Kb:4.1e-05:1e-06:0:1.4e+03
chr13	103400000	103450000	Pik3r1:900Kb:1.8e-10:5.9e-12:3.8e+02:2.1e+03
chr13	104600000	104650000	Erbb2ip:-100Kb:0.0051:0.00013:1.2e+03:2e+03
chr13	104600000	104650000	Nln:-250Kb:0.0016:4.3e-05:6.2e+02:1.5e+03
chr13	104600000	104650000	Sgtb:-250Kb:0.0016:4.3e-05:6.2e+02:1.5e+03
chr13	107750000	107800000	3830408C21Rik:-50Kb:9.5e-05:2.4e-06:1.6e+03:2.5e+03
chr13	107750000	107800000	Kif2a:-50Kb:9.5e-05:2.4e-06:1.6e+03:2.5e+03
chr13	108100000	108150000	Ercc8:-800Kb:0.0057:0.00036:3.8e+02:1e+03
chr13	108100000	108150000	Ndufaf2:-800Kb:0.0057:0.00036:3.8e+02:1e+03
chr13	108950000	109000000	Depdc1b:-150Kb:0.0028:7.7e-05:6.1e+02:1.4e+03
chr13	109100000	109150000	Ercc8:200Kb:0.0057:0.00031:5.1e+02:1.2e+03
chr13	109100000	109150000	Ndufaf2:200Kb:0.0057:0.00031:5.1e+02:1.2e+03
chr13	112550000	112600000	Ankrd55:-500Kb:4.9e-07:1.6e-08:5.3e+02:2e+03
chr13	112750000	112800000	Map3k1:200Kb:0.0044:0.0004:8.2e+02:1.7e+03
chr13	113000000	113050000	Map3k1:450Kb:0.00032:2e-05:5.6e+02:1.6e+03
chr13	113050000	113100000	Il6st:-200Kb:0.005:0.00012:8.2e+02:1.8e+03
chr13	113050000	113100000	Map3k1:500Kb:6.8e-08:2.1e-09:5.3e+02:2e+03
chr13	113200000	113250000	Ankrd55:150Kb:1.2e-05:7.6e-07:9.4e+02:2.3e+03
chr13	113250000	113300000	Ankrd55:200Kb:0.0012:0.00016:8.2e+02:1.8e+03
chr13	113300000	113350000	Ankrd55:250Kb:0.00011:1.1e-05:7.3e+02:1.9e+03
chr13	113650000	113700000	Slc38a9:200Kb:0.0021:5.7e-05:7.6e+02:1.8e+03
chr13	114000000	114050000	Gpx8:200Kb:0.00056:1.5e-05:7.6e+02:1.8e+03
chr13	114000000	114050000	Mir449a:200Kb:0.00056:1.5e-05:7.6e+02:1.8e+03
chr13	114000000	114050000	Mir449b:200Kb:0.00056:1.5e-05:7.6e+02:1.8e+03
chr13	114000000	114050000	Mir449c:200Kb:0.00056:1.5e-05:7.6e+02:1.8e+03
chr13	114050000	114100000	Hspb3:-400Kb:0.00019:5.2e-06:3.9e+02:1.3e+03
chr13	114050000	114100000	Snx18:-350Kb:0.00012:3.1e-06:4.8e+02:1.6e+03
chr13	114100000	114150000	Hspb3:-350Kb:0.0058:0.00032:4.3e+02:1.1e+03
chr13	114100000	114150000	Snx18:-300Kb:0.0028:0.00015:5.8e+02:1.4e+03
chr13	114500000	114550000	Arl15:-50Kb:0.00012:3e-06:1.7e+03:2.7e+03
chr13	115150000	115200000	Fst:-50Kb:0.00021:6e-06:1.7e+03:2.5e+03
chr13	115200000	115250000	Ndufs4:50Kb:0.0002:5.4e-06:1.7e+03:2.5e+03
chr13	115750000	115800000	Itga2:50Kb:0.0057:0.00015:1.7e+03:2.6e+03
chr14	8450000	8500000	Kctd6:-550Kb:9.4e-14:2.4e-15:29:1.4e+03
chr14	8450000	8500000	Pdhb:-550Kb:9.4e-14:2.4e-15:29:1.4e+03
chr14	12950000	13000000	Ptprg:600Kb:0.0059:0.00015:3.5e+02:1.1e+03
chr14	13200000	13250000	Fezf2:50Kb:0.0015:3.9e-05:1.6e+03:3e+03
chr14	15100000	15150000	Psmd6:150Kb:0.0014:3.4e-05:8.5e+02:2.5e+03
chr14	19600000	19650000	Ube2e2:-100Kb:0.0057:0.00017:1e+03:2.1e+03
chr14	19650000	19700000	Ube2e2:-50Kb:0.0066:0.00039:1.5e+03:2.6e+03
chr14	20900000	20950000	Kcnk16:-150Kb:8e-07:2.1e-08:9.6e+02:2.2e+03
chr14	21050000	21100000	Saysd1:150Kb:2.2e-06:5.9e-08:9.6e+02:2.2e+03
chr14	21350000	21400000	Usp54:-50Kb:0.0022:5.6e-05:1.9e+03:2.7e+03
chr14	21400000	21450000	1810062O18Rik:50Kb:0.0016:4.1e-05:1.9e+03:2.7e+03
chr14	21400000	21450000	Ppp3cb:50Kb:0.0016:4.1e-05:1.9e+03:2.7e+03
chr14	21950000	22000000	Dupd1:-550Kb:0.00062:1.7e-05:4.5e+02:1.4e+03
chr14	21950000	22000000	Dusp13:-600Kb:1.1e-10:2.9e-12:4.3e+02:1.9e+03
chr14	21950000	22000000	Samd8:-600Kb:1.1e-10:2.9e-12:4.3e+02:1.9e+03
chr14	23150000	23200000	1700112E06Rik:350Kb:0.0089:0.0011:5.8e+02:1.3e+03
chr14	23150000	23200000	Zfp503:350Kb:0.0089:0.0011:5.8e+02:1.3e+03
chr14	23350000	23400000	1700112E06Rik:550Kb:0.0083:0.00075:4.6e+02:1.2e+03
chr14	23350000	23400000	Zfp503:550Kb:0.0083:0.00075:4.6e+02:1.2e+03
chr14	23400000	23450000	1700112E06Rik:600Kb:0.0055:0.00033:4.3e+02:1.2e+03
chr14	23400000	23450000	Zfp503:600Kb:0.0055:0.00033:4.3e+02:1.2e+03
chr14	23600000	23650000	1700112E06Rik:800Kb:0.0055:0.00019:4.3e+02:1.2e+03
chr14	23600000	23650000	Zfp503:800Kb:0.0055:0.00019:4.3e+02:1.2e+03
chr14	25000000	25050000	Dlg5:-50Kb:4.6e-05:1.2e-06:1.3e+03:2.1e+03
chr14	27400000	27450000	Arf4:-50Kb:0.006:0.00016:1.7e+03:2.8e+03
chr14	27400000	27450000	Pde12:-50Kb:0.006:0.00016:1.7e+03:2.8e+03
chr14	28600000	28650000	Wnt5a:-700Kb:0.00019:6.6e-06:3.6e+02:1.1e+03
chr14	28900000	28950000	Wnt5a:-400Kb:0.00078:5.5e-05:3.8e+02:1e+03
chr14	29100000	29150000	Wnt5a:-200Kb:0.003:0.00031:6.2e+02:1.2e+03
chr14	31400000	31450000	Rft1:-50Kb:0.0033:8.4e-05:1.6e+03:2.4e+03
chr14	31450000	31500000	Prkcd:50Kb:0.0031:8e-05:1.6e+03:2.4e+03
chr14	31800000	31850000	Nt5dc2:-100Kb:0.0036:0.00028:1.4e+03:2.2e+03
chr14	31800000	31850000	Smim4:-100Kb:0.0036:0.00028:1.4e+03:2.2e+03
chr14	31850000	31900000	Glt8d1:50Kb:1.8e-06:4.8e-08:2.3e+03:3.5e+03
chr14	31850000	31900000	Gnl3:50Kb:1.8e-06:4.8e-08:2.3e+03:3.5e+03
chr14	31850000	31900000	Nt5dc2:-50Kb:1.1e-05:2.9e-07:2.3e+03:3.5e+03
chr14	31850000	31900000	Pbrm1:50Kb:1.8e-06:4.8e-08:2.3e+03:3.5e+03
chr14	31850000	31900000	Smim4:-50Kb:1.1e-05:2.9e-07:2.3e+03:3.5e+03
chr14	31850000	31900000	Snord19:50Kb:1.8e-06:4.8e-08:2.3e+03:3.5e+03
chr14	31850000	31900000	Snord69:50Kb:1.8e-06:4.8e-08:2.3e+03:3.5e+03
chr14	31850000	31900000	Spcs1:50Kb:1.8e-06:4.8e-08:2.3e+03:3.5e+03
chr14	31900000	31950000	Glt8d1:100Kb:0.0023:0.00012:1.4e+03:2.2e+03
chr14	31900000	31950000	Gnl3:100Kb:0.0023:0.00012:1.4e+03:2.2e+03
chr14	31900000	31950000	Nisch:-100Kb:0.009:0.00023:1.4e+03:2.2e+03
chr14	31900000	31950000	Pbrm1:100Kb:0.0023:0.00012:1.4e+03:2.2e+03
chr14	31900000	31950000	Sema3g:-100Kb:0.009:0.00023:1.4e+03:2.2e+03
chr14	31900000	31950000	Snord19:100Kb:0.0023:0.00012:1.4e+03:2.2e+03
chr14	31900000	31950000	Snord69:100Kb:0.0023:0.00012:1.4e+03:2.2e+03
chr14	31900000	31950000	Spcs1:100Kb:0.0023:0.00012:1.4e+03:2.2e+03
chr14	31900000	31950000	Tnnc1:-100Kb:0.009:0.00023:1.4e+03:2.2e+03
chr14	32000000	32050000	Nt5dc2:100Kb:0.0025:0.00014:1.4e+03:2.2e+03
chr14	32000000	32050000	Smim4:100Kb:0.0025:0.00014:1.4e+03:2.2e+03
chr14	32450000	32500000	Dph3:-400Kb:1.6e-07:4.2e-09:4.5e+02:1.7e+03
chr14	32450000	32500000	Oxnad1:-400Kb:1.6e-07:4.2e-09:4.5e+02:1.7e+03
chr14	32450000	32500000	Parg:-550Kb:0.0048:0.00026:3.5e+02:1.1e+03
chr14	32450000	32500000	Timm23:-550Kb:0.0048:0.00026:3.5e+02:1.1e+03
chr14	32550000	32600000	Btd:100Kb:4.7e-05:2.5e-06:1.4e+03:2.5e+03
chr14	32550000	32600000	Hacl1:100Kb:4.7e-05:2.5e-06:1.4e+03:2.5e+03
chr14	32850000	32900000	Btd:400Kb:6.3e-06:1.7e-07:4.5e+02:1.7e+03
chr14	32850000	32900000	Hacl1:400Kb:6.3e-06:1.7e-07:4.5e+02:1.7e+03
chr14	33000000	33050000	Chat:-250Kb:0.00096:2.7e-05:5.5e+02:1.5e+03
chr14	33000000	33050000	Slc18a3:-250Kb:0.00096:2.7e-05:5.5e+02:1.5e+03
chr14	33100000	33150000	Chat:-150Kb:0.00096:5.1e-05:7.3e+02:1.6e+03
chr14	33100000	33150000	Slc18a3:-150Kb:0.00096:5.1e-05:7.3e+02:1.6e+03
chr14	33250000	33300000	Ogdhl:150Kb:0.0014:3.6e-05:7.3e+02:1.6e+03
chr14	33250000	33300000	Parg:250Kb:0.0007:1.9e-05:5.5e+02:1.5e+03
chr14	33250000	33300000	Timm23:250Kb:0.0007:1.9e-05:5.5e+02:1.5e+03
chr14	36400000	36450000	4930596D02Rik:-200Kb:0.0078:0.00029:8.2e+02:1.7e+03
chr14	36650000	36700000	4930596D02Rik:50Kb:0.0078:0.00043:1.9e+03:2.7e+03
chr14	42000000	42050000	Mbl1:50Kb:0.0017:5e-05:1.1e+03:2.1e+03
chr14	42000000	42050000	Sftpd:50Kb:0.0017:5e-05:1.1e+03:2.1e+03
chr14	42050000	42100000	Mbl1:100Kb:0.0045:0.00026:5.7e+02:1.4e+03
chr14	42050000	42100000	Sftpd:100Kb:0.0045:0.00026:5.7e+02:1.4e+03
chr14	43900000	43950000	Gm10375:-250Kb:2.5e-14:6.7e-16:2.3e+02:7.3e+03
chr14	44150000	44200000	4930503E14Rik:-550Kb:0.00057:1.5e-05:1e+02:4.2e+03
chr14	44250000	44300000	Gm10375:100Kb:0.00042:4.5e-05:5.7e+02:4.1e+03
chr14	44400000	44450000	Ear12:-250Kb:0.00031:1.6e-05:2.3e+02:4.3e+03
chr14	44400000	44450000	Ear2:-250Kb:0.00031:1.6e-05:2.3e+02:4.3e+03
chr14	44400000	44450000	Ear3:-250Kb:0.00031:1.6e-05:2.3e+02:4.3e+03
chr14	44700000	44750000	Gm10375:550Kb:4.8e-05:2.5e-06:1e+02:4.2e+03
chr14	44950000	45000000	Ear12:300Kb:3.7e-08:9.7e-10:1.9e+02:6e+03
chr14	44950000	45000000	Ear2:300Kb:3.7e-08:9.7e-10:1.9e+02:6e+03
chr14	44950000	45000000	Ear3:300Kb:3.7e-08:9.7e-10:1.9e+02:6e+03
chr14	45100000	45150000	Gm10375:950Kb:0.00022:1.7e-05:59:3.8e+03
chr14	52200000	52250000	Gm5800:-100Kb:0:0:1.2e+03:6.3e+03
chr14	52250000	52300000	Gm5800:-50Kb:2e-14:1e-15:2.2e+03:5.7e+03
chr14	53050000	53100000	Olfr1507:-50Kb:0.0027:6.8e-05:4.1e+02:3.2e+03
chr14	53100000	53150000	Olfr1508:50Kb:0.00047:1.1e-05:4.1e+02:3.2e+03
chr14	53100000	53150000	Olfr1509:50Kb:0.00047:1.1e-05:4.1e+02:3.2e+03
[truncated: 4,763 more rows]
