# Supplementary material for: Promoter-enhancer interactions identified from Hi-C data using probabilistic models and hierarchical topological domains
Source: Nat Commun. 2017 Dec 21;8:2237. doi: 10.1038/s41467-017-02386-3 (PMC5740158; doi:10.1038/s41467-017-02386-3)
Supplement: Supplementary file 5 — Supplementary Data 2 [file 41467_2017_2386_MOESM5_ESM.zip › pombo_NPC_NcoI.enh_1e-4.bed]

chr1	5850000	5900000	Atp6v1h:800Kb:3.4e-05:9.3e-07:3.6e+02:1.4e+03
chr1	5850000	5900000	Rgs20:800Kb:3.4e-05:9.3e-07:3.6e+02:1.4e+03
chr1	21100000	21150000	Efhc1:200Kb:4.2e-05:1.1e-06:5.5e+02:1.6e+03
chr1	23300000	23350000	Ogfrl1:-50Kb:1.8e-05:4.7e-07:1.5e+03:2.5e+03
chr1	25800000	25850000	Bai3:-50Kb:1.9e-06:4.7e-08:1.4e+03:2.6e+03
chr1	37600000	37650000	Mgat4a:50Kb:2.3e-06:5.8e-08:1.6e+03:2.6e+03
chr1	38100000	38150000	Eif5b:50Kb:6.9e-12:2.1e-13:1.4e+03:2.7e+03
chr1	38100000	38150000	Txndc9:50Kb:6.9e-12:2.1e-13:1.4e+03:2.7e+03
chr1	51700000	51750000	Myo1b:-250Kb:8e-06:2.1e-07:6.3e+02:1.7e+03
chr1	57450000	57500000	Kctd18:-550Kb:3.9e-14:1.1e-15:5.4e+02:2.2e+03
chr1	57450000	57500000	Sgol2:-550Kb:3.9e-14:1.1e-15:5.4e+02:2.2e+03
chr1	58000000	58050000	9430016H08Rik:550Kb:1.1e-14:3.3e-16:5.4e+02:2.2e+03
chr1	58000000	58050000	Tyw5:550Kb:1.1e-14:3.3e-16:5.4e+02:2.2e+03
chr1	59350000	59400000	Fzd7:-150Kb:2.3e-05:6.5e-07:9.3e+02:2e+03
chr1	59650000	59700000	Als2:400Kb:4.4e-07:1.2e-08:4.8e+02:1.8e+03
chr1	59900000	59950000	Fam117b:-50Kb:3.6e-06:8.9e-08:1.7e+03:2.8e+03
chr1	61950000	62000000	Nrp2:-750Kb:4.5e-07:1.4e-08:4e+02:1.3e+03
chr1	63350000	63400000	Zdbf2:50Kb:2.6e-05:6.9e-07:1.6e+03:2.3e+03
chr1	64600000	64650000	Creb1:50Kb:1e-05:3e-07:1.6e+03:2.6e+03
chr1	64750000	64800000	Akr1cl:-300Kb:8.3e-09:2.3e-10:7.2e+02:1.8e+03
chr1	64750000	64800000	Cryge:-300Kb:8.3e-09:2.3e-10:7.2e+02:1.8e+03
chr1	64950000	65000000	Fzd5:200Kb:8.6e-06:5e-07:8.6e+02:1.8e+03
chr1	65050000	65100000	Fzd5:300Kb:1.2e-07:3.5e-09:7.2e+02:1.8e+03
chr1	67100000	67150000	Lancl1:50Kb:7.6e-07:1.9e-08:0:1.1e+03
chr1	75350000	75400000	Asic4:-50Kb:7.7e-13:2e-14:2e+03:3.3e+03
chr1	75350000	75400000	Gmppa:-50Kb:7.7e-13:2e-14:2e+03:3.3e+03
chr1	75400000	75450000	Des:50Kb:7.8e-13:2e-14:2e+03:3.3e+03
chr1	75400000	75450000	Gm15179:50Kb:7.8e-13:2e-14:2e+03:3.3e+03
chr1	75400000	75450000	Speg:50Kb:7.8e-13:2e-14:2e+03:3.3e+03
chr1	78100000	78150000	Pax3:-50Kb:1.2e-10:6.8e-12:2e+03:3.6e+03
chr1	78200000	78250000	Pax3:50Kb:2.5e-11:7.1e-13:2e+03:3.7e+03
chr1	80350000	80400000	Fam124b:150Kb:9.4e-06:2.7e-07:8e+02:1.6e+03
chr1	84750000	84800000	Fbxo36:-50Kb:3.2e-05:8e-07:1.3e+03:2.4e+03
chr1	84750000	84800000	Trip12:-50Kb:3.2e-05:8e-07:1.3e+03:2.4e+03
chr1	84950000	85000000	A530032D15Rik:-150Kb:0:0:6.4e+02:3.3e+03
chr1	91950000	92000000	Cops8:-500Kb:0:0:3.7e+02:1.9e+03
chr1	92950000	93000000	Lrrfip1:100Kb:5.1e-07:1.5e-08:9.5e+02:1.9e+03
chr1	92950000	93000000	Rab17:100Kb:5.1e-07:1.5e-08:9.5e+02:1.9e+03
chr1	93300000	93350000	Per2:-50Kb:5.6e-06:1.5e-07:1.4e+03:2.2e+03
chr1	93300000	93350000	Traf3ip1:-50Kb:5.6e-06:1.5e-07:1.4e+03:2.2e+03
chr1	93350000	93400000	1700020N18Rik:50Kb:1.3e-06:3.3e-08:1.4e+03:2.2e+03
chr1	93350000	93400000	Hes6:50Kb:1.3e-06:3.3e-08:1.4e+03:2.2e+03
chr1	95650000	95700000	Gm9994:-150Kb:8.3e-05:4.4e-06:7.9e+02:2.6e+03
chr1	95700000	95750000	Gm9994:-100Kb:6.1e-06:1.6e-07:9.3e+02:3e+03
chr1	97550000	97600000	4930598F16Rik:-50Kb:1.1e-05:2.9e-07:1.5e+03:2.7e+03
chr1	97600000	97650000	St8sia4:50Kb:9.5e-06:2.7e-07:1.5e+03:2.7e+03
chr1	120650000	120700000	Gli2:-300Kb:3e-06:9.2e-08:7e+02:1.7e+03
chr1	123050000	123100000	En1:600Kb:1.8e-06:5.5e-08:3.6e+02:1.5e+03
chr1	129400000	129450000	Tmem163:-150Kb:2.6e-05:6.6e-07:9.2e+02:1.9e+03
chr1	132400000	132450000	Cd55:50Kb:1.1e-07:3.1e-09:2e+02:1.6e+03
chr1	132450000	132500000	Zp3r:-50Kb:4.5e-05:1.2e-06:1.6e+03:2.6e+03
chr1	133800000	133850000	Slc45a3:-50Kb:6.8e-07:1.8e-08:2e+03:3.1e+03
chr1	133850000	133900000	Nucks1:50Kb:2.5e-07:6.4e-09:2e+03:3.1e+03
chr1	134050000	134100000	Nuak2:-150Kb:6.5e-06:1.8e-07:1.1e+03:2.3e+03
chr1	134100000	134150000	Lemd1:50Kb:6.8e-06:3.8e-07:2e+03:3.1e+03
chr1	134100000	134150000	Mir135b:50Kb:6.8e-06:3.8e-07:2e+03:3.1e+03
chr1	134200000	134250000	Lemd1:150Kb:4.8e-06:1.4e-07:1.1e+03:2.3e+03
chr1	134200000	134250000	Mir135b:150Kb:4.8e-06:1.4e-07:1.1e+03:2.3e+03
chr1	135050000	135100000	Snrpe:-450Kb:8.3e-05:2.4e-06:4.7e+02:1.6e+03
chr1	136500000	136550000	Kdm5b:50Kb:3e-05:8.4e-07:1.8e+03:2.8e+03
chr1	155400000	155450000	C230024C17Rik:-150Kb:4.3e-08:2.4e-09:8.3e+02:2.1e+03
chr1	155400000	155450000	Rgs16:-150Kb:4.3e-08:2.4e-09:8.3e+02:2.1e+03
chr1	155400000	155450000	Rnasel:-150Kb:4.3e-08:2.4e-09:8.3e+02:2.1e+03
chr1	155500000	155550000	C230024C17Rik:-50Kb:9.1e-10:2.5e-11:1.6e+03:3e+03
chr1	155500000	155550000	Rgs16:-50Kb:9.1e-10:2.5e-11:1.6e+03:3e+03
chr1	155500000	155550000	Rnasel:-50Kb:9.1e-10:2.5e-11:1.6e+03:3e+03
chr1	155550000	155600000	Rgs8:50Kb:3.4e-10:9e-12:1.6e+03:3e+03
chr1	157900000	157950000	Fam163a:-200Kb:9.6e-05:4.9e-06:7.9e+02:1.9e+03
chr1	157950000	158000000	Fam163a:-150Kb:1.6e-07:4.2e-09:9e+02:2.4e+03
chr1	159200000	159250000	2810025M15Rik:-100Kb:1.3e-05:3.3e-07:1.1e+03:2e+03
chr1	159200000	159250000	BC026585:-150Kb:3.3e-05:8.6e-07:9e+02:1.8e+03
chr1	159200000	159250000	Rasal2:-100Kb:1.3e-05:3.3e-07:1.1e+03:2e+03
chr1	159250000	159300000	2810025M15Rik:-50Kb:2e-05:1e-06:1.5e+03:2.4e+03
chr1	159250000	159300000	Rasal2:-50Kb:2e-05:1e-06:1.5e+03:2.4e+03
chr1	160600000	160650000	Pappa2:-250Kb:3.1e-05:8.2e-07:6.2e+02:1.5e+03
chr1	162950000	163000000	4930469G21Rik:-100Kb:1.8e-09:4.8e-11:1.2e+03:2.4e+03
chr1	162950000	163000000	Ankrd45:-100Kb:1.8e-09:4.8e-11:1.2e+03:2.4e+03
chr1	162950000	163000000	Klhl20:-100Kb:1.8e-09:4.8e-11:1.2e+03:2.4e+03
chr1	163050000	163100000	Gas5:100Kb:9.5e-10:2.6e-11:1.2e+03:2.4e+03
chr1	163050000	163100000	Mir5117:100Kb:9.5e-10:2.6e-11:1.2e+03:2.4e+03
chr1	163050000	163100000	Snord47:100Kb:9.5e-10:2.6e-11:1.2e+03:2.4e+03
chr1	163050000	163100000	Zbtb37:100Kb:9.5e-10:2.6e-11:1.2e+03:2.4e+03
chr1	164200000	164250000	2810442N19Rik:300Kb:3.5e-06:9e-08:6.6e+02:1.9e+03
chr1	164200000	164250000	4930558K02Rik:300Kb:3.5e-06:9e-08:6.6e+02:1.9e+03
chr1	164950000	165000000	Fmo2:150Kb:3.5e-05:9.3e-07:9.4e+02:2.1e+03
chr1	167150000	167200000	Gpr161:-50Kb:6.5e-05:1.6e-06:1.4e+03:2.3e+03
chr1	167200000	167250000	Tiprl:50Kb:5e-05:1.3e-06:1.4e+03:2.3e+03
chr1	169550000	169600000	Mgst3:250Kb:9.6e-06:2.7e-07:7.4e+02:1.7e+03
chr1	171450000	171500000	1700084C01Rik:-400Kb:1.2e-05:3.4e-07:4.6e+02:1.7e+03
chr1	171450000	171500000	3110045C21Rik:-400Kb:1.2e-05:3.4e-07:4.6e+02:1.7e+03
chr1	171450000	171500000	Hsd17b7:-400Kb:1.2e-05:3.4e-07:4.6e+02:1.7e+03
chr1	171800000	171850000	Nuf2:350Kb:3.1e-05:2e-06:5e+02:1.5e+03
chr1	171850000	171900000	Nuf2:400Kb:1.5e-08:4.9e-10:4.6e+02:1.7e+03
chr1	173000000	173050000	Adamts4:-150Kb:1.2e-09:3.4e-11:1.4e+03:3.4e+03
chr1	173000000	173050000	Apoa2:-150Kb:1.2e-09:3.4e-11:1.4e+03:3.4e+03
chr1	173000000	173050000	B4galt3:-200Kb:7.2e-09:1.9e-10:9.7e+02:2.9e+03
chr1	173000000	173050000	Fcer1g:-150Kb:1.2e-09:3.4e-11:1.4e+03:3.4e+03
chr1	173000000	173050000	Ndufs2:-150Kb:1.2e-09:3.4e-11:1.4e+03:3.4e+03
chr1	173000000	173050000	Ppox:-200Kb:7.2e-09:1.9e-10:9.7e+02:2.9e+03
chr1	173000000	173050000	Tomm40l:-150Kb:1.2e-09:3.4e-11:1.4e+03:3.4e+03
chr1	173000000	173050000	Ufc1:-200Kb:7.2e-09:1.9e-10:9.7e+02:2.9e+03
chr1	173000000	173050000	Usp21:-200Kb:7.2e-09:1.9e-10:9.7e+02:2.9e+03
chr1	175400000	175450000	Pydc3:-200Kb:3e-06:7.8e-08:9.4e+02:3.2e+03
chr1	175450000	175500000	Pyhin1:-100Kb:0:0:1.5e+03:5.2e+03
chr1	175550000	175600000	BC094916:100Kb:0:0:1.5e+03:5.2e+03
chr1	175650000	175700000	Mnda:-150Kb:5.1e-07:1.3e-08:1.1e+03:3.5e+03
chr1	175650000	175700000	Mndal:-150Kb:5.1e-07:1.3e-08:1.1e+03:3.5e+03
chr1	175700000	175750000	Ifi203:-150Kb:1.6e-13:4e-15:1.1e+03:4.5e+03
chr1	175750000	175800000	Ifi203:-100Kb:2.6e-05:1.3e-06:1.5e+03:3.5e+03
chr1	175800000	175850000	AI607873:150Kb:7.1e-07:1.8e-08:1.1e+03:3.5e+03
chr1	175800000	175850000	Ifi204:150Kb:7.1e-07:1.8e-08:1.1e+03:3.5e+03
chr1	176200000	176250000	Mptx2:1000Kb:0:0:3.1e+02:4.6e+03
chr1	176200000	176250000	Olfr418-ps1:1000Kb:0:0:3.1e+02:4.6e+03
chr1	181650000	181700000	Ahctf1:-50Kb:0:0:1.9e+03:4.1e+03
chr1	183050000	183100000	Wdr26:-50Kb:1e-13:2.7e-15:1.8e+03:4e+03
chr1	183100000	183150000	Cnih4:50Kb:6.7e-14:1.8e-15:1.8e+03:4e+03
chr1	183100000	183150000	Nvl:50Kb:6.7e-14:1.8e-15:1.8e+03:4e+03
chr1	193650000	193700000	Traf5:-250Kb:8.9e-06:2.6e-07:8.8e+02:2e+03
chr10	7250000	7300000	A630066F11Rik:-100Kb:0:0:1e+03:3e+03
chr10	7250000	7300000	Ginm1:-250Kb:7.3e-07:2.3e-08:7e+02:1.8e+03
chr10	7250000	7300000	Nup43:-100Kb:0:0:1e+03:3e+03
chr10	7250000	7300000	Pcmt1:-100Kb:0:0:1e+03:3e+03
chr10	7250000	7300000	Ppil4:-250Kb:7.3e-07:2.3e-08:7e+02:1.8e+03
chr10	7950000	8000000	Mir5104:400Kb:3.2e-05:8.5e-07:4.5e+02:1.4e+03
chr10	7950000	8000000	Zc3h12d:400Kb:3.2e-05:8.5e-07:4.5e+02:1.4e+03
chr10	10100000	10150000	Rab32:-150Kb:8.9e-05:2.4e-06:8.4e+02:1.7e+03
chr10	10900000	10950000	Fbxo30:-100Kb:2.1e-07:5.5e-09:7.4e+02:1.8e+03
chr10	12400000	12450000	Sf3b5:-300Kb:3.7e-05:1.1e-06:4.9e+02:1.5e+03
chr10	13100000	13150000	Plagl1:300Kb:3.6e-05:2.1e-06:5.8e+02:1.5e+03
chr10	13150000	13200000	Plagl1:350Kb:3.6e-05:1.6e-06:5.4e+02:1.5e+03
chr10	13150000	13200000	Sf3b5:450Kb:9.3e-05:5.7e-06:4.7e+02:1.4e+03
chr10	19000000	19050000	Olig3:-50Kb:1.7e-05:4.4e-07:1.6e+03:2.7e+03
chr10	20050000	20100000	Ahi1:-600Kb:2.8e-08:7.5e-10:5.7e+02:1.7e+03
chr10	20650000	20700000	Mtfr2:600Kb:4.1e-08:1.3e-09:5.7e+02:1.7e+03
chr10	24050000	24100000	Ctgf:-250Kb:5.2e-09:1.5e-10:7e+02:2.3e+03
chr10	24100000	24150000	Ctgf:-200Kb:4.1e-05:2.4e-06:7.9e+02:2e+03
chr10	29850000	29900000	Cenpw:-50Kb:1.5e-12:4.3e-14:1.6e+03:3.2e+03
chr10	30550000	30600000	Hddc2:-450Kb:8.3e-05:3.7e-06:4e+02:1.1e+03
chr10	30600000	30650000	Hddc2:-400Kb:8.3e-05:5.1e-06:4.3e+02:1.2e+03
chr10	39700000	39750000	Gtf3c6:-250Kb:3.7e-06:2.2e-07:6.8e+02:1.6e+03
chr10	39700000	39750000	Rpf2:-250Kb:3.7e-06:2.2e-07:6.8e+02:1.6e+03
chr10	39950000	40000000	AI317395:250Kb:9e-05:2.3e-06:6.8e+02:1.6e+03
chr10	39950000	40000000	BC021785:250Kb:9e-05:2.3e-06:6.8e+02:1.6e+03
chr10	40200000	40250000	Gtf3c6:250Kb:1.5e-10:4.6e-12:6.8e+02:1.9e+03
chr10	40200000	40250000	Rpf2:250Kb:1.5e-10:4.6e-12:6.8e+02:1.9e+03
chr10	40250000	40300000	Gtf3c6:300Kb:1.1e-05:9.8e-07:4.4e+02:1.3e+03
chr10	40250000	40300000	Rpf2:300Kb:1.1e-05:9.8e-07:4.4e+02:1.3e+03
chr10	40700000	40750000	Fig4:-300Kb:1.6e-06:4.5e-08:6.5e+02:1.6e+03
chr10	42000000	42050000	Sec63:-450Kb:2.2e-09:5.4e-11:5.3e+02:1.8e+03
chr10	49550000	49600000	Grik2:50Kb:3.2e-05:9.6e-07:1.5e+03:2.5e+03
chr10	53050000	53100000	Gm20597:-150Kb:1.3e-05:3.3e-07:8.5e+02:1.7e+03
chr10	58800000	58850000	Pla2g12b:-50Kb:5.9e-05:1.5e-06:1.4e+03:2.3e+03
chr10	59350000	59400000	Ddit4:-50Kb:0:0:1.6e+03:3.4e+03
chr10	61700000	61750000	Hkdc1:-150Kb:6.3e-06:1.7e-07:9.3e+02:1.8e+03
chr10	61850000	61900000	Tacr2:150Kb:2.7e-06:7.3e-08:9.3e+02:1.8e+03
chr10	61950000	62000000	2510003E04Rik:-50Kb:2.1e-06:5.5e-08:2.2e+03:3.2e+03
chr10	62000000	62050000	Srgn:50Kb:1.1e-06:2.8e-08:2.2e+03:3.2e+03
chr10	62900000	62950000	Ctnna3:50Kb:4.8e-10:1.3e-11:79:1.4e+03
chr10	79600000	79650000	2310011J03Rik:-150Kb:1.6e-09:9.9e-11:62:2.1e+03
chr10	79600000	79650000	Apc2:-150Kb:1.6e-09:9.9e-11:62:2.1e+03
chr10	79600000	79650000	Dazap1:-100Kb:6.1e-07:5.4e-08:1.8e+03:3.6e+03
chr10	79600000	79650000	Gamt:-100Kb:6.1e-07:5.4e-08:1.8e+03:3.6e+03
chr10	79600000	79650000	Ndufs7:-100Kb:6.1e-07:5.4e-08:1.8e+03:3.6e+03
chr10	79600000	79650000	Pcsk4:-150Kb:1.6e-09:9.9e-11:62:2.1e+03
chr10	79600000	79650000	Reep6:-150Kb:1.6e-09:9.9e-11:62:2.1e+03
chr10	79600000	79650000	Rps15:-150Kb:1.6e-09:9.9e-11:62:2.1e+03
chr10	79650000	79700000	2310011J03Rik:-100Kb:3.5e-05:3.1e-06:88:1.6e+03
chr10	79650000	79700000	Adamtsl5:-150Kb:1.6e-05:8.4e-07:62:1.6e+03
chr10	79650000	79700000	Apc2:-100Kb:3.5e-05:3.1e-06:88:1.6e+03
chr10	79650000	79700000	Pcsk4:-100Kb:3.5e-05:3.1e-06:88:1.6e+03
chr10	79650000	79700000	Plk5:-150Kb:1.6e-05:8.4e-07:62:1.6e+03
chr10	79650000	79700000	Reep6:-100Kb:3.5e-05:3.1e-06:88:1.6e+03
chr10	79650000	79700000	Rps15:-100Kb:3.5e-05:3.1e-06:88:1.6e+03
chr10	79700000	79750000	1600002K03Rik:100Kb:5.5e-07:4e-08:1.8e+03:3.6e+03
chr10	79700000	79750000	2310011J03Rik:-50Kb:0:0:1.6e+02:3.3e+03
chr10	79700000	79750000	Adamtsl5:-100Kb:3.1e-08:8.4e-10:88:2e+03
chr10	79700000	79750000	Apc2:-50Kb:0:0:1.6e+02:3.3e+03
chr10	79700000	79750000	Atp5d:100Kb:5.5e-07:4e-08:1.8e+03:3.6e+03
chr10	79700000	79750000	Cirbp:100Kb:5.5e-07:4e-08:1.8e+03:3.6e+03
chr10	79700000	79750000	Dos:100Kb:5.5e-07:4e-08:1.8e+03:3.6e+03
chr10	79700000	79750000	Efna2:100Kb:5.5e-07:4e-08:1.8e+03:3.6e+03
chr10	79700000	79750000	Midn:100Kb:5.5e-07:4e-08:1.8e+03:3.6e+03
chr10	79700000	79750000	Pcsk4:-50Kb:0:0:1.6e+02:3.3e+03
chr10	79700000	79750000	Plk5:-100Kb:3.1e-08:8.4e-10:88:2e+03
chr10	79700000	79750000	Reep6:-50Kb:0:0:1.6e+02:3.3e+03
chr10	79700000	79750000	Rps15:-50Kb:0:0:1.6e+02:3.3e+03
chr10	79750000	79800000	1600002K03Rik:150Kb:1.4e-09:5.2e-11:62:2.1e+03
chr10	79750000	79800000	Atp5d:150Kb:1.4e-09:5.2e-11:62:2.1e+03
chr10	79750000	79800000	Cirbp:150Kb:1.4e-09:5.2e-11:62:2.1e+03
chr10	79750000	79800000	Dazap1:50Kb:0:0:1.6e+02:3.3e+03
chr10	79750000	79800000	Dos:150Kb:1.4e-09:5.2e-11:62:2.1e+03
chr10	79750000	79800000	Efna2:150Kb:1.4e-09:5.2e-11:62:2.1e+03
chr10	79750000	79800000	Gamt:50Kb:0:0:1.6e+02:3.3e+03
chr10	79750000	79800000	Midn:150Kb:1.4e-09:5.2e-11:62:2.1e+03
chr10	79750000	79800000	Mum1:100Kb:4.9e-05:2.7e-06:88:1.6e+03
chr10	79750000	79800000	Ndufs7:50Kb:0:0:1.6e+02:3.3e+03
chr10	79800000	79850000	Dazap1:100Kb:1.8e-08:1.1e-09:88:2e+03
chr10	79800000	79850000	Gamt:100Kb:1.8e-08:1.1e-09:88:2e+03
chr10	79800000	79850000	Mum1:150Kb:3.4e-05:9.4e-07:62:1.6e+03
chr10	79800000	79850000	Ndufs7:100Kb:1.8e-08:1.1e-09:88:2e+03
chr10	81050000	81100000	Aes:50Kb:6.3e-10:1.7e-11:1.2e+03:3.4e+03
chr10	81050000	81100000	Gna11:50Kb:6.3e-10:1.7e-11:1.2e+03:3.4e+03
chr10	81050000	81100000	Tle2:50Kb:6.3e-10:1.7e-11:1.2e+03:3.4e+03
chr10	85900000	85950000	Timp3:150Kb:2.7e-05:7.5e-07:7.5e+02:1.7e+03
chr10	86850000	86900000	1700113H08Rik:350Kb:1.4e-08:4.2e-10:5.7e+02:1.9e+03
chr10	88900000	88950000	Scyl2:-200Kb:5.5e-06:1.4e-07:7.6e+02:1.7e+03
chr10	88900000	88950000	Slc17a8:-150Kb:6.7e-07:1.7e-08:8.9e+02:1.9e+03
chr10	89050000	89100000	Gas2l3:150Kb:5.2e-07:1.4e-08:8.9e+02:1.9e+03
chr10	89100000	89150000	Gas2l3:200Kb:1.1e-06:5.9e-08:7.6e+02:1.7e+03
chr10	93050000	93100000	Usp44:-200Kb:2e-09:5.7e-11:8.4e+02:2e+03
chr10	93250000	93300000	4933408J17Rik:200Kb:5.8e-09:1.5e-10:8.4e+02:2e+03
chr10	93250000	93300000	Snrpf:200Kb:5.8e-09:1.5e-10:8.4e+02:2e+03
chr10	95150000	95200000	Mir3058:150Kb:2.4e-07:7.4e-09:8.3e+02:1.9e+03
chr10	95150000	95200000	Nudt4:150Kb:2.4e-07:7.4e-09:8.3e+02:1.9e+03
chr10	95300000	95350000	Mir3058:300Kb:8.7e-06:5.4e-07:7.2e+02:1.6e+03
chr10	95300000	95350000	Nudt4:300Kb:8.7e-06:5.4e-07:7.2e+02:1.6e+03
chr10	96800000	96850000	Epyc:-300Kb:4.4e-06:1.1e-07:7.3e+02:1.9e+03
chr10	98600000	98650000	Gm20110:-450Kb:2.5e-06:7e-08:5.3e+02:2.1e+03
chr10	106850000	106900000	Ptprq:-300Kb:6.6e-06:1.9e-07:7.3e+02:1.8e+03
chr10	111350000	111400000	Gm5176:450Kb:2.1e-09:5.9e-11:5.3e+02:2.7e+03
chr10	111350000	111400000	Nap1l1:450Kb:2.1e-09:5.9e-11:5.3e+02:2.7e+03
chr10	111350000	111400000	Phlda1:450Kb:2.1e-09:5.9e-11:5.3e+02:2.7e+03
chr10	111550000	111600000	Glipr1l1:100Kb:4.1e-05:1e-06:1.2e+03:2.9e+03
chr10	114750000	114800000	Thap2:-50Kb:2e-05:5.7e-07:1.7e+03:2.8e+03
chr10	114750000	114800000	Zfc3h1:-50Kb:2e-05:5.7e-07:1.7e+03:2.8e+03
chr10	114800000	114850000	Rab21:50Kb:2e-05:5.9e-07:1.7e+03:2.8e+03
chr10	114800000	114850000	Tmem19:50Kb:2e-05:5.9e-07:1.7e+03:2.8e+03
chr10	116850000	116900000	Mdm2:-250Kb:2e-06:5.4e-08:8.1e+02:2.4e+03
chr10	117150000	117200000	Nup107:-50Kb:4.8e-07:1.4e-08:1.9e+03:3.6e+03
chr10	117200000	117250000	Slc35e3:50Kb:5e-07:1.4e-08:1.9e+03:3.6e+03
chr10	117600000	117650000	Iltifb:-100Kb:1.3e-05:7e-07:1.2e+03:2.5e+03
chr10	117650000	117700000	Iltifb:-50Kb:0:0:1.9e+03:4.5e+03
chr10	117700000	117750000	Il22:100Kb:2.4e-05:6.3e-07:1.2e+03:2.5e+03
chr10	119650000	119700000	Msrb3:-650Kb:7.1e-05:1.8e-06:3.7e+02:1.9e+03
chr10	120300000	120350000	Llph:650Kb:4.3e-05:1.3e-06:3.7e+02:1.9e+03
chr10	121200000	121250000	Srgap1:-250Kb:4.5e-08:1.3e-09:6.2e+02:2e+03
chr10	121450000	121500000	BC048403:300Kb:9.7e-05:2.5e-06:5.5e+02:1.5e+03
chr10	121950000	122000000	Gm9079:450Kb:2.4e-06:7.6e-08:4.2e+02:1.6e+03
chr10	121950000	122000000	Tmem5:450Kb:2.4e-06:7.6e-08:4.2e+02:1.6e+03
chr10	126300000	126350000	Avil:-100Kb:1e-09:8.4e-11:0:2e+03
chr10	126300000	126350000	Ctdsp2:-100Kb:1e-09:8.4e-11:0:2e+03
chr10	126300000	126350000	Cyp27b1:-150Kb:3.7e-05:2.9e-06:0:1.4e+03
chr10	126300000	126350000	LOC100504608:-150Kb:3.7e-05:2.9e-06:0:1.4e+03
chr10	126300000	126350000	March9:-150Kb:3.7e-05:2.9e-06:0:1.4e+03
chr10	126300000	126350000	Mettl1:-150Kb:3.7e-05:2.9e-06:0:1.4e+03
chr10	126300000	126350000	Mir26a-2:-100Kb:1e-09:8.4e-11:0:2e+03
chr10	126300000	126350000	Mir546:-100Kb:1e-09:8.4e-11:0:2e+03
chr10	126300000	126350000	Tsfm:-150Kb:3.7e-05:2.9e-06:0:1.4e+03
chr10	126350000	126400000	Avil:-50Kb:0:0:0:3.4e+03
chr10	126350000	126400000	Ctdsp2:-50Kb:0:0:0:3.4e+03
chr10	126350000	126400000	Cyp27b1:-100Kb:6.3e-12:3.4e-13:0:2.3e+03
chr10	126350000	126400000	LOC100504608:-100Kb:6.3e-12:3.4e-13:0:2.3e+03
chr10	126350000	126400000	March9:-100Kb:6.3e-12:3.4e-13:0:2.3e+03
chr10	126350000	126400000	Mettl1:-100Kb:6.3e-12:3.4e-13:0:2.3e+03
chr10	126350000	126400000	Mir26a-2:-50Kb:0:0:0:3.4e+03
chr10	126350000	126400000	Mir546:-50Kb:0:0:0:3.4e+03
chr10	126350000	126400000	Tsfm:-100Kb:6.3e-12:3.4e-13:0:2.3e+03
chr10	126350000	126400000	Xrcc6bp1:50Kb:8.3e-07:4.5e-08:0:1.7e+03
chr10	126400000	126450000	Cyp27b1:-50Kb:0:0:0:3.8e+03
chr10	126400000	126450000	LOC100504608:-50Kb:0:0:0:3.8e+03
chr10	126400000	126450000	March9:-50Kb:0:0:0:3.8e+03
chr10	126400000	126450000	Mettl1:-50Kb:0:0:0:3.8e+03
chr10	126400000	126450000	Tsfm:-50Kb:0:0:0:3.8e+03
chr10	126400000	126450000	Xrcc6bp1:100Kb:3e-09:8.1e-11:0:2e+03
chr10	126450000	126500000	Avil:50Kb:0:0:0:3.8e+03
chr10	126450000	126500000	Ctdsp2:50Kb:0:0:0:3.8e+03
chr10	126450000	126500000	Mir26a-2:50Kb:0:0:0:3.8e+03
chr10	126450000	126500000	Mir546:50Kb:0:0:0:3.8e+03
chr10	126450000	126500000	Xrcc6bp1:150Kb:3.1e-05:2.5e-06:0:1.4e+03
chr10	127500000	127550000	Gls2:-100Kb:6.8e-06:3.9e-07:1.7e+03:3e+03
chr10	127500000	127550000	Rbms2:-100Kb:6.8e-06:3.9e-07:1.7e+03:3e+03
chr10	127500000	127550000	Spryd4:-100Kb:6.8e-06:3.9e-07:1.7e+03:3e+03
chr10	127550000	127600000	Gls2:-50Kb:2e-06:5.7e-08:2.8e+03:4.1e+03
chr10	127550000	127600000	Rbms2:-50Kb:2e-06:5.7e-08:2.8e+03:4.1e+03
chr10	127550000	127600000	Spryd4:-50Kb:2e-06:5.7e-08:2.8e+03:4.1e+03
chr10	127600000	127650000	Atp5b:100Kb:1.9e-05:5.1e-07:1.7e+03:3e+03
chr10	127600000	127650000	Baz2a:100Kb:1.9e-05:5.1e-07:1.7e+03:3e+03
chr10	127600000	127650000	Mir677:100Kb:1.9e-05:5.1e-07:1.7e+03:3e+03
chr10	127800000	127850000	Esyt1:-150Kb:9.6e-05:5.2e-06:1.3e+03:2.5e+03
chr10	127800000	127850000	Rpl41:-150Kb:9.6e-05:5.2e-06:1.3e+03:2.5e+03
chr10	127800000	127850000	Zc3h10:-150Kb:9.6e-05:5.2e-06:1.3e+03:2.5e+03
chr10	127900000	127950000	Esyt1:-50Kb:9.6e-05:2.7e-06:2.8e+03:4e+03
chr10	127900000	127950000	Rpl41:-50Kb:9.6e-05:2.7e-06:2.8e+03:4e+03
chr10	127900000	127950000	Zc3h10:-50Kb:9.6e-05:2.7e-06:2.8e+03:4e+03
chr10	127950000	128000000	Ankrd52:150Kb:8.1e-05:2.1e-06:1.3e+03:2.5e+03
chr10	127950000	128000000	Coq10a:150Kb:8.1e-05:2.1e-06:1.3e+03:2.5e+03
chr10	127950000	128000000	Myl6:50Kb:8.2e-05:2.1e-06:2.8e+03:4e+03
chr10	127950000	128000000	Myl6b:50Kb:8.2e-05:2.1e-06:2.8e+03:4e+03
chr10	127950000	128000000	Nabp2:150Kb:8.1e-05:2.1e-06:1.3e+03:2.5e+03
chr10	127950000	128000000	Rnf41:150Kb:8.1e-05:2.1e-06:1.3e+03:2.5e+03
chr10	127950000	128000000	Slc39a5:150Kb:8.1e-05:2.1e-06:1.3e+03:2.5e+03
chr11	3100000	3150000	Drg1:-50Kb:0:0:2.2e+03:4.3e+03
chr11	3100000	3150000	Patz1:-50Kb:0:0:2.2e+03:4.3e+03
chr11	3150000	3200000	Eif4enif1:50Kb:0:0:2.2e+03:4.3e+03
chr11	3150000	3200000	Gm11944:-50Kb:2.5e-12:6.6e-14:2.2e+03:3.3e+03
chr11	3150000	3200000	Pik3ip1:-50Kb:2.5e-12:6.6e-14:2.2e+03:3.3e+03
chr11	3200000	3250000	Drg1:50Kb:6.3e-13:3.8e-14:2.2e+03:3.3e+03
chr11	3200000	3250000	Patz1:50Kb:6.3e-13:3.8e-14:2.2e+03:3.3e+03
chr11	5300000	5350000	Kremen1:150Kb:1.4e-05:7.9e-07:9.3e+02:2e+03
chr11	5350000	5400000	Kremen1:200Kb:9.7e-07:2.8e-08:7.9e+02:2e+03
chr11	11650000	11700000	4930415F15Rik:300Kb:3.6e-07:9.2e-09:6e+02:1.8e+03
chr11	11650000	11700000	Zpbp:300Kb:3.6e-07:9.2e-09:6e+02:1.8e+03
chr11	11700000	11750000	1700042O10Rik:-50Kb:2.8e-09:7.1e-11:1.7e+03:3.2e+03
chr11	11700000	11750000	Ddc:-50Kb:2.8e-09:7.1e-11:1.7e+03:3.2e+03
chr11	11750000	11800000	Fignl1:50Kb:2.8e-09:8.4e-11:1.7e+03:3.2e+03
chr11	11800000	11850000	Fignl1:100Kb:8.5e-05:7.5e-06:1.1e+03:2.1e+03
chr11	11850000	11900000	Fignl1:150Kb:2.9e-07:1.7e-08:9e+02:2.2e+03
chr11	29400000	29450000	Rtn4:-150Kb:2.6e-05:6.8e-07:8.2e+02:1.8e+03
chr11	29550000	29600000	1700034F02Rik:150Kb:2.4e-05:7e-07:8.2e+02:1.8e+03
chr11	29550000	29600000	Mtif2:150Kb:2.4e-05:7e-07:8.2e+02:1.8e+03
chr11	29550000	29600000	Prorsd1:150Kb:2.4e-05:7e-07:8.2e+02:1.8e+03
chr11	29550000	29600000	Rps27a:150Kb:2.4e-05:7e-07:8.2e+02:1.8e+03
chr11	31800000	31850000	Bod1:250Kb:4.8e-07:1.4e-08:5.9e+02:1.6e+03
chr11	32050000	32100000	Hbq1a:-150Kb:3.2e-09:8.2e-11:9.1e+02:2.1e+03
chr11	32050000	32100000	Sh3pxd2b:-150Kb:3.2e-09:8.2e-11:9.1e+02:2.1e+03
chr11	32600000	32650000	Fbxw11:100Kb:6.6e-09:1.8e-10:9.5e+02:2.1e+03
chr11	42050000	42100000	Gabra6:-50Kb:1.1e-05:2.9e-07:1.4e+03:2.5e+03
chr11	42150000	42200000	Gabrb2:-50Kb:5.2e-05:1.4e-06:1.4e+03:2.4e+03
chr11	53100000	53150000	Gdf9:-100Kb:5.4e-05:3.2e-06:1.1e+03:1.9e+03
chr11	53100000	53150000	Leap2:-100Kb:5.4e-05:3.2e-06:1.1e+03:1.9e+03
chr11	53100000	53150000	Uqcrq:-100Kb:5.4e-05:3.2e-06:1.1e+03:1.9e+03
chr11	53150000	53200000	Gdf9:-50Kb:9.2e-08:2.7e-09:1.6e+03:2.7e+03
chr11	53150000	53200000	Leap2:-50Kb:9.2e-08:2.7e-09:1.6e+03:2.7e+03
chr11	53150000	53200000	Uqcrq:-50Kb:9.2e-08:2.7e-09:1.6e+03:2.7e+03
chr11	54500000	54550000	Hint1:-150Kb:3.2e-10:9.6e-12:8.8e+02:2e+03
chr11	54500000	54550000	Lyrm7:-150Kb:3.2e-10:9.6e-12:8.8e+02:2e+03
chr11	54550000	54600000	Hint1:-100Kb:2.3e-07:1.4e-08:1.1e+03:2e+03
chr11	54550000	54600000	Lyrm7:-100Kb:2.3e-07:1.4e-08:1.1e+03:2e+03
chr11	54600000	54650000	Hint1:-50Kb:1.1e-05:1e-06:1.7e+03:2.4e+03
chr11	54600000	54650000	Lyrm7:-50Kb:1.1e-05:1e-06:1.7e+03:2.4e+03
chr11	54650000	54700000	Cdc42se2:50Kb:8.3e-05:2.2e-06:1.7e+03:2.4e+03
chr11	54650000	54700000	Gm12228:50Kb:8.3e-05:2.2e-06:1.7e+03:2.4e+03
chr11	57300000	57350000	Hand1:-300Kb:2.2e-08:6.7e-10:7.1e+02:1.8e+03
chr11	57300000	57350000	Sap30l:-300Kb:2.2e-08:6.7e-10:7.1e+02:1.8e+03
chr11	57500000	57550000	Galnt10:50Kb:6.6e-08:1.6e-09:1.8e+03:2.9e+03
chr11	57600000	57650000	Fam114a2:300Kb:1.2e-08:3.4e-10:7.1e+02:1.8e+03
chr11	57600000	57650000	Mfap3:300Kb:1.2e-08:3.4e-10:7.1e+02:1.8e+03
chr11	60350000	60400000	Flii:-150Kb:7.4e-05:1.9e-06:8.5e+02:2.2e+03
chr11	60350000	60400000	Llgl1:-150Kb:7.4e-05:1.9e-06:8.5e+02:2.2e+03
chr11	60350000	60400000	Mir5100:-150Kb:7.4e-05:1.9e-06:8.5e+02:2.2e+03
chr11	60350000	60400000	Smcr7:-150Kb:7.4e-05:1.9e-06:8.5e+02:2.2e+03
chr11	60450000	60500000	Alkbh5:100Kb:0:0:1.1e+03:4.7e+03
chr11	60500000	60550000	Alkbh5:150Kb:4e-05:2.2e-06:8.5e+02:2.2e+03
chr11	62400000	62450000	Fam211a:-50Kb:1.4e-05:3.4e-07:1.9e+03:3e+03
chr11	62400000	62450000	Mmgt2:-50Kb:1.4e-05:3.4e-07:1.9e+03:3e+03
chr11	62450000	62500000	2410006H16Rik:50Kb:1.2e-05:3e-07:1.9e+03:3e+03
chr11	62450000	62500000	Snord49a:50Kb:1.2e-05:3e-07:1.9e+03:3e+03
chr11	62450000	62500000	Snord49b:50Kb:1.2e-05:3e-07:1.9e+03:3e+03
chr11	62450000	62500000	Snord65:50Kb:1.2e-05:3e-07:1.9e+03:3e+03
chr11	67000000	67050000	Myh4:-50Kb:9.8e-06:2.6e-07:1.5e+03:2.3e+03
chr11	67000000	67050000	Myh8:-50Kb:9.8e-06:2.6e-07:1.5e+03:2.3e+03
chr11	67050000	67100000	Myh1:50Kb:7.4e-06:2e-07:1.5e+03:2.3e+03
chr11	67150000	67200000	2310065F04Rik:250Kb:3.5e-07:1e-08:6e+02:1.6e+03
chr11	68850000	68900000	Aloxe3:-50Kb:4.7e-13:1.2e-14:3e+03:5.7e+03
chr11	68850000	68900000	Hes7:-50Kb:4.7e-13:1.2e-14:3e+03:5.7e+03
chr11	68850000	68900000	Per1:-50Kb:4.7e-13:1.2e-14:3e+03:5.7e+03
chr11	68850000	68900000	Vamp2:-50Kb:4.7e-13:1.2e-14:3e+03:5.7e+03
chr11	68900000	68950000	2310047M10Rik:50Kb:3.8e-13:9.5e-15:3e+03:5.7e+03
chr11	68900000	68950000	Aurkb:50Kb:3.8e-13:9.5e-15:3e+03:5.7e+03
chr11	68900000	68950000	Tmem107:50Kb:3.8e-13:9.5e-15:3e+03:5.7e+03
chr11	69050000	69100000	Cyb5d1:-150Kb:8e-08:2.5e-09:1.7e+03:3.8e+03
chr11	69050000	69100000	Kdm6b:-150Kb:8e-08:2.5e-09:1.7e+03:3.8e+03
chr11	69050000	69100000	Lsmd1:-150Kb:8e-08:2.5e-09:1.7e+03:3.8e+03
chr11	69050000	69100000	Tmem88:-150Kb:8e-08:2.5e-09:1.7e+03:3.8e+03
chr11	69200000	69250000	Gucy2e:150Kb:9.2e-08:2.5e-09:1.7e+03:3.8e+03
chr11	69750000	69800000	Acadvl:-50Kb:8.1e-05:2.3e-06:2e+03:3.7e+03
chr11	69750000	69800000	Dlg4:-50Kb:8.1e-05:2.3e-06:2e+03:3.7e+03
chr11	69750000	69800000	Dvl2:-50Kb:8.1e-05:2.3e-06:2e+03:3.7e+03
chr11	69750000	69800000	Gabarap:-50Kb:8.1e-05:2.3e-06:2e+03:3.7e+03
chr11	69750000	69800000	Mir324:-50Kb:8.1e-05:2.3e-06:2e+03:3.7e+03
chr11	69750000	69800000	Phf23:-50Kb:8.1e-05:2.3e-06:2e+03:3.7e+03
chr11	69800000	69850000	Cldn7:50Kb:8.8e-05:2.6e-06:2e+03:3.7e+03
chr11	69800000	69850000	Ctdnep1:50Kb:8.8e-05:2.6e-06:2e+03:3.7e+03
chr11	69800000	69850000	Elp5:50Kb:8.8e-05:2.6e-06:2e+03:3.7e+03
chr11	69800000	69850000	Slc2a4:50Kb:8.8e-05:2.6e-06:2e+03:3.7e+03
chr11	70900000	70950000	Nlrp1c-ps:-150Kb:6.4e-15:3.3e-16:8.7e+02:5.6e+03
chr11	70950000	71000000	Nlrp1b:-50Kb:8e-10:4e-11:1.7e+03:5.6e+03
chr11	70950000	71000000	Nlrp1c-ps:-100Kb:3.5e-11:2.7e-12:1.1e+03:5.2e+03
chr11	71000000	71050000	Nlrp1a:50Kb:7.8e-10:3.9e-11:1.7e+03:5.6e+03
chr11	71000000	71050000	Nlrp1c-ps:-50Kb:0:0:1.7e+03:8.7e+03
chr11	71050000	71100000	Nlrp1a:100Kb:1e-10:2.5e-12:1.1e+03:5.2e+03
chr11	71050000	71100000	Nlrp1b:50Kb:0:0:1.7e+03:8.7e+03
chr11	72500000	72550000	Spns3:150Kb:6.1e-05:1.8e-06:8.8e+02:1.6e+03
chr11	76050000	76100000	Nxn:-150Kb:2.8e-08:8e-10:9.4e+02:2.2e+03
chr11	76050000	76100000	Timm22:-150Kb:2.8e-08:8e-10:9.4e+02:2.2e+03
chr11	76150000	76200000	Glod4:100Kb:2.6e-05:1.4e-06:1.2e+03:2.2e+03
chr11	76150000	76200000	Rnmtl1:100Kb:2.6e-05:1.4e-06:1.2e+03:2.2e+03
chr11	76200000	76250000	Glod4:150Kb:5.6e-09:1.5e-10:9.4e+02:2.2e+03
chr11	76200000	76250000	Rnmtl1:150Kb:5.6e-09:1.5e-10:9.4e+02:2.2e+03
chr11	77800000	77850000	Nek8:-150Kb:8.6e-05:6.9e-06:1.1e+03:2.2e+03
chr11	77800000	77850000	Rpl23a:-150Kb:8.6e-05:6.9e-06:1.1e+03:2.2e+03
chr11	77800000	77850000	Snord42a:-150Kb:8.6e-05:6.9e-06:1.1e+03:2.2e+03
chr11	77800000	77850000	Snord42b:-150Kb:8.6e-05:6.9e-06:1.1e+03:2.2e+03
chr11	77800000	77850000	Snord4a:-150Kb:8.6e-05:6.9e-06:1.1e+03:2.2e+03
chr11	77800000	77850000	Tlcd1:-150Kb:8.6e-05:6.9e-06:1.1e+03:2.2e+03
chr11	77800000	77850000	Traf4:-150Kb:8.6e-05:6.9e-06:1.1e+03:2.2e+03
chr11	77850000	77900000	Nek8:-100Kb:3.5e-11:9.5e-13:1.4e+03:3.2e+03
chr11	77850000	77900000	Rpl23a:-100Kb:3.5e-11:9.5e-13:1.4e+03:3.2e+03
chr11	77850000	77900000	Snord42a:-100Kb:3.5e-11:9.5e-13:1.4e+03:3.2e+03
chr11	77850000	77900000	Snord42b:-100Kb:3.5e-11:9.5e-13:1.4e+03:3.2e+03
chr11	77850000	77900000	Snord4a:-100Kb:3.5e-11:9.5e-13:1.4e+03:3.2e+03
chr11	77850000	77900000	Tlcd1:-100Kb:3.5e-11:9.5e-13:1.4e+03:3.2e+03
chr11	77850000	77900000	Traf4:-100Kb:3.5e-11:9.5e-13:1.4e+03:3.2e+03
chr11	77900000	77950000	Nek8:-50Kb:7.4e-10:4e-11:2.2e+03:3.8e+03
chr11	77900000	77950000	Rpl23a:-50Kb:7.4e-10:4e-11:2.2e+03:3.8e+03
chr11	77900000	77950000	Snord42a:-50Kb:7.4e-10:4e-11:2.2e+03:3.8e+03
chr11	77900000	77950000	Snord42b:-50Kb:7.4e-10:4e-11:2.2e+03:3.8e+03
chr11	77900000	77950000	Snord4a:-50Kb:7.4e-10:4e-11:2.2e+03:3.8e+03
chr11	77900000	77950000	Tlcd1:-50Kb:7.4e-10:4e-11:2.2e+03:3.8e+03
chr11	77900000	77950000	Traf4:-50Kb:7.4e-10:4e-11:2.2e+03:3.8e+03
chr11	77950000	78000000	Eral1:100Kb:5.6e-11:1.5e-12:1.4e+03:3.2e+03
chr11	77950000	78000000	Fam222b:50Kb:1.8e-09:4.8e-11:2.2e+03:3.8e+03
chr11	77950000	78000000	Flot2:100Kb:5.6e-11:1.5e-12:1.4e+03:3.2e+03
chr11	77950000	78000000	Mir144:100Kb:5.6e-11:1.5e-12:1.4e+03:3.2e+03
chr11	77950000	78000000	Mir451:100Kb:5.6e-11:1.5e-12:1.4e+03:3.2e+03
chr11	78000000	78050000	2610507B11Rik:-50Kb:4.1e-12:1.2e-13:2.2e+03:4e+03
chr11	78000000	78050000	Aldoc:-100Kb:1.5e-07:4.1e-09:1.1e+03:2.6e+03
chr11	78000000	78050000	Pigs:-100Kb:1.5e-07:4.1e-09:1.1e+03:2.6e+03
chr11	78000000	78050000	Sdf2:-50Kb:4.1e-12:1.2e-13:2.2e+03:4e+03
chr11	78000000	78050000	Spag5:-100Kb:1.5e-07:4.1e-09:1.1e+03:2.6e+03
chr11	78000000	78050000	Supt6:-50Kb:4.1e-12:1.2e-13:2.2e+03:4e+03
chr11	78050000	78100000	Proca1:50Kb:3.5e-12:9.6e-14:2.2e+03:4e+03
chr11	78050000	78100000	Rab34:50Kb:3.5e-12:9.6e-14:2.2e+03:4e+03
chr11	78100000	78150000	Proca1:100Kb:8.3e-08:4.6e-09:1.1e+03:2.6e+03
chr11	78100000	78150000	Rab34:100Kb:8.3e-08:4.6e-09:1.1e+03:2.6e+03
chr11	81800000	81850000	Ccl1:-150Kb:7.4e-05:2.1e-06:8.1e+02:1.7e+03
chr11	81950000	82000000	Ccl2:150Kb:7.1e-05:1.8e-06:8.1e+02:1.7e+03
chr11	82550000	82600000	Fndc8:-150Kb:5.6e-05:1.6e-06:8.1e+02:1.8e+03
chr11	82550000	82600000	Nle1:-150Kb:5.6e-05:1.6e-06:8.1e+02:1.8e+03
chr11	82550000	82600000	Rad51d:-150Kb:5.6e-05:1.6e-06:8.1e+02:1.8e+03
chr11	82550000	82600000	Unc45b:-150Kb:5.6e-05:1.6e-06:8.1e+02:1.8e+03
chr11	82700000	82750000	Cct6b:150Kb:3.6e-05:1.1e-06:8.1e+02:1.8e+03
chr11	82700000	82750000	Lig3:150Kb:3.6e-05:1.1e-06:8.1e+02:1.8e+03
chr11	82700000	82750000	Zfp830:150Kb:3.6e-05:1.1e-06:8.1e+02:1.8e+03
chr11	85050000	85100000	Ppm1d:-50Kb:1.3e-06:3.3e-08:1.8e+03:3e+03
chr11	86600000	86650000	Ypel2:-200Kb:1.2e-06:3.5e-08:9.7e+02:2.2e+03
chr11	86800000	86850000	Dhx40:200Kb:4.3e-06:1.1e-07:9.7e+02:2.2e+03
chr11	87000000	87050000	Rad51c:-200Kb:3.5e-06:1.9e-07:9.7e+02:2.3e+03
chr11	87000000	87050000	Tex14:-200Kb:3.5e-06:1.9e-07:9.7e+02:2.3e+03
chr11	87250000	87300000	Rad51c:50Kb:1.3e-13:3.6e-15:2.4e+03:4.4e+03
chr11	87250000	87300000	Tex14:50Kb:1.3e-13:3.6e-15:2.4e+03:4.4e+03
chr11	96000000	96050000	Hoxb3:-150Kb:1.4e-06:6.2e-08:1.4e+03:3.4e+03
chr11	96000000	96050000	Hoxb4:-150Kb:1.4e-06:6.2e-08:1.4e+03:3.4e+03
chr11	96000000	96050000	Hoxb5:-150Kb:1.4e-06:6.2e-08:1.4e+03:3.4e+03
chr11	96000000	96050000	Hoxb6:-150Kb:1.4e-06:6.2e-08:1.4e+03:3.4e+03
chr11	96000000	96050000	Mir10a:-150Kb:1.4e-06:6.2e-08:1.4e+03:3.4e+03
chr11	96100000	96150000	Hoxb3:-50Kb:1.4e-06:9.3e-08:2.8e+03:4.8e+03
chr11	96100000	96150000	Hoxb4:-50Kb:1.4e-06:9.3e-08:2.8e+03:4.8e+03
chr11	96100000	96150000	Hoxb5:-50Kb:1.4e-06:9.3e-08:2.8e+03:4.8e+03
chr11	96100000	96150000	Hoxb6:-50Kb:1.4e-06:9.3e-08:2.8e+03:4.8e+03
chr11	96100000	96150000	Mir10a:-50Kb:1.4e-06:9.3e-08:2.8e+03:4.8e+03
chr11	96150000	96200000	Gm53:50Kb:2.9e-06:8.9e-08:2.8e+03:4.8e+03
chr11	96150000	96200000	Hoxb7:50Kb:2.9e-06:8.9e-08:2.8e+03:4.8e+03
chr11	96150000	96200000	Hoxb8:50Kb:2.9e-06:8.9e-08:2.8e+03:4.8e+03
chr11	96150000	96200000	Hoxb9:50Kb:2.9e-06:8.9e-08:2.8e+03:4.8e+03
chr11	96150000	96200000	Mir196a-1:50Kb:2.9e-06:8.9e-08:2.8e+03:4.8e+03
chr11	96400000	96450000	Hoxb3:250Kb:3.9e-06:4.1e-07:1e+03:2.9e+03
chr11	96400000	96450000	Hoxb4:250Kb:3.9e-06:4.1e-07:1e+03:2.9e+03
chr11	96400000	96450000	Hoxb5:250Kb:3.9e-06:4.1e-07:1e+03:2.9e+03
chr11	96400000	96450000	Hoxb6:250Kb:3.9e-06:4.1e-07:1e+03:2.9e+03
chr11	96400000	96450000	Mir10a:250Kb:3.9e-06:4.1e-07:1e+03:2.9e+03
chr11	102150000	102200000	Grn:-100Kb:9.1e-07:2.2e-08:1.7e+03:4e+03
chr11	102150000	102200000	Rundc3a:-100Kb:9.1e-07:2.2e-08:1.7e+03:4e+03
chr11	102150000	102200000	Slc25a39:-100Kb:9.1e-07:2.2e-08:1.7e+03:4e+03
chr11	102250000	102300000	Atxn7l3:100Kb:1.1e-06:2.7e-08:1.7e+03:4e+03
chr11	102250000	102300000	Ubtf:100Kb:1.1e-06:2.7e-08:1.7e+03:4e+03
chr11	102600000	102650000	Ccdc103:-100Kb:1.5e-05:4.1e-07:1.7e+03:2.9e+03
chr11	102600000	102650000	Eftud2:-100Kb:1.5e-05:4.1e-07:1.7e+03:2.9e+03
chr11	102600000	102650000	Fam187a:-100Kb:1.5e-05:4.1e-07:1.7e+03:2.9e+03
chr11	102700000	102750000	Adam11:100Kb:6.2e-05:1.5e-06:1.7e+03:2.9e+03
chr11	102950000	103000000	Fmnl1:-50Kb:5.7e-07:1.5e-08:1.7e+03:3.1e+03
chr11	103000000	103050000	Acbd4:50Kb:5.5e-07:1.4e-08:1.7e+03:3.1e+03
chr11	103000000	103050000	Hexim1:50Kb:5.5e-07:1.4e-08:1.7e+03:3.1e+03
chr11	103000000	103050000	Hexim2:50Kb:5.5e-07:1.4e-08:1.7e+03:3.1e+03
chr11	103000000	103050000	Plcd3:50Kb:5.5e-07:1.4e-08:1.7e+03:3.1e+03
chr11	106050000	106100000	Ftsj3:-50Kb:2e-05:5e-07:2e+03:3.3e+03
chr11	106050000	106100000	Psmc5:-50Kb:2e-05:5e-07:2e+03:3.3e+03
chr11	106050000	106100000	Smarcd2:-50Kb:2e-05:5e-07:2e+03:3.3e+03
chr11	106050000	106100000	Tcam1:-50Kb:2e-05:5e-07:2e+03:3.3e+03
chr11	106350000	106400000	Tex2:-100Kb:9.1e-05:2.4e-06:1.3e+03:2.5e+03
chr11	106450000	106500000	Snord104:100Kb:9.1e-05:2.5e-06:1.3e+03:2.5e+03
chr11	107850000	107900000	Prkca:-350Kb:2e-06:6.1e-08:5.7e+02:1.9e+03
chr11	109700000	109750000	Abca6:-400Kb:5.2e-10:1.4e-11:6e+02:2.1e+03
chr11	110100000	110150000	1700023C21Rik:400Kb:2.2e-12:6.2e-14:6e+02:2.1e+03
chr11	117000000	117050000	2810008D09Rik:100Kb:2.8e-11:8.2e-13:1.3e+03:3.1e+03
chr11	117000000	117050000	Sec14l1:50Kb:9.8e-05:2.5e-06:1.9e+03:3.1e+03
chr12	7400000	7450000	1700101O22Rik:50Kb:3.4e-06:9.6e-08:2.2e+03:3.6e+03
chr12	12700000	12750000	Mycn:-200Kb:7.9e-05:7.2e-06:9.3e+02:1.9e+03
chr12	12750000	12800000	Mycn:-150Kb:4.8e-05:2.9e-06:1.1e+03:2.1e+03
chr12	12800000	12850000	Mycn:-100Kb:1.2e-05:3.5e-07:1.3e+03:2.4e+03
chr12	16700000	16750000	E2f6:-100Kb:2.5e-07:7.4e-09:1.1e+03:2.4e+03
chr12	16700000	16750000	Greb1:-100Kb:2.5e-07:7.4e-09:1.1e+03:2.4e+03
chr12	16800000	16850000	Rock2:-100Kb:9.1e-06:5.3e-07:1.1e+03:2.2e+03
chr12	16850000	16900000	Rock2:-50Kb:5.1e-06:1.5e-07:1.7e+03:2.8e+03
chr12	16900000	16950000	E2f6:100Kb:4.6e-06:2.7e-07:1.1e+03:2.2e+03
chr12	16900000	16950000	Greb1:100Kb:4.6e-06:2.7e-07:1.1e+03:2.2e+03
chr12	20350000	20400000	1700030C10Rik:-450Kb:1.5e-05:3.9e-07:1.6e+02:3.2e+03
chr12	25400000	25450000	Mboat2:-100Kb:6.7e-05:6e-06:2.1e+02:1.6e+03
chr12	25550000	25600000	Mboat2:50Kb:2.9e-07:8.6e-09:5.2e+02:2.2e+03
chr12	25600000	25650000	Cys1:250Kb:2.9e-06:9.3e-08:62:1.7e+03
chr12	25600000	25650000	Mboat2:100Kb:2.9e-06:1.7e-07:2.1e+02:1.8e+03
chr12	25600000	25650000	Rrm2:250Kb:2.9e-06:9.3e-08:62:1.7e+03
chr12	32150000	32200000	Hbp1:-450Kb:6.9e-07:2.2e-08:4.5e+02:1.5e+03
chr12	32600000	32650000	Cbll1:450Kb:9.8e-07:2.7e-08:4.5e+02:1.5e+03
chr12	40200000	40250000	Arl4a:-550Kb:6.5e-05:3.9e-06:4.6e+02:1.6e+03
chr12	40350000	40400000	Arl4a:-400Kb:1.7e-05:5.1e-07:5.5e+02:1.8e+03
chr12	60100000	60150000	Mia2:-50Kb:0:0:6.3e+02:2.8e+03
chr12	60100000	60150000	Pnn:-50Kb:0:0:6.3e+02:2.8e+03
chr12	60100000	60150000	Trappc6b:-50Kb:0:0:6.3e+02:2.8e+03
chr12	60150000	60200000	Ctage5:-50Kb:0:0:0:2.3e+03
chr12	60150000	60200000	Gemin2:50Kb:0:0:6.3e+02:2.8e+03
chr12	60150000	60200000	Sec23a:50Kb:0:0:6.3e+02:2.8e+03
chr12	60200000	60250000	Mia2:50Kb:0:0:0:2.3e+03
chr12	60200000	60250000	Pnn:50Kb:0:0:0:2.3e+03
chr12	60200000	60250000	Trappc6b:50Kb:0:0:0:2.3e+03
chr12	60250000	60300000	Ctage5:50Kb:0:0:0:2.2e+03
chr12	60250000	60300000	Gemin2:150Kb:5.7e-07:3.1e-08:3.9e+02:1.6e+03
chr12	60250000	60300000	Sec23a:150Kb:5.7e-07:3.1e-08:3.9e+02:1.6e+03
chr12	66000000	66050000	Fam179b:-50Kb:4.9e-05:2.7e-06:0:1.9e+03
chr12	66000000	66050000	Klhl28:-50Kb:4.9e-05:2.7e-06:0:1.9e+03
chr12	66050000	66100000	Prpf39:-50Kb:2e-07:1.1e-08:0:2.4e+03
chr12	66100000	66150000	Fam179b:50Kb:4.1e-07:1.1e-08:0:2.4e+03
chr12	66100000	66150000	Fancm:-50Kb:2.8e-13:7.3e-15:0:3.3e+03
chr12	66100000	66150000	Fkbp3:-50Kb:2.8e-13:7.3e-15:0:3.3e+03
chr12	66100000	66150000	Klhl28:50Kb:4.1e-07:1.1e-08:0:2.4e+03
chr12	66150000	66200000	Prpf39:50Kb:2.2e-13:5.9e-15:0:3.3e+03
chr12	66200000	66250000	Fancm:50Kb:3.6e-05:1.9e-06:0:2e+03
chr12	66200000	66250000	Fkbp3:50Kb:3.6e-05:1.9e-06:0:2e+03
chr12	67400000	67450000	Rpl10l:50Kb:7.3e-09:1.9e-10:1.6e+03:2.8e+03
chr12	71550000	71600000	Actr10:-450Kb:0:0:5.3e+02:2.4e+03
chr12	71950000	72000000	Tmx1:400Kb:8.6e-05:5.1e-06:6.1e+02:1.5e+03
chr12	72000000	72050000	Tmx1:450Kb:0:0:5.3e+02:2.4e+03
chr12	74600000	74650000	Six1:500Kb:5.4e-06:1.5e-07:4.4e+02:1.7e+03
chr12	80450000	80500000	2310015A10Rik:-750Kb:4.3e-05:1.4e-06:3.7e+02:1.9e+03
chr12	80450000	80500000	Zfp36l1:-750Kb:4.3e-05:1.4e-06:3.7e+02:1.9e+03
chr12	81850000	81900000	1700052I22Rik:-150Kb:2.6e-05:6.3e-07:8.1e+02:2e+03
chr12	81850000	81900000	Gm20337:-150Kb:2.6e-05:6.3e-07:8.1e+02:2e+03
chr12	81850000	81900000	Srsf5:-150Kb:2.6e-05:6.3e-07:8.1e+02:2e+03
chr12	82000000	82050000	4933426M11Rik:150Kb:3.5e-05:9e-07:8.1e+02:2e+03
chr12	82000000	82050000	Ccdc177:150Kb:3.5e-05:9e-07:8.1e+02:2e+03
chr12	83100000	83150000	Adam21:450Kb:3.3e-06:8.5e-08:3.5e+02:1.6e+03
chr12	83100000	83150000	Med6:450Kb:3.3e-06:8.5e-08:3.5e+02:1.6e+03
chr12	86650000	86700000	Fos:-150Kb:3e-09:8.3e-11:9.9e+02:2.3e+03
chr12	86800000	86850000	Nek9:150Kb:3.2e-09:9.1e-11:9.9e+02:2.3e+03
chr12	87100000	87150000	0610007P14Rik:-50Kb:2.7e-06:7.3e-08:1.5e+03:2.6e+03
chr12	87100000	87150000	Ttll5:-50Kb:2.7e-06:7.3e-08:1.5e+03:2.6e+03
chr12	87400000	87450000	0610007P14Rik:250Kb:4.8e-06:2.6e-07:6.1e+02:1.6e+03
chr12	87400000	87450000	Ttll5:250Kb:4.8e-06:2.6e-07:6.1e+02:1.6e+03
chr12	88100000	88150000	2310044G17Rik:-150Kb:3.5e-08:8.9e-10:1e+03:3.4e+03
chr12	89100000	89150000	Gm5662:-400Kb:1.7e-06:4.3e-08:5.2e+02:4.6e+03
chr12	89100000	89150000	Gm7104:-400Kb:1.7e-06:4.3e-08:5.2e+02:4.6e+03
chr12	89200000	89250000	Gm16381:150Kb:4.9e-09:1.3e-10:8.3e+02:5.7e+03
chr12	89200000	89250000	Gm1995:150Kb:4.9e-09:1.3e-10:8.3e+02:5.7e+03
chr12	89250000	89300000	Gm2016:150Kb:1.9e-11:5e-13:8.3e+02:6.3e+03
chr12	89250000	89300000	Gm2022:150Kb:1.9e-11:5e-13:8.3e+02:6.3e+03
chr12	89250000	89300000	Gm21319:-50Kb:0:0:1.4e+03:9.6e+03
chr12	89350000	89400000	Gm21319:50Kb:0:0:1.4e+03:1.6e+04
chr12	89500000	89550000	Gm2016:400Kb:8.5e-07:4.6e-08:5.2e+02:4.6e+03
chr12	89500000	89550000	Gm2022:400Kb:8.5e-07:4.6e-08:5.2e+02:4.6e+03
chr12	104950000	105000000	Serpina1e:-200Kb:1.2e-14:1e-15:6.8e+02:4.4e+03
chr12	105050000	105100000	Serpina1a:-50Kb:3.2e-06:1.7e-07:2.3e+03:4.7e+03
chr12	105050000	105100000	Serpina1b:100Kb:7e-08:3.6e-09:1.3e+03:3.9e+03
chr12	105050000	105100000	Serpina1c:-50Kb:3.2e-06:1.7e-07:2.3e+03:4.7e+03
chr12	105050000	105100000	Serpina1d:50Kb:1.4e-07:3.5e-09:2.3e+03:5e+03
chr12	105050000	105100000	Serpina1e:-100Kb:0:0:1.3e+03:9.9e+03
chr12	105100000	105150000	Serpina1e:-50Kb:0:0:2.3e+03:6.4e+03
chr12	105150000	105200000	Serpina1a:50Kb:0:0:2.3e+03:6.4e+03
chr12	105150000	105200000	Serpina1b:200Kb:3.4e-14:8.9e-16:6.8e+02:4.4e+03
chr12	105150000	105200000	Serpina1c:50Kb:0:0:2.3e+03:6.4e+03
chr12	109350000	109400000	Ccnk:-50Kb:7.4e-07:2.1e-08:5.8e+02:1.5e+03
chr12	109350000	109400000	Setd3:-50Kb:7.4e-07:2.1e-08:5.8e+02:1.5e+03
chr12	109450000	109500000	Ccdc85c:-50Kb:2.5e-05:7.2e-07:1.8e+03:2.7e+03
chr12	109450000	109500000	Hhipl1:-50Kb:2.5e-05:7.2e-07:1.8e+03:2.7e+03
chr12	109700000	109750000	Cyp46a1:150Kb:5.5e-07:1.5e-08:9.7e+02:2e+03
chr12	109750000	109800000	Ccnk:350Kb:3.7e-05:2.1e-06:4.9e+02:1.3e+03
chr12	109750000	109800000	Setd3:350Kb:3.7e-05:2.1e-06:4.9e+02:1.3e+03
chr12	119850000	119900000	Sp8:-200Kb:2.4e-05:7.6e-07:8e+02:2.1e+03
chr13	3350000	3400000	Gdi2:-150Kb:2.6e-05:6.8e-07:9.1e+02:2.2e+03
chr13	6550000	6600000	Pfkp:-50Kb:1.1e-13:3.1e-15:7.3e+02:2.1e+03
chr13	10300000	10350000	Chrm3:-50Kb:7e-05:1.9e-06:1.4e+03:2.7e+03
chr13	12700000	12750000	Gpr137b:-750Kb:4.6e-06:1.1e-07:1.5e+02:3.1e+03
chr13	13300000	13350000	Prl2c5:50Kb:1.8e-05:4.8e-07:1.5e+03:4.2e+03
chr13	13400000	13450000	Gpr137b-ps:700Kb:0:0:1.6e+02:6.3e+03
chr13	13450000	13500000	Gpr137b-ps:750Kb:1.2e-06:6.7e-08:1.5e+02:3.1e+03
chr13	19400000	19450000	Nme8:-350Kb:6.8e-08:2.1e-09:5.3e+02:1.7e+03
chr13	20350000	20400000	Nme8:600Kb:2.4e-06:1.5e-07:4.1e+02:1.4e+03
chr13	21300000	21350000	Trim27:50Kb:1e-09:2.8e-11:2.7e+03:5.5e+03
chr13	21800000	21850000	Hist1h1b:-50Kb:5.5e-05:1.4e-06:2.7e+03:4.7e+03
chr13	21800000	21850000	Hist1h2an:-50Kb:5.5e-05:1.4e-06:2.7e+03:4.7e+03
chr13	21800000	21850000	Hist1h2bp:-50Kb:5.5e-05:1.4e-06:2.7e+03:4.7e+03
chr13	21800000	21850000	Hist1h3i:-50Kb:5.5e-05:1.4e-06:2.7e+03:4.7e+03
chr13	21850000	21900000	Hist1h2ai:50Kb:4.3e-05:1.1e-06:2.7e+03:4.7e+03
chr13	21850000	21900000	Hist1h2ak:50Kb:4.3e-05:1.1e-06:2.7e+03:4.7e+03
chr13	21850000	21900000	Hist1h2bl:50Kb:4.3e-05:1.1e-06:2.7e+03:4.7e+03
chr13	21850000	21900000	Hist1h2bm:50Kb:4.3e-05:1.1e-06:2.7e+03:4.7e+03
chr13	21850000	21900000	Hist1h2bn:50Kb:4.3e-05:1.1e-06:2.7e+03:4.7e+03
chr13	21850000	21900000	Hist1h3h:50Kb:4.3e-05:1.1e-06:2.7e+03:4.7e+03
chr13	21850000	21900000	Hist1h4j:50Kb:4.3e-05:1.1e-06:2.7e+03:4.7e+03
chr13	21850000	21900000	Hist1h4k:50Kb:4.3e-05:1.1e-06:2.7e+03:4.7e+03
chr13	21900000	21950000	Hist1h2ag:-200Kb:4.8e-05:2.6e-06:3.3e+02:2.4e+03
chr13	21900000	21950000	Hist1h2ah:-200Kb:4.8e-05:2.6e-06:3.3e+02:2.4e+03
chr13	21900000	21950000	Hist1h2bj:-200Kb:4.8e-05:2.6e-06:3.3e+02:2.4e+03
chr13	21900000	21950000	Hist1h2bk:-200Kb:4.8e-05:2.6e-06:3.3e+02:2.4e+03
chr13	21900000	21950000	Hist1h4i:-200Kb:4.8e-05:2.6e-06:3.3e+02:2.4e+03
chr13	21900000	21950000	Prss16:-200Kb:4.8e-05:2.6e-06:3.3e+02:2.4e+03
chr13	22050000	22100000	Hist1h2ag:-50Kb:1.8e-08:5e-10:7e+02:3.4e+03
chr13	22050000	22100000	Hist1h2ah:-50Kb:1.8e-08:5e-10:7e+02:3.4e+03
chr13	22050000	22100000	Hist1h2bj:-50Kb:1.8e-08:5e-10:7e+02:3.4e+03
chr13	22050000	22100000	Hist1h2bk:-50Kb:1.8e-08:5e-10:7e+02:3.4e+03
chr13	22050000	22100000	Hist1h4i:-50Kb:1.8e-08:5e-10:7e+02:3.4e+03
chr13	22050000	22100000	Prss16:-50Kb:1.8e-08:5e-10:7e+02:3.4e+03
chr13	22100000	22150000	Hist1h2ao:200Kb:6e-05:1.5e-06:3.3e+02:2.4e+03
chr13	22100000	22150000	Hist1h2ap:200Kb:6e-05:1.5e-06:3.3e+02:2.4e+03
chr13	22100000	22150000	Hist1h2bq:200Kb:6e-05:1.5e-06:3.3e+02:2.4e+03
chr13	22100000	22150000	Hist1h2br:200Kb:6e-05:1.5e-06:3.3e+02:2.4e+03
chr13	22100000	22150000	Hist1h4m:200Kb:6e-05:1.5e-06:3.3e+02:2.4e+03
chr13	22100000	22150000	Hist1h4n:200Kb:6e-05:1.5e-06:3.3e+02:2.4e+03
chr13	22100000	22150000	Pom121l2:50Kb:1.8e-08:4.7e-10:7e+02:3.4e+03
chr13	23500000	23550000	Btn1a1:-50Kb:2.9e-12:7.5e-14:1.1e+03:4.4e+03
chr13	23500000	23550000	Btn2a2:-50Kb:2.9e-12:7.5e-14:1.1e+03:4.4e+03
chr13	23500000	23550000	Hist1h1d:-100Kb:0:0:1.2e+02:5.2e+03
chr13	23500000	23550000	Hist1h2ad:-150Kb:2.9e-06:3.3e-07:89:2.3e+03
chr13	23500000	23550000	Hist1h2ae:-150Kb:2.9e-06:3.3e-07:89:2.3e+03
chr13	23500000	23550000	Hist1h2af:-100Kb:0:0:1.2e+02:5.2e+03
chr13	23500000	23550000	Hist1h2bf:-150Kb:2.9e-06:3.3e-07:89:2.3e+03
chr13	23500000	23550000	Hist1h2bg:-150Kb:2.9e-06:3.3e-07:89:2.3e+03
chr13	23500000	23550000	Hist1h2bh:-100Kb:0:0:1.2e+02:5.2e+03
chr13	23500000	23550000	Hist1h3d:-150Kb:2.9e-06:3.3e-07:89:2.3e+03
chr13	23500000	23550000	Hist1h3e:-150Kb:2.9e-06:3.3e-07:89:2.3e+03
chr13	23500000	23550000	Hist1h3f:-100Kb:0:0:1.2e+02:5.2e+03
chr13	23500000	23550000	Hist1h3g:-100Kb:0:0:1.2e+02:5.2e+03
chr13	23500000	23550000	Hist1h4d:-150Kb:2.9e-06:3.3e-07:89:2.3e+03
chr13	23500000	23550000	Hist1h4f:-100Kb:0:0:1.2e+02:5.2e+03
chr13	23500000	23550000	Hist1h4h:-100Kb:0:0:1.2e+02:5.2e+03
chr13	23550000	23600000	Abt1:50Kb:1.8e-12:9.8e-14:1.1e+03:4.4e+03
chr13	23550000	23600000	C230035I16Rik:50Kb:1.8e-12:9.8e-14:1.1e+03:4.4e+03
chr13	23550000	23600000	Hist1h1d:-50Kb:7.8e-12:6.6e-13:2.2e+02:3.3e+03
chr13	23550000	23600000	Hist1h2af:-50Kb:7.8e-12:6.6e-13:2.2e+02:3.3e+03
chr13	23550000	23600000	Hist1h2bh:-50Kb:7.8e-12:6.6e-13:2.2e+02:3.3e+03
chr13	23550000	23600000	Hist1h3f:-50Kb:7.8e-12:6.6e-13:2.2e+02:3.3e+03
chr13	23550000	23600000	Hist1h3g:-50Kb:7.8e-12:6.6e-13:2.2e+02:3.3e+03
chr13	23550000	23600000	Hist1h4f:-50Kb:7.8e-12:6.6e-13:2.2e+02:3.3e+03
chr13	23550000	23600000	Hist1h4h:-50Kb:7.8e-12:6.6e-13:2.2e+02:3.3e+03
chr13	23600000	23650000	Abt1:100Kb:0:0:1.2e+02:5.2e+03
chr13	23600000	23650000	Btn1a1:50Kb:1.6e-11:8.4e-13:2.2e+02:3.3e+03
chr13	23600000	23650000	Btn2a2:50Kb:1.6e-11:8.4e-13:2.2e+02:3.3e+03
chr13	23600000	23650000	C230035I16Rik:100Kb:0:0:1.2e+02:5.2e+03
chr13	23600000	23650000	Hist1h2ad:-50Kb:0:0:0:3.9e+03
chr13	23600000	23650000	Hist1h2ae:-50Kb:0:0:0:3.9e+03
chr13	23600000	23650000	Hist1h2bf:-50Kb:0:0:0:3.9e+03
chr13	23600000	23650000	Hist1h2bg:-50Kb:0:0:0:3.9e+03
chr13	23600000	23650000	Hist1h3d:-50Kb:0:0:0:3.9e+03
chr13	23600000	23650000	Hist1h3e:-50Kb:0:0:0:3.9e+03
chr13	23600000	23650000	Hist1h4d:-50Kb:0:0:0:3.9e+03
chr13	23650000	23700000	Abt1:150Kb:5.3e-06:4.2e-07:89:2.3e+03
chr13	23650000	23700000	C230035I16Rik:150Kb:5.3e-06:4.2e-07:89:2.3e+03
chr13	23650000	23700000	Hfe:-150Kb:5.9e-07:1.5e-08:2e+02:2.6e+03
chr13	23650000	23700000	Hist1h1c:-150Kb:5.9e-07:1.5e-08:2e+02:2.6e+03
chr13	23650000	23700000	Hist1h1d:50Kb:0:0:0:3.9e+03
chr13	23650000	23700000	Hist1h1e:-50Kb:1.2e-13:3.2e-15:0:3.4e+03
chr13	23650000	23700000	Hist1h2ab:-150Kb:5.9e-07:1.5e-08:2e+02:2.6e+03
chr13	23650000	23700000	Hist1h2af:50Kb:0:0:0:3.9e+03
chr13	23650000	23700000	Hist1h2bb:-150Kb:5.9e-07:1.5e-08:2e+02:2.6e+03
chr13	23650000	23700000	Hist1h2be:-50Kb:1.2e-13:3.2e-15:0:3.4e+03
chr13	23650000	23700000	Hist1h2bh:50Kb:0:0:0:3.9e+03
chr13	23650000	23700000	Hist1h3b:-150Kb:5.9e-07:1.5e-08:2e+02:2.6e+03
chr13	23650000	23700000	Hist1h3c:-150Kb:5.9e-07:1.5e-08:2e+02:2.6e+03
chr13	23650000	23700000	Hist1h3f:50Kb:0:0:0:3.9e+03
chr13	23650000	23700000	Hist1h3g:50Kb:0:0:0:3.9e+03
chr13	23650000	23700000	Hist1h4b:-150Kb:5.9e-07:1.5e-08:2e+02:2.6e+03
chr13	23650000	23700000	Hist1h4f:50Kb:0:0:0:3.9e+03
chr13	23650000	23700000	Hist1h4h:50Kb:0:0:0:3.9e+03
chr13	23700000	23750000	Hist1h1t:-50Kb:4.8e-10:1.3e-11:7.4e+02:3.7e+03
chr13	23700000	23750000	Hist1h2ac:-50Kb:4.8e-10:1.3e-11:7.4e+02:3.7e+03
chr13	23700000	23750000	Hist1h2ad:50Kb:6.8e-14:3.9e-15:0:3.4e+03
chr13	23700000	23750000	Hist1h2ae:50Kb:6.8e-14:3.9e-15:0:3.4e+03
chr13	23700000	23750000	Hist1h2bc:-50Kb:4.8e-10:1.3e-11:7.4e+02:3.7e+03
chr13	23700000	23750000	Hist1h2bf:50Kb:6.8e-14:3.9e-15:0:3.4e+03
chr13	23700000	23750000	Hist1h2bg:50Kb:6.8e-14:3.9e-15:0:3.4e+03
chr13	23700000	23750000	Hist1h3d:50Kb:6.8e-14:3.9e-15:0:3.4e+03
chr13	23700000	23750000	Hist1h3e:50Kb:6.8e-14:3.9e-15:0:3.4e+03
chr13	23700000	23750000	Hist1h4c:-50Kb:4.8e-10:1.3e-11:7.4e+02:3.7e+03
chr13	23700000	23750000	Hist1h4d:50Kb:6.8e-14:3.9e-15:0:3.4e+03
chr13	23750000	23800000	Hist1h1e:50Kb:1.8e-10:9.8e-12:7.4e+02:3.7e+03
chr13	23750000	23800000	Hist1h2be:50Kb:1.8e-10:9.8e-12:7.4e+02:3.7e+03
chr13	23800000	23850000	Hist1h2ad:150Kb:1.8e-07:1.5e-08:2e+02:2.6e+03
chr13	23800000	23850000	Hist1h2ae:150Kb:1.8e-07:1.5e-08:2e+02:2.6e+03
chr13	23800000	23850000	Hist1h2bf:150Kb:1.8e-07:1.5e-08:2e+02:2.6e+03
chr13	23800000	23850000	Hist1h2bg:150Kb:1.8e-07:1.5e-08:2e+02:2.6e+03
chr13	23800000	23850000	Hist1h3d:150Kb:1.8e-07:1.5e-08:2e+02:2.6e+03
chr13	23800000	23850000	Hist1h3e:150Kb:1.8e-07:1.5e-08:2e+02:2.6e+03
chr13	23800000	23850000	Hist1h4d:150Kb:1.8e-07:1.5e-08:2e+02:2.6e+03
chr13	26100000	26150000	Gm11351:50Kb:5.2e-08:1.3e-09:1.3e+03:2.4e+03
chr13	27250000	27300000	Prl3b1:-50Kb:1.4e-06:3.7e-08:1.3e+03:2.5e+03
chr13	27300000	27350000	Prl3c1:50Kb:2.8e-06:7.5e-08:1.3e+03:2.5e+03
chr13	30950000	31000000	Foxf2:-750Kb:2.7e-05:7.4e-07:3.7e+02:1.1e+03
chr13	31150000	31200000	1700018A04Rik:-500Kb:2.1e-05:6e-07:4.4e+02:1.2e+03
chr13	31150000	31200000	Foxq1:-500Kb:2.1e-05:6e-07:4.4e+02:1.2e+03
chr13	33500000	33550000	Serpinb9f:100Kb:0:0:7.6e+02:3.6e+03
chr13	34700000	34750000	Prpf4b:-250Kb:2.9e-06:8.1e-08:6.9e+02:1.6e+03
chr13	34950000	35000000	Pxdc1:250Kb:8.8e-06:2.6e-07:6.9e+02:1.6e+03
chr13	35100000	35150000	1700011B04Rik:-150Kb:2.8e-11:7.8e-13:7.9e+02:1.9e+03
chr13	36350000	36400000	Nrn1:-450Kb:1.4e-08:4.4e-10:4.6e+02:1.4e+03
chr13	43650000	43700000	Gm20751:-150Kb:1.2e-05:3.1e-07:8.8e+02:1.9e+03
chr13	43800000	43850000	Ccdc90a:150Kb:2.6e-06:6.8e-08:8.8e+02:1.9e+03
chr13	49700000	49750000	Omd:50Kb:7.4e-05:1.9e-06:1.7e+03:3e+03
chr13	50900000	50950000	Gm8765:150Kb:2.7e-11:6.9e-13:7.1e+02:6.9e+03
chr13	52350000	52400000	Diras2:-250Kb:6.5e-06:1.7e-07:6.5e+02:1.6e+03
chr13	53600000	53650000	Msx2:50Kb:5.2e-06:3e-07:1.5e+03:2.4e+03
chr13	53750000	53800000	Msx2:200Kb:4.6e-14:1.3e-15:7.7e+02:2.2e+03
chr13	61750000	61800000	BC052688:-100Kb:0:0:1.1e+03:1e+04
chr13	62100000	62150000	Zfp808:-100Kb:3e-06:7.6e-08:1.1e+03:5.4e+03
chr13	65700000	65750000	2410141K09Rik:-800Kb:8.8e-05:4.6e-06:1.8e+02:5.6e+03
chr13	66900000	66950000	2410141K09Rik:400Kb:0:0:4.3e+02:1.1e+04
chr13	76700000	76750000	Mctp1:200Kb:9.5e-05:2.8e-06:8.8e+02:1.8e+03
chr13	78000000	78050000	A830082K12Rik:-300Kb:1.7e-12:1.3e-13:4e+02:2e+03
chr13	78000000	78050000	Nr2f1:-300Kb:1.7e-12:1.3e-13:4e+02:2e+03
chr13	78100000	78150000	A830082K12Rik:-200Kb:2.5e-14:8.9e-16:4.5e+02:2.2e+03
chr13	78100000	78150000	Nr2f1:-200Kb:2.5e-14:8.9e-16:4.5e+02:2.2e+03
chr13	78250000	78300000	A830082K12Rik:-50Kb:1.1e-10:1.2e-11:6.8e+02:2.2e+03
chr13	78250000	78300000	Nr2f1:-50Kb:1.1e-10:1.2e-11:6.8e+02:2.2e+03
chr13	89800000	89850000	Vcan:-50Kb:6.5e-11:1.9e-12:1.2e+03:2.6e+03
chr13	90150000	90200000	Vcan:300Kb:3.9e-10:2.3e-11:7.2e+02:2e+03
chr13	92850000	92900000	Rasgrf2:-50Kb:1.3e-06:3.9e-08:1.6e+02:1.6e+03
chr13	92950000	93000000	Rasgrf2:50Kb:4.1e-05:2.4e-06:1.6e+02:1.4e+03
chr13	93500000	93550000	Serinc5:150Kb:9.7e-06:2.6e-07:8.3e+02:1.9e+03
chr13	97600000	97650000	1700029F12Rik:-200Kb:5.4e-05:1.5e-06:7.5e+02:1.8e+03
chr13	97600000	97650000	Fam169a:-200Kb:5.4e-05:1.5e-06:7.5e+02:1.8e+03
chr13	99250000	99300000	Foxd1:150Kb:9.2e-05:7.7e-06:1e+03:2e+03
chr13	99300000	99350000	Foxd1:200Kb:3e-05:1.6e-06:8.6e+02:1.9e+03
chr13	99350000	99400000	Foxd1:250Kb:3e-05:1e-06:8.4e+02:1.9e+03
chr13	101000000	101050000	Naip6:-50Kb:9.3e-07:2.3e-08:1.7e+03:4.7e+03
chr13	101000000	101050000	Naip7:-50Kb:9.3e-07:2.3e-08:1.7e+03:4.7e+03
chr13	101050000	101100000	Naip5:50Kb:1.1e-06:2.8e-08:1.7e+03:4.7e+03
chr13	101450000	101500000	Cdk7:-50Kb:4.1e-05:1e-06:0:1.4e+03
chr13	101450000	101500000	Cenph:-50Kb:4.1e-05:1e-06:0:1.4e+03
chr13	101450000	101500000	Mrps36:-50Kb:4.1e-05:1e-06:0:1.4e+03
chr13	103400000	103450000	Pik3r1:900Kb:1.8e-10:5.9e-12:3.8e+02:2.1e+03
chr13	107750000	107800000	3830408C21Rik:-50Kb:9.5e-05:2.4e-06:1.6e+03:2.5e+03
chr13	107750000	107800000	Kif2a:-50Kb:9.5e-05:2.4e-06:1.6e+03:2.5e+03
chr13	112550000	112600000	Ankrd55:-500Kb:4.9e-07:1.6e-08:5.3e+02:2e+03
chr13	113050000	113100000	Map3k1:500Kb:6.8e-08:2.1e-09:5.3e+02:2e+03
chr13	113200000	113250000	Ankrd55:150Kb:1.2e-05:7.6e-07:9.4e+02:2.3e+03
chr14	8450000	8500000	Kctd6:-550Kb:9.4e-14:2.4e-15:29:1.4e+03
chr14	8450000	8500000	Pdhb:-550Kb:9.4e-14:2.4e-15:29:1.4e+03
chr14	20900000	20950000	Kcnk16:-150Kb:8e-07:2.1e-08:9.6e+02:2.2e+03
chr14	21050000	21100000	Saysd1:150Kb:2.2e-06:5.9e-08:9.6e+02:2.2e+03
chr14	21950000	22000000	Dusp13:-600Kb:1.1e-10:2.9e-12:4.3e+02:1.9e+03
chr14	21950000	22000000	Samd8:-600Kb:1.1e-10:2.9e-12:4.3e+02:1.9e+03
chr14	25000000	25050000	Dlg5:-50Kb:4.6e-05:1.2e-06:1.3e+03:2.1e+03
chr14	31850000	31900000	Glt8d1:50Kb:1.8e-06:4.8e-08:2.3e+03:3.5e+03
chr14	31850000	31900000	Gnl3:50Kb:1.8e-06:4.8e-08:2.3e+03:3.5e+03
chr14	31850000	31900000	Nt5dc2:-50Kb:1.1e-05:2.9e-07:2.3e+03:3.5e+03
chr14	31850000	31900000	Pbrm1:50Kb:1.8e-06:4.8e-08:2.3e+03:3.5e+03
chr14	31850000	31900000	Smim4:-50Kb:1.1e-05:2.9e-07:2.3e+03:3.5e+03
chr14	31850000	31900000	Snord19:50Kb:1.8e-06:4.8e-08:2.3e+03:3.5e+03
chr14	31850000	31900000	Snord69:50Kb:1.8e-06:4.8e-08:2.3e+03:3.5e+03
chr14	31850000	31900000	Spcs1:50Kb:1.8e-06:4.8e-08:2.3e+03:3.5e+03
chr14	32450000	32500000	Dph3:-400Kb:1.6e-07:4.2e-09:4.5e+02:1.7e+03
chr14	32450000	32500000	Oxnad1:-400Kb:1.6e-07:4.2e-09:4.5e+02:1.7e+03
chr14	32550000	32600000	Btd:100Kb:4.7e-05:2.5e-06:1.4e+03:2.5e+03
chr14	32550000	32600000	Hacl1:100Kb:4.7e-05:2.5e-06:1.4e+03:2.5e+03
chr14	32850000	32900000	Btd:400Kb:6.3e-06:1.7e-07:4.5e+02:1.7e+03
chr14	32850000	32900000	Hacl1:400Kb:6.3e-06:1.7e-07:4.5e+02:1.7e+03
chr14	43900000	43950000	Gm10375:-250Kb:2.5e-14:6.7e-16:2.3e+02:7.3e+03
chr14	44700000	44750000	Gm10375:550Kb:4.8e-05:2.5e-06:1e+02:4.2e+03
chr14	44950000	45000000	Ear12:300Kb:3.7e-08:9.7e-10:1.9e+02:6e+03
chr14	44950000	45000000	Ear2:300Kb:3.7e-08:9.7e-10:1.9e+02:6e+03
chr14	44950000	45000000	Ear3:300Kb:3.7e-08:9.7e-10:1.9e+02:6e+03
chr14	52200000	52250000	Gm5800:-100Kb:0:0:1.2e+03:6.3e+03
chr14	52250000	52300000	Gm5800:-50Kb:2e-14:1e-15:2.2e+03:5.7e+03
chr14	55150000	55200000	4931414P19Rik:-50Kb:6.9e-05:1.8e-06:2.1e+03:3.5e+03
chr14	55150000	55200000	Mir686:-50Kb:6.9e-05:1.8e-06:2.1e+03:3.5e+03
chr14	55150000	55200000	Psmb11:-50Kb:6.9e-05:1.8e-06:2.1e+03:3.5e+03
chr14	55150000	55200000	Psmb5:-50Kb:6.9e-05:1.8e-06:2.1e+03:3.5e+03
chr14	55200000	55250000	Ajuba:50Kb:6.8e-05:1.7e-06:2.1e+03:3.5e+03
chr14	55200000	55250000	Haus4:50Kb:6.8e-05:1.7e-06:2.1e+03:3.5e+03
chr14	55250000	55300000	4931414P19Rik:50Kb:8.3e-05:4.2e-06:2.1e+03:3.5e+03
chr14	55250000	55300000	Mir686:50Kb:8.3e-05:4.2e-06:2.1e+03:3.5e+03
chr14	55250000	55300000	Psmb11:50Kb:8.3e-05:4.2e-06:2.1e+03:3.5e+03
chr14	55250000	55300000	Psmb5:50Kb:8.3e-05:4.2e-06:2.1e+03:3.5e+03
chr14	59750000	59800000	Cab39l:-300Kb:3.3e-09:8.5e-11:3.4e+02:1.4e+03
chr14	59750000	59800000	Setdb2:-300Kb:3.3e-09:8.5e-11:3.4e+02:1.4e+03
chr14	59800000	59850000	Gm6904:-50Kb:8.5e-06:2.3e-07:1.3e+03:2.1e+03
chr14	59850000	59900000	Rcbtb1:50Kb:8.5e-06:2.2e-07:1.3e+03:2.1e+03
chr14	60050000	60100000	1700129C05Rik:300Kb:5.8e-09:1.6e-10:3.4e+02:1.4e+03
chr14	60050000	60100000	Gm5142:300Kb:5.8e-09:1.6e-10:3.4e+02:1.4e+03
chr14	60550000	60600000	Cdadc1:350Kb:1.4e-05:9.5e-07:5e+02:1.3e+03
chr14	60550000	60600000	Shisa2:350Kb:1.4e-05:9.5e-07:5e+02:1.3e+03
chr14	60600000	60650000	Cdadc1:400Kb:5e-06:1.7e-07:4.7e+02:1.3e+03
chr14	60600000	60650000	Shisa2:400Kb:5e-06:1.7e-07:4.7e+02:1.3e+03
chr14	61650000	61700000	Mipep:250Kb:6.1e-05:3.5e-06:6.5e+02:1.4e+03
chr14	61700000	61750000	Mipep:300Kb:5.7e-06:1.6e-07:5.8e+02:1.5e+03
chr14	65800000	65850000	Fbxo16:-50Kb:2.2e-05:1.2e-06:1.7e+03:2.6e+03
chr14	65800000	65850000	Fzd3:-50Kb:2.2e-05:1.2e-06:1.7e+03:2.6e+03
chr14	65900000	65950000	Fbxo16:50Kb:2.7e-07:7.7e-09:1.7e+03:2.8e+03
chr14	65900000	65950000	Fzd3:50Kb:2.7e-07:7.7e-09:1.7e+03:2.8e+03
chr14	66150000	66200000	Pnoc:150Kb:2.7e-06:7.3e-08:8.5e+02:1.8e+03
chr14	69950000	70000000	1700092C10Rik:200Kb:8.5e-05:2.3e-06:7.1e+02:1.6e+03
chr14	69950000	70000000	Nkx2-6:200Kb:8.5e-05:2.3e-06:7.1e+02:1.6e+03
chr14	73650000	73700000	Lpar6:50Kb:3e-09:7.9e-11:1.7e+03:3e+03
chr14	73650000	73700000	Mir687:50Kb:3e-09:7.9e-11:1.7e+03:3e+03
chr14	73650000	73700000	Rcbtb2:150Kb:4.6e-11:1.4e-12:8.5e+02:2.2e+03
chr14	75150000	75200000	Gm4278:-200Kb:9.4e-07:2.3e-08:5.8e+02:1.6e+03
chr14	77500000	77550000	Fam216b:-950Kb:2.2e-05:5.8e-07:4.2e+02:1.2e+03
chr14	98500000	98550000	Dach1:-50Kb:8.8e-08:2.8e-09:1.6e+03:2.8e+03
chr14	104100000	104150000	4930432J09Rik:-300Kb:1.8e-06:5.6e-08:6.2e+02:1.9e+03
chr14	105500000	105550000	Rbm26:-50Kb:9.2e-05:2.4e-06:1.7e+03:2.5e+03
chr15	8050000	8100000	2410089E03Rik:-50Kb:2.1e-06:5.7e-08:2e+03:3.1e+03
chr15	8100000	8150000	Nup155:50Kb:1.4e-06:3.7e-08:2e+03:3.1e+03
chr15	8150000	8200000	Nup155:100Kb:1e-05:5.4e-07:1.2e+03:2.2e+03
chr15	10950000	11000000	Tars:-350Kb:3.7e-05:9.3e-07:4e+02:2.1e+03
chr15	11300000	11350000	Adamts12:350Kb:3.6e-05:9.4e-07:4e+02:2.1e+03
chr15	11300000	11350000	Rxfp3:350Kb:3.6e-05:9.4e-07:4e+02:2.1e+03
chr15	22550000	22600000	Gm5803:-50Kb:9.1e-09:2.8e-10:1.6e+03:3.1e+03
chr15	22650000	22700000	Gm5803:50Kb:2e-05:1.2e-06:1.6e+03:2.7e+03
chr15	24500000	24550000	Basp1:-800Kb:6.7e-05:1.7e-06:3.8e+02:1.4e+03
chr15	24500000	24550000	Gm5468:-800Kb:6.7e-05:1.7e-06:3.8e+02:1.4e+03
chr15	26100000	26150000	Zfp622:200Kb:5.4e-06:1.4e-07:6.6e+02:1.6e+03
chr15	31300000	31350000	Ropn1l:-50Kb:0:0:0:1.8e+03
chr15	31350000	31400000	Cct5:-150Kb:1.3e-06:7.2e-08:4.8e+02:1.6e+03
chr15	31350000	31400000	Cmbl:-100Kb:4e-13:2.2e-14:0:1.6e+03
chr15	31350000	31400000	Fam173b:-150Kb:1.3e-06:7.2e-08:4.8e+02:1.6e+03
chr15	31350000	31400000	March6:-100Kb:4e-13:2.2e-14:0:1.6e+03
chr15	31400000	31450000	Cct5:-100Kb:7.2e-05:6.2e-06:5.9e+02:1.5e+03
chr15	31400000	31450000	Cmbl:-50Kb:0:0:0:1.9e+03
chr15	31400000	31450000	Fam173b:-100Kb:7.2e-05:6.2e-06:5.9e+02:1.5e+03
chr15	31400000	31450000	March6:-50Kb:0:0:0:1.9e+03
chr15	31400000	31450000	Ropn1l:50Kb:8.7e-11:7.1e-12:0:1.4e+03
chr15	31450000	31500000	Cct5:-50Kb:1.4e-07:4e-09:8.2e+02:2e+03
chr15	31450000	31500000	Fam173b:-50Kb:1.4e-07:4e-09:8.2e+02:2e+03
chr15	31450000	31500000	Ropn1l:100Kb:7.3e-13:4e-14:0:1.6e+03
chr15	31500000	31550000	Cmbl:50Kb:5.6e-08:4.6e-09:8.2e+02:2e+03
chr15	31500000	31550000	March6:50Kb:5.6e-08:4.6e-09:8.2e+02:2e+03
chr15	31500000	31550000	Ropn1l:150Kb:9.9e-07:1.1e-07:4.8e+02:1.6e+03
chr15	39950000	40000000	Dpys:300Kb:4.4e-05:1.2e-06:4.4e+02:1.4e+03
chr15	40850000	40900000	Zfpm2:400Kb:3.3e-12:9.6e-14:6.8e+02:2.2e+03
chr15	54850000	54900000	Deptor:-50Kb:1.4e-05:8.6e-07:1.4e+03:2.3e+03
chr15	54850000	54900000	Dscc1:-50Kb:1.4e-05:8.6e-07:1.4e+03:2.3e+03
chr15	54850000	54900000	Gm9920:-50Kb:1.4e-05:8.6e-07:1.4e+03:2.3e+03
chr15	54850000	54900000	Taf2:-50Kb:1.4e-05:8.6e-07:1.4e+03:2.3e+03
chr15	54900000	54950000	Col14a1:-200Kb:2.8e-06:1.6e-07:7.2e+02:1.7e+03
chr15	55100000	55150000	Deptor:200Kb:9.5e-06:2.8e-07:7.2e+02:1.7e+03
chr15	55100000	55150000	Dscc1:200Kb:9.5e-06:2.8e-07:7.2e+02:1.7e+03
chr15	55100000	55150000	Gm9920:200Kb:9.5e-06:2.8e-07:7.2e+02:1.7e+03
chr15	55100000	55150000	Mrpl13:-250Kb:5.9e-12:1.7e-13:6.8e+02:2.1e+03
chr15	55100000	55150000	Mtbp:-250Kb:5.9e-12:1.7e-13:6.8e+02:2.1e+03
chr15	55100000	55150000	Taf2:200Kb:9.5e-06:2.8e-07:7.2e+02:1.7e+03
chr15	55350000	55400000	Col14a1:250Kb:6.7e-12:1.9e-13:6.8e+02:2.1e+03
chr15	58750000	58800000	Sqle:-350Kb:1.8e-06:5e-08:5e+02:1.6e+03
chr15	58750000	58800000	Zfp572:-350Kb:1.8e-06:5e-08:5e+02:1.6e+03
chr15	59000000	59050000	Mtss1:100Kb:2.1e-06:5.5e-08:1.2e+03:2.3e+03
chr15	59100000	59150000	Ndufb9:350Kb:2.2e-05:6.2e-07:5e+02:1.6e+03
chr15	59100000	59150000	Tatdn1:350Kb:2.2e-05:6.2e-07:5e+02:1.6e+03
chr15	59150000	59200000	Ndufb9:400Kb:7.2e-05:4.1e-06:4.6e+02:1.4e+03
chr15	59150000	59200000	Tatdn1:400Kb:7.2e-05:4.1e-06:4.6e+02:1.4e+03
chr15	61800000	61850000	Pvt1:-50Kb:6.5e-11:1.7e-12:3.8e+02:1.5e+03
chr15	61850000	61900000	Myc:50Kb:3.6e-11:1.2e-12:3.8e+02:1.5e+03
chr15	74850000	74900000	Ly6c2:-50Kb:1.1e-10:2.9e-12:1.2e+03:2.3e+03
chr15	74900000	74950000	Ly6c1:50Kb:8.1e-11:2.3e-12:1.2e+03:2.3e+03
chr15	74950000	75000000	Ly6c1:100Kb:1.8e-10:1e-11:7.7e+02:1.9e+03
chr15	80850000	80900000	4930483J18Rik:-150Kb:6.9e-06:3.8e-07:8.9e+02:1.8e+03
chr15	80850000	80900000	Mkl1:-150Kb:6.9e-06:3.8e-07:8.9e+02:1.8e+03
chr15	80900000	80950000	4930483J18Rik:-100Kb:6.5e-10:1.8e-11:1.1e+03:2.4e+03
chr15	80900000	80950000	Mkl1:-100Kb:6.5e-10:1.8e-11:1.1e+03:2.4e+03
chr15	85700000	85750000	Celsr1:-150Kb:1.6e-06:4.1e-08:8.5e+02:1.8e+03
chr15	85700000	85750000	Gramd4:-150Kb:1.6e-06:4.1e-08:8.5e+02:1.8e+03
chr15	85850000	85900000	Trmu:150Kb:2.2e-06:5.8e-08:8.5e+02:1.8e+03
chr15	86050000	86100000	Cerk:50Kb:4.9e-07:1.3e-08:2.2e+02:1.1e+03
chr15	86050000	86100000	Tbc1d22a:50Kb:4.9e-07:1.3e-08:2.2e+02:1.1e+03
chr15	96350000	96400000	Slc38a1:-100Kb:1.2e-07:3.2e-09:1.2e+03:2.2e+03
chr15	96350000	96400000	Slc38a2:-150Kb:1.2e-06:3.6e-08:9e+02:1.9e+03
chr15	96400000	96450000	Slc38a1:-50Kb:1.1e-05:6e-07:1.7e+03:2.6e+03
chr15	98350000	98400000	Ddn:-250Kb:8.3e-06:6.8e-07:2.4e+02:1.9e+03
chr15	98350000	98400000	Wnt10b:-250Kb:8.3e-06:6.8e-07:2.4e+02:1.9e+03
chr15	98350000	98400000	Wnt1:-250Kb:8.3e-06:6.8e-07:2.4e+02:1.9e+03
chr15	98400000	98450000	Ddn:-200Kb:8.8e-06:1e-06:3.3e+02:2e+03
chr15	98400000	98450000	Wnt10b:-200Kb:8.8e-06:1e-06:3.3e+02:2e+03
chr15	98400000	98450000	Wnt1:-200Kb:8.8e-06:1e-06:3.3e+02:2e+03
chr15	98450000	98500000	Ddn:-150Kb:6.5e-09:1.9e-10:4.9e+02:2.6e+03
chr15	98450000	98500000	Wnt10b:-150Kb:6.5e-09:1.9e-10:4.9e+02:2.6e+03
chr15	98450000	98500000	Wnt1:-150Kb:6.5e-09:1.9e-10:4.9e+02:2.6e+03
chr15	98500000	98550000	Ddn:-100Kb:8.3e-06:7.2e-07:8.5e+02:2.5e+03
chr15	98500000	98550000	Wnt10b:-100Kb:8.3e-06:7.2e-07:8.5e+02:2.5e+03
chr15	98500000	98550000	Wnt1:-100Kb:8.3e-06:7.2e-07:8.5e+02:2.5e+03
chr15	98600000	98650000	4930415O20Rik:200Kb:5.1e-05:1.5e-06:3.3e+02:2e+03
chr15	98600000	98650000	9330020H09Rik:250Kb:3.4e-05:1e-06:2.4e+02:1.9e+03
chr15	98600000	98650000	Adcy6:200Kb:5.1e-05:1.5e-06:3.3e+02:2e+03
chr15	98600000	98650000	Cacnb3:150Kb:1.2e-08:3.6e-10:4.9e+02:2.6e+03
chr15	98600000	98650000	Ccdc65:100Kb:3.7e-05:1.1e-06:8.5e+02:2.5e+03
chr15	98600000	98650000	Ccnt1:250Kb:3.4e-05:1e-06:2.4e+02:1.9e+03
chr15	98600000	98650000	Ddx23:150Kb:1.2e-08:3.6e-10:4.9e+02:2.6e+03
chr15	98600000	98650000	Kansl2:250Kb:3.4e-05:1e-06:2.4e+02:1.9e+03
chr15	98600000	98650000	Rnd1:100Kb:3.7e-05:1.1e-06:8.5e+02:2.5e+03
chr15	98600000	98650000	Snora2b:250Kb:3.4e-05:1e-06:2.4e+02:1.9e+03
chr15	98600000	98650000	Snora34:250Kb:3.4e-05:1e-06:2.4e+02:1.9e+03
chr15	98750000	98800000	4930578M01Rik:-50Kb:1.7e-07:4.7e-09:2.6e+03:5.1e+03
chr15	98800000	98850000	Dhh:100Kb:2.1e-05:6.4e-07:1.7e+03:3.4e+03
chr15	98800000	98850000	Lmbr1l:100Kb:2.1e-05:6.4e-07:1.7e+03:3.4e+03
chr15	98800000	98850000	Mll2:100Kb:2.1e-05:6.4e-07:1.7e+03:3.4e+03
chr15	98800000	98850000	Rhebl1:100Kb:2.1e-05:6.4e-07:1.7e+03:3.4e+03
chr15	98800000	98850000	Tuba1a:50Kb:1.2e-11:3.3e-13:2.6e+03:5.1e+03
chr15	98800000	98850000	Tuba1b:50Kb:1.2e-11:3.3e-13:2.6e+03:5.1e+03
chr15	102750000	102800000	Itga5:-400Kb:3.3e-13:1.5e-14:2.8e+03:7.1e+03
chr15	102750000	102800000	Zfp385a:-400Kb:3.3e-13:1.5e-14:2.8e+03:7.1e+03
chr15	102800000	102850000	Cbx5:-250Kb:2e-09:8.1e-11:2.8e+03:7.1e+03
chr15	102800000	102850000	Copz1:-300Kb:3.5e-09:1.5e-10:2.8e+03:7.1e+03
chr15	102800000	102850000	Gm10052:-250Kb:2e-09:8.1e-11:2.8e+03:7.1e+03
chr15	102800000	102850000	Gm5643:-250Kb:2e-09:8.1e-11:2.8e+03:7.1e+03
chr15	102800000	102850000	Gpr84:-300Kb:3.5e-09:1.5e-10:2.8e+03:7.1e+03
chr15	102800000	102850000	Hnrnpa1:-250Kb:2e-09:8.1e-11:2.8e+03:7.1e+03
chr15	102800000	102850000	Mir148b:-300Kb:3.5e-09:1.5e-10:2.8e+03:7.1e+03
chr15	102800000	102850000	Nfe2:-250Kb:2e-09:8.1e-11:2.8e+03:7.1e+03
chr15	103000000	103050000	Itga5:-150Kb:9.5e-07:8.7e-08:1.2e+03:4.1e+03
chr15	103000000	103050000	Zfp385a:-150Kb:9.5e-07:8.7e-08:1.2e+03:4.1e+03
chr16	14100000	14150000	Marf1:-50Kb:4.4e-07:1.2e-08:1.7e+03:2.8e+03
chr16	14100000	14150000	Mir484:-50Kb:4.4e-07:1.2e-08:1.7e+03:2.8e+03
chr16	14100000	14150000	Nde1:-50Kb:4.4e-07:1.2e-08:1.7e+03:2.8e+03
chr16	20500000	20550000	Alg3:-100Kb:2.1e-05:5.2e-07:1.3e+03:2.7e+03
chr16	20500000	20550000	Camk2n2:-100Kb:2.1e-05:5.2e-07:1.3e+03:2.7e+03
chr16	20500000	20550000	Ece2:-100Kb:2.1e-05:5.2e-07:1.3e+03:2.7e+03
chr16	20500000	20550000	Eif4g1:-150Kb:1.4e-06:4e-08:1e+03:2.5e+03
chr16	20500000	20550000	Fam131a:-150Kb:1.4e-06:4e-08:1e+03:2.5e+03
chr16	20500000	20550000	Mir1224:-100Kb:2.1e-05:5.2e-07:1.3e+03:2.7e+03
chr16	20500000	20550000	Psmd2:-150Kb:1.4e-06:4e-08:1e+03:2.5e+03
chr16	20500000	20550000	Snord66:-150Kb:1.4e-06:4e-08:1e+03:2.5e+03
chr16	20500000	20550000	Vwa5b2:-50Kb:1.6e-06:4.2e-08:2e+03:3.4e+03
chr16	20550000	20600000	Abcf3:50Kb:7.2e-07:3.9e-08:2e+03:3.4e+03
chr16	20550000	20600000	Ap2m1:50Kb:7.2e-07:3.9e-08:2e+03:3.4e+03
chr16	20550000	20600000	Dvl3:50Kb:7.2e-07:3.9e-08:2e+03:3.4e+03
chr16	20550000	20600000	Gm15760:50Kb:7.2e-07:3.9e-08:2e+03:3.4e+03
chr16	20600000	20650000	Abcf3:100Kb:6.7e-06:5.5e-07:1.3e+03:2.7e+03
chr16	20600000	20650000	Ap2m1:100Kb:6.7e-06:5.5e-07:1.3e+03:2.7e+03
chr16	20600000	20650000	Dvl3:100Kb:6.7e-06:5.5e-07:1.3e+03:2.7e+03
chr16	20600000	20650000	Gm15760:100Kb:6.7e-06:5.5e-07:1.3e+03:2.7e+03
chr16	20650000	20700000	Abcf3:150Kb:7.2e-07:3.6e-08:1e+03:2.5e+03
chr16	20650000	20700000	Ap2m1:150Kb:7.2e-07:3.6e-08:1e+03:2.5e+03
chr16	20650000	20700000	Dvl3:150Kb:7.2e-07:3.6e-08:1e+03:2.5e+03
chr16	20650000	20700000	Gm15760:150Kb:7.2e-07:3.6e-08:1e+03:2.5e+03
chr16	21350000	21400000	Ephb3:150Kb:1.9e-08:5.3e-10:1e+03:2.6e+03
chr16	21700000	21750000	2510009E07Rik:50Kb:2.5e-05:6.2e-07:1.7e+03:2.8e+03
chr16	22350000	22400000	Crygs:-450Kb:2.3e-05:8.2e-07:4.5e+02:1.2e+03
chr16	32600000	32650000	Gm10818:-50Kb:1.9e-05:5.6e-07:1.8e+03:2.6e+03
chr16	32650000	32700000	Tfrc:50Kb:2e-05:5.4e-07:1.8e+03:2.6e+03
chr16	32650000	32700000	Tnk2:50Kb:2e-05:5.4e-07:1.8e+03:2.6e+03
chr16	33250000	33300000	Itgb5:-550Kb:8.2e-06:2.2e-07:4.6e+02:1.4e+03
chr16	33800000	33850000	Snx4:550Kb:2e-05:5.7e-07:4.6e+02:1.4e+03
chr16	57150000	57200000	Tomm70a:50Kb:9.5e-05:2.6e-06:1.5e+03:2.4e+03
chr16	59050000	59100000	Olfr201:-200Kb:1.4e-09:3.9e-11:9.1e+02:2.4e+03
chr16	59050000	59100000	Olfr202:-200Kb:1.4e-09:3.9e-11:9.1e+02:2.4e+03
chr16	59250000	59300000	Olfr190:200Kb:5.3e-10:1.4e-11:9.1e+02:2.4e+03
chr16	59250000	59300000	Olfr191:200Kb:5.3e-10:1.4e-11:9.1e+02:2.4e+03
chr16	59250000	59300000	Olfr192:200Kb:5.3e-10:1.4e-11:9.1e+02:2.4e+03
chr16	62750000	62800000	Arl13b:-50Kb:9.9e-11:2.6e-12:0:1.6e+03
chr16	62750000	62800000	Stx19:-50Kb:9.9e-11:2.6e-12:0:1.6e+03
chr16	62800000	62850000	Nsun3:50Kb:9.5e-11:2.5e-12:0:1.6e+03
chr16	62800000	62850000	Pros1:-50Kb:8.3e-05:2.2e-06:0:1.1e+03
chr16	62850000	62900000	Arl13b:50Kb:2.8e-05:1.4e-06:0:1.1e+03
chr16	62850000	62900000	Stx19:50Kb:2.8e-05:1.4e-06:0:1.1e+03
chr16	70350000	70400000	Gbe1:50Kb:3.7e-10:9.8e-12:1.5e+03:2.7e+03
chr16	71150000	71200000	4931420L22Rik:50Kb:2.1e-07:5.3e-09:1.7e+03:2.9e+03
chr16	74450000	74500000	Robo2:50Kb:4.6e-14:1.2e-15:1.3e+03:3e+03
chr16	74750000	74800000	Robo2:350Kb:1.5e-05:7.8e-07:6.4e+02:1.7e+03
chr16	77400000	77450000	2810055G20Rik:100Kb:7.9e-07:2e-08:1.1e+03:2.3e+03
chr16	78200000	78250000	Cxadr:-100Kb:1.2e-09:3.1e-11:1.1e+03:2.5e+03
chr16	91200000	91250000	Olig1:-50Kb:3.6e-06:9.5e-08:1.8e+03:2.8e+03
chr16	91250000	91300000	Olig2:50Kb:1.6e-06:4.1e-08:1.8e+03:2.8e+03
chr16	91300000	91350000	4932438H23Rik:250Kb:5.4e-10:1.5e-11:7.2e+02:2.1e+03
chr16	96250000	96300000	Brwd1:-50Kb:1.7e-06:4.5e-08:1.6e+03:2.6e+03
chr16	96250000	96300000	Hmgn1:-50Kb:1.7e-06:4.5e-08:1.6e+03:2.6e+03
chr16	96250000	96300000	Psmg1:50Kb:1.9e-11:6e-13:1.6e+03:2.9e+03
chr16	96250000	96300000	Wrb:-100Kb:2.3e-07:6e-09:1.1e+03:2.1e+03
chr16	96300000	96350000	Wrb:-50Kb:1.9e-05:9.9e-07:1.6e+03:2.5e+03
chr16	96350000	96400000	Brwd1:50Kb:1.9e-05:9.7e-07:1.6e+03:2.5e+03
chr16	96350000	96400000	Hmgn1:50Kb:1.9e-05:9.7e-07:1.6e+03:2.5e+03
chr17	3050000	3100000	Scaf8:-50Kb:2.9e-06:8e-08:1.7e+03:2.6e+03
chr17	3100000	3150000	Pisd-ps2:50Kb:1.5e-06:4e-08:1.7e+03:2.6e+03
chr17	7100000	7150000	Dynlt1a:800Kb:1.2e-08:3.3e-10:93:3.4e+03
chr17	8250000	8300000	Rnaset2a:-50Kb:0:0:1.3e+03:6.5e+03
chr17	10050000	10100000	4930452A19Rik:100Kb:1.3e-05:4.2e-07:7.9e+02:1.7e+03
chr17	10550000	10600000	1700110C19Rik:50Kb:5.8e-07:1.7e-08:1.1e+03:2.1e+03
chr17	10550000	10600000	B930003M22Rik:50Kb:5.8e-07:1.7e-08:1.1e+03:2.1e+03
chr17	10550000	10600000	Qk:50Kb:5.8e-07:1.7e-08:1.1e+03:2.1e+03
chr17	13450000	13500000	2700054A10Rik:-250Kb:2.1e-08:5.1e-10:7e+02:4.6e+03
chr17	13450000	13500000	Smok4a:-250Kb:2.1e-08:5.1e-10:7e+02:4.6e+03
chr17	13600000	13650000	Tcp10c:100Kb:0:0:1e+03:7.8e+03
chr17	15200000	15250000	Psmb1:-400Kb:6.7e-05:3.5e-06:4.4e+02:1.9e+03
chr17	15200000	15250000	Tbp:-400Kb:6.7e-05:3.5e-06:4.4e+02:1.9e+03
chr17	15650000	15700000	Psmb1:50Kb:6.7e-05:2.5e-06:2e+03:3.5e+03
chr17	15650000	15700000	Tbp:50Kb:6.7e-05:2.5e-06:2e+03:3.5e+03
chr17	18950000	19000000	Vmn2r96:250Kb:0:0:7.2e+02:3.8e+03
chr17	20700000	20750000	Vmn1r231:-300Kb:5.8e-05:1.5e-06:6.4e+02:2.1e+03
chr17	21000000	21050000	Vmn2r109:300Kb:8.1e-05:2.3e-06:6.4e+02:2.1e+03
chr17	21000000	21050000	Vmn2r110:300Kb:8.1e-05:2.3e-06:6.4e+02:2.1e+03
chr17	21300000	21350000	Fpr-rs6:1000Kb:2.8e-12:8.7e-14:1.8e+02:2.6e+03
chr17	22400000	22450000	Zfp947:100Kb:0:0:1.1e+03:6.1e+03
chr17	22450000	22500000	Gm4944:100Kb:7.9e-05:2.4e-06:1.1e+03:3.3e+03
chr17	23250000	23300000	Vmn2r-ps129:150Kb:0:0:8.7e+02:6.9e+03
chr17	28200000	28250000	Def6:-100Kb:2.5e-05:6.7e-07:1.2e+03:2.3e+03
chr17	28200000	28250000	Scube3:-50Kb:1.7e-11:4.5e-13:1.9e+03:3.5e+03
chr17	28200000	28250000	Zfp523:-100Kb:2.5e-05:6.7e-07:1.2e+03:2.3e+03
chr17	28250000	28300000	Tcp11:50Kb:1.8e-11:4.9e-13:1.9e+03:3.5e+03
chr17	28300000	28350000	Tcp11:100Kb:1.2e-05:6.8e-07:1.2e+03:2.3e+03
chr17	29150000	29200000	Cdkn1a:-50Kb:4.4e-05:1.1e-06:2.4e+03:4.1e+03
chr17	29150000	29200000	Gm16197:-50Kb:4.4e-05:1.1e-06:2.4e+03:4.1e+03
chr17	29200000	29250000	Srsf3:50Kb:3.8e-05:9.7e-07:2.4e+03:4.1e+03
chr17	29550000	29600000	Pim1:-50Kb:2.7e-09:6.9e-11:2.4e+03:4.6e+03
chr17	32400000	32450000	Akap8:-50Kb:1.8e-05:4.7e-07:1.8e+03:3.3e+03
chr17	32400000	32450000	Akap8l:-50Kb:1.8e-05:4.7e-07:1.8e+03:3.3e+03
chr17	32450000	32500000	Brd4:50Kb:1.7e-05:4.7e-07:1.8e+03:3.3e+03
chr17	33300000	33350000	Gm4461:-50Kb:4.5e-15:1.1e-16:1.8e+03:5e+03
chr17	33300000	33350000	Zfp955a:-50Kb:4.5e-15:1.1e-16:1.8e+03:5e+03
chr17	33350000	33400000	Olfr239:50Kb:4.5e-15:1.1e-16:1.8e+03:5e+03
chr17	33350000	33400000	Olfr55:50Kb:4.5e-15:1.1e-16:1.8e+03:5e+03
chr17	33950000	34000000	BC033916:-50Kb:9.7e-05:4.9e-06:1.8e+03:3.4e+03
chr17	33950000	34000000	BC051226:-50Kb:9.7e-05:4.9e-06:1.8e+03:3.4e+03
chr17	33950000	34000000	Daxx:-50Kb:9.7e-05:4.9e-06:1.8e+03:3.4e+03
chr17	33950000	34000000	Kifc1:-50Kb:9.7e-05:4.9e-06:1.8e+03:3.4e+03
chr17	34000000	34050000	B3galt4:-50Kb:4.3e-15:1.1e-16:1.8e+03:4.8e+03
chr17	34000000	34050000	H2-Ke2:-50Kb:4.3e-15:1.1e-16:1.8e+03:4.8e+03
chr17	34000000	34050000	Rgl2:-50Kb:4.3e-15:1.1e-16:1.8e+03:4.8e+03
chr17	34000000	34050000	Rps18:-50Kb:4.3e-15:1.1e-16:1.8e+03:4.8e+03
chr17	34000000	34050000	Tapbp:-50Kb:4.3e-15:1.1e-16:1.8e+03:4.8e+03
chr17	34000000	34050000	Vps52:-50Kb:4.3e-15:1.1e-16:1.8e+03:4.8e+03
chr17	34000000	34050000	Wdr46:-50Kb:4.3e-15:1.1e-16:1.8e+03:4.8e+03
chr17	34000000	34050000	Zbtb22:-50Kb:4.3e-15:1.1e-16:1.8e+03:4.8e+03
chr17	34050000	34100000	BC033916:50Kb:4.4e-15:1.1e-16:1.8e+03:4.8e+03
chr17	34050000	34100000	BC051226:50Kb:4.4e-15:1.1e-16:1.8e+03:4.8e+03
chr17	34050000	34100000	Daxx:50Kb:4.4e-15:1.1e-16:1.8e+03:4.8e+03
chr17	34050000	34100000	Kifc1:50Kb:4.4e-15:1.1e-16:1.8e+03:4.8e+03
chr17	36500000	36550000	H2-M10.5:-400Kb:4.8e-05:1.3e-06:5e+02:1.9e+03
chr17	36500000	36550000	H2-M10.6:-400Kb:4.8e-05:1.3e-06:5e+02:1.9e+03
chr17	36850000	36900000	H2-M10.4:300Kb:1.5e-09:4.1e-11:5.9e+02:2.6e+03
chr17	38550000	38600000	Gm20516:-200Kb:1.1e-07:6.6e-09:8e+02:2.7e+03
chr17	38650000	38700000	Gm20516:-100Kb:9.2e-11:2.7e-12:1.3e+03:3.6e+03
chr17	38750000	38800000	Gm20408:200Kb:1.2e-07:3e-09:8e+02:2.7e+03
chr17	38750000	38800000	Gm20410:100Kb:2.1e-10:5.3e-12:1.3e+03:3.6e+03
chr17	39800000	39850000	Pgk2:-500Kb:7.7e-08:2.2e-09:2.2e+02:2.9e+03
chr17	47050000	47100000	Ubr2:-50Kb:1.8e-13:4.9e-15:2e+03:4.1e+03
chr17	47950000	48000000	1700067P10Rik:-250Kb:8.9e-07:5.3e-08:7.6e+02:2.1e+03
chr17	48000000	48050000	1700067P10Rik:-200Kb:1.7e-09:5e-11:8.7e+02:2.5e+03
chr17	48000000	48050000	1700122O11Rik:-150Kb:0:0:1e+03:3.3e+03
chr17	48100000	48150000	1700122O11Rik:-50Kb:7.5e-10:4.2e-11:2e+03:3.7e+03
chr17	51100000	51150000	Tbc1d5:-200Kb:3e-06:8.1e-08:7.1e+02:1.6e+03
chr17	52150000	52200000	Tbc1d5:850Kb:5.1e-06:2.7e-07:3.8e+02:1.3e+03
chr17	56700000	56750000	Catsperd:-50Kb:4.8e-05:1.2e-06:2e+03:3e+03
chr17	56700000	56750000	Lonp1:-50Kb:4.8e-05:1.2e-06:2e+03:3e+03
chr17	56700000	56750000	Rpl36:-50Kb:4.8e-05:1.2e-06:2e+03:3e+03
chr17	56750000	56800000	2410015M20Rik:50Kb:4.2e-05:1.2e-06:2e+03:3e+03
chr17	56750000	56800000	Safb2:50Kb:4.2e-05:1.2e-06:2e+03:3e+03
chr17	56750000	56800000	Safb:50Kb:4.2e-05:1.2e-06:2e+03:3e+03
chr17	62350000	62400000	Efna5:-850Kb:7.6e-06:2.8e-07:2.5e+02:1.4e+03
chr17	66500000	66550000	Ralbp1:300Kb:6.8e-05:2.3e-06:6.5e+02:1.5e+03
chr17	69750000	69800000	Zbtb14:50Kb:9.1e-06:2.2e-07:8.8e+02:1.8e+03
chr17	71800000	71850000	Ndc80:-50Kb:6.3e-08:2e-09:1.7e+03:2.9e+03
chr17	71800000	71850000	Snord53:-150Kb:2e-06:5.6e-08:2.1e+02:1.3e+03
chr17	71800000	71850000	Snord92:-150Kb:2e-06:5.6e-08:2.1e+02:1.3e+03
chr17	71800000	71850000	Wdr43:-150Kb:2e-06:5.6e-08:2.1e+02:1.3e+03
chr17	71850000	71900000	Smchd1:50Kb:4.6e-08:1.3e-09:1.7e+03:2.9e+03
chr17	71850000	71900000	Spdya:-50Kb:5.1e-06:1.4e-07:3.4e+02:1.4e+03
chr17	71850000	71900000	Trmt61b:-50Kb:5.1e-06:1.4e-07:3.4e+02:1.4e+03
chr17	71900000	71950000	Ndc80:50Kb:1.5e-06:9.1e-08:3.4e+02:1.4e+03
chr17	71950000	72000000	Smchd1:150Kb:3.2e-07:1.8e-08:2.1e+02:1.3e+03
chr17	73100000	73150000	Ypel5:-50Kb:6.9e-05:1.7e-06:4e+02:1.2e+03
chr17	87750000	87800000	1700011E24Rik:-50Kb:4e-05:1e-06:1.6e+03:2.6e+03
chr17	87750000	87800000	Calm2:-50Kb:4e-05:1e-06:1.6e+03:2.6e+03
chr17	88650000	88700000	Foxn2:-150Kb:1.7e-05:4.2e-07:8.9e+02:1.9e+03
chr17	88900000	88950000	Ston1:-100Kb:1.3e-07:3.3e-09:1.1e+03:2.3e+03
chr17	88950000	89000000	Ston1:-50Kb:1.4e-05:7.7e-07:1.6e+03:2.6e+03
chr17	89000000	89050000	Ppp1r21:100Kb:1.8e-08:5.2e-10:1.1e+03:2.3e+03
chr18	3050000	3100000	Vmn1r238:-50Kb:5.4e-06:1.4e-07:0:9.6e+02
chr18	6100000	6150000	Kif5b:-100Kb:6.8e-05:3.7e-06:1e+03:1.9e+03
chr18	6150000	6200000	Kif5b:-50Kb:3.1e-05:8.7e-07:1.6e+03:2.5e+03
chr18	10700000	10750000	Mir133a-1:-50Kb:4.1e-05:1.1e-06:1.7e+03:2.6e+03
chr18	10700000	10750000	Mir1a-2:-50Kb:4.1e-05:1.1e-06:1.7e+03:2.6e+03
chr18	10700000	10750000	Mir1b:-50Kb:4.1e-05:1.1e-06:1.7e+03:2.6e+03
chr18	10750000	10800000	4930563E18Rik:50Kb:5.2e-05:1.3e-06:1.7e+03:2.6e+03
chr18	10750000	10800000	Abhd3:50Kb:5.2e-05:1.3e-06:1.7e+03:2.6e+03
chr18	10750000	10800000	Mib1:50Kb:5.2e-05:1.3e-06:1.7e+03:2.6e+03
chr18	14300000	14350000	8430422H06Rik:-50Kb:1.3e-07:3.5e-09:1.2e+03:2.1e+03
chr18	23950000	24000000	Mapre2:50Kb:0:0:1.7e+03:5.1e+03
chr18	23950000	24000000	Zfp35:-150Kb:0:0:8.5e+02:3.1e+03
chr18	23950000	24000000	Zfp397:-150Kb:0:0:8.5e+02:3.1e+03
chr18	24400000	24450000	Zfp191:250Kb:3.4e-05:8.8e-07:6.3e+02:1.7e+03
chr18	35100000	35150000	Matr3:-600Kb:9.5e-05:2.7e-06:3.8e+02:1.7e+03
chr18	35100000	35150000	Mir1949:-600Kb:9.5e-05:2.7e-06:3.8e+02:1.7e+03
chr18	35100000	35150000	Snhg4:-600Kb:9.5e-05:2.7e-06:3.8e+02:1.7e+03
chr18	35100000	35150000	Snora74a:-600Kb:9.5e-05:2.7e-06:3.8e+02:1.7e+03
chr18	36750000	36800000	Dnd1:-150Kb:2.9e-10:7.9e-12:1e+03:3e+03
chr18	36750000	36800000	Hars2:-150Kb:2.9e-10:7.9e-12:1e+03:3e+03
chr18	36750000	36800000	Hars:-150Kb:2.9e-10:7.9e-12:1e+03:3e+03
chr18	36750000	36800000	Ik:-150Kb:2.9e-10:7.9e-12:1e+03:3e+03
chr18	36750000	36800000	Ndufa2:-150Kb:2.9e-10:7.9e-12:1e+03:3e+03
chr18	36750000	36800000	Wdr55:-150Kb:2.9e-10:7.9e-12:1e+03:3e+03
chr18	36800000	36850000	Cd14:-50Kb:7.1e-05:1.8e-06:2.1e+03:3.4e+03
chr18	36800000	36850000	E230025N22Rik:-50Kb:7.1e-05:1.8e-06:2.1e+03:3.4e+03
chr18	36800000	36850000	Tmco6:-50Kb:7.1e-05:1.8e-06:2.1e+03:3.4e+03
chr18	36850000	36900000	Apbb3:50Kb:6.5e-05:1.7e-06:2.1e+03:3.4e+03
chr18	36850000	36900000	Eif4ebp3:50Kb:6.5e-05:1.7e-06:2.1e+03:3.4e+03
chr18	36850000	36900000	Slc35a4:50Kb:6.5e-05:1.7e-06:2.1e+03:3.4e+03
chr18	36850000	36900000	Sra1:50Kb:6.5e-05:1.7e-06:2.1e+03:3.4e+03
chr18	37050000	37100000	Pcdhb10:-500Kb:6.2e-05:3.5e-06:5.3e+02:1.8e+03
chr18	37050000	37100000	Pcdhb11:-500Kb:6.2e-05:3.5e-06:5.3e+02:1.8e+03
chr18	37050000	37100000	Pcdhb12:-500Kb:6.2e-05:3.5e-06:5.3e+02:1.8e+03
chr18	37050000	37100000	Pcdhb9:-500Kb:6.2e-05:3.5e-06:5.3e+02:1.8e+03
chr18	37500000	37550000	Pcdhb10:-50Kb:2.7e-07:7.6e-09:2.2e+03:3.8e+03
chr18	37500000	37550000	Pcdhb11:-50Kb:2.7e-07:7.6e-09:2.2e+03:3.8e+03
chr18	37500000	37550000	Pcdhb12:-50Kb:2.7e-07:7.6e-09:2.2e+03:3.8e+03
chr18	37500000	37550000	Pcdhb9:-50Kb:2.7e-07:7.6e-09:2.2e+03:3.8e+03
chr18	37550000	37600000	Gm6756:500Kb:3.3e-05:9.3e-07:5.3e+02:1.8e+03
chr18	37550000	37600000	Pcdha1:500Kb:3.3e-05:9.3e-07:5.3e+02:1.8e+03
chr18	37550000	37600000	Pcdha2:500Kb:3.3e-05:9.3e-07:5.3e+02:1.8e+03
chr18	37550000	37600000	Pcdhb7:50Kb:1.8e-07:4.8e-09:2.2e+03:3.8e+03
chr18	37550000	37600000	Pcdhb8:50Kb:1.8e-07:4.8e-09:2.2e+03:3.8e+03
chr18	38000000	38050000	Pcdhga10:100Kb:1.2e-07:2.9e-09:1.4e+03:3e+03
chr18	38000000	38050000	Pcdhga11:100Kb:1.2e-07:2.9e-09:1.4e+03:3e+03
chr18	38000000	38050000	Pcdhga12:100Kb:1.2e-07:2.9e-09:1.4e+03:3e+03
chr18	38000000	38050000	Pcdhgb6:100Kb:1.2e-07:2.9e-09:1.4e+03:3e+03
chr18	38000000	38050000	Pcdhgb7:100Kb:1.2e-07:2.9e-09:1.4e+03:3e+03
chr18	38000000	38050000	Pcdhgb8:100Kb:1.2e-07:2.9e-09:1.4e+03:3e+03
chr18	40450000	40500000	2900055J20Rik:50Kb:1.3e-06:3.2e-08:1.4e+03:2.4e+03
chr18	40450000	40500000	Kctd16:50Kb:1.3e-06:3.2e-08:1.4e+03:2.4e+03
chr18	42650000	42700000	Gpr151:-50Kb:8e-05:2.1e-06:1.6e+03:2.7e+03
chr18	42700000	42750000	Tcerg1:50Kb:7.1e-05:1.9e-06:1.6e+03:2.7e+03
chr18	53600000	53650000	Gm19466:-200Kb:6.6e-08:1.8e-09:7.5e+02:2e+03
chr18	60350000	60400000	Iigp1:-150Kb:5.9e-05:3e-06:8.5e+02:2.1e+03
chr18	60400000	60450000	F830016B08Rik:-50Kb:8.2e-08:4.2e-09:1.6e+03:3.2e+03
chr18	60450000	60500000	Gm4841:50Kb:2e-07:4.8e-09:1.6e+03:3.2e+03
chr18	60450000	60500000	Iigp1:-50Kb:1.7e-12:4.2e-14:1.6e+03:3.7e+03
chr18	60500000	60550000	F830016B08Rik:50Kb:3.2e-12:8.3e-14:1.6e+03:3.7e+03
chr18	65650000	65700000	Oacyl:-200Kb:7e-07:1.9e-08:7.8e+02:1.9e+03
chr18	65650000	65700000	Zfp532:-50Kb:2.5e-09:6.4e-11:1.6e+03:2.9e+03
chr18	65750000	65800000	Zfp532:50Kb:9.3e-07:4.9e-08:1.6e+03:2.7e+03
chr18	77550000	77600000	Rnf165:-250Kb:1.4e-05:3.6e-07:5.8e+02:1.7e+03
chr18	80650000	80700000	Nfatc1:-250Kb:1.4e-05:4.1e-07:5.6e+02:1.5e+03
chr18	80900000	80950000	Ctdp1:250Kb:5.1e-06:1.3e-07:5.6e+02:1.5e+03
chr18	83400000	83450000	4921531P14Rik:-50Kb:3.8e-06:9.6e-08:1.4e+03:2.3e+03
chr18	84950000	85000000	Cndp2:100Kb:6.5e-05:1.7e-06:1.1e+03:2.1e+03
chr18	84950000	85000000	Fam69c:100Kb:6.5e-05:1.7e-06:1.1e+03:2.1e+03
chr19	5750000	5800000	Frmd8:-100Kb:1.5e-09:3.6e-11:1.9e+03:4.3e+03
chr19	5750000	5800000	Slc25a45:-100Kb:1.5e-09:3.6e-11:1.9e+03:4.3e+03
chr19	5750000	5800000	Tigd3:-100Kb:1.5e-09:3.6e-11:1.9e+03:4.3e+03
chr19	5850000	5900000	Scyl1:100Kb:9e-11:2.3e-12:1.9e+03:4.3e+03
chr19	7100000	7150000	Cox8a:-150Kb:6.2e-09:1.5e-10:8.9e+02:3.3e+03
chr19	7100000	7150000	Otub1:-150Kb:6.2e-09:1.5e-10:8.9e+02:3.3e+03
chr19	7250000	7300000	Macrod1:150Kb:1.7e-10:5.1e-12:8.9e+02:3.3e+03
chr19	7250000	7300000	Stip1:150Kb:1.7e-10:5.1e-12:8.9e+02:3.3e+03
chr19	9350000	9400000	Stxbp3b:-250Kb:1.6e-09:4.3e-11:6.9e+02:3.7e+03
chr19	10600000	10650000	Cybasc3:-50Kb:2.4e-05:6e-07:2.1e+03:3.2e+03
chr19	10600000	10650000	Dak:-50Kb:2.4e-05:6e-07:2.1e+03:3.2e+03
chr19	10600000	10650000	Ddb1:-50Kb:2.4e-05:6e-07:2.1e+03:3.2e+03
chr19	10600000	10650000	Tmem138:-50Kb:2.4e-05:6e-07:2.1e+03:3.2e+03
chr19	10650000	10700000	Tmem216:50Kb:4.6e-05:1.2e-06:2.1e+03:3.2e+03
chr19	12500000	12550000	Dtx4:-50Kb:1.2e-09:3e-11:1.7e+03:3.2e+03
chr19	12550000	12600000	Mpeg1:50Kb:1.1e-10:2.9e-12:1.7e+03:3.2e+03
chr19	12550000	12600000	Pfpl:50Kb:1.1e-10:2.9e-12:1.7e+03:3.2e+03
chr19	20400000	20450000	Aldh1a7:-400Kb:2.3e-06:6.3e-08:5.1e+02:1.5e+03
chr19	20850000	20900000	1500015L24Rik:400Kb:1.2e-05:3.4e-07:5.1e+02:1.5e+03
chr19	20850000	20900000	Anxa1:400Kb:1.2e-05:3.4e-07:5.1e+02:1.5e+03
chr19	23250000	23300000	Smc5:-50Kb:5.1e-05:1.5e-06:1.5e+03:2.6e+03
chr19	24350000	24400000	Tmem252:-350Kb:3.9e-06:1.1e-07:5.8e+02:1.5e+03
chr19	24700000	24750000	Fxn:350Kb:2.9e-07:8.6e-09:5.8e+02:1.5e+03
chr19	28050000	28100000	D930032P07Rik:-700Kb:2.9e-06:8.4e-08:4.5e+02:1.5e+03
chr19	28050000	28100000	Glis3:-700Kb:2.9e-06:8.4e-08:4.5e+02:1.5e+03
chr19	28400000	28450000	D930032P07Rik:-350Kb:4.4e-05:3.8e-06:6.2e+02:1.5e+03
chr19	28400000	28450000	Glis3:-350Kb:4.4e-05:3.8e-06:6.2e+02:1.5e+03
chr19	28700000	28750000	D930032P07Rik:-50Kb:7.1e-06:4.1e-07:1.5e+03:2.5e+03
chr19	28700000	28750000	Glis3:-50Kb:7.1e-06:4.1e-07:1.5e+03:2.5e+03
chr19	29300000	29350000	Insl6:-50Kb:1.1e-06:3.1e-08:1.7e+03:2.8e+03
chr19	29350000	29400000	Jak2:50Kb:5.5e-07:1.6e-08:1.7e+03:2.8e+03
chr19	33800000	33850000	Slc16a12:-1000Kb:5.9e-05:1.6e-06:2.1e+02:1.1e+03
chr19	36900000	36950000	Btaf1:-100Kb:1.4e-06:7.9e-08:1.2e+03:2.3e+03
chr19	36900000	36950000	Fgfbp3:-50Kb:3e-11:8.5e-13:1.9e+03:3.3e+03
chr19	36950000	37000000	Btaf1:-50Kb:6.6e-07:1.8e-08:1.9e+03:3e+03
chr19	36950000	37000000	Tnks2:50Kb:1.5e-11:4.1e-13:1.9e+03:3.3e+03
chr19	37000000	37050000	Fgfbp3:50Kb:2.6e-07:1.5e-08:1.9e+03:3e+03
chr19	37000000	37050000	Tnks2:100Kb:7.6e-07:4.2e-08:1.2e+03:2.3e+03
chr19	41700000	41750000	Gm19424:-100Kb:2.4e-09:6e-11:1.3e+03:2.7e+03
chr19	41700000	41750000	Slit1:-100Kb:2.4e-09:6e-11:1.3e+03:2.7e+03
chr19	56800000	56850000	Dclre1a:200Kb:5.3e-07:1.5e-08:8.5e+02:1.8e+03
chr19	56800000	56850000	Nhlrc2:200Kb:5.3e-07:1.5e-08:8.5e+02:1.8e+03
chr19	56850000	56900000	Dclre1a:250Kb:9.3e-05:5.1e-06:8.5e+02:1.6e+03
chr19	56850000	56900000	Nhlrc2:250Kb:9.3e-05:5.1e-06:8.5e+02:1.6e+03
chr19	58950000	59000000	Kcnk18:-300Kb:5.4e-05:2e-06:7e+02:1.5e+03
chr19	59000000	59050000	Kcnk18:-250Kb:5.4e-05:3.1e-06:7.6e+02:1.5e+03
chr19	59200000	59250000	Eno4:200Kb:6.9e-05:4e-06:8.5e+02:1.5e+03
chr19	59250000	59300000	Eno4:250Kb:1.7e-05:4.9e-07:7.6e+02:1.5e+03
chr19	59250000	59300000	Mir3086:300Kb:8.4e-06:2.3e-07:7e+02:1.5e+03
chr19	60350000	60400000	Emx2:850Kb:1.5e-05:5.2e-07:5e+02:1.5e+03
chr19	60350000	60400000	Emx2os:850Kb:1.5e-05:5.2e-07:5e+02:1.5e+03
chr2	13200000	13250000	Trdmt1:-250Kb:1.2e-09:3.4e-11:6.9e+02:2.2e+03
chr2	13200000	13250000	Vim:-250Kb:1.2e-09:3.4e-11:6.9e+02:2.2e+03
chr2	13300000	13350000	Trdmt1:-150Kb:6.3e-05:3.5e-06:9.1e+02:1.9e+03
chr2	13300000	13350000	Vim:-150Kb:6.3e-05:3.5e-06:9.1e+02:1.9e+03
chr2	16300000	16350000	Plxdc2:50Kb:2.2e-07:5.7e-09:5.9e+02:1.7e+03
chr2	27300000	27350000	Wdr5:-50Kb:8.2e-05:2.5e-06:1.3e+03:2.1e+03
chr2	29600000	29650000	Cercam:-100Kb:4.9e-08:2.9e-09:3.4e+02:2.2e+03
chr2	29600000	29650000	Mir219-2:-100Kb:4.9e-08:2.9e-09:3.4e+02:2.2e+03
chr2	29600000	29650000	Odf2:-100Kb:4.9e-08:2.9e-09:3.4e+02:2.2e+03
chr2	29650000	29700000	Cercam:-50Kb:0:0:7.6e+02:3.4e+03
chr2	29650000	29700000	Gle1:-100Kb:1.3e-06:3.3e-08:3.4e+02:2.1e+03
chr2	29650000	29700000	Mir219-2:-50Kb:0:0:7.6e+02:3.4e+03
chr2	29650000	29700000	Odf2:-50Kb:0:0:7.6e+02:3.4e+03
chr2	29650000	29700000	Sptan1:-150Kb:2.3e-05:6.1e-07:2.1e+02:1.8e+03
chr2	29700000	29750000	Coq4:100Kb:7e-08:2.1e-09:3.4e+02:2.2e+03
chr2	29700000	29750000	Gm13547:100Kb:7e-08:2.1e-09:3.4e+02:2.2e+03
chr2	29700000	29750000	Slc27a4:50Kb:0:0:7.6e+02:3.4e+03
chr2	29700000	29750000	Trub2:100Kb:7e-08:2.1e-09:3.4e+02:2.2e+03
chr2	29700000	29750000	Urm1:50Kb:0:0:7.6e+02:3.4e+03
chr2	29750000	29800000	Slc27a4:100Kb:4.3e-07:2.6e-08:3.4e+02:2.1e+03
chr2	29750000	29800000	Urm1:100Kb:4.3e-07:2.6e-08:3.4e+02:2.1e+03
chr2	29800000	29850000	Slc27a4:150Kb:5.6e-06:5e-07:2.1e+02:1.8e+03
chr2	29800000	29850000	Urm1:150Kb:5.6e-06:5e-07:2.1e+02:1.8e+03
chr2	30600000	30650000	Ier5l:300Kb:2.4e-05:6.3e-07:7.5e+02:2.3e+03
chr2	31350000	31400000	Prdm12:-100Kb:6.2e-05:1.6e-06:1.3e+03:2.3e+03
chr2	31450000	31500000	Abl1:-50Kb:6.5e-05:1.8e-06:1.9e+03:2.9e+03
chr2	31450000	31500000	Exosc2:-50Kb:6.5e-05:1.8e-06:1.9e+03:2.9e+03
chr2	31500000	31550000	Prdm12:50Kb:7e-05:3.7e-06:1.9e+03:2.9e+03
chr2	35000000	35050000	Fbxw2:350Kb:3.7e-05:1e-06:5.3e+02:1.4e+03
chr2	35000000	35050000	Rabepk:350Kb:3.7e-05:1e-06:5.3e+02:1.4e+03
chr2	35750000	35800000	Dab2ip:350Kb:4.3e-06:1.1e-07:5.4e+02:1.5e+03
chr2	35750000	35800000	Gm13446:350Kb:4.3e-06:1.1e-07:5.4e+02:1.5e+03
chr2	43550000	43600000	Arhgap15:-50Kb:3.5e-08:8.7e-10:1.4e+03:2.5e+03
chr2	44900000	44950000	Mir5129:50Kb:5.3e-05:1.5e-06:1.4e+03:2.2e+03
chr2	51950000	52000000	Rif1:50Kb:1.4e-05:4.2e-07:1.6e+03:2.7e+03
chr2	66500000	66550000	Scn7a:-100Kb:4.2e-05:1.1e-06:1.2e+03:2.2e+03
chr2	71450000	71500000	Itga6:-150Kb:2.8e-07:7.1e-09:9.9e+02:2.3e+03
chr2	73800000	73850000	Hoxd10:-700Kb:6.4e-05:8.5e-06:4.8e+02:1.9e+03
chr2	73800000	73850000	Hoxd11:-700Kb:6.4e-05:8.5e-06:4.8e+02:1.9e+03
chr2	73800000	73850000	Hoxd12:-700Kb:6.4e-05:8.5e-06:4.8e+02:1.9e+03
chr2	73800000	73850000	Hoxd13:-700Kb:6.4e-05:8.5e-06:4.8e+02:1.9e+03
chr2	73800000	73850000	Hoxd8:-700Kb:6.4e-05:8.5e-06:4.8e+02:1.9e+03
chr2	73800000	73850000	Hoxd9:-700Kb:6.4e-05:8.5e-06:4.8e+02:1.9e+03
chr2	74950000	75000000	1700109F18Rik:400Kb:3.3e-06:9.2e-08:5.8e+02:2.3e+03
chr2	74950000	75000000	Hoxd10:450Kb:6.3e-05:5.6e-06:3.5e+02:1.8e+03
chr2	74950000	75000000	Hoxd11:450Kb:6.3e-05:5.6e-06:3.5e+02:1.8e+03
chr2	74950000	75000000	Hoxd12:450Kb:6.3e-05:5.6e-06:3.5e+02:1.8e+03
chr2	74950000	75000000	Hoxd13:450Kb:6.3e-05:5.6e-06:3.5e+02:1.8e+03
chr2	74950000	75000000	Hoxd3:400Kb:3.3e-06:9.2e-08:5.8e+02:2.3e+03
chr2	74950000	75000000	Hoxd4:400Kb:3.3e-06:9.2e-08:5.8e+02:2.3e+03
chr2	74950000	75000000	Hoxd8:450Kb:6.3e-05:5.6e-06:3.5e+02:1.8e+03
chr2	74950000	75000000	Hoxd9:450Kb:6.3e-05:5.6e-06:3.5e+02:1.8e+03
chr2	74950000	75000000	Mir10b:400Kb:3.3e-06:9.2e-08:5.8e+02:2.3e+03
chr2	75400000	75450000	Hoxd10:900Kb:5.4e-11:2.4e-12:1.2e+02:2.4e+03
chr2	75400000	75450000	Hoxd11:900Kb:5.4e-11:2.4e-12:1.2e+02:2.4e+03
chr2	75400000	75450000	Hoxd12:900Kb:5.4e-11:2.4e-12:1.2e+02:2.4e+03
chr2	75400000	75450000	Hoxd13:900Kb:5.4e-11:2.4e-12:1.2e+02:2.4e+03
chr2	75400000	75450000	Hoxd8:900Kb:5.4e-11:2.4e-12:1.2e+02:2.4e+03
chr2	75400000	75450000	Hoxd9:900Kb:5.4e-11:2.4e-12:1.2e+02:2.4e+03
chr2	75700000	75750000	Ttc30b:-50Kb:5.2e-11:1.4e-12:2.2e+03:3.8e+03
chr2	77850000	77900000	Ube2e3:-850Kb:2.4e-05:7.5e-07:4e+02:1.5e+03
chr2	79200000	79250000	Cerkl:-50Kb:9.5e-05:2.4e-06:1.7e+03:2.7e+03
chr2	79200000	79250000	Neurod1:-50Kb:9.5e-05:2.4e-06:1.7e+03:2.7e+03
chr2	80350000	80400000	Dnajc10:200Kb:7.4e-06:2e-07:9.1e+02:2.1e+03
chr2	85850000	85900000	Olfr1036:-50Kb:3.4e-05:8.5e-07:2.1e+03:3.6e+03
chr2	85850000	85900000	Olfr1037:-50Kb:3.4e-05:8.5e-07:2.1e+03:3.6e+03
chr2	85900000	85950000	Olfr1033:50Kb:2.6e-05:7e-07:2.1e+03:3.6e+03
chr2	85900000	85950000	Olfr1034:50Kb:2.6e-05:7e-07:2.1e+03:3.6e+03
chr2	86400000	86450000	Olfr1084:-50Kb:0:0:2.1e+03:6.5e+03
chr2	86400000	86450000	Olfr1085:-50Kb:0:0:2.1e+03:6.5e+03
chr2	86450000	86500000	Olfr1082:50Kb:0:0:2.1e+03:6.5e+03
chr2	87350000	87400000	Olfr1135:-150Kb:3.1e-06:1.6e-07:9.3e+02:2.2e+03
chr2	87350000	87400000	Olfr1136:-150Kb:3.1e-06:1.6e-07:9.3e+02:2.2e+03
chr2	87450000	87500000	Olfr1135:-50Kb:1.3e-14:3.3e-16:1.7e+03:3.7e+03
chr2	87450000	87500000	Olfr1136:-50Kb:1.3e-14:3.3e-16:1.7e+03:3.7e+03
chr2	87500000	87550000	Olfr1131:50Kb:9.8e-14:2.6e-15:1.7e+03:3.7e+03
chr2	87500000	87550000	Olfr1132:50Kb:9.8e-14:2.6e-15:1.7e+03:3.7e+03
chr2	87500000	87550000	Olfr1133:50Kb:9.8e-14:2.6e-15:1.7e+03:3.7e+03
chr2	87500000	87550000	Olfr1134:50Kb:9.8e-14:2.6e-15:1.7e+03:3.7e+03
chr2	88350000	88400000	Olfr1189:-50Kb:1.6e-05:4.1e-07:1.3e+03:2.7e+03
chr2	88400000	88450000	Olfr1186:50Kb:2.1e-05:5.4e-07:1.3e+03:2.7e+03
chr2	88400000	88450000	Olfr1188:50Kb:2.1e-05:5.4e-07:1.3e+03:2.7e+03
chr2	91300000	91350000	Arfgap2:200Kb:1.5e-05:3.9e-07:1.1e+03:3.3e+03
chr2	92200000	92250000	Cry2:-50Kb:7.8e-05:2.1e-06:1.7e+03:2.6e+03
chr2	92250000	92300000	1700029I15Rik:50Kb:8e-05:2.2e-06:1.7e+03:2.6e+03
chr2	92250000	92300000	D930015M05Rik:50Kb:8e-05:2.2e-06:1.7e+03:2.6e+03
chr2	92250000	92300000	Gyltl1b:50Kb:8e-05:2.2e-06:1.7e+03:2.6e+03
chr2	92250000	92300000	Mapk8ip1:50Kb:8e-05:2.2e-06:1.7e+03:2.6e+03
chr2	92250000	92300000	Pex16:50Kb:8e-05:2.2e-06:1.7e+03:2.6e+03
chr2	103950000	104000000	Cstf3:-450Kb:8.9e-05:2.5e-06:4.4e+02:1.4e+03
chr2	105050000	105100000	Ccdc73:350Kb:8.5e-05:2.3e-06:6.5e+02:1.6e+03
chr2	129650000	129700000	4932416H05Rik:50Kb:9.1e-12:2.2e-13:1.7e+03:3.1e+03
chr2	129650000	129700000	Pdyn:150Kb:1.6e-07:4.1e-09:9.9e+02:2.1e+03
chr2	129650000	129700000	Stk35:50Kb:9.1e-12:2.2e-13:1.7e+03:3.1e+03
chr2	142750000	142800000	Snrpb2:-100Kb:2.5e-06:7.2e-08:6.4e+02:1.5e+03
chr2	143800000	143850000	Mgme1:-250Kb:7.9e-07:2.5e-08:7e+02:1.6e+03
chr2	143800000	143850000	Snord17:-250Kb:7.9e-07:2.5e-08:7e+02:1.6e+03
chr2	143800000	143850000	Snx5:-250Kb:7.9e-07:2.5e-08:7e+02:1.6e+03
chr2	144050000	144100000	Rrbp1:250Kb:1.1e-05:2.9e-07:7e+02:1.6e+03
chr2	146200000	146250000	4930529M08Rik:450Kb:1.1e-07:2.8e-09:5.5e+02:1.7e+03
chr2	146200000	146250000	Crnkl1:450Kb:1.1e-07:2.8e-09:5.5e+02:1.7e+03
chr2	146200000	146250000	Naa20:500Kb:7.2e-07:2.2e-08:5e+02:1.5e+03
chr2	151050000	151100000	4930442J19Rik:-50Kb:0:0:2.1e+03:7.1e+03
chr2	151050000	151100000	Gm14151:150Kb:0:0:9.2e+02:8.4e+03
chr2	152200000	152250000	Defb23:-50Kb:1.4e-09:3.6e-11:1.8e+03:3e+03
chr2	152250000	152300000	6820408C15Rik:50Kb:2e-09:5.1e-11:1.8e+03:3e+03
chr2	152250000	152300000	Nrsn2:50Kb:2e-09:5.1e-11:1.8e+03:3e+03
chr2	152250000	152300000	Sox12:50Kb:2e-09:5.1e-11:1.8e+03:3e+03
chr2	152250000	152300000	Zcchc3:50Kb:2e-09:5.1e-11:1.8e+03:3e+03
chr2	155750000	155800000	Nfs1:-200Kb:3.1e-05:8.6e-07:8.2e+02:1.9e+03
chr2	155750000	155800000	Romo1:-200Kb:3.1e-05:8.6e-07:8.2e+02:1.9e+03
chr2	155950000	156000000	Cep250:200Kb:8.4e-06:2.2e-07:8.2e+02:1.9e+03
chr2	155950000	156000000	Gdf5:200Kb:8.4e-06:2.2e-07:8.2e+02:1.9e+03
chr2	155950000	156000000	Uqcc:200Kb:8.4e-06:2.2e-07:8.2e+02:1.9e+03
chr2	156950000	157000000	Rbl1:-50Kb:0:0:2e+03:3.9e+03
chr2	157000000	157050000	Samhd1:50Kb:0:0:2e+03:3.9e+03
chr2	157150000	157200000	Blcap:-200Kb:2.6e-05:1.4e-06:7.8e+02:1.9e+03
chr2	157150000	157200000	Nnat:-200Kb:2.6e-05:1.4e-06:7.8e+02:1.9e+03
chr2	157300000	157350000	Blcap:-50Kb:1.9e-10:4.9e-12:2e+03:3.6e+03
chr2	157300000	157350000	Nnat:-50Kb:1.9e-10:4.9e-12:2e+03:3.6e+03
chr2	157350000	157400000	Ghrh:200Kb:1.9e-05:4.9e-07:7.8e+02:1.9e+03
chr2	157350000	157400000	Manbal:200Kb:1.9e-05:4.9e-07:7.8e+02:1.9e+03
chr2	160400000	160450000	Emilin3:-300Kb:4.1e-05:1.1e-06:4.8e+02:1.3e+03
chr2	160400000	160450000	Lpin3:-300Kb:4.1e-05:1.1e-06:4.8e+02:1.3e+03
chr2	163900000	163950000	Sdc4:-350Kb:3.9e-05:1e-06:5.2e+02:1.7e+03
chr2	163900000	163950000	Sys1:-350Kb:3.9e-05:1e-06:5.2e+02:1.7e+03
chr2	163900000	163950000	Trp53tg5:-350Kb:3.9e-05:1e-06:5.2e+02:1.7e+03
chr2	164600000	164650000	Ctsa:-50Kb:4.2e-05:1.1e-06:2.2e+03:3.4e+03
chr2	164600000	164650000	Neurl2:-50Kb:4.2e-05:1.1e-06:2.2e+03:3.4e+03
chr2	164600000	164650000	Pltp:-50Kb:4.2e-05:1.1e-06:2.2e+03:3.4e+03
chr2	164600000	164650000	Spata25:-50Kb:4.2e-05:1.1e-06:2.2e+03:3.4e+03
chr2	164650000	164700000	Acot8:50Kb:4.1e-05:1e-06:2.2e+03:3.4e+03
chr2	164650000	164700000	Snx21:50Kb:4.1e-05:1e-06:2.2e+03:3.4e+03
chr2	164650000	164700000	Tnnc2:50Kb:4.1e-05:1e-06:2.2e+03:3.4e+03
chr2	164650000	164700000	Zswim1:50Kb:4.1e-05:1e-06:2.2e+03:3.4e+03
chr2	164650000	164700000	Zswim3:50Kb:4.1e-05:1e-06:2.2e+03:3.4e+03
chr2	165600000	165650000	Zmynd8:-100Kb:2e-07:5.4e-09:1.3e+03:2.9e+03
chr2	165650000	165700000	Zmynd8:-50Kb:8.3e-05:4.4e-06:2e+03:3.2e+03
chr2	169900000	169950000	1700040N02Rik:-250Kb:6.8e-05:1.9e-06:7.2e+02:1.8e+03
chr2	170000000	170050000	Zfp217:50Kb:3.6e-11:9.7e-13:1.5e+03:3.2e+03
chr2	170250000	170300000	Cyp24a1:-50Kb:1e-08:2.9e-10:1.5e+03:3e+03
chr2	170250000	170300000	Gm16796:-50Kb:1e-08:2.9e-10:1.5e+03:3e+03
chr2	170250000	170300000	Pfdn4:-50Kb:1e-08:2.9e-10:1.5e+03:3e+03
chr2	170300000	170350000	Bcas1:50Kb:1.1e-08:2.8e-10:1.5e+03:3e+03
chr2	176850000	176900000	Gm14403:-400Kb:6.5e-10:5.1e-11:2.2e+02:5.9e+03
chr2	176900000	176950000	Gm14403:-350Kb:0:0:2.5e+02:7.6e+03
chr2	176950000	177000000	Gm14326:-700Kb:0:0:54:1.1e+04
chr2	177100000	177150000	Gm14405:250Kb:0:0:3.3e+02:9.1e+03
chr2	177250000	177300000	Gm14405:400Kb:4e-14:2e-15:2.2e+02:5.9e+03
chr2	177300000	177350000	Gm14403:50Kb:3e-14:1.6e-15:3.7e+02:7.3e+03
chr2	177600000	177650000	Etohi1:-150Kb:3.2e-06:7.8e-08:6.8e+02:5.3e+03
chr2	177750000	177800000	Gm14327:150Kb:3e-06:7.5e-08:6.8e+02:5.3e+03
chr3	4700000	4750000	1110015O18Rik:-50Kb:1.5e-05:4.2e-07:1.1e+03:2.3e+03
chr3	8300000	8350000	Gm6194:-150Kb:1.6e-09:4e-11:8.7e+02:2.3e+03
chr3	15400000	15450000	LOC100038947:-300Kb:5.5e-05:2.8e-06:5.8e+02:2.8e+03
chr3	15450000	15500000	Gm9733:150Kb:8e-07:2e-08:8.9e+02:3.7e+03
chr3	15500000	15550000	LOC100038947:-200Kb:0:0:7.5e+02:8.4e+03
chr3	15500000	15550000	Sirpb1a:100Kb:0:0:1.2e+03:5.4e+03
chr3	29900000	29950000	Mecom:-500Kb:2.4e-06:7.1e-08:4.1e+02:1.5e+03
chr3	30800000	30850000	Phc3:-50Kb:7.5e-06:2.1e-07:1.4e+03:2.5e+03
chr3	30800000	30850000	Prkci:-50Kb:7.5e-06:2.1e-07:1.4e+03:2.5e+03
chr3	30950000	31000000	Cldn11:-50Kb:7.8e-05:2.3e-06:1.4e+03:2.4e+03
chr3	31000000	31050000	Skil:50Kb:7.8e-05:2.2e-06:1.4e+03:2.4e+03
chr3	32550000	32600000	Gnb4:50Kb:4.8e-08:1.2e-09:1.5e+03:2.6e+03
chr3	36050000	36100000	1810062G17Rik:-300Kb:4.7e-08:1.3e-09:6.1e+02:1.7e+03
chr3	36050000	36100000	Anxa5:-300Kb:4.7e-08:1.3e-09:6.1e+02:1.7e+03
chr3	36300000	36350000	Qrfpr:200Kb:7.3e-06:2e-07:7.5e+02:1.7e+03
chr3	36350000	36400000	D3Ertd254e:300Kb:2.7e-08:7.8e-10:6.1e+02:1.7e+03
chr3	37350000	37400000	Spry1:-150Kb:2.6e-05:7.5e-07:8.4e+02:1.8e+03
chr3	40400000	40450000	Hspa4l:-100Kb:1.3e-07:3.2e-09:1e+03:2.1e+03
chr3	40400000	40450000	Plk4:-200Kb:1.2e-05:3.5e-07:6.6e+02:1.7e+03
chr3	40400000	40450000	Slc25a31:-100Kb:1.3e-07:3.2e-09:1e+03:2.1e+03
chr3	40500000	40550000	1700017G19Rik:100Kb:1.9e-07:1e-08:1e+03:2.1e+03
chr3	40500000	40550000	Intu:100Kb:1.9e-07:1e-08:1e+03:2.1e+03
chr3	40550000	40600000	1700017G19Rik:150Kb:1.7e-11:4.8e-13:8e+02:2.2e+03
chr3	40550000	40600000	Intu:150Kb:1.7e-11:4.8e-13:8e+02:2.2e+03
chr3	40600000	40650000	1700017G19Rik:200Kb:2.1e-06:1.8e-07:6.6e+02:1.7e+03
chr3	40600000	40650000	Intu:200Kb:2.1e-06:1.8e-07:6.6e+02:1.7e+03
chr3	52000000	52050000	Foxo1:-50Kb:6.4e-08:2.4e-09:5.1e+02:1.8e+03
chr3	52050000	52100000	Cog6:-750Kb:4.7e-05:3.2e-06:4.1e+02:1.3e+03
chr3	52050000	52100000	Lhfp:-750Kb:4.7e-05:3.2e-06:4.1e+02:1.3e+03
chr3	52800000	52850000	Nhlrc3:-450Kb:3.4e-08:1e-09:5.2e+02:1.6e+03
chr3	52800000	52850000	Proser1:-450Kb:3.4e-08:1e-09:5.2e+02:1.6e+03
chr3	52800000	52850000	Stoml3:-450Kb:3.4e-08:1e-09:5.2e+02:1.6e+03
chr3	53250000	53300000	Cog6:450Kb:3.7e-07:1.2e-08:5.2e+02:1.6e+03
chr3	53250000	53300000	Lhfp:450Kb:3.7e-07:1.2e-08:5.2e+02:1.6e+03
chr3	65800000	65850000	Ptx3:-200Kb:4.5e-05:1.2e-06:7.2e+02:1.7e+03
chr3	70650000	70700000	Gm6634:50Kb:0:0:1.3e+03:3.1e+03
chr3	81950000	82000000	Gucy1a3:50Kb:1e-06:2.7e-08:1.4e+03:2.5e+03
chr3	82100000	82150000	Gucy1b3:250Kb:4e-07:1.1e-08:6.9e+02:1.8e+03
chr3	83950000	84000000	Trim2:-150Kb:4.5e-07:1.4e-08:8.3e+02:2.2e+03
chr3	84100000	84150000	Gm6525:150Kb:5.9e-07:1.6e-08:8.3e+02:2.2e+03
chr3	84100000	84150000	Mnd1:150Kb:5.9e-07:1.6e-08:8.3e+02:2.2e+03
chr3	84700000	84750000	Pet112:-650Kb:1.7e-08:5e-10:3.7e+02:1.5e+03
chr3	86500000	86550000	Mab21l2:150Kb:8.6e-06:2.4e-07:9.6e+02:2.1e+03
chr3	89100000	89150000	Adam15:-50Kb:3e-05:7.9e-07:2.4e+03:3.6e+03
chr3	89100000	89150000	Dcst1:-50Kb:3e-05:7.9e-07:2.4e+03:3.6e+03
chr3	89100000	89150000	Gm15417:-50Kb:3e-05:7.9e-07:2.4e+03:3.6e+03
chr3	89100000	89150000	Zbtb7b:-50Kb:3e-05:7.9e-07:2.4e+03:3.6e+03
chr3	89150000	89200000	Efna3:50Kb:4.2e-05:1.2e-06:2.4e+03:3.6e+03
chr3	89150000	89200000	Efna4:50Kb:4.2e-05:1.2e-06:2.4e+03:3.6e+03
chr3	90350000	90400000	S100a3:-50Kb:3.5e-12:8.5e-14:0:1.9e+03
chr3	90350000	90400000	S100a4:-50Kb:3.5e-12:8.5e-14:0:1.9e+03
chr3	90350000	90400000	S100a5:-50Kb:3.5e-12:8.5e-14:0:1.9e+03
chr3	90350000	90400000	S100a6:-50Kb:3.5e-12:8.5e-14:0:1.9e+03
chr3	90400000	90450000	S100a2:50Kb:2.8e-12:7.3e-14:0:1.9e+03
chr3	93500000	93550000	Gm10697:-350Kb:1.1e-10:5.7e-12:4.2e+02:7.7e+03
chr3	93500000	93550000	Gm9125:-350Kb:1.1e-10:5.7e-12:4.2e+02:7.7e+03
chr3	93500000	93550000	Tdpoz5:-350Kb:1.1e-10:5.7e-12:4.2e+02:7.7e+03
chr3	93750000	93800000	Gm10697:-100Kb:0:0:1.8e+03:2.9e+04
chr3	93750000	93800000	Gm9125:-100Kb:0:0:1.8e+03:2.9e+04
chr3	93750000	93800000	Tdpoz5:-100Kb:0:0:1.8e+03:2.9e+04
chr3	104450000	104500000	Lrig2:150Kb:2.3e-05:6.2e-07:8.9e+02:2e+03
chr3	108050000	108100000	Gm12522:-100Kb:2.5e-13:6.7e-15:1.5e+03:3e+03
chr3	108050000	108100000	Mybphl:-100Kb:2.5e-13:6.7e-15:1.5e+03:3e+03
chr3	108050000	108100000	Psrc1:-100Kb:2.5e-13:6.7e-15:1.5e+03:3e+03
chr3	108100000	108150000	Gm12522:-50Kb:1.1e-06:5.8e-08:2.1e+03:3.1e+03
chr3	108100000	108150000	Mybphl:-50Kb:1.1e-06:5.8e-08:2.1e+03:3.1e+03
chr3	108100000	108150000	Psrc1:-50Kb:1.1e-06:5.8e-08:2.1e+03:3.1e+03
chr3	108150000	108200000	Psma5:100Kb:4.4e-13:1.3e-14:1.5e+03:3e+03
chr3	108150000	108200000	Sort1:100Kb:4.4e-13:1.3e-14:1.5e+03:3e+03
chr3	121000000	121050000	Slc44a3:-200Kb:7.3e-06:3.9e-07:8.7e+02:2.1e+03
chr3	121100000	121150000	Slc44a3:-100Kb:7.3e-06:3.3e-07:1.3e+03:2.5e+03
chr3	121150000	121200000	Cnn3:50Kb:7.1e-05:3.8e-06:2e+03:3e+03
chr3	121200000	121250000	Cnn3:100Kb:9.6e-06:2.6e-07:1.3e+03:2.5e+03
chr3	122650000	122700000	Myoz2:-50Kb:1.8e-06:4.5e-08:1.7e+03:3e+03
chr3	122700000	122750000	Usp53:50Kb:2.6e-06:7.2e-08:1.7e+03:3e+03
chr3	123950000	124000000	Snhg8:750Kb:2.6e-08:7e-10:4.3e+02:2.1e+03
chr3	123950000	124000000	Snora24:750Kb:2.6e-08:7e-10:4.3e+02:2.1e+03
chr3	128000000	128050000	Pitx2:-900Kb:1.7e-05:1.3e-06:3.7e+02:1.4e+03
chr3	128050000	128100000	Pitx2:-850Kb:3.9e-06:1.5e-07:3.8e+02:1.6e+03
chr3	134550000	134600000	Tacr3:100Kb:4.3e-05:2.4e-06:1.3e+03:2.5e+03
chr3	134800000	134850000	Tacr3:350Kb:1.4e-05:3.9e-07:5.8e+02:1.9e+03
chr3	134850000	134900000	Bdh2:-50Kb:3.6e-09:9.1e-11:7.6e+02:2.3e+03
chr3	134900000	134950000	Cenpe:50Kb:4.7e-09:1.2e-10:7.6e+02:2.3e+03
chr3	138050000	138100000	Adh7:200Kb:2.8e-09:8.6e-11:8e+02:2.3e+03
chr3	144450000	144500000	Clca3:-200Kb:3.3e-06:9.5e-08:7.8e+02:1.8e+03
chr3	144650000	144700000	Clca2:200Kb:1.1e-07:3e-09:7.8e+02:1.8e+03
chr3	145250000	145300000	Bcl10:-300Kb:2.5e-05:7.6e-07:8.5e+02:1.8e+03
chr3	151950000	152000000	Nexn:50Kb:3.4e-06:9.5e-08:1.5e+03:2.7e+03
chr3	155550000	155600000	9330178D15Rik:-50Kb:3.4e-07:8.7e-09:1.5e+03:2.6e+03
chr3	157600000	157650000	Lrrc40:-50Kb:0:0:1.6e+03:3.3e+03
chr3	157600000	157650000	Srsf11:-50Kb:0:0:1.6e+03:3.3e+03
chr3	157650000	157700000	Ankrd13c:50Kb:0:0:1.6e+03:3.3e+03
chr4	6850000	6900000	Tox:-50Kb:4.6e-05:1.2e-06:1.5e+03:2.4e+03
chr4	10800000	10850000	Mir684-2:-250Kb:2.3e-05:1.3e-06:5.4e+02:1.5e+03
chr4	10800000	10850000	Trp53inp1:-250Kb:2.3e-05:1.3e-06:5.4e+02:1.5e+03
chr4	11000000	11050000	Mir684-2:-50Kb:4e-10:1.1e-11:1.8e+03:3.2e+03
chr4	11000000	11050000	Trp53inp1:-50Kb:4e-10:1.1e-11:1.8e+03:3.2e+03
chr4	11050000	11100000	2610301B20Rik:250Kb:2.1e-05:6.5e-07:5.4e+02:1.5e+03
chr4	11050000	11100000	Ndufaf6:50Kb:5e-10:1.4e-11:1.8e+03:3.2e+03
chr4	21750000	21800000	Coq3:-50Kb:1.5e-06:3.8e-08:1.3e+03:2.5e+03
chr4	21750000	21800000	Faxc:-100Kb:4.7e-05:1.2e-06:9.6e+02:2e+03
chr4	21800000	21850000	4930528A17Rik:50Kb:1.6e-06:4.3e-08:1.3e+03:2.5e+03
chr4	21800000	21850000	Sfrs18:50Kb:1.6e-06:4.3e-08:1.3e+03:2.5e+03
chr4	21850000	21900000	4930528A17Rik:100Kb:1.5e-05:8.2e-07:9.6e+02:2e+03
chr4	21850000	21900000	Sfrs18:100Kb:1.5e-05:8.2e-07:9.6e+02:2e+03
chr4	25950000	26000000	Ufl1:750Kb:1.3e-05:3.6e-07:3.8e+02:1.6e+03
chr4	41100000	41150000	Nol6:50Kb:3.7e-05:1e-06:1.2e+03:2.9e+03
chr4	41100000	41150000	Ube2r2:50Kb:3.7e-05:1e-06:1.2e+03:2.9e+03
chr4	46200000	46250000	Foxe1:-150Kb:7e-05:1.8e-06:8.3e+02:1.8e+03
chr4	46350000	46400000	Xpa:150Kb:6.2e-05:1.6e-06:8.3e+02:1.8e+03
chr4	57650000	57700000	Akap2:-200Kb:7.7e-05:4.2e-06:7.6e+02:1.6e+03
chr4	57650000	57700000	D630039A03Rik:-250Kb:1.2e-05:3.3e-07:6.7e+02:1.7e+03
chr4	57750000	57800000	Akap2:-100Kb:5e-07:1.4e-08:1.1e+03:2.2e+03
chr4	60050000	60100000	Mup1:-450Kb:7.5e-08:3.8e-09:2.6e+02:3.3e+03
chr4	60400000	60450000	Mup1:-100Kb:0:0:6.7e+02:1.1e+04
chr4	60500000	60550000	Mup7:450Kb:7.5e-09:1.9e-10:2.6e+02:3.3e+03
chr4	60500000	60550000	Mup9:100Kb:0:0:6.7e+02:1.1e+04
chr4	61350000	61400000	Mup9:950Kb:0:0:78:4.9e+03
chr4	83050000	83100000	Psip1:-50Kb:2.3e-06:6.2e-08:1.6e+03:3.2e+03
chr4	83100000	83150000	Snapc3:50Kb:2e-06:5.6e-08:1.6e+03:3.2e+03
chr4	88300000	88350000	Klhl9:-50Kb:3.5e-06:8.6e-08:1.4e+03:3.1e+03
chr4	88350000	88400000	Gm13280:50Kb:3.1e-06:7.7e-08:1.4e+03:3.1e+03
chr4	88350000	88400000	Ifna2:50Kb:3.1e-06:7.7e-08:1.4e+03:3.1e+03
chr4	88350000	88400000	Ifnab:50Kb:3.1e-06:7.7e-08:1.4e+03:3.1e+03
chr4	88700000	88750000	Gm13271:300Kb:5e-14:1.3e-15:6e+02:3.2e+03
chr4	88700000	88750000	Gm13272:300Kb:5e-14:1.3e-15:6e+02:3.2e+03
chr4	88700000	88750000	Gm13275:300Kb:5e-14:1.3e-15:6e+02:3.2e+03
chr4	88700000	88750000	Gm13276:300Kb:5e-14:1.3e-15:6e+02:3.2e+03
chr4	88700000	88750000	Gm13277:300Kb:5e-14:1.3e-15:6e+02:3.2e+03
chr4	88700000	88750000	Gm13278:300Kb:5e-14:1.3e-15:6e+02:3.2e+03
chr4	88700000	88750000	Gm13279:300Kb:5e-14:1.3e-15:6e+02:3.2e+03
chr4	88700000	88750000	Gm13283:300Kb:5e-14:1.3e-15:6e+02:3.2e+03
chr4	88700000	88750000	Gm13285:300Kb:5e-14:1.3e-15:6e+02:3.2e+03
chr4	88700000	88750000	Gm13286:300Kb:5e-14:1.3e-15:6e+02:3.2e+03
chr4	88700000	88750000	Gm13287:300Kb:5e-14:1.3e-15:6e+02:3.2e+03
chr4	88700000	88750000	Gm13289:300Kb:5e-14:1.3e-15:6e+02:3.2e+03
chr4	88700000	88750000	Gm13290:300Kb:5e-14:1.3e-15:6e+02:3.2e+03
chr4	88700000	88750000	Ifnz:300Kb:5e-14:1.3e-15:6e+02:3.2e+03
chr4	88850000	88900000	Gm13271:450Kb:3.6e-07:1.9e-08:4.7e+02:2.3e+03
chr4	88850000	88900000	Gm13272:450Kb:3.6e-07:1.9e-08:4.7e+02:2.3e+03
chr4	88850000	88900000	Gm13275:450Kb:3.6e-07:1.9e-08:4.7e+02:2.3e+03
chr4	88850000	88900000	Gm13276:450Kb:3.6e-07:1.9e-08:4.7e+02:2.3e+03
chr4	88850000	88900000	Gm13277:450Kb:3.6e-07:1.9e-08:4.7e+02:2.3e+03
chr4	88850000	88900000	Gm13278:450Kb:3.6e-07:1.9e-08:4.7e+02:2.3e+03
chr4	88850000	88900000	Gm13279:450Kb:3.6e-07:1.9e-08:4.7e+02:2.3e+03
chr4	88850000	88900000	Gm13283:450Kb:3.6e-07:1.9e-08:4.7e+02:2.3e+03
chr4	88850000	88900000	Gm13285:450Kb:3.6e-07:1.9e-08:4.7e+02:2.3e+03
chr4	88850000	88900000	Gm13286:450Kb:3.6e-07:1.9e-08:4.7e+02:2.3e+03
chr4	88850000	88900000	Gm13287:450Kb:3.6e-07:1.9e-08:4.7e+02:2.3e+03
chr4	88850000	88900000	Gm13289:450Kb:3.6e-07:1.9e-08:4.7e+02:2.3e+03
chr4	88850000	88900000	Gm13290:450Kb:3.6e-07:1.9e-08:4.7e+02:2.3e+03
chr4	88850000	88900000	Ifnz:450Kb:3.6e-07:1.9e-08:4.7e+02:2.3e+03
chr4	89000000	89050000	Gm13271:600Kb:3.4e-06:2.8e-07:4e+02:2e+03
chr4	89000000	89050000	Gm13272:600Kb:3.4e-06:2.8e-07:4e+02:2e+03
chr4	89000000	89050000	Gm13275:600Kb:3.4e-06:2.8e-07:4e+02:2e+03
chr4	89000000	89050000	Gm13276:600Kb:3.4e-06:2.8e-07:4e+02:2e+03
chr4	89000000	89050000	Gm13277:600Kb:3.4e-06:2.8e-07:4e+02:2e+03
chr4	89000000	89050000	Gm13278:600Kb:3.4e-06:2.8e-07:4e+02:2e+03
chr4	89000000	89050000	Gm13279:600Kb:3.4e-06:2.8e-07:4e+02:2e+03
chr4	89000000	89050000	Gm13283:600Kb:3.4e-06:2.8e-07:4e+02:2e+03
chr4	89000000	89050000	Gm13285:600Kb:3.4e-06:2.8e-07:4e+02:2e+03
chr4	89000000	89050000	Gm13286:600Kb:3.4e-06:2.8e-07:4e+02:2e+03
chr4	89000000	89050000	Gm13287:600Kb:3.4e-06:2.8e-07:4e+02:2e+03
chr4	89000000	89050000	Gm13289:600Kb:3.4e-06:2.8e-07:4e+02:2e+03
chr4	89000000	89050000	Gm13290:600Kb:3.4e-06:2.8e-07:4e+02:2e+03
chr4	89000000	89050000	Ifnz:600Kb:3.4e-06:2.8e-07:4e+02:2e+03
chr4	89050000	89100000	Cdkn2b:100Kb:2.6e-06:7e-08:1.1e+03:2.8e+03
chr4	102800000	102850000	BB031773:150Kb:3.5e-09:9.9e-11:8.3e+02:1.9e+03
chr4	102800000	102850000	Gm12709:150Kb:3.5e-09:9.9e-11:8.3e+02:1.9e+03
chr4	102800000	102850000	Insl5:150Kb:3.5e-09:9.9e-11:8.3e+02:1.9e+03
chr4	102800000	102850000	Tctex1d1:150Kb:3.5e-09:9.9e-11:8.3e+02:1.9e+03
chr4	104700000	104750000	Prkaa2:-50Kb:5.4e-05:1.6e-06:1.5e+03:2.3e+03
chr4	111600000	111650000	Skint1:-50Kb:6.4e-05:3.4e-06:9.4e+02:2.3e+03
chr4	111700000	111750000	Skint1:50Kb:1.1e-07:2.9e-09:9.4e+02:2.7e+03
chr4	112950000	113000000	Skint5:-700Kb:0:0:3.1e+02:1.5e+04
chr4	113650000	113700000	Skint6:700Kb:0:0:3.1e+02:1.5e+04
chr4	114300000	114350000	9130206I24Rik:-250Kb:1.7e-06:4.4e-08:7e+02:2.1e+03
chr4	114300000	114350000	Foxd2:-250Kb:1.7e-06:4.4e-08:7e+02:2.1e+03
chr4	114300000	114350000	Foxe3:-250Kb:1.7e-06:4.4e-08:7e+02:2.1e+03
chr4	115400000	115450000	Dmbx1:-200Kb:1.5e-05:4.2e-07:6.9e+02:2.3e+03
chr4	115550000	115600000	Dmbx1:-50Kb:6.4e-05:3.5e-06:1.4e+03:2.9e+03
chr4	115600000	115650000	Efcab14:200Kb:7e-06:1.9e-07:6.9e+02:2.3e+03
chr4	115600000	115650000	Kncn:50Kb:8.9e-05:2.4e-06:1.4e+03:2.9e+03
chr4	118050000	118100000	Tmem125:-150Kb:1.9e-05:5.1e-07:1.1e+03:2.2e+03
chr4	118200000	118250000	Med8:150Kb:2e-05:5.8e-07:1.1e+03:2.2e+03
chr4	118200000	118250000	Szt2:150Kb:2e-05:5.8e-07:1.1e+03:2.2e+03
chr4	118650000	118700000	Zfp691:-150Kb:3e-11:8.8e-13:8.1e+02:2.3e+03
chr4	118700000	118750000	Slc2a1:-50Kb:2.7e-05:6.8e-07:1.5e+03:2.5e+03
chr4	118850000	118900000	Zfp691:50Kb:2.8e-05:1.6e-06:1.5e+03:2.5e+03
chr4	123600000	123650000	Fhl3:-750Kb:8e-10:2.9e-11:3e+02:2.1e+03
chr4	123600000	123650000	Sf3a3:-750Kb:8e-10:2.9e-11:3e+02:2.1e+03
chr4	123600000	123650000	Utp11l:-750Kb:8e-10:2.9e-11:3e+02:2.1e+03
chr4	124600000	124650000	Dnali1:-100Kb:1.8e-14:5.6e-16:9.9e+02:3.1e+03
chr4	124600000	124650000	Gnl2:-100Kb:1.8e-14:5.6e-16:9.9e+02:3.1e+03
chr4	124600000	124650000	Snip1:-100Kb:1.8e-14:5.6e-16:9.9e+02:3.1e+03
chr4	124700000	124750000	9930104L06Rik:100Kb:7.7e-13:2e-14:9.9e+02:3.1e+03
chr4	124700000	124750000	Cdca8:100Kb:7.7e-13:2e-14:9.9e+02:3.1e+03
chr4	125900000	125950000	Adprhl2:-50Kb:1e-06:2.7e-08:2e+03:3.1e+03
chr4	125900000	125950000	Col8a2:-50Kb:1e-06:2.7e-08:2e+03:3.1e+03
chr4	125950000	126000000	Map7d1:50Kb:1.9e-06:5e-08:2e+03:3.1e+03
chr4	125950000	126000000	Trappc3:50Kb:1.9e-06:5e-08:2e+03:3.1e+03
chr4	126250000	126300000	AU040320:-150Kb:2.4e-12:6.1e-14:1e+03:2.6e+03
chr4	126250000	126300000	Ncdn:-150Kb:2.4e-12:6.1e-14:1e+03:2.6e+03
chr4	126250000	126300000	Tfap2e:-150Kb:2.4e-12:6.1e-14:1e+03:2.6e+03
chr4	126400000	126450000	5730409E04Rik:150Kb:1.8e-12:5.4e-14:1e+03:2.6e+03
chr4	126550000	126600000	5730409E04Rik:300Kb:4.1e-05:2.4e-06:8.7e+02:1.8e+03
chr4	131550000	131600000	Epb4.1:-50Kb:9.5e-07:2.7e-08:1.5e+03:3.1e+03
chr4	138950000	139000000	Emc1:50Kb:1.8e-07:4.8e-09:1.8e+03:3.1e+03
chr4	138950000	139000000	Mrto4:50Kb:1.8e-07:4.8e-09:1.8e+03:3.1e+03
chr4	138950000	139000000	Ubr4:50Kb:1.8e-07:4.8e-09:1.8e+03:3.1e+03
chr4	139000000	139050000	Aldh4a1:-150Kb:8.6e-11:2.4e-12:9.6e+02:2.6e+03
chr4	143150000	143200000	Gm13109:-350Kb:0:0:5.1e+02:1.8e+04
chr4	143500000	143550000	BC080695:350Kb:0:0:5.1e+02:1.8e+04
chr4	143600000	143650000	Pramel5:-250Kb:1.3e-07:3.1e-09:6.2e+02:5.3e+03
chr4	143850000	143900000	Pramel4:250Kb:1.2e-07:3.1e-09:6.2e+02:5.3e+03
chr4	146100000	146150000	Gm13242:850Kb:1.3e-14:3.3e-16:1.7e+02:2.5e+03
chr4	146150000	146200000	Gm13242:900Kb:9.5e-11:5e-12:1.8e+02:2.1e+03
chr4	147800000	147850000	Masp2:-150Kb:4e-05:3.4e-06:2e+02:1.5e+03
chr4	147800000	147850000	Srm:-150Kb:4e-05:3.4e-06:2e+02:1.5e+03
chr4	147850000	147900000	Masp2:-100Kb:6.4e-10:3.7e-11:2.9e+02:2.1e+03
chr4	147850000	147900000	Srm:-100Kb:6.4e-10:3.7e-11:2.9e+02:2.1e+03
chr4	147900000	147950000	Masp2:-50Kb:0:0:5.3e+02:3.1e+03
chr4	147900000	147950000	Srm:-50Kb:0:0:5.3e+02:3.1e+03
chr4	147950000	148000000	Angptl7:100Kb:4.2e-09:1.1e-10:2.9e+02:2.1e+03
chr4	147950000	148000000	Exosc10:50Kb:0:0:5.3e+02:3.1e+03
chr4	151400000	151450000	Plekhg5:-50Kb:5e-05:1.3e-06:1.6e+03:2.4e+03
chr4	151400000	151450000	Tnfrsf25:-50Kb:5e-05:1.3e-06:1.6e+03:2.4e+03
chr4	151450000	151500000	Nol9:50Kb:8.8e-05:2.3e-06:1.6e+03:2.4e+03
chr4	151450000	151500000	Tas1r1:50Kb:8.8e-05:2.3e-06:1.6e+03:2.4e+03
chr4	151450000	151500000	Zbtb48:50Kb:8.8e-05:2.3e-06:1.6e+03:2.4e+03
chr4	151500000	151550000	Hes3:-150Kb:1.6e-11:4.9e-13:4.1e+02:1.7e+03
chr4	151500000	151550000	Icmt:-150Kb:1.6e-11:4.9e-13:4.1e+02:1.7e+03
chr4	151500000	151550000	Rnf207:-150Kb:1.6e-11:4.9e-13:4.1e+02:1.7e+03
chr4	151500000	151550000	Rpl22:-150Kb:1.6e-11:4.9e-13:4.1e+02:1.7e+03
chr4	151550000	151600000	Hes3:-100Kb:5.4e-09:4.4e-10:9.3e+02:2e+03
chr4	151550000	151600000	Icmt:-100Kb:5.4e-09:4.4e-10:9.3e+02:2e+03
chr4	151550000	151600000	Rnf207:-100Kb:5.4e-09:4.4e-10:9.3e+02:2e+03
chr4	151550000	151600000	Rpl22:-100Kb:5.4e-09:4.4e-10:9.3e+02:2e+03
chr4	151650000	151700000	Acot7:100Kb:3.9e-08:1e-09:9.3e+02:2e+03
chr4	151650000	151700000	Espn:150Kb:6.9e-11:2e-12:4.1e+02:1.7e+03
chr4	151650000	151700000	Hes2:150Kb:6.9e-11:2e-12:4.1e+02:1.7e+03
chr4	151800000	151850000	Acot7:250Kb:1.6e-06:8.7e-08:2.9e+02:1.2e+03
chr4	151800000	151850000	Espn:300Kb:1.3e-05:7.6e-07:2.6e+02:1.1e+03
chr4	151800000	151850000	Gpr153:200Kb:8.8e-06:2.2e-07:3.4e+02:1.2e+03
chr4	151800000	151850000	Hes2:300Kb:1.3e-05:7.6e-07:2.6e+02:1.1e+03
chr4	151800000	151850000	Hes3:150Kb:1.6e-11:8.6e-13:4.1e+02:1.7e+03
chr4	151800000	151850000	Icmt:150Kb:1.6e-11:8.6e-13:4.1e+02:1.7e+03
chr4	151800000	151850000	Rnf207:150Kb:1.6e-11:8.6e-13:4.1e+02:1.7e+03
chr4	151800000	151850000	Rpl22:150Kb:1.6e-11:8.6e-13:4.1e+02:1.7e+03
chr4	153350000	153400000	Ccdc27:-50Kb:2e-12:5.1e-14:4.1e+02:1.8e+03
chr4	153350000	153400000	Smim1:-50Kb:2e-12:5.1e-14:4.1e+02:1.8e+03
chr4	153400000	153450000	Lrrc47:50Kb:2e-13:6.2e-15:4.1e+02:1.8e+03
chr5	7200000	7250000	4921511H03Rik:-100Kb:8.2e-05:2.1e-06:9.8e+02:2e+03
chr5	7200000	7250000	Zfp804b:-100Kb:8.2e-05:2.1e-06:9.8e+02:2e+03
chr5	9000000	9050000	Adam22:650Kb:1.6e-05:4e-07:3.3e+02:1.4e+03
chr5	11100000	11150000	4933402N22Rik:-800Kb:4.1e-14:1.1e-15:87:2.8e+03
chr5	11150000	11200000	Gm6455:300Kb:7.1e-13:1.9e-14:4.4e+02:3.9e+03
chr5	14950000	15000000	Gm17019:-50Kb:2.7e-13:6.8e-15:9.5e+02:3.2e+03
chr5	14950000	15000000	Gm9758:50Kb:4.8e-09:1.2e-10:9.5e+02:2.8e+03
chr5	14950000	15000000	Speer4e:50Kb:4.8e-09:1.2e-10:9.5e+02:2.8e+03
chr5	14950000	15000000	Speer8-ps1:50Kb:4.8e-09:1.2e-10:9.5e+02:2.8e+03
chr5	16450000	16500000	Mir5109:-800Kb:1.1e-08:3.3e-10:3.3e+02:1.9e+03
chr5	16450000	16500000	Sema3c:-600Kb:8.7e-06:2.6e-07:4e+02:1.7e+03
chr5	23150000	23200000	Srpk2:50Kb:9e-05:2.3e-06:1.9e+03:2.8e+03
chr5	24950000	25000000	Actr3b:-300Kb:2.1e-05:5.8e-07:6e+02:1.3e+03
chr5	25400000	25450000	5031410I06Rik:-1000Kb:4e-06:2.1e-07:15:7.4e+02
chr5	25400000	25450000	Gm10220:-1000Kb:4e-06:2.1e-07:15:7.4e+02
chr5	25400000	25450000	Gm10471:-1000Kb:4e-06:2.1e-07:15:7.4e+02
chr5	26300000	26350000	5031410I06Rik:-100Kb:2.2e-10:5.7e-12:80:1e+03
chr5	26300000	26350000	Gm10220:-100Kb:2.2e-10:5.7e-12:80:1e+03
chr5	26300000	26350000	Gm10471:-100Kb:2.2e-10:5.7e-12:80:1e+03
chr5	34000000	34050000	Fgfr3:-50Kb:2.9e-13:7.5e-15:1.8e+03:3.3e+03
chr5	34050000	34100000	Tacc3:50Kb:3.8e-12:1.1e-13:1.8e+03:3.3e+03
chr5	34050000	34100000	Tmem129:50Kb:3.8e-12:1.1e-13:1.8e+03:3.3e+03
chr5	34200000	34250000	Whsc1:50Kb:8.9e-08:2.4e-09:1.8e+03:3e+03
chr5	34950000	35000000	Sh3bp2:100Kb:7.3e-06:1.9e-07:9.8e+02:1.8e+03
chr5	34950000	35000000	Tnip2:100Kb:7.3e-06:1.9e-07:9.8e+02:1.8e+03
chr5	37000000	37050000	D5Ertd579e:-50Kb:1.5e-08:4.2e-10:1.7e+03:3.1e+03
chr5	66000000	66050000	Ugdh:200Kb:5.4e-06:1.4e-07:8.2e+02:1.9e+03
chr5	67350000	67400000	Limch1:250Kb:1.3e-05:3.6e-07:6.1e+02:1.7e+03
chr5	67400000	67450000	Uchl1:350Kb:1.2e-05:3.6e-07:5.5e+02:1.6e+03
chr5	67600000	67650000	Phox2b:150Kb:2.3e-05:6e-07:8.2e+02:1.8e+03
chr5	67800000	67850000	C330024D21Rik:-50Kb:5e-05:1.4e-06:7.2e+02:1.7e+03
chr5	67850000	67900000	Bend4:50Kb:4.8e-05:1.3e-06:7.2e+02:1.7e+03
chr5	73800000	73850000	Lrrc66:-200Kb:2.3e-05:1.2e-06:7.2e+02:1.6e+03
chr5	73800000	73850000	Sgcb:-200Kb:2.3e-05:1.2e-06:7.2e+02:1.6e+03
chr5	73800000	73850000	Spata18:-200Kb:2.3e-05:1.2e-06:7.2e+02:1.6e+03
chr5	73850000	73900000	Lrrc66:-150Kb:1.2e-07:3.3e-09:8.5e+02:1.9e+03
chr5	73850000	73900000	Sgcb:-150Kb:1.2e-07:3.3e-09:8.5e+02:1.9e+03
chr5	73850000	73900000	Spata18:-150Kb:1.2e-07:3.3e-09:8.5e+02:1.9e+03
chr5	74000000	74050000	Dcun1d4:150Kb:8e-08:2e-09:8.5e+02:1.9e+03
chr5	75350000	75400000	Gm19583:-150Kb:2.6e-06:1.7e-07:8.3e+02:1.8e+03
chr5	75350000	75400000	Pdgfra:-150Kb:2.6e-06:1.7e-07:8.3e+02:1.8e+03
chr5	75450000	75500000	Gm19583:-50Kb:5.1e-07:1.6e-08:1.4e+03:2.4e+03
chr5	75450000	75500000	Pdgfra:-50Kb:5.1e-07:1.6e-08:1.4e+03:2.4e+03
chr5	75500000	75550000	Gsx2:50Kb:2.3e-07:6.2e-09:1.4e+03:2.4e+03
chr5	77550000	77600000	1700023E05Rik:150Kb:4.4e-05:1.3e-06:8.8e+02:1.7e+03
chr5	77550000	77600000	1700112J05Rik:150Kb:4.4e-05:1.3e-06:8.8e+02:1.7e+03
chr5	77550000	77600000	Arl9:150Kb:4.4e-05:1.3e-06:8.8e+02:1.7e+03
chr5	77550000	77600000	Srp72:150Kb:4.4e-05:1.3e-06:8.8e+02:1.7e+03
chr5	77600000	77650000	1700023E05Rik:200Kb:5.9e-05:3.5e-06:7.5e+02:1.6e+03
chr5	77600000	77650000	1700112J05Rik:200Kb:5.9e-05:3.5e-06:7.5e+02:1.6e+03
chr5	77600000	77650000	Arl9:200Kb:5.9e-05:3.5e-06:7.5e+02:1.6e+03
chr5	77600000	77650000	Srp72:200Kb:5.9e-05:3.5e-06:7.5e+02:1.6e+03
chr5	87300000	87350000	Ugt2b5:-250Kb:6.3e-09:1.6e-10:7.3e+02:2.2e+03
chr5	87550000	87600000	Ugt2b34:250Kb:2.1e-08:5.6e-10:7.3e+02:2.2e+03
chr5	88600000	88650000	Gm7714:-50Kb:9.6e-08:2.5e-09:1.9e+03:3.3e+03
chr5	89050000	89100000	Igj:100Kb:1.1e-07:2.8e-09:1.1e+03:2.5e+03
chr5	89050000	89100000	Utp3:100Kb:1.1e-07:2.8e-09:1.1e+03:2.5e+03
chr5	98750000	98800000	Bmp3:-500Kb:9.2e-09:2.6e-10:4.6e+02:2.1e+03
chr5	99250000	99300000	1700007G11Rik:500Kb:3.7e-09:1e-10:4.6e+02:2.1e+03
chr5	100300000	100350000	Rasgef1b:650Kb:7.5e-05:2.4e-06:4e+02:1.7e+03
chr5	111750000	111800000	1700028D13Rik:-850Kb:8.9e-05:5.5e-06:2.1e+02:1.1e+03
chr5	111800000	111850000	1700028D13Rik:-800Kb:8.9e-05:4.8e-06:2.3e+02:1.1e+03
chr5	112650000	112700000	Gm6583:-100Kb:1.1e-05:3e-07:1.1e+03:2.1e+03
chr5	112650000	112700000	Hps4:-100Kb:1.1e-05:3e-07:1.1e+03:2.1e+03
chr5	112650000	112700000	Srrd:-100Kb:1.1e-05:3e-07:1.1e+03:2.1e+03
chr5	112650000	112700000	Tfip11:-100Kb:1.1e-05:3e-07:1.1e+03:2.1e+03
chr5	112750000	112800000	Cryba4:100Kb:2.4e-05:7.4e-07:1.1e+03:2.1e+03
chr5	112750000	112800000	Crybb1:100Kb:2.4e-05:7.4e-07:1.1e+03:2.1e+03
chr5	112750000	112800000	Miat:100Kb:2.4e-05:7.4e-07:1.1e+03:2.1e+03
chr5	115700000	115750000	Cox6a1:-50Kb:2.3e-05:6.8e-07:2.4e+03:3.8e+03
chr5	115700000	115750000	Dynll1:-50Kb:2.3e-05:6.8e-07:2.4e+03:3.8e+03
chr5	115700000	115750000	Gatc:-50Kb:2.3e-05:6.8e-07:2.4e+03:3.8e+03
chr5	115700000	115750000	Pla2g1b:-200Kb:5.7e-06:3.3e-07:9.6e+02:2.4e+03
chr5	115700000	115750000	Sirt4:-200Kb:5.7e-06:3.3e-07:9.6e+02:2.4e+03
chr5	115700000	115750000	Srsf9:-50Kb:2.3e-05:6.8e-07:2.4e+03:3.8e+03
chr5	115700000	115750000	Triap1:-50Kb:2.3e-05:6.8e-07:2.4e+03:3.8e+03
chr5	115750000	115800000	Coq5:50Kb:1.5e-05:7.8e-07:2.4e+03:3.8e+03
chr5	115750000	115800000	Rnf10:50Kb:1.5e-05:7.8e-07:2.4e+03:3.8e+03
chr5	115800000	115850000	Msi1:-50Kb:0:0:2.4e+03:5e+03
chr5	115800000	115850000	Pla2g1b:-100Kb:3e-06:8.6e-08:1.5e+03:3e+03
chr5	115800000	115850000	Sirt4:-100Kb:3e-06:8.6e-08:1.5e+03:3e+03
chr5	115900000	115950000	Coq5:200Kb:1.3e-05:3.3e-07:9.6e+02:2.4e+03
chr5	115900000	115950000	Rnf10:200Kb:1.3e-05:3.3e-07:9.6e+02:2.4e+03
chr5	122600000	122650000	Hvcn1:-50Kb:2.2e-08:5.6e-10:2.1e+03:3.7e+03
chr5	122650000	122700000	Ppp1cc:50Kb:2.3e-08:6.2e-10:2.1e+03:3.7e+03
chr5	124200000	124250000	Kntc1:50Kb:9.2e-05:2.5e-06:2.3e+03:3.5e+03
chr5	124200000	124250000	Rsrc2:50Kb:9.2e-05:2.5e-06:2.3e+03:3.5e+03
chr5	124200000	124250000	Zcchc8:50Kb:9.2e-05:2.5e-06:2.3e+03:3.5e+03
chr5	125150000	125200000	Dnahc10:-50Kb:0:0:1.7e+03:4.9e+03
chr5	125850000	125900000	Bri3bp:-50Kb:5.1e-05:1.3e-06:1.7e+03:2.9e+03
chr5	125850000	125900000	Dhx37:-50Kb:5.1e-05:1.3e-06:1.7e+03:2.9e+03
chr5	127950000	128000000	4930572K03Rik:300Kb:4.2e-05:1.2e-06:4.2e+02:1.1e+03
chr5	134600000	134650000	Gatsl2:50Kb:1.6e-05:4.1e-07:71:1.2e+03
chr5	134800000	134850000	Gtf2i:50Kb:4.4e-07:1.1e-08:2.2e+03:3.4e+03
chr5	134800000	134850000	Ncf1:100Kb:3.6e-05:9.2e-07:1.5e+03:2.5e+03
chr5	137700000	137750000	Ephb4:-50Kb:1e-05:2.6e-07:2.2e+03:3.7e+03
chr5	137700000	137750000	Slc12a9:-50Kb:1e-05:2.6e-07:2.2e+03:3.7e+03
chr5	137700000	137750000	Trip6:-50Kb:1e-05:2.6e-07:2.2e+03:3.7e+03
chr5	137750000	137800000	Ache:50Kb:1.2e-05:3.2e-07:2.2e+03:3.7e+03
chr5	137750000	137800000	Srrt:50Kb:1.2e-05:3.2e-07:2.2e+03:3.7e+03
chr5	137750000	137800000	Ufsp1:50Kb:1.2e-05:3.2e-07:2.2e+03:3.7e+03
chr5	138300000	138350000	Smok3a:-150Kb:2.4e-05:6.1e-07:1.1e+03:2.7e+03
chr5	138300000	138350000	Smok3b:-150Kb:2.4e-05:6.1e-07:1.1e+03:2.7e+03
chr5	138450000	138500000	Pilrb2:150Kb:2.7e-05:6.8e-07:1.1e+03:2.7e+03
chr5	139100000	139150000	Lamtor4:450Kb:9.1e-05:2.3e-06:4.4e+02:1.8e+03
chr5	139100000	139150000	Nxpe5:450Kb:9.1e-05:2.3e-06:4.4e+02:1.8e+03
chr5	140050000	140100000	Uncx:50Kb:1.3e-05:3.6e-07:1.8e+03:2.9e+03
chr5	141000000	141050000	Baat1:-150Kb:7.7e-06:2e-07:9e+02:2e+03
chr5	141000000	141050000	Brat1:-150Kb:7.7e-06:2e-07:9e+02:2e+03
chr5	141000000	141050000	Iqce:-150Kb:7.7e-06:2e-07:9e+02:2e+03
chr5	141000000	141050000	Lfng:-50Kb:0:0:1.8e+03:3.7e+03
chr5	141050000	141100000	Grifin:50Kb:0:0:1.8e+03:3.7e+03
chr5	141150000	141200000	Grifin:150Kb:8.4e-06:4.6e-07:9e+02:2e+03
chr5	144600000	144650000	Aimp2:-50Kb:1.9e-05:4.9e-07:1.8e+03:2.9e+03
chr5	144600000	144650000	Ankrd61:-50Kb:1.9e-05:4.9e-07:1.8e+03:2.9e+03
chr5	144600000	144650000	Pms2:-50Kb:1.9e-05:4.9e-07:1.8e+03:2.9e+03
chr5	146300000	146350000	Cyp3a41a:-200Kb:7e-06:2e-07:6.5e+02:2.2e+03
chr5	146400000	146450000	Cyp3a16:200Kb:3.8e-08:9.4e-10:6.5e+02:2.2e+03
chr5	146450000	146500000	Cyp3a41b:150Kb:1.5e-05:1.3e-06:7.8e+02:2e+03
chr5	146500000	146550000	Cyp3a41b:200Kb:9.8e-08:2.7e-09:6.5e+02:2.2e+03
chr5	146550000	146600000	Cyp3a41b:250Kb:1.5e-05:9.7e-07:5.7e+02:1.8e+03
chr5	148100000	148150000	Gtf3a:350Kb:4.3e-05:1.1e-06:6.2e+02:1.9e+03
chr5	148100000	148150000	Mtif3:350Kb:4.3e-05:1.1e-06:6.2e+02:1.9e+03
chr6	3000000	3050000	Gm8579:-200Kb:0:0:4.2e+02:6.4e+03
chr6	3200000	3250000	Samd9l:-100Kb:8.4e-06:6.8e-07:5.4e+02:2.6e+03
chr6	3250000	3300000	Samd9l:-50Kb:4.2e-12:2.3e-13:1.8e+03:4.8e+03
chr6	3300000	3350000	Gm8579:100Kb:1e-05:5.3e-07:5.4e+02:2.6e+03
chr6	3350000	3400000	Samd9l:50Kb:0:0:1.8e+03:7.7e+03
chr6	9750000	9800000	Nxph1:850Kb:5.7e-05:1.8e-06:3.4e+02:1.3e+03
chr6	11800000	11850000	Ndufa4:-50Kb:2.4e-05:5.8e-07:1.6e+03:3.6e+03
chr6	11800000	11850000	Phf14:-50Kb:2.4e-05:5.8e-07:1.6e+03:3.6e+03
chr6	40400000	40450000	Olfr461:-50Kb:2.8e-06:7.4e-08:49:1.2e+03
chr6	40400000	40450000	Prss37:-50Kb:2.8e-06:7.4e-08:49:1.2e+03
chr6	40450000	40500000	Ssbp1:50Kb:1.9e-06:5.3e-08:49:1.2e+03
chr6	40450000	40500000	Tas2r108:50Kb:1.9e-06:5.3e-08:49:1.2e+03
chr6	40450000	40500000	Tas2r137:50Kb:1.9e-06:5.3e-08:49:1.2e+03
chr6	40850000	40900000	1810009J06Rik:-50Kb:4.4e-09:1.3e-10:1.6e+03:3e+03
chr6	40850000	40900000	Gm2663:-50Kb:4.4e-09:1.3e-10:1.6e+03:3e+03
chr6	40900000	40950000	1700074P13Rik:50Kb:5.9e-09:1.5e-10:1.6e+03:3e+03
chr6	40900000	40950000	Prss58:50Kb:5.9e-09:1.5e-10:1.6e+03:3e+03
chr6	47700000	47750000	Mir704:-50Kb:0:0:1.9e+03:4.5e+03
chr6	47700000	47750000	Pdia4:-50Kb:0:0:1.9e+03:4.5e+03
chr6	47700000	47750000	Zfp398:-50Kb:0:0:1.9e+03:4.5e+03
chr6	47700000	47750000	Zfp786:-50Kb:0:0:1.9e+03:4.5e+03
chr6	47750000	47800000	Rn4.5s:50Kb:0:0:1.9e+03:4.5e+03
chr6	48950000	49000000	Igf2bp3:-200Kb:6.3e-07:1.8e-08:6.7e+02:1.6e+03
chr6	49000000	49050000	Igf2bp3:-150Kb:8.2e-07:4.7e-08:8.3e+02:1.8e+03
chr6	49150000	49200000	Gpnmb:200Kb:4.1e-06:1.1e-07:6.7e+02:1.6e+03
chr6	49150000	49200000	Malsu1:150Kb:8.8e-06:2.4e-07:8.3e+02:1.8e+03
chr6	49350000	49400000	Gpnmb:400Kb:3.4e-05:1.9e-06:3.4e+02:1.2e+03
chr6	51100000	51150000	Hoxa1:-1000Kb:4.1e-06:2.7e-07:3.3e+02:2.2e+03
chr6	51100000	51150000	Hoxa2:-1000Kb:4.1e-06:2.7e-07:3.3e+02:2.2e+03
chr6	51100000	51150000	Hoxa4:-1000Kb:4.1e-06:2.7e-07:3.3e+02:2.2e+03
chr6	51800000	51850000	2700086A05Rik:-350Kb:2.4e-06:1.6e-07:6e+02:2.4e+03
chr6	51800000	51850000	Hoxa10:-350Kb:2.4e-06:1.6e-07:6e+02:2.4e+03
chr6	51800000	51850000	Hoxa11:-350Kb:2.4e-06:1.6e-07:6e+02:2.4e+03
chr6	51800000	51850000	Hoxa11as:-350Kb:2.4e-06:1.6e-07:6e+02:2.4e+03
chr6	51800000	51850000	Hoxa3:-350Kb:2.4e-06:1.6e-07:6e+02:2.4e+03
chr6	51800000	51850000	Hoxa5:-350Kb:2.4e-06:1.6e-07:6e+02:2.4e+03
chr6	51800000	51850000	Hoxa6:-350Kb:2.4e-06:1.6e-07:6e+02:2.4e+03
chr6	51800000	51850000	Hoxa7:-350Kb:2.4e-06:1.6e-07:6e+02:2.4e+03
chr6	51800000	51850000	Hoxa9:-350Kb:2.4e-06:1.6e-07:6e+02:2.4e+03
chr6	51800000	51850000	Mir196b:-350Kb:2.4e-06:1.6e-07:6e+02:2.4e+03
chr6	51800000	51850000	Mira:-350Kb:2.4e-06:1.6e-07:6e+02:2.4e+03
chr6	51850000	51900000	2700086A05Rik:-300Kb:9.8e-06:9.4e-07:6.5e+02:2.4e+03
chr6	51850000	51900000	Hoxa10:-300Kb:9.8e-06:9.4e-07:6.5e+02:2.4e+03
chr6	51850000	51900000	Hoxa11:-300Kb:9.8e-06:9.4e-07:6.5e+02:2.4e+03
chr6	51850000	51900000	Hoxa11as:-300Kb:9.8e-06:9.4e-07:6.5e+02:2.4e+03
chr6	51850000	51900000	Hoxa1:-250Kb:5.6e-06:5.5e-07:7.2e+02:2.5e+03
chr6	51850000	51900000	Hoxa2:-250Kb:5.6e-06:5.5e-07:7.2e+02:2.5e+03
chr6	51850000	51900000	Hoxa3:-300Kb:9.8e-06:9.4e-07:6.5e+02:2.4e+03
chr6	51850000	51900000	Hoxa4:-250Kb:5.6e-06:5.5e-07:7.2e+02:2.5e+03
chr6	51850000	51900000	Hoxa5:-300Kb:9.8e-06:9.4e-07:6.5e+02:2.4e+03
chr6	51850000	51900000	Hoxa6:-300Kb:9.8e-06:9.4e-07:6.5e+02:2.4e+03
chr6	51850000	51900000	Hoxa7:-300Kb:9.8e-06:9.4e-07:6.5e+02:2.4e+03
chr6	51850000	51900000	Hoxa9:-300Kb:9.8e-06:9.4e-07:6.5e+02:2.4e+03
chr6	51850000	51900000	Mir196b:-300Kb:9.8e-06:9.4e-07:6.5e+02:2.4e+03
chr6	51850000	51900000	Mira:-300Kb:9.8e-06:9.4e-07:6.5e+02:2.4e+03
chr6	51950000	52000000	Hoxa1:-150Kb:6e-05:7.9e-06:9.6e+02:2.6e+03
chr6	51950000	52000000	Hoxa2:-150Kb:6e-05:7.9e-06:9.6e+02:2.6e+03
chr6	51950000	52000000	Hoxa4:-150Kb:6e-05:7.9e-06:9.6e+02:2.6e+03
chr6	52100000	52150000	2700086A05Rik:-50Kb:0:0:1.8e+03:5.7e+03
chr6	52100000	52150000	Hoxa10:-50Kb:0:0:1.8e+03:5.7e+03
chr6	52100000	52150000	Hoxa11:-50Kb:0:0:1.8e+03:5.7e+03
chr6	52100000	52150000	Hoxa11as:-50Kb:0:0:1.8e+03:5.7e+03
chr6	52100000	52150000	Hoxa3:-50Kb:0:0:1.8e+03:5.7e+03
chr6	52100000	52150000	Hoxa5:-50Kb:0:0:1.8e+03:5.7e+03
chr6	52100000	52150000	Hoxa6:-50Kb:0:0:1.8e+03:5.7e+03
chr6	52100000	52150000	Hoxa7:-50Kb:0:0:1.8e+03:5.7e+03
chr6	52100000	52150000	Hoxa9:-50Kb:0:0:1.8e+03:5.7e+03
chr6	52100000	52150000	Mir196b:-50Kb:0:0:1.8e+03:5.7e+03
chr6	52100000	52150000	Mira:-50Kb:0:0:1.8e+03:5.7e+03
chr6	52150000	52200000	Hoxa1:50Kb:0:0:1.8e+03:5.7e+03
chr6	52150000	52200000	Hoxa2:50Kb:0:0:1.8e+03:5.7e+03
chr6	52150000	52200000	Hoxa4:50Kb:0:0:1.8e+03:5.7e+03
chr6	52200000	52250000	5730457N03Rik:-50Kb:8.4e-05:2.1e-06:1.2e+03:2.8e+03
chr6	52200000	52250000	Evx1:-50Kb:8.4e-05:2.1e-06:1.2e+03:2.8e+03
chr6	52250000	52300000	Hoxa13:50Kb:8e-05:2.3e-06:1.2e+03:2.8e+03
chr6	53700000	53750000	Cpvl:-200Kb:3.5e-07:9.9e-09:7.1e+02:1.7e+03
chr6	54150000	54200000	Cpvl:250Kb:5.9e-06:3.4e-07:6.8e+02:1.6e+03
chr6	54950000	55000000	Inmt:-150Kb:3e-09:8.4e-11:8.8e+02:2.2e+03
chr6	55100000	55150000	Gars:150Kb:3.8e-09:1.1e-10:8.8e+02:2.2e+03
chr6	56750000	56800000	Nt5c3:-100Kb:1.9e-07:5.5e-09:9.8e+02:2.3e+03
chr6	56800000	56850000	Nt5c3:-50Kb:1.9e-07:1e-08:1.4e+03:2.7e+03
chr6	56850000	56900000	Fkbp9:100Kb:1.2e-07:3.2e-09:9.8e+02:2.3e+03
chr6	56900000	56950000	Vmn1r17:-400Kb:7.8e-07:4.2e-08:5.2e+02:2e+03
chr6	56900000	56950000	Vmn1r18:-400Kb:7.8e-07:4.2e-08:5.2e+02:2e+03
chr6	57300000	57350000	Vmn1r28:-900Kb:4.7e-12:1.4e-13:3.5e+02:2.3e+03
chr6	57300000	57350000	Vmn1r4:400Kb:3.3e-08:8.7e-10:5.2e+02:2e+03
chr6	57300000	57350000	Vmn1r5:400Kb:3.3e-08:8.7e-10:5.2e+02:2e+03
chr6	58200000	58250000	Vmn1r17:900Kb:1.4e-11:3.8e-13:3.5e+02:2.3e+03
chr6	58200000	58250000	Vmn1r18:900Kb:1.4e-11:3.8e-13:3.5e+02:2.3e+03
chr6	66600000	66650000	Vmn1r36:-50Kb:1.2e-05:2.9e-07:1.6e+03:2.8e+03
chr6	66600000	66650000	Vmn1r37:-50Kb:1.2e-05:2.9e-07:1.6e+03:2.8e+03
chr6	66650000	66700000	Vmn1r35:50Kb:1.1e-05:2.8e-07:1.6e+03:2.8e+03
chr6	72350000	72400000	Elmod3:-150Kb:1.9e-09:5.3e-11:1e+03:2.5e+03
chr6	72350000	72400000	Retsat:-150Kb:1.9e-09:5.3e-11:1e+03:2.5e+03
chr6	72500000	72550000	4930414L22Rik:150Kb:3.3e-09:9e-11:1e+03:2.5e+03
chr6	72500000	72550000	Ggcx:150Kb:3.3e-09:9e-11:1e+03:2.5e+03
chr6	72500000	72550000	Mat2a:150Kb:3.3e-09:9e-11:1e+03:2.5e+03
chr6	72550000	72600000	Tcf7l1:-150Kb:4.1e-06:1.1e-07:1e+03:2.2e+03
chr6	72700000	72750000	Gm15401:150Kb:3e-06:1.6e-07:1e+03:2.2e+03
chr6	72700000	72750000	Tgoln1:150Kb:3e-06:1.6e-07:1e+03:2.2e+03
chr6	72700000	72750000	Tgoln2:150Kb:3e-06:1.6e-07:1e+03:2.2e+03
chr6	72750000	72800000	Gm15401:200Kb:1.3e-10:3.5e-12:8.7e+02:2.5e+03
chr6	72750000	72800000	Tgoln1:200Kb:1.3e-10:3.5e-12:8.7e+02:2.5e+03
chr6	72750000	72800000	Tgoln2:200Kb:1.3e-10:3.5e-12:8.7e+02:2.5e+03
chr6	82650000	82700000	M1ap:-200Kb:7.8e-05:2e-06:7e+02:1.7e+03
chr6	82650000	82700000	Sema4f:-200Kb:7.8e-05:2e-06:7e+02:1.7e+03
chr6	82950000	83000000	Aup1:-50Kb:1.4e-05:3.7e-07:2e+03:3.1e+03
chr6	82950000	83000000	Dqx1:-50Kb:1.4e-05:3.7e-07:2e+03:3.1e+03
chr6	82950000	83000000	Htra2:-50Kb:1.4e-05:3.7e-07:2e+03:3.1e+03
chr6	82950000	83000000	Lbx2:-50Kb:1.4e-05:3.7e-07:2e+03:3.1e+03
chr6	82950000	83000000	Pcgf1:-50Kb:1.4e-05:3.7e-07:2e+03:3.1e+03
chr6	82950000	83000000	Tlx2:-50Kb:1.4e-05:3.7e-07:2e+03:3.1e+03
chr6	83000000	83050000	Dok1:50Kb:1.7e-05:4.7e-07:2e+03:3.1e+03
chr6	83000000	83050000	Loxl3:50Kb:1.7e-05:4.7e-07:2e+03:3.1e+03
chr6	83050000	83100000	1700003E16Rik:-50Kb:9.8e-06:5.6e-07:2e+03:3.1e+03
chr6	83050000	83100000	Dctn1:-50Kb:9.8e-06:5.6e-07:2e+03:3.1e+03
chr6	83050000	83100000	Wdr54:-50Kb:9.8e-06:5.6e-07:2e+03:3.1e+03
chr6	83100000	83150000	Ccdc142:50Kb:2.3e-05:6.5e-07:2e+03:3.1e+03
chr6	83100000	83150000	Ino80b:50Kb:2.3e-05:6.5e-07:2e+03:3.1e+03
chr6	83100000	83150000	Mogs:50Kb:2.3e-05:6.5e-07:2e+03:3.1e+03
chr6	83100000	83150000	Mrpl53:50Kb:2.3e-05:6.5e-07:2e+03:3.1e+03
chr6	83100000	83150000	Rtkn:50Kb:2.3e-05:6.5e-07:2e+03:3.1e+03
chr6	83100000	83150000	Wbp1:50Kb:2.3e-05:6.5e-07:2e+03:3.1e+03
chr6	83200000	83250000	1700003E16Rik:100Kb:5.1e-06:1.4e-07:1.4e+03:2.5e+03
chr6	83200000	83250000	Dctn1:100Kb:5.1e-06:1.4e-07:1.4e+03:2.5e+03
chr6	83200000	83250000	Slc4a5:50Kb:8.8e-08:2.4e-09:2e+03:3.3e+03
chr6	83200000	83250000	Wdr54:100Kb:5.1e-06:1.4e-07:1.4e+03:2.5e+03
chr6	83250000	83300000	1700003E16Rik:150Kb:6.2e-05:5.3e-06:1.1e+03:2e+03
chr6	83250000	83300000	Dctn1:150Kb:6.2e-05:5.3e-06:1.1e+03:2e+03
chr6	83250000	83300000	Wdr54:150Kb:6.2e-05:5.3e-06:1.1e+03:2e+03
chr6	85100000	85150000	Noto:-250Kb:1.8e-05:4.8e-07:6.1e+02:1.6e+03
chr6	85100000	85150000	Smyd5:-250Kb:1.8e-05:4.8e-07:6.1e+02:1.6e+03
chr6	85350000	85400000	Emx1:250Kb:7.2e-06:2e-07:6.1e+02:1.6e+03
chr6	87800000	87850000	Rab7:-150Kb:5.2e-05:1.3e-06:7.8e+02:1.7e+03
chr6	87950000	88000000	Cnbp:150Kb:2.3e-05:5.9e-07:7.8e+02:1.7e+03
chr6	87950000	88000000	Copg1:150Kb:2.3e-05:5.9e-07:7.8e+02:1.7e+03
chr6	94000000	94050000	Slc25a26:-450Kb:9.7e-05:5.5e-06:2.9e+02:1.1e+03
chr6	95000000	95050000	Slc25a26:550Kb:5.4e-05:1.5e-06:2.2e+02:1.1e+03
chr6	95100000	95150000	Kbtbd8:50Kb:4.4e-06:1.2e-07:9.9e+02:2e+03
chr6	95700000	95750000	Suclg2:50Kb:4.3e-07:1.1e-08:9.9e+02:2.1e+03
chr6	97150000	97200000	Lmod3:-50Kb:1.1e-08:3.3e-10:1.5e+03:2.6e+03
chr6	97200000	97250000	Arl6ip5:50Kb:1.3e-08:3.4e-10:1.5e+03:2.6e+03
chr6	97200000	97250000	Uba3:50Kb:1.3e-08:3.4e-10:1.5e+03:2.6e+03
chr6	97350000	97400000	Lmod3:150Kb:7e-06:4.2e-07:8.9e+02:1.7e+03
chr6	98300000	98350000	Gm765:50Kb:2e-06:5.2e-08:1.3e+03:2.1e+03
chr6	105650000	105700000	Cntn4:50Kb:9.1e-08:2.4e-09:1.5e+03:2.8e+03
chr6	115950000	116000000	Ift122:150Kb:6.3e-05:1.6e-06:8.1e+02:1.6e+03
chr6	115950000	116000000	Mbd4:150Kb:6.3e-05:1.6e-06:8.1e+02:1.6e+03
chr6	119300000	119350000	Adipor2:-50Kb:7.3e-06:2.3e-07:1.4e+03:2.4e+03
chr6	120100000	120150000	Mir706:150Kb:1.3e-05:3.5e-07:9.4e+02:2e+03
chr6	120100000	120150000	Wnk1:150Kb:1.3e-05:3.5e-07:9.4e+02:2e+03
chr6	121950000	122000000	Mug-ps1:-150Kb:1.7e-10:4.8e-12:8.4e+02:5e+03
chr6	122100000	122150000	Mug2:150Kb:1.4e-10:3.6e-12:8.4e+02:5e+03
chr6	123550000	123600000	Vmn2r25:-250Kb:2.8e-08:7.5e-10:5.3e+02:2.7e+03
chr6	125050000	125100000	Gapdh:-50Kb:0:0:2.8e+03:5.8e+03
chr6	125050000	125100000	Mrpl51:-50Kb:0:0:2.8e+03:5.8e+03
chr6	125050000	125100000	Ncapd2:-50Kb:0:0:2.8e+03:5.8e+03
chr6	125050000	125100000	Scarna10:-50Kb:0:0:2.8e+03:5.8e+03
chr6	125100000	125150000	Iffo1:50Kb:0:0:2.8e+03:5.8e+03
chr6	125100000	125150000	Nop2:50Kb:0:0:2.8e+03:5.8e+03
chr6	127200000	127250000	D130058E03:-50Kb:1.5e-06:3.9e-08:1.7e+03:2.8e+03
chr6	127250000	127300000	9330179D12Rik:200Kb:4.4e-05:3.9e-06:7.6e+02:1.7e+03
chr6	127250000	127300000	9630033F20Rik:200Kb:4.4e-05:3.9e-06:7.6e+02:1.7e+03
chr6	127300000	127350000	9330179D12Rik:250Kb:1.1e-13:3.3e-15:6.7e+02:2.3e+03
chr6	127300000	127350000	9630033F20Rik:250Kb:1.1e-13:3.3e-15:6.7e+02:2.3e+03
chr6	127350000	127400000	9330179D12Rik:300Kb:7.9e-08:4.7e-09:6.8e+02:1.8e+03
chr6	127350000	127400000	9630033F20Rik:300Kb:7.9e-08:4.7e-09:6.8e+02:1.8e+03
chr6	132150000	132200000	Prh1:-350Kb:1.2e-05:3.2e-07:5.7e+02:2.5e+03
chr6	132150000	132200000	Prp2:-350Kb:1.2e-05:3.2e-07:5.7e+02:2.5e+03
chr6	132500000	132550000	Prb1:350Kb:3.5e-05:1.1e-06:5.7e+02:2.5e+03
chr6	132750000	132800000	Tas2r110:-50Kb:7.6e-11:1.9e-12:1.7e+03:4.2e+03
chr6	132750000	132800000	Tas2r113:-50Kb:7.6e-11:1.9e-12:1.7e+03:4.2e+03
chr6	132750000	132800000	Tas2r116:-50Kb:7.6e-11:1.9e-12:1.7e+03:4.2e+03
chr6	132800000	132850000	Tas2r117:50Kb:2.1e-10:5.5e-12:1.7e+03:4.2e+03
chr6	132800000	132850000	Tas2r123:50Kb:2.1e-10:5.5e-12:1.7e+03:4.2e+03
chr6	134800000	134850000	1190002F15Rik:-50Kb:2.1e-06:5.3e-08:1.7e+03:2.9e+03
chr6	134800000	134850000	Cdkn1b:-50Kb:2.1e-06:5.3e-08:1.7e+03:2.9e+03
chr6	136400000	136450000	Atf7ip:-50Kb:3.1e-06:7.8e-08:1.7e+03:3.1e+03
chr6	142150000	142200000	Iapp:-50Kb:1.2e-07:3.1e-09:2e+03:3.1e+03
chr6	145050000	145100000	Casc1:-100Kb:1.5e-06:4.6e-08:1.2e+03:2.2e+03
chr6	145050000	145100000	Gm15706:-100Kb:1.5e-06:4.6e-08:1.2e+03:2.2e+03
chr6	145050000	145100000	Kras:-100Kb:1.5e-06:4.6e-08:1.2e+03:2.2e+03
chr6	145050000	145100000	Lyrm5:-100Kb:1.5e-06:4.6e-08:1.2e+03:2.2e+03
chr6	145150000	145200000	Lrmp:100Kb:1.8e-06:4.6e-08:1.2e+03:2.2e+03
chr6	148800000	148850000	4732416N19Rik:650Kb:2.5e-05:1.6e-06:3.8e+02:1.2e+03
chr6	148800000	148850000	Ergic2:650Kb:2.5e-05:1.6e-06:3.8e+02:1.2e+03
chr6	148850000	148900000	4732416N19Rik:700Kb:1.9e-05:5.9e-07:3.5e+02:1.2e+03
chr6	148850000	148900000	Ergic2:700Kb:1.9e-05:5.9e-07:3.5e+02:1.2e+03
chr7	3000000	3050000	AU018091:-150Kb:6.9e-05:1.7e-06:8.2e+02:2.3e+03
chr7	3400000	3450000	Cacng7:100Kb:1.8e-05:5e-07:1e+03:2.7e+03
chr7	3400000	3450000	Prkcg:100Kb:1.8e-05:5e-07:1e+03:2.7e+03
chr7	3600000	3650000	Lilrb3:-50Kb:3.6e-08:1.1e-09:1.6e+03:3.9e+03
chr7	3600000	3650000	Rps9:-50Kb:3.6e-08:1.1e-09:1.6e+03:3.9e+03
chr7	3650000	3700000	Leng1:50Kb:3.5e-08:9.7e-10:1.6e+03:3.9e+03
chr7	3650000	3700000	Mboat7:50Kb:3.5e-08:9.7e-10:1.6e+03:3.9e+03
chr7	3650000	3700000	Mir3572:50Kb:3.5e-08:9.7e-10:1.6e+03:3.9e+03
chr7	3650000	3700000	Tmc4:50Kb:3.5e-08:9.7e-10:1.6e+03:3.9e+03
chr7	3650000	3700000	Tsen34:50Kb:3.5e-08:9.7e-10:1.6e+03:3.9e+03
chr7	5000000	5050000	Vmn1r187:-750Kb:3.7e-05:2e-06:1.1e+02:1.5e+03
chr7	5000000	5050000	Vmn1r63:-750Kb:3.7e-05:2e-06:1.1e+02:1.5e+03
chr7	5350000	5400000	Vmn1r187:-400Kb:1.4e-13:3.7e-15:3.2e+02:2.7e+03
chr7	5350000	5400000	Vmn1r63:-400Kb:1.4e-13:3.7e-15:3.2e+02:2.7e+03
chr7	5750000	5800000	Vmn1r58:400Kb:2.9e-12:7.6e-14:3.2e+02:2.7e+03
chr7	7350000	7400000	Vmn2r33:-150Kb:0:0:8e+02:7.6e+03
chr7	7500000	7550000	Vmn2r31:150Kb:0:0:8e+02:7.6e+03
chr7	10650000	10700000	Zscan4b:-800Kb:2.8e-09:1.6e-10:1.8e+02:3.9e+03
chr7	11400000	11450000	Zscan4b:-50Kb:0:0:1.6e+03:1e+04
chr7	11650000	11700000	Zscan4a:300Kb:9.9e-07:2.6e-08:3.9e+02:3.6e+03
chr7	11700000	11750000	Zscan4b:250Kb:2.8e-06:3.2e-07:4.5e+02:3.4e+03
chr7	11900000	11950000	Vmn1r78:-800Kb:1.1e-07:2.8e-09:59:2.4e+03
chr7	12000000	12050000	Vmn1r83:-900Kb:2.2e-11:5.8e-13:53:2.7e+03
chr7	12000000	12050000	Vmn1r84:-900Kb:2.2e-11:5.8e-13:53:2.7e+03
chr7	12150000	12200000	Zscan4b:700Kb:3.2e-09:2.7e-10:67:3.7e+03
chr7	13100000	13150000	Vmn2r54:-100Kb:3.2e-11:8.5e-13:1.2e+03:3.1e+03
chr7	13150000	13200000	Vmn2r55:-100Kb:4.2e-08:1.1e-09:1.2e+03:2.8e+03
chr7	13200000	13250000	Vmn2r55:-50Kb:8.4e-08:4.5e-09:1.9e+03:3.5e+03
chr7	13250000	13300000	Vmn2r53:100Kb:1.3e-07:3.4e-09:1.2e+03:2.8e+03
chr7	13250000	13300000	Vmn2r54:50Kb:7.3e-08:3.9e-09:1.9e+03:3.5e+03
chr7	13500000	13550000	Chmp2a:-100Kb:2e-06:5.5e-08:9e+02:2.3e+03
chr7	13500000	13550000	Mzf1:-100Kb:2e-06:5.5e-08:9e+02:2.3e+03
chr7	13500000	13550000	Trim28:-100Kb:2e-06:5.5e-08:9e+02:2.3e+03
chr7	13500000	13550000	Ube2m:-100Kb:2e-06:5.5e-08:9e+02:2.3e+03
chr7	13600000	13650000	2310014L17Rik:100Kb:1.4e-06:3.5e-08:9e+02:2.3e+03
chr7	13600000	13650000	Rps5:100Kb:1.4e-06:3.5e-08:9e+02:2.3e+03
chr7	14250000	14300000	Bsph2:100Kb:4.6e-06:1.2e-07:9.4e+02:2.4e+03
chr7	15700000	15750000	Obox5:-600Kb:5.7e-06:3.1e-07:56:2.9e+03
chr7	16050000	16100000	Obox5:-250Kb:3.5e-13:9.4e-15:1.2e+02:4.5e+03
chr7	17800000	17850000	Psg29:50Kb:1.9e-05:5e-07:8.1e+02:2.3e+03
chr7	18900000	18950000	Psg26:-150Kb:2e-07:1e-08:1e+03:4e+03
chr7	19000000	19050000	Psg26:-50Kb:0:0:2.9e+03:1.1e+04
chr7	19050000	19100000	Psg18:150Kb:1.4e-06:3.6e-08:1e+03:4e+03
chr7	19050000	19100000	Psg28:50Kb:0:0:2.9e+03:1.1e+04
chr7	19150000	19200000	Psg21:-50Kb:0:0:2.9e+03:1e+04
chr7	19150000	19200000	Psg23:-50Kb:0:0:2.9e+03:1e+04
chr7	19200000	19250000	Psg27:50Kb:0:0:2.9e+03:1e+04
chr7	20350000	20400000	Ceacam20:-200Kb:5e-09:4.5e-10:23:1.2e+03
chr7	20350000	20400000	Nlrp9b:-200Kb:5e-09:4.5e-10:23:1.2e+03
chr7	20500000	20550000	Ceacam20:-50Kb:5.6e-15:3.3e-16:40:1.7e+03
chr7	20500000	20550000	Nlrp9b:-50Kb:5.6e-15:3.3e-16:40:1.7e+03
chr7	20550000	20600000	Bcam:200Kb:2.7e-06:6.8e-08:23:1.2e+03
chr7	20550000	20600000	Cblc:200Kb:2.7e-06:6.8e-08:23:1.2e+03
chr7	20550000	20600000	Igsf23:50Kb:1.3e-14:3.3e-16:40:1.7e+03
chr7	20550000	20600000	Pvr:50Kb:1.3e-14:3.3e-16:40:1.7e+03
chr7	20600000	20650000	Ceacam20:50Kb:0:0:0:1.8e+03
chr7	20600000	20650000	Nlrp9b:50Kb:0:0:0:1.8e+03
chr7	24250000	24300000	Vmn1r169:-100Kb:5.7e-11:3.2e-12:2.1e+02:4.1e+03
chr7	24250000	24300000	Vmn1r170:-100Kb:5.7e-11:3.2e-12:2.1e+02:4.1e+03
chr7	24300000	24350000	Vmn1r176:-300Kb:4.2e-09:2.3e-10:98:4.1e+03
chr7	24350000	24400000	Vmn1r167:100Kb:1e-10:2.9e-12:2.1e+02:4.1e+03
chr7	24350000	24400000	Vmn1r173:-100Kb:5.4e-05:4.4e-06:2.1e+02:2.8e+03
chr7	24350000	24400000	Vmn1r176:-250Kb:0:0:1.1e+02:7.9e+03
chr7	24400000	24450000	Vmn1r173:-50Kb:0:0:3.4e+02:5.9e+03
chr7	24400000	24450000	Vmn1r174:-100Kb:8.2e-05:4.4e-06:2.1e+02:3e+03
chr7	24450000	24500000	Vmn1r169:100Kb:4.8e-05:4e-06:2.1e+02:2.8e+03
chr7	24450000	24500000	Vmn1r170:100Kb:4.8e-05:4e-06:2.1e+02:2.8e+03
chr7	24450000	24500000	Vmn1r171:50Kb:0:0:3.4e+02:5.9e+03
chr7	24450000	24500000	Vmn1r172:50Kb:0:0:3.4e+02:5.9e+03
chr7	24450000	24500000	Vmn1r174:-50Kb:2.6e-09:6.9e-11:3.4e+02:4.4e+03
chr7	24500000	24550000	Vmn1r171:100Kb:7.9e-06:4.6e-07:2.1e+02:3e+03
chr7	24500000	24550000	Vmn1r172:100Kb:7.9e-06:4.6e-07:2.1e+02:3e+03
chr7	24500000	24550000	Vmn1r173:50Kb:1.2e-11:6.5e-13:3.4e+02:4.4e+03
chr7	24600000	24650000	Vmn1r168:300Kb:5.2e-11:1.3e-12:98:4.1e+03
chr7	24600000	24650000	Vmn1r169:250Kb:0:0:1.1e+02:7.9e+03
chr7	24600000	24650000	Vmn1r170:250Kb:0:0:1.1e+02:7.9e+03
chr7	26000000	26050000	Cic:-50Kb:8.4e-06:2.1e-07:2.2e+03:4.1e+03
chr7	26000000	26050000	Pafah1b3:-50Kb:8.4e-06:2.1e-07:2.2e+03:4.1e+03
chr7	26000000	26050000	Prr19:-50Kb:8.4e-06:2.1e-07:2.2e+03:4.1e+03
chr7	26000000	26050000	Tmem145:-50Kb:8.4e-06:2.1e-07:2.2e+03:4.1e+03
chr7	26050000	26100000	9130221H12Rik:50Kb:7.1e-06:1.8e-07:2.2e+03:4.1e+03
chr7	26050000	26100000	Dedd2:50Kb:7.1e-06:1.8e-07:2.2e+03:4.1e+03
chr7	26050000	26100000	Erf:50Kb:7.1e-06:1.8e-07:2.2e+03:4.1e+03
chr7	26050000	26100000	Gsk3a:50Kb:7.1e-06:1.8e-07:2.2e+03:4.1e+03
chr7	26050000	26100000	Zfp526:50Kb:7.1e-06:1.8e-07:2.2e+03:4.1e+03
chr7	27050000	27100000	Cyp2a5:-550Kb:7.1e-08:1.9e-09:3.6e+02:2.4e+03
chr7	27600000	27650000	Cyp2a4:550Kb:6.4e-07:1.6e-08:3.6e+02:2.4e+03
chr7	27600000	27650000	Vmn1r184:550Kb:6.4e-07:1.6e-08:3.6e+02:2.4e+03
chr7	29050000	29100000	AF357399:-50Kb:0:0:2.3e+03:4.5e+03
chr7	29050000	29100000	Rps16:-50Kb:0:0:2.3e+03:4.5e+03
chr7	29050000	29100000	Supt5:-50Kb:0:0:2.3e+03:4.5e+03
chr7	29100000	29150000	BC089491:50Kb:0:0:2.3e+03:4.5e+03
chr7	29100000	29150000	Dll3:50Kb:0:0:2.3e+03:4.5e+03
chr7	29100000	29150000	Eid2:50Kb:0:0:2.3e+03:4.5e+03
chr7	29100000	29150000	Eid2b:50Kb:0:0:2.3e+03:4.5e+03
[truncated: 554 more rows]
