# Supplementary material for: Promoter-enhancer interactions identified from Hi-C data using probabilistic models and hierarchical topological domains
Source: Nat Commun. 2017 Dec 21;8:2237. doi: 10.1038/s41467-017-02386-3 (PMC5740158; doi:10.1038/s41467-017-02386-3)
Supplement: Supplementary file 5 — Supplementary Data 2 [file 41467_2017_2386_MOESM5_ESM.zip › pombo_Neuron_HindIII.enh_1e-10.bed]

chr1	85000000	85100000	A530032D15Rik:-100Kb:9.8e-14:5.6e-15:2e+02:5.1e+03
chr1	85000000	85100000	C130026I21Rik:-200Kb:4.1e-12:2.2e-13:1.8e+02:4.6e+03
chr1	85000000	85100000	Gm7609:-100Kb:9.8e-14:5.6e-15:2e+02:5.1e+03
chr1	175700000	175800000	Ifi203:-100Kb:0:0:4.4e+03:3.6e+04
chr1	175700000	175800000	Mnda:-100Kb:0:0:4.4e+03:3.6e+04
chr1	175700000	175800000	Mndal:-100Kb:0:0:4.4e+03:3.6e+04
chr1	191400000	191500000	Kctd3:600Kb:4.7e-12:2.7e-13:1.3e+03:5.4e+03
chr10	21900000	22000000	Gm10825:-200Kb:6.9e-12:3.5e-13:0:3.7e+04
chr10	22100000	22200000	H60b:200Kb:6.8e-12:3.6e-13:0:3.7e+04
chr10	60200000	60300000	Pcbd1:-300Kb:9.2e-11:5.1e-12:2e+03:6.1e+03
chr10	79400000	79500000	Gpx4:-100Kb:1.6e-12:8.6e-14:6.6e+03:1.1e+04
chr10	79400000	79500000	Polr2e:-100Kb:1.6e-12:8.6e-14:6.6e+03:1.1e+04
chr10	79400000	79500000	Sbno2:-100Kb:1.6e-12:8.6e-14:6.6e+03:1.1e+04
chr10	79400000	79500000	Stk11:-100Kb:1.6e-12:8.6e-14:6.6e+03:1.1e+04
chr10	79500000	79600000	Abca7:100Kb:1.3e-13:8.1e-15:6.6e+03:1.1e+04
chr10	79500000	79600000	Cnn2:100Kb:1.3e-13:8.1e-15:6.6e+03:1.1e+04
chr10	79500000	79600000	Grin3b:100Kb:1.3e-13:8.1e-15:6.6e+03:1.1e+04
chr10	79500000	79600000	Hmha1:100Kb:1.3e-13:8.1e-15:6.6e+03:1.1e+04
chr10	79500000	79600000	Tmem259:100Kb:1.3e-13:8.1e-15:6.6e+03:1.1e+04
chr10	79500000	79600000	Wdr18:100Kb:1.3e-13:8.1e-15:6.6e+03:1.1e+04
chr10	117600000	117700000	Iltifb:-100Kb:0:0:6e+03:3.8e+04
chr10	117700000	117800000	Il22:100Kb:0:0:6e+03:3.8e+04
chr11	58500000	58600000	2210407C18Rik:100Kb:0:0:4.4e+03:1.8e+04
chr11	58500000	58600000	Olfr179:100Kb:0:0:4.4e+03:1.8e+04
chr11	58500000	58600000	Olfr320:100Kb:0:0:4.4e+03:1.8e+04
chr11	58500000	58600000	Olfr323:100Kb:0:0:4.4e+03:1.8e+04
chr11	58500000	58600000	Olfr324:100Kb:0:0:4.4e+03:1.8e+04
chr11	58500000	58600000	Trim58:100Kb:0:0:4.4e+03:1.8e+04
chr11	70900000	71000000	Nlrp1b:-100Kb:0:0:5.8e+03:5.1e+04
chr11	70900000	71000000	Nlrp1c-ps:-100Kb:0:0:5.8e+03:5.1e+04
chr11	71000000	71100000	Nlrp1a:100Kb:0:0:5.8e+03:5.1e+04
chr12	89200000	89300000	Gm21319:-100Kb:5.8e-12:3.1e-13:6.2e+03:6e+04
chr12	105000000	105100000	Serpina1a:-100Kb:0:0:7.5e+03:9.2e+04
chr12	105000000	105100000	Serpina1c:-100Kb:0:0:7.5e+03:9.2e+04
chr12	105000000	105100000	Serpina1e:-100Kb:0:0:7.5e+03:9.2e+04
chr12	105100000	105200000	Serpina1d:100Kb:0:0:7.5e+03:9.2e+04
chr13	12700000	12800000	Gpr137b:-700Kb:0:0:83:2.3e+04
chr13	13400000	13500000	Gpr137b-ps:700Kb:0:0:83:2.3e+04
chr13	22000000	22100000	Hist1h2ag:-100Kb:1.1e-11:7e-13:3.5e+03:8.5e+03
chr13	22000000	22100000	Hist1h2ah:-100Kb:1.1e-11:7e-13:3.5e+03:8.5e+03
chr13	22000000	22100000	Hist1h2bj:-100Kb:1.1e-11:7e-13:3.5e+03:8.5e+03
chr13	22000000	22100000	Hist1h2bk:-100Kb:1.1e-11:7e-13:3.5e+03:8.5e+03
chr13	22000000	22100000	Hist1h4i:-100Kb:1.1e-11:7e-13:3.5e+03:8.5e+03
chr13	22000000	22100000	Prss16:-100Kb:1.1e-11:7e-13:3.5e+03:8.5e+03
chr13	22000000	22100000	Vmn1r188:-100Kb:1.1e-11:7e-13:3.5e+03:8.5e+03
chr13	22000000	22100000	Vmn1r189:-100Kb:1.1e-11:7e-13:3.5e+03:8.5e+03
chr13	22100000	22200000	Pom121l2:100Kb:6.2e-12:3.4e-13:3.5e+03:8.5e+03
chr13	22100000	22200000	Zfp184:100Kb:6.2e-12:3.4e-13:3.5e+03:8.5e+03
chr13	66700000	66800000	2410141K09Rik:200Kb:0:0:3.5e+02:1.5e+04
chr14	7600000	7700000	Gm10406:-200Kb:8.2e-11:4.4e-12:1.9e+02:1.2e+04
chr14	42000000	42100000	Mat1a:100Kb:0:0:6.5e+02:5.1e+03
chr14	42000000	42100000	Mbl1:100Kb:0:0:6.5e+02:5.1e+03
chr14	42000000	42100000	Sftpa1:100Kb:0:0:6.5e+02:5.1e+03
chr14	42000000	42100000	Sftpd:100Kb:0:0:6.5e+02:5.1e+03
chr14	51700000	51800000	Ang4:-600Kb:2.6e-14:1.4e-15:4.4e+02:1.1e+04
chr14	51700000	51800000	Gm5800:-600Kb:2.6e-14:1.4e-15:4.4e+02:1.1e+04
chr14	52300000	52400000	Ang:600Kb:4.2e-15:2.2e-16:4.4e+02:1.1e+04
chr14	52300000	52400000	Ear5:600Kb:4.2e-15:2.2e-16:4.4e+02:1.1e+04
chr14	52300000	52400000	Eddm3b:600Kb:4.2e-15:2.2e-16:4.4e+02:1.1e+04
chr14	52300000	52400000	Rnase1:600Kb:4.2e-15:2.2e-16:4.4e+02:1.1e+04
chr14	52300000	52400000	Rnase4:600Kb:4.2e-15:2.2e-16:4.4e+02:1.1e+04
chr14	52300000	52400000	Rnase6:600Kb:4.2e-15:2.2e-16:4.4e+02:1.1e+04
chr16	3600000	3700000	Olfr161:100Kb:1.1e-12:5.8e-14:0:4.3e+03
chr17	6500000	6600000	Dynlt1a:200Kb:0:0:2.6e+03:1.8e+04
chr17	13600000	13700000	Gm10512:300Kb:0:0:2.3e+03:1.3e+04
chr17	13600000	13700000	Unc93a:300Kb:0:0:2.3e+03:1.3e+04
chr17	18900000	19000000	Vmn2r96:200Kb:0:0:2.2e+03:1.2e+04
chr17	22300000	22400000	Zfp758:-100Kb:0:0:4.9e+03:1.8e+04
chr17	22300000	22400000	Zfp944:-100Kb:0:0:4.9e+03:1.8e+04
chr17	22400000	22500000	Gm4944:100Kb:0:0:4.9e+03:1.8e+04
chr17	22400000	22500000	Zfp947:100Kb:0:0:4.9e+03:1.8e+04
chr17	36500000	36600000	H2-M1:-300Kb:0:0:1.8e+03:1.9e+04
chr17	36800000	36900000	H2-M10.3:300Kb:0:0:1.8e+03:1.9e+04
chr17	36800000	36900000	H2-M10.4:300Kb:0:0:1.8e+03:1.9e+04
chr17	38900000	39000000	Gm20516:200Kb:0:0:2.4e+03:1.8e+04
chr17	83400000	83500000	Pkdcc:-200Kb:8.7e-11:4.9e-12:2.7e+03:6.3e+03
chr17	83600000	83700000	Gm19689:200Kb:1.8e-11:1.2e-12:2.7e+03:6.3e+03
chr18	50000000	50100000	1700065O20Rik:100Kb:5.6e-11:3.1e-12:1.6e+03:4.8e+03
chr18	50000000	50100000	Dmxl1:100Kb:5.6e-11:3.1e-12:1.6e+03:4.8e+03
chr18	50000000	50100000	Dtwd2:100Kb:5.6e-11:3.1e-12:1.6e+03:4.8e+03
chr18	60400000	60500000	Iigp1:-100Kb:0:0:4e+03:2.4e+04
chr18	60500000	60600000	F830016B08Rik:100Kb:0:0:4e+03:2.4e+04
chr18	60500000	60600000	Gm4841:100Kb:0:0:4e+03:2.4e+04
chr19	40000000	40100000	Cyp2c50:-100Kb:3.7e-14:1.9e-15:5.9e+03:1.7e+04
chr19	40000000	40100000	Cyp2c54:-100Kb:3.7e-14:1.9e-15:5.9e+03:1.7e+04
chr19	40100000	40200000	Cyp2c37:100Kb:4.6e-14:2.3e-15:5.9e+03:1.7e+04
chr2	122200000	122300000	Gm14085:-100Kb:0:0:4.6e+03:1.5e+04
chr2	122300000	122400000	Bambi-ps1:100Kb:0:0:4.6e+03:1.5e+04
chr2	122300000	122400000	Slc28a2:100Kb:0:0:4.6e+03:1.5e+04
chr2	151000000	151100000	4930442J19Rik:-100Kb:2.6e-14:1.4e-15:4.3e+03:1.9e+04
chr2	151200000	151300000	Gm14151:300Kb:0:0:1.9e+03:2e+04
chr3	15300000	15400000	Sirpb1a:-100Kb:0:0:3.5e+03:1.5e+04
chr3	15400000	15500000	Gm9733:100Kb:0:0:3.5e+03:1.5e+04
chr3	93500000	93600000	Tdpoz1:100Kb:0:0:4.5e+03:2.3e+04
chr3	93500000	93600000	Tdpoz2:100Kb:0:0:4.5e+03:2.3e+04
chr4	3000000	3100000	Vmn1r3:-100Kb:0:0:0:2.7e+04
chr4	3100000	3200000	Vmn1r2:100Kb:0:0:0:2.7e+04
chr4	15900000	16000000	A530072M11Rik:-100Kb:2.6e-11:1.4e-12:1e+03:4.3e+03
chr4	15900000	16000000	Ripk2:-100Kb:2.6e-11:1.4e-12:1e+03:4.3e+03
chr4	16000000	16100000	Osgin2:100Kb:2.1e-11:1.1e-12:1e+03:4.3e+03
chr4	41400000	41500000	Arid3c:-200Kb:8.6e-12:4.8e-13:2.5e+03:5.5e+03
chr4	41400000	41500000	Cntfr:-200Kb:8.6e-12:4.8e-13:2.5e+03:5.5e+03
chr4	41400000	41500000	Dctn3:-200Kb:8.6e-12:4.8e-13:2.5e+03:5.5e+03
chr4	41400000	41500000	Rpp25l:-200Kb:8.6e-12:4.8e-13:2.5e+03:5.5e+03
chr4	41400000	41500000	Sigmar1:-200Kb:8.6e-12:4.8e-13:2.5e+03:5.5e+03
chr4	42800000	42900000	1700022I11Rik:-100Kb:4e-14:2e-15:4.5e+03:8.1e+03
chr4	42800000	42900000	Dnajb5:-100Kb:4e-14:2e-15:4.5e+03:8.1e+03
chr4	42800000	42900000	N28178:-100Kb:4e-14:2e-15:4.5e+03:8.1e+03
chr4	42900000	43000000	BC049635:100Kb:1.3e-14:6.7e-16:4.5e+03:8.1e+03
chr4	60100000	60200000	Mup10:-400Kb:0:0:4.7e+02:1.7e+04
chr4	60100000	60200000	Mup1:-400Kb:0:0:4.7e+02:1.7e+04
chr4	111500000	111600000	Skint1:-100Kb:2.4e-13:1.4e-14:8.4e+02:6.1e+03
chr4	111500000	111600000	Skint7:-100Kb:2.4e-13:1.4e-14:8.4e+02:6.1e+03
chr4	111600000	111700000	Skint8:100Kb:2.4e-13:1.3e-14:8.4e+02:6.1e+03
chr4	111600000	111700000	Slc5a9:100Kb:2.4e-13:1.3e-14:8.4e+02:6.1e+03
chr4	143600000	143700000	C87977:-200Kb:0:0:3.9e+03:4.9e+04
chr4	143600000	143700000	Pramel5:-200Kb:0:0:3.9e+03:4.9e+04
chr4	143800000	143900000	Gm13102:200Kb:0:0:3.9e+03:4.9e+04
chr4	143800000	143900000	Pramel4:200Kb:0:0:3.9e+03:4.9e+04
chr4	145200000	145300000	Zfp600:-900Kb:3.9e-15:2.2e-16:1.2e+03:2.4e+04
chr4	146000000	146100000	Smarca5-ps:1000Kb:0:0:1.2e+03:1.4e+04
chr4	146100000	146200000	Gm13212:900Kb:0:0:1.2e+03:2.4e+04
chr4	146100000	146200000	Gm13242:900Kb:0:0:1.2e+03:2.4e+04
chr5	14900000	15000000	4930572O03Rik:-200Kb:0:0:0:1.8e+04
chr5	14900000	15000000	Speer4d:-200Kb:0:0:0:1.8e+04
chr5	14900000	15000000	Speer7-ps1:-200Kb:0:0:0:1.8e+04
chr5	15100000	15200000	Gm9758:200Kb:0:0:0:1.8e+04
chr5	15100000	15200000	Speer4e:200Kb:0:0:0:1.8e+04
chr5	15100000	15200000	Speer8-ps1:200Kb:0:0:0:1.8e+04
chr5	86400000	86500000	Stap1:-100Kb:8e-11:4.1e-12:1.2e+03:3.8e+03
chr5	87700000	87800000	Ugt2b38:-100Kb:1.6e-11:8.4e-13:3.1e+03:6.5e+03
chr5	87800000	87900000	Ugt2a3:100Kb:6.6e-12:3.4e-13:3.1e+03:6.5e+03
chr5	88500000	88600000	Gm7714:-100Kb:3.3e-12:1.7e-13:3.1e+03:6.7e+03
chr5	88600000	88700000	Smr2:100Kb:1.2e-13:5.9e-15:3.1e+03:6.7e+03
chr5	93800000	93900000	C87414:-300Kb:0:0:0:3.5e+03
chr5	146300000	146400000	Cyp3a41a:-200Kb:0:0:2.3e+03:2e+04
chr5	146500000	146600000	Cyp3a41b:200Kb:0:0:2.3e+03:2e+04
chr6	3200000	3300000	Samd9l:-100Kb:3.7e-14:2.4e-15:0:3.8e+03
chr6	3300000	3400000	Gm8579:100Kb:0:0:0:3.8e+03
chr6	57300000	57400000	Vmn1r27:-800Kb:0:0:8.9e+02:1.3e+04
chr6	58100000	58200000	Vmn1r17:800Kb:0:0:8.9e+02:1.3e+04
chr6	58100000	58200000	Vmn1r18:800Kb:0:0:8.9e+02:1.3e+04
chr6	58100000	58200000	Vmn1r19:800Kb:0:0:8.9e+02:1.3e+04
chr6	58100000	58200000	Vmn1r20:800Kb:0:0:8.9e+02:1.3e+04
chr6	132000000	132100000	Gm4736:-300Kb:4.1e-15:2.2e-16:1.5e+03:7.9e+03
chr6	132000000	132100000	Gm8882:-300Kb:4.1e-15:2.2e-16:1.5e+03:7.9e+03
chr6	133200000	133300000	Gm5885:-200Kb:0:0:1.8e+03:9.1e+03
chr6	133400000	133500000	5530400C23Rik:200Kb:0:0:1.8e+03:9.1e+03
chr7	10600000	10700000	Vmn2r44:900Kb:8.7e-12:4.6e-13:2.1e+02:2.9e+03
chr7	14200000	14300000	Sult2a2:-100Kb:9.9e-12:6.3e-13:2.5e+03:7.3e+03
chr7	14300000	14400000	Sult2a5:100Kb:2.1e-12:1.1e-13:2.5e+03:7.3e+03
chr7	15400000	15500000	Obox3:-800Kb:0:0:2e+02:1.2e+04
chr7	18900000	19000000	Psg26:-100Kb:0:0:2.3e+03:3.4e+04
chr7	18900000	19000000	Psg28:-100Kb:0:0:2.3e+03:3.4e+04
chr7	19000000	19100000	Psg18:100Kb:0:0:2.3e+03:3.4e+04
chr7	24300000	24400000	Vmn1r176:-300Kb:0:0:1.2e+03:1.8e+04
chr7	24300000	24400000	Vmn1r177:-300Kb:0:0:1.2e+03:1.8e+04
chr7	24300000	24400000	Vmn1r178:-300Kb:0:0:1.2e+03:1.8e+04
chr7	24600000	24700000	Vmn1r168:300Kb:0:0:1.2e+03:1.8e+04
chr7	24600000	24700000	Vmn1r169:300Kb:0:0:1.2e+03:1.8e+04
chr7	24600000	24700000	Vmn1r170:300Kb:0:0:1.2e+03:1.8e+04
chr7	34000000	34100000	Scgb1b20:-100Kb:3e-14:1.7e-15:1.6e+02:5.9e+03
chr7	34000000	34100000	Scgb2b20:-100Kb:3e-14:1.7e-15:1.6e+02:5.9e+03
chr7	34100000	34200000	Scgb2b19:100Kb:2.5e-14:1.3e-15:1.6e+02:5.9e+03
chr7	46400000	46500000	Gm5114:-200Kb:0:0:1.7e+03:6.2e+03
chr7	51200000	51300000	1700028J19Rik:-200Kb:0:0:2.4e+03:1.4e+04
chr7	51200000	51300000	Klk1:-200Kb:0:0:2.4e+03:1.4e+04
chr7	51200000	51300000	Klk1b16:-100Kb:8.6e-14:4.6e-15:5.7e+03:1.6e+04
chr7	51200000	51300000	Klk1b21:-100Kb:8.6e-14:4.6e-15:5.7e+03:1.6e+04
chr7	51200000	51300000	Klk1b22:-100Kb:8.6e-14:4.6e-15:5.7e+03:1.6e+04
chr7	51200000	51300000	Klk1b24:-200Kb:0:0:2.4e+03:1.4e+04
chr7	51200000	51300000	Klk1b27:-100Kb:8.6e-14:4.6e-15:5.7e+03:1.6e+04
chr7	51200000	51300000	Klk1b3:-200Kb:0:0:2.4e+03:1.4e+04
chr7	51200000	51300000	Klk1b4:-200Kb:0:0:2.4e+03:1.4e+04
chr7	51200000	51300000	Klk1b5:-200Kb:0:0:2.4e+03:1.4e+04
chr7	51300000	51400000	Egfbp2:100Kb:7.4e-14:7.9e-15:5.7e+03:1.6e+04
chr7	51300000	51400000	Klk1b11:100Kb:7.4e-14:7.9e-15:5.7e+03:1.6e+04
chr7	51300000	51400000	Klk1b1:100Kb:7.4e-14:7.9e-15:5.7e+03:1.6e+04
chr7	51300000	51400000	Klk1b26:100Kb:7.4e-14:7.9e-15:5.7e+03:1.6e+04
chr7	51300000	51400000	Klk1b7-ps:100Kb:7.4e-14:7.9e-15:5.7e+03:1.6e+04
chr7	51300000	51400000	Klk1b8:100Kb:7.4e-14:7.9e-15:5.7e+03:1.6e+04
chr7	51300000	51400000	Klk1b9:100Kb:7.4e-14:7.9e-15:5.7e+03:1.6e+04
chr7	51400000	51500000	Egfbp2:200Kb:0:0:2.4e+03:1.4e+04
chr7	51400000	51500000	Klk1b11:200Kb:0:0:2.4e+03:1.4e+04
chr7	51400000	51500000	Klk1b1:200Kb:0:0:2.4e+03:1.4e+04
chr7	51400000	51500000	Klk1b26:200Kb:0:0:2.4e+03:1.4e+04
chr7	51400000	51500000	Klk1b7-ps:200Kb:0:0:2.4e+03:1.4e+04
chr7	51400000	51500000	Klk1b8:200Kb:0:0:2.4e+03:1.4e+04
chr7	51400000	51500000	Klk1b9:200Kb:0:0:2.4e+03:1.4e+04
chr7	55100000	55200000	Mrgpra2a:400Kb:5e-12:3e-13:7.4e+03:4.8e+04
chr7	55100000	55200000	Mrgpra2b:400Kb:5e-12:3e-13:7.4e+03:4.8e+04
chr7	80600000	80700000	1810026B05Rik:-100Kb:4.4e-13:2.3e-14:3.8e+03:1e+04
chr7	80700000	80800000	Chd2:100Kb:1.6e-12:8.3e-14:3.8e+03:1e+04
chr7	111400000	111500000	Trim12c:-100Kb:0:0:3.6e+03:2.7e+04
chr7	111400000	111500000	Trim30b:-100Kb:0:0:3.6e+03:2.7e+04
chr7	111500000	111600000	Gm15133:100Kb:0:0:3.6e+03:2.7e+04
chr7	111500000	111600000	Trim12a:100Kb:0:0:3.6e+03:2.7e+04
chr7	111500000	111600000	Trim34b:100Kb:0:0:3.6e+03:2.7e+04
chr8	19300000	19400000	Defb7:-100Kb:0:0:5.7e+03:2.9e+04
chr8	19300000	19400000	Defb8:-100Kb:0:0:5.7e+03:2.9e+04
chr8	19400000	19500000	Defa-ps13:100Kb:0:0:5.7e+03:2.9e+04
chr8	22200000	22300000	Defa20:-400Kb:0:0:3.4e+02:8e+04
chr8	22200000	22300000	Gm14850:-400Kb:0:0:3.4e+02:8e+04
chr8	22200000	22300000	Gm15308:-400Kb:0:0:3.4e+02:8e+04
chr8	22200000	22300000	Gm21002:-400Kb:0:0:3.4e+02:8e+04
chr8	22200000	22300000	Gm21498:-400Kb:0:0:3.4e+02:8e+04
chr8	22200000	22300000	Gm6696:-400Kb:0:0:3.4e+02:8e+04
chr8	22600000	22700000	Defa25:400Kb:0:0:3.4e+02:8e+04
chr8	22600000	22700000	Gm10104:400Kb:0:0:3.4e+02:8e+04
chr8	22600000	22700000	Gm14851:400Kb:0:0:3.4e+02:8e+04
chr8	22600000	22700000	Gm15284:400Kb:0:0:3.4e+02:8e+04
chr8	56100000	56200000	Gpm6a:300Kb:2e-12:1e-13:0:4.5e+03
chr8	56100000	56200000	Wdr17:300Kb:2e-12:1e-13:0:4.5e+03
chr9	3000000	3100000	4930433N12Rik:-100Kb:2.1e-15:1.1e-16:0:5.2e+03
chr9	3100000	3200000	Mir101c:100Kb:0:0:0:5.2e+03
chr9	88600000	88700000	Bcl2a1b:-400Kb:3.3e-11:1.8e-12:3.5e+03:2.9e+04
chr9	89000000	89100000	Bcl2a1d:400Kb:3.2e-11:1.7e-12:3.5e+03:2.9e+04
chr9	89000000	89100000	Gm2382:400Kb:3.2e-11:1.7e-12:3.5e+03:2.9e+04
chrX	71900000	72000000	Gm5936:-100Kb:5.2e-11:2.8e-12:5.4e+03:1.3e+04
