# Supplementary material for: Promoter-enhancer interactions identified from Hi-C data using probabilistic models and hierarchical topological domains
Source: Nat Commun. 2017 Dec 21;8:2237. doi: 10.1038/s41467-017-02386-3 (PMC5740158; doi:10.1038/s41467-017-02386-3)
Supplement: Supplementary file 5 — Supplementary Data 2 [file 41467_2017_2386_MOESM5_ESM.zip › pombo_Neuron_HindIII.enh_1e-2.bed]

chr1	8600000	8700000	Sntg1:-600Kb:0.0072:0.00085:1.1e+03:2.4e+03
chr1	8700000	8800000	Sntg1:-500Kb:0.0061:0.00036:1.1e+03:2.5e+03
chr1	9500000	9600000	Cops5:-500Kb:0.0089:0.0008:8.1e+02:1.9e+03
chr1	9500000	9600000	Cspp1:-500Kb:0.0089:0.0008:8.1e+02:1.9e+03
chr1	9700000	9800000	Cops5:-300Kb:0.0089:0.0011:1.9e+03:2.9e+03
chr1	9700000	9800000	Cspp1:-300Kb:0.0089:0.0011:1.9e+03:2.9e+03
chr1	10800000	10900000	A830018L16Rik:-600Kb:0.00029:1.7e-05:1.3e+03:3.1e+03
chr1	16500000	16600000	D030040B21Rik:-100Kb:0.0098:0.00054:3.1e+03:4.4e+03
chr1	16500000	16600000	Ly96:-100Kb:0.0098:0.00054:3.1e+03:4.4e+03
chr1	16500000	16600000	Tceb1:-100Kb:0.0098:0.00054:3.1e+03:4.4e+03
chr1	16500000	16600000	Tmem70:-100Kb:0.0098:0.00054:3.1e+03:4.4e+03
chr1	16500000	16600000	Ube2w:-100Kb:0.0098:0.00054:3.1e+03:4.4e+03
chr1	16600000	16700000	Stau2:100Kb:0.0045:0.00025:3.1e+03:4.4e+03
chr1	17600000	17700000	Gdap1:500Kb:0.0046:0.00071:1.2e+03:2.6e+03
chr1	17900000	18000000	Gdap1:800Kb:0.0046:0.00049:9.7e+02:2.4e+03
chr1	18000000	18100000	Gdap1:900Kb:0.0046:0.00081:8.8e+02:2.2e+03
chr1	22200000	22300000	Khdc1a:900Kb:0.0027:0.00014:8.8e+02:3e+03
chr1	22200000	22300000	Khdc1b:900Kb:0.0027:0.00014:8.8e+02:3e+03
chr1	22200000	22300000	Khdc1c:900Kb:0.0027:0.00014:8.8e+02:3e+03
chr1	32000000	32100000	Gm5415:-600Kb:0.0057:0.00029:1.1e+03:2.7e+03
chr1	32100000	32200000	Khdrbs2:-100Kb:0.0011:5.9e-05:3e+03:4.6e+03
chr1	37200000	37300000	Tmem131:300Kb:0.0012:6.3e-05:2e+03:4.7e+03
chr1	39000000	39100000	Cnot11:-500Kb:0.0028:0.00031:1.3e+03:3.3e+03
chr1	39000000	39100000	Rpl31:-400Kb:0.0003:3.4e-05:1.6e+03:3.9e+03
chr1	39000000	39100000	Tbc1d8:-500Kb:0.0028:0.00031:1.3e+03:3.3e+03
chr1	39400000	39500000	Cnot11:-100Kb:0.00012:6.3e-06:3.7e+03:6.3e+03
chr1	39400000	39500000	Tbc1d8:-100Kb:0.00012:6.3e-06:3.7e+03:6.3e+03
chr1	39500000	39600000	Rpl31:100Kb:0.00015:8.6e-06:3.7e+03:6.3e+03
chr1	39800000	39900000	1700066B17Rik:-100Kb:0.0054:0.0003:3.7e+03:5.7e+03
chr1	39800000	39900000	Map4k4:-100Kb:0.0054:0.0003:3.7e+03:5.7e+03
chr1	39900000	40000000	Gm3646:100Kb:0.0056:0.0003:3.7e+03:5.7e+03
chr1	42900000	43000000	AI597479:-200Kb:1.5e-05:8.1e-07:1e+03:3.6e+03
chr1	42900000	43000000	Tgfbrap1:-200Kb:1.5e-05:8.1e-07:1e+03:3.6e+03
chr1	43000000	43100000	AI597479:-100Kb:0.0029:0.00032:1.5e+03:3.3e+03
chr1	43000000	43100000	Tgfbrap1:-100Kb:0.0029:0.00032:1.5e+03:3.3e+03
chr1	43100000	43200000	Gpr45:100Kb:0.0084:0.00042:1.5e+03:3.3e+03
chr1	43100000	43200000	Mrps9:200Kb:5.6e-05:2.9e-06:1e+03:3.6e+03
chr1	50800000	50900000	Tmeff2:-100Kb:0.00026:1.5e-05:1.3e+03:3.2e+03
chr1	51000000	51100000	9330175M20Rik:-300Kb:0.0097:0.00051:2.1e+03:3.8e+03
chr1	51000000	51100000	Sdpr:-300Kb:0.0097:0.00051:2.1e+03:3.8e+03
chr1	55700000	55800000	Boll:300Kb:0.0078:0.00043:1.8e+03:4e+03
chr1	55700000	55800000	Plcl1:300Kb:0.0078:0.00043:1.8e+03:4e+03
chr1	55800000	55900000	Boll:400Kb:0.0095:0.001:1.5e+03:3.5e+03
chr1	55800000	55900000	Plcl1:400Kb:0.0095:0.001:1.5e+03:3.5e+03
chr1	57400000	57500000	Aox1:-600Kb:0.0019:0.00013:1e+03:3.7e+03
chr1	57400000	57500000	Kctd18:-600Kb:0.0019:0.00013:1e+03:3.7e+03
chr1	57400000	57500000	Sgol2:-600Kb:0.0019:0.00013:1e+03:3.7e+03
chr1	57900000	58000000	Spats2l:100Kb:7e-06:3.8e-07:3.4e+03:6.7e+03
chr1	58000000	58100000	1700066M21Rik:600Kb:0.0012:6.8e-05:1e+03:3.7e+03
chr1	58000000	58100000	4930558J18Rik:600Kb:0.0012:6.8e-05:1e+03:3.7e+03
chr1	58000000	58100000	9430016H08Rik:600Kb:0.0012:6.8e-05:1e+03:3.7e+03
chr1	58000000	58100000	Tyw5:600Kb:0.0012:6.8e-05:1e+03:3.7e+03
chr1	58300000	58400000	1700066M21Rik:900Kb:0.0048:0.00056:7.9e+02:3.1e+03
chr1	58300000	58400000	4930558J18Rik:900Kb:0.0048:0.00056:7.9e+02:3.1e+03
chr1	58300000	58400000	9430016H08Rik:900Kb:0.0048:0.00056:7.9e+02:3.1e+03
chr1	58300000	58400000	Tyw5:900Kb:0.0048:0.00056:7.9e+02:3.1e+03
chr1	58900000	59000000	Als2cr12:200Kb:0.0088:0.00044:2.6e+03:6.2e+03
chr1	58900000	59000000	Cflar:200Kb:0.0088:0.00044:2.6e+03:6.2e+03
chr1	58900000	59000000	Gm20257:200Kb:0.0088:0.00044:2.6e+03:6.2e+03
chr1	60400000	60500000	Ctla4:-500Kb:0.0012:0.00015:1.4e+03:3.5e+03
chr1	60500000	60600000	Ctla4:-400Kb:1.4e-05:8.1e-07:1.6e+03:4.4e+03
chr1	61500000	61600000	Pard3b:-100Kb:0.00061:3.4e-05:3e+03:5.1e+03
chr1	63700000	63800000	Creb1:-800Kb:0.004:0.00022:1.1e+03:3.8e+03
chr1	64500000	64600000	Dytn:800Kb:0.005:0.0003:1.1e+03:3.8e+03
chr1	64500000	64600000	Fastkd2:800Kb:0.005:0.0003:1.1e+03:3.8e+03
chr1	64500000	64600000	Mdh1b:800Kb:0.005:0.0003:1.1e+03:3.8e+03
chr1	66100000	66200000	Pth2r:800Kb:8.2e-07:4.3e-08:1.3e+03:4.3e+03
chr1	68100000	68200000	Erbb4:-1000Kb:0.0055:0.00074:1.3e+03:2.8e+03
chr1	68400000	68500000	Erbb4:-700Kb:0.0055:0.00062:1.3e+03:2.9e+03
chr1	69300000	69400000	Ikzf2:-400Kb:0.0014:8.2e-05:1.7e+03:3.2e+03
chr1	75200000	75300000	Asic4:-200Kb:1.2e-07:6.5e-09:3.2e+03:5.5e+03
chr1	75200000	75300000	Chpf:-200Kb:1.2e-07:6.5e-09:3.2e+03:5.5e+03
chr1	75200000	75300000	Gmppa:-200Kb:1.2e-07:6.5e-09:3.2e+03:5.5e+03
chr1	75200000	75300000	Tmem198:-200Kb:1.2e-07:6.5e-09:3.2e+03:5.5e+03
chr1	77900000	78000000	Farsb:-500Kb:8.8e-07:5e-08:1e+03:4.3e+03
chr1	78700000	78800000	Ap1s3:-900Kb:5.3e-06:3.2e-07:9.9e+02:3.9e+03
chr1	78700000	78800000	Scg2:-700Kb:0.0037:0.00021:1.2e+03:3.4e+03
chr1	85000000	85100000	A530032D15Rik:-100Kb:9.8e-14:5.6e-15:2e+02:5.1e+03
chr1	85000000	85100000	C130026I21Rik:-200Kb:4.1e-12:2.2e-13:1.8e+02:4.6e+03
chr1	85000000	85100000	Gm7609:-100Kb:9.8e-14:5.6e-15:2e+02:5.1e+03
chr1	85100000	85200000	C130026I21Rik:-100Kb:1.4e-08:1.5e-09:2e+02:3.8e+03
chr1	85200000	85300000	A530032D15Rik:100Kb:4e-08:4.5e-09:2e+02:3.8e+03
chr1	85200000	85300000	Gm7609:100Kb:4e-08:4.5e-09:2e+02:3.8e+03
chr1	88500000	88600000	Alpi:-400Kb:0.00086:4.6e-05:1.5e+03:5.1e+03
chr1	88500000	88600000	Alppl2:-400Kb:0.00086:4.6e-05:1.5e+03:5.1e+03
chr1	88900000	89000000	Nppc:400Kb:0.0087:0.0005:1.5e+03:5.1e+03
chr1	91900000	92000000	Cops8:-500Kb:2.9e-05:1.7e-06:1.6e+03:4.5e+03
chr1	92400000	92500000	Asb18:500Kb:0.0001:5.4e-06:1.6e+03:4.5e+03
chr1	92800000	92900000	Scly:-300Kb:0.0012:6.5e-05:2.2e+03:4.2e+03
chr1	92800000	92900000	Ube2f:-300Kb:0.0012:6.5e-05:2.2e+03:4.2e+03
chr1	93100000	93200000	Lrrfip1:300Kb:0.0074:0.0004:2.2e+03:4.2e+03
chr1	93100000	93200000	Mlph:300Kb:0.0074:0.0004:2.2e+03:4.2e+03
chr1	93100000	93200000	Prlh:300Kb:0.0074:0.0004:2.2e+03:4.2e+03
chr1	93100000	93200000	Rab17:300Kb:0.0074:0.0004:2.2e+03:4.2e+03
chr1	95700000	95800000	Gm6086:-100Kb:0.0027:0.00029:4.4e+03:6.6e+03
chr1	95700000	95800000	Gm9994:-100Kb:0.0027:0.00029:4.4e+03:6.6e+03
chr1	95800000	95900000	Neu4:-100Kb:1.1e-10:5.7e-12:2.1e+03:6.4e+03
chr1	95800000	95900000	Pdcd1:-100Kb:1.1e-10:5.7e-12:2.1e+03:6.4e+03
chr1	95900000	96000000	Gm6086:100Kb:2.7e-10:1.5e-11:2.1e+03:6.4e+03
chr1	95900000	96000000	Gm9994:100Kb:2.7e-10:1.5e-11:2.1e+03:6.4e+03
chr1	99800000	99900000	B230216N24Rik:-100Kb:0.0078:0.00049:3.4e+03:5.3e+03
chr1	99800000	99900000	Pam:-100Kb:0.0078:0.00049:3.4e+03:5.3e+03
chr1	100200000	100300000	B230216N24Rik:300Kb:0.0078:0.00093:1.7e+03:3.5e+03
chr1	100200000	100300000	Gin1:600Kb:0.0079:0.00041:1.1e+03:3.1e+03
chr1	100200000	100300000	Pam:300Kb:0.0078:0.00093:1.7e+03:3.5e+03
chr1	100200000	100300000	Ppip5k2:600Kb:0.0079:0.00041:1.1e+03:3.1e+03
chr1	101500000	101600000	Cntnap5b:-100Kb:0.006:0.00038:1.9e+03:3.1e+03
chr1	106800000	106900000	2310035C23Rik:-700Kb:0.00075:4e-05:1.1e+03:3e+03
chr1	106800000	106900000	Pign:-700Kb:0.00075:4e-05:1.1e+03:3e+03
chr1	114000000	114100000	Dsel:300Kb:0.00017:1.5e-05:7.7e+02:3e+03
chr1	114200000	114300000	Dsel:500Kb:0.00017:2.3e-05:6.1e+02:2.8e+03
chr1	123000000	123100000	En1:600Kb:1.6e-06:9.9e-08:1.4e+03:4.6e+03
chr1	123000000	123100000	Marco:600Kb:1.6e-06:9.9e-08:1.4e+03:4.6e+03
chr1	129400000	129500000	2900009J06Rik:-200Kb:0.0065:0.00034:2.4e+03:4.6e+03
chr1	129400000	129500000	Acmsd:-200Kb:0.0065:0.00034:2.4e+03:4.6e+03
chr1	129400000	129500000	Ccnt2:-200Kb:0.0065:0.00034:2.4e+03:4.6e+03
chr1	129400000	129500000	Tmem163:-100Kb:2.4e-05:1.2e-06:3.9e+03:6.8e+03
chr1	130700000	130800000	Lct:500Kb:0.00036:2e-05:1.3e+03:3.9e+03
chr1	130700000	130800000	Mcm6:500Kb:0.00036:2e-05:1.3e+03:3.9e+03
chr1	135000000	135100000	Etnk2:-200Kb:0.00042:2.2e-05:3.1e+03:7e+03
chr1	135000000	135100000	Golt1a:-200Kb:0.00042:2.2e-05:3.1e+03:7e+03
chr1	135000000	135100000	Kiss1:-200Kb:0.00042:2.2e-05:3.1e+03:7e+03
chr1	135000000	135100000	Ren1:-200Kb:0.00042:2.2e-05:3.1e+03:7e+03
chr1	135000000	135100000	Ren2:-200Kb:0.00042:2.2e-05:3.1e+03:7e+03
chr1	135200000	135300000	Ppp1r15b:200Kb:0.00045:2.4e-05:3.1e+03:7e+03
chr1	145600000	145700000	Rgs2:-200Kb:0.0005:2.8e-05:2.2e+03:4.6e+03
chr1	145800000	145900000	Trove2:200Kb:0.0018:0.0001:2.2e+03:4.6e+03
chr1	145800000	145900000	Uchl5:200Kb:0.0018:0.0001:2.2e+03:4.6e+03
chr1	151600000	151700000	2310030A07Rik:-500Kb:0.0084:0.00044:1.3e+03:3.2e+03
chr1	151600000	151700000	Pdc:-500Kb:0.0084:0.00044:1.3e+03:3.2e+03
chr1	152000000	152100000	7530420F21Rik:100Kb:8.2e-05:4.4e-06:2.8e+03:5.3e+03
chr1	152000000	152100000	Ptgs2:100Kb:8.2e-05:4.4e-06:2.8e+03:5.3e+03
chr1	153200000	153300000	Hmcn1:400Kb:0.0082:0.00046:1.7e+03:3.9e+03
chr1	153500000	153600000	Fam129a:100Kb:0.0021:0.00011:4e+03:6.5e+03
chr1	153600000	153700000	Glt25d2:-600Kb:0.001:5.8e-05:1.3e+03:3.9e+03
chr1	153600000	153700000	Tsen15:-600Kb:0.001:5.8e-05:1.3e+03:3.9e+03
chr1	154200000	154300000	Edem3:600Kb:0.0019:0.00012:1.3e+03:3.9e+03
chr1	156100000	156200000	Cacna1e:-400Kb:0.0092:0.00049:1.8e+03:4.1e+03
chr1	157900000	158000000	Fam163a:-200Kb:0.0016:8e-05:2.4e+03:6.4e+03
chr1	161200000	161300000	4930562F07Rik:-800Kb:0.0013:7.3e-05:1.1e+03:3.8e+03
chr1	161200000	161300000	Tnn:-800Kb:0.0013:7.3e-05:1.1e+03:3.8e+03
chr1	161700000	161800000	Tnr:300Kb:0.0025:0.00017:2.1e+03:4.9e+03
chr1	162000000	162100000	Mir1843b:800Kb:0.0041:0.00021:1.1e+03:3.8e+03
chr1	162000000	162100000	Scarna3a:800Kb:0.0041:0.00021:1.1e+03:3.8e+03
chr1	163900000	164000000	Dnm3os:-200Kb:0.0016:8.6e-05:2.5e+03:4.5e+03
chr1	163900000	164000000	Mir199a-2:-200Kb:0.0016:8.6e-05:2.5e+03:4.5e+03
chr1	163900000	164000000	Mir214:-200Kb:0.0016:8.6e-05:2.5e+03:4.5e+03
chr1	164100000	164200000	2810442N19Rik:200Kb:0.001:0.00012:2.5e+03:4.5e+03
chr1	164100000	164200000	4930558K02Rik:200Kb:0.001:0.00012:2.5e+03:4.5e+03
chr1	164200000	164300000	2810442N19Rik:300Kb:4.8e-06:2.7e-07:1.9e+03:4.6e+03
chr1	164200000	164300000	4930558K02Rik:300Kb:4.8e-06:2.7e-07:1.9e+03:4.6e+03
chr1	164200000	164300000	Pigc:400Kb:0.0089:0.00048:1.5e+03:3.2e+03
chr1	164200000	164300000	Suco:400Kb:0.0089:0.00048:1.5e+03:3.2e+03
chr1	165700000	165800000	Mroh9:700Kb:0.0098:0.0012:1.1e+03:2.7e+03
chr1	165800000	165900000	Mroh9:800Kb:0.00084:5e-05:9.3e+02:3.1e+03
chr1	167800000	167900000	Cd247:100Kb:0.0078:0.00049:4.3e+03:6.3e+03
chr1	168200000	168300000	Ildr2:100Kb:0.00011:5.8e-06:4.3e+03:6.9e+03
chr1	168200000	168300000	Mael:100Kb:0.00011:5.8e-06:4.3e+03:6.9e+03
chr1	169300000	169400000	Rxrg:-200Kb:1.1e-06:5.9e-08:2.8e+03:6.5e+03
chr1	169500000	169600000	Lrrc52:200Kb:4e-06:2.2e-07:2.8e+03:6.5e+03
chr1	169500000	169600000	Mgst3:200Kb:4e-06:2.2e-07:2.8e+03:6.5e+03
chr1	171400000	171500000	1700084C01Rik:-400Kb:0.00016:9.5e-06:1.2e+03:3.9e+03
chr1	171400000	171500000	3110045C21Rik:-400Kb:0.00016:9.5e-06:1.2e+03:3.9e+03
chr1	171400000	171500000	Hsd17b7:-400Kb:0.00016:9.5e-06:1.2e+03:3.9e+03
chr1	171500000	171600000	1700084C01Rik:-300Kb:0.0027:0.00047:1.9e+03:4.1e+03
chr1	171500000	171600000	3110045C21Rik:-300Kb:0.0027:0.00047:1.9e+03:4.1e+03
chr1	171500000	171600000	Hsd17b7:-300Kb:0.0027:0.00047:1.9e+03:4.1e+03
chr1	171600000	171700000	1700084C01Rik:-200Kb:0.0027:0.00041:2.6e+03:4.8e+03
chr1	171600000	171700000	3110045C21Rik:-200Kb:0.0027:0.00041:2.6e+03:4.8e+03
chr1	171600000	171700000	Hsd17b7:-200Kb:0.0027:0.00041:2.6e+03:4.8e+03
chr1	171800000	171900000	Nuf2:400Kb:2.5e-05:1.4e-06:1.2e+03:3.9e+03
chr1	171800000	171900000	Rgs4:200Kb:0.0054:0.00029:2.6e+03:4.8e+03
chr1	171800000	171900000	Rgs5:300Kb:0.0065:0.00035:1.9e+03:4.1e+03
chr1	173900000	174000000	Atp1a2:-300Kb:0.0056:0.001:1.3e+03:3.3e+03
chr1	173900000	174000000	Igsf8:-300Kb:0.0056:0.001:1.3e+03:3.3e+03
chr1	173900000	174000000	Kcnj10:-300Kb:0.0056:0.001:1.3e+03:3.3e+03
chr1	173900000	174000000	Kcnj9:-300Kb:0.0056:0.001:1.3e+03:3.3e+03
chr1	174000000	174100000	Atp1a2:-200Kb:1e-08:6.2e-10:2e+03:5.9e+03
chr1	174000000	174100000	Igsf8:-200Kb:1e-08:6.2e-10:2e+03:5.9e+03
chr1	174000000	174100000	Kcnj10:-200Kb:1e-08:6.2e-10:2e+03:5.9e+03
chr1	174000000	174100000	Kcnj9:-200Kb:1e-08:6.2e-10:2e+03:5.9e+03
chr1	174100000	174200000	Atp1a2:-100Kb:1.8e-07:2.1e-08:4e+03:7.5e+03
chr1	174100000	174200000	Igsf8:-100Kb:1.8e-07:2.1e-08:4e+03:7.5e+03
chr1	174100000	174200000	Kcnj10:-100Kb:1.8e-07:2.1e-08:4e+03:7.5e+03
chr1	174100000	174200000	Kcnj9:-100Kb:1.8e-07:2.1e-08:4e+03:7.5e+03
chr1	174200000	174300000	Atp1a4:100Kb:0.0025:0.00013:4e+03:7.5e+03
chr1	174200000	174300000	Casq1:100Kb:0.0025:0.00013:4e+03:7.5e+03
chr1	174200000	174300000	Copa:200Kb:0.00078:4.1e-05:2e+03:5.9e+03
chr1	174200000	174300000	Dcaf8:200Kb:0.00078:4.1e-05:2e+03:5.9e+03
chr1	174200000	174300000	Ncstn:200Kb:0.00078:4.1e-05:2e+03:5.9e+03
chr1	174200000	174300000	Pea15a:100Kb:0.0025:0.00013:4e+03:7.5e+03
chr1	174200000	174300000	Pex19:200Kb:0.00078:4.1e-05:2e+03:5.9e+03
chr1	175200000	175300000	Mptx1:-1000Kb:0.00058:2.9e-05:1.1e+03:1.3e+04
chr1	175200000	175300000	Olfr417:-1000Kb:0.00058:2.9e-05:1.1e+03:1.3e+04
chr1	175400000	175500000	Pydc4:-100Kb:5.3e-10:2.7e-11:4.4e+03:2.5e+04
chr1	175400000	175500000	Pyhin1:-100Kb:5.3e-10:2.7e-11:4.4e+03:2.5e+04
chr1	175500000	175600000	BC094916:100Kb:5.3e-10:2.8e-11:4.4e+03:2.5e+04
chr1	175700000	175800000	Ifi203:-100Kb:0:0:4.4e+03:3.6e+04
chr1	175700000	175800000	Mnda:-100Kb:0:0:4.4e+03:3.6e+04
chr1	175700000	175800000	Mndal:-100Kb:0:0:4.4e+03:3.6e+04
chr1	176200000	176300000	Cadm3:1000Kb:0.001:5.3e-05:1.1e+03:1.3e+04
chr1	176200000	176300000	Darc:1000Kb:0.001:5.3e-05:1.1e+03:1.3e+04
chr1	176200000	176300000	Mptx2:1000Kb:0.001:5.3e-05:1.1e+03:1.3e+04
chr1	176200000	176300000	Olfr418-ps1:1000Kb:0.001:5.3e-05:1.1e+03:1.3e+04
chr1	176900000	177000000	Fh1:-600Kb:0.00085:5.2e-05:1.5e+03:3.6e+03
chr1	176900000	177000000	Kmo:-600Kb:0.00085:5.2e-05:1.5e+03:3.6e+03
chr1	179700000	179800000	Gm16432:-200Kb:0.002:0.00011:2.4e+03:9.3e+03
chr1	179900000	180000000	Adss:200Kb:0.0027:0.00014:2.4e+03:9.3e+03
chr1	184900000	185000000	Capn2:500Kb:0.00026:1.4e-05:1.5e+03:5.3e+03
chr1	184900000	185000000	Capn8:500Kb:0.00026:1.4e-05:1.5e+03:5.3e+03
chr1	186700000	186800000	Mir664:-300Kb:0.0037:0.00021:1.7e+03:3.7e+03
chr1	186700000	186800000	Rab3gap2:-300Kb:0.0037:0.00021:1.7e+03:3.7e+03
chr1	186700000	186800000	Snora36b:-300Kb:0.0037:0.00021:1.7e+03:3.7e+03
chr1	187000000	187100000	C130074G19Rik:300Kb:0.0047:0.00025:1.7e+03:3.7e+03
chr1	187500000	187600000	Rrp15:-1000Kb:0.0054:0.00073:1.3e+03:2.8e+03
chr1	187500000	187600000	Tgfb2:-1000Kb:0.0054:0.00073:1.3e+03:2.8e+03
chr1	187900000	188000000	Rrp15:-600Kb:0.0026:0.00017:1.6e+03:3.2e+03
chr1	187900000	188000000	Tgfb2:-600Kb:0.0026:0.00017:1.6e+03:3.2e+03
chr1	191400000	191500000	Kctd3:600Kb:4.7e-12:2.7e-13:1.3e+03:5.4e+03
chr1	191500000	191600000	Kctd3:700Kb:0.0096:0.0011:1.2e+03:2.9e+03
chr1	193800000	193900000	Gm10516:-100Kb:0.00017:8.8e-06:4.7e+03:7.6e+03
chr1	193800000	193900000	Rcor3:-100Kb:0.00017:8.8e-06:4.7e+03:7.6e+03
chr1	193800000	193900000	Traf5:-100Kb:0.00017:8.8e-06:4.7e+03:7.6e+03
chr1	193900000	194000000	Mir3473c:100Kb:0.00014:7.4e-06:4.7e+03:7.6e+03
chr1	193900000	194000000	Rd3:100Kb:0.00014:7.4e-06:4.7e+03:7.6e+03
chr1	194400000	194500000	Kcnh1:400Kb:0.00015:8.4e-06:1.8e+03:4.7e+03
chr10	3200000	3300000	Ipcef1:-100Kb:0.0014:8.6e-05:3.6e+03:4.9e+03
chr10	3400000	3500000	Ipcef1:100Kb:0.0014:0.00015:3.6e+03:4.9e+03
chr10	4200000	4300000	Oprm1:700Kb:0.0024:0.00014:1.4e+03:2.8e+03
chr10	5900000	6000000	Mthfd1l:-400Kb:0.0035:0.00021:1.2e+03:3.5e+03
chr10	6300000	6400000	1700052N19Rik:400Kb:0.0022:0.00013:1.2e+03:3.5e+03
chr10	6300000	6400000	Gm5512:400Kb:0.0022:0.00013:1.2e+03:3.5e+03
chr10	6300000	6400000	Rmnd1:400Kb:0.0022:0.00013:1.2e+03:3.5e+03
chr10	6300000	6400000	Zbtb2:400Kb:0.0022:0.00013:1.2e+03:3.5e+03
chr10	10100000	10200000	Grm1:-700Kb:0.00013:1.5e-05:1.2e+03:3.5e+03
chr10	10100000	10200000	Shprh:-700Kb:0.00013:1.5e-05:1.2e+03:3.5e+03
chr10	10200000	10300000	Grm1:-600Kb:6.7e-05:3.8e-06:1.3e+03:3.8e+03
chr10	10200000	10300000	Shprh:-600Kb:6.7e-05:3.8e-06:1.3e+03:3.8e+03
chr10	17800000	17900000	Abracl:100Kb:3.6e-06:1.9e-07:3.1e+03:5.2e+03
chr10	17800000	17900000	Reps1:100Kb:3.6e-06:1.9e-07:3.1e+03:5.2e+03
chr10	18100000	18200000	Hebp2:-100Kb:4.2e-07:2.2e-08:3.1e+03:5.6e+03
chr10	18200000	18300000	Nhsl1:100Kb:2.9e-08:1.5e-09:3.1e+03:5.6e+03
chr10	20000000	20100000	Ahi1:-600Kb:0.0014:7.6e-05:1.2e+03:5.4e+03
chr10	20200000	20300000	Pde7b:-200Kb:0.0072:0.0013:0:3.3e+03
chr10	20300000	20400000	Pde7b:-100Kb:0.00015:9e-06:0:4.6e+03
chr10	20500000	20600000	Pde7b:100Kb:0.0002:2.4e-05:0:4.4e+03
chr10	20600000	20700000	Bclaf1:600Kb:0.00092:4.8e-05:1.2e+03:5.4e+03
chr10	20600000	20700000	Mtfr2:600Kb:0.00092:4.8e-05:1.2e+03:5.4e+03
chr10	21900000	22000000	Gm10825:-200Kb:6.9e-12:3.5e-13:0:3.7e+04
chr10	22100000	22200000	H60b:200Kb:6.8e-12:3.6e-13:0:3.7e+04
chr10	24900000	25000000	Arg1:300Kb:0.00082:4.4e-05:2.1e+03:4.5e+03
chr10	26200000	26300000	Gm8709:-100Kb:2.6e-06:1.4e-07:0:3.3e+03
chr10	28800000	28900000	9330159F19Rik:-100Kb:0.0011:6.1e-05:3.5e+03:5.1e+03
chr10	28900000	29000000	Soga3:100Kb:0.0041:0.00022:3.5e+03:5.1e+03
chr10	30400000	30500000	Hey2:-100Kb:0.0038:0.00048:3e+03:4.8e+03
chr10	30400000	30500000	Ncoa7:-100Kb:0.0038:0.00048:3e+03:4.8e+03
chr10	30500000	30600000	Hddc2:-500Kb:1.9e-08:1.1e-09:1.1e+03:4.5e+03
chr10	31000000	31100000	Hey2:500Kb:1.6e-08:9.8e-10:1.1e+03:4.5e+03
chr10	31000000	31100000	Ncoa7:500Kb:1.6e-08:9.8e-10:1.1e+03:4.5e+03
chr10	33700000	33800000	Tspyl1:-300Kb:0.00024:1.3e-05:1.1e+03:5.3e+03
chr10	33700000	33800000	Tspyl4:-300Kb:0.00024:1.3e-05:1.1e+03:5.3e+03
chr10	34000000	34100000	A830082N09Rik:300Kb:0.00021:1e-05:1.1e+03:5.3e+03
chr10	34000000	34100000	Bet3l:300Kb:0.00021:1e-05:1.1e+03:5.3e+03
chr10	34000000	34100000	Fam26d:300Kb:0.00021:1e-05:1.1e+03:5.3e+03
chr10	34000000	34100000	Rwdd1:300Kb:0.00021:1e-05:1.1e+03:5.3e+03
chr10	36500000	36600000	Hdac2:-100Kb:0.0053:0.00057:2.4e+03:4.1e+03
chr10	36700000	36800000	Hdac2:100Kb:8e-05:4.3e-06:1.2e+03:3.5e+03
chr10	39300000	39400000	E130307A14Rik:-100Kb:0.0043:0.00024:4.7e+03:6.8e+03
chr10	39300000	39400000	Rev3l:-100Kb:0.0043:0.00024:4.7e+03:6.8e+03
chr10	39400000	39500000	Traf3ip2:100Kb:0.0043:0.00022:4.7e+03:6.8e+03
chr10	39500000	39600000	Fam229b:700Kb:0.003:0.00018:1.4e+03:3.4e+03
chr10	39500000	39600000	Tube1:700Kb:0.003:0.00018:1.4e+03:3.4e+03
chr10	39500000	39600000	Wisp3:700Kb:0.003:0.00018:1.4e+03:3.4e+03
chr10	40200000	40300000	Amd1:200Kb:0.0084:0.00043:2.7e+03:4.5e+03
chr10	40200000	40300000	Amd2:200Kb:0.0084:0.00043:2.7e+03:4.5e+03
chr10	40200000	40300000	Cdk19:200Kb:0.0084:0.00043:2.7e+03:4.5e+03
chr10	42000000	42100000	Lace1:-100Kb:0.0034:0.00017:4e+03:6.1e+03
chr10	42000000	42100000	Nr2e1:-300Kb:1.3e-06:6.6e-08:2e+03:5.3e+03
chr10	42000000	42100000	Ostm1:-300Kb:1.3e-06:6.6e-08:2e+03:5.3e+03
chr10	42000000	42100000	Sec63:-400Kb:0.003:0.00015:1.6e+03:3.9e+03
chr10	49900000	50000000	Grik2:400Kb:2.3e-05:1.3e-06:1.4e+03:3.2e+03
chr10	53000000	53100000	Gm20597:-200Kb:1.6e-06:8.8e-08:2.4e+03:5e+03
chr10	53100000	53200000	Gm20597:-100Kb:0.0022:0.00025:3.5e+03:5.3e+03
chr10	53200000	53300000	Cep85l:200Kb:1.5e-06:8.3e-08:2.4e+03:5e+03
chr10	53200000	53300000	Gm19395:200Kb:1.5e-06:8.3e-08:2.4e+03:5e+03
chr10	53200000	53300000	Pln:200Kb:1.5e-06:8.3e-08:2.4e+03:5e+03
chr10	53600000	53700000	Gm16998:-100Kb:0.00092:4.9e-05:2.4e+03:4.4e+03
chr10	53600000	53700000	Man1a:-100Kb:0.00092:4.9e-05:2.4e+03:4.4e+03
chr10	55800000	55900000	D630037F22Rik:-100Kb:0.00037:1.9e-05:2.4e+03:4.4e+03
chr10	55900000	56000000	Msl3l2:100Kb:0.00025:1.3e-05:2.4e+03:4.4e+03
chr10	56700000	56800000	Gja1:700Kb:0.00099:7.3e-05:8.4e+02:2.8e+03
chr10	57000000	57100000	Gja1:1000Kb:0.0041:0.00061:7.6e+02:2.4e+03
chr10	57200000	57300000	Fabp7:-300Kb:0.0078:0.00087:1.6e+03:3.6e+03
chr10	57200000	57300000	Smpdl3a:-300Kb:0.0078:0.00087:1.6e+03:3.6e+03
chr10	57400000	57500000	Fabp7:-100Kb:8e-06:4.4e-07:2.8e+03:6e+03
chr10	57400000	57500000	Smpdl3a:-100Kb:8e-06:4.4e-07:2.8e+03:6e+03
chr10	59200000	59300000	Oit3:300Kb:6.7e-06:3.4e-07:2.4e+03:5.4e+03
chr10	60200000	60300000	Pcbd1:-300Kb:9.2e-11:5.1e-12:2e+03:6.1e+03
chr10	60500000	60600000	Slc29a3:300Kb:9.7e-10:5.8e-11:2e+03:6.1e+03
chr10	60500000	60600000	Unc5b:300Kb:9.7e-10:5.8e-11:2e+03:6.1e+03
chr10	66300000	66400000	Nrbf2:-400Kb:0.0039:0.00023:1.7e+03:3.7e+03
chr10	69000000	69100000	Ank3:100Kb:5e-06:2.9e-07:4.2e+03:6.6e+03
chr10	69100000	69200000	Ank3:200Kb:0.00022:3.8e-05:2.9e+03:4.7e+03
chr10	69300000	69400000	Ank3:400Kb:0.00013:1.5e-05:1.9e+03:3.9e+03
chr10	78500000	78600000	Ccdc105:300Kb:0.0034:0.00018:1.4e+03:3.7e+03
chr10	78500000	78600000	Slc1a6:300Kb:0.0034:0.00018:1.4e+03:3.7e+03
chr10	79400000	79500000	Gpx4:-100Kb:1.6e-12:8.6e-14:6.6e+03:1.1e+04
chr10	79400000	79500000	Polr2e:-100Kb:1.6e-12:8.6e-14:6.6e+03:1.1e+04
chr10	79400000	79500000	Sbno2:-100Kb:1.6e-12:8.6e-14:6.6e+03:1.1e+04
chr10	79400000	79500000	Stk11:-100Kb:1.6e-12:8.6e-14:6.6e+03:1.1e+04
chr10	79500000	79600000	Abca7:100Kb:1.3e-13:8.1e-15:6.6e+03:1.1e+04
chr10	79500000	79600000	Cnn2:100Kb:1.3e-13:8.1e-15:6.6e+03:1.1e+04
chr10	79500000	79600000	Grin3b:100Kb:1.3e-13:8.1e-15:6.6e+03:1.1e+04
chr10	79500000	79600000	Hmha1:100Kb:1.3e-13:8.1e-15:6.6e+03:1.1e+04
chr10	79500000	79600000	Tmem259:100Kb:1.3e-13:8.1e-15:6.6e+03:1.1e+04
chr10	79500000	79600000	Wdr18:100Kb:1.3e-13:8.1e-15:6.6e+03:1.1e+04
chr10	86800000	86900000	1700113H08Rik:300Kb:0.0092:0.00078:2e+03:3.8e+03
chr10	86900000	87000000	1700113H08Rik:400Kb:0.0092:0.0011:1.6e+03:3.4e+03
chr10	87800000	87900000	Arl1:-300Kb:0.0021:0.00011:1.7e+03:3.5e+03
chr10	87800000	87900000	Gm4925:-300Kb:0.0021:0.00011:1.7e+03:3.5e+03
chr10	87800000	87900000	Spic:-300Kb:0.0021:0.00011:1.7e+03:3.5e+03
chr10	88100000	88200000	Dram1:300Kb:0.0065:0.00037:1.7e+03:3.5e+03
chr10	88100000	88200000	Gnptab:300Kb:0.0065:0.00037:1.7e+03:3.5e+03
chr10	88900000	89000000	Slc17a8:-100Kb:0.00073:4.3e-05:3.8e+03:5.6e+03
chr10	89000000	89100000	Gas2l3:100Kb:0.00029:1.5e-05:3.8e+03:5.6e+03
chr10	89000000	89100000	Nr1h4:100Kb:0.00029:1.5e-05:3.8e+03:5.6e+03
chr10	95300000	95400000	Mir3058:300Kb:0.00072:4.3e-05:2.3e+03:4.5e+03
chr10	95300000	95400000	Nudt4:300Kb:0.00072:4.3e-05:2.3e+03:4.5e+03
chr10	103700000	103800000	Gm20765:100Kb:0.0072:0.00037:2.7e+03:4.5e+03
chr10	103700000	103800000	Gm21293:100Kb:0.0072:0.00037:2.7e+03:4.5e+03
chr10	103700000	103800000	Gm21304:100Kb:0.0072:0.00037:2.7e+03:4.5e+03
chr10	103700000	103800000	Gm21312:100Kb:0.0072:0.00037:2.7e+03:4.5e+03
chr10	103700000	103800000	Gm4340:100Kb:0.0072:0.00037:2.7e+03:4.5e+03
chr10	103700000	103800000	Gm6763:100Kb:0.0072:0.00037:2.7e+03:4.5e+03
chr10	103700000	103800000	Gm8764:100Kb:0.0072:0.00037:2.7e+03:4.5e+03
chr10	106300000	106400000	Ptprq:-800Kb:0.0061:0.00073:1.1e+03:2.7e+03
chr10	106800000	106900000	Ptprq:-300Kb:0.0052:0.00031:1.9e+03:3.7e+03
chr10	109900000	110000000	9230102K24Rik:-100Kb:0.0032:0.00017:3.9e+03:5.5e+03
chr10	110900000	111000000	Gm20758:-400Kb:0.00023:1.5e-05:1.8e+03:5.1e+03
chr10	111300000	111400000	Gm5176:400Kb:5.4e-05:3e-06:1.8e+03:5.1e+03
chr10	111300000	111400000	Nap1l1:400Kb:5.4e-05:3e-06:1.8e+03:5.1e+03
chr10	111300000	111400000	Phlda1:400Kb:5.4e-05:3e-06:1.8e+03:5.1e+03
chr10	111600000	111700000	1700010J16Rik:-500Kb:0.0029:0.00015:1.4e+03:3.7e+03
chr10	114500000	114600000	Tbc1d15:-100Kb:0.00096:5.2e-05:6.6e+02:2.1e+03
chr10	114500000	114600000	Tph2:-100Kb:0.00096:5.2e-05:6.6e+02:2.1e+03
chr10	115000000	115100000	Thap2:200Kb:0.0073:0.00081:2.4e+03:3.6e+03
chr10	115000000	115100000	Zfc3h1:200Kb:0.0073:0.00081:2.4e+03:3.6e+03
chr10	115400000	115500000	Thap2:600Kb:0.0056:0.00031:1.3e+03:2.6e+03
chr10	115400000	115500000	Zfc3h1:600Kb:0.0056:0.00031:1.3e+03:2.6e+03
chr10	116200000	116300000	1700030O20Rik:100Kb:0.0027:0.00014:3.7e+03:5.6e+03
chr10	116200000	116300000	Cnot2:200Kb:0.0054:0.00028:2.4e+03:4.1e+03
chr10	116200000	116300000	Kcnmb4:300Kb:0.0016:8.6e-05:1.9e+03:3.7e+03
chr10	117600000	117700000	Iltifb:-100Kb:0:0:6e+03:3.8e+04
chr10	117700000	117800000	Il22:100Kb:0:0:6e+03:3.8e+04
chr10	121900000	122000000	Gm4489:400Kb:0.0053:0.0003:1.8e+03:4.4e+03
chr10	121900000	122000000	Gm9079:400Kb:0.0053:0.0003:1.8e+03:4.4e+03
chr10	121900000	122000000	Tmem5:400Kb:0.0053:0.0003:1.8e+03:4.4e+03
chr10	122200000	122300000	Mirlet7i:-200Kb:3.3e-07:2.2e-08:2.9e+03:6.2e+03
chr10	126300000	126400000	Avil:-100Kb:6.1e-05:3.1e-06:3e+03:6.2e+03
chr10	126300000	126400000	Ctdsp2:-100Kb:6.1e-05:3.1e-06:3e+03:6.2e+03
chr10	126300000	126400000	Cyp27b1:-100Kb:6.1e-05:3.1e-06:3e+03:6.2e+03
chr10	126300000	126400000	LOC100504608:-100Kb:6.1e-05:3.1e-06:3e+03:6.2e+03
chr10	126300000	126400000	March9:-100Kb:6.1e-05:3.1e-06:3e+03:6.2e+03
chr10	126300000	126400000	Mettl1:-100Kb:6.1e-05:3.1e-06:3e+03:6.2e+03
chr10	126300000	126400000	Mir26a-2:-100Kb:6.1e-05:3.1e-06:3e+03:6.2e+03
chr10	126300000	126400000	Mir546:-100Kb:6.1e-05:3.1e-06:3e+03:6.2e+03
chr10	126300000	126400000	Tsfm:-100Kb:6.1e-05:3.1e-06:3e+03:6.2e+03
chr10	126400000	126500000	Xrcc6bp1:100Kb:3.1e-05:1.6e-06:3e+03:6.2e+03
chr10	126500000	126600000	Arhgef25:-100Kb:0.00016:8.4e-06:5.4e+03:8.6e+03
chr10	126500000	126600000	B4galnt1:-100Kb:0.00016:8.4e-06:5.4e+03:8.6e+03
chr10	126500000	126600000	Dtx3:-100Kb:0.00016:8.4e-06:5.4e+03:8.6e+03
chr10	126500000	126600000	F420014N23Rik:-100Kb:0.00016:8.4e-06:5.4e+03:8.6e+03
chr10	126500000	126600000	Pip4k2c:-100Kb:0.00016:8.4e-06:5.4e+03:8.6e+03
chr10	126500000	126600000	Slc26a10:-100Kb:0.00016:8.4e-06:5.4e+03:8.6e+03
chr10	126600000	126700000	Agap2:100Kb:9.2e-05:4.9e-06:5.4e+03:8.6e+03
chr10	126600000	126700000	Cdk4:100Kb:9.2e-05:4.9e-06:5.4e+03:8.6e+03
chr10	126600000	126700000	LOC100504703:100Kb:9.2e-05:4.9e-06:5.4e+03:8.6e+03
chr10	126600000	126700000	Os9:100Kb:9.2e-05:4.9e-06:5.4e+03:8.6e+03
chr10	126600000	126700000	Tspan31:100Kb:9.2e-05:4.9e-06:5.4e+03:8.6e+03
chr10	126700000	126800000	Agap2:200Kb:0.0093:0.00099:2.8e+03:5e+03
chr10	126700000	126800000	Cdk4:200Kb:0.0093:0.00099:2.8e+03:5e+03
chr10	126700000	126800000	LOC100504703:200Kb:0.0093:0.00099:2.8e+03:5e+03
chr10	126700000	126800000	Os9:200Kb:0.0093:0.00099:2.8e+03:5e+03
chr10	126700000	126800000	Tspan31:200Kb:0.0093:0.00099:2.8e+03:5e+03
chr10	127900000	128000000	Erbb3:-100Kb:8.2e-06:4.9e-07:0:5.3e+03
chr10	127900000	128000000	Ikzf4:-100Kb:8.2e-06:4.9e-07:0:5.3e+03
chr10	127900000	128000000	Pa2g4:-100Kb:8.2e-06:4.9e-07:0:5.3e+03
chr10	127900000	128000000	Rps26:-100Kb:8.2e-06:4.9e-07:0:5.3e+03
chr10	128000000	128100000	Cdk2:-100Kb:0.0034:0.00026:0:3.8e+03
chr10	128000000	128100000	Dgka:-100Kb:0.0034:0.00026:0:3.8e+03
chr10	128000000	128100000	Esyt1:100Kb:1.1e-05:6.3e-07:0:5.3e+03
chr10	128000000	128100000	Myl6:100Kb:1.1e-05:6.3e-07:0:5.3e+03
chr10	128000000	128100000	Myl6b:100Kb:1.1e-05:6.3e-07:0:5.3e+03
chr10	128000000	128100000	Pmel:-100Kb:0.0034:0.00026:0:3.8e+03
chr10	128000000	128100000	Rab5b:-100Kb:0.0034:0.00026:0:3.8e+03
chr10	128000000	128100000	Rpl41:100Kb:1.1e-05:6.3e-07:0:5.3e+03
chr10	128000000	128100000	Suox:-100Kb:0.0034:0.00026:0:3.8e+03
chr10	128000000	128100000	Wibg:-100Kb:0.0034:0.00026:0:3.8e+03
chr10	128000000	128100000	Zc3h10:100Kb:1.1e-05:6.3e-07:0:5.3e+03
chr10	128100000	128200000	Dnajc14:-100Kb:0.0026:0.00031:0:3.6e+03
chr10	128100000	128200000	Erbb3:100Kb:0.0022:0.00027:0:3.8e+03
chr10	128100000	128200000	Ikzf4:100Kb:0.0022:0.00027:0:3.8e+03
chr10	128100000	128200000	Mmp19:-100Kb:0.0026:0.00031:0:3.6e+03
chr10	128100000	128200000	Ormdl2:-100Kb:0.0026:0.00031:0:3.6e+03
chr10	128100000	128200000	Pa2g4:100Kb:0.0022:0.00027:0:3.8e+03
chr10	128100000	128200000	Rps26:100Kb:0.0022:0.00027:0:3.8e+03
chr10	128100000	128200000	Sarnp:-100Kb:0.0026:0.00031:0:3.6e+03
chr10	128100000	128200000	Tmem198b:-100Kb:0.0026:0.00031:0:3.6e+03
chr10	128200000	128300000	Bloc1s1:-100Kb:0.0006:3.6e-05:0:4.2e+03
chr10	128200000	128300000	Cd63:-100Kb:0.0006:3.6e-05:0:4.2e+03
chr10	128200000	128300000	Cdk2:100Kb:0.0034:0.00041:0:3.6e+03
chr10	128200000	128300000	Dgka:100Kb:0.0034:0.00041:0:3.6e+03
chr10	128200000	128300000	Gdf11:-100Kb:0.0006:3.6e-05:0:4.2e+03
chr10	128200000	128300000	Itga7:-100Kb:0.0006:3.6e-05:0:4.2e+03
chr10	128200000	128300000	Mettl7b:-100Kb:0.0006:3.6e-05:0:4.2e+03
chr10	128200000	128300000	Pmel:100Kb:0.0034:0.00041:0:3.6e+03
chr10	128200000	128300000	Rab5b:100Kb:0.0034:0.00041:0:3.6e+03
chr10	128200000	128300000	Rdh5:-100Kb:0.0006:3.6e-05:0:4.2e+03
chr10	128200000	128300000	Suox:100Kb:0.0034:0.00041:0:3.6e+03
chr10	128200000	128300000	Wibg:100Kb:0.0034:0.00041:0:3.6e+03
chr10	128300000	128400000	Dnajc14:100Kb:0.00062:3.6e-05:0:4.2e+03
chr10	128300000	128400000	Mmp19:100Kb:0.00062:3.6e-05:0:4.2e+03
chr10	128300000	128400000	Ormdl2:100Kb:0.00062:3.6e-05:0:4.2e+03
chr10	128300000	128400000	Sarnp:100Kb:0.00062:3.6e-05:0:4.2e+03
chr10	128300000	128400000	Tmem198b:100Kb:0.00062:3.6e-05:0:4.2e+03
chr11	3600000	3700000	Morc2a:100Kb:0.0011:6e-05:4.7e+03:6.2e+03
chr11	3600000	3700000	Tug1:100Kb:0.0011:6e-05:4.7e+03:6.2e+03
chr11	3700000	3800000	Inpp5j:300Kb:0.0036:0.00019:2.3e+03:3.6e+03
chr11	3700000	3800000	Morc2a:200Kb:0.0016:0.00018:3e+03:4.4e+03
chr11	3700000	3800000	Selm:300Kb:0.0036:0.00019:2.3e+03:3.6e+03
chr11	3700000	3800000	Smtn:300Kb:0.0036:0.00019:2.3e+03:3.6e+03
chr11	3700000	3800000	Tug1:200Kb:0.0016:0.00018:3e+03:4.4e+03
chr11	8300000	8400000	Gm11992:-600Kb:0.0021:0.00012:1.3e+03:3e+03
chr11	8300000	8400000	Hus1:-600Kb:0.0021:0.00012:1.3e+03:3e+03
chr11	8300000	8400000	Sun3:-600Kb:0.0021:0.00012:1.3e+03:3e+03
chr11	12400000	12500000	Grb10:500Kb:0.002:0.00012:8.9e+02:2.7e+03
chr11	16400000	16500000	2810442I21Rik:-400Kb:0.0011:6.3e-05:1.7e+03:3.2e+03
chr11	16400000	16500000	Fbxo48:-400Kb:0.0011:6.3e-05:1.7e+03:3.2e+03
chr11	16800000	16900000	Sec61g:400Kb:0.004:0.00021:1.7e+03:3.2e+03
chr11	21000000	21100000	Peli1:100Kb:0.0054:0.00029:3.7e+03:5.3e+03
chr11	21500000	21600000	Ehbp1:-600Kb:0.0054:0.0007:1.4e+03:3.1e+03
chr11	22400000	22500000	Ehbp1:300Kb:0.0023:0.00015:2.1e+03:4e+03
chr11	22500000	22600000	Cct4:-300Kb:0.0014:8.4e-05:2.1e+03:4.1e+03
chr11	22500000	22600000	Commd1:-300Kb:0.0014:8.4e-05:2.1e+03:4.1e+03
chr11	22500000	22600000	Zrsr1:-300Kb:0.0014:8.4e-05:2.1e+03:4.1e+03
chr11	23200000	23300000	Ahsa2:-100Kb:0.00074:8.4e-05:4.1e+03:5.9e+03
chr11	23300000	23400000	1700093K21Rik:-100Kb:3.1e-05:1.6e-06:4.1e+03:6.3e+03
chr11	23300000	23400000	Gm12060:-100Kb:3.1e-05:1.6e-06:4.1e+03:6.3e+03
chr11	23300000	23400000	Usp34:100Kb:0.0012:6.4e-05:4.1e+03:5.9e+03
chr11	23400000	23500000	Ahsa2:100Kb:2.5e-05:1.4e-06:4.1e+03:6.3e+03
chr11	28500000	28600000	Mir216a:-100Kb:0.0091:0.00054:3.4e+03:5.1e+03
chr11	28500000	28600000	Mir216b:-100Kb:0.0091:0.00054:3.4e+03:5.1e+03
chr11	28500000	28600000	Mir217:-100Kb:0.0091:0.00054:3.4e+03:5.1e+03
chr11	29900000	30000000	Acyp2:-600Kb:0.0063:0.0008:1.4e+03:2.9e+03
chr11	30100000	30200000	Acyp2:-400Kb:0.0032:0.00021:1.5e+03:3.2e+03
chr11	30500000	30600000	Sptbn1:400Kb:0.0076:0.00042:1.5e+03:3.2e+03
chr11	38200000	38300000	Gm12130:-100Kb:0.00027:1.6e-05:3e+03:4.5e+03
chr11	38400000	38500000	Gm12130:100Kb:0.0076:0.00089:3e+03:4.1e+03
chr11	43300000	43400000	Fabp6:-100Kb:0.0089:0.00096:3.1e+03:5.2e+03
chr11	43300000	43400000	Pwwp2a:-100Kb:0.0089:0.00096:3.1e+03:5.2e+03
chr11	43400000	43500000	Ttc1:-100Kb:0.00089:5.4e-05:3.1e+03:5.6e+03
chr11	43500000	43600000	Fabp6:100Kb:0.0012:6.5e-05:3.1e+03:5.6e+03
chr11	43500000	43600000	Pwwp2a:100Kb:0.0012:6.5e-05:3.1e+03:5.6e+03
chr11	44800000	44900000	Ebf1:400Kb:0.0028:0.00031:1.6e+03:3.8e+03
chr11	45300000	45400000	Ebf1:900Kb:0.0028:0.00034:1.3e+03:3.5e+03
chr11	45800000	45900000	Nipal4:-100Kb:0.0014:7.6e-05:4.2e+03:6e+03
chr11	45900000	46000000	Adam19:100Kb:0.0034:0.00018:4.2e+03:6e+03
chr11	46100000	46200000	Fam71b:-100Kb:0.0056:0.00031:3.3e+03:4.9e+03
chr11	46100000	46200000	Havcr2:-100Kb:0.0056:0.00031:3.3e+03:4.9e+03
chr11	46100000	46200000	Itk:-100Kb:0.0056:0.00031:3.3e+03:4.9e+03
chr11	46100000	46200000	Med7:-100Kb:0.0056:0.00031:3.3e+03:4.9e+03
chr11	46200000	46300000	Cyfip2:100Kb:0.0063:0.00034:3.3e+03:4.9e+03
chr11	46300000	46400000	Dppa1:-100Kb:0.0026:0.00028:3.3e+03:5e+03
chr11	46300000	46400000	Gm4926:-100Kb:0.0026:0.00028:3.3e+03:5e+03
chr11	46400000	46500000	BC053393:100Kb:0.0039:0.0002:3.3e+03:5e+03
chr11	46400000	46500000	Gm12169:100Kb:0.0039:0.0002:3.3e+03:5e+03
chr11	46400000	46500000	Gm12171:100Kb:0.0039:0.0002:3.3e+03:5e+03
chr11	46400000	46500000	Havcr1:-100Kb:5.6e-06:2.8e-07:3.3e+03:5.8e+03
chr11	46400000	46500000	Timd2:-100Kb:5.6e-06:2.8e-07:3.3e+03:5.8e+03
chr11	46500000	46600000	Dppa1:100Kb:4.8e-06:2.6e-07:3.3e+03:5.8e+03
chr11	46500000	46600000	Gm4926:100Kb:4.8e-06:2.6e-07:3.3e+03:5.8e+03
chr11	49400000	49500000	Cnot6:-100Kb:0.0034:0.00038:0:4.8e+03
chr11	49500000	49600000	Flt4:100Kb:0.0063:0.00034:0:4.8e+03
chr11	49500000	49600000	Gfpt2:-100Kb:0.0014:7.7e-05:0:5.5e+03
chr11	49500000	49600000	Mapk9:-100Kb:0.0014:7.7e-05:0:5.5e+03
chr11	49500000	49600000	Scgb3a1:100Kb:0.0063:0.00034:0:4.8e+03
chr11	49600000	49700000	Cnot6:100Kb:0.0012:6.9e-05:0:5.5e+03
chr11	52200000	52300000	Gdf9:-1000Kb:0.0049:0.00025:5.4e+02:2.7e+03
chr11	52200000	52300000	Leap2:-1000Kb:0.0049:0.00025:5.4e+02:2.7e+03
chr11	52200000	52300000	Shroom1:-1000Kb:0.0049:0.00025:5.4e+02:2.7e+03
chr11	52200000	52300000	Sowaha:-1000Kb:0.0049:0.00025:5.4e+02:2.7e+03
chr11	52200000	52300000	Uqcrq:-1000Kb:0.0049:0.00025:5.4e+02:2.7e+03
chr11	53000000	53100000	9530068E07Rik:800Kb:0.00013:7.7e-06:9.7e+02:4.3e+03
chr11	57500000	57600000	Fam114a2:200Kb:5.8e-08:3.3e-09:2.5e+03:5.7e+03
chr11	57500000	57600000	Galnt10:100Kb:0.00059:3.1e-05:4e+03:6.2e+03
chr11	57500000	57600000	Mfap3:200Kb:5.8e-08:3.3e-09:2.5e+03:5.7e+03
chr11	58400000	58500000	Olfr314:-100Kb:3.8e-07:1.9e-08:4.4e+03:1.8e+04
chr11	58400000	58500000	Olfr315:-100Kb:3.8e-07:1.9e-08:4.4e+03:1.8e+04
chr11	58400000	58500000	Olfr316:-100Kb:3.8e-07:1.9e-08:4.4e+03:1.8e+04
chr11	58400000	58500000	Olfr317:-100Kb:3.8e-07:1.9e-08:4.4e+03:1.8e+04
chr11	58400000	58500000	Olfr318:-100Kb:3.8e-07:1.9e-08:4.4e+03:1.8e+04
chr11	58400000	58500000	Olfr319:-100Kb:3.8e-07:1.9e-08:4.4e+03:1.8e+04
chr11	58500000	58600000	2210407C18Rik:100Kb:0:0:4.4e+03:1.8e+04
chr11	58500000	58600000	Olfr179:100Kb:0:0:4.4e+03:1.8e+04
chr11	58500000	58600000	Olfr320:100Kb:0:0:4.4e+03:1.8e+04
chr11	58500000	58600000	Olfr323:100Kb:0:0:4.4e+03:1.8e+04
chr11	58500000	58600000	Olfr324:100Kb:0:0:4.4e+03:1.8e+04
chr11	58500000	58600000	Trim58:100Kb:0:0:4.4e+03:1.8e+04
chr11	60400000	60500000	Flii:-100Kb:3.4e-05:1.8e-06:4.5e+03:7.9e+03
chr11	60400000	60500000	Kcnj12:-400Kb:1.8e-05:9.1e-07:1.8e+03:5.4e+03
chr11	60400000	60500000	Llgl1:-100Kb:3.4e-05:1.8e-06:4.5e+03:7.9e+03
chr11	60400000	60500000	Mir5100:-100Kb:3.4e-05:1.8e-06:4.5e+03:7.9e+03
chr11	60400000	60500000	Smcr7:-100Kb:3.4e-05:1.8e-06:4.5e+03:7.9e+03
chr11	60400000	60500000	Smcr8:-100Kb:3.4e-05:1.8e-06:4.5e+03:7.9e+03
chr11	60400000	60500000	Top3a:-100Kb:3.4e-05:1.8e-06:4.5e+03:7.9e+03
chr11	65900000	66000000	Shisa6:-400Kb:0.0083:0.00044:1.6e+03:3.6e+03
chr11	70900000	71000000	Nlrp1b:-100Kb:0:0:5.8e+03:5.1e+04
chr11	70900000	71000000	Nlrp1c-ps:-100Kb:0:0:5.8e+03:5.1e+04
chr11	71000000	71100000	Nlrp1a:100Kb:0:0:5.8e+03:5.1e+04
chr11	77600000	77700000	Gm11190:-100Kb:8e-05:4.1e-06:4.9e+03:9.5e+03
chr11	77600000	77700000	Phf12:-100Kb:8e-05:4.1e-06:4.9e+03:9.5e+03
chr11	77600000	77700000	Pipox:-100Kb:8e-05:4.1e-06:4.9e+03:9.5e+03
chr11	77600000	77700000	Sez6:-100Kb:8e-05:4.1e-06:4.9e+03:9.5e+03
chr11	83900000	84000000	4930502E09Rik:-700Kb:0.0049:0.001:1e+03:3.5e+03
chr11	83900000	84000000	Dhrs11:-700Kb:0.0049:0.001:1e+03:3.5e+03
chr11	83900000	84000000	Ggnbp2:-700Kb:0.0049:0.001:1e+03:3.5e+03
chr11	83900000	84000000	Mrm1:-700Kb:0.0049:0.001:1e+03:3.5e+03
chr11	83900000	84000000	Myo19:-700Kb:0.0049:0.001:1e+03:3.5e+03
chr11	83900000	84000000	Pigw:-700Kb:0.0049:0.001:1e+03:3.5e+03
chr11	84000000	84100000	4930502E09Rik:-600Kb:0.0049:0.00057:1.2e+03:3.8e+03
chr11	84000000	84100000	Dhrs11:-600Kb:0.0049:0.00057:1.2e+03:3.8e+03
chr11	84000000	84100000	Ggnbp2:-600Kb:0.0049:0.00057:1.2e+03:3.8e+03
chr11	84000000	84100000	Mrm1:-600Kb:0.0049:0.00057:1.2e+03:3.8e+03
chr11	84000000	84100000	Myo19:-600Kb:0.0049:0.00057:1.2e+03:3.8e+03
chr11	84000000	84100000	Pigw:-600Kb:0.0049:0.00057:1.2e+03:3.8e+03
chr11	84100000	84200000	4930502E09Rik:-500Kb:0.0049:0.00094:1.5e+03:3.9e+03
chr11	84100000	84200000	Dhrs11:-500Kb:0.0049:0.00094:1.5e+03:3.9e+03
chr11	84100000	84200000	Ggnbp2:-500Kb:0.0049:0.00094:1.5e+03:3.9e+03
chr11	84100000	84200000	Mrm1:-500Kb:0.0049:0.00094:1.5e+03:3.9e+03
chr11	84100000	84200000	Myo19:-500Kb:0.0049:0.00094:1.5e+03:3.9e+03
chr11	84100000	84200000	Pigw:-500Kb:0.0049:0.00094:1.5e+03:3.9e+03
chr11	84300000	84400000	1700109G15Rik:-200Kb:1.1e-05:6.8e-07:2.8e+03:6.5e+03
chr11	84500000	84600000	1500016L03Rik:200Kb:2.2e-05:1.2e-06:2.8e+03:6.5e+03
chr11	84500000	84600000	Aatf:200Kb:2.2e-05:1.2e-06:2.8e+03:6.5e+03
chr11	84500000	84600000	Lhx1:200Kb:2.2e-05:1.2e-06:2.8e+03:6.5e+03
chr11	85300000	85400000	2610027K06Rik:-300Kb:0.002:0.00023:2e+03:4.2e+03
chr11	85300000	85400000	Tbx2:-300Kb:0.002:0.00023:2e+03:4.2e+03
chr11	85900000	86000000	2610027K06Rik:300Kb:0.0015:8.8e-05:2e+03:4.3e+03
chr11	85900000	86000000	Tbx2:300Kb:0.0015:8.8e-05:2e+03:4.3e+03
chr11	90100000	90200000	Cox11:-300Kb:0.00016:9.4e-06:2.2e+03:4.3e+03
chr11	90100000	90200000	Stxbp4:-300Kb:0.00016:9.4e-06:2.2e+03:4.3e+03
chr11	90200000	90300000	Cox11:-200Kb:0.003:0.00036:2.8e+03:4.4e+03
chr11	90200000	90300000	Stxbp4:-200Kb:0.003:0.00036:2.8e+03:4.4e+03
chr11	90400000	90500000	Hlf:200Kb:0.0089:0.00045:2.8e+03:4.4e+03
chr11	90400000	90500000	Mmd:300Kb:0.00049:2.8e-05:2.2e+03:4.3e+03
chr11	90500000	90600000	Mmd:400Kb:0.0094:0.0011:9e+02:2.5e+03
chr11	96400000	96500000	Gm53:300Kb:3.8e-06:4.7e-07:2.3e+03:6e+03
chr11	96400000	96500000	Hoxb3:300Kb:3.8e-06:4.7e-07:2.3e+03:6e+03
chr11	96400000	96500000	Hoxb4:300Kb:3.8e-06:4.7e-07:2.3e+03:6e+03
chr11	96400000	96500000	Hoxb5:300Kb:3.8e-06:4.7e-07:2.3e+03:6e+03
chr11	96400000	96500000	Hoxb6:300Kb:3.8e-06:4.7e-07:2.3e+03:6e+03
chr11	96400000	96500000	Hoxb7:300Kb:3.8e-06:4.7e-07:2.3e+03:6e+03
chr11	96400000	96500000	Hoxb8:300Kb:3.8e-06:4.7e-07:2.3e+03:6e+03
chr11	96400000	96500000	Hoxb9:300Kb:3.8e-06:4.7e-07:2.3e+03:6e+03
chr11	96400000	96500000	Mir10a:300Kb:3.8e-06:4.7e-07:2.3e+03:6e+03
chr11	96400000	96500000	Mir196a-1:300Kb:3.8e-06:4.7e-07:2.3e+03:6e+03
chr11	96500000	96600000	Gm53:400Kb:3.8e-06:2.4e-07:1.8e+03:5.7e+03
chr11	96500000	96600000	Hoxb3:400Kb:3.8e-06:2.4e-07:1.8e+03:5.7e+03
chr11	96500000	96600000	Hoxb4:400Kb:3.8e-06:2.4e-07:1.8e+03:5.7e+03
chr11	96500000	96600000	Hoxb5:400Kb:3.8e-06:2.4e-07:1.8e+03:5.7e+03
chr11	96500000	96600000	Hoxb6:400Kb:3.8e-06:2.4e-07:1.8e+03:5.7e+03
chr11	96500000	96600000	Hoxb7:400Kb:3.8e-06:2.4e-07:1.8e+03:5.7e+03
chr11	96500000	96600000	Hoxb8:400Kb:3.8e-06:2.4e-07:1.8e+03:5.7e+03
chr11	96500000	96600000	Hoxb9:400Kb:3.8e-06:2.4e-07:1.8e+03:5.7e+03
chr11	96500000	96600000	Mir10a:400Kb:3.8e-06:2.4e-07:1.8e+03:5.7e+03
chr11	96500000	96600000	Mir196a-1:400Kb:3.8e-06:2.4e-07:1.8e+03:5.7e+03
chr11	96700000	96800000	Gm53:600Kb:0.0032:0.0006:1.5e+03:4e+03
chr11	96700000	96800000	Hoxb3:600Kb:0.0032:0.0006:1.5e+03:4e+03
chr11	96700000	96800000	Hoxb4:600Kb:0.0032:0.0006:1.5e+03:4e+03
chr11	96700000	96800000	Hoxb5:600Kb:0.0032:0.0006:1.5e+03:4e+03
chr11	96700000	96800000	Hoxb6:600Kb:0.0032:0.0006:1.5e+03:4e+03
chr11	96700000	96800000	Hoxb7:600Kb:0.0032:0.0006:1.5e+03:4e+03
chr11	96700000	96800000	Hoxb8:600Kb:0.0032:0.0006:1.5e+03:4e+03
chr11	96700000	96800000	Hoxb9:600Kb:0.0032:0.0006:1.5e+03:4e+03
chr11	96700000	96800000	Mir10a:600Kb:0.0032:0.0006:1.5e+03:4e+03
chr11	96700000	96800000	Mir196a-1:600Kb:0.0032:0.0006:1.5e+03:4e+03
chr11	97300000	97400000	2410003L11Rik:-100Kb:5.4e-05:2.8e-06:5.6e+03:8.4e+03
chr11	97300000	97400000	E130012A19Rik:-100Kb:5.4e-05:2.8e-06:5.6e+03:8.4e+03
chr11	97300000	97400000	Srcin1:-100Kb:5.4e-05:2.8e-06:5.6e+03:8.4e+03
chr11	97400000	97500000	Arhgap23:100Kb:5.3e-05:2.8e-06:5.6e+03:8.4e+03
chr11	99300000	99400000	Eif1:-800Kb:0.0084:0.0011:1.1e+03:3.4e+03
chr11	99300000	99400000	Gast:-800Kb:0.0084:0.0011:1.1e+03:3.4e+03
chr11	99300000	99400000	Krt16:-800Kb:0.0084:0.0011:1.1e+03:3.4e+03
chr11	99300000	99400000	Krt17:-800Kb:0.0084:0.0011:1.1e+03:3.4e+03
chr11	99300000	99400000	Krt42:-800Kb:0.0084:0.0011:1.1e+03:3.4e+03
chr11	100100000	100200000	Fkbp10:-100Kb:0.0048:0.00025:8.1e+02:3.3e+03
chr11	100100000	100200000	Hap1:-100Kb:0.0048:0.00025:8.1e+02:3.3e+03
chr11	100100000	100200000	Jup:-100Kb:0.0048:0.00025:8.1e+02:3.3e+03
chr11	100100000	100200000	Leprel4:-100Kb:0.0048:0.00025:8.1e+02:3.3e+03
chr11	100200000	100300000	Eif1:100Kb:0.0051:0.00033:8.1e+02:3.3e+03
chr11	100200000	100300000	Gast:100Kb:0.0051:0.00033:8.1e+02:3.3e+03
chr11	100200000	100300000	Krt16:100Kb:0.0051:0.00033:8.1e+02:3.3e+03
chr11	100200000	100300000	Krt17:100Kb:0.0051:0.00033:8.1e+02:3.3e+03
chr11	100200000	100300000	Krt42:100Kb:0.0051:0.00033:8.1e+02:3.3e+03
chr11	100400000	100500000	Dhx58:-100Kb:0.00037:1.9e-05:5.4e+03:8.2e+03
chr11	100400000	100500000	Hspb9:-100Kb:0.00037:1.9e-05:5.4e+03:8.2e+03
chr11	100400000	100500000	Kat2a:-100Kb:0.00037:1.9e-05:5.4e+03:8.2e+03
chr11	100400000	100500000	Rab5c:-100Kb:0.00037:1.9e-05:5.4e+03:8.2e+03
chr11	100400000	100500000	Zfp385c:-100Kb:0.00037:1.9e-05:5.4e+03:8.2e+03
chr11	100500000	100600000	Cnp:100Kb:0.0001:5.7e-06:5.4e+03:8.2e+03
chr11	100500000	100600000	Dnajc7:100Kb:0.0001:5.7e-06:5.4e+03:8.2e+03
chr11	100500000	100600000	Nkiras2:100Kb:0.0001:5.7e-06:5.4e+03:8.2e+03
chr11	100500000	100600000	Ttc25:100Kb:0.0001:5.7e-06:5.4e+03:8.2e+03
chr11	100900000	101000000	Ccr10:-100Kb:3.6e-09:1.8e-10:5.4e+03:1e+04
chr11	100900000	101000000	Cntnap1:-100Kb:3.6e-09:1.8e-10:5.4e+03:1e+04
chr11	100900000	101000000	Ezh1:-100Kb:3.6e-09:1.8e-10:5.4e+03:1e+04
chr11	100900000	101000000	Plekhh3:-100Kb:3.6e-09:1.8e-10:5.4e+03:1e+04
chr11	100900000	101000000	Tubg2:-100Kb:3.6e-09:1.8e-10:5.4e+03:1e+04
chr11	101000000	101100000	Coasy:100Kb:2.7e-09:1.4e-10:5.4e+03:1e+04
chr11	101000000	101100000	Fam134c:100Kb:2.7e-09:1.4e-10:5.4e+03:1e+04
chr11	101000000	101100000	Hsd17b1:100Kb:2.7e-09:1.4e-10:5.4e+03:1e+04
chr11	101000000	101100000	Mlx:100Kb:2.7e-09:1.4e-10:5.4e+03:1e+04
chr11	101000000	101100000	Naglu:100Kb:2.7e-09:1.4e-10:5.4e+03:1e+04
chr11	101000000	101100000	Psmc3ip:100Kb:2.7e-09:1.4e-10:5.4e+03:1e+04
chr11	101000000	101100000	Tubg1:100Kb:2.7e-09:1.4e-10:5.4e+03:1e+04
chr11	101600000	101700000	1700006E09Rik:-200Kb:0.0048:0.00025:3.1e+03:5.7e+03
chr11	101600000	101700000	4930417O22Rik:-200Kb:0.0048:0.00025:3.1e+03:5.7e+03
chr11	101600000	101700000	Dusp3:-200Kb:0.0048:0.00025:3.1e+03:5.7e+03
chr11	101600000	101700000	Meox1:-100Kb:1.5e-08:7.5e-10:5.9e+03:1e+04
chr11	101600000	101700000	Mpp3:-200Kb:0.0048:0.00025:3.1e+03:5.7e+03
chr11	101600000	101700000	Sost:-200Kb:0.0048:0.00025:3.1e+03:5.7e+03
chr11	101700000	101800000	Etv4:100Kb:1.4e-08:7.5e-10:5.9e+03:1e+04
chr11	101800000	101900000	Etv4:200Kb:0.0023:0.00024:3.1e+03:5.7e+03
chr11	103800000	103900000	Mapt:-200Kb:0.00013:6.8e-06:2.4e+03:4.8e+03
chr11	103800000	103900000	Sppl2c:-200Kb:0.00013:6.8e-06:2.4e+03:4.8e+03
chr11	107800000	107900000	Apoh:-400Kb:0.0054:0.00068:1.7e+03:3.8e+03
chr11	107800000	107900000	Cep112:-400Kb:0.0054:0.00068:1.7e+03:3.8e+03
chr11	107800000	107900000	Prkca:-400Kb:0.0054:0.00068:1.7e+03:3.8e+03
chr11	107900000	108000000	Apoh:-300Kb:0.00084:5.3e-05:2e+03:4.6e+03
chr11	107900000	108000000	Cep112:-300Kb:0.00084:5.3e-05:2e+03:4.6e+03
chr11	107900000	108000000	Prkca:-300Kb:0.00084:5.3e-05:2e+03:4.6e+03
chr11	108300000	108400000	E030025P04Rik:-700Kb:0.00069:3.8e-05:1.2e+03:3.8e+03
chr11	109100000	109200000	Wipi1:-300Kb:0.00025:2.8e-05:2e+03:4.4e+03
chr11	109300000	109400000	Wipi1:-100Kb:9.1e-05:5.2e-06:4.3e+03:6.9e+03
chr11	109400000	109500000	Arsg:100Kb:0.00071:3.6e-05:4.3e+03:6.9e+03
chr11	109400000	109500000	LOC100503496:100Kb:0.00071:3.6e-05:4.3e+03:6.9e+03
chr11	109400000	109500000	Rgs9:300Kb:0.0031:0.00016:2e+03:4.4e+03
chr11	109400000	109500000	Slc16a6:100Kb:0.00071:3.6e-05:4.3e+03:6.9e+03
chr11	110400000	110500000	Kcnj2:-500Kb:0.0031:0.0002:1.5e+03:3.9e+03
chr11	111200000	111300000	Kcnj2:300Kb:0.0066:0.0011:2e+03:4.1e+03
chr11	111300000	111400000	Kcnj2:400Kb:0.0066:0.0013:1.7e+03:3.7e+03
chr11	115000000	115100000	Fads6:-100Kb:0.0041:0.00021:4.1e+03:6e+03
chr11	115000000	115100000	Fdxr:-100Kb:0.0041:0.00021:4.1e+03:6e+03
chr11	115000000	115100000	Grin2c:-100Kb:0.0041:0.00021:4.1e+03:6e+03
chr11	115000000	115100000	Otop2:-100Kb:0.0041:0.00021:4.1e+03:6e+03
chr11	115000000	115100000	Otop3:-100Kb:0.0041:0.00021:4.1e+03:6e+03
chr11	115000000	115100000	Ush1g:-100Kb:0.0041:0.00021:4.1e+03:6e+03
chr11	115100000	115200000	Nat9:100Kb:0.0068:0.00036:4.1e+03:6e+03
chr11	115100000	115200000	Slc9a3r1:100Kb:0.0068:0.00036:4.1e+03:6e+03
chr11	115100000	115200000	Tmem104:100Kb:0.0068:0.00036:4.1e+03:6e+03
chr11	116700000	116800000	2810008D09Rik:-200Kb:0.0054:0.00028:3.1e+03:5.6e+03
chr11	116700000	116800000	Sec14l1:-200Kb:0.0054:0.00028:3.1e+03:5.6e+03
chr11	116900000	117000000	Jmjd6:200Kb:0.0051:0.00027:3.1e+03:5.6e+03
chr11	116900000	117000000	Mettl23:200Kb:0.0051:0.00027:3.1e+03:5.6e+03
chr11	116900000	117000000	Mfsd11:200Kb:0.0051:0.00027:3.1e+03:5.6e+03
chr11	116900000	117000000	Mgat5b:200Kb:0.0051:0.00027:3.1e+03:5.6e+03
chr11	116900000	117000000	Srsf2:200Kb:0.0051:0.00027:3.1e+03:5.6e+03
chr11	117200000	117300000	6030468B19Rik:-400Kb:0.00039:2.3e-05:1.8e+03:5.1e+03
chr11	117200000	117300000	Afmid:-400Kb:0.00039:2.3e-05:1.8e+03:5.1e+03
chr11	117200000	117300000	Syngr2:-400Kb:0.00039:2.3e-05:1.8e+03:5.1e+03
chr11	117200000	117300000	Tk1:-400Kb:0.00039:2.3e-05:1.8e+03:5.1e+03
chr11	117200000	117300000	Tmc6:-400Kb:0.00039:2.3e-05:1.8e+03:5.1e+03
chr11	117200000	117300000	Tmc8:-400Kb:0.00039:2.3e-05:1.8e+03:5.1e+03
chr11	117200000	117300000	Tnrc6c:-300Kb:0.0005:2.8e-05:2.3e+03:5.5e+03
chr11	118900000	119000000	Ccdc40:-100Kb:0.00026:1.3e-05:5e+03:8.1e+03
chr11	118900000	119000000	Tbc1d16:-100Kb:0.00026:1.3e-05:5e+03:8.1e+03
chr11	119000000	119100000	Cbx4:100Kb:0.00022:1.1e-05:5e+03:8.1e+03
chr11	119000000	119100000	Cbx8:100Kb:0.00022:1.1e-05:5e+03:8.1e+03
chr11	119300000	119400000	Chmp6:-400Kb:0.0011:5.8e-05:1.8e+03:4.7e+03
chr11	119600000	119700000	Endov:300Kb:0.0026:0.00028:2.2e+03:4.6e+03
chr11	119700000	119800000	Endov:400Kb:0.00026:1.4e-05:1.8e+03:4.7e+03
chr11	120100000	120200000	2810410L24Rik:100Kb:0.00057:3.1e-05:5e+03:8e+03
chr11	120100000	120200000	Bahcc1:100Kb:0.00057:3.1e-05:5e+03:8e+03
chr11	120100000	120200000	Slc38a10:100Kb:0.00057:3.1e-05:5e+03:8e+03
chr11	120300000	120400000	Alyref:-100Kb:7.7e-06:4e-07:4.3e+03:7.8e+03
chr11	120300000	120400000	Anapc11:-100Kb:7.7e-06:4e-07:4.3e+03:7.8e+03
chr11	120300000	120400000	Arhgdia:-100Kb:7.7e-06:4e-07:4.3e+03:7.8e+03
chr11	120300000	120400000	Fam195b:-100Kb:7.7e-06:4e-07:4.3e+03:7.8e+03
chr11	120300000	120400000	Mafg:-100Kb:7.7e-06:4e-07:4.3e+03:7.8e+03
chr11	120300000	120400000	Npb:-100Kb:7.7e-06:4e-07:4.3e+03:7.8e+03
chr11	120300000	120400000	P4hb:-100Kb:7.7e-06:4e-07:4.3e+03:7.8e+03
chr11	120300000	120400000	Pcyt2:-100Kb:7.7e-06:4e-07:4.3e+03:7.8e+03
chr11	120300000	120400000	Ppp1r27:-100Kb:7.7e-06:4e-07:4.3e+03:7.8e+03
chr11	120300000	120400000	Sirt7:-100Kb:7.7e-06:4e-07:4.3e+03:7.8e+03
chr11	120400000	120500000	Arl16:100Kb:2.4e-05:1.4e-06:4.3e+03:7.8e+03
chr11	120400000	120500000	Ccdc137:100Kb:2.4e-05:1.4e-06:4.3e+03:7.8e+03
chr11	120400000	120500000	Gcgr:100Kb:2.4e-05:1.4e-06:4.3e+03:7.8e+03
chr11	120400000	120500000	Hgs:100Kb:2.4e-05:1.4e-06:4.3e+03:7.8e+03
chr11	120400000	120500000	Mrpl12:100Kb:2.4e-05:1.4e-06:4.3e+03:7.8e+03
chr11	120400000	120500000	Oxld1:100Kb:2.4e-05:1.4e-06:4.3e+03:7.8e+03
chr11	120400000	120500000	Pde6g:100Kb:2.4e-05:1.4e-06:4.3e+03:7.8e+03
chr11	120400000	120500000	Slc25a10:100Kb:2.4e-05:1.4e-06:4.3e+03:7.8e+03
chr11	120400000	120500000	Tspan10:100Kb:2.4e-05:1.4e-06:4.3e+03:7.8e+03
chr11	120600000	120700000	Arl16:300Kb:0.0068:0.00078:1.3e+03:3.7e+03
chr11	120600000	120700000	Ccdc137:300Kb:0.0068:0.00078:1.3e+03:3.7e+03
chr11	120600000	120700000	Gcgr:300Kb:0.0068:0.00078:1.3e+03:3.7e+03
chr11	120600000	120700000	Hgs:300Kb:0.0068:0.00078:1.3e+03:3.7e+03
chr11	120600000	120700000	Mrpl12:300Kb:0.0068:0.00078:1.3e+03:3.7e+03
chr11	120600000	120700000	Oxld1:300Kb:0.0068:0.00078:1.3e+03:3.7e+03
chr11	120600000	120700000	Pde6g:300Kb:0.0068:0.00078:1.3e+03:3.7e+03
chr11	120600000	120700000	Slc25a10:300Kb:0.0068:0.00078:1.3e+03:3.7e+03
chr11	120600000	120700000	Tspan10:300Kb:0.0068:0.00078:1.3e+03:3.7e+03
chr12	3100000	3200000	1700012B15Rik:-100Kb:0.0019:0.00022:0:2.1e+03
chr12	3100000	3200000	Kif3c:-200Kb:0.00066:7.1e-05:5.1e+02:2.8e+03
chr12	3100000	3200000	Rab10:-200Kb:0.00066:7.1e-05:5.1e+02:2.8e+03
chr12	3200000	3300000	Kif3c:-100Kb:6.2e-07:3.4e-08:1.4e+03:4.6e+03
chr12	3200000	3300000	Rab10:-100Kb:6.2e-07:3.4e-08:1.4e+03:4.6e+03
chr12	3300000	3400000	1700012B15Rik:100Kb:4.7e-07:2.7e-08:1.4e+03:4.6e+03
chr12	4300000	4400000	Ncoa1:-100Kb:0.0029:0.00015:3.9e+03:5.6e+03
chr12	5100000	5200000	2810032G03Rik:-200Kb:0.0041:0.00047:2.3e+03:3.8e+03
chr12	5100000	5200000	Klhl29:-200Kb:0.0041:0.00047:2.3e+03:3.8e+03
chr12	5200000	5300000	2810032G03Rik:-100Kb:0.00087:5e-05:3.3e+03:5e+03
chr12	5200000	5300000	Klhl29:-100Kb:0.00087:5e-05:3.3e+03:5e+03
chr12	8400000	8500000	Gdf7:100Kb:5.9e-05:3.4e-06:3.1e+03:5.7e+03
chr12	8400000	8500000	Hs1bp3:100Kb:5.9e-05:3.4e-06:3.1e+03:5.7e+03
chr12	8700000	8800000	Laptm4a:-200Kb:0.0022:0.00014:2.3e+03:4.3e+03
chr12	8700000	8800000	Matn3:-200Kb:0.0022:0.00014:2.3e+03:4.3e+03
chr12	8700000	8800000	Wdr35:-200Kb:0.0022:0.00014:2.3e+03:4.3e+03
chr12	8900000	9000000	Sdc1:200Kb:0.0026:0.00014:2.3e+03:4.3e+03
chr12	17000000	17100000	Pdia6:-200Kb:0.00016:9.2e-06:2.4e+03:5.6e+03
chr12	17200000	17300000	2410004P03Rik:200Kb:0.00012:6.3e-06:2.4e+03:5.6e+03
chr12	17200000	17300000	Pqlc3:200Kb:0.00012:6.3e-06:2.4e+03:5.6e+03
chr12	17700000	17800000	Odc1:200Kb:0.00021:1.1e-05:1.7e+03:4.9e+03
chr12	21100000	21200000	Cpsf3:-100Kb:0.00076:4.3e-05:92:4.5e+03
chr12	21100000	21200000	Itgb1bp1:-100Kb:0.00076:4.3e-05:92:4.5e+03
chr12	21200000	21300000	Asap2:100Kb:0.00088:4.5e-05:92:4.5e+03
chr12	21300000	21400000	Ywhaq:-100Kb:0.0014:7.8e-05:92:4.2e+03
chr12	21400000	21500000	Adam17:100Kb:0.0022:0.00012:92:4.2e+03
chr12	21400000	21500000	Iah1:100Kb:0.0022:0.00012:92:4.2e+03
chr12	25100000	25200000	Cys1:-200Kb:0.002:0.0001:1.1e+02:1.9e+03
chr12	25100000	25200000	Grhl1:-100Kb:3.8e-06:2e-07:2e+02:2.6e+03
chr12	25100000	25200000	Klf11:-200Kb:0.002:0.0001:1.1e+02:1.9e+03
chr12	25100000	25200000	Rrm2:-200Kb:0.002:0.0001:1.1e+02:1.9e+03
chr12	25200000	25300000	Taf1b:100Kb:1.8e-06:1.1e-07:2e+02:2.6e+03
chr12	25300000	25400000	Taf1b:200Kb:0.00029:3.6e-05:1.1e+02:1.9e+03
chr12	25400000	25500000	Kidins220:-200Kb:6.3e-05:3.2e-06:2.6e+03:5.3e+03
chr12	26700000	26800000	Id2:1000Kb:0.0034:0.00017:9.5e+02:3.3e+03
chr12	30700000	30800000	Tmem18:-500Kb:0.0065:0.0012:1.5e+03:3.1e+03
chr12	30800000	30900000	Tmem18:-400Kb:0.00088:5.4e-05:1.7e+03:3.8e+03
chr12	31200000	31300000	Acp1:-300Kb:0.006:0.00034:2e+03:3.9e+03
chr12	31200000	31300000	Fam150b:-300Kb:0.006:0.00034:2e+03:3.9e+03
chr12	31200000	31300000	Sh3yl1:-300Kb:0.006:0.00034:2e+03:3.9e+03
chr12	31200000	31300000	Tpo:400Kb:0.0035:0.00021:1.7e+03:3.8e+03
chr12	31500000	31600000	Tmem18:300Kb:0.0029:0.00035:2e+03:3.9e+03
chr12	35100000	35200000	Twistnb:1000Kb:0.0096:0.00061:8.5e+02:2.8e+03
chr12	36600000	36700000	Agr2:-100Kb:0.0065:0.00035:3.6e+03:5.3e+03
chr12	36600000	36700000	Tspan13:-100Kb:0.0065:0.00035:3.6e+03:5.3e+03
chr12	36700000	36800000	Agr3:100Kb:0.006:0.00034:3.6e+03:5.3e+03
chr12	38700000	38800000	Dgkb:100Kb:0.0098:0.00052:3.5e+03:4.8e+03
chr12	42600000	42700000	Lrrn3:400Kb:0.00043:2.3e-05:1.3e+03:5.1e+03
chr12	53100000	53200000	1700031P21Rik:-600Kb:0.0021:0.00012:1.4e+03:4e+03
chr12	53600000	53700000	Dtd2:500Kb:0.0058:0.00074:1.6e+03:3.8e+03
chr12	53600000	53700000	Gpr33:500Kb:0.0058:0.00074:1.6e+03:3.8e+03
chr12	53600000	53700000	Nubpl:500Kb:0.0058:0.00074:1.6e+03:3.8e+03
chr12	53700000	53800000	Dtd2:600Kb:0.0012:8e-05:1.4e+03:4e+03
chr12	53700000	53800000	Gpr33:600Kb:0.0012:8e-05:1.4e+03:4e+03
chr12	53700000	53800000	Nubpl:600Kb:0.0012:8e-05:1.4e+03:4e+03
chr12	53900000	54000000	Dtd2:800Kb:0.0061:0.0012:1.2e+03:3.3e+03
chr12	53900000	54000000	Gpr33:800Kb:0.0061:0.0012:1.2e+03:3.3e+03
chr12	53900000	54000000	Nubpl:800Kb:0.0061:0.0012:1.2e+03:3.3e+03
chr12	55800000	55900000	Cfl2:-100Kb:1.6e-06:1e-07:0:5.3e+03
chr12	55900000	56000000	2700097O09Rik:-200Kb:0.00049:5.5e-05:0:4.1e+03
chr12	55900000	56000000	Baz1a:-100Kb:2.8e-05:3.3e-06:0:4.7e+03
chr12	55900000	56000000	Snx6:100Kb:2e-06:1.2e-07:0:5.3e+03
chr12	55900000	56000000	Srp54a:-200Kb:0.00049:5.5e-05:0:4.1e+03
chr12	55900000	56000000	Srp54c:-400Kb:0.0055:0.0003:45:3.6e+03
chr12	56000000	56100000	2700097O09Rik:-100Kb:1.9e-05:1e-06:0:4.9e+03
chr12	56000000	56100000	Cfl2:100Kb:2.4e-05:2.9e-06:0:4.7e+03
chr12	56000000	56100000	Srp54a:-100Kb:1.9e-05:1e-06:0:4.9e+03
chr12	56100000	56200000	Baz1a:100Kb:1.5e-05:9e-07:0:4.9e+03
chr12	56100000	56200000	Cfl2:200Kb:0.00025:4.6e-05:0:4.1e+03
chr12	56300000	56400000	Cfl2:400Kb:0.0014:0.00036:45:3.6e+03
chr12	56900000	57000000	C87198:-700Kb:0.00054:3.7e-05:1.1e+03:3.7e+03
chr12	56900000	57000000	E030019B13Rik:-700Kb:0.00054:3.7e-05:1.1e+03:3.7e+03
chr12	56900000	57000000	Nkx2-1:-700Kb:0.00054:3.7e-05:1.1e+03:3.7e+03
chr12	57100000	57200000	C87198:-500Kb:0.0019:0.00025:1.4e+03:3.6e+03
chr12	57100000	57200000	E030019B13Rik:-500Kb:0.0019:0.00025:1.4e+03:3.6e+03
chr12	57100000	57200000	Nkx2-1:-500Kb:0.0019:0.00025:1.4e+03:3.6e+03
chr12	58300000	58400000	4921506M07Rik:-300Kb:4.9e-06:2.7e-07:1.9e+03:4.4e+03
chr12	58300000	58400000	Foxa1:-300Kb:4.9e-06:2.7e-07:1.9e+03:4.4e+03
chr12	58400000	58500000	4921506M07Rik:-200Kb:0.0006:6.7e-05:2.4e+03:4.4e+03
chr12	58400000	58500000	Foxa1:-200Kb:0.0006:6.7e-05:2.4e+03:4.4e+03
chr12	58600000	58700000	Mipol1:300Kb:1.3e-05:7.1e-07:1.9e+03:4.4e+03
chr12	58600000	58700000	Prps1l3:300Kb:1.3e-05:7.1e-07:1.9e+03:4.4e+03
chr12	59700000	59800000	Clec14a:400Kb:0.0061:0.00036:1.6e+03:4e+03
chr12	59700000	59800000	Sstr1:400Kb:0.0061:0.00036:1.6e+03:4e+03
chr12	60200000	60300000	Fbxo33:-100Kb:0.0009:4.8e-05:1.1e+03:2.9e+03
chr12	60300000	60400000	Ctage5:100Kb:0.0016:7.9e-05:1.1e+03:2.9e+03
chr12	65400000	65500000	Fscb:-100Kb:0.00067:3.5e-05:3e+03:4.6e+03
chr12	67200000	67300000	Rpl10l:-100Kb:0.0072:0.0004:2.7e+03:4.2e+03
chr12	70400000	70500000	Mettl21d:-200Kb:5e-08:2.7e-09:2.6e+03:5.7e+03
chr12	70400000	70500000	Sos2:-300Kb:0.0095:0.00048:2e+03:3.6e+03
chr12	70500000	70600000	Mettl21d:-100Kb:1.8e-06:1.9e-07:4.3e+03:7e+03
chr12	70600000	70700000	5830428M24Rik:100Kb:3.3e-06:1.7e-07:4.3e+03:7e+03
chr12	70600000	70700000	Arf6:200Kb:6.1e-08:3.2e-09:2.6e+03:5.7e+03
chr12	70600000	70700000	Nemf:200Kb:6.1e-08:3.2e-09:2.6e+03:5.7e+03
chr12	70700000	70800000	Arf6:300Kb:0.0087:0.00092:2e+03:3.6e+03
chr12	70700000	70800000	Nemf:300Kb:0.0087:0.00092:2e+03:3.6e+03
chr12	74100000	74200000	2210039B01Rik:-500Kb:2.4e-07:1.3e-08:1.4e+03:4.7e+03
chr12	74100000	74200000	Prkch:-500Kb:2.4e-07:1.3e-08:1.4e+03:4.7e+03
chr12	74100000	74200000	Tmem30b:-500Kb:2.4e-07:1.3e-08:1.4e+03:4.7e+03
chr12	74600000	74700000	Six1:500Kb:4.7e-07:2.8e-08:1.4e+03:4.7e+03
chr12	75400000	75500000	Kcnh5:-800Kb:0.001:5.8e-05:1.2e+03:3.7e+03
chr12	75400000	75500000	Rhoj:-1000Kb:6.1e-05:3.3e-06:8.5e+02:3.4e+03
chr12	89200000	89300000	Gm21319:-100Kb:5.8e-12:3.1e-13:6.2e+03:6e+04
chr12	92600000	92700000	Sel1l:-400Kb:0.0026:0.00017:1.7e+03:3.2e+03
chr12	92600000	92700000	Ston2:-400Kb:0.0026:0.00017:1.7e+03:3.2e+03
chr12	92800000	92900000	Sel1l:-200Kb:0.0046:0.00059:2.4e+03:3.8e+03
chr12	92800000	92900000	Ston2:-200Kb:0.0046:0.00059:2.4e+03:3.8e+03
chr12	93000000	93100000	Cep128:400Kb:0.0044:0.00023:1.7e+03:3.2e+03
chr12	93000000	93100000	Tshr:400Kb:0.0044:0.00023:1.7e+03:3.2e+03
chr12	97000000	97100000	Flrt2:100Kb:1.3e-10:7e-12:1.5e+03:4.4e+03
chr12	97100000	97200000	1700019M22Rik:-100Kb:3.6e-06:1.8e-07:3.5e+03:5.8e+03
chr12	105000000	105100000	Serpina1a:-100Kb:0:0:7.5e+03:9.2e+04
chr12	105000000	105100000	Serpina1c:-100Kb:0:0:7.5e+03:9.2e+04
chr12	105000000	105100000	Serpina1e:-100Kb:0:0:7.5e+03:9.2e+04
chr12	105100000	105200000	Serpina1d:100Kb:0:0:7.5e+03:9.2e+04
chr12	113300000	113400000	A530016L24Rik:-400Kb:0.003:0.00016:1.6e+03:5.2e+03
chr12	113300000	113400000	Tmem179:-400Kb:0.003:0.00016:1.6e+03:5.2e+03
chr12	121200000	121300000	Abcb5:1000Kb:0.0047:0.00025:7e+02:3.3e+03
chr13	3000000	3100000	1700024F13Rik:-400Kb:2.6e-07:1.3e-08:15:2.5e+03
chr13	3000000	3100000	2810429I04Rik:-400Kb:2.6e-07:1.3e-08:15:2.5e+03
chr13	3000000	3100000	Speer6-ps1:-100Kb:4.5e-07:2.8e-08:0:2.2e+03
chr13	3200000	3300000	Speer6-ps1:100Kb:0.0002:2.5e-05:29:1.7e+03
chr13	6500000	6600000	Pfkp:-100Kb:1.2e-05:6e-07:1.8e+03:4.3e+03
chr13	6600000	6700000	Pitrm1:100Kb:2.3e-05:1.1e-06:1.8e+03:4.3e+03
chr13	12600000	12700000	Gpr137b:-800Kb:0.0045:0.00048:77:7e+03
chr13	12700000	12800000	Gpr137b:-700Kb:0:0:83:2.3e+04
chr13	13400000	13500000	Edaradd:800Kb:0.007:0.00035:77:7e+03
chr13	13400000	13500000	Ero1lb:800Kb:0.007:0.00035:77:7e+03
chr13	13400000	13500000	Gpr137b-ps:700Kb:0:0:83:2.3e+04
chr13	18100000	18200000	Vps41:-700Kb:0.0048:0.00027:1.2e+03:3.3e+03
chr13	19400000	19500000	Epdr1:-300Kb:6.5e-05:3.8e-06:1.9e+03:4.2e+03
chr13	19400000	19500000	Nme8:-300Kb:6.5e-05:3.8e-06:1.9e+03:4.2e+03
chr13	19400000	19500000	Sfrp4:-300Kb:6.5e-05:3.8e-06:1.9e+03:4.2e+03
chr13	19700000	19800000	Stard3nl:300Kb:5.2e-05:2.8e-06:1.9e+03:4.2e+03
chr13	21800000	21900000	Hist1h2ag:-300Kb:4.5e-06:5.6e-07:1.5e+03:4.8e+03
chr13	21800000	21900000	Hist1h2ah:-300Kb:4.5e-06:5.6e-07:1.5e+03:4.8e+03
chr13	21800000	21900000	Hist1h2bj:-300Kb:4.5e-06:5.6e-07:1.5e+03:4.8e+03
chr13	21800000	21900000	Hist1h2bk:-300Kb:4.5e-06:5.6e-07:1.5e+03:4.8e+03
chr13	21800000	21900000	Hist1h4i:-300Kb:4.5e-06:5.6e-07:1.5e+03:4.8e+03
chr13	21800000	21900000	Prss16:-300Kb:4.5e-06:5.6e-07:1.5e+03:4.8e+03
chr13	21800000	21900000	Vmn1r188:-300Kb:4.5e-06:5.6e-07:1.5e+03:4.8e+03
chr13	21800000	21900000	Vmn1r189:-300Kb:4.5e-06:5.6e-07:1.5e+03:4.8e+03
chr13	21900000	22000000	Pom121l2:-100Kb:0.00017:1.9e-05:3.5e+03:6.3e+03
chr13	21900000	22000000	Zfp184:-100Kb:0.00017:1.9e-05:3.5e+03:6.3e+03
chr13	22000000	22100000	Hist1h2ag:-100Kb:1.1e-11:7e-13:3.5e+03:8.5e+03
chr13	22000000	22100000	Hist1h2ah:-100Kb:1.1e-11:7e-13:3.5e+03:8.5e+03
chr13	22000000	22100000	Hist1h2ao:100Kb:0.00025:1.3e-05:3.5e+03:6.3e+03
chr13	22000000	22100000	Hist1h2ap:100Kb:0.00025:1.3e-05:3.5e+03:6.3e+03
chr13	22000000	22100000	Hist1h2bj:-100Kb:1.1e-11:7e-13:3.5e+03:8.5e+03
chr13	22000000	22100000	Hist1h2bk:-100Kb:1.1e-11:7e-13:3.5e+03:8.5e+03
chr13	22000000	22100000	Hist1h2bq:100Kb:0.00025:1.3e-05:3.5e+03:6.3e+03
chr13	22000000	22100000	Hist1h2br:100Kb:0.00025:1.3e-05:3.5e+03:6.3e+03
chr13	22000000	22100000	Hist1h4i:-100Kb:1.1e-11:7e-13:3.5e+03:8.5e+03
chr13	22000000	22100000	Hist1h4m:100Kb:0.00025:1.3e-05:3.5e+03:6.3e+03
chr13	22000000	22100000	Hist1h4n:100Kb:0.00025:1.3e-05:3.5e+03:6.3e+03
chr13	22000000	22100000	Mir1983:100Kb:0.00025:1.3e-05:3.5e+03:6.3e+03
chr13	22000000	22100000	Prss16:-100Kb:1.1e-11:7e-13:3.5e+03:8.5e+03
chr13	22000000	22100000	Vmn1r188:-100Kb:1.1e-11:7e-13:3.5e+03:8.5e+03
chr13	22000000	22100000	Vmn1r189:-100Kb:1.1e-11:7e-13:3.5e+03:8.5e+03
chr13	22100000	22200000	Hist1h1b:300Kb:4.1e-06:2.1e-07:1.5e+03:4.8e+03
chr13	22100000	22200000	Hist1h2ai:300Kb:4.1e-06:2.1e-07:1.5e+03:4.8e+03
chr13	22100000	22200000	Hist1h2ak:300Kb:4.1e-06:2.1e-07:1.5e+03:4.8e+03
chr13	22100000	22200000	Hist1h2an:300Kb:4.1e-06:2.1e-07:1.5e+03:4.8e+03
chr13	22100000	22200000	Hist1h2bl:300Kb:4.1e-06:2.1e-07:1.5e+03:4.8e+03
chr13	22100000	22200000	Hist1h2bm:300Kb:4.1e-06:2.1e-07:1.5e+03:4.8e+03
chr13	22100000	22200000	Hist1h2bn:300Kb:4.1e-06:2.1e-07:1.5e+03:4.8e+03
chr13	22100000	22200000	Hist1h2bp:300Kb:4.1e-06:2.1e-07:1.5e+03:4.8e+03
chr13	22100000	22200000	Hist1h3h:300Kb:4.1e-06:2.1e-07:1.5e+03:4.8e+03
chr13	22100000	22200000	Hist1h3i:300Kb:4.1e-06:2.1e-07:1.5e+03:4.8e+03
chr13	22100000	22200000	Hist1h4j:300Kb:4.1e-06:2.1e-07:1.5e+03:4.8e+03
chr13	22100000	22200000	Hist1h4k:300Kb:4.1e-06:2.1e-07:1.5e+03:4.8e+03
chr13	22100000	22200000	Pom121l2:100Kb:6.2e-12:3.4e-13:3.5e+03:8.5e+03
chr13	22100000	22200000	Zfp184:100Kb:6.2e-12:3.4e-13:3.5e+03:8.5e+03
chr13	23400000	23500000	Abt1:-100Kb:0.0004:2.1e-05:7.7e+02:3.3e+03
chr13	23400000	23500000	Btn1a1:-100Kb:0.0004:2.1e-05:7.7e+02:3.3e+03
chr13	23400000	23500000	Btn2a2:-100Kb:0.0004:2.1e-05:7.7e+02:3.3e+03
chr13	23400000	23500000	C230035I16Rik:-100Kb:0.0004:2.1e-05:7.7e+02:3.3e+03
chr13	23400000	23500000	Hist1h1d:-200Kb:0.0047:0.00026:6.6e+02:2.7e+03
chr13	23400000	23500000	Hist1h2ad:-200Kb:0.0047:0.00026:6.6e+02:2.7e+03
chr13	23400000	23500000	Hist1h2ae:-200Kb:0.0047:0.00026:6.6e+02:2.7e+03
chr13	23400000	23500000	Hist1h2af:-200Kb:0.0047:0.00026:6.6e+02:2.7e+03
chr13	23400000	23500000	Hist1h2bf:-200Kb:0.0047:0.00026:6.6e+02:2.7e+03
chr13	23400000	23500000	Hist1h2bg:-200Kb:0.0047:0.00026:6.6e+02:2.7e+03
chr13	23400000	23500000	Hist1h2bh:-200Kb:0.0047:0.00026:6.6e+02:2.7e+03
chr13	23400000	23500000	Hist1h3d:-200Kb:0.0047:0.00026:6.6e+02:2.7e+03
chr13	23400000	23500000	Hist1h3e:-200Kb:0.0047:0.00026:6.6e+02:2.7e+03
chr13	23400000	23500000	Hist1h3f:-200Kb:0.0047:0.00026:6.6e+02:2.7e+03
chr13	23400000	23500000	Hist1h3g:-200Kb:0.0047:0.00026:6.6e+02:2.7e+03
chr13	23400000	23500000	Hist1h4d:-200Kb:0.0047:0.00026:6.6e+02:2.7e+03
chr13	23400000	23500000	Hist1h4f:-200Kb:0.0047:0.00026:6.6e+02:2.7e+03
chr13	23400000	23500000	Hist1h4h:-200Kb:0.0047:0.00026:6.6e+02:2.7e+03
chr13	23500000	23600000	Zfp322a:100Kb:0.00033:1.9e-05:7.7e+02:3.3e+03
chr13	23600000	23700000	Zfp322a:200Kb:0.0026:0.0003:6.6e+02:2.7e+03
chr13	23800000	23900000	Hist1h1d:200Kb:0.0051:0.00058:2.7e+03:4.6e+03
chr13	23800000	23900000	Hist1h2ad:200Kb:0.0051:0.00058:2.7e+03:4.6e+03
chr13	23800000	23900000	Hist1h2ae:200Kb:0.0051:0.00058:2.7e+03:4.6e+03
chr13	23800000	23900000	Hist1h2af:200Kb:0.0051:0.00058:2.7e+03:4.6e+03
chr13	23800000	23900000	Hist1h2bf:200Kb:0.0051:0.00058:2.7e+03:4.6e+03
chr13	23800000	23900000	Hist1h2bg:200Kb:0.0051:0.00058:2.7e+03:4.6e+03
chr13	23800000	23900000	Hist1h2bh:200Kb:0.0051:0.00058:2.7e+03:4.6e+03
chr13	23800000	23900000	Hist1h3d:200Kb:0.0051:0.00058:2.7e+03:4.6e+03
chr13	23800000	23900000	Hist1h3e:200Kb:0.0051:0.00058:2.7e+03:4.6e+03
chr13	23800000	23900000	Hist1h3f:200Kb:0.0051:0.00058:2.7e+03:4.6e+03
chr13	23800000	23900000	Hist1h3g:200Kb:0.0051:0.00058:2.7e+03:4.6e+03
chr13	23800000	23900000	Hist1h4d:200Kb:0.0051:0.00058:2.7e+03:4.6e+03
chr13	23800000	23900000	Hist1h4f:200Kb:0.0051:0.00058:2.7e+03:4.6e+03
chr13	23800000	23900000	Hist1h4h:200Kb:0.0051:0.00058:2.7e+03:4.6e+03
chr13	24100000	24200000	Lrrc16a:-200Kb:0.0064:0.00033:2.7e+03:4.9e+03
chr13	24500000	24600000	Fam65b:-200Kb:0.0096:0.00054:2.7e+03:4.5e+03
chr13	26700000	26800000	Hdgfl1:-100Kb:0.00051:3e-05:3.3e+03:4.8e+03
chr13	29900000	30000000	E2f3:-100Kb:0.0057:0.0003:1e+03:2.5e+03
chr13	33200000	33300000	Serpinb9e:-100Kb:0.006:0.00032:2.4e+03:4.3e+03
chr13	33300000	33400000	Serpinb9c:100Kb:0.0061:0.00033:2.4e+03:4.3e+03
chr13	33300000	33400000	Serpinb9d:100Kb:0.0061:0.00033:2.4e+03:4.3e+03
chr13	33400000	33500000	Serpinb9g:-100Kb:1.8e-05:9.5e-07:2.4e+03:5e+03
chr13	33500000	33600000	Serpinb9f:100Kb:1.7e-05:9.8e-07:2.4e+03:5e+03
chr13	33600000	33700000	Serpinb9g:100Kb:0.0034:0.00037:2.4e+03:4.2e+03
chr13	34100000	34200000	4930447K03Rik:-100Kb:0.0068:0.00038:3.7e+03:5.8e+03
chr13	34100000	34200000	Psmg4:-100Kb:0.0068:0.00038:3.7e+03:5.8e+03
chr13	34100000	34200000	Tubb2b:-100Kb:0.0068:0.00038:3.7e+03:5.8e+03
chr13	34200000	34300000	Bphl:100Kb:0.0086:0.00047:3.7e+03:5.8e+03
chr13	34200000	34300000	Pxdc1:-500Kb:0.0018:0.00036:1.6e+03:3.3e+03
chr13	34200000	34300000	Tubb2a:100Kb:0.0086:0.00047:3.7e+03:5.8e+03
chr13	34300000	34400000	Pxdc1:-400Kb:0.0011:0.00014:1.7e+03:3.6e+03
chr13	34700000	34800000	Prpf4b:-200Kb:3.9e-06:2.1e-07:2.5e+03:5.5e+03
chr13	34900000	35000000	Pxdc1:200Kb:1.5e-07:9.6e-09:2.5e+03:5.5e+03
chr13	37400000	37500000	Ssr1:-600Kb:0.0052:0.0006:7.9e+02:2.3e+03
chr13	37500000	37600000	Ssr1:-500Kb:8.4e-10:4.8e-11:1.4e+03:4.5e+03
chr13	38200000	38300000	Txndc5:-400Kb:0.00083:4.6e-05:1.6e+03:3.1e+03
chr13	46400000	46500000	C78339:-300Kb:0.0067:0.00035:2.2e+03:4.3e+03
chr13	47300000	47400000	Dek:100Kb:6e-07:3e-08:3.5e+03:6.8e+03
chr13	47300000	47400000	Rnf144b:100Kb:6e-07:3e-08:3.5e+03:6.8e+03
chr13	54900000	55000000	Hk3:-200Kb:0.00072:3.8e-05:2.8e+03:6.3e+03
chr13	55100000	55200000	Cdhr2:300Kb:0.00084:4.6e-05:2e+03:4.7e+03
chr13	55100000	55200000	Eif4e1b:300Kb:0.00084:4.6e-05:2e+03:4.7e+03
chr13	55100000	55200000	Gprin1:300Kb:0.00084:4.6e-05:2e+03:4.7e+03
chr13	55100000	55200000	Sncb:300Kb:0.00084:4.6e-05:2e+03:4.7e+03
chr13	55100000	55200000	Tspan17:300Kb:0.00084:4.6e-05:2e+03:4.7e+03
chr13	55200000	55300000	Cdhr2:400Kb:0.0057:0.00062:1.6e+03:3.8e+03
chr13	55200000	55300000	Eif4e1b:400Kb:0.0057:0.00062:1.6e+03:3.8e+03
chr13	55200000	55300000	Gprin1:400Kb:0.0057:0.00062:1.6e+03:3.8e+03
chr13	55200000	55300000	Sncb:400Kb:0.0057:0.00062:1.6e+03:3.8e+03
chr13	55200000	55300000	Tspan17:400Kb:0.0057:0.00062:1.6e+03:3.8e+03
chr13	55800000	55900000	Pitx1:-100Kb:0.005:0.00056:0:3.3e+03
chr13	56000000	56100000	Pitx1:100Kb:0.00031:1.7e-05:0:4.2e+03
chr13	58600000	58700000	2210016F16Rik:200Kb:0.0012:5.9e-05:3.1e+03:5.8e+03
chr13	58600000	58700000	Kif27:200Kb:0.0012:5.9e-05:3.1e+03:5.8e+03
chr13	58600000	58700000	Mir7-1:200Kb:0.0012:5.9e-05:3.1e+03:5.8e+03
chr13	61500000	61600000	Cts3:-100Kb:0.0049:0.00053:4.1e+03:1.4e+04
chr13	61500000	61600000	Ctsm:-100Kb:0.0049:0.00053:4.1e+03:1.4e+04
chr13	61700000	61800000	Cts3:100Kb:2.4e-09:1.3e-10:4.1e+03:2.3e+04
chr13	61700000	61800000	Ctsm:100Kb:2.4e-09:1.3e-10:4.1e+03:2.3e+04
chr13	62000000	62100000	Gm5141:-800Kb:0.00079:4e-05:5.2e+02:6.2e+03
chr13	62000000	62100000	Mir713:-800Kb:0.00079:4e-05:5.2e+02:6.2e+03
chr13	62200000	62300000	Zfp934:-400Kb:0.0036:0.00019:1.6e+03:1.2e+04
chr13	62600000	62700000	Zfp808:400Kb:0.0056:0.00029:1.6e+03:1.2e+04
chr13	63000000	63100000	Mir23b:-400Kb:8.3e-05:4.7e-06:1.6e+03:4.6e+03
chr13	63000000	63100000	Mir24-1:-400Kb:8.3e-05:4.7e-06:1.6e+03:4.6e+03
chr13	63000000	63100000	Mir27b:-400Kb:8.3e-05:4.7e-06:1.6e+03:4.6e+03
chr13	63000000	63100000	Mir3074-1:-400Kb:8.3e-05:4.7e-06:1.6e+03:4.6e+03
chr13	64400000	64500000	Nlrp4f:-900Kb:0.00078:4.1e-05:61:2e+03
chr13	64400000	64500000	Zfp369:-900Kb:0.00078:4.1e-05:61:2e+03
chr13	64600000	64700000	1190003K10Rik:100Kb:0.0083:0.00047:2.7e+03:4.6e+03
chr13	64600000	64700000	Cdk20:100Kb:0.0083:0.00047:2.7e+03:4.6e+03
chr13	65300000	65400000	Aaed1:900Kb:0.0019:0.0001:61:2e+03
chr13	65300000	65400000	Ctsl:900Kb:0.0019:0.0001:61:2e+03
chr13	66700000	66800000	2410141K09Rik:200Kb:0:0:3.5e+02:1.5e+04
chr13	66800000	66900000	2410141K09Rik:300Kb:6e-06:6.4e-07:3.1e+02:7.4e+03
chr13	67200000	67300000	Zfp456:-200Kb:0.00099:5e-05:2.9e+03:1.3e+04
chr13	67200000	67300000	Zfp457:-200Kb:0.00099:5e-05:2.9e+03:1.3e+04
chr13	67200000	67300000	Zfp595:-200Kb:0.00099:5e-05:2.9e+03:1.3e+04
chr13	67200000	67300000	Zfp953:-200Kb:0.00099:5e-05:2.9e+03:1.3e+04
chr13	67400000	67500000	Rsl1:200Kb:9.9e-08:5.2e-09:2.9e+03:1.3e+04
chr13	67400000	67500000	Rslcan18:200Kb:9.9e-08:5.2e-09:2.9e+03:1.3e+04
chr13	67400000	67500000	Zfp455:200Kb:9.9e-08:5.2e-09:2.9e+03:1.3e+04
chr13	67400000	67500000	Zfp759:200Kb:9.9e-08:5.2e-09:2.9e+03:1.3e+04
chr13	75300000	75400000	Erap1:600Kb:0.0018:9.1e-05:1.3e+03:3e+03
chr13	81400000	81500000	Arrdc3:400Kb:0.00056:3.7e-05:1.7e+03:3.9e+03
chr13	81600000	81700000	Gpr98:-100Kb:0.0028:0.00015:3.3e+03:5.2e+03
chr13	81600000	81700000	Lysmd3:-100Kb:0.0028:0.00015:3.3e+03:5.2e+03
chr13	91100000	91200000	A830009L08Rik:-400Kb:0.0031:0.00017:1.7e+03:3.8e+03
chr13	94900000	95000000	Lhfpl2:100Kb:0.0073:0.00041:4.1e+03:6.1e+03
chr13	95200000	95300000	Wdr41:-500Kb:0.0045:0.00028:1.5e+03:3.5e+03
chr13	98500000	98600000	Enc1:500Kb:0.0045:0.0006:1.6e+03:4.3e+03
chr13	98600000	98700000	Enc1:600Kb:0.0045:0.00062:1.3e+03:4e+03
chr13	102500000	102600000	Cd180:-900Kb:0.005:0.00028:1.1e+03:3.5e+03
chr13	103300000	103400000	Pik3r1:800Kb:0.0092:0.0012:1.1e+03:3.5e+03
chr13	103400000	103500000	Pik3r1:900Kb:0.0092:0.00078:1.1e+03:3.5e+03
chr13	105400000	105500000	Adamts6:400Kb:0.00034:4.1e-05:1.4e+03:3.7e+03
chr13	105400000	105500000	Cenpk:400Kb:0.00034:4.1e-05:1.4e+03:3.7e+03
chr13	105400000	105500000	Ppwd1:400Kb:0.00034:4.1e-05:1.4e+03:3.7e+03
chr13	105500000	105600000	Adamts6:500Kb:0.00013:7.7e-06:1.2e+03:3.7e+03
chr13	105500000	105600000	Cenpk:500Kb:0.00013:7.7e-06:1.2e+03:3.7e+03
chr13	105500000	105600000	Ppwd1:500Kb:0.00013:7.7e-06:1.2e+03:3.7e+03
chr13	108200000	108300000	Zswim6:-400Kb:0.0048:0.00031:1.9e+03:3.9e+03
chr13	108500000	108600000	Zswim6:-100Kb:0.0048:0.00059:4e+03:5.9e+03
chr13	108600000	108700000	AI197445:400Kb:0.0044:0.00025:1.9e+03:3.9e+03
chr13	109000000	109100000	Ercc8:100Kb:0.0077:0.00043:2.7e+03:4.7e+03
chr13	109000000	109100000	Ndufaf2:100Kb:0.0077:0.00043:2.7e+03:4.7e+03
chr13	113600000	113700000	Ccno:-100Kb:0.0073:0.00041:0:4.1e+03
chr13	113600000	113700000	Dhx29:-100Kb:0.0073:0.00041:0:4.1e+03
chr13	113600000	113700000	Mcin:-100Kb:0.0073:0.00041:0:4.1e+03
chr13	113600000	113700000	Skiv2l2:-100Kb:0.0073:0.00041:0:4.1e+03
chr14	7300000	7400000	Gm5797:-800Kb:5.7e-08:2.9e-09:73:1.1e+04
chr14	7600000	7700000	Gm10406:-200Kb:8.2e-11:4.4e-12:1.9e+02:1.2e+04
chr14	8900000	9000000	Acox2:-100Kb:0.00025:1.3e-05:1.6e+03:5.2e+03
chr14	8900000	9000000	Kctd6:-100Kb:0.00025:1.3e-05:1.6e+03:5.2e+03
chr14	8900000	9000000	Pdhb:-100Kb:0.00025:1.3e-05:1.6e+03:5.2e+03
chr14	9000000	9100000	Pxk:100Kb:0.00015:9e-06:1.6e+03:5.2e+03
chr14	9000000	9100000	Rpp14:100Kb:0.00015:9e-06:1.6e+03:5.2e+03
chr14	14000000	14100000	Cadps:400Kb:0.0018:9.6e-05:1.5e+03:3.5e+03
chr14	14100000	14200000	Thoc7:-600Kb:9.6e-06:1.2e-06:1.2e+03:3.3e+03
chr14	14200000	14300000	Thoc7:-500Kb:5.1e-06:3.1e-07:1.3e+03:3.6e+03
chr14	14700000	14800000	Gm5087:600Kb:0.0035:0.00019:1.2e+03:3.3e+03
chr14	14700000	14800000	Synpr:600Kb:0.0035:0.00019:1.2e+03:3.3e+03
chr14	17200000	17300000	Top2b:100Kb:0.0049:0.00025:1.8e+03:3.6e+03
chr14	21900000	22000000	Dupd1:-600Kb:0.00018:9.8e-06:1.2e+03:4.4e+03
chr14	21900000	22000000	Dusp13:-600Kb:0.00018:9.8e-06:1.2e+03:4.4e+03
chr14	21900000	22000000	Samd8:-600Kb:0.00018:9.8e-06:1.2e+03:4.4e+03
chr14	23200000	23300000	1700112E06Rik:400Kb:0.0047:0.00031:1.8e+03:4.4e+03
chr14	23200000	23300000	Zfp503:400Kb:0.0047:0.00031:1.8e+03:4.4e+03
chr14	24400000	24500000	Kcnma1:-400Kb:0.001:5.9e-05:1.6e+03:4.5e+03
chr14	25400000	25500000	Polr3a:100Kb:0.0028:0.00017:4.3e+03:7.6e+03
chr14	25400000	25500000	Rps24:100Kb:0.0028:0.00017:4.3e+03:7.6e+03
chr14	32400000	32500000	Dph3:-400Kb:0.0037:0.00021:1.6e+03:3.4e+03
chr14	32400000	32500000	Galnt15:-400Kb:0.0037:0.00021:1.6e+03:3.4e+03
chr14	32400000	32500000	Oxnad1:-400Kb:0.0037:0.00021:1.6e+03:3.4e+03
chr14	35600000	35700000	Mir346:-100Kb:3.8e-05:2.2e-06:3.1e+03:5.3e+03
chr14	35700000	35800000	Grid1:100Kb:3.1e-05:1.8e-06:3.1e+03:5.3e+03
chr14	36800000	36900000	4930474N05Rik:-100Kb:9.1e-07:4.8e-08:3.1e+03:6e+03
chr14	39700000	39800000	Nrg3:-500Kb:0.00048:3.1e-05:1.4e+03:2.9e+03
chr14	39800000	39900000	Nrg3:-400Kb:0.0023:0.0003:1.5e+03:2.9e+03
chr14	40200000	40300000	4930529F24Rik:500Kb:0.0006:3.1e-05:1.4e+03:2.9e+03
chr14	42000000	42100000	Mat1a:100Kb:0:0:6.5e+02:5.1e+03
chr14	42000000	42100000	Mbl1:100Kb:0:0:6.5e+02:5.1e+03
chr14	42000000	42100000	Sftpa1:100Kb:0:0:6.5e+02:5.1e+03
chr14	42000000	42100000	Sftpd:100Kb:0:0:6.5e+02:5.1e+03
chr14	44200000	44300000	Ear1:-100Kb:5.4e-05:2.7e-06:1.1e+03:7.5e+03
chr14	49200000	49300000	Ap5m1:-400Kb:0.0001:6.3e-06:1.8e+03:5.1e+03
chr14	49200000	49300000	Exoc5:-400Kb:0.0001:6.3e-06:1.8e+03:5.1e+03
chr14	49300000	49400000	Otx2:100Kb:0.00099:0.00012:4.9e+03:8.1e+03
chr14	49300000	49400000	Otx2os1:100Kb:0.00099:0.00012:4.9e+03:8.1e+03
chr14	49500000	49600000	Otx2:300Kb:0.0043:0.00077:2.2e+03:5e+03
chr14	49500000	49600000	Otx2os1:300Kb:0.0043:0.00077:2.2e+03:5e+03
chr14	49600000	49700000	Otx2:400Kb:0.00099:6.4e-05:1.8e+03:5.1e+03
chr14	49600000	49700000	Otx2os1:400Kb:0.00099:6.4e-05:1.8e+03:5.1e+03
chr14	50300000	50400000	1700011H14Rik:500Kb:0.0055:0.00031:1.6e+03:4.1e+03
chr14	51700000	51800000	Ang2:-100Kb:1.2e-08:6.4e-10:2.9e+03:1.1e+04
chr14	51700000	51800000	Ang4:-600Kb:2.6e-14:1.4e-15:4.4e+02:1.1e+04
chr14	51700000	51800000	Ear11:-100Kb:1.2e-08:6.4e-10:2.9e+03:1.1e+04
chr14	51700000	51800000	Ear14:-100Kb:1.2e-08:6.4e-10:2.9e+03:1.1e+04
chr14	51700000	51800000	Ear4:-100Kb:1.2e-08:6.4e-10:2.9e+03:1.1e+04
chr14	51700000	51800000	Gm5800:-600Kb:2.6e-14:1.4e-15:4.4e+02:1.1e+04
chr14	51800000	51900000	Ang:100Kb:2.8e-09:3e-10:2.9e+03:1.1e+04
chr14	51800000	51900000	Ear5:100Kb:2.8e-09:3e-10:2.9e+03:1.1e+04
chr14	51800000	51900000	Eddm3b:100Kb:2.8e-09:3e-10:2.9e+03:1.1e+04
chr14	51800000	51900000	Rnase1:100Kb:2.8e-09:3e-10:2.9e+03:1.1e+04
chr14	51800000	51900000	Rnase4:100Kb:2.8e-09:3e-10:2.9e+03:1.1e+04
chr14	51800000	51900000	Rnase6:100Kb:2.8e-09:3e-10:2.9e+03:1.1e+04
chr14	52200000	52300000	Gm5622:100Kb:0.00011:5.8e-06:0:6e+03
chr14	52300000	52400000	Ang:600Kb:4.2e-15:2.2e-16:4.4e+02:1.1e+04
chr14	52300000	52400000	Ear5:600Kb:4.2e-15:2.2e-16:4.4e+02:1.1e+04
chr14	52300000	52400000	Eddm3b:600Kb:4.2e-15:2.2e-16:4.4e+02:1.1e+04
chr14	52300000	52400000	Rnase1:600Kb:4.2e-15:2.2e-16:4.4e+02:1.1e+04
chr14	52300000	52400000	Rnase4:600Kb:4.2e-15:2.2e-16:4.4e+02:1.1e+04
chr14	52300000	52400000	Rnase6:600Kb:4.2e-15:2.2e-16:4.4e+02:1.1e+04
chr14	55700000	55800000	Cpne6:-400Kb:2.3e-05:1.3e-06:1.7e+03:5.6e+03
chr14	55700000	55800000	Dcaf11:-400Kb:2.3e-05:1.3e-06:1.7e+03:5.6e+03
chr14	55700000	55800000	Fitm1:-400Kb:2.3e-05:1.3e-06:1.7e+03:5.6e+03
chr14	55700000	55800000	Lrrc16b:-400Kb:2.3e-05:1.3e-06:1.7e+03:5.6e+03
chr14	55700000	55800000	Nrl:-400Kb:2.3e-05:1.3e-06:1.7e+03:5.6e+03
chr14	55700000	55800000	Pck2:-400Kb:2.3e-05:1.3e-06:1.7e+03:5.6e+03
chr14	55700000	55800000	Psme1:-400Kb:2.3e-05:1.3e-06:1.7e+03:5.6e+03
chr14	56100000	56200000	Ap1g2:400Kb:0.00011:6.7e-06:1.7e+03:5.6e+03
chr14	56100000	56200000	Jph4:400Kb:0.00011:6.7e-06:1.7e+03:5.6e+03
chr14	56100000	56200000	Thtpa:400Kb:0.00011:6.7e-06:1.7e+03:5.6e+03
chr14	56100000	56200000	Zfhx2:400Kb:0.00011:6.7e-06:1.7e+03:5.6e+03
chr14	57900000	58000000	Gjb2:200Kb:3.8e-06:2.2e-07:2e+03:3.8e+03
chr14	57900000	58000000	Gjb6:200Kb:3.8e-06:2.2e-07:2e+03:3.8e+03
chr14	59300000	59400000	Efha1:700Kb:0.0089:0.00062:1.3e+03:2.8e+03
chr14	59300000	59400000	Fgf9:700Kb:0.0089:0.00062:1.3e+03:2.8e+03
chr14	60500000	60600000	Cdadc1:300Kb:2.8e-08:1.6e-09:2e+03:4.7e+03
chr14	60500000	60600000	Shisa2:300Kb:2.8e-08:1.6e-09:2e+03:4.7e+03
chr14	60600000	60700000	Cdadc1:400Kb:1.3e-06:1.6e-07:1.7e+03:4e+03
chr14	60600000	60700000	Shisa2:400Kb:1.3e-06:1.6e-07:1.7e+03:4e+03
chr14	61400000	61500000	Sacs:-300Kb:3.9e-08:2e-09:2e+03:5.5e+03
chr14	61700000	61800000	Mipep:300Kb:2.1e-09:1.2e-10:2e+03:5.5e+03
chr14	68200000	68300000	Ebf2:400Kb:3.3e-05:1.8e-06:1.7e+03:4.7e+03
chr14	72900000	73000000	Cysltr2:-500Kb:0.006:0.00034:1.2e+03:3e+03
chr14	72900000	73000000	Gm9199:-500Kb:0.006:0.00034:1.2e+03:3e+03
chr14	73200000	73300000	Fndc3a:100Kb:0.0042:0.00023:3.5e+03:5.5e+03
chr14	77100000	77200000	4930444M15Rik:200Kb:0.0024:0.00021:2.8e+03:5.7e+03
chr14	77100000	77200000	Serp2:200Kb:0.0024:0.00021:2.8e+03:5.7e+03
chr14	77200000	77300000	4930444M15Rik:300Kb:0.0024:0.0003:2.2e+03:4.9e+03
chr14	77200000	77300000	Serp2:300Kb:0.0024:0.0003:2.2e+03:4.9e+03
chr14	98400000	98500000	Dach1:-100Kb:7.7e-05:4.6e-06:2.6e+03:5e+03
chr14	102300000	102400000	Kctd12:-1000Kb:0.003:0.00018:1e+03:3.4e+03
chr14	102300000	102400000	Mir5130:-1000Kb:0.003:0.00018:1e+03:3.4e+03
chr14	103400000	103500000	Scel:-500Kb:0.0059:0.00033:1.5e+03:3.4e+03
chr14	106200000	106300000	4930449E01Rik:400Kb:0.00057:3.3e-05:1.3e+03:3.1e+03
chr14	106200000	106300000	5430440P10Rik:400Kb:0.00057:3.3e-05:1.3e+03:3.1e+03
chr14	115500000	115600000	Gpc5:100Kb:0.0057:0.00034:0:3e+03
chr14	115500000	115600000	Mir17:100Kb:0.0057:0.00034:0:3e+03
chr14	115500000	115600000	Mir17hg:100Kb:0.0057:0.00034:0:3e+03
chr14	115500000	115600000	Mir18:100Kb:0.0057:0.00034:0:3e+03
chr14	115500000	115600000	Mir19a:100Kb:0.0057:0.00034:0:3e+03
chr14	115500000	115600000	Mir19b-1:100Kb:0.0057:0.00034:0:3e+03
chr14	115500000	115600000	Mir20a:100Kb:0.0057:0.00034:0:3e+03
chr14	115500000	115600000	Mir92-1:100Kb:0.0057:0.00034:0:3e+03
chr14	120500000	120600000	Rap2a:-300Kb:0.0036:0.00019:2e+03:3.8e+03
chr15	4000000	4100000	C7:-1000Kb:0.0004:2.3e-05:1.1e+03:3.3e+03
chr15	4000000	4100000	Card6:-1000Kb:0.0004:2.3e-05:1.1e+03:3.3e+03
chr15	4000000	4100000	Prkaa1:-1000Kb:0.0004:2.3e-05:1.1e+03:3.3e+03
chr15	4000000	4100000	Rpl37:-1000Kb:0.0004:2.3e-05:1.1e+03:3.3e+03
chr15	4000000	4100000	Snord72:-1000Kb:0.0004:2.3e-05:1.1e+03:3.3e+03
chr15	6000000	6100000	Ptger4:900Kb:1.6e-05:1e-06:1.3e+03:3.7e+03
chr15	6000000	6100000	Ttc33:900Kb:1.6e-05:1e-06:1.3e+03:3.7e+03
chr15	7100000	7200000	Osmr:300Kb:4e-08:2.3e-09:1.9e+03:4.7e+03
chr15	7400000	7500000	Gdnf:-300Kb:0.0053:0.00027:1.9e+03:3.8e+03
chr15	8200000	8300000	Nup155:200Kb:0.00045:2.7e-05:2.3e+03:4.1e+03
chr15	8200000	8300000	Wdr70:200Kb:0.00045:2.7e-05:2.3e+03:4.1e+03
chr15	10400000	10500000	C1qtnf3:-400Kb:0.0029:0.00015:1.7e+03:3.6e+03
chr15	10800000	10900000	Brix1:400Kb:0.0081:0.00043:1.7e+03:3.6e+03
chr15	10800000	10900000	Dnajc21:400Kb:0.0081:0.00043:1.7e+03:3.6e+03
chr15	10800000	10900000	Rad1:400Kb:0.0081:0.00043:1.7e+03:3.6e+03
chr15	10800000	10900000	Ttc23l:400Kb:0.0081:0.00043:1.7e+03:3.6e+03
chr15	11200000	11300000	Adamts12:300Kb:0.0035:0.00019:2e+03:3.9e+03
chr15	11200000	11300000	Amacr:300Kb:0.0035:0.00019:2e+03:3.9e+03
chr15	11200000	11300000	Rxfp3:300Kb:0.0035:0.00019:2e+03:3.9e+03
chr15	11200000	11300000	Slc45a2:300Kb:0.0035:0.00019:2e+03:3.9e+03
chr15	11300000	11400000	Adamts12:400Kb:0.0066:0.00071:1.7e+03:3.3e+03
chr15	11300000	11400000	Amacr:400Kb:0.0066:0.00071:1.7e+03:3.3e+03
chr15	11300000	11400000	Rxfp3:400Kb:0.0066:0.00071:1.7e+03:3.3e+03
chr15	11300000	11400000	Slc45a2:400Kb:0.0066:0.00071:1.7e+03:3.3e+03
chr15	12600000	12700000	Pdzd2:100Kb:0.0014:7.8e-05:3.7e+03:6e+03
chr15	20400000	20500000	Acot10:-100Kb:0.0095:0.00049:3.3e+03:4.8e+03
chr15	27700000	27800000	Fam105a:100Kb:0.00012:6.3e-06:3.9e+03:7.3e+03
chr15	27800000	27900000	Trio:-100Kb:0.001:5.5e-05:3.5e+03:6.4e+03
chr15	28000000	28100000	Trio:100Kb:0.0017:0.00019:3.5e+03:6.2e+03
chr15	30800000	30900000	Dap:-300Kb:0.0081:0.00052:1.9e+03:3.5e+03
chr15	31200000	31300000	Ropn1l:-100Kb:0.0028:0.00015:1.8e+03:3.5e+03
chr15	31300000	31400000	Ankrd33b:100Kb:0.0025:0.00014:1.8e+03:3.5e+03
chr15	37000000	37100000	Rrm2b:-800Kb:0.00059:4e-05:1e+03:3.5e+03
chr15	37900000	38000000	Odf1:-200Kb:0.0079:0.0004:2.8e+03:4.7e+03
chr15	38700000	38800000	Fzd6:-100Kb:0.0001:5.3e-06:3.8e+03:6.4e+03
chr15	38800000	38900000	Baalc:100Kb:9.5e-05:5.1e-06:3.8e+03:6.4e+03
chr15	42900000	43000000	Emc2:-400Kb:0.0043:0.00026:1.6e+03:3.6e+03
chr15	42900000	43000000	Gm10373:-400Kb:0.0043:0.00026:1.6e+03:3.6e+03
chr15	43800000	43900000	Eny2:-400Kb:3.8e-09:2.2e-10:1.6e+03:5.4e+03
chr15	43800000	43900000	Nudcd1:-400Kb:3.8e-09:2.2e-10:1.6e+03:5.4e+03
chr15	43800000	43900000	Pkhd1l1:-400Kb:3.8e-09:2.2e-10:1.6e+03:5.4e+03
chr15	44800000	44900000	Kcnv1:-100Kb:0.0047:0.00026:2.7e+03:4.3e+03
chr15	53900000	54000000	Colec10:-300Kb:0.0016:0.0001:1.9e+03:3.3e+03
chr15	55100000	55200000	Mrpl13:-200Kb:4.3e-05:2.4e-06:2.5e+03:4.6e+03
chr15	55100000	55200000	Mtbp:-200Kb:4.3e-05:2.4e-06:2.5e+03:4.6e+03
chr15	55300000	55400000	Col14a1:200Kb:4.2e-05:2.4e-06:2.5e+03:4.6e+03
chr15	57400000	57500000	9130401M01Rik:-400Kb:0.0053:0.00027:1.7e+03:3.6e+03
chr15	57400000	57500000	Derl1:-300Kb:0.00083:4.6e-05:2.2e+03:4.3e+03
chr15	57400000	57500000	Fam83a:-400Kb:0.0053:0.00027:1.7e+03:3.6e+03
chr15	57400000	57500000	Wdr67:-300Kb:0.00083:4.6e-05:2.2e+03:4.3e+03
chr15	57600000	57700000	Zhx2:100Kb:0.0019:0.0001:4.1e+03:5.9e+03
chr15	58700000	58800000	Sqle:-400Kb:0.0035:0.00018:1.7e+03:4.9e+03
chr15	58700000	58800000	Zfp572:-400Kb:0.0035:0.00018:1.7e+03:4.9e+03
chr15	59100000	59200000	Ndufb9:400Kb:0.0043:0.00023:1.7e+03:4.9e+03
chr15	59100000	59200000	Rnf139:400Kb:0.0043:0.00023:1.7e+03:4.9e+03
chr15	59100000	59200000	Tatdn1:400Kb:0.0043:0.00023:1.7e+03:4.9e+03
chr15	59100000	59200000	Trmt12:400Kb:0.0043:0.00023:1.7e+03:4.9e+03
chr15	59900000	60000000	9930014A18Rik:-700Kb:0.0088:0.00048:1.3e+03:3e+03
chr15	59900000	60000000	Fam84b:-700Kb:0.0088:0.00048:1.3e+03:3e+03
chr15	61500000	61600000	D030024E09Rik:-100Kb:0.0089:0.00048:2.5e+03:4.2e+03
chr15	75800000	75900000	BC024139:-100Kb:7.4e-07:4.4e-08:0:4.9e+03
chr15	75800000	75900000	Eppk1:-100Kb:7.4e-07:4.4e-08:0:4.9e+03
chr15	75800000	75900000	Nrbp2:-100Kb:7.4e-07:4.4e-08:0:4.9e+03
chr15	75800000	75900000	Puf60:-100Kb:7.4e-07:4.4e-08:0:4.9e+03
chr15	75800000	75900000	Scrib:-100Kb:7.4e-07:4.4e-08:0:4.9e+03
chr15	75900000	76000000	Ccdc166:100Kb:8.3e-07:4.9e-08:0:4.9e+03
chr15	75900000	76000000	Cyc1:-200Kb:0.0077:0.0012:0:2.9e+03
chr15	75900000	76000000	Exosc4:-200Kb:0.0077:0.0012:0:2.9e+03
chr15	75900000	76000000	Fam203a:-200Kb:0.0077:0.0012:0:2.9e+03
chr15	75900000	76000000	Fam83h:100Kb:8.3e-07:4.9e-08:0:4.9e+03
chr15	75900000	76000000	Gm10872:-200Kb:0.0077:0.0012:0:2.9e+03
chr15	75900000	76000000	Gpaa1:-200Kb:0.0077:0.0012:0:2.9e+03
chr15	75900000	76000000	Grina:-100Kb:6.1e-05:7.4e-06:0:4e+03
chr15	75900000	76000000	Maf1:-200Kb:0.0077:0.0012:0:2.9e+03
chr15	75900000	76000000	Mapk15:100Kb:8.3e-07:4.9e-08:0:4.9e+03
chr15	75900000	76000000	Mir1942:-100Kb:6.1e-05:7.4e-06:0:4e+03
chr15	75900000	76000000	Oplah:-200Kb:0.0077:0.0012:0:2.9e+03
chr15	75900000	76000000	Parp10:-100Kb:6.1e-05:7.4e-06:0:4e+03
chr15	75900000	76000000	Plec:-100Kb:6.1e-05:7.4e-06:0:4e+03
chr15	75900000	76000000	Sharpin:-200Kb:0.0077:0.0012:0:2.9e+03
chr15	75900000	76000000	Smpd5:-200Kb:0.0077:0.0012:0:2.9e+03
chr15	75900000	76000000	Spatc1:-100Kb:6.1e-05:7.4e-06:0:4e+03
chr15	76000000	76100000	BC024139:100Kb:6.2e-05:7.4e-06:0:4e+03
chr15	76000000	76100000	Cyc1:-100Kb:1.3e-05:8e-07:0:4.5e+03
chr15	76000000	76100000	Eppk1:100Kb:6.2e-05:7.4e-06:0:4e+03
chr15	76000000	76100000	Exosc4:-100Kb:1.3e-05:8e-07:0:4.5e+03
chr15	76000000	76100000	Fam203a:-100Kb:1.3e-05:8e-07:0:4.5e+03
chr15	76000000	76100000	Gm10872:-100Kb:1.3e-05:8e-07:0:4.5e+03
chr15	76000000	76100000	Gpaa1:-100Kb:1.3e-05:8e-07:0:4.5e+03
chr15	76000000	76100000	Maf1:-100Kb:1.3e-05:8e-07:0:4.5e+03
chr15	76000000	76100000	Nrbp2:100Kb:6.2e-05:7.4e-06:0:4e+03
chr15	76000000	76100000	Oplah:-100Kb:1.3e-05:8e-07:0:4.5e+03
chr15	76000000	76100000	Puf60:100Kb:6.2e-05:7.4e-06:0:4e+03
chr15	76000000	76100000	Scrib:100Kb:6.2e-05:7.4e-06:0:4e+03
chr15	76000000	76100000	Sharpin:-100Kb:1.3e-05:8e-07:0:4.5e+03
chr15	76000000	76100000	Smpd5:-100Kb:1.3e-05:8e-07:0:4.5e+03
chr15	76100000	76200000	BC024139:200Kb:0.005:0.0009:0:2.9e+03
chr15	76100000	76200000	Eppk1:200Kb:0.005:0.0009:0:2.9e+03
chr15	76100000	76200000	Grina:100Kb:7.5e-06:4.5e-07:0:4.5e+03
chr15	76100000	76200000	Mir1942:100Kb:7.5e-06:4.5e-07:0:4.5e+03
chr15	76100000	76200000	Nrbp2:200Kb:0.005:0.0009:0:2.9e+03
chr15	76100000	76200000	Parp10:100Kb:7.5e-06:4.5e-07:0:4.5e+03
chr15	76100000	76200000	Plec:100Kb:7.5e-06:4.5e-07:0:4.5e+03
chr15	76100000	76200000	Puf60:200Kb:0.005:0.0009:0:2.9e+03
chr15	76100000	76200000	Scrib:200Kb:0.005:0.0009:0:2.9e+03
chr15	76100000	76200000	Spatc1:100Kb:7.5e-06:4.5e-07:0:4.5e+03
chr15	76200000	76300000	Cyc1:100Kb:0.0077:0.0014:0:2.8e+03
chr15	76200000	76300000	Exosc4:100Kb:0.0077:0.0014:0:2.8e+03
chr15	76200000	76300000	Fam203a:100Kb:0.0077:0.0014:0:2.8e+03
chr15	76200000	76300000	Gm10872:100Kb:0.0077:0.0014:0:2.8e+03
chr15	76200000	76300000	Gpaa1:100Kb:0.0077:0.0014:0:2.8e+03
chr15	76200000	76300000	Maf1:100Kb:0.0077:0.0014:0:2.8e+03
chr15	76200000	76300000	Oplah:100Kb:0.0077:0.0014:0:2.8e+03
chr15	76200000	76300000	Sharpin:100Kb:0.0077:0.0014:0:2.8e+03
chr15	76200000	76300000	Smpd5:100Kb:0.0077:0.0014:0:2.8e+03
chr15	76700000	76800000	Apol7a:-500Kb:0.0043:0.00024:1.3e+03:3.7e+03
chr15	76700000	76800000	Apol9a:-500Kb:0.0043:0.00024:1.3e+03:3.7e+03
chr15	78400000	78500000	Elfn2:-100Kb:1.8e-06:9.1e-08:3.9e+03:7.8e+03
chr15	78500000	78600000	Cyth4:100Kb:2.3e-06:1.2e-07:3.9e+03:7.8e+03
chr15	78500000	78600000	Rac2:100Kb:2.3e-06:1.2e-07:3.9e+03:7.8e+03
chr15	79000000	79100000	Ddx17:-300Kb:0.00031:1.7e-05:2e+03:5e+03
chr15	79000000	79100000	Kcnj4:-300Kb:0.00031:1.7e-05:2e+03:5e+03
chr15	79000000	79100000	Kdelr3:-300Kb:0.00031:1.7e-05:2e+03:5e+03
chr15	79300000	79400000	Pick1:300Kb:0.00025:1.5e-05:2e+03:5e+03
chr15	79300000	79400000	Slc16a8:300Kb:0.00025:1.5e-05:2e+03:5e+03
chr15	80100000	80200000	A430088P11Rik:-400Kb:0.0002:1.2e-05:2.1e+03:5.4e+03
chr15	80100000	80200000	Fam83f:-400Kb:0.0002:1.2e-05:2.1e+03:5.4e+03
chr15	80100000	80200000	Tnrc6b:-400Kb:0.0002:1.2e-05:2.1e+03:5.4e+03
chr15	80400000	80500000	Cacna1i:300Kb:0.0013:0.00016:2.5e+03:5.1e+03
chr15	80500000	80600000	Cacna1i:400Kb:2.6e-05:1.6e-06:2.1e+03:5.4e+03
chr15	81200000	81300000	Ep300:-200Kb:2.2e-07:1.3e-08:3.3e+03:7.1e+03
chr15	81200000	81300000	L3mbtl2:-200Kb:2.2e-07:1.3e-08:3.3e+03:7.1e+03
chr15	81400000	81500000	Dnajb7:200Kb:2.3e-07:1.2e-08:3.3e+03:7.1e+03
chr15	81400000	81500000	Rbx1:200Kb:2.3e-07:1.2e-08:3.3e+03:7.1e+03
chr15	81400000	81500000	St13:200Kb:2.3e-07:1.2e-08:3.3e+03:7.1e+03
chr15	81400000	81500000	Xpnpep3:200Kb:2.3e-07:1.2e-08:3.3e+03:7.1e+03
chr15	81600000	81700000	Aco2:-100Kb:0.0074:0.00037:5.1e+03:7.4e+03
chr15	81600000	81700000	Csdc2:-100Kb:0.0074:0.00037:5.1e+03:7.4e+03
chr15	81600000	81700000	Phf5a:-100Kb:0.0074:0.00037:5.1e+03:7.4e+03
chr15	81600000	81700000	Pmm1:-100Kb:0.0074:0.00037:5.1e+03:7.4e+03
chr15	81600000	81700000	Polr3h:-100Kb:0.0074:0.00037:5.1e+03:7.4e+03
chr15	81700000	81800000	Tef:100Kb:0.0066:0.00036:5.1e+03:7.4e+03
chr15	81700000	81800000	Tob2:100Kb:0.0066:0.00036:5.1e+03:7.4e+03
chr15	88500000	88600000	Alg12:-100Kb:1.6e-05:9.4e-07:9.6e+02:3.8e+03
chr15	88500000	88600000	Creld2:-100Kb:1.6e-05:9.4e-07:9.6e+02:3.8e+03
chr15	88500000	88600000	Pim3:-100Kb:1.6e-05:9.4e-07:9.6e+02:3.8e+03
chr15	88600000	88700000	Brd1:100Kb:2.1e-05:1.1e-06:9.6e+02:3.8e+03
chr15	88600000	88700000	Zbed4:100Kb:2.1e-05:1.1e-06:9.6e+02:3.8e+03
chr15	88900000	89000000	Adm2:-200Kb:0.0078:0.00093:2.4e+03:4.5e+03
chr15	88900000	89000000	Dennd6b:-100Kb:7.3e-05:4.6e-06:4.1e+03:6.9e+03
chr15	88900000	89000000	Lmf2:-200Kb:0.0078:0.00093:2.4e+03:4.5e+03
chr15	88900000	89000000	Miox:-200Kb:0.0078:0.00093:2.4e+03:4.5e+03
chr15	88900000	89000000	Ncaph2:-200Kb:0.0078:0.00093:2.4e+03:4.5e+03
chr15	88900000	89000000	Plxnb2:-100Kb:7.3e-05:4.6e-06:4.1e+03:6.9e+03
chr15	88900000	89000000	Ppp6r2:-100Kb:7.3e-05:4.6e-06:4.1e+03:6.9e+03
chr15	88900000	89000000	Sbf1:-200Kb:0.0078:0.00093:2.4e+03:4.5e+03
chr15	89000000	89100000	1300018J18Rik:100Kb:1.4e-05:9.1e-07:4.1e+03:6.9e+03
chr15	89000000	89100000	1810021B22Rik:100Kb:1.4e-05:9.1e-07:4.1e+03:6.9e+03
chr15	89000000	89100000	Adm2:-100Kb:0.0097:0.0018:4.1e+03:6e+03
chr15	89000000	89100000	Hdac10:100Kb:1.4e-05:9.1e-07:4.1e+03:6.9e+03
chr15	89000000	89100000	Lmf2:-100Kb:0.0097:0.0018:4.1e+03:6e+03
chr15	89000000	89100000	Mapk11:100Kb:1.4e-05:9.1e-07:4.1e+03:6.9e+03
chr15	89000000	89100000	Mapk12:100Kb:1.4e-05:9.1e-07:4.1e+03:6.9e+03
chr15	89000000	89100000	Miox:-100Kb:0.0097:0.0018:4.1e+03:6e+03
chr15	89000000	89100000	Ncaph2:-100Kb:0.0097:0.0018:4.1e+03:6e+03
chr15	89000000	89100000	Sbf1:-100Kb:0.0097:0.0018:4.1e+03:6e+03
chr15	89000000	89100000	Trabd:100Kb:1.4e-05:9.1e-07:4.1e+03:6.9e+03
chr15	89000000	89100000	Tubgcp6:100Kb:1.4e-05:9.1e-07:4.1e+03:6.9e+03
chr15	89100000	89200000	1300018J18Rik:200Kb:0.0026:0.00033:2.4e+03:4.5e+03
chr15	89100000	89200000	1810021B22Rik:200Kb:0.0026:0.00033:2.4e+03:4.5e+03
chr15	89100000	89200000	Hdac10:200Kb:0.0026:0.00033:2.4e+03:4.5e+03
chr15	89100000	89200000	Mapk11:200Kb:0.0026:0.00033:2.4e+03:4.5e+03
chr15	89100000	89200000	Mapk12:200Kb:0.0026:0.00033:2.4e+03:4.5e+03
chr15	89100000	89200000	Trabd:200Kb:0.0026:0.00033:2.4e+03:4.5e+03
chr15	89100000	89200000	Tubgcp6:200Kb:0.0026:0.00033:2.4e+03:4.5e+03
chr15	89200000	89300000	Adm2:100Kb:0.0078:0.0006:4.1e+03:6.2e+03
chr15	89200000	89300000	Lmf2:100Kb:0.0078:0.0006:4.1e+03:6.2e+03
chr15	89200000	89300000	Miox:100Kb:0.0078:0.0006:4.1e+03:6.2e+03
chr15	89200000	89300000	Ncaph2:100Kb:0.0078:0.0006:4.1e+03:6.2e+03
chr15	89200000	89300000	Sbf1:100Kb:0.0078:0.0006:4.1e+03:6.2e+03
chr15	89400000	89500000	Alg10b:-600Kb:0.00081:0.0001:1.4e+03:4e+03
chr15	90000000	90100000	Rabl2:600Kb:0.0013:7e-05:1.4e+03:4e+03
chr15	90000000	90100000	Spn-ps:-700Kb:0.0001:5.3e-06:1.2e+03:3.8e+03
chr15	90600000	90700000	Alg10b:600Kb:0.00081:0.00016:1.4e+03:4e+03
chr15	90700000	90800000	Alg10b:700Kb:0.00081:0.00011:1.2e+03:3.8e+03
chr15	93000000	93100000	Pdzrn4:800Kb:4.3e-07:2.4e-08:1.1e+03:4.9e+03
chr15	93200000	93300000	D630010B17Rik:-800Kb:0.0013:0.00024:1.1e+03:3e+03
chr15	93300000	93400000	D630010B17Rik:-700Kb:0.0012:0.00015:1.2e+03:3.2e+03
chr15	93400000	93500000	D630010B17Rik:-600Kb:0.00046:2.8e-05:1.3e+03:3.5e+03
chr15	94000000	94100000	Prickle1:600Kb:0.004:0.00021:1.3e+03:3.5e+03
chr15	97400000	97500000	Amigo2:400Kb:0.0033:0.00018:1.8e+03:5.2e+03
chr15	97400000	97500000	Pced1b:400Kb:0.0033:0.00018:1.8e+03:5.2e+03
chr15	98400000	98500000	Ddn:-200Kb:8.6e-05:4.9e-06:2.8e+03:6.7e+03
chr15	98400000	98500000	Prkag1:-200Kb:8.6e-05:4.9e-06:2.8e+03:6.7e+03
chr15	98400000	98500000	Wnt10b:-200Kb:8.6e-05:4.9e-06:2.8e+03:6.7e+03
chr15	98400000	98500000	Wnt1:-200Kb:8.6e-05:4.9e-06:2.8e+03:6.7e+03
chr15	98600000	98700000	4930415O20Rik:200Kb:9.4e-05:4.9e-06:2.8e+03:6.7e+03
chr15	98600000	98700000	Adcy6:200Kb:9.4e-05:4.9e-06:2.8e+03:6.7e+03
chr15	98600000	98700000	Cacnb3:200Kb:9.4e-05:4.9e-06:2.8e+03:6.7e+03
chr15	98600000	98700000	Ddx23:200Kb:9.4e-05:4.9e-06:2.8e+03:6.7e+03
chr15	98700000	98800000	4930578M01Rik:-100Kb:0.006:0.00059:5.4e+03:8.3e+03
chr15	98700000	98800000	Prph:-100Kb:0.006:0.00059:5.4e+03:8.3e+03
chr15	98700000	98800000	Tuba1c:-100Kb:0.006:0.00059:5.4e+03:8.3e+03
chr15	98800000	98900000	1700120C14Rik:-200Kb:0.0096:0.00051:2.8e+03:5.7e+03
chr15	98800000	98900000	Kcnh3:-200Kb:0.0096:0.00051:2.8e+03:5.7e+03
chr15	98800000	98900000	Mcrs1:-200Kb:0.0096:0.00051:2.8e+03:5.7e+03
chr15	99000000	99100000	4930578M01Rik:200Kb:0.006:0.00068:2.8e+03:5.7e+03
chr15	99000000	99100000	Prph:200Kb:0.006:0.00068:2.8e+03:5.7e+03
chr15	99000000	99100000	Tuba1c:200Kb:0.006:0.00068:2.8e+03:5.7e+03
chr15	101100000	101200000	Krt18:-700Kb:0.00058:3.2e-05:1.2e+03:4.3e+03
chr15	101100000	101200000	Krt8:-700Kb:0.00058:3.2e-05:1.2e+03:4.3e+03
chr15	101800000	101900000	6030408B16Rik:700Kb:0.00016:9.4e-06:1.2e+03:4.3e+03
chr15	101800000	101900000	9430023L20Rik:700Kb:0.00016:9.4e-06:1.2e+03:4.3e+03
chr15	101800000	101900000	Mir1941:700Kb:0.00016:9.4e-06:1.2e+03:4.3e+03
chr16	3600000	3700000	Mefv:-100Kb:0.0041:0.00021:0:2.2e+03
chr16	3600000	3700000	Olfr161:100Kb:1.1e-12:5.8e-14:0:4.3e+03
chr16	3600000	3700000	Zfp263:-100Kb:0.0041:0.00021:0:2.2e+03
chr16	8400000	8500000	Carhsp1:-200Kb:1.5e-06:8e-08:2.5e+03:5e+03
chr16	8400000	8500000	Pmm2:-200Kb:1.5e-06:8e-08:2.5e+03:5e+03
chr16	8400000	8500000	Tmem186:-200Kb:1.5e-06:8e-08:2.5e+03:5e+03
chr16	8600000	8700000	Cldn26:200Kb:2.1e-07:1.2e-08:2.5e+03:5e+03
chr16	8600000	8700000	Mettl22:200Kb:2.1e-07:1.2e-08:2.5e+03:5e+03
chr16	12900000	13000000	Cpped1:1000Kb:0.0032:0.00023:8.1e+02:2.7e+03
chr16	12900000	13000000	Gm9961:1000Kb:0.0032:0.00023:8.1e+02:2.7e+03
chr16	12900000	13000000	Shisa9:1000Kb:0.0032:0.00023:8.1e+02:2.7e+03
chr16	15800000	15900000	2310008H04Rik:-300Kb:0.0058:0.00029:1.6e+03:3.1e+03
chr16	16100000	16200000	Cebpd:300Kb:0.004:0.00022:1.6e+03:3.1e+03
chr16	16100000	16200000	Mzt2:300Kb:0.004:0.00022:1.6e+03:3.1e+03
chr16	16300000	16400000	Fgd4:-200Kb:1.7e-06:1.9e-07:2.1e+03:4.2e+03
chr16	16400000	16500000	Fgd4:-100Kb:1.1e-06:6.2e-08:3.3e+03:5.5e+03
chr16	16500000	16600000	Dnm1l:200Kb:7.1e-06:4.5e-07:2.1e+03:4.2e+03
chr16	16500000	16600000	Yars2:200Kb:7.1e-06:4.5e-07:2.1e+03:4.2e+03
chr16	18000000	18100000	4933432I09Rik:-200Kb:1.9e-10:1.1e-11:2.5e+03:5.9e+03
chr16	18000000	18100000	Dgcr8:-200Kb:1.9e-10:1.1e-11:2.5e+03:5.9e+03
chr16	18000000	18100000	Mir1306:-200Kb:1.9e-10:1.1e-11:2.5e+03:5.9e+03
chr16	18000000	18100000	Ranbp1:-200Kb:1.9e-10:1.1e-11:2.5e+03:5.9e+03
chr16	18000000	18100000	Trmt2a:-200Kb:1.9e-10:1.1e-11:2.5e+03:5.9e+03
chr16	18000000	18100000	Zdhhc8:-200Kb:1.9e-10:1.1e-11:2.5e+03:5.9e+03
chr16	18100000	18200000	4933432I09Rik:-100Kb:9.5e-08:1e-08:4.3e+03:7.2e+03
chr16	18100000	18200000	Dgcr8:-100Kb:9.5e-08:1e-08:4.3e+03:7.2e+03
chr16	18100000	18200000	Mir1306:-100Kb:9.5e-08:1e-08:4.3e+03:7.2e+03
chr16	18100000	18200000	Ranbp1:-100Kb:9.5e-08:1e-08:4.3e+03:7.2e+03
chr16	18100000	18200000	Trmt2a:-100Kb:9.5e-08:1e-08:4.3e+03:7.2e+03
chr16	18100000	18200000	Zdhhc8:-100Kb:9.5e-08:1e-08:4.3e+03:7.2e+03
chr16	18200000	18300000	Dgcr6:200Kb:1.4e-10:7.1e-12:2.5e+03:5.9e+03
chr16	18200000	18300000	Prodh:200Kb:1.4e-10:7.1e-12:2.5e+03:5.9e+03
chr16	18200000	18300000	Rtn4r:100Kb:3e-07:1.6e-08:4.3e+03:7.2e+03
chr16	18900000	19000000	2510002D24Rik:100Kb:1e-05:5.2e-07:1.8e+03:4.3e+03
chr16	18900000	19000000	Cdc45:100Kb:1e-05:5.2e-07:1.8e+03:4.3e+03
chr16	18900000	19000000	Hira:100Kb:1e-05:5.2e-07:1.8e+03:4.3e+03
chr16	18900000	19000000	Mrpl40:100Kb:1e-05:5.2e-07:1.8e+03:4.3e+03
chr16	18900000	19000000	Ufd1l:100Kb:1e-05:5.2e-07:1.8e+03:4.3e+03
chr16	20200000	20300000	Cyp2ab1:-100Kb:0.0056:0.00066:3e+03:4.9e+03
chr16	20200000	20300000	Parl:-100Kb:0.0056:0.00066:3e+03:4.9e+03
chr16	20300000	20400000	Map6d1:100Kb:0.0041:0.00023:3e+03:4.9e+03
chr16	20400000	20500000	Cyp2ab1:100Kb:0.0056:0.00062:3e+03:4.9e+03
chr16	20400000	20500000	Parl:100Kb:0.0056:0.00062:3e+03:4.9e+03
chr16	20500000	20600000	Alg3:-100Kb:0.007:0.00036:4e+03:6.2e+03
chr16	20500000	20600000	Camk2n2:-100Kb:0.007:0.00036:4e+03:6.2e+03
chr16	20500000	20600000	Ece2:-100Kb:0.007:0.00036:4e+03:6.2e+03
chr16	20500000	20600000	Eif4g1:-100Kb:0.007:0.00036:4e+03:6.2e+03
chr16	20500000	20600000	Fam131a:-100Kb:0.007:0.00036:4e+03:6.2e+03
chr16	20500000	20600000	Mir1224:-100Kb:0.007:0.00036:4e+03:6.2e+03
chr16	20500000	20600000	Psmd2:-100Kb:0.007:0.00036:4e+03:6.2e+03
chr16	20500000	20600000	Snord66:-100Kb:0.007:0.00036:4e+03:6.2e+03
chr16	20600000	20700000	Abcf3:100Kb:0.005:0.00025:4e+03:6.2e+03
chr16	20600000	20700000	Ap2m1:100Kb:0.005:0.00025:4e+03:6.2e+03
chr16	20600000	20700000	Dvl3:100Kb:0.005:0.00025:4e+03:6.2e+03
chr16	20600000	20700000	Gm15760:100Kb:0.005:0.00025:4e+03:6.2e+03
chr16	20600000	20700000	Vwa5b2:100Kb:0.005:0.00025:4e+03:6.2e+03
chr16	21300000	21400000	Ephb3:100Kb:9e-05:4.6e-06:4e+03:7e+03
chr16	21300000	21400000	Gm16863:100Kb:9e-05:4.6e-06:4e+03:7e+03
chr16	21500000	21600000	1300002E11Rik:-200Kb:0.0018:0.0001:2.5e+03:4.8e+03
chr16	21500000	21600000	Ehhadh:-200Kb:0.0018:0.0001:2.5e+03:4.8e+03
chr16	21800000	21900000	Senp2:-200Kb:0.0049:0.00026:2.5e+03:4.7e+03
chr16	22000000	22100000	Map3k13:200Kb:0.005:0.00026:2.5e+03:4.7e+03
chr16	26000000	26100000	Leprel1:-100Kb:0.00024:1.3e-05:3.7e+03:5.8e+03
chr16	26200000	26300000	Il1rap:-300Kb:0.0044:0.00026:1.9e+03:3.8e+03
chr16	26200000	26300000	Tmem207:-300Kb:0.0044:0.00026:1.9e+03:3.8e+03
chr16	28800000	28900000	Atp13a4:-700Kb:0.0053:0.00032:1.4e+03:3.9e+03
chr16	28800000	28900000	Opa1:-700Kb:0.0053:0.00032:1.4e+03:3.9e+03
chr16	29700000	29800000	Cpn2:-500Kb:0.0053:0.0003:1.5e+03:3.8e+03
chr16	29700000	29800000	Lrrc15:-500Kb:0.0053:0.0003:1.5e+03:3.8e+03
chr16	33200000	33300000	Muc13:-500Kb:0.00037:2.4e-05:1.4e+03:3.6e+03
chr16	33300000	33400000	Muc13:-400Kb:0.00066:8.5e-05:1.6e+03:3.7e+03
chr16	33700000	33800000	1700007L15Rik:400Kb:7e-05:3.8e-06:1.6e+03:3.7e+03
chr16	33700000	33800000	Snx4:500Kb:2.1e-05:1.1e-06:1.4e+03:3.6e+03
chr16	33700000	33800000	Zfp148:400Kb:7e-05:3.8e-06:1.6e+03:3.7e+03
chr16	34200000	34300000	Ccdc14:-400Kb:0.0023:0.00013:1.6e+03:3.7e+03
chr16	34200000	34300000	Mylk:-500Kb:0.0075:0.00085:1.4e+03:3.2e+03
chr16	34200000	34300000	Ropn1:-400Kb:0.0023:0.00013:1.6e+03:3.7e+03
chr16	34800000	34900000	Mylk:100Kb:0.0037:0.00021:4.1e+03:6.1e+03
chr16	36200000	36300000	BC100530:-100Kb:3.4e-09:1.7e-10:4.1e+03:1.1e+04
chr16	36200000	36300000	BC117090:-100Kb:3.4e-09:1.7e-10:4.1e+03:1.1e+04
chr16	36300000	36400000	2010005H15Rik:100Kb:4.1e-09:2.1e-10:4.1e+03:1.1e+04
chr16	36300000	36400000	Gm5416:100Kb:4.1e-09:2.1e-10:4.1e+03:1.1e+04
chr16	36300000	36400000	Stfa1:100Kb:4.1e-09:2.1e-10:4.1e+03:1.1e+04
chr16	44100000	44200000	Sidt1:-200Kb:0.0008:4.1e-05:1e+03:2.9e+03
chr16	44100000	44200000	Spice1:-200Kb:0.0008:4.1e-05:1e+03:2.9e+03
chr16	44100000	44200000	Wdr52:-200Kb:0.0008:4.1e-05:1e+03:2.9e+03
chr16	44300000	44400000	Atp6v1a:200Kb:0.00071:3.9e-05:1e+03:2.9e+03
chr16	44300000	44400000	Gm608:200Kb:0.00071:3.9e-05:1e+03:2.9e+03
chr16	44300000	44400000	Naa50:200Kb:0.00071:3.9e-05:1e+03:2.9e+03
chr16	44600000	44700000	Boc:100Kb:0.0053:0.00027:3.9e+03:5.6e+03
chr16	44600000	44700000	Mir3081:100Kb:0.0053:0.00027:3.9e+03:5.6e+03
chr16	45000000	45100000	BC027231:300Kb:0.0066:0.00036:1.8e+03:3.6e+03
chr16	45000000	45100000	Cd200r1:300Kb:0.0066:0.00036:1.8e+03:3.6e+03
chr16	45000000	45100000	Gtpbp8:300Kb:0.0066:0.00036:1.8e+03:3.6e+03
chr16	51300000	51400000	Cblb:-700Kb:0.0034:0.0002:1.4e+03:3e+03
chr16	52300000	52400000	Alcam:-100Kb:0.0025:0.00023:2.1e+03:3.5e+03
chr16	53200000	53300000	Alcam:800Kb:0.0025:0.0003:1e+03:2.5e+03
chr16	55500000	55600000	Nfkbiz:-300Kb:0.00058:2.9e-05:1.7e+03:3.6e+03
chr16	55500000	55600000	Nxpe3:-300Kb:0.00058:2.9e-05:1.7e+03:3.6e+03
chr16	55900000	56000000	Pcnp:-100Kb:0.00033:1.9e-05:3.9e+03:6e+03
chr16	55900000	56000000	Senp7:-100Kb:0.00033:1.9e-05:3.9e+03:6e+03
chr16	55900000	56000000	Trmt10c:-100Kb:0.00033:1.9e-05:3.9e+03:6e+03
chr16	56000000	56100000	2310061J03Rik:100Kb:0.00018:1e-05:3.9e+03:6e+03
chr16	56000000	56100000	Cep97:100Kb:0.00018:1e-05:3.9e+03:6e+03
chr16	56000000	56100000	Rpl24:100Kb:0.00018:1e-05:3.9e+03:6e+03
chr16	56000000	56100000	Zbtb11:100Kb:0.00018:1e-05:3.9e+03:6e+03
chr16	57600000	57700000	Cpox:-1000Kb:0.0033:0.00017:6.2e+02:2.8e+03
chr16	57600000	57700000	E330017A01Rik:-1000Kb:0.0033:0.00017:6.2e+02:2.8e+03
chr16	57600000	57700000	Gm813:-1000Kb:0.0033:0.00017:6.2e+02:2.8e+03
chr16	58600000	58700000	Cmss1:1000Kb:0.0015:0.0001:6.2e+02:2.8e+03
chr16	59400000	59500000	Crybg3:-100Kb:0.0011:5.7e-05:2.8e+03:5e+03
chr16	59500000	59600000	1700022E09Rik:100Kb:0.00085:4.3e-05:2.8e+03:5e+03
chr16	59500000	59600000	Gabrr3:100Kb:0.00085:4.3e-05:2.8e+03:5e+03
chr16	59500000	59600000	Mina:100Kb:0.00085:4.3e-05:2.8e+03:5e+03
chr16	60700000	60800000	Epha6:100Kb:0.0037:0.00019:2.8e+03:4.6e+03
chr16	64800000	64900000	Chmp2b:-700Kb:0.0046:0.00024:1.1e+03:2.9e+03
chr16	64800000	64900000	Pou1f1:-700Kb:0.0046:0.00024:1.1e+03:2.9e+03
chr16	65200000	65300000	Htr1f:100Kb:0.0028:0.00015:3.2e+03:5.1e+03
chr16	65500000	65600000	Cggbp1:700Kb:0.0069:0.00037:1.1e+03:2.9e+03
chr16	72000000	72100000	4930567J20Rik:800Kb:0.00083:5.5e-05:6.6e+02:2.8e+03
chr16	72100000	72200000	4930567J20Rik:900Kb:0.0053:0.0011:5.8e+02:2.3e+03
chr16	72200000	72300000	4930567J20Rik:1000Kb:0.0053:0.00084:5.2e+02:2.2e+03
chr16	72900000	73000000	Robo1:300Kb:5.2e-09:3.1e-10:1.9e+03:5.2e+03
chr16	81300000	81400000	Ncam2:100Kb:0.00078:4.3e-05:2.5e+03:4e+03
chr16	89800000	89900000	Gm10789:-300Kb:1e-06:5.7e-08:2e+03:5.7e+03
chr16	90300000	90400000	Mis18a:-400Kb:0.0039:0.0002:1.7e+03:4.3e+03
chr16	90300000	90400000	Mrap:-400Kb:0.0039:0.0002:1.7e+03:4.3e+03
chr16	90400000	90500000	Hunk:100Kb:0.0016:0.0002:4.2e+03:6.8e+03
chr16	90700000	90800000	Hunk:400Kb:0.0016:0.00013:1.7e+03:4.3e+03
chr16	91800000	91900000	Cryzl1:100Kb:0.0033:0.00017:4e+03:6.2e+03
chr16	91800000	91900000	Itsn1:100Kb:0.0033:0.00017:4e+03:6.2e+03
chr16	91900000	92000000	Mrps6:-100Kb:3.2e-05:1.7e-06:4e+03:6.9e+03
chr16	91900000	92000000	Slc5a3:-100Kb:3.2e-05:1.7e-06:4e+03:6.9e+03
chr16	92000000	92100000	Atp5o:100Kb:2e-05:1.2e-06:4e+03:6.9e+03
chr16	92200000	92300000	Atp5o:300Kb:0.003:0.00037:2.1e+03:4.2e+03
chr16	94100000	94200000	Cldn14:100Kb:0.0045:0.00081:4e+03:7e+03
chr16	94100000	94200000	Sim2:100Kb:0.0045:0.00081:4e+03:7e+03
chr16	94300000	94400000	Cldn14:300Kb:0.00089:0.00011:2.1e+03:5.7e+03
chr16	94300000	94400000	Sim2:300Kb:0.00089:0.00011:2.1e+03:5.7e+03
chr16	94400000	94500000	Cldn14:400Kb:0.00012:6.9e-06:1.8e+03:6e+03
chr16	94400000	94500000	Sim2:400Kb:0.00012:6.9e-06:1.8e+03:6e+03
chr16	96800000	96900000	Itgb2l:200Kb:0.0046:0.00024:2.6e+03:5e+03
chr16	96800000	96900000	Pcp4:200Kb:0.0046:0.00024:2.6e+03:5e+03
chr17	3700000	3800000	Nox3:100Kb:0.0027:0.00014:4.2e+03:5.9e+03
chr17	5700000	5800000	Gm8363:300Kb:0.0006:3.2e-05:2e+03:4.5e+03
chr17	5700000	5800000	Ldhal6b:300Kb:0.0006:3.2e-05:2e+03:4.5e+03
chr17	5700000	5800000	Tmem242:300Kb:0.0006:3.2e-05:2e+03:4.5e+03
chr17	5700000	5800000	Zdhhc14:300Kb:0.0006:3.2e-05:2e+03:4.5e+03
chr17	6500000	6600000	Dynlt1a:200Kb:0:0:2.6e+03:1.8e+04
chr17	6500000	6600000	Rnaset2b:-600Kb:6.7e-05:3.7e-06:1.7e+02:7e+03
chr17	6500000	6600000	Rsph3b:-600Kb:6.7e-05:3.7e-06:1.7e+02:7e+03
chr17	6500000	6600000	Tagap1:-600Kb:6.7e-05:3.7e-06:1.7e+02:7e+03
chr17	7200000	7300000	Rnaset2b:100Kb:0.0088:0.00096:3e+03:7.8e+03
chr17	7200000	7300000	Rsph3b:100Kb:0.0088:0.00096:3e+03:7.8e+03
chr17	7200000	7300000	Tagap1:100Kb:0.0088:0.00096:3e+03:7.8e+03
chr17	7600000	7700000	Fndc1:-300Kb:0.0032:0.00017:1.3e+03:5.5e+03
chr17	13600000	13700000	Gm10512:300Kb:0:0:2.3e+03:1.3e+04
chr17	13600000	13700000	Unc93a:300Kb:0:0:2.3e+03:1.3e+04
chr17	14100000	14200000	Tcp10c:600Kb:0.0019:0.00011:1.2e+03:5.3e+03
chr17	15100000	15200000	Dll1:-400Kb:9.6e-05:1.2e-05:1.5e+03:4.3e+03
chr17	15100000	15200000	Fam120b:-400Kb:9.6e-05:1.2e-05:1.5e+03:4.3e+03
chr17	15100000	15200000	Pdcd2:-500Kb:3.6e-05:2e-06:1.3e+03:4.4e+03
chr17	15100000	15200000	Psmb1:-500Kb:3.6e-05:2e-06:1.3e+03:4.4e+03
chr17	15100000	15200000	Tbp:-500Kb:3.6e-05:2e-06:1.3e+03:4.4e+03
chr17	15200000	15300000	Dll1:-300Kb:3.7e-05:2.2e-06:1.8e+03:4.9e+03
chr17	15200000	15300000	Fam120b:-300Kb:3.7e-05:2.2e-06:1.8e+03:4.9e+03
chr17	15500000	15600000	2210404J11Rik:400Kb:0.00065:7.6e-05:1.5e+03:4.3e+03
chr17	15500000	15600000	9030025P20Rik:400Kb:0.00065:7.6e-05:1.5e+03:4.3e+03
chr17	15500000	15600000	Gm3417:400Kb:0.00065:7.6e-05:1.5e+03:4.3e+03
chr17	15500000	15600000	Gm3435:400Kb:0.00065:7.6e-05:1.5e+03:4.3e+03
chr17	15500000	15600000	Gm3448:400Kb:0.00065:7.6e-05:1.5e+03:4.3e+03
chr17	15500000	15600000	Tcte3:400Kb:0.00065:7.6e-05:1.5e+03:4.3e+03
chr17	15600000	15700000	2210404J11Rik:500Kb:0.00024:1.4e-05:1.3e+03:4.4e+03
chr17	15600000	15700000	9030025P20Rik:500Kb:0.00024:1.4e-05:1.3e+03:4.4e+03
chr17	15600000	15700000	Gm3417:500Kb:0.00024:1.4e-05:1.3e+03:4.4e+03
chr17	15600000	15700000	Gm3435:500Kb:0.00024:1.4e-05:1.3e+03:4.4e+03
chr17	15600000	15700000	Gm3448:500Kb:0.00024:1.4e-05:1.3e+03:4.4e+03
chr17	15600000	15700000	Tcte3:500Kb:0.00024:1.4e-05:1.3e+03:4.4e+03
chr17	17500000	17600000	Lnpep:-200Kb:3.2e-06:1.6e-07:2.4e+03:6.5e+03
chr17	17700000	17800000	Lix1:200Kb:3.9e-06:2e-07:2.4e+03:6.5e+03
chr17	17700000	17800000	Riok2:200Kb:3.9e-06:2e-07:2.4e+03:6.5e+03
chr17	18800000	18900000	Vmn2r97:-200Kb:0.0016:8.9e-05:2.2e+03:6.2e+03
chr17	18900000	19000000	Vmn2r96:200Kb:0:0:2.2e+03:1.2e+04
chr17	19100000	19200000	Vmn2r97:100Kb:0.006:0.00065:3.9e+03:7.3e+03
chr17	19800000	19900000	Vmn2r103:-100Kb:0.0013:7.4e-05:3.9e+03:5.9e+03
chr17	22200000	22300000	Gm4944:-100Kb:0.00017:1.9e-05:4.9e+03:1e+04
chr17	22200000	22300000	Zfp947:-100Kb:0.00017:1.9e-05:4.9e+03:1e+04
chr17	22300000	22400000	Zfp758:-100Kb:0:0:4.9e+03:1.8e+04
chr17	22300000	22400000	Zfp944:-100Kb:0:0:4.9e+03:1.8e+04
chr17	22400000	22500000	Gm4944:100Kb:0:0:4.9e+03:1.8e+04
chr17	22400000	22500000	Zfp947:100Kb:0:0:4.9e+03:1.8e+04
chr17	23400000	23500000	Vmn2r116:-100Kb:0.0017:8.6e-05:4.9e+03:9.3e+03
chr17	23400000	23500000	Vmn2r117:-200Kb:0.0039:0.0002:2.4e+03:6.6e+03
chr17	23500000	23600000	Vmn2r114:100Kb:0.00093:4.9e-05:4.9e+03:9.3e+03
chr17	23500000	23600000	Vmn2r115:100Kb:0.00093:4.9e-05:4.9e+03:9.3e+03
chr17	23600000	23700000	Vmn2r114:200Kb:0.0013:0.00014:2.4e+03:6.6e+03
chr17	23600000	23700000	Vmn2r115:200Kb:0.0013:0.00014:2.4e+03:6.6e+03
chr17	24200000	24300000	D330041H03Rik:-300Kb:3.4e-05:2.1e-06:3.7e+02:4e+03
chr17	24200000	24300000	Dnase1l2:-300Kb:3.4e-05:2.1e-06:3.7e+02:4e+03
chr17	24200000	24300000	E4f1:-300Kb:3.4e-05:2.1e-06:3.7e+02:4e+03
chr17	24200000	24300000	Eci1:-300Kb:3.4e-05:2.1e-06:3.7e+02:4e+03
chr17	24200000	24300000	Rnps1:-300Kb:3.4e-05:2.1e-06:3.7e+02:4e+03
chr17	24300000	24400000	D330041H03Rik:-200Kb:0.0052:0.0013:2.1e+03:4.6e+03
chr17	24300000	24400000	Dnase1l2:-200Kb:0.0052:0.0013:2.1e+03:4.6e+03
chr17	24300000	24400000	E4f1:-200Kb:0.0052:0.0013:2.1e+03:4.6e+03
chr17	24300000	24400000	Eci1:-200Kb:0.0052:0.0013:2.1e+03:4.6e+03
chr17	24300000	24400000	Rnps1:-200Kb:0.0052:0.0013:2.1e+03:4.6e+03
chr17	24500000	24600000	2610019E17Rik:-100Kb:0.0025:0.00029:9.8e+02:3.6e+03
chr17	24500000	24600000	Bricd5:-100Kb:0.0025:0.00029:9.8e+02:3.6e+03
chr17	24500000	24600000	Caskin1:-100Kb:0.0025:0.00029:9.8e+02:3.6e+03
chr17	24500000	24600000	Kctd5:300Kb:0.0015:7.6e-05:3.7e+02:4e+03
chr17	24500000	24600000	Mlst8:-100Kb:0.0025:0.00029:9.8e+02:3.6e+03
chr17	24500000	24600000	Npw:-200Kb:0.0013:0.00015:5.3e+02:3.2e+03
chr17	24500000	24600000	Nthl1:-200Kb:0.0013:0.00015:5.3e+02:3.2e+03
chr17	24500000	24600000	Pdpk1:300Kb:0.0015:7.6e-05:3.7e+02:4e+03
chr17	24500000	24600000	Pgp:-100Kb:0.0025:0.00029:9.8e+02:3.6e+03
chr17	24500000	24600000	Pkd1:-100Kb:0.0025:0.00029:9.8e+02:3.6e+03
chr17	24500000	24600000	Rab26:-100Kb:0.0025:0.00029:9.8e+02:3.6e+03
chr17	24500000	24600000	Slc9a3r2:-200Kb:0.0013:0.00015:5.3e+02:3.2e+03
chr17	24500000	24600000	Traf7:-100Kb:0.0025:0.00029:9.8e+02:3.6e+03
chr17	24500000	24600000	Tsc2:-200Kb:0.0013:0.00015:5.3e+02:3.2e+03
chr17	24600000	24700000	D330041H03Rik:100Kb:0.003:0.00054:9.8e+02:3.6e+03
chr17	24600000	24700000	Dnase1l2:100Kb:0.003:0.00054:9.8e+02:3.6e+03
chr17	24600000	24700000	E4f1:100Kb:0.003:0.00054:9.8e+02:3.6e+03
chr17	24600000	24700000	Eci1:100Kb:0.003:0.00054:9.8e+02:3.6e+03
chr17	24600000	24700000	Npw:-100Kb:5.8e-05:3.3e-06:4.7e+03:7.9e+03
chr17	24600000	24700000	Nthl1:-100Kb:5.8e-05:3.3e-06:4.7e+03:7.9e+03
chr17	24600000	24700000	Rnps1:100Kb:0.003:0.00054:9.8e+02:3.6e+03
chr17	24600000	24700000	Slc9a3r2:-100Kb:5.8e-05:3.3e-06:4.7e+03:7.9e+03
chr17	24600000	24700000	Tsc2:-100Kb:5.8e-05:3.3e-06:4.7e+03:7.9e+03
chr17	24700000	24800000	2610019E17Rik:100Kb:0.00014:7.8e-06:4.7e+03:7.9e+03
chr17	24700000	24800000	Bricd5:100Kb:0.00014:7.8e-06:4.7e+03:7.9e+03
chr17	24700000	24800000	Caskin1:100Kb:0.00014:7.8e-06:4.7e+03:7.9e+03
chr17	24700000	24800000	D330041H03Rik:200Kb:0.003:0.0005:5.3e+02:3.2e+03
chr17	24700000	24800000	Dnase1l2:200Kb:0.003:0.0005:5.3e+02:3.2e+03
chr17	24700000	24800000	E4f1:200Kb:0.003:0.0005:5.3e+02:3.2e+03
chr17	24700000	24800000	Eci1:200Kb:0.003:0.0005:5.3e+02:3.2e+03
chr17	24700000	24800000	Mlst8:100Kb:0.00014:7.8e-06:4.7e+03:7.9e+03
chr17	24700000	24800000	Pgp:100Kb:0.00014:7.8e-06:4.7e+03:7.9e+03
chr17	24700000	24800000	Pkd1:100Kb:0.00014:7.8e-06:4.7e+03:7.9e+03
chr17	24700000	24800000	Rab26:100Kb:0.00014:7.8e-06:4.7e+03:7.9e+03
chr17	24700000	24800000	Rnps1:200Kb:0.003:0.0005:5.3e+02:3.2e+03
chr17	24700000	24800000	Traf7:100Kb:0.00014:7.8e-06:4.7e+03:7.9e+03
chr17	27500000	27600000	Ip6k3:200Kb:0.00074:3.9e-05:3e+03:5.4e+03
chr17	27500000	27600000	Lemd2:200Kb:0.00074:3.9e-05:3e+03:5.4e+03
chr17	28300000	28400000	1810013A23Rik:-100Kb:0.0016:8.4e-05:5.2e+03:7.2e+03
chr17	28300000	28400000	Fance:-100Kb:0.0016:8.4e-05:5.2e+03:7.2e+03
chr17	28300000	28400000	Rpl10a:-100Kb:0.0016:8.4e-05:5.2e+03:7.2e+03
chr17	28300000	28400000	Tead3:-100Kb:0.0016:8.4e-05:5.2e+03:7.2e+03
chr17	28400000	28500000	Def6:100Kb:0.0042:0.00023:5.2e+03:7.2e+03
chr17	28400000	28500000	Ppard:100Kb:0.0042:0.00023:5.2e+03:7.2e+03
chr17	28400000	28500000	Zfp523:100Kb:0.0042:0.00023:5.2e+03:7.2e+03
chr17	29100000	29200000	Cpne5:-200Kb:0.0034:0.00018:3e+03:5.1e+03
chr17	29300000	29400000	Srsf3:200Kb:0.0013:7.3e-05:3e+03:5.1e+03
chr17	29300000	29400000	Stk38:200Kb:0.0013:7.3e-05:3e+03:5.1e+03
chr17	29900000	30000000	Ccdc167:100Kb:0.0075:0.00045:4.6e+03:6.7e+03
chr17	30200000	30300000	Zfand3:100Kb:0.0009:4.9e-05:4.6e+03:7.1e+03
chr17	31800000	31900000	Sik1:-100Kb:0.0013:6.6e-05:4.6e+03:6.6e+03
chr17	31900000	32000000	Cryaa:100Kb:0.0014:7.7e-05:4.6e+03:6.6e+03
chr17	33800000	33900000	B3galt4:-200Kb:7e-06:3.9e-07:6.6e+02:3.2e+03
chr17	33800000	33900000	BC033916:-200Kb:7e-06:3.9e-07:6.6e+02:3.2e+03
chr17	33800000	33900000	BC051226:-200Kb:7e-06:3.9e-07:6.6e+02:3.2e+03
chr17	33800000	33900000	Daxx:-200Kb:7e-06:3.9e-07:6.6e+02:3.2e+03
chr17	33800000	33900000	H2-Ke2:-200Kb:7e-06:3.9e-07:6.6e+02:3.2e+03
chr17	33800000	33900000	Kifc1:-200Kb:7e-06:3.9e-07:6.6e+02:3.2e+03
chr17	33800000	33900000	Rgl2:-200Kb:7e-06:3.9e-07:6.6e+02:3.2e+03
chr17	33800000	33900000	Rps18:-200Kb:7e-06:3.9e-07:6.6e+02:3.2e+03
chr17	33800000	33900000	Tapbp:-200Kb:7e-06:3.9e-07:6.6e+02:3.2e+03
chr17	33800000	33900000	Vps52:-200Kb:7e-06:3.9e-07:6.6e+02:3.2e+03
chr17	33800000	33900000	Wdr46:-200Kb:7e-06:3.9e-07:6.6e+02:3.2e+03
chr17	33800000	33900000	Zbtb22:-200Kb:7e-06:3.9e-07:6.6e+02:3.2e+03
chr17	33900000	34000000	B3galt4:-100Kb:0.00041:4.6e-05:1.2e+03:3.2e+03
chr17	33900000	34000000	BC033916:-100Kb:0.00041:4.6e-05:1.2e+03:3.2e+03
chr17	33900000	34000000	BC051226:-100Kb:0.00041:4.6e-05:1.2e+03:3.2e+03
chr17	33900000	34000000	Daxx:-100Kb:0.00041:4.6e-05:1.2e+03:3.2e+03
chr17	33900000	34000000	H2-Ke2:-100Kb:0.00041:4.6e-05:1.2e+03:3.2e+03
chr17	33900000	34000000	Kifc1:-100Kb:0.00041:4.6e-05:1.2e+03:3.2e+03
chr17	33900000	34000000	Rgl2:-100Kb:0.00041:4.6e-05:1.2e+03:3.2e+03
chr17	33900000	34000000	Rps18:-100Kb:0.00041:4.6e-05:1.2e+03:3.2e+03
chr17	33900000	34000000	Tapbp:-100Kb:0.00041:4.6e-05:1.2e+03:3.2e+03
chr17	33900000	34000000	Vps52:-100Kb:0.00041:4.6e-05:1.2e+03:3.2e+03
chr17	33900000	34000000	Wdr46:-100Kb:0.00041:4.6e-05:1.2e+03:3.2e+03
chr17	33900000	34000000	Zbtb22:-100Kb:0.00041:4.6e-05:1.2e+03:3.2e+03
chr17	34000000	34100000	Angptl4:100Kb:0.0011:5.8e-05:1.2e+03:3.2e+03
chr17	34000000	34100000	Cd320:100Kb:0.0011:5.8e-05:1.2e+03:3.2e+03
chr17	34000000	34100000	Hnrnpm:200Kb:6.2e-06:3.5e-07:6.6e+02:3.2e+03
chr17	34000000	34100000	Kank3:100Kb:0.0011:5.8e-05:1.2e+03:3.2e+03
chr17	34000000	34100000	March2:200Kb:6.2e-06:3.5e-07:6.6e+02:3.2e+03
chr17	34000000	34100000	Ndufa7:100Kb:0.0011:5.8e-05:1.2e+03:3.2e+03
chr17	34000000	34100000	Rab11b:200Kb:6.2e-06:3.5e-07:6.6e+02:3.2e+03
chr17	34000000	34100000	Rps28:100Kb:0.0011:5.8e-05:1.2e+03:3.2e+03
chr17	35100000	35200000	AU023871:-100Kb:5.1e-05:2.9e-06:4.7e+03:8.8e+03
chr17	35100000	35200000	Abhd16a:-100Kb:5.1e-05:2.9e-06:4.7e+03:8.8e+03
chr17	35100000	35200000	Apom:-100Kb:5.1e-05:2.9e-06:4.7e+03:8.8e+03
chr17	35100000	35200000	Bag6:-100Kb:5.1e-05:2.9e-06:4.7e+03:8.8e+03
chr17	35100000	35200000	Csnk2b:-100Kb:5.1e-05:2.9e-06:4.7e+03:8.8e+03
chr17	35100000	35200000	D17H6S53E:-100Kb:5.1e-05:2.9e-06:4.7e+03:8.8e+03
chr17	35100000	35200000	G6b:-100Kb:5.1e-05:2.9e-06:4.7e+03:8.8e+03
chr17	35100000	35200000	Gpank1:-100Kb:5.1e-05:2.9e-06:4.7e+03:8.8e+03
chr17	35100000	35200000	Ly6g5b:-100Kb:5.1e-05:2.9e-06:4.7e+03:8.8e+03
chr17	35100000	35200000	Ly6g5c:-100Kb:5.1e-05:2.9e-06:4.7e+03:8.8e+03
chr17	35100000	35200000	Ly6g6c:-100Kb:5.1e-05:2.9e-06:4.7e+03:8.8e+03
chr17	35100000	35200000	Ly6g6d:-100Kb:5.1e-05:2.9e-06:4.7e+03:8.8e+03
chr17	35100000	35200000	Ly6g6e:-100Kb:5.1e-05:2.9e-06:4.7e+03:8.8e+03
chr17	35100000	35200000	Ly6g6f:-100Kb:5.1e-05:2.9e-06:4.7e+03:8.8e+03
chr17	35200000	35300000	Clic1:100Kb:1.6e-07:8.3e-09:4.7e+03:8.8e+03
chr17	35200000	35300000	Ddah2:100Kb:1.6e-07:8.3e-09:4.7e+03:8.8e+03
chr17	35200000	35300000	Hspa1a:100Kb:1.6e-07:8.3e-09:4.7e+03:8.8e+03
chr17	35200000	35300000	Hspa1l:100Kb:1.6e-07:8.3e-09:4.7e+03:8.8e+03
chr17	35200000	35300000	Lsm2:100Kb:1.6e-07:8.3e-09:4.7e+03:8.8e+03
chr17	35200000	35300000	Msh5:100Kb:1.6e-07:8.3e-09:4.7e+03:8.8e+03
chr17	35200000	35300000	Sapcd1:100Kb:1.6e-07:8.3e-09:4.7e+03:8.8e+03
chr17	35200000	35300000	Vars:100Kb:1.6e-07:8.3e-09:4.7e+03:8.8e+03
chr17	35200000	35300000	Vwa7:100Kb:1.6e-07:8.3e-09:4.7e+03:8.8e+03
chr17	35300000	35400000	Clic1:200Kb:8.1e-06:8.6e-07:2.7e+03:6.1e+03
chr17	35300000	35400000	Ddah2:200Kb:8.1e-06:8.6e-07:2.7e+03:6.1e+03
chr17	35300000	35400000	Hspa1a:200Kb:8.1e-06:8.6e-07:2.7e+03:6.1e+03
chr17	35300000	35400000	Hspa1l:200Kb:8.1e-06:8.6e-07:2.7e+03:6.1e+03
chr17	35300000	35400000	Lsm2:200Kb:8.1e-06:8.6e-07:2.7e+03:6.1e+03
chr17	35300000	35400000	Msh5:200Kb:8.1e-06:8.6e-07:2.7e+03:6.1e+03
chr17	35300000	35400000	Sapcd1:200Kb:8.1e-06:8.6e-07:2.7e+03:6.1e+03
chr17	35300000	35400000	Vars:200Kb:8.1e-06:8.6e-07:2.7e+03:6.1e+03
chr17	35300000	35400000	Vwa7:200Kb:8.1e-06:8.6e-07:2.7e+03:6.1e+03
chr17	36100000	36200000	2410017I17Rik:-100Kb:7.5e-05:8.4e-06:4.5e+03:1.2e+04
chr17	36100000	36200000	C920025E04Rik:-100Kb:7.5e-05:8.4e-06:4.5e+03:1.2e+04
chr17	36100000	36200000	Gm7030:-100Kb:7.5e-05:8.4e-06:4.5e+03:1.2e+04
chr17	36100000	36200000	H2-Bl:-100Kb:7.5e-05:8.4e-06:4.5e+03:1.2e+04
chr17	36100000	36200000	H2-T10:-100Kb:7.5e-05:8.4e-06:4.5e+03:1.2e+04
chr17	36200000	36300000	A930015D03Rik:100Kb:0.00027:1.3e-05:4.5e+03:1.2e+04
chr17	36200000	36300000	Abcf1:100Kb:0.00027:1.3e-05:4.5e+03:1.2e+04
chr17	36200000	36300000	Gm11127:100Kb:0.00027:1.3e-05:4.5e+03:1.2e+04
chr17	36200000	36300000	Gm6034:100Kb:0.00027:1.3e-05:4.5e+03:1.2e+04
chr17	36200000	36300000	Gm6623:-100Kb:1.6e-06:7.9e-08:4.5e+03:1.3e+04
chr17	36200000	36300000	Gm8909:-100Kb:1.6e-06:7.9e-08:4.5e+03:1.3e+04
chr17	36200000	36300000	Gnl1:100Kb:0.00027:1.3e-05:4.5e+03:1.2e+04
chr17	36200000	36300000	H2-T22:100Kb:0.00027:1.3e-05:4.5e+03:1.2e+04
chr17	36200000	36300000	H2-T23:100Kb:0.00027:1.3e-05:4.5e+03:1.2e+04
chr17	36200000	36300000	H2-T24:100Kb:0.00027:1.3e-05:4.5e+03:1.2e+04
chr17	36200000	36300000	H2-T3:-100Kb:1.6e-06:7.9e-08:4.5e+03:1.3e+04
chr17	36200000	36300000	H2-T9:100Kb:0.00027:1.3e-05:4.5e+03:1.2e+04
chr17	36200000	36300000	Prr3:100Kb:0.00027:1.3e-05:4.5e+03:1.2e+04
chr17	36200000	36300000	Rpp21:-100Kb:1.6e-06:7.9e-08:4.5e+03:1.3e+04
chr17	36300000	36400000	2410017I17Rik:100Kb:1.6e-06:9e-08:4.5e+03:1.3e+04
chr17	36300000	36400000	C920025E04Rik:100Kb:1.6e-06:9e-08:4.5e+03:1.3e+04
chr17	36300000	36400000	Gm7030:100Kb:1.6e-06:9e-08:4.5e+03:1.3e+04
chr17	36300000	36400000	H2-Bl:100Kb:1.6e-06:9e-08:4.5e+03:1.3e+04
chr17	36300000	36400000	H2-T10:100Kb:1.6e-06:9e-08:4.5e+03:1.3e+04
chr17	36500000	36600000	H2-M10.5:-400Kb:0.0018:9.4e-05:1.4e+03:7.7e+03
chr17	36500000	36600000	H2-M10.6:-400Kb:0.0018:9.4e-05:1.4e+03:7.7e+03
chr17	36500000	36600000	H2-M1:-300Kb:0:0:1.8e+03:1.9e+04
chr17	36500000	36600000	Trim26:-400Kb:0.0018:9.4e-05:1.4e+03:7.7e+03
chr17	36800000	36900000	H2-M10.3:300Kb:0:0:1.8e+03:1.9e+04
chr17	36800000	36900000	H2-M10.4:300Kb:0:0:1.8e+03:1.9e+04
chr17	36900000	37000000	H2-M10.3:400Kb:0.00079:8.9e-05:1.4e+03:7.7e+03
chr17	36900000	37000000	H2-M10.4:400Kb:0.00079:8.9e-05:1.4e+03:7.7e+03
chr17	38500000	38600000	Gm20516:-200Kb:8.7e-07:1.6e-07:2.4e+03:1.2e+04
chr17	38600000	38700000	Gm20516:-100Kb:2.3e-08:2.8e-09:4.5e+03:1.5e+04
chr17	38700000	38800000	Gm20408:200Kb:3.1e-06:1.6e-07:2.4e+03:1.2e+04
chr17	38700000	38800000	Gm20410:100Kb:4.3e-08:2.6e-09:4.5e+03:1.5e+04
chr17	38800000	38900000	Gm20410:200Kb:1e-05:1.3e-06:2.4e+03:1.1e+04
chr17	38900000	39000000	Gm20410:300Kb:0.0096:0.0017:1.7e+03:7e+03
chr17	38900000	39000000	Gm20516:200Kb:0:0:2.4e+03:1.8e+04
chr17	40600000	40700000	Gm20580:-100Kb:0.0015:7.5e-05:1.4e+03:4.8e+03
chr17	40600000	40700000	Gm21945:-100Kb:0.0015:7.5e-05:1.4e+03:4.8e+03
chr17	40700000	40800000	Gm17495:100Kb:0.0018:9.2e-05:1.4e+03:4.8e+03
chr17	40700000	40800000	Gm5494:100Kb:0.0018:9.2e-05:1.4e+03:4.8e+03
chr17	43300000	43400000	Tnfrsf21:200Kb:0.003:0.00016:2.5e+03:4.2e+03
chr17	43400000	43500000	Gpr116:-100Kb:0.009:0.00047:3.8e+03:5.3e+03
chr17	43500000	43600000	Gpr110:100Kb:0.0093:0.00048:3.8e+03:5.3e+03
chr17	45900000	46000000	Vegfa:-200Kb:0.0026:0.00014:3.1e+03:5.7e+03
chr17	47400000	47500000	Ubr2:300Kb:0.001:5.6e-05:2e+03:4.3e+03
chr17	48000000	48100000	1700067P10Rik:-200Kb:0.0058:0.00033:2.6e+03:4.3e+03
chr17	48000000	48100000	1700122O11Rik:-100Kb:0.00088:4.7e-05:4.2e+03:6.3e+03
chr17	48000000	48100000	9830107B12Rik:-200Kb:0.0058:0.00033:2.6e+03:4.3e+03
chr17	48100000	48200000	Foxp4:100Kb:0.0019:0.00011:4.2e+03:6.3e+03
chr17	50000000	50100000	Rftn1:-300Kb:0.0015:0.00016:1.9e+03:3.9e+03
chr17	50100000	50200000	Rftn1:-200Kb:1.4e-05:7.7e-07:2.2e+03:4.9e+03
chr17	53500000	53600000	Kcnh8:800Kb:0.0016:0.00011:1.1e+03:2.8e+03
chr17	53600000	53700000	4932415M13Rik:-200Kb:0.0035:0.00018:2.2e+03:4e+03
chr17	53600000	53700000	Sgol1:-200Kb:0.0035:0.00018:2.2e+03:4e+03
chr17	56200000	56300000	D17Wsu104e:-100Kb:0.00019:1e-05:4.7e+03:7.3e+03
chr17	56200000	56300000	Dpp9:-100Kb:0.00019:1e-05:4.7e+03:7.3e+03
chr17	56200000	56300000	Fem1a:-100Kb:0.00019:1e-05:4.7e+03:7.3e+03
chr17	56200000	56300000	Mir7b:-100Kb:0.00019:1e-05:4.7e+03:7.3e+03
chr17	56200000	56300000	Tnfaip8l1:-100Kb:0.00019:1e-05:4.7e+03:7.3e+03
chr17	56300000	56400000	Hdgfrp2:100Kb:0.0002:1.2e-05:4.7e+03:7.3e+03
chr17	56300000	56400000	Lrg1:100Kb:0.0002:1.2e-05:4.7e+03:7.3e+03
chr17	56300000	56400000	Plin4:100Kb:0.0002:1.2e-05:4.7e+03:7.3e+03
chr17	56300000	56400000	Plin5:100Kb:0.0002:1.2e-05:4.7e+03:7.3e+03
chr17	56300000	56400000	Sema6b:100Kb:0.0002:1.2e-05:4.7e+03:7.3e+03
chr17	56300000	56400000	Ubxn6:100Kb:0.0002:1.2e-05:4.7e+03:7.3e+03
chr17	56500000	56600000	Ptprs:-100Kb:8.4e-10:4.6e-11:4.7e+03:9.3e+03
chr17	56500000	56600000	Znrf4:-100Kb:8.4e-10:4.6e-11:4.7e+03:9.3e+03
chr17	65900000	66000000	Ppp4r1:-200Kb:0.00019:1.1e-05:1.4e+03:3.9e+03
chr17	65900000	66000000	Rab31:-200Kb:0.00019:1.1e-05:1.4e+03:3.9e+03
chr17	66100000	66200000	Txndc2:200Kb:0.00034:2e-05:1.4e+03:3.9e+03
chr17	66100000	66200000	Vapa:200Kb:0.00034:2e-05:1.4e+03:3.9e+03
chr17	66200000	66300000	Ankrd12:-200Kb:0.0047:0.00027:2.8e+03:4.8e+03
chr17	66200000	66300000	Ddx11:-200Kb:0.0047:0.00027:2.8e+03:4.8e+03
chr17	66200000	66300000	Ndufv2:-200Kb:0.0047:0.00027:2.8e+03:4.8e+03
chr17	66200000	66300000	Wash:-200Kb:0.0047:0.00027:2.8e+03:4.8e+03
chr17	66400000	66500000	Ralbp1:200Kb:0.0041:0.00022:2.8e+03:4.8e+03
chr17	66500000	66600000	Rab12:-300Kb:0.0075:0.0004:2.2e+03:4.5e+03
chr17	70900000	71000000	Dlgap1:200Kb:0.0024:0.00013:2e+03:3.7e+03
chr17	71100000	71200000	Myl12a:-200Kb:0.0036:0.00041:2e+03:3.6e+03
chr17	71100000	71200000	Myl12b:-200Kb:0.0036:0.00041:2e+03:3.6e+03
chr17	71100000	71200000	Myom1:-200Kb:0.0036:0.00041:2e+03:3.6e+03
chr17	71100000	71200000	Tgif1:-100Kb:0.00022:1.1e-05:3.4e+03:5.3e+03
chr17	71300000	71400000	Lpin2:-200Kb:0.0029:0.00018:2e+03:3.7e+03
chr17	71500000	71600000	Myl12a:200Kb:0.0036:0.00021:2e+03:3.7e+03
chr17	71500000	71600000	Myl12b:200Kb:0.0036:0.00021:2e+03:3.7e+03
chr17	71500000	71600000	Myom1:200Kb:0.0036:0.00021:2e+03:3.7e+03
chr17	71800000	71900000	Snord53:-100Kb:0.0047:0.00025:5.7e+02:2.3e+03
chr17	71800000	71900000	Snord92:-100Kb:0.0047:0.00025:5.7e+02:2.3e+03
chr17	71800000	71900000	Spdya:-100Kb:0.0047:0.00025:5.7e+02:2.3e+03
chr17	71800000	71900000	Trmt61b:-100Kb:0.0047:0.00025:5.7e+02:2.3e+03
chr17	71800000	71900000	Wdr43:-100Kb:0.0047:0.00025:5.7e+02:2.3e+03
chr17	71900000	72000000	Ndc80:100Kb:0.0021:0.00011:5.7e+02:2.3e+03
chr17	71900000	72000000	Smchd1:100Kb:0.0021:0.00011:5.7e+02:2.3e+03
chr17	73500000	73600000	Lbh:300Kb:0.0095:0.00065:1.6e+03:3.4e+03
chr17	73600000	73700000	Lbh:400Kb:0.0095:0.0012:1.1e+03:2.7e+03
chr17	75000000	75100000	Birc6:100Kb:9e-05:4.7e-06:3.2e+03:5.1e+03
chr17	79400000	79500000	Gm10494:-500Kb:0.00077:5.3e-05:1.4e+03:3.6e+03
chr17	79900000	80000000	Prkd3:500Kb:0.00045:2.6e-05:1.4e+03:3.6e+03
chr17	79900000	80000000	Qpct:500Kb:0.00045:2.6e-05:1.4e+03:3.6e+03
chr17	81000000	81100000	Thumpd2:-400Kb:0.0046:0.00026:1.6e+03:3.8e+03
chr17	83400000	83500000	Pkdcc:-200Kb:8.7e-11:4.9e-12:2.7e+03:6.3e+03
chr17	83600000	83700000	Gm19689:200Kb:1.8e-11:1.2e-12:2.7e+03:6.3e+03
chr17	85500000	85600000	Six2:-500Kb:0.0058:0.0004:1.5e+03:3.9e+03
chr17	85500000	85600000	Six3:-500Kb:0.0058:0.0004:1.5e+03:3.9e+03
chr17	85500000	85600000	Six3os1:-500Kb:0.0058:0.0004:1.5e+03:3.9e+03
chr17	87900000	88000000	1700011E24Rik:100Kb:0.0014:7.2e-05:4.3e+03:6.8e+03
chr17	87900000	88000000	Calm2:100Kb:0.0014:7.2e-05:4.3e+03:6.8e+03
chr18	3000000	3100000	Vmn1r238:-100Kb:1.2e-07:1.6e-08:0:2.2e+03
chr18	3200000	3300000	Vmn1r238:100Kb:7.5e-09:5.1e-10:21:2.5e+03
chr18	3400000	3500000	Lyzl1:-700Kb:0.0014:7.9e-05:1.1e+03:3.1e+03
chr18	17800000	17900000	4930545E07Rik:100Kb:0.0081:0.00045:3.1e+03:4.3e+03
chr18	20300000	20400000	Dsg1a:-100Kb:0.0032:0.00035:3.6e+03:5.2e+03
chr18	20300000	20400000	Dsg1c:-100Kb:0.0032:0.00035:3.6e+03:5.2e+03
chr18	20400000	20500000	Dsg1b:-100Kb:0.0017:8.8e-05:3.6e+03:5.4e+03
chr18	20400000	20500000	Dsg4:-100Kb:0.0017:8.8e-05:3.6e+03:5.4e+03
chr18	20500000	20600000	Dsg1a:100Kb:0.0018:0.0001:3.6e+03:5.4e+03
chr18	20500000	20600000	Dsg1c:100Kb:0.0018:0.0001:3.6e+03:5.4e+03
chr18	21300000	21400000	Garem:-100Kb:1.4e-07:7.2e-09:3.6e+03:5.7e+03
chr18	22600000	22700000	Asxl3:100Kb:0.0015:7.6e-05:3.6e+03:5.5e+03
chr18	33000000	33100000	2410004N09Rik:-900Kb:0.0098:0.00062:6.9e+02:3.1e+03
chr18	33300000	33400000	Camk4:300Kb:0.002:0.00023:1.8e+03:4.2e+03
chr18	33400000	33500000	2410004N09Rik:-500Kb:0.0098:0.0012:1.2e+03:3.4e+03
chr18	33900000	34000000	Camk4:900Kb:0.002:0.00022:6.9e+02:3.1e+03
chr18	34000000	34100000	Epb4.1l4a:-100Kb:7.2e-05:3.7e-06:4.8e+03:7.7e+03
chr18	34200000	34300000	Srp19:-200Kb:6.2e-05:3.3e-06:2.6e+03:5.5e+03
chr18	35000000	35100000	Matr3:-700Kb:0.0016:0.00019:8.8e+02:3.6e+03
chr18	35000000	35100000	Mir1949:-700Kb:0.0016:0.00019:8.8e+02:3.6e+03
chr18	35000000	35100000	Paip2:-700Kb:0.0016:0.00019:8.8e+02:3.6e+03
chr18	35000000	35100000	Slc23a1:-700Kb:0.0016:0.00019:8.8e+02:3.6e+03
chr18	35000000	35100000	Snhg4:-700Kb:0.0016:0.00019:8.8e+02:3.6e+03
chr18	35000000	35100000	Snora74a:-700Kb:0.0016:0.00019:8.8e+02:3.6e+03
chr18	35100000	35200000	Matr3:-600Kb:0.00024:1.4e-05:1e+03:4.2e+03
chr18	35100000	35200000	Mir1949:-600Kb:0.00024:1.4e-05:1e+03:4.2e+03
chr18	35100000	35200000	Paip2:-600Kb:0.00024:1.4e-05:1e+03:4.2e+03
chr18	35100000	35200000	Sil1:-500Kb:0.00017:1.2e-05:1.3e+03:4.5e+03
chr18	35100000	35200000	Slc23a1:-600Kb:0.00024:1.4e-05:1e+03:4.2e+03
chr18	35100000	35200000	Snhg4:-600Kb:0.00024:1.4e-05:1e+03:4.2e+03
chr18	35100000	35200000	Snora74a:-600Kb:0.00024:1.4e-05:1e+03:4.2e+03
chr18	35300000	35400000	Sil1:-300Kb:0.0057:0.00077:2e+03:4.5e+03
chr18	35600000	35700000	Hspa9:500Kb:0.00021:2.1e-05:1.3e+03:4.5e+03
chr18	35700000	35800000	Egr1:700Kb:0.0093:0.0005:8.8e+02:3.6e+03
chr18	35700000	35800000	Etf1:700Kb:0.0093:0.0005:8.8e+02:3.6e+03
chr18	35700000	35800000	Hspa9:600Kb:0.00021:2.7e-05:1e+03:4.2e+03
chr18	35700000	35800000	Reep2:700Kb:0.0093:0.0005:8.8e+02:3.6e+03
chr18	36800000	36900000	Dnd1:-100Kb:6e-05:3.2e-06:1.5e+03:4.2e+03
chr18	36800000	36900000	Hars2:-100Kb:6e-05:3.2e-06:1.5e+03:4.2e+03
chr18	36800000	36900000	Hars:-100Kb:6e-05:3.2e-06:1.5e+03:4.2e+03
chr18	36800000	36900000	Ik:-100Kb:6e-05:3.2e-06:1.5e+03:4.2e+03
chr18	36800000	36900000	Ndufa2:-100Kb:6e-05:3.2e-06:1.5e+03:4.2e+03
chr18	36800000	36900000	Vaultrc5:-100Kb:6e-05:3.2e-06:1.5e+03:4.2e+03
chr18	36800000	36900000	Wdr55:-100Kb:6e-05:3.2e-06:1.5e+03:4.2e+03
chr18	36800000	36900000	Zmat2:-100Kb:6e-05:3.2e-06:1.5e+03:4.2e+03
chr18	36900000	37000000	Apbb3:100Kb:3.4e-05:1.7e-06:1.5e+03:4.2e+03
chr18	36900000	37000000	Cd14:100Kb:3.4e-05:1.7e-06:1.5e+03:4.2e+03
chr18	36900000	37000000	E230025N22Rik:100Kb:3.4e-05:1.7e-06:1.5e+03:4.2e+03
chr18	36900000	37000000	Eif4ebp3:100Kb:3.4e-05:1.7e-06:1.5e+03:4.2e+03
chr18	36900000	37000000	Slc35a4:100Kb:3.4e-05:1.7e-06:1.5e+03:4.2e+03
chr18	36900000	37000000	Sra1:100Kb:3.4e-05:1.7e-06:1.5e+03:4.2e+03
chr18	36900000	37000000	Tmco6:100Kb:3.4e-05:1.7e-06:1.5e+03:4.2e+03
chr18	37200000	37300000	Pcdhac2:-100Kb:6.6e-06:3.5e-07:3.8e+03:7.1e+03
chr18	37300000	37400000	Pcdhac1:100Kb:2.2e-06:1.1e-07:3.8e+03:7.1e+03
chr18	38200000	38300000	Pcdh1:-100Kb:0.0023:0.00012:4.2e+03:6.5e+03
chr18	39200000	39300000	Arhgap26:100Kb:0.00022:1.1e-05:4.2e+03:6.7e+03
chr18	44500000	44600000	Mcc:-400Kb:0.0019:0.0001:1.6e+03:3.7e+03
chr18	44500000	44600000	Ythdc2:-400Kb:0.0019:0.0001:1.6e+03:3.7e+03
chr18	50000000	50100000	1700065O20Rik:100Kb:5.6e-11:3.1e-12:1.6e+03:4.8e+03
chr18	50000000	50100000	Dmxl1:100Kb:5.6e-11:3.1e-12:1.6e+03:4.8e+03
chr18	50000000	50100000	Dtwd2:100Kb:5.6e-11:3.1e-12:1.6e+03:4.8e+03
chr18	50500000	50600000	Fam170a:100Kb:0.00051:2.7e-05:3.5e+03:5.5e+03
chr18	57500000	57600000	Slc12a2:-500Kb:0.0018:0.00021:1.4e+03:3.5e+03
chr18	57700000	57800000	Slc12a2:-300Kb:2.8e-06:1.7e-07:1.9e+03:5e+03
chr18	58000000	58100000	2210409D07Rik:300Kb:0.0002:1.1e-05:1.9e+03:5e+03
chr18	58000000	58100000	4930511M06Rik:300Kb:0.0002:1.1e-05:1.9e+03:5e+03
chr18	59200000	59300000	Isoc1:400Kb:0.0026:0.00014:1.6e+03:3.2e+03
chr18	60400000	60500000	Iigp1:-100Kb:0:0:4e+03:2.4e+04
chr18	60500000	60600000	F830016B08Rik:100Kb:0:0:4e+03:2.4e+04
chr18	60500000	60600000	Gm4841:100Kb:0:0:4e+03:2.4e+04
chr18	61000000	61100000	Cdx1:-100Kb:0.0048:0.00027:0:6.3e+03
chr18	61000000	61100000	Slc6a7:-100Kb:0.0048:0.00027:0:6.3e+03
chr18	61100000	61200000	Arsi:100Kb:0.0049:0.00027:0:6.3e+03
chr18	61100000	61200000	Camk2a:100Kb:0.0049:0.00027:0:6.3e+03
chr18	61100000	61200000	Tcof1:100Kb:0.0049:0.00027:0:6.3e+03
chr18	67100000	67200000	Gm9926:500Kb:0.0067:0.00039:1.4e+03:3.2e+03
chr18	67100000	67200000	Pmaip1:500Kb:0.0067:0.00039:1.4e+03:3.2e+03
chr18	70600000	70700000	Mbd2:-100Kb:5.7e-07:2.9e-08:2.9e+03:5.2e+03
chr18	70700000	70800000	4930503L19Rik:100Kb:8e-07:4.5e-08:2.9e+03:5.2e+03
chr18	70700000	70800000	Poli:100Kb:8e-07:4.5e-08:2.9e+03:5.2e+03
chr18	70700000	70800000	Stard6:100Kb:8e-07:4.5e-08:2.9e+03:5.2e+03
chr18	74900000	75000000	BC031181:-200Kb:0.00013:7.2e-06:2.4e+03:4.8e+03
chr18	74900000	75000000	Dym:-200Kb:0.00013:7.2e-06:2.4e+03:4.8e+03
chr18	74900000	75000000	Lipg:-200Kb:0.00013:7.2e-06:2.4e+03:4.8e+03
chr18	74900000	75000000	Rpl17:-200Kb:0.00013:7.2e-06:2.4e+03:4.8e+03
chr18	75100000	75200000	Acaa2:200Kb:8.2e-05:4.2e-06:2.4e+03:4.8e+03
chr18	75100000	75200000	Scarna17:200Kb:8.2e-05:4.2e-06:2.4e+03:4.8e+03
chr18	76500000	76600000	Hdhd2:-600Kb:0.00041:2.3e-05:1.3e+03:4.8e+03
chr18	76500000	76600000	Ier3ip1:-600Kb:0.00041:2.3e-05:1.3e+03:4.8e+03
chr18	76600000	76700000	Hdhd2:-500Kb:0.0093:0.0011:1.5e+03:4.2e+03
chr18	76600000	76700000	Ier3ip1:-500Kb:0.0093:0.0011:1.5e+03:4.2e+03
chr18	80400000	80500000	Ctdp1:-200Kb:9.4e-05:1.1e-05:2.6e+03:4.5e+03
chr18	80500000	80600000	Ctdp1:-100Kb:0.0002:3.6e-05:4.2e+03:6e+03
chr18	80600000	80700000	Hsbp1l1:200Kb:0.00021:1.1e-05:2.6e+03:4.5e+03
chr18	80600000	80700000	Kcng2:100Kb:0.00061:3.1e-05:4.2e+03:6e+03
chr18	80600000	80700000	Nfatc1:-300Kb:0.0086:0.0005:2e+03:3.9e+03
chr18	80600000	80700000	Pqlc1:200Kb:0.00021:1.1e-05:2.6e+03:4.5e+03
chr18	80600000	80700000	Txnl4a:200Kb:0.00021:1.1e-05:2.6e+03:4.5e+03
chr18	80900000	81000000	Ctdp1:300Kb:8.8e-05:5.4e-06:2e+03:3.9e+03
chr18	80900000	81000000	Gm2176:200Kb:0.0032:0.00017:2.6e+03:4.3e+03
chr18	81800000	81900000	Atp9b:700Kb:0.0043:0.00028:1.1e+03:3.5e+03
chr18	81800000	81900000	Sall3:700Kb:0.0043:0.00028:1.1e+03:3.5e+03
chr18	81900000	82000000	Atp9b:800Kb:0.0051:0.00099:9.9e+02:3.1e+03
chr18	81900000	82000000	Sall3:800Kb:0.0051:0.00099:9.9e+02:3.1e+03
chr18	82100000	82200000	Atp9b:1000Kb:0.0051:0.00066:8.5e+02:3.1e+03
chr18	82100000	82200000	Sall3:1000Kb:0.0051:0.00066:8.5e+02:3.1e+03
chr18	83100000	83200000	2210420H20Rik:200Kb:0.0075:0.0004:2.5e+03:5.3e+03
chr18	84900000	85000000	Cndp1:100Kb:0.0098:0.00053:3.4e+03:4.8e+03
chr18	84900000	85000000	Cndp2:100Kb:0.0098:0.00053:3.4e+03:4.8e+03
chr18	84900000	85000000	Fam69c:100Kb:0.0098:0.00053:3.4e+03:4.8e+03
chr19	3900000	4000000	Chka:100Kb:0.0071:0.00038:4.8e+03:6.5e+03
chr19	8800000	8900000	1810009A15Rik:-100Kb:0.0015:8.3e-05:3.6e+03:7.1e+03
chr19	8800000	8900000	5730408K05Rik:-100Kb:0.0015:8.3e-05:3.6e+03:7.1e+03
chr19	8800000	8900000	AI462493:-100Kb:0.0015:8.3e-05:3.6e+03:7.1e+03
chr19	8800000	8900000	B3gat3:-100Kb:0.0015:8.3e-05:3.6e+03:7.1e+03
chr19	8800000	8900000	Bscl2:-100Kb:0.0015:8.3e-05:3.6e+03:7.1e+03
chr19	8800000	8900000	Ganab:-100Kb:0.0015:8.3e-05:3.6e+03:7.1e+03
chr19	8800000	8900000	Gng3:-100Kb:0.0015:8.3e-05:3.6e+03:7.1e+03
chr19	8800000	8900000	Ints5:-100Kb:0.0015:8.3e-05:3.6e+03:7.1e+03
chr19	8800000	8900000	Lrrn4cl:-100Kb:0.0015:8.3e-05:3.6e+03:7.1e+03
chr19	8800000	8900000	Mir5136:-100Kb:0.0015:8.3e-05:3.6e+03:7.1e+03
chr19	8800000	8900000	Ubxn1:-100Kb:0.0015:8.3e-05:3.6e+03:7.1e+03
chr19	8900000	9000000	1700092M07Rik:100Kb:0.00072:3.9e-05:3.6e+03:7.1e+03
chr19	8900000	9000000	Gm2518:100Kb:0.00072:3.9e-05:3.6e+03:7.1e+03
chr19	8900000	9000000	Hnrnpul2:100Kb:0.00072:3.9e-05:3.6e+03:7.1e+03
chr19	8900000	9000000	Nxf1:100Kb:0.00072:3.9e-05:3.6e+03:7.1e+03
chr19	8900000	9000000	Polr2g:100Kb:0.00072:3.9e-05:3.6e+03:7.1e+03
chr19	8900000	9000000	Snord22:100Kb:0.00072:3.9e-05:3.6e+03:7.1e+03
chr19	8900000	9000000	Stx5a:100Kb:0.00072:3.9e-05:3.6e+03:7.1e+03
chr19	8900000	9000000	Taf6l:100Kb:0.00072:3.9e-05:3.6e+03:7.1e+03
chr19	8900000	9000000	Tmem179b:100Kb:0.00072:3.9e-05:3.6e+03:7.1e+03
chr19	8900000	9000000	Tmem223:100Kb:0.00072:3.9e-05:3.6e+03:7.1e+03
chr19	8900000	9000000	Ttc9c:100Kb:0.00072:3.9e-05:3.6e+03:7.1e+03
chr19	8900000	9000000	Wdr74:100Kb:0.00072:3.9e-05:3.6e+03:7.1e+03
chr19	8900000	9000000	Zbtb3:100Kb:0.00072:3.9e-05:3.6e+03:7.1e+03
chr19	10100000	10200000	Fads1:-100Kb:0.00096:5.4e-05:3.5e+03:6.8e+03
chr19	10100000	10200000	Fen1:-100Kb:0.00096:5.4e-05:3.5e+03:6.8e+03
chr19	10100000	10200000	Tmem258:-100Kb:0.00096:5.4e-05:3.5e+03:6.8e+03
chr19	10200000	10300000	Fads2:100Kb:0.0013:7.4e-05:3.5e+03:6.8e+03
chr19	10200000	10300000	Fads3:100Kb:0.0013:7.4e-05:3.5e+03:6.8e+03
chr19	10700000	10800000	Cd6:-200Kb:0.0036:0.0002:1.9e+03:5e+03
chr19	10700000	10800000	Prpf19:-200Kb:0.0036:0.0002:1.9e+03:5e+03
chr19	10700000	10800000	Slc15a3:-200Kb:0.0036:0.0002:1.9e+03:5e+03
chr19	10700000	10800000	Tmem109:-200Kb:0.0036:0.0002:1.9e+03:5e+03
chr19	10700000	10800000	Tmem132a:-200Kb:0.0036:0.0002:1.9e+03:5e+03
chr19	10700000	10800000	Zp1:-200Kb:0.0036:0.0002:1.9e+03:5e+03
chr19	10900000	11000000	4930524O05Rik:200Kb:0.0041:0.00022:1.9e+03:5e+03
chr19	10900000	11000000	Pga5:200Kb:0.0041:0.00022:1.9e+03:5e+03
chr19	10900000	11000000	Vps37c:200Kb:0.0041:0.00022:1.9e+03:5e+03
chr19	10900000	11000000	Vwce:200Kb:0.0041:0.00022:1.9e+03:5e+03
chr19	11800000	11900000	Osbp:-200Kb:0.0022:0.00011:1.9e+03:4.6e+03
chr19	12000000	12100000	Gif:200Kb:0.002:0.0001:1.9e+03:4.6e+03
chr19	12000000	12100000	Mrpl16:200Kb:0.002:0.0001:1.9e+03:4.6e+03
chr19	12000000	12100000	Stx3:200Kb:0.002:0.0001:1.9e+03:4.6e+03
chr19	18500000	18600000	Pcsk5:600Kb:0.0046:0.00026:9.5e+02:2.8e+03
chr19	18600000	18700000	Pcsk5:700Kb:0.0046:0.00053:7.7e+02:2.5e+03
chr19	20500000	20600000	Aldh1a7:-300Kb:0.00063:4e-05:1.8e+03:3.7e+03
chr19	23400000	23500000	Mamdc2:-100Kb:0.0096:0.00049:3.9e+03:5.4e+03
chr19	23900000	24000000	Apba1:100Kb:0.0085:0.00046:3.9e+03:5.4e+03
chr19	24700000	24800000	Foxd4:-200Kb:0.0091:0.00051:2.5e+03:3.9e+03
chr19	24700000	24800000	Pgm5:-200Kb:0.0091:0.00051:2.5e+03:3.9e+03
chr19	29100000	29200000	Insl6:-200Kb:0.0054:0.00032:2.3e+03:4.2e+03
chr19	29100000	29200000	Jak2:-200Kb:0.0054:0.00032:2.3e+03:4.2e+03
chr19	29300000	29400000	1700018L02Rik:200Kb:0.0051:0.00026:2.3e+03:4.2e+03
chr19	29300000	29400000	Ak3:200Kb:0.0051:0.00026:2.3e+03:4.2e+03
chr19	29300000	29400000	Gm9895:200Kb:0.0051:0.00026:2.3e+03:4.2e+03
chr19	29300000	29400000	Rcl1:200Kb:0.0051:0.00026:2.3e+03:4.2e+03
chr19	33200000	33300000	Pten:400Kb:0.0076:0.00045:1.4e+03:3.5e+03
chr19	34300000	34400000	2010002M12Rik:-400Kb:1.5e-06:8.7e-08:1.6e+03:3.8e+03
chr19	34300000	34400000	Gm14446:-300Kb:0.0012:6.3e-05:1.9e+03:3.6e+03
chr19	34300000	34400000	I830012O16Rik:-300Kb:0.0012:6.3e-05:1.9e+03:3.6e+03
chr19	34300000	34400000	Ifit1:-400Kb:1.5e-06:8.7e-08:1.6e+03:3.8e+03
chr19	34300000	34400000	Ifit2:-300Kb:0.0012:6.3e-05:1.9e+03:3.6e+03
chr19	34300000	34400000	Ifit3:-300Kb:0.0012:6.3e-05:1.9e+03:3.6e+03
chr19	34300000	34400000	Lipa:-300Kb:0.0012:6.3e-05:1.9e+03:3.6e+03
chr19	34400000	34500000	2010002M12Rik:-300Kb:0.0024:0.00029:1.9e+03:3.3e+03
chr19	34400000	34500000	Ifit1:-300Kb:0.0024:0.00029:1.9e+03:3.3e+03
chr19	34600000	34700000	Acta2:300Kb:0.0036:0.00041:1.9e+03:3.6e+03
chr19	34600000	34700000	Fas:300Kb:0.0036:0.00041:1.9e+03:3.6e+03
chr19	34700000	34800000	Acta2:400Kb:9.5e-05:5.4e-06:1.6e+03:3.8e+03
chr19	34700000	34800000	Fas:400Kb:9.5e-05:5.4e-06:1.6e+03:3.8e+03
chr19	35100000	35200000	Ankrd1:-1000Kb:0.0026:0.00018:2.6e+02:2.8e+03
chr19	35100000	35200000	Htr7:-1000Kb:0.0026:0.00018:2.6e+02:2.8e+03
chr19	35100000	35200000	Rpp30:-1000Kb:0.0026:0.00018:2.6e+02:2.8e+03
chr19	35200000	35300000	Ankrd1:-900Kb:0.0064:0.0013:2.9e+02:2.5e+03
chr19	35200000	35300000	Htr7:-900Kb:0.0064:0.0013:2.9e+02:2.5e+03
chr19	35200000	35300000	Rpp30:-900Kb:0.0064:0.0013:2.9e+02:2.5e+03
chr19	36500000	36600000	Ankrd1:400Kb:0.0064:0.0012:1.5e+03:3.6e+03
chr19	36500000	36600000	Htr7:400Kb:0.0064:0.0012:1.5e+03:3.6e+03
chr19	36500000	36600000	Rpp30:400Kb:0.0064:0.0012:1.5e+03:3.6e+03
chr19	37000000	37100000	4931408D14Rik:-300Kb:0.0077:0.00083:1.8e+03:3.6e+03
chr19	37100000	37200000	4931408D14Rik:-200Kb:0.0077:0.00084:2.3e+03:4.1e+03
chr19	38000000	38100000	Cep55:-100Kb:0.0088:0.00045:3.7e+03:5.8e+03
chr19	38000000	38100000	Ffar4:-100Kb:0.0088:0.00045:3.7e+03:5.8e+03
chr19	38000000	38100000	Myof:-100Kb:0.0088:0.00045:3.7e+03:5.8e+03
chr19	38000000	38100000	Rbp4:-100Kb:0.0088:0.00045:3.7e+03:5.8e+03
chr19	40000000	40100000	Cyp2c50:-100Kb:3.7e-14:1.9e-15:5.9e+03:1.7e+04
chr19	40000000	40100000	Cyp2c54:-100Kb:3.7e-14:1.9e-15:5.9e+03:1.7e+04
chr19	40100000	40200000	Cyp2c37:100Kb:4.6e-14:2.3e-15:5.9e+03:1.7e+04
chr19	46100000	46200000	Nfkb2:-200Kb:0.0097:0.001:3e+03:5.2e+03
chr19	46200000	46300000	Nfkb2:-100Kb:9e-05:4.8e-06:5.1e+03:8.3e+03
chr19	46300000	46400000	Elovl3:100Kb:0.00059:3e-05:5.1e+03:8.3e+03
chr19	46300000	46400000	Gbf1:100Kb:0.00059:3e-05:5.1e+03:8.3e+03
chr19	46300000	46400000	Pitx3:100Kb:0.00059:3e-05:5.1e+03:8.3e+03
chr19	50400000	50500000	Sorcs1:-300Kb:0.0034:0.0002:1.9e+03:3.6e+03
chr19	53300000	53400000	Smndc1:-100Kb:1.9e-05:1.1e-06:3.7e+03:6e+03
chr19	53400000	53500000	1700001K23Rik:100Kb:2.6e-05:1.5e-06:3.7e+03:6e+03
chr19	53400000	53500000	Dusp5:-200Kb:2.9e-05:1.6e-06:2.2e+03:4.4e+03
chr19	53400000	53500000	Mxi1:100Kb:2.6e-05:1.5e-06:3.7e+03:6e+03
chr19	53400000	53500000	Smc3:-200Kb:2.9e-05:1.6e-06:2.2e+03:4.4e+03
chr19	53600000	53700000	Smndc1:200Kb:1.9e-05:2.3e-06:2.2e+03:4.4e+03
chr19	55100000	55200000	Adra2a:1000Kb:0.0034:0.00018:6.8e+02:2.8e+03
chr19	56800000	56900000	Dclre1a:200Kb:0.0044:0.00024:2.7e+03:4.7e+03
chr19	56800000	56900000	Nhlrc2:200Kb:0.0044:0.00024:2.7e+03:4.7e+03
chr19	59000000	59100000	Kcnk18:-200Kb:0.00017:9.4e-06:2.6e+03:5.5e+03
chr19	59000000	59100000	Vax1:-200Kb:0.00017:9.4e-06:2.6e+03:5.5e+03
chr19	59200000	59300000	Eno4:200Kb:5.4e-05:2.9e-06:2.6e+03:5.5e+03
chr19	60200000	60300000	Pdzd8:800Kb:0.0097:0.0012:1.1e+03:3.4e+03
chr19	60300000	60400000	Pdzd8:900Kb:0.0097:0.0017:1e+03:3.2e+03
chr19	60400000	60500000	Pdzd8:1000Kb:0.0033:0.00019:1.2e+03:3.9e+03
chr2	3700000	3800000	Cdnf:300Kb:0.0097:0.0006:2e+03:3.4e+03
chr2	3700000	3800000	Hspa14:300Kb:0.0097:0.0006:2e+03:3.4e+03
chr2	4900000	5000000	Cdc123:-800Kb:0.0071:0.00087:1.3e+03:3.2e+03
chr2	4900000	5000000	Nudt5:-800Kb:0.0071:0.00087:1.3e+03:3.2e+03
chr2	5000000	5100000	Cdc123:-700Kb:9.4e-05:5.8e-06:1.4e+03:4.1e+03
chr2	5000000	5100000	Nudt5:-700Kb:9.4e-05:5.8e-06:1.4e+03:4.1e+03
chr2	5300000	5400000	Camk1d:-300Kb:0.00033:1.9e-05:2.2e+03:4.7e+03
chr2	5700000	5800000	Ccdc3:700Kb:0.00041:2.5e-05:1.4e+03:4.1e+03
chr2	12300000	12400000	Rsu1:-800Kb:0.00024:1.4e-05:1e+03:3.6e+03
chr2	13100000	13200000	Fam188a:800Kb:0.0029:0.00015:1e+03:3.6e+03
chr2	13200000	13300000	Cubn:-200Kb:0.00024:1.3e-05:2.3e+03:4.7e+03
[truncated: 2,360 more rows]
