# Supplementary material for: Promoter-enhancer interactions identified from Hi-C data using probabilistic models and hierarchical topological domains
Source: Nat Commun. 2017 Dec 21;8:2237. doi: 10.1038/s41467-017-02386-3 (PMC5740158; doi:10.1038/s41467-017-02386-3)
Supplement: Supplementary file 5 — Supplementary Data 2 [file 41467_2017_2386_MOESM5_ESM.zip › pombo_Neuron_HindIII.enh_1e-4.bed]

chr1	42900000	43000000	AI597479:-200Kb:1.5e-05:8.1e-07:1e+03:3.6e+03
chr1	42900000	43000000	Tgfbrap1:-200Kb:1.5e-05:8.1e-07:1e+03:3.6e+03
chr1	43100000	43200000	Mrps9:200Kb:5.6e-05:2.9e-06:1e+03:3.6e+03
chr1	57900000	58000000	Spats2l:100Kb:7e-06:3.8e-07:3.4e+03:6.7e+03
chr1	60500000	60600000	Ctla4:-400Kb:1.4e-05:8.1e-07:1.6e+03:4.4e+03
chr1	66100000	66200000	Pth2r:800Kb:8.2e-07:4.3e-08:1.3e+03:4.3e+03
chr1	75200000	75300000	Asic4:-200Kb:1.2e-07:6.5e-09:3.2e+03:5.5e+03
chr1	75200000	75300000	Chpf:-200Kb:1.2e-07:6.5e-09:3.2e+03:5.5e+03
chr1	75200000	75300000	Gmppa:-200Kb:1.2e-07:6.5e-09:3.2e+03:5.5e+03
chr1	75200000	75300000	Tmem198:-200Kb:1.2e-07:6.5e-09:3.2e+03:5.5e+03
chr1	77900000	78000000	Farsb:-500Kb:8.8e-07:5e-08:1e+03:4.3e+03
chr1	78700000	78800000	Ap1s3:-900Kb:5.3e-06:3.2e-07:9.9e+02:3.9e+03
chr1	85000000	85100000	A530032D15Rik:-100Kb:9.8e-14:5.6e-15:2e+02:5.1e+03
chr1	85000000	85100000	C130026I21Rik:-200Kb:4.1e-12:2.2e-13:1.8e+02:4.6e+03
chr1	85000000	85100000	Gm7609:-100Kb:9.8e-14:5.6e-15:2e+02:5.1e+03
chr1	85100000	85200000	C130026I21Rik:-100Kb:1.4e-08:1.5e-09:2e+02:3.8e+03
chr1	85200000	85300000	A530032D15Rik:100Kb:4e-08:4.5e-09:2e+02:3.8e+03
chr1	85200000	85300000	Gm7609:100Kb:4e-08:4.5e-09:2e+02:3.8e+03
chr1	91900000	92000000	Cops8:-500Kb:2.9e-05:1.7e-06:1.6e+03:4.5e+03
chr1	95800000	95900000	Neu4:-100Kb:1.1e-10:5.7e-12:2.1e+03:6.4e+03
chr1	95800000	95900000	Pdcd1:-100Kb:1.1e-10:5.7e-12:2.1e+03:6.4e+03
chr1	95900000	96000000	Gm6086:100Kb:2.7e-10:1.5e-11:2.1e+03:6.4e+03
chr1	95900000	96000000	Gm9994:100Kb:2.7e-10:1.5e-11:2.1e+03:6.4e+03
chr1	123000000	123100000	En1:600Kb:1.6e-06:9.9e-08:1.4e+03:4.6e+03
chr1	123000000	123100000	Marco:600Kb:1.6e-06:9.9e-08:1.4e+03:4.6e+03
chr1	129400000	129500000	Tmem163:-100Kb:2.4e-05:1.2e-06:3.9e+03:6.8e+03
chr1	152000000	152100000	7530420F21Rik:100Kb:8.2e-05:4.4e-06:2.8e+03:5.3e+03
chr1	152000000	152100000	Ptgs2:100Kb:8.2e-05:4.4e-06:2.8e+03:5.3e+03
chr1	164200000	164300000	2810442N19Rik:300Kb:4.8e-06:2.7e-07:1.9e+03:4.6e+03
chr1	164200000	164300000	4930558K02Rik:300Kb:4.8e-06:2.7e-07:1.9e+03:4.6e+03
chr1	169300000	169400000	Rxrg:-200Kb:1.1e-06:5.9e-08:2.8e+03:6.5e+03
chr1	169500000	169600000	Lrrc52:200Kb:4e-06:2.2e-07:2.8e+03:6.5e+03
chr1	169500000	169600000	Mgst3:200Kb:4e-06:2.2e-07:2.8e+03:6.5e+03
chr1	171800000	171900000	Nuf2:400Kb:2.5e-05:1.4e-06:1.2e+03:3.9e+03
chr1	174000000	174100000	Atp1a2:-200Kb:1e-08:6.2e-10:2e+03:5.9e+03
chr1	174000000	174100000	Igsf8:-200Kb:1e-08:6.2e-10:2e+03:5.9e+03
chr1	174000000	174100000	Kcnj10:-200Kb:1e-08:6.2e-10:2e+03:5.9e+03
chr1	174000000	174100000	Kcnj9:-200Kb:1e-08:6.2e-10:2e+03:5.9e+03
chr1	174100000	174200000	Atp1a2:-100Kb:1.8e-07:2.1e-08:4e+03:7.5e+03
chr1	174100000	174200000	Igsf8:-100Kb:1.8e-07:2.1e-08:4e+03:7.5e+03
chr1	174100000	174200000	Kcnj10:-100Kb:1.8e-07:2.1e-08:4e+03:7.5e+03
chr1	174100000	174200000	Kcnj9:-100Kb:1.8e-07:2.1e-08:4e+03:7.5e+03
chr1	175400000	175500000	Pydc4:-100Kb:5.3e-10:2.7e-11:4.4e+03:2.5e+04
chr1	175400000	175500000	Pyhin1:-100Kb:5.3e-10:2.7e-11:4.4e+03:2.5e+04
chr1	175500000	175600000	BC094916:100Kb:5.3e-10:2.8e-11:4.4e+03:2.5e+04
chr1	175700000	175800000	Ifi203:-100Kb:0:0:4.4e+03:3.6e+04
chr1	175700000	175800000	Mnda:-100Kb:0:0:4.4e+03:3.6e+04
chr1	175700000	175800000	Mndal:-100Kb:0:0:4.4e+03:3.6e+04
chr1	191400000	191500000	Kctd3:600Kb:4.7e-12:2.7e-13:1.3e+03:5.4e+03
chr10	10200000	10300000	Grm1:-600Kb:6.7e-05:3.8e-06:1.3e+03:3.8e+03
chr10	10200000	10300000	Shprh:-600Kb:6.7e-05:3.8e-06:1.3e+03:3.8e+03
chr10	17800000	17900000	Abracl:100Kb:3.6e-06:1.9e-07:3.1e+03:5.2e+03
chr10	17800000	17900000	Reps1:100Kb:3.6e-06:1.9e-07:3.1e+03:5.2e+03
chr10	18100000	18200000	Hebp2:-100Kb:4.2e-07:2.2e-08:3.1e+03:5.6e+03
chr10	18200000	18300000	Nhsl1:100Kb:2.9e-08:1.5e-09:3.1e+03:5.6e+03
chr10	21900000	22000000	Gm10825:-200Kb:6.9e-12:3.5e-13:0:3.7e+04
chr10	22100000	22200000	H60b:200Kb:6.8e-12:3.6e-13:0:3.7e+04
chr10	26200000	26300000	Gm8709:-100Kb:2.6e-06:1.4e-07:0:3.3e+03
chr10	30500000	30600000	Hddc2:-500Kb:1.9e-08:1.1e-09:1.1e+03:4.5e+03
chr10	31000000	31100000	Hey2:500Kb:1.6e-08:9.8e-10:1.1e+03:4.5e+03
chr10	31000000	31100000	Ncoa7:500Kb:1.6e-08:9.8e-10:1.1e+03:4.5e+03
chr10	36700000	36800000	Hdac2:100Kb:8e-05:4.3e-06:1.2e+03:3.5e+03
chr10	42000000	42100000	Nr2e1:-300Kb:1.3e-06:6.6e-08:2e+03:5.3e+03
chr10	42000000	42100000	Ostm1:-300Kb:1.3e-06:6.6e-08:2e+03:5.3e+03
chr10	49900000	50000000	Grik2:400Kb:2.3e-05:1.3e-06:1.4e+03:3.2e+03
chr10	53000000	53100000	Gm20597:-200Kb:1.6e-06:8.8e-08:2.4e+03:5e+03
chr10	53200000	53300000	Cep85l:200Kb:1.5e-06:8.3e-08:2.4e+03:5e+03
chr10	53200000	53300000	Gm19395:200Kb:1.5e-06:8.3e-08:2.4e+03:5e+03
chr10	53200000	53300000	Pln:200Kb:1.5e-06:8.3e-08:2.4e+03:5e+03
chr10	57400000	57500000	Fabp7:-100Kb:8e-06:4.4e-07:2.8e+03:6e+03
chr10	57400000	57500000	Smpdl3a:-100Kb:8e-06:4.4e-07:2.8e+03:6e+03
chr10	59200000	59300000	Oit3:300Kb:6.7e-06:3.4e-07:2.4e+03:5.4e+03
chr10	60200000	60300000	Pcbd1:-300Kb:9.2e-11:5.1e-12:2e+03:6.1e+03
chr10	60500000	60600000	Slc29a3:300Kb:9.7e-10:5.8e-11:2e+03:6.1e+03
chr10	60500000	60600000	Unc5b:300Kb:9.7e-10:5.8e-11:2e+03:6.1e+03
chr10	69000000	69100000	Ank3:100Kb:5e-06:2.9e-07:4.2e+03:6.6e+03
chr10	79400000	79500000	Gpx4:-100Kb:1.6e-12:8.6e-14:6.6e+03:1.1e+04
chr10	79400000	79500000	Polr2e:-100Kb:1.6e-12:8.6e-14:6.6e+03:1.1e+04
chr10	79400000	79500000	Sbno2:-100Kb:1.6e-12:8.6e-14:6.6e+03:1.1e+04
chr10	79400000	79500000	Stk11:-100Kb:1.6e-12:8.6e-14:6.6e+03:1.1e+04
chr10	79500000	79600000	Abca7:100Kb:1.3e-13:8.1e-15:6.6e+03:1.1e+04
chr10	79500000	79600000	Cnn2:100Kb:1.3e-13:8.1e-15:6.6e+03:1.1e+04
chr10	79500000	79600000	Grin3b:100Kb:1.3e-13:8.1e-15:6.6e+03:1.1e+04
chr10	79500000	79600000	Hmha1:100Kb:1.3e-13:8.1e-15:6.6e+03:1.1e+04
chr10	79500000	79600000	Tmem259:100Kb:1.3e-13:8.1e-15:6.6e+03:1.1e+04
chr10	79500000	79600000	Wdr18:100Kb:1.3e-13:8.1e-15:6.6e+03:1.1e+04
chr10	111300000	111400000	Gm5176:400Kb:5.4e-05:3e-06:1.8e+03:5.1e+03
chr10	111300000	111400000	Nap1l1:400Kb:5.4e-05:3e-06:1.8e+03:5.1e+03
chr10	111300000	111400000	Phlda1:400Kb:5.4e-05:3e-06:1.8e+03:5.1e+03
chr10	117600000	117700000	Iltifb:-100Kb:0:0:6e+03:3.8e+04
chr10	117700000	117800000	Il22:100Kb:0:0:6e+03:3.8e+04
chr10	122200000	122300000	Mirlet7i:-200Kb:3.3e-07:2.2e-08:2.9e+03:6.2e+03
chr10	126300000	126400000	Avil:-100Kb:6.1e-05:3.1e-06:3e+03:6.2e+03
chr10	126300000	126400000	Ctdsp2:-100Kb:6.1e-05:3.1e-06:3e+03:6.2e+03
chr10	126300000	126400000	Cyp27b1:-100Kb:6.1e-05:3.1e-06:3e+03:6.2e+03
chr10	126300000	126400000	LOC100504608:-100Kb:6.1e-05:3.1e-06:3e+03:6.2e+03
chr10	126300000	126400000	March9:-100Kb:6.1e-05:3.1e-06:3e+03:6.2e+03
chr10	126300000	126400000	Mettl1:-100Kb:6.1e-05:3.1e-06:3e+03:6.2e+03
chr10	126300000	126400000	Mir26a-2:-100Kb:6.1e-05:3.1e-06:3e+03:6.2e+03
chr10	126300000	126400000	Mir546:-100Kb:6.1e-05:3.1e-06:3e+03:6.2e+03
chr10	126300000	126400000	Tsfm:-100Kb:6.1e-05:3.1e-06:3e+03:6.2e+03
chr10	126400000	126500000	Xrcc6bp1:100Kb:3.1e-05:1.6e-06:3e+03:6.2e+03
chr10	126600000	126700000	Agap2:100Kb:9.2e-05:4.9e-06:5.4e+03:8.6e+03
chr10	126600000	126700000	Cdk4:100Kb:9.2e-05:4.9e-06:5.4e+03:8.6e+03
chr10	126600000	126700000	LOC100504703:100Kb:9.2e-05:4.9e-06:5.4e+03:8.6e+03
chr10	126600000	126700000	Os9:100Kb:9.2e-05:4.9e-06:5.4e+03:8.6e+03
chr10	126600000	126700000	Tspan31:100Kb:9.2e-05:4.9e-06:5.4e+03:8.6e+03
chr10	127900000	128000000	Erbb3:-100Kb:8.2e-06:4.9e-07:0:5.3e+03
chr10	127900000	128000000	Ikzf4:-100Kb:8.2e-06:4.9e-07:0:5.3e+03
chr10	127900000	128000000	Pa2g4:-100Kb:8.2e-06:4.9e-07:0:5.3e+03
chr10	127900000	128000000	Rps26:-100Kb:8.2e-06:4.9e-07:0:5.3e+03
chr10	128000000	128100000	Esyt1:100Kb:1.1e-05:6.3e-07:0:5.3e+03
chr10	128000000	128100000	Myl6:100Kb:1.1e-05:6.3e-07:0:5.3e+03
chr10	128000000	128100000	Myl6b:100Kb:1.1e-05:6.3e-07:0:5.3e+03
chr10	128000000	128100000	Rpl41:100Kb:1.1e-05:6.3e-07:0:5.3e+03
chr10	128000000	128100000	Zc3h10:100Kb:1.1e-05:6.3e-07:0:5.3e+03
chr11	23300000	23400000	1700093K21Rik:-100Kb:3.1e-05:1.6e-06:4.1e+03:6.3e+03
chr11	23300000	23400000	Gm12060:-100Kb:3.1e-05:1.6e-06:4.1e+03:6.3e+03
chr11	23400000	23500000	Ahsa2:100Kb:2.5e-05:1.4e-06:4.1e+03:6.3e+03
chr11	46400000	46500000	Havcr1:-100Kb:5.6e-06:2.8e-07:3.3e+03:5.8e+03
chr11	46400000	46500000	Timd2:-100Kb:5.6e-06:2.8e-07:3.3e+03:5.8e+03
chr11	46500000	46600000	Dppa1:100Kb:4.8e-06:2.6e-07:3.3e+03:5.8e+03
chr11	46500000	46600000	Gm4926:100Kb:4.8e-06:2.6e-07:3.3e+03:5.8e+03
chr11	57500000	57600000	Fam114a2:200Kb:5.8e-08:3.3e-09:2.5e+03:5.7e+03
chr11	57500000	57600000	Mfap3:200Kb:5.8e-08:3.3e-09:2.5e+03:5.7e+03
chr11	58400000	58500000	Olfr314:-100Kb:3.8e-07:1.9e-08:4.4e+03:1.8e+04
chr11	58400000	58500000	Olfr315:-100Kb:3.8e-07:1.9e-08:4.4e+03:1.8e+04
chr11	58400000	58500000	Olfr316:-100Kb:3.8e-07:1.9e-08:4.4e+03:1.8e+04
chr11	58400000	58500000	Olfr317:-100Kb:3.8e-07:1.9e-08:4.4e+03:1.8e+04
chr11	58400000	58500000	Olfr318:-100Kb:3.8e-07:1.9e-08:4.4e+03:1.8e+04
chr11	58400000	58500000	Olfr319:-100Kb:3.8e-07:1.9e-08:4.4e+03:1.8e+04
chr11	58500000	58600000	2210407C18Rik:100Kb:0:0:4.4e+03:1.8e+04
chr11	58500000	58600000	Olfr179:100Kb:0:0:4.4e+03:1.8e+04
chr11	58500000	58600000	Olfr320:100Kb:0:0:4.4e+03:1.8e+04
chr11	58500000	58600000	Olfr323:100Kb:0:0:4.4e+03:1.8e+04
chr11	58500000	58600000	Olfr324:100Kb:0:0:4.4e+03:1.8e+04
chr11	58500000	58600000	Trim58:100Kb:0:0:4.4e+03:1.8e+04
chr11	60400000	60500000	Flii:-100Kb:3.4e-05:1.8e-06:4.5e+03:7.9e+03
chr11	60400000	60500000	Kcnj12:-400Kb:1.8e-05:9.1e-07:1.8e+03:5.4e+03
chr11	60400000	60500000	Llgl1:-100Kb:3.4e-05:1.8e-06:4.5e+03:7.9e+03
chr11	60400000	60500000	Mir5100:-100Kb:3.4e-05:1.8e-06:4.5e+03:7.9e+03
chr11	60400000	60500000	Smcr7:-100Kb:3.4e-05:1.8e-06:4.5e+03:7.9e+03
chr11	60400000	60500000	Smcr8:-100Kb:3.4e-05:1.8e-06:4.5e+03:7.9e+03
chr11	60400000	60500000	Top3a:-100Kb:3.4e-05:1.8e-06:4.5e+03:7.9e+03
chr11	70900000	71000000	Nlrp1b:-100Kb:0:0:5.8e+03:5.1e+04
chr11	70900000	71000000	Nlrp1c-ps:-100Kb:0:0:5.8e+03:5.1e+04
chr11	71000000	71100000	Nlrp1a:100Kb:0:0:5.8e+03:5.1e+04
chr11	77600000	77700000	Gm11190:-100Kb:8e-05:4.1e-06:4.9e+03:9.5e+03
chr11	77600000	77700000	Phf12:-100Kb:8e-05:4.1e-06:4.9e+03:9.5e+03
chr11	77600000	77700000	Pipox:-100Kb:8e-05:4.1e-06:4.9e+03:9.5e+03
chr11	77600000	77700000	Sez6:-100Kb:8e-05:4.1e-06:4.9e+03:9.5e+03
chr11	84300000	84400000	1700109G15Rik:-200Kb:1.1e-05:6.8e-07:2.8e+03:6.5e+03
chr11	84500000	84600000	1500016L03Rik:200Kb:2.2e-05:1.2e-06:2.8e+03:6.5e+03
chr11	84500000	84600000	Aatf:200Kb:2.2e-05:1.2e-06:2.8e+03:6.5e+03
chr11	84500000	84600000	Lhx1:200Kb:2.2e-05:1.2e-06:2.8e+03:6.5e+03
chr11	96400000	96500000	Gm53:300Kb:3.8e-06:4.7e-07:2.3e+03:6e+03
chr11	96400000	96500000	Hoxb3:300Kb:3.8e-06:4.7e-07:2.3e+03:6e+03
chr11	96400000	96500000	Hoxb4:300Kb:3.8e-06:4.7e-07:2.3e+03:6e+03
chr11	96400000	96500000	Hoxb5:300Kb:3.8e-06:4.7e-07:2.3e+03:6e+03
chr11	96400000	96500000	Hoxb6:300Kb:3.8e-06:4.7e-07:2.3e+03:6e+03
chr11	96400000	96500000	Hoxb7:300Kb:3.8e-06:4.7e-07:2.3e+03:6e+03
chr11	96400000	96500000	Hoxb8:300Kb:3.8e-06:4.7e-07:2.3e+03:6e+03
chr11	96400000	96500000	Hoxb9:300Kb:3.8e-06:4.7e-07:2.3e+03:6e+03
chr11	96400000	96500000	Mir10a:300Kb:3.8e-06:4.7e-07:2.3e+03:6e+03
chr11	96400000	96500000	Mir196a-1:300Kb:3.8e-06:4.7e-07:2.3e+03:6e+03
chr11	96500000	96600000	Gm53:400Kb:3.8e-06:2.4e-07:1.8e+03:5.7e+03
chr11	96500000	96600000	Hoxb3:400Kb:3.8e-06:2.4e-07:1.8e+03:5.7e+03
chr11	96500000	96600000	Hoxb4:400Kb:3.8e-06:2.4e-07:1.8e+03:5.7e+03
chr11	96500000	96600000	Hoxb5:400Kb:3.8e-06:2.4e-07:1.8e+03:5.7e+03
chr11	96500000	96600000	Hoxb6:400Kb:3.8e-06:2.4e-07:1.8e+03:5.7e+03
chr11	96500000	96600000	Hoxb7:400Kb:3.8e-06:2.4e-07:1.8e+03:5.7e+03
chr11	96500000	96600000	Hoxb8:400Kb:3.8e-06:2.4e-07:1.8e+03:5.7e+03
chr11	96500000	96600000	Hoxb9:400Kb:3.8e-06:2.4e-07:1.8e+03:5.7e+03
chr11	96500000	96600000	Mir10a:400Kb:3.8e-06:2.4e-07:1.8e+03:5.7e+03
chr11	96500000	96600000	Mir196a-1:400Kb:3.8e-06:2.4e-07:1.8e+03:5.7e+03
chr11	97300000	97400000	2410003L11Rik:-100Kb:5.4e-05:2.8e-06:5.6e+03:8.4e+03
chr11	97300000	97400000	E130012A19Rik:-100Kb:5.4e-05:2.8e-06:5.6e+03:8.4e+03
chr11	97300000	97400000	Srcin1:-100Kb:5.4e-05:2.8e-06:5.6e+03:8.4e+03
chr11	97400000	97500000	Arhgap23:100Kb:5.3e-05:2.8e-06:5.6e+03:8.4e+03
chr11	100900000	101000000	Ccr10:-100Kb:3.6e-09:1.8e-10:5.4e+03:1e+04
chr11	100900000	101000000	Cntnap1:-100Kb:3.6e-09:1.8e-10:5.4e+03:1e+04
chr11	100900000	101000000	Ezh1:-100Kb:3.6e-09:1.8e-10:5.4e+03:1e+04
chr11	100900000	101000000	Plekhh3:-100Kb:3.6e-09:1.8e-10:5.4e+03:1e+04
chr11	100900000	101000000	Tubg2:-100Kb:3.6e-09:1.8e-10:5.4e+03:1e+04
chr11	101000000	101100000	Coasy:100Kb:2.7e-09:1.4e-10:5.4e+03:1e+04
chr11	101000000	101100000	Fam134c:100Kb:2.7e-09:1.4e-10:5.4e+03:1e+04
chr11	101000000	101100000	Hsd17b1:100Kb:2.7e-09:1.4e-10:5.4e+03:1e+04
chr11	101000000	101100000	Mlx:100Kb:2.7e-09:1.4e-10:5.4e+03:1e+04
chr11	101000000	101100000	Naglu:100Kb:2.7e-09:1.4e-10:5.4e+03:1e+04
chr11	101000000	101100000	Psmc3ip:100Kb:2.7e-09:1.4e-10:5.4e+03:1e+04
chr11	101000000	101100000	Tubg1:100Kb:2.7e-09:1.4e-10:5.4e+03:1e+04
chr11	101600000	101700000	Meox1:-100Kb:1.5e-08:7.5e-10:5.9e+03:1e+04
chr11	101700000	101800000	Etv4:100Kb:1.4e-08:7.5e-10:5.9e+03:1e+04
chr11	109300000	109400000	Wipi1:-100Kb:9.1e-05:5.2e-06:4.3e+03:6.9e+03
chr11	120300000	120400000	Alyref:-100Kb:7.7e-06:4e-07:4.3e+03:7.8e+03
chr11	120300000	120400000	Anapc11:-100Kb:7.7e-06:4e-07:4.3e+03:7.8e+03
chr11	120300000	120400000	Arhgdia:-100Kb:7.7e-06:4e-07:4.3e+03:7.8e+03
chr11	120300000	120400000	Fam195b:-100Kb:7.7e-06:4e-07:4.3e+03:7.8e+03
chr11	120300000	120400000	Mafg:-100Kb:7.7e-06:4e-07:4.3e+03:7.8e+03
chr11	120300000	120400000	Npb:-100Kb:7.7e-06:4e-07:4.3e+03:7.8e+03
chr11	120300000	120400000	P4hb:-100Kb:7.7e-06:4e-07:4.3e+03:7.8e+03
chr11	120300000	120400000	Pcyt2:-100Kb:7.7e-06:4e-07:4.3e+03:7.8e+03
chr11	120300000	120400000	Ppp1r27:-100Kb:7.7e-06:4e-07:4.3e+03:7.8e+03
chr11	120300000	120400000	Sirt7:-100Kb:7.7e-06:4e-07:4.3e+03:7.8e+03
chr11	120400000	120500000	Arl16:100Kb:2.4e-05:1.4e-06:4.3e+03:7.8e+03
chr11	120400000	120500000	Ccdc137:100Kb:2.4e-05:1.4e-06:4.3e+03:7.8e+03
chr11	120400000	120500000	Gcgr:100Kb:2.4e-05:1.4e-06:4.3e+03:7.8e+03
chr11	120400000	120500000	Hgs:100Kb:2.4e-05:1.4e-06:4.3e+03:7.8e+03
chr11	120400000	120500000	Mrpl12:100Kb:2.4e-05:1.4e-06:4.3e+03:7.8e+03
chr11	120400000	120500000	Oxld1:100Kb:2.4e-05:1.4e-06:4.3e+03:7.8e+03
chr11	120400000	120500000	Pde6g:100Kb:2.4e-05:1.4e-06:4.3e+03:7.8e+03
chr11	120400000	120500000	Slc25a10:100Kb:2.4e-05:1.4e-06:4.3e+03:7.8e+03
chr11	120400000	120500000	Tspan10:100Kb:2.4e-05:1.4e-06:4.3e+03:7.8e+03
chr12	3200000	3300000	Kif3c:-100Kb:6.2e-07:3.4e-08:1.4e+03:4.6e+03
chr12	3200000	3300000	Rab10:-100Kb:6.2e-07:3.4e-08:1.4e+03:4.6e+03
chr12	3300000	3400000	1700012B15Rik:100Kb:4.7e-07:2.7e-08:1.4e+03:4.6e+03
chr12	8400000	8500000	Gdf7:100Kb:5.9e-05:3.4e-06:3.1e+03:5.7e+03
chr12	8400000	8500000	Hs1bp3:100Kb:5.9e-05:3.4e-06:3.1e+03:5.7e+03
chr12	25100000	25200000	Grhl1:-100Kb:3.8e-06:2e-07:2e+02:2.6e+03
chr12	25200000	25300000	Taf1b:100Kb:1.8e-06:1.1e-07:2e+02:2.6e+03
chr12	25400000	25500000	Kidins220:-200Kb:6.3e-05:3.2e-06:2.6e+03:5.3e+03
chr12	55800000	55900000	Cfl2:-100Kb:1.6e-06:1e-07:0:5.3e+03
chr12	55900000	56000000	Baz1a:-100Kb:2.8e-05:3.3e-06:0:4.7e+03
chr12	55900000	56000000	Snx6:100Kb:2e-06:1.2e-07:0:5.3e+03
chr12	56000000	56100000	2700097O09Rik:-100Kb:1.9e-05:1e-06:0:4.9e+03
chr12	56000000	56100000	Cfl2:100Kb:2.4e-05:2.9e-06:0:4.7e+03
chr12	56000000	56100000	Srp54a:-100Kb:1.9e-05:1e-06:0:4.9e+03
chr12	56100000	56200000	Baz1a:100Kb:1.5e-05:9e-07:0:4.9e+03
chr12	58300000	58400000	4921506M07Rik:-300Kb:4.9e-06:2.7e-07:1.9e+03:4.4e+03
chr12	58300000	58400000	Foxa1:-300Kb:4.9e-06:2.7e-07:1.9e+03:4.4e+03
chr12	58600000	58700000	Mipol1:300Kb:1.3e-05:7.1e-07:1.9e+03:4.4e+03
chr12	58600000	58700000	Prps1l3:300Kb:1.3e-05:7.1e-07:1.9e+03:4.4e+03
chr12	70400000	70500000	Mettl21d:-200Kb:5e-08:2.7e-09:2.6e+03:5.7e+03
chr12	70500000	70600000	Mettl21d:-100Kb:1.8e-06:1.9e-07:4.3e+03:7e+03
chr12	70600000	70700000	5830428M24Rik:100Kb:3.3e-06:1.7e-07:4.3e+03:7e+03
chr12	70600000	70700000	Arf6:200Kb:6.1e-08:3.2e-09:2.6e+03:5.7e+03
chr12	70600000	70700000	Nemf:200Kb:6.1e-08:3.2e-09:2.6e+03:5.7e+03
chr12	74100000	74200000	2210039B01Rik:-500Kb:2.4e-07:1.3e-08:1.4e+03:4.7e+03
chr12	74100000	74200000	Prkch:-500Kb:2.4e-07:1.3e-08:1.4e+03:4.7e+03
chr12	74100000	74200000	Tmem30b:-500Kb:2.4e-07:1.3e-08:1.4e+03:4.7e+03
chr12	74600000	74700000	Six1:500Kb:4.7e-07:2.8e-08:1.4e+03:4.7e+03
chr12	75400000	75500000	Rhoj:-1000Kb:6.1e-05:3.3e-06:8.5e+02:3.4e+03
chr12	89200000	89300000	Gm21319:-100Kb:5.8e-12:3.1e-13:6.2e+03:6e+04
chr12	97000000	97100000	Flrt2:100Kb:1.3e-10:7e-12:1.5e+03:4.4e+03
chr12	97100000	97200000	1700019M22Rik:-100Kb:3.6e-06:1.8e-07:3.5e+03:5.8e+03
chr12	105000000	105100000	Serpina1a:-100Kb:0:0:7.5e+03:9.2e+04
chr12	105000000	105100000	Serpina1c:-100Kb:0:0:7.5e+03:9.2e+04
chr12	105000000	105100000	Serpina1e:-100Kb:0:0:7.5e+03:9.2e+04
chr12	105100000	105200000	Serpina1d:100Kb:0:0:7.5e+03:9.2e+04
chr13	3000000	3100000	1700024F13Rik:-400Kb:2.6e-07:1.3e-08:15:2.5e+03
chr13	3000000	3100000	2810429I04Rik:-400Kb:2.6e-07:1.3e-08:15:2.5e+03
chr13	3000000	3100000	Speer6-ps1:-100Kb:4.5e-07:2.8e-08:0:2.2e+03
chr13	6500000	6600000	Pfkp:-100Kb:1.2e-05:6e-07:1.8e+03:4.3e+03
chr13	6600000	6700000	Pitrm1:100Kb:2.3e-05:1.1e-06:1.8e+03:4.3e+03
chr13	12700000	12800000	Gpr137b:-700Kb:0:0:83:2.3e+04
chr13	13400000	13500000	Gpr137b-ps:700Kb:0:0:83:2.3e+04
chr13	19400000	19500000	Epdr1:-300Kb:6.5e-05:3.8e-06:1.9e+03:4.2e+03
chr13	19400000	19500000	Nme8:-300Kb:6.5e-05:3.8e-06:1.9e+03:4.2e+03
chr13	19400000	19500000	Sfrp4:-300Kb:6.5e-05:3.8e-06:1.9e+03:4.2e+03
chr13	19700000	19800000	Stard3nl:300Kb:5.2e-05:2.8e-06:1.9e+03:4.2e+03
chr13	21800000	21900000	Hist1h2ag:-300Kb:4.5e-06:5.6e-07:1.5e+03:4.8e+03
chr13	21800000	21900000	Hist1h2ah:-300Kb:4.5e-06:5.6e-07:1.5e+03:4.8e+03
chr13	21800000	21900000	Hist1h2bj:-300Kb:4.5e-06:5.6e-07:1.5e+03:4.8e+03
chr13	21800000	21900000	Hist1h2bk:-300Kb:4.5e-06:5.6e-07:1.5e+03:4.8e+03
chr13	21800000	21900000	Hist1h4i:-300Kb:4.5e-06:5.6e-07:1.5e+03:4.8e+03
chr13	21800000	21900000	Prss16:-300Kb:4.5e-06:5.6e-07:1.5e+03:4.8e+03
chr13	21800000	21900000	Vmn1r188:-300Kb:4.5e-06:5.6e-07:1.5e+03:4.8e+03
chr13	21800000	21900000	Vmn1r189:-300Kb:4.5e-06:5.6e-07:1.5e+03:4.8e+03
chr13	22000000	22100000	Hist1h2ag:-100Kb:1.1e-11:7e-13:3.5e+03:8.5e+03
chr13	22000000	22100000	Hist1h2ah:-100Kb:1.1e-11:7e-13:3.5e+03:8.5e+03
chr13	22000000	22100000	Hist1h2bj:-100Kb:1.1e-11:7e-13:3.5e+03:8.5e+03
chr13	22000000	22100000	Hist1h2bk:-100Kb:1.1e-11:7e-13:3.5e+03:8.5e+03
chr13	22000000	22100000	Hist1h4i:-100Kb:1.1e-11:7e-13:3.5e+03:8.5e+03
chr13	22000000	22100000	Prss16:-100Kb:1.1e-11:7e-13:3.5e+03:8.5e+03
chr13	22000000	22100000	Vmn1r188:-100Kb:1.1e-11:7e-13:3.5e+03:8.5e+03
chr13	22000000	22100000	Vmn1r189:-100Kb:1.1e-11:7e-13:3.5e+03:8.5e+03
chr13	22100000	22200000	Hist1h1b:300Kb:4.1e-06:2.1e-07:1.5e+03:4.8e+03
chr13	22100000	22200000	Hist1h2ai:300Kb:4.1e-06:2.1e-07:1.5e+03:4.8e+03
chr13	22100000	22200000	Hist1h2ak:300Kb:4.1e-06:2.1e-07:1.5e+03:4.8e+03
chr13	22100000	22200000	Hist1h2an:300Kb:4.1e-06:2.1e-07:1.5e+03:4.8e+03
chr13	22100000	22200000	Hist1h2bl:300Kb:4.1e-06:2.1e-07:1.5e+03:4.8e+03
chr13	22100000	22200000	Hist1h2bm:300Kb:4.1e-06:2.1e-07:1.5e+03:4.8e+03
chr13	22100000	22200000	Hist1h2bn:300Kb:4.1e-06:2.1e-07:1.5e+03:4.8e+03
chr13	22100000	22200000	Hist1h2bp:300Kb:4.1e-06:2.1e-07:1.5e+03:4.8e+03
chr13	22100000	22200000	Hist1h3h:300Kb:4.1e-06:2.1e-07:1.5e+03:4.8e+03
chr13	22100000	22200000	Hist1h3i:300Kb:4.1e-06:2.1e-07:1.5e+03:4.8e+03
chr13	22100000	22200000	Hist1h4j:300Kb:4.1e-06:2.1e-07:1.5e+03:4.8e+03
chr13	22100000	22200000	Hist1h4k:300Kb:4.1e-06:2.1e-07:1.5e+03:4.8e+03
chr13	22100000	22200000	Pom121l2:100Kb:6.2e-12:3.4e-13:3.5e+03:8.5e+03
chr13	22100000	22200000	Zfp184:100Kb:6.2e-12:3.4e-13:3.5e+03:8.5e+03
chr13	33400000	33500000	Serpinb9g:-100Kb:1.8e-05:9.5e-07:2.4e+03:5e+03
chr13	33500000	33600000	Serpinb9f:100Kb:1.7e-05:9.8e-07:2.4e+03:5e+03
chr13	34700000	34800000	Prpf4b:-200Kb:3.9e-06:2.1e-07:2.5e+03:5.5e+03
chr13	34900000	35000000	Pxdc1:200Kb:1.5e-07:9.6e-09:2.5e+03:5.5e+03
chr13	37500000	37600000	Ssr1:-500Kb:8.4e-10:4.8e-11:1.4e+03:4.5e+03
chr13	47300000	47400000	Dek:100Kb:6e-07:3e-08:3.5e+03:6.8e+03
chr13	47300000	47400000	Rnf144b:100Kb:6e-07:3e-08:3.5e+03:6.8e+03
chr13	61700000	61800000	Cts3:100Kb:2.4e-09:1.3e-10:4.1e+03:2.3e+04
chr13	61700000	61800000	Ctsm:100Kb:2.4e-09:1.3e-10:4.1e+03:2.3e+04
chr13	63000000	63100000	Mir23b:-400Kb:8.3e-05:4.7e-06:1.6e+03:4.6e+03
chr13	63000000	63100000	Mir24-1:-400Kb:8.3e-05:4.7e-06:1.6e+03:4.6e+03
chr13	63000000	63100000	Mir27b:-400Kb:8.3e-05:4.7e-06:1.6e+03:4.6e+03
chr13	63000000	63100000	Mir3074-1:-400Kb:8.3e-05:4.7e-06:1.6e+03:4.6e+03
chr13	66700000	66800000	2410141K09Rik:200Kb:0:0:3.5e+02:1.5e+04
chr13	66800000	66900000	2410141K09Rik:300Kb:6e-06:6.4e-07:3.1e+02:7.4e+03
chr13	67400000	67500000	Rsl1:200Kb:9.9e-08:5.2e-09:2.9e+03:1.3e+04
chr13	67400000	67500000	Rslcan18:200Kb:9.9e-08:5.2e-09:2.9e+03:1.3e+04
chr13	67400000	67500000	Zfp455:200Kb:9.9e-08:5.2e-09:2.9e+03:1.3e+04
chr13	67400000	67500000	Zfp759:200Kb:9.9e-08:5.2e-09:2.9e+03:1.3e+04
chr14	7300000	7400000	Gm5797:-800Kb:5.7e-08:2.9e-09:73:1.1e+04
chr14	7600000	7700000	Gm10406:-200Kb:8.2e-11:4.4e-12:1.9e+02:1.2e+04
chr14	14100000	14200000	Thoc7:-600Kb:9.6e-06:1.2e-06:1.2e+03:3.3e+03
chr14	14200000	14300000	Thoc7:-500Kb:5.1e-06:3.1e-07:1.3e+03:3.6e+03
chr14	35600000	35700000	Mir346:-100Kb:3.8e-05:2.2e-06:3.1e+03:5.3e+03
chr14	35700000	35800000	Grid1:100Kb:3.1e-05:1.8e-06:3.1e+03:5.3e+03
chr14	36800000	36900000	4930474N05Rik:-100Kb:9.1e-07:4.8e-08:3.1e+03:6e+03
chr14	42000000	42100000	Mat1a:100Kb:0:0:6.5e+02:5.1e+03
chr14	42000000	42100000	Mbl1:100Kb:0:0:6.5e+02:5.1e+03
chr14	42000000	42100000	Sftpa1:100Kb:0:0:6.5e+02:5.1e+03
chr14	42000000	42100000	Sftpd:100Kb:0:0:6.5e+02:5.1e+03
chr14	44200000	44300000	Ear1:-100Kb:5.4e-05:2.7e-06:1.1e+03:7.5e+03
chr14	51700000	51800000	Ang2:-100Kb:1.2e-08:6.4e-10:2.9e+03:1.1e+04
chr14	51700000	51800000	Ang4:-600Kb:2.6e-14:1.4e-15:4.4e+02:1.1e+04
chr14	51700000	51800000	Ear11:-100Kb:1.2e-08:6.4e-10:2.9e+03:1.1e+04
chr14	51700000	51800000	Ear14:-100Kb:1.2e-08:6.4e-10:2.9e+03:1.1e+04
chr14	51700000	51800000	Ear4:-100Kb:1.2e-08:6.4e-10:2.9e+03:1.1e+04
chr14	51700000	51800000	Gm5800:-600Kb:2.6e-14:1.4e-15:4.4e+02:1.1e+04
chr14	51800000	51900000	Ang:100Kb:2.8e-09:3e-10:2.9e+03:1.1e+04
chr14	51800000	51900000	Ear5:100Kb:2.8e-09:3e-10:2.9e+03:1.1e+04
chr14	51800000	51900000	Eddm3b:100Kb:2.8e-09:3e-10:2.9e+03:1.1e+04
chr14	51800000	51900000	Rnase1:100Kb:2.8e-09:3e-10:2.9e+03:1.1e+04
chr14	51800000	51900000	Rnase4:100Kb:2.8e-09:3e-10:2.9e+03:1.1e+04
chr14	51800000	51900000	Rnase6:100Kb:2.8e-09:3e-10:2.9e+03:1.1e+04
chr14	52300000	52400000	Ang:600Kb:4.2e-15:2.2e-16:4.4e+02:1.1e+04
chr14	52300000	52400000	Ear5:600Kb:4.2e-15:2.2e-16:4.4e+02:1.1e+04
chr14	52300000	52400000	Eddm3b:600Kb:4.2e-15:2.2e-16:4.4e+02:1.1e+04
chr14	52300000	52400000	Rnase1:600Kb:4.2e-15:2.2e-16:4.4e+02:1.1e+04
chr14	52300000	52400000	Rnase4:600Kb:4.2e-15:2.2e-16:4.4e+02:1.1e+04
chr14	52300000	52400000	Rnase6:600Kb:4.2e-15:2.2e-16:4.4e+02:1.1e+04
chr14	55700000	55800000	Cpne6:-400Kb:2.3e-05:1.3e-06:1.7e+03:5.6e+03
chr14	55700000	55800000	Dcaf11:-400Kb:2.3e-05:1.3e-06:1.7e+03:5.6e+03
chr14	55700000	55800000	Fitm1:-400Kb:2.3e-05:1.3e-06:1.7e+03:5.6e+03
chr14	55700000	55800000	Lrrc16b:-400Kb:2.3e-05:1.3e-06:1.7e+03:5.6e+03
chr14	55700000	55800000	Nrl:-400Kb:2.3e-05:1.3e-06:1.7e+03:5.6e+03
chr14	55700000	55800000	Pck2:-400Kb:2.3e-05:1.3e-06:1.7e+03:5.6e+03
chr14	55700000	55800000	Psme1:-400Kb:2.3e-05:1.3e-06:1.7e+03:5.6e+03
chr14	57900000	58000000	Gjb2:200Kb:3.8e-06:2.2e-07:2e+03:3.8e+03
chr14	57900000	58000000	Gjb6:200Kb:3.8e-06:2.2e-07:2e+03:3.8e+03
chr14	60500000	60600000	Cdadc1:300Kb:2.8e-08:1.6e-09:2e+03:4.7e+03
chr14	60500000	60600000	Shisa2:300Kb:2.8e-08:1.6e-09:2e+03:4.7e+03
chr14	60600000	60700000	Cdadc1:400Kb:1.3e-06:1.6e-07:1.7e+03:4e+03
chr14	60600000	60700000	Shisa2:400Kb:1.3e-06:1.6e-07:1.7e+03:4e+03
chr14	61400000	61500000	Sacs:-300Kb:3.9e-08:2e-09:2e+03:5.5e+03
chr14	61700000	61800000	Mipep:300Kb:2.1e-09:1.2e-10:2e+03:5.5e+03
chr14	68200000	68300000	Ebf2:400Kb:3.3e-05:1.8e-06:1.7e+03:4.7e+03
chr14	98400000	98500000	Dach1:-100Kb:7.7e-05:4.6e-06:2.6e+03:5e+03
chr15	6000000	6100000	Ptger4:900Kb:1.6e-05:1e-06:1.3e+03:3.7e+03
chr15	6000000	6100000	Ttc33:900Kb:1.6e-05:1e-06:1.3e+03:3.7e+03
chr15	7100000	7200000	Osmr:300Kb:4e-08:2.3e-09:1.9e+03:4.7e+03
chr15	38800000	38900000	Baalc:100Kb:9.5e-05:5.1e-06:3.8e+03:6.4e+03
chr15	43800000	43900000	Eny2:-400Kb:3.8e-09:2.2e-10:1.6e+03:5.4e+03
chr15	43800000	43900000	Nudcd1:-400Kb:3.8e-09:2.2e-10:1.6e+03:5.4e+03
chr15	43800000	43900000	Pkhd1l1:-400Kb:3.8e-09:2.2e-10:1.6e+03:5.4e+03
chr15	55100000	55200000	Mrpl13:-200Kb:4.3e-05:2.4e-06:2.5e+03:4.6e+03
chr15	55100000	55200000	Mtbp:-200Kb:4.3e-05:2.4e-06:2.5e+03:4.6e+03
chr15	55300000	55400000	Col14a1:200Kb:4.2e-05:2.4e-06:2.5e+03:4.6e+03
chr15	75800000	75900000	BC024139:-100Kb:7.4e-07:4.4e-08:0:4.9e+03
chr15	75800000	75900000	Eppk1:-100Kb:7.4e-07:4.4e-08:0:4.9e+03
chr15	75800000	75900000	Nrbp2:-100Kb:7.4e-07:4.4e-08:0:4.9e+03
chr15	75800000	75900000	Puf60:-100Kb:7.4e-07:4.4e-08:0:4.9e+03
chr15	75800000	75900000	Scrib:-100Kb:7.4e-07:4.4e-08:0:4.9e+03
chr15	75900000	76000000	Ccdc166:100Kb:8.3e-07:4.9e-08:0:4.9e+03
chr15	75900000	76000000	Fam83h:100Kb:8.3e-07:4.9e-08:0:4.9e+03
chr15	75900000	76000000	Grina:-100Kb:6.1e-05:7.4e-06:0:4e+03
chr15	75900000	76000000	Mapk15:100Kb:8.3e-07:4.9e-08:0:4.9e+03
chr15	75900000	76000000	Mir1942:-100Kb:6.1e-05:7.4e-06:0:4e+03
chr15	75900000	76000000	Parp10:-100Kb:6.1e-05:7.4e-06:0:4e+03
chr15	75900000	76000000	Plec:-100Kb:6.1e-05:7.4e-06:0:4e+03
chr15	75900000	76000000	Spatc1:-100Kb:6.1e-05:7.4e-06:0:4e+03
chr15	76000000	76100000	BC024139:100Kb:6.2e-05:7.4e-06:0:4e+03
chr15	76000000	76100000	Cyc1:-100Kb:1.3e-05:8e-07:0:4.5e+03
chr15	76000000	76100000	Eppk1:100Kb:6.2e-05:7.4e-06:0:4e+03
chr15	76000000	76100000	Exosc4:-100Kb:1.3e-05:8e-07:0:4.5e+03
chr15	76000000	76100000	Fam203a:-100Kb:1.3e-05:8e-07:0:4.5e+03
chr15	76000000	76100000	Gm10872:-100Kb:1.3e-05:8e-07:0:4.5e+03
chr15	76000000	76100000	Gpaa1:-100Kb:1.3e-05:8e-07:0:4.5e+03
chr15	76000000	76100000	Maf1:-100Kb:1.3e-05:8e-07:0:4.5e+03
chr15	76000000	76100000	Nrbp2:100Kb:6.2e-05:7.4e-06:0:4e+03
chr15	76000000	76100000	Oplah:-100Kb:1.3e-05:8e-07:0:4.5e+03
chr15	76000000	76100000	Puf60:100Kb:6.2e-05:7.4e-06:0:4e+03
chr15	76000000	76100000	Scrib:100Kb:6.2e-05:7.4e-06:0:4e+03
chr15	76000000	76100000	Sharpin:-100Kb:1.3e-05:8e-07:0:4.5e+03
chr15	76000000	76100000	Smpd5:-100Kb:1.3e-05:8e-07:0:4.5e+03
chr15	76100000	76200000	Grina:100Kb:7.5e-06:4.5e-07:0:4.5e+03
chr15	76100000	76200000	Mir1942:100Kb:7.5e-06:4.5e-07:0:4.5e+03
chr15	76100000	76200000	Parp10:100Kb:7.5e-06:4.5e-07:0:4.5e+03
chr15	76100000	76200000	Plec:100Kb:7.5e-06:4.5e-07:0:4.5e+03
chr15	76100000	76200000	Spatc1:100Kb:7.5e-06:4.5e-07:0:4.5e+03
chr15	78400000	78500000	Elfn2:-100Kb:1.8e-06:9.1e-08:3.9e+03:7.8e+03
chr15	78500000	78600000	Cyth4:100Kb:2.3e-06:1.2e-07:3.9e+03:7.8e+03
chr15	78500000	78600000	Rac2:100Kb:2.3e-06:1.2e-07:3.9e+03:7.8e+03
chr15	80500000	80600000	Cacna1i:400Kb:2.6e-05:1.6e-06:2.1e+03:5.4e+03
chr15	81200000	81300000	Ep300:-200Kb:2.2e-07:1.3e-08:3.3e+03:7.1e+03
chr15	81200000	81300000	L3mbtl2:-200Kb:2.2e-07:1.3e-08:3.3e+03:7.1e+03
chr15	81400000	81500000	Dnajb7:200Kb:2.3e-07:1.2e-08:3.3e+03:7.1e+03
chr15	81400000	81500000	Rbx1:200Kb:2.3e-07:1.2e-08:3.3e+03:7.1e+03
chr15	81400000	81500000	St13:200Kb:2.3e-07:1.2e-08:3.3e+03:7.1e+03
chr15	81400000	81500000	Xpnpep3:200Kb:2.3e-07:1.2e-08:3.3e+03:7.1e+03
chr15	88500000	88600000	Alg12:-100Kb:1.6e-05:9.4e-07:9.6e+02:3.8e+03
chr15	88500000	88600000	Creld2:-100Kb:1.6e-05:9.4e-07:9.6e+02:3.8e+03
chr15	88500000	88600000	Pim3:-100Kb:1.6e-05:9.4e-07:9.6e+02:3.8e+03
chr15	88600000	88700000	Brd1:100Kb:2.1e-05:1.1e-06:9.6e+02:3.8e+03
chr15	88600000	88700000	Zbed4:100Kb:2.1e-05:1.1e-06:9.6e+02:3.8e+03
chr15	88900000	89000000	Dennd6b:-100Kb:7.3e-05:4.6e-06:4.1e+03:6.9e+03
chr15	88900000	89000000	Plxnb2:-100Kb:7.3e-05:4.6e-06:4.1e+03:6.9e+03
chr15	88900000	89000000	Ppp6r2:-100Kb:7.3e-05:4.6e-06:4.1e+03:6.9e+03
chr15	89000000	89100000	1300018J18Rik:100Kb:1.4e-05:9.1e-07:4.1e+03:6.9e+03
chr15	89000000	89100000	1810021B22Rik:100Kb:1.4e-05:9.1e-07:4.1e+03:6.9e+03
chr15	89000000	89100000	Hdac10:100Kb:1.4e-05:9.1e-07:4.1e+03:6.9e+03
chr15	89000000	89100000	Mapk11:100Kb:1.4e-05:9.1e-07:4.1e+03:6.9e+03
chr15	89000000	89100000	Mapk12:100Kb:1.4e-05:9.1e-07:4.1e+03:6.9e+03
chr15	89000000	89100000	Trabd:100Kb:1.4e-05:9.1e-07:4.1e+03:6.9e+03
chr15	89000000	89100000	Tubgcp6:100Kb:1.4e-05:9.1e-07:4.1e+03:6.9e+03
chr15	93000000	93100000	Pdzrn4:800Kb:4.3e-07:2.4e-08:1.1e+03:4.9e+03
chr15	98400000	98500000	Ddn:-200Kb:8.6e-05:4.9e-06:2.8e+03:6.7e+03
chr15	98400000	98500000	Prkag1:-200Kb:8.6e-05:4.9e-06:2.8e+03:6.7e+03
chr15	98400000	98500000	Wnt10b:-200Kb:8.6e-05:4.9e-06:2.8e+03:6.7e+03
chr15	98400000	98500000	Wnt1:-200Kb:8.6e-05:4.9e-06:2.8e+03:6.7e+03
chr15	98600000	98700000	4930415O20Rik:200Kb:9.4e-05:4.9e-06:2.8e+03:6.7e+03
chr15	98600000	98700000	Adcy6:200Kb:9.4e-05:4.9e-06:2.8e+03:6.7e+03
chr15	98600000	98700000	Cacnb3:200Kb:9.4e-05:4.9e-06:2.8e+03:6.7e+03
chr15	98600000	98700000	Ddx23:200Kb:9.4e-05:4.9e-06:2.8e+03:6.7e+03
chr16	3600000	3700000	Olfr161:100Kb:1.1e-12:5.8e-14:0:4.3e+03
chr16	8400000	8500000	Carhsp1:-200Kb:1.5e-06:8e-08:2.5e+03:5e+03
chr16	8400000	8500000	Pmm2:-200Kb:1.5e-06:8e-08:2.5e+03:5e+03
chr16	8400000	8500000	Tmem186:-200Kb:1.5e-06:8e-08:2.5e+03:5e+03
chr16	8600000	8700000	Cldn26:200Kb:2.1e-07:1.2e-08:2.5e+03:5e+03
chr16	8600000	8700000	Mettl22:200Kb:2.1e-07:1.2e-08:2.5e+03:5e+03
chr16	16300000	16400000	Fgd4:-200Kb:1.7e-06:1.9e-07:2.1e+03:4.2e+03
chr16	16400000	16500000	Fgd4:-100Kb:1.1e-06:6.2e-08:3.3e+03:5.5e+03
chr16	16500000	16600000	Dnm1l:200Kb:7.1e-06:4.5e-07:2.1e+03:4.2e+03
chr16	16500000	16600000	Yars2:200Kb:7.1e-06:4.5e-07:2.1e+03:4.2e+03
chr16	18000000	18100000	4933432I09Rik:-200Kb:1.9e-10:1.1e-11:2.5e+03:5.9e+03
chr16	18000000	18100000	Dgcr8:-200Kb:1.9e-10:1.1e-11:2.5e+03:5.9e+03
chr16	18000000	18100000	Mir1306:-200Kb:1.9e-10:1.1e-11:2.5e+03:5.9e+03
chr16	18000000	18100000	Ranbp1:-200Kb:1.9e-10:1.1e-11:2.5e+03:5.9e+03
chr16	18000000	18100000	Trmt2a:-200Kb:1.9e-10:1.1e-11:2.5e+03:5.9e+03
chr16	18000000	18100000	Zdhhc8:-200Kb:1.9e-10:1.1e-11:2.5e+03:5.9e+03
chr16	18100000	18200000	4933432I09Rik:-100Kb:9.5e-08:1e-08:4.3e+03:7.2e+03
chr16	18100000	18200000	Dgcr8:-100Kb:9.5e-08:1e-08:4.3e+03:7.2e+03
chr16	18100000	18200000	Mir1306:-100Kb:9.5e-08:1e-08:4.3e+03:7.2e+03
chr16	18100000	18200000	Ranbp1:-100Kb:9.5e-08:1e-08:4.3e+03:7.2e+03
chr16	18100000	18200000	Trmt2a:-100Kb:9.5e-08:1e-08:4.3e+03:7.2e+03
chr16	18100000	18200000	Zdhhc8:-100Kb:9.5e-08:1e-08:4.3e+03:7.2e+03
chr16	18200000	18300000	Dgcr6:200Kb:1.4e-10:7.1e-12:2.5e+03:5.9e+03
chr16	18200000	18300000	Prodh:200Kb:1.4e-10:7.1e-12:2.5e+03:5.9e+03
chr16	18200000	18300000	Rtn4r:100Kb:3e-07:1.6e-08:4.3e+03:7.2e+03
chr16	18900000	19000000	2510002D24Rik:100Kb:1e-05:5.2e-07:1.8e+03:4.3e+03
chr16	18900000	19000000	Cdc45:100Kb:1e-05:5.2e-07:1.8e+03:4.3e+03
chr16	18900000	19000000	Hira:100Kb:1e-05:5.2e-07:1.8e+03:4.3e+03
chr16	18900000	19000000	Mrpl40:100Kb:1e-05:5.2e-07:1.8e+03:4.3e+03
chr16	18900000	19000000	Ufd1l:100Kb:1e-05:5.2e-07:1.8e+03:4.3e+03
chr16	21300000	21400000	Ephb3:100Kb:9e-05:4.6e-06:4e+03:7e+03
chr16	21300000	21400000	Gm16863:100Kb:9e-05:4.6e-06:4e+03:7e+03
chr16	33700000	33800000	1700007L15Rik:400Kb:7e-05:3.8e-06:1.6e+03:3.7e+03
chr16	33700000	33800000	Snx4:500Kb:2.1e-05:1.1e-06:1.4e+03:3.6e+03
chr16	33700000	33800000	Zfp148:400Kb:7e-05:3.8e-06:1.6e+03:3.7e+03
chr16	36200000	36300000	BC100530:-100Kb:3.4e-09:1.7e-10:4.1e+03:1.1e+04
chr16	36200000	36300000	BC117090:-100Kb:3.4e-09:1.7e-10:4.1e+03:1.1e+04
chr16	36300000	36400000	2010005H15Rik:100Kb:4.1e-09:2.1e-10:4.1e+03:1.1e+04
chr16	36300000	36400000	Gm5416:100Kb:4.1e-09:2.1e-10:4.1e+03:1.1e+04
chr16	36300000	36400000	Stfa1:100Kb:4.1e-09:2.1e-10:4.1e+03:1.1e+04
chr16	72900000	73000000	Robo1:300Kb:5.2e-09:3.1e-10:1.9e+03:5.2e+03
chr16	89800000	89900000	Gm10789:-300Kb:1e-06:5.7e-08:2e+03:5.7e+03
chr16	91900000	92000000	Mrps6:-100Kb:3.2e-05:1.7e-06:4e+03:6.9e+03
chr16	91900000	92000000	Slc5a3:-100Kb:3.2e-05:1.7e-06:4e+03:6.9e+03
chr16	92000000	92100000	Atp5o:100Kb:2e-05:1.2e-06:4e+03:6.9e+03
chr17	6500000	6600000	Dynlt1a:200Kb:0:0:2.6e+03:1.8e+04
chr17	6500000	6600000	Rnaset2b:-600Kb:6.7e-05:3.7e-06:1.7e+02:7e+03
chr17	6500000	6600000	Rsph3b:-600Kb:6.7e-05:3.7e-06:1.7e+02:7e+03
chr17	6500000	6600000	Tagap1:-600Kb:6.7e-05:3.7e-06:1.7e+02:7e+03
chr17	13600000	13700000	Gm10512:300Kb:0:0:2.3e+03:1.3e+04
chr17	13600000	13700000	Unc93a:300Kb:0:0:2.3e+03:1.3e+04
chr17	15100000	15200000	Dll1:-400Kb:9.6e-05:1.2e-05:1.5e+03:4.3e+03
chr17	15100000	15200000	Fam120b:-400Kb:9.6e-05:1.2e-05:1.5e+03:4.3e+03
chr17	15100000	15200000	Pdcd2:-500Kb:3.6e-05:2e-06:1.3e+03:4.4e+03
chr17	15100000	15200000	Psmb1:-500Kb:3.6e-05:2e-06:1.3e+03:4.4e+03
chr17	15100000	15200000	Tbp:-500Kb:3.6e-05:2e-06:1.3e+03:4.4e+03
chr17	15200000	15300000	Dll1:-300Kb:3.7e-05:2.2e-06:1.8e+03:4.9e+03
chr17	15200000	15300000	Fam120b:-300Kb:3.7e-05:2.2e-06:1.8e+03:4.9e+03
chr17	17500000	17600000	Lnpep:-200Kb:3.2e-06:1.6e-07:2.4e+03:6.5e+03
chr17	17700000	17800000	Lix1:200Kb:3.9e-06:2e-07:2.4e+03:6.5e+03
chr17	17700000	17800000	Riok2:200Kb:3.9e-06:2e-07:2.4e+03:6.5e+03
chr17	18900000	19000000	Vmn2r96:200Kb:0:0:2.2e+03:1.2e+04
chr17	22300000	22400000	Zfp758:-100Kb:0:0:4.9e+03:1.8e+04
chr17	22300000	22400000	Zfp944:-100Kb:0:0:4.9e+03:1.8e+04
chr17	22400000	22500000	Gm4944:100Kb:0:0:4.9e+03:1.8e+04
chr17	22400000	22500000	Zfp947:100Kb:0:0:4.9e+03:1.8e+04
chr17	24200000	24300000	D330041H03Rik:-300Kb:3.4e-05:2.1e-06:3.7e+02:4e+03
chr17	24200000	24300000	Dnase1l2:-300Kb:3.4e-05:2.1e-06:3.7e+02:4e+03
chr17	24200000	24300000	E4f1:-300Kb:3.4e-05:2.1e-06:3.7e+02:4e+03
chr17	24200000	24300000	Eci1:-300Kb:3.4e-05:2.1e-06:3.7e+02:4e+03
chr17	24200000	24300000	Rnps1:-300Kb:3.4e-05:2.1e-06:3.7e+02:4e+03
chr17	24600000	24700000	Npw:-100Kb:5.8e-05:3.3e-06:4.7e+03:7.9e+03
chr17	24600000	24700000	Nthl1:-100Kb:5.8e-05:3.3e-06:4.7e+03:7.9e+03
chr17	24600000	24700000	Slc9a3r2:-100Kb:5.8e-05:3.3e-06:4.7e+03:7.9e+03
chr17	24600000	24700000	Tsc2:-100Kb:5.8e-05:3.3e-06:4.7e+03:7.9e+03
chr17	33800000	33900000	B3galt4:-200Kb:7e-06:3.9e-07:6.6e+02:3.2e+03
chr17	33800000	33900000	BC033916:-200Kb:7e-06:3.9e-07:6.6e+02:3.2e+03
chr17	33800000	33900000	BC051226:-200Kb:7e-06:3.9e-07:6.6e+02:3.2e+03
chr17	33800000	33900000	Daxx:-200Kb:7e-06:3.9e-07:6.6e+02:3.2e+03
chr17	33800000	33900000	H2-Ke2:-200Kb:7e-06:3.9e-07:6.6e+02:3.2e+03
chr17	33800000	33900000	Kifc1:-200Kb:7e-06:3.9e-07:6.6e+02:3.2e+03
chr17	33800000	33900000	Rgl2:-200Kb:7e-06:3.9e-07:6.6e+02:3.2e+03
chr17	33800000	33900000	Rps18:-200Kb:7e-06:3.9e-07:6.6e+02:3.2e+03
chr17	33800000	33900000	Tapbp:-200Kb:7e-06:3.9e-07:6.6e+02:3.2e+03
chr17	33800000	33900000	Vps52:-200Kb:7e-06:3.9e-07:6.6e+02:3.2e+03
chr17	33800000	33900000	Wdr46:-200Kb:7e-06:3.9e-07:6.6e+02:3.2e+03
chr17	33800000	33900000	Zbtb22:-200Kb:7e-06:3.9e-07:6.6e+02:3.2e+03
chr17	34000000	34100000	Hnrnpm:200Kb:6.2e-06:3.5e-07:6.6e+02:3.2e+03
chr17	34000000	34100000	March2:200Kb:6.2e-06:3.5e-07:6.6e+02:3.2e+03
chr17	34000000	34100000	Rab11b:200Kb:6.2e-06:3.5e-07:6.6e+02:3.2e+03
chr17	35100000	35200000	AU023871:-100Kb:5.1e-05:2.9e-06:4.7e+03:8.8e+03
chr17	35100000	35200000	Abhd16a:-100Kb:5.1e-05:2.9e-06:4.7e+03:8.8e+03
chr17	35100000	35200000	Apom:-100Kb:5.1e-05:2.9e-06:4.7e+03:8.8e+03
chr17	35100000	35200000	Bag6:-100Kb:5.1e-05:2.9e-06:4.7e+03:8.8e+03
chr17	35100000	35200000	Csnk2b:-100Kb:5.1e-05:2.9e-06:4.7e+03:8.8e+03
chr17	35100000	35200000	D17H6S53E:-100Kb:5.1e-05:2.9e-06:4.7e+03:8.8e+03
chr17	35100000	35200000	G6b:-100Kb:5.1e-05:2.9e-06:4.7e+03:8.8e+03
chr17	35100000	35200000	Gpank1:-100Kb:5.1e-05:2.9e-06:4.7e+03:8.8e+03
chr17	35100000	35200000	Ly6g5b:-100Kb:5.1e-05:2.9e-06:4.7e+03:8.8e+03
chr17	35100000	35200000	Ly6g5c:-100Kb:5.1e-05:2.9e-06:4.7e+03:8.8e+03
chr17	35100000	35200000	Ly6g6c:-100Kb:5.1e-05:2.9e-06:4.7e+03:8.8e+03
chr17	35100000	35200000	Ly6g6d:-100Kb:5.1e-05:2.9e-06:4.7e+03:8.8e+03
chr17	35100000	35200000	Ly6g6e:-100Kb:5.1e-05:2.9e-06:4.7e+03:8.8e+03
chr17	35100000	35200000	Ly6g6f:-100Kb:5.1e-05:2.9e-06:4.7e+03:8.8e+03
chr17	35200000	35300000	Clic1:100Kb:1.6e-07:8.3e-09:4.7e+03:8.8e+03
chr17	35200000	35300000	Ddah2:100Kb:1.6e-07:8.3e-09:4.7e+03:8.8e+03
chr17	35200000	35300000	Hspa1a:100Kb:1.6e-07:8.3e-09:4.7e+03:8.8e+03
chr17	35200000	35300000	Hspa1l:100Kb:1.6e-07:8.3e-09:4.7e+03:8.8e+03
chr17	35200000	35300000	Lsm2:100Kb:1.6e-07:8.3e-09:4.7e+03:8.8e+03
chr17	35200000	35300000	Msh5:100Kb:1.6e-07:8.3e-09:4.7e+03:8.8e+03
chr17	35200000	35300000	Sapcd1:100Kb:1.6e-07:8.3e-09:4.7e+03:8.8e+03
chr17	35200000	35300000	Vars:100Kb:1.6e-07:8.3e-09:4.7e+03:8.8e+03
chr17	35200000	35300000	Vwa7:100Kb:1.6e-07:8.3e-09:4.7e+03:8.8e+03
chr17	35300000	35400000	Clic1:200Kb:8.1e-06:8.6e-07:2.7e+03:6.1e+03
chr17	35300000	35400000	Ddah2:200Kb:8.1e-06:8.6e-07:2.7e+03:6.1e+03
chr17	35300000	35400000	Hspa1a:200Kb:8.1e-06:8.6e-07:2.7e+03:6.1e+03
chr17	35300000	35400000	Hspa1l:200Kb:8.1e-06:8.6e-07:2.7e+03:6.1e+03
chr17	35300000	35400000	Lsm2:200Kb:8.1e-06:8.6e-07:2.7e+03:6.1e+03
chr17	35300000	35400000	Msh5:200Kb:8.1e-06:8.6e-07:2.7e+03:6.1e+03
chr17	35300000	35400000	Sapcd1:200Kb:8.1e-06:8.6e-07:2.7e+03:6.1e+03
chr17	35300000	35400000	Vars:200Kb:8.1e-06:8.6e-07:2.7e+03:6.1e+03
chr17	35300000	35400000	Vwa7:200Kb:8.1e-06:8.6e-07:2.7e+03:6.1e+03
chr17	36100000	36200000	2410017I17Rik:-100Kb:7.5e-05:8.4e-06:4.5e+03:1.2e+04
chr17	36100000	36200000	C920025E04Rik:-100Kb:7.5e-05:8.4e-06:4.5e+03:1.2e+04
chr17	36100000	36200000	Gm7030:-100Kb:7.5e-05:8.4e-06:4.5e+03:1.2e+04
chr17	36100000	36200000	H2-Bl:-100Kb:7.5e-05:8.4e-06:4.5e+03:1.2e+04
chr17	36100000	36200000	H2-T10:-100Kb:7.5e-05:8.4e-06:4.5e+03:1.2e+04
chr17	36200000	36300000	Gm6623:-100Kb:1.6e-06:7.9e-08:4.5e+03:1.3e+04
chr17	36200000	36300000	Gm8909:-100Kb:1.6e-06:7.9e-08:4.5e+03:1.3e+04
chr17	36200000	36300000	H2-T3:-100Kb:1.6e-06:7.9e-08:4.5e+03:1.3e+04
chr17	36200000	36300000	Rpp21:-100Kb:1.6e-06:7.9e-08:4.5e+03:1.3e+04
chr17	36300000	36400000	2410017I17Rik:100Kb:1.6e-06:9e-08:4.5e+03:1.3e+04
chr17	36300000	36400000	C920025E04Rik:100Kb:1.6e-06:9e-08:4.5e+03:1.3e+04
chr17	36300000	36400000	Gm7030:100Kb:1.6e-06:9e-08:4.5e+03:1.3e+04
chr17	36300000	36400000	H2-Bl:100Kb:1.6e-06:9e-08:4.5e+03:1.3e+04
chr17	36300000	36400000	H2-T10:100Kb:1.6e-06:9e-08:4.5e+03:1.3e+04
chr17	36500000	36600000	H2-M1:-300Kb:0:0:1.8e+03:1.9e+04
chr17	36800000	36900000	H2-M10.3:300Kb:0:0:1.8e+03:1.9e+04
chr17	36800000	36900000	H2-M10.4:300Kb:0:0:1.8e+03:1.9e+04
chr17	38500000	38600000	Gm20516:-200Kb:8.7e-07:1.6e-07:2.4e+03:1.2e+04
chr17	38600000	38700000	Gm20516:-100Kb:2.3e-08:2.8e-09:4.5e+03:1.5e+04
chr17	38700000	38800000	Gm20408:200Kb:3.1e-06:1.6e-07:2.4e+03:1.2e+04
chr17	38700000	38800000	Gm20410:100Kb:4.3e-08:2.6e-09:4.5e+03:1.5e+04
chr17	38800000	38900000	Gm20410:200Kb:1e-05:1.3e-06:2.4e+03:1.1e+04
chr17	38900000	39000000	Gm20516:200Kb:0:0:2.4e+03:1.8e+04
chr17	50100000	50200000	Rftn1:-200Kb:1.4e-05:7.7e-07:2.2e+03:4.9e+03
chr17	56500000	56600000	Ptprs:-100Kb:8.4e-10:4.6e-11:4.7e+03:9.3e+03
chr17	56500000	56600000	Znrf4:-100Kb:8.4e-10:4.6e-11:4.7e+03:9.3e+03
chr17	75000000	75100000	Birc6:100Kb:9e-05:4.7e-06:3.2e+03:5.1e+03
chr17	83400000	83500000	Pkdcc:-200Kb:8.7e-11:4.9e-12:2.7e+03:6.3e+03
chr17	83600000	83700000	Gm19689:200Kb:1.8e-11:1.2e-12:2.7e+03:6.3e+03
chr18	3000000	3100000	Vmn1r238:-100Kb:1.2e-07:1.6e-08:0:2.2e+03
chr18	3200000	3300000	Vmn1r238:100Kb:7.5e-09:5.1e-10:21:2.5e+03
chr18	21300000	21400000	Garem:-100Kb:1.4e-07:7.2e-09:3.6e+03:5.7e+03
chr18	34000000	34100000	Epb4.1l4a:-100Kb:7.2e-05:3.7e-06:4.8e+03:7.7e+03
chr18	34200000	34300000	Srp19:-200Kb:6.2e-05:3.3e-06:2.6e+03:5.5e+03
chr18	36800000	36900000	Dnd1:-100Kb:6e-05:3.2e-06:1.5e+03:4.2e+03
chr18	36800000	36900000	Hars2:-100Kb:6e-05:3.2e-06:1.5e+03:4.2e+03
chr18	36800000	36900000	Hars:-100Kb:6e-05:3.2e-06:1.5e+03:4.2e+03
chr18	36800000	36900000	Ik:-100Kb:6e-05:3.2e-06:1.5e+03:4.2e+03
chr18	36800000	36900000	Ndufa2:-100Kb:6e-05:3.2e-06:1.5e+03:4.2e+03
chr18	36800000	36900000	Vaultrc5:-100Kb:6e-05:3.2e-06:1.5e+03:4.2e+03
chr18	36800000	36900000	Wdr55:-100Kb:6e-05:3.2e-06:1.5e+03:4.2e+03
chr18	36800000	36900000	Zmat2:-100Kb:6e-05:3.2e-06:1.5e+03:4.2e+03
chr18	36900000	37000000	Apbb3:100Kb:3.4e-05:1.7e-06:1.5e+03:4.2e+03
chr18	36900000	37000000	Cd14:100Kb:3.4e-05:1.7e-06:1.5e+03:4.2e+03
chr18	36900000	37000000	E230025N22Rik:100Kb:3.4e-05:1.7e-06:1.5e+03:4.2e+03
chr18	36900000	37000000	Eif4ebp3:100Kb:3.4e-05:1.7e-06:1.5e+03:4.2e+03
chr18	36900000	37000000	Slc35a4:100Kb:3.4e-05:1.7e-06:1.5e+03:4.2e+03
chr18	36900000	37000000	Sra1:100Kb:3.4e-05:1.7e-06:1.5e+03:4.2e+03
chr18	36900000	37000000	Tmco6:100Kb:3.4e-05:1.7e-06:1.5e+03:4.2e+03
chr18	37200000	37300000	Pcdhac2:-100Kb:6.6e-06:3.5e-07:3.8e+03:7.1e+03
chr18	37300000	37400000	Pcdhac1:100Kb:2.2e-06:1.1e-07:3.8e+03:7.1e+03
chr18	50000000	50100000	1700065O20Rik:100Kb:5.6e-11:3.1e-12:1.6e+03:4.8e+03
chr18	50000000	50100000	Dmxl1:100Kb:5.6e-11:3.1e-12:1.6e+03:4.8e+03
chr18	50000000	50100000	Dtwd2:100Kb:5.6e-11:3.1e-12:1.6e+03:4.8e+03
chr18	57700000	57800000	Slc12a2:-300Kb:2.8e-06:1.7e-07:1.9e+03:5e+03
chr18	60400000	60500000	Iigp1:-100Kb:0:0:4e+03:2.4e+04
chr18	60500000	60600000	F830016B08Rik:100Kb:0:0:4e+03:2.4e+04
chr18	60500000	60600000	Gm4841:100Kb:0:0:4e+03:2.4e+04
chr18	70600000	70700000	Mbd2:-100Kb:5.7e-07:2.9e-08:2.9e+03:5.2e+03
chr18	70700000	70800000	4930503L19Rik:100Kb:8e-07:4.5e-08:2.9e+03:5.2e+03
chr18	70700000	70800000	Poli:100Kb:8e-07:4.5e-08:2.9e+03:5.2e+03
chr18	70700000	70800000	Stard6:100Kb:8e-07:4.5e-08:2.9e+03:5.2e+03
chr18	75100000	75200000	Acaa2:200Kb:8.2e-05:4.2e-06:2.4e+03:4.8e+03
chr18	75100000	75200000	Scarna17:200Kb:8.2e-05:4.2e-06:2.4e+03:4.8e+03
chr18	80400000	80500000	Ctdp1:-200Kb:9.4e-05:1.1e-05:2.6e+03:4.5e+03
chr18	80900000	81000000	Ctdp1:300Kb:8.8e-05:5.4e-06:2e+03:3.9e+03
chr19	34300000	34400000	2010002M12Rik:-400Kb:1.5e-06:8.7e-08:1.6e+03:3.8e+03
chr19	34300000	34400000	Ifit1:-400Kb:1.5e-06:8.7e-08:1.6e+03:3.8e+03
chr19	34700000	34800000	Acta2:400Kb:9.5e-05:5.4e-06:1.6e+03:3.8e+03
chr19	34700000	34800000	Fas:400Kb:9.5e-05:5.4e-06:1.6e+03:3.8e+03
chr19	40000000	40100000	Cyp2c50:-100Kb:3.7e-14:1.9e-15:5.9e+03:1.7e+04
chr19	40000000	40100000	Cyp2c54:-100Kb:3.7e-14:1.9e-15:5.9e+03:1.7e+04
chr19	40100000	40200000	Cyp2c37:100Kb:4.6e-14:2.3e-15:5.9e+03:1.7e+04
chr19	46200000	46300000	Nfkb2:-100Kb:9e-05:4.8e-06:5.1e+03:8.3e+03
chr19	53300000	53400000	Smndc1:-100Kb:1.9e-05:1.1e-06:3.7e+03:6e+03
chr19	53400000	53500000	1700001K23Rik:100Kb:2.6e-05:1.5e-06:3.7e+03:6e+03
chr19	53400000	53500000	Dusp5:-200Kb:2.9e-05:1.6e-06:2.2e+03:4.4e+03
chr19	53400000	53500000	Mxi1:100Kb:2.6e-05:1.5e-06:3.7e+03:6e+03
chr19	53400000	53500000	Smc3:-200Kb:2.9e-05:1.6e-06:2.2e+03:4.4e+03
chr19	53600000	53700000	Smndc1:200Kb:1.9e-05:2.3e-06:2.2e+03:4.4e+03
chr19	59200000	59300000	Eno4:200Kb:5.4e-05:2.9e-06:2.6e+03:5.5e+03
chr2	5000000	5100000	Cdc123:-700Kb:9.4e-05:5.8e-06:1.4e+03:4.1e+03
chr2	5000000	5100000	Nudt5:-700Kb:9.4e-05:5.8e-06:1.4e+03:4.1e+03
chr2	20800000	20900000	Enkur:-300Kb:1e-05:6e-07:1.9e+03:4.7e+03
chr2	20800000	20900000	Thnsl1:-300Kb:1e-05:6e-07:1.9e+03:4.7e+03
chr2	21100000	21200000	Arhgap21:300Kb:7.8e-06:4.4e-07:1.9e+03:4.7e+03
chr2	21100000	21200000	Gm13375:300Kb:7.8e-06:4.4e-07:1.9e+03:4.7e+03
chr2	38800000	38900000	Golga1:-100Kb:3.1e-06:3.6e-07:1.5e+03:4.9e+03
chr2	38900000	39000000	Arpc5l:100Kb:1.3e-05:7e-07:1.5e+03:4.9e+03
chr2	38900000	39000000	Gm16523:-100Kb:6.4e-10:3.8e-11:0:4.4e+03
chr2	38900000	39000000	Ppp6c:-100Kb:6.4e-10:3.8e-11:0:4.4e+03
chr2	38900000	39000000	Rpl35:100Kb:1.3e-05:7e-07:1.5e+03:4.9e+03
chr2	38900000	39000000	Scai:-100Kb:6.4e-10:3.8e-11:0:4.4e+03
chr2	38900000	39000000	Wdr38:100Kb:1.3e-05:7e-07:1.5e+03:4.9e+03
chr2	39000000	39100000	Golga1:100Kb:6.9e-10:4.1e-11:0:4.4e+03
chr2	59500000	59600000	Tanc1:100Kb:1.5e-07:7.7e-09:3.3e+03:6.4e+03
chr2	74500000	74600000	Gm6793:-900Kb:2.7e-08:1.6e-09:1e+03:5.4e+03
chr2	74500000	74600000	Hnrnpa3:-900Kb:2.7e-08:1.6e-09:1e+03:5.4e+03
chr2	75400000	75500000	1700109F18Rik:900Kb:2.1e-07:1.3e-08:1e+03:5.4e+03
chr2	75400000	75500000	Hoxd10:900Kb:2.1e-07:1.3e-08:1e+03:5.4e+03
chr2	75400000	75500000	Hoxd11:900Kb:2.1e-07:1.3e-08:1e+03:5.4e+03
chr2	75400000	75500000	Hoxd12:900Kb:2.1e-07:1.3e-08:1e+03:5.4e+03
chr2	75400000	75500000	Hoxd13:900Kb:2.1e-07:1.3e-08:1e+03:5.4e+03
chr2	75400000	75500000	Hoxd3:900Kb:2.1e-07:1.3e-08:1e+03:5.4e+03
chr2	75400000	75500000	Hoxd4:900Kb:2.1e-07:1.3e-08:1e+03:5.4e+03
chr2	75400000	75500000	Hoxd8:900Kb:2.1e-07:1.3e-08:1e+03:5.4e+03
chr2	75400000	75500000	Hoxd9:900Kb:2.1e-07:1.3e-08:1e+03:5.4e+03
chr2	75400000	75500000	Mir10b:900Kb:2.1e-07:1.3e-08:1e+03:5.4e+03
chr2	76200000	76300000	Dfnb59:-200Kb:1.2e-05:6e-07:2.9e+03:5.7e+03
chr2	76200000	76300000	Prkra:-200Kb:1.2e-05:6e-07:2.9e+03:5.7e+03
chr2	76400000	76500000	Osbpl6:200Kb:2.1e-05:1.2e-06:2.9e+03:5.7e+03
chr2	76400000	76500000	Rbm45:200Kb:2.1e-05:1.2e-06:2.9e+03:5.7e+03
chr2	83800000	83900000	Calcrl:-400Kb:6.2e-08:3.7e-09:1.5e+03:4.7e+03
chr2	111600000	111700000	Olfr1305:-100Kb:7e-05:3.8e-06:3.4e+03:5.5e+03
chr2	111600000	111700000	Olfr1306:-100Kb:7e-05:3.8e-06:3.4e+03:5.5e+03
chr2	111600000	111700000	Olfr1307:-100Kb:7e-05:3.8e-06:3.4e+03:5.5e+03
chr2	111700000	111800000	Olfr1302:100Kb:7.2e-05:3.7e-06:3.4e+03:5.5e+03
chr2	111700000	111800000	Olfr1303:100Kb:7.2e-05:3.7e-06:3.4e+03:5.5e+03
chr2	122200000	122300000	Gm14085:-100Kb:0:0:4.6e+03:1.5e+04
chr2	122300000	122400000	Bambi-ps1:100Kb:0:0:4.6e+03:1.5e+04
chr2	122300000	122400000	Slc28a2:100Kb:0:0:4.6e+03:1.5e+04
chr2	146200000	146300000	4930529M08Rik:500Kb:4.2e-05:2.5e-06:1.7e+03:4.2e+03
chr2	146200000	146300000	Crnkl1:500Kb:4.2e-05:2.5e-06:1.7e+03:4.2e+03
chr2	146200000	146300000	Naa20:500Kb:4.2e-05:2.5e-06:1.7e+03:4.2e+03
chr2	147900000	148000000	Nxt1:-500Kb:1.5e-05:8.7e-07:1.5e+03:4.2e+03
chr2	150900000	151000000	4930442J19Rik:-200Kb:9.9e-05:1.1e-05:2.6e+03:1.1e+04
chr2	151000000	151100000	4930442J19Rik:-100Kb:2.6e-14:1.4e-15:4.3e+03:1.9e+04
chr2	151200000	151300000	Gm14151:300Kb:0:0:1.9e+03:2e+04
chr2	157100000	157200000	Blcap:-200Kb:2.7e-06:1.4e-07:3.1e+03:7.5e+03
chr2	157100000	157200000	Nnat:-200Kb:2.7e-06:1.4e-07:3.1e+03:7.5e+03
chr2	157300000	157400000	Ghrh:200Kb:1.1e-06:5.6e-08:3.1e+03:7.5e+03
chr2	157300000	157400000	Manbal:200Kb:1.1e-06:5.6e-08:3.1e+03:7.5e+03
chr2	157300000	157400000	Mroh8:200Kb:1.1e-06:5.6e-08:3.1e+03:7.5e+03
chr2	157300000	157400000	Rpn2:200Kb:1.1e-06:5.6e-08:3.1e+03:7.5e+03
chr2	177000000	177100000	Gm14403:-200Kb:2.6e-05:1.5e-06:2.5e+03:9.8e+03
chr2	177000000	177100000	Gm14420:-200Kb:2.6e-05:1.5e-06:2.5e+03:9.8e+03
chr2	177500000	177600000	Gm14326:-100Kb:1.2e-07:6.2e-09:4.5e+03:1.4e+04
chr2	177500000	177600000	Gm14327:-100Kb:1.2e-07:6.2e-09:4.5e+03:1.4e+04
chr2	177600000	177700000	Gm14325:100Kb:8.7e-08:5.5e-09:4.5e+03:1.4e+04
chr3	5300000	5400000	2700069I18Rik:100Kb:1.2e-09:7e-11:2e+03:5.6e+03
chr3	5300000	5400000	Zfhx4:100Kb:1.2e-09:7e-11:2e+03:5.6e+03
chr3	10000000	10100000	Fabp4:-200Kb:2e-07:1.1e-08:2.4e+03:5.6e+03
chr3	10200000	10300000	Fabp5:200Kb:2.3e-07:1.3e-08:2.4e+03:5.6e+03
chr3	10200000	10300000	Gm9833:200Kb:2.3e-07:1.3e-08:2.4e+03:5.6e+03
chr3	15300000	15400000	Sirpb1a:-100Kb:0:0:3.5e+03:1.5e+04
chr3	15400000	15500000	Gm9733:100Kb:0:0:3.5e+03:1.5e+04
chr3	15400000	15500000	Sirpb1b:-100Kb:3.5e-05:1.9e-06:3.5e+03:9.2e+03
chr3	15500000	15600000	Sirpb1a:100Kb:1.7e-05:2.1e-06:3.5e+03:9.2e+03
chr3	27100000	27200000	1700125G22Rik:100Kb:7.1e-07:3.8e-08:9.3e+02:3.5e+03
chr3	27100000	27200000	Ect2:100Kb:7.1e-07:3.8e-08:9.3e+02:3.5e+03
chr3	27100000	27200000	Nceh1:100Kb:7.1e-07:3.8e-08:9.3e+02:3.5e+03
chr3	52800000	52900000	Nhlrc3:-400Kb:8.7e-05:4.5e-06:1.6e+03:4.4e+03
chr3	52800000	52900000	Proser1:-400Kb:8.7e-05:4.5e-06:1.6e+03:4.4e+03
chr3	52800000	52900000	Stoml3:-400Kb:8.7e-05:4.5e-06:1.6e+03:4.4e+03
chr3	64300000	64400000	Vmn2r7:-200Kb:6.2e-06:3.2e-07:2.3e+03:5.6e+03
chr3	64500000	64600000	Vmn2r5:200Kb:2.9e-05:1.7e-06:2.3e+03:5.6e+03
chr3	64500000	64600000	Vmn2r6:200Kb:2.9e-05:1.7e-06:2.3e+03:5.6e+03
chr3	93500000	93600000	Tdpoz1:100Kb:0:0:4.5e+03:2.3e+04
chr3	93500000	93600000	Tdpoz2:100Kb:0:0:4.5e+03:2.3e+04
chr3	101700000	101800000	Casq2:-100Kb:3.4e-05:1.9e-06:3.9e+03:6.5e+03
chr3	101700000	101800000	Nhlh2:-100Kb:3.4e-05:1.9e-06:3.9e+03:6.5e+03
chr3	109500000	109600000	Ntng1:-400Kb:2.2e-05:1.3e-06:1.4e+03:4.1e+03
chr3	127300000	127400000	Alpk1:-100Kb:4.8e-10:2.5e-11:3.2e+03:6.6e+03
chr3	127300000	127400000	Tifa:-100Kb:4.8e-10:2.5e-11:3.2e+03:6.6e+03
chr3	127400000	127500000	Neurog2:100Kb:4.4e-10:2.4e-11:3.2e+03:6.6e+03
chr3	128000000	128100000	Pitx2:-900Kb:5.3e-08:3.6e-09:9.1e+02:4.7e+03
chr3	144600000	144700000	Clca1:200Kb:9.8e-05:1.1e-05:2.4e+03:4.3e+03
chr3	144600000	144700000	Clca2:200Kb:9.8e-05:1.1e-05:2.4e+03:4.3e+03
chr3	144700000	144800000	Clca1:300Kb:9.8e-05:5.8e-06:1.8e+03:3.8e+03
chr3	144700000	144800000	Clca2:300Kb:9.8e-05:5.8e-06:1.8e+03:3.8e+03
chr4	3000000	3100000	Vmn1r3:-100Kb:0:0:0:2.7e+04
chr4	3100000	3200000	Vmn1r2:100Kb:0:0:0:2.7e+04
chr4	15900000	16000000	A530072M11Rik:-100Kb:2.6e-11:1.4e-12:1e+03:4.3e+03
chr4	15900000	16000000	Ripk2:-100Kb:2.6e-11:1.4e-12:1e+03:4.3e+03
chr4	16000000	16100000	Osgin2:100Kb:2.1e-11:1.1e-12:1e+03:4.3e+03
chr4	21700000	21800000	Coq3:-100Kb:2.8e-07:1.4e-08:1.6e+03:4.2e+03
chr4	21700000	21800000	Faxc:-100Kb:2.8e-07:1.4e-08:1.6e+03:4.2e+03
chr4	21800000	21900000	4930528A17Rik:100Kb:3.1e-07:1.6e-08:1.6e+03:4.2e+03
chr4	21800000	21900000	Sfrs18:100Kb:3.1e-07:1.6e-08:1.6e+03:4.2e+03
chr4	21800000	21900000	Usp45:100Kb:3.1e-07:1.6e-08:1.6e+03:4.2e+03
chr4	25700000	25800000	Ufl1:500Kb:1.3e-05:8.5e-07:1.6e+03:3.8e+03
chr4	34900000	35000000	Ifnk:-100Kb:3.7e-05:1.9e-06:3.4e+03:6.3e+03
chr4	36900000	37000000	Lingo2:100Kb:1.2e-05:7.7e-07:1.2e+03:2.9e+03
chr4	41400000	41500000	Arid3c:-200Kb:8.6e-12:4.8e-13:2.5e+03:5.5e+03
chr4	41400000	41500000	Cntfr:-200Kb:8.6e-12:4.8e-13:2.5e+03:5.5e+03
chr4	41400000	41500000	Dctn3:-200Kb:8.6e-12:4.8e-13:2.5e+03:5.5e+03
chr4	41400000	41500000	Rpp25l:-200Kb:8.6e-12:4.8e-13:2.5e+03:5.5e+03
chr4	41400000	41500000	Sigmar1:-200Kb:8.6e-12:4.8e-13:2.5e+03:5.5e+03
chr4	42800000	42900000	1700022I11Rik:-100Kb:4e-14:2e-15:4.5e+03:8.1e+03
chr4	42800000	42900000	Dnajb5:-100Kb:4e-14:2e-15:4.5e+03:8.1e+03
chr4	42800000	42900000	N28178:-100Kb:4e-14:2e-15:4.5e+03:8.1e+03
chr4	42900000	43000000	BC049635:100Kb:1.3e-14:6.7e-16:4.5e+03:8.1e+03
chr4	43200000	43300000	Fam214b:200Kb:7.8e-05:9.4e-06:2.7e+03:4.7e+03
chr4	43200000	43300000	Fancg:200Kb:7.8e-05:9.4e-06:2.7e+03:4.7e+03
chr4	43200000	43300000	Pigo:200Kb:7.8e-05:9.4e-06:2.7e+03:4.7e+03
chr4	43200000	43300000	Stoml2:200Kb:7.8e-05:9.4e-06:2.7e+03:4.7e+03
chr4	43200000	43300000	Unc13b:200Kb:7.8e-05:9.4e-06:2.7e+03:4.7e+03
chr4	43200000	43300000	Vcp:200Kb:7.8e-05:9.4e-06:2.7e+03:4.7e+03
chr4	43400000	43500000	Fam214b:400Kb:2.2e-05:1.3e-06:1.6e+03:3.7e+03
chr4	43400000	43500000	Fancg:400Kb:2.2e-05:1.3e-06:1.6e+03:3.7e+03
chr4	43400000	43500000	Pigo:400Kb:2.2e-05:1.3e-06:1.6e+03:3.7e+03
chr4	43400000	43500000	Stoml2:400Kb:2.2e-05:1.3e-06:1.6e+03:3.7e+03
chr4	43400000	43500000	Unc13b:400Kb:2.2e-05:1.3e-06:1.6e+03:3.7e+03
chr4	43400000	43500000	Vcp:400Kb:2.2e-05:1.3e-06:1.6e+03:3.7e+03
chr4	45600000	45700000	Gm12409:-100Kb:8.6e-05:4.9e-06:4.5e+03:8.2e+03
chr4	45700000	45800000	Gm829:100Kb:9.1e-05:4.8e-06:4.5e+03:8.2e+03
chr4	45700000	45800000	Slc25a51:300Kb:7e-05:7.8e-06:2e+03:5.2e+03
chr4	45800000	45900000	Slc25a51:400Kb:7e-05:6.6e-06:1.6e+03:4.9e+03
chr4	60100000	60200000	Mup10:-400Kb:0:0:4.7e+02:1.7e+04
chr4	60100000	60200000	Mup1:-400Kb:0:0:4.7e+02:1.7e+04
chr4	61100000	61200000	Mup19:-300Kb:3.5e-05:4.2e-06:5.1e+02:4.8e+03
chr4	61100000	61200000	Mup5:-300Kb:3.5e-05:4.2e-06:5.1e+02:4.8e+03
chr4	61500000	61600000	Mup19:100Kb:3.5e-05:3.8e-06:6.9e+02:5e+03
chr4	61500000	61600000	Mup5:100Kb:3.5e-05:3.8e-06:6.9e+02:5e+03
chr4	70200000	70300000	Megf9:100Kb:4.5e-08:2.3e-09:1.2e+03:3.3e+03
chr4	73300000	73400000	Gm11240:-100Kb:4.4e-05:2.3e-06:2.8e+03:4.8e+03
chr4	73300000	73400000	Rasef:-100Kb:4.4e-05:2.3e-06:2.8e+03:4.8e+03
chr4	73400000	73500000	Gm428:100Kb:4.2e-05:2.2e-06:2.8e+03:4.8e+03
chr4	88300000	88400000	Gm13271:-100Kb:9.7e-10:5e-11:3.6e+03:7.2e+03
chr4	88300000	88400000	Gm13272:-100Kb:9.7e-10:5e-11:3.6e+03:7.2e+03
chr4	88300000	88400000	Gm13275:-100Kb:9.7e-10:5e-11:3.6e+03:7.2e+03
chr4	88300000	88400000	Gm13276:-100Kb:9.7e-10:5e-11:3.6e+03:7.2e+03
chr4	88300000	88400000	Gm13277:-100Kb:9.7e-10:5e-11:3.6e+03:7.2e+03
chr4	88300000	88400000	Gm13278:-100Kb:9.7e-10:5e-11:3.6e+03:7.2e+03
chr4	88300000	88400000	Gm13279:-100Kb:9.7e-10:5e-11:3.6e+03:7.2e+03
chr4	88300000	88400000	Gm13283:-100Kb:9.7e-10:5e-11:3.6e+03:7.2e+03
chr4	88300000	88400000	Gm13285:-100Kb:9.7e-10:5e-11:3.6e+03:7.2e+03
chr4	88300000	88400000	Gm13286:-100Kb:9.7e-10:5e-11:3.6e+03:7.2e+03
chr4	88300000	88400000	Gm13287:-100Kb:9.7e-10:5e-11:3.6e+03:7.2e+03
chr4	88300000	88400000	Gm13288:-100Kb:9.7e-10:5e-11:3.6e+03:7.2e+03
chr4	88300000	88400000	Gm13289:-100Kb:9.7e-10:5e-11:3.6e+03:7.2e+03
chr4	88300000	88400000	Gm13290:-100Kb:9.7e-10:5e-11:3.6e+03:7.2e+03
chr4	88300000	88400000	Ifna11:-100Kb:9.7e-10:5e-11:3.6e+03:7.2e+03
chr4	88300000	88400000	Ifna1:-100Kb:9.7e-10:5e-11:3.6e+03:7.2e+03
chr4	88300000	88400000	Ifna4:-100Kb:9.7e-10:5e-11:3.6e+03:7.2e+03
chr4	88300000	88400000	Ifna5:-100Kb:9.7e-10:5e-11:3.6e+03:7.2e+03
chr4	88300000	88400000	Ifna6:-100Kb:9.7e-10:5e-11:3.6e+03:7.2e+03
chr4	88300000	88400000	Ifna7:-100Kb:9.7e-10:5e-11:3.6e+03:7.2e+03
chr4	88300000	88400000	Ifnz:-100Kb:9.7e-10:5e-11:3.6e+03:7.2e+03
chr4	88400000	88500000	Gm13280:100Kb:4.5e-10:2.3e-11:3.6e+03:7.2e+03
chr4	88400000	88500000	Ifna2:100Kb:4.5e-10:2.3e-11:3.6e+03:7.2e+03
chr4	88400000	88500000	Ifnab:100Kb:4.5e-10:2.3e-11:3.6e+03:7.2e+03
chr4	88400000	88500000	Klhl9:100Kb:4.5e-10:2.3e-11:3.6e+03:7.2e+03
chr4	89100000	89200000	Cdkn2a:200Kb:2.1e-05:1.1e-06:2.4e+03:4.7e+03
chr4	89100000	89200000	Cdkn2b:200Kb:2.1e-05:1.1e-06:2.4e+03:4.7e+03
chr4	91900000	92000000	Izumo3:100Kb:1.6e-06:8.5e-08:3.2e+03:5e+03
chr4	95500000	95600000	Mysm1:900Kb:1.1e-05:5.7e-07:1.2e+03:4.8e+03
chr4	102100000	102200000	Pde4b:200Kb:2.1e-05:1.2e-06:2.6e+03:5.3e+03
chr4	109400000	109500000	Dmrta2:-200Kb:3.8e-09:2.2e-10:2.7e+03:6.2e+03
chr4	111500000	111600000	Skint1:-100Kb:2.4e-13:1.4e-14:8.4e+02:6.1e+03
chr4	111500000	111600000	Skint7:-100Kb:2.4e-13:1.4e-14:8.4e+02:6.1e+03
chr4	111600000	111700000	Skint8:100Kb:2.4e-13:1.3e-14:8.4e+02:6.1e+03
chr4	111600000	111700000	Slc5a9:100Kb:2.4e-13:1.3e-14:8.4e+02:6.1e+03
chr4	112900000	113000000	Skint5:-700Kb:3.4e-06:1.7e-07:3.4e+02:7.9e+04
chr4	113600000	113700000	Skint6:700Kb:3.3e-05:1.7e-06:3.4e+02:7.9e+04
chr4	118400000	118500000	Olfr1329:-100Kb:2.8e-05:1.4e-06:4.3e+03:6.8e+03
chr4	118400000	118500000	Olfr1330:-100Kb:2.8e-05:1.4e-06:4.3e+03:6.8e+03
chr4	118400000	118500000	Olfr1331:-100Kb:2.8e-05:1.4e-06:4.3e+03:6.8e+03
chr4	118400000	118500000	Olfr1333:-100Kb:2.8e-05:1.4e-06:4.3e+03:6.8e+03
chr4	118500000	118600000	Olfr1335:100Kb:3.6e-05:1.8e-06:4.3e+03:6.8e+03
chr4	118500000	118600000	Olfr1337:100Kb:3.6e-05:1.8e-06:4.3e+03:6.8e+03
chr4	118500000	118600000	Olfr1338:100Kb:3.6e-05:1.8e-06:4.3e+03:6.8e+03
chr4	118500000	118600000	Olfr1339:100Kb:3.6e-05:1.8e-06:4.3e+03:6.8e+03
chr4	123600000	123700000	Fhl3:-700Kb:2.1e-06:1.2e-07:1.1e+03:5.8e+03
chr4	123600000	123700000	Pou3f1:-700Kb:2.1e-06:1.2e-07:1.1e+03:5.8e+03
chr4	123600000	123700000	Sf3a3:-700Kb:2.1e-06:1.2e-07:1.1e+03:5.8e+03
chr4	123600000	123700000	Utp11l:-700Kb:2.1e-06:1.2e-07:1.1e+03:5.8e+03
chr4	126500000	126600000	5730409E04Rik:300Kb:1e-05:6.5e-07:1.8e+03:4.9e+03
chr4	126500000	126600000	Clspn:300Kb:1e-05:6.5e-07:1.8e+03:4.9e+03
chr4	126500000	126600000	Eif2c4:300Kb:1e-05:6.5e-07:1.8e+03:4.9e+03
chr4	138000000	138100000	Pla2g2c:-200Kb:4.6e-06:2.7e-07:2.9e+03:6.2e+03
chr4	138000000	138100000	Ubxn10:-200Kb:4.6e-06:2.7e-07:2.9e+03:6.2e+03
chr4	143300000	143400000	C87977:-500Kb:6.8e-06:7.2e-07:1.4e+03:2.2e+04
chr4	143300000	143400000	Pramel5:-500Kb:6.8e-06:7.2e-07:1.4e+03:2.2e+04
chr4	143400000	143500000	Oog2:-300Kb:8e-06:4e-07:2.5e+03:2.4e+04
chr4	143400000	143500000	Oog3:-300Kb:8e-06:4e-07:2.5e+03:2.4e+04
chr4	143600000	143700000	C87977:-200Kb:0:0:3.9e+03:4.9e+04
chr4	143600000	143700000	Pramel5:-200Kb:0:0:3.9e+03:4.9e+04
chr4	143700000	143800000	Gm13084:300Kb:7.7e-06:4.1e-07:2.5e+03:2.4e+04
chr4	143700000	143800000	Gm13103:300Kb:7.7e-06:4.1e-07:2.5e+03:2.4e+04
chr4	143700000	143800000	Pramef6:300Kb:7.7e-06:4.1e-07:2.5e+03:2.4e+04
chr4	143800000	143900000	Gm13023:500Kb:1.4e-05:7.3e-07:1.4e+03:2.2e+04
chr4	143800000	143900000	Gm13078:500Kb:1.4e-05:7.3e-07:1.4e+03:2.2e+04
chr4	143800000	143900000	Gm13102:200Kb:0:0:3.9e+03:4.9e+04
chr4	143800000	143900000	Pramel4:200Kb:0:0:3.9e+03:4.9e+04
chr4	145100000	145200000	Smarca5-ps:100Kb:5.8e-08:6.9e-09:7.8e+02:9.4e+03
chr4	145200000	145300000	Zfp600:-900Kb:3.9e-15:2.2e-16:1.2e+03:2.4e+04
chr4	146000000	146100000	Smarca5-ps:1000Kb:0:0:1.2e+03:1.4e+04
chr4	146100000	146200000	Gm13212:900Kb:0:0:1.2e+03:2.4e+04
chr4	146100000	146200000	Gm13242:900Kb:0:0:1.2e+03:2.4e+04
chr4	148400000	148500000	Gm572:400Kb:2.9e-07:1.5e-08:2e+03:6.7e+03
chr4	148400000	148500000	Tardbp:400Kb:2.9e-07:1.5e-08:2e+03:6.7e+03
chr4	151500000	151600000	Gpr153:-100Kb:7.1e-09:4.1e-10:0:5.7e+03
chr4	151500000	151600000	Hes3:-100Kb:7.1e-09:4.1e-10:0:5.7e+03
chr4	151500000	151600000	Icmt:-100Kb:7.1e-09:4.1e-10:0:5.7e+03
chr4	151500000	151600000	Rnf207:-100Kb:7.1e-09:4.1e-10:0:5.7e+03
chr4	151500000	151600000	Rpl22:-100Kb:7.1e-09:4.1e-10:0:5.7e+03
chr4	151600000	151700000	Acot7:100Kb:1.9e-08:1.1e-09:0:5.7e+03
chr4	151600000	151700000	Chd5:-100Kb:4.9e-06:2.8e-07:0:4.5e+03
chr4	151600000	151700000	Espn:100Kb:1.9e-08:1.1e-09:0:5.7e+03
chr4	151600000	151700000	Hes2:100Kb:1.9e-08:1.1e-09:0:5.7e+03
chr4	151700000	151800000	Gpr153:100Kb:4.7e-06:5.4e-07:0:4.5e+03
chr4	151700000	151800000	Hes3:100Kb:4.7e-06:5.4e-07:0:4.5e+03
chr4	151700000	151800000	Icmt:100Kb:4.7e-06:5.4e-07:0:4.5e+03
chr4	151700000	151800000	Rnf207:100Kb:4.7e-06:5.4e-07:0:4.5e+03
chr4	151700000	151800000	Rpl22:100Kb:4.7e-06:5.4e-07:0:4.5e+03
chr4	153800000	153900000	5930403L14Rik:-200Kb:2.8e-05:1.6e-06:2.6e+03:5.5e+03
chr4	153800000	153900000	Actrt2:-200Kb:2.8e-05:1.6e-06:2.6e+03:5.5e+03
chr4	153800000	153900000	Prdm16:-200Kb:2.8e-05:1.6e-06:2.6e+03:5.5e+03
chr5	4000000	4100000	Akap9:100Kb:3.3e-05:1.7e-06:4.6e+03:8.9e+03
chr5	14900000	15000000	4930572O03Rik:-200Kb:0:0:0:1.8e+04
chr5	14900000	15000000	Gm17019:-100Kb:3.5e-09:1.9e-10:0:1.3e+04
chr5	14900000	15000000	Speer4d:-200Kb:0:0:0:1.8e+04
chr5	14900000	15000000	Speer7-ps1:-200Kb:0:0:0:1.8e+04
chr5	15000000	15100000	4930572O03Rik:-100Kb:3.9e-08:4.2e-09:0:1.2e+04
chr5	15000000	15100000	Gm9758:100Kb:1.7e-09:1.8e-10:0:1.3e+04
chr5	15000000	15100000	Speer4d:-100Kb:3.9e-08:4.2e-09:0:1.2e+04
chr5	15000000	15100000	Speer4e:100Kb:1.7e-09:1.8e-10:0:1.3e+04
chr5	15000000	15100000	Speer7-ps1:-100Kb:3.9e-08:4.2e-09:0:1.2e+04
chr5	15000000	15100000	Speer8-ps1:100Kb:1.7e-09:1.8e-10:0:1.3e+04
chr5	15100000	15200000	Gm17019:100Kb:3.8e-08:4e-09:0:1.2e+04
chr5	15100000	15200000	Gm9758:200Kb:0:0:0:1.8e+04
chr5	15100000	15200000	Speer4e:200Kb:0:0:0:1.8e+04
chr5	15100000	15200000	Speer8-ps1:200Kb:0:0:0:1.8e+04
chr5	16400000	16500000	Mir5109:-800Kb:2.7e-05:1.4e-06:9.7e+02:3.9e+03
chr5	33000000	33100000	Pisd:-100Kb:2.6e-06:1.3e-07:3.7e+03:6e+03
chr5	33000000	33100000	Prr14l:-100Kb:2.6e-06:1.3e-07:3.7e+03:6e+03
chr5	39100000	39200000	Hs3st1:-900Kb:7.1e-06:4.2e-07:9.4e+02:3.1e+03
chr5	77000000	77100000	C530008M17Rik:-200Kb:3.2e-05:1.7e-06:2.5e+03:5.2e+03
chr5	77200000	77300000	Cep135:200Kb:3.4e-05:1.9e-06:2.5e+03:5.2e+03
chr5	86400000	86500000	Stap1:-100Kb:8e-11:4.1e-12:1.2e+03:3.8e+03
chr5	86500000	86600000	Cenpc1:100Kb:3.2e-10:1.6e-11:1.2e+03:3.8e+03
chr5	87700000	87800000	Ugt2b38:-100Kb:1.6e-11:8.4e-13:3.1e+03:6.5e+03
chr5	87800000	87900000	Ugt2a3:100Kb:6.6e-12:3.4e-13:3.1e+03:6.5e+03
chr5	88500000	88600000	Gm7714:-100Kb:3.3e-12:1.7e-13:3.1e+03:6.7e+03
chr5	88600000	88700000	Smr2:100Kb:1.2e-13:5.9e-15:3.1e+03:6.7e+03
chr5	93800000	93900000	C87414:-300Kb:0:0:0:3.5e+03
chr5	96400000	96500000	Cnot6l:-100Kb:1.2e-05:1.3e-06:0:3.4e+03
chr5	96400000	96500000	Cxcl13:100Kb:1.5e-05:8.5e-07:0:3.2e+03
chr5	96500000	96600000	Mrpl1:-100Kb:1.1e-06:7.3e-08:0:4e+03
chr5	96600000	96700000	Cnot6l:100Kb:2.6e-07:1.4e-08:0:4e+03
chr5	107400000	107500000	Brdt:-300Kb:2e-08:1.2e-09:1.9e+03:5.1e+03
chr5	107400000	107500000	Tgfbr3:-300Kb:2e-08:1.2e-09:1.9e+03:5.1e+03
chr5	110100000	110200000	Gm10416:-100Kb:2.9e-07:1.4e-08:4.1e+03:8.4e+03
chr5	110300000	110400000	Zfp932:-100Kb:3e-06:1.8e-07:4.1e+03:8e+03
chr5	110400000	110500000	Gm15446:100Kb:3.4e-06:2e-07:4.1e+03:8e+03
chr5	111600000	111700000	Mir701:200Kb:5.6e-06:3e-07:3e+03:7.2e+03
chr5	134700000	134800000	Gtf2ird1:-200Kb:8.4e-05:4.5e-06:2.7e+03:4.4e+03
chr5	136700000	136800000	Myl10:-400Kb:6.4e-08:3.6e-09:1.6e+03:5.7e+03
chr5	140100000	140200000	Uncx:100Kb:2.5e-05:1.3e-06:4.8e+03:7.9e+03
chr5	145400000	145500000	Baiap2l1:300Kb:1.7e-06:9.2e-08:1.8e+03:5.2e+03
chr5	146300000	146400000	Cyp3a41a:-200Kb:0:0:2.3e+03:2e+04
chr5	146400000	146500000	Cyp3a16:200Kb:5e-09:2.6e-10:2.3e+03:1.2e+04
chr5	146500000	146600000	Cyp3a41b:200Kb:0:0:2.3e+03:2e+04
chr6	3100000	3200000	Gm8579:-100Kb:5.1e-05:5.6e-06:0:2.1e+03
chr6	3200000	3300000	Samd9l:-100Kb:3.7e-14:2.4e-15:0:3.8e+03
chr6	3300000	3400000	Gm8579:100Kb:0:0:0:3.8e+03
chr6	17000000	17100000	Capza2:-500Kb:2.5e-06:1.5e-07:1.3e+03:3.8e+03
chr6	17500000	17600000	Tes:500Kb:3.7e-06:2.2e-07:1.3e+03:3.8e+03
chr6	34500000	34600000	Cald1:-100Kb:5.5e-05:3e-06:3.1e+03:5.7e+03
chr6	51100000	51200000	2700086A05Rik:-1000Kb:9.8e-07:6.3e-08:9.7e+02:6.1e+03
chr6	51100000	51200000	Hoxa10:-1000Kb:9.8e-07:6.3e-08:9.7e+02:6.1e+03
chr6	51100000	51200000	Hoxa11:-1000Kb:9.8e-07:6.3e-08:9.7e+02:6.1e+03
chr6	51100000	51200000	Hoxa11as:-1000Kb:9.8e-07:6.3e-08:9.7e+02:6.1e+03
chr6	51100000	51200000	Hoxa1:-1000Kb:9.8e-07:6.3e-08:9.7e+02:6.1e+03
chr6	51100000	51200000	Hoxa2:-1000Kb:9.8e-07:6.3e-08:9.7e+02:6.1e+03
chr6	51100000	51200000	Hoxa3:-1000Kb:9.8e-07:6.3e-08:9.7e+02:6.1e+03
chr6	51100000	51200000	Hoxa4:-1000Kb:9.8e-07:6.3e-08:9.7e+02:6.1e+03
chr6	51100000	51200000	Hoxa5:-1000Kb:9.8e-07:6.3e-08:9.7e+02:6.1e+03
chr6	51100000	51200000	Hoxa6:-1000Kb:9.8e-07:6.3e-08:9.7e+02:6.1e+03
chr6	51100000	51200000	Hoxa7:-1000Kb:9.8e-07:6.3e-08:9.7e+02:6.1e+03
chr6	51100000	51200000	Hoxa9:-1000Kb:9.8e-07:6.3e-08:9.7e+02:6.1e+03
chr6	51100000	51200000	Mir196b:-1000Kb:9.8e-07:6.3e-08:9.7e+02:6.1e+03
chr6	51100000	51200000	Mira:-1000Kb:9.8e-07:6.3e-08:9.7e+02:6.1e+03
chr6	55400000	55500000	Ppp1r17:-500Kb:5.4e-05:3e-06:1.6e+03:4.2e+03
chr6	55900000	56000000	Adcyap1r1:500Kb:2.9e-05:1.9e-06:1.6e+03:4.2e+03
chr6	56900000	57000000	Vmn1r10:-100Kb:9.9e-06:5.1e-07:2.9e+03:5.5e+03
chr6	56900000	57000000	Vmn1r11:-100Kb:9.9e-06:5.1e-07:2.9e+03:5.5e+03
chr6	56900000	57000000	Vmn1r9:-100Kb:9.9e-06:5.1e-07:2.9e+03:5.5e+03
chr6	57000000	57100000	Vmn1r4:100Kb:1.6e-05:8.1e-07:2.9e+03:5.5e+03
chr6	57000000	57100000	Vmn1r5:100Kb:1.6e-05:8.1e-07:2.9e+03:5.5e+03
chr6	57000000	57100000	Vmn1r6:100Kb:1.6e-05:8.1e-07:2.9e+03:5.5e+03
chr6	57000000	57100000	Vmn1r7:100Kb:1.6e-05:8.1e-07:2.9e+03:5.5e+03
chr6	57000000	57100000	Vmn1r8:100Kb:1.6e-05:8.1e-07:2.9e+03:5.5e+03
chr6	57300000	57400000	Vmn1r27:-800Kb:0:0:8.9e+02:1.3e+04
chr6	58100000	58200000	Vmn1r17:800Kb:0:0:8.9e+02:1.3e+04
chr6	58100000	58200000	Vmn1r18:800Kb:0:0:8.9e+02:1.3e+04
chr6	58100000	58200000	Vmn1r19:800Kb:0:0:8.9e+02:1.3e+04
chr6	58100000	58200000	Vmn1r20:800Kb:0:0:8.9e+02:1.3e+04
chr6	71500000	71600000	Immt:-200Kb:1.4e-05:7.8e-07:2.6e+03:5.2e+03
chr6	71500000	71600000	Mrpl35:-200Kb:1.4e-05:7.8e-07:2.6e+03:5.2e+03
chr6	71700000	71800000	Kdm3a:200Kb:7.9e-06:4.1e-07:2.6e+03:5.2e+03
chr6	94000000	94100000	Slc25a26:-400Kb:3.2e-05:1.8e-06:1.7e+03:4.3e+03
chr6	95500000	95600000	Suclg2:-100Kb:1.9e-06:1e-07:2.7e+03:5.3e+03
chr6	103500000	103600000	Chl1:100Kb:3.4e-05:2.1e-06:3.9e+03:6.7e+03
chr6	108300000	108400000	0610040F04Rik:-300Kb:1.3e-05:7.3e-07:2e+03:4.6e+03
chr6	108300000	108400000	Bhlhe40:-300Kb:1.3e-05:7.3e-07:2e+03:4.6e+03
chr6	108400000	108500000	0610040F04Rik:-200Kb:1.9e-05:2.2e-06:2.5e+03:5e+03
chr6	108400000	108500000	Bhlhe40:-200Kb:1.9e-05:2.2e-06:2.5e+03:5e+03
chr6	112300000	112400000	Cav3:-100Kb:4.4e-07:2.5e-08:2e+02:3.7e+03
chr6	112300000	112400000	Oxtr:-100Kb:4.4e-07:2.5e-08:2e+02:3.7e+03
chr6	112400000	112500000	Ssu2:100Kb:6.7e-07:4e-08:2e+02:3.7e+03
chr6	114600000	114700000	Vgll4:-200Kb:2.9e-05:1.6e-06:2.6e+03:6.8e+03
chr6	116000000	116100000	Plxnd1:100Kb:2e-05:1.1e-06:3.2e+03:5.6e+03
chr6	122600000	122700000	Foxj2:-100Kb:1.5e-05:8.2e-07:1.4e+03:4.6e+03
chr6	122700000	122800000	Nanog:100Kb:2e-05:1.1e-06:1.4e+03:4.6e+03
chr6	122700000	122800000	Slc2a3:100Kb:2e-05:1.1e-06:1.4e+03:4.6e+03
chr6	124800000	124900000	Acrbp:-100Kb:9.8e-07:5.5e-08:3.9e+03:6.8e+03
chr6	124800000	124900000	Cops7a:-100Kb:9.8e-07:5.5e-08:3.9e+03:6.8e+03
chr6	124800000	124900000	Ing4:-100Kb:9.8e-07:5.5e-08:3.9e+03:6.8e+03
chr6	124800000	124900000	Pianp:-100Kb:9.8e-07:5.5e-08:3.9e+03:6.8e+03
chr6	124800000	124900000	Zfp384:-100Kb:9.8e-07:5.5e-08:3.9e+03:6.8e+03
chr6	124900000	125000000	Cd4:100Kb:1.4e-06:7.7e-08:3.9e+03:6.8e+03
chr6	124900000	125000000	Gpr162:100Kb:1.4e-06:7.7e-08:3.9e+03:6.8e+03
chr6	124900000	125000000	Lag3:100Kb:1.4e-06:7.7e-08:3.9e+03:6.8e+03
chr6	124900000	125000000	Leprel2:100Kb:1.4e-06:7.7e-08:3.9e+03:6.8e+03
chr6	124900000	125000000	Mlf2:100Kb:1.4e-06:7.7e-08:3.9e+03:6.8e+03
chr6	124900000	125000000	Ptms:100Kb:1.4e-06:7.7e-08:3.9e+03:6.8e+03
chr6	128700000	128800000	BC048546:200Kb:4e-06:2e-07:2.6e+03:6.9e+03
chr6	128700000	128800000	Klrb1a:200Kb:4e-06:2e-07:2.6e+03:6.9e+03
chr6	129900000	130000000	Klra10:-300Kb:4e-07:2.3e-08:5.3e+03:3e+04
chr6	129900000	130000000	Klra12:-300Kb:4e-07:2.3e-08:5.3e+03:3e+04
chr6	129900000	130000000	Klra13-ps:-300Kb:4e-07:2.3e-08:5.3e+03:3e+04
chr6	129900000	130000000	Klra23:-300Kb:4e-07:2.3e-08:5.3e+03:3e+04
chr6	129900000	130000000	Klra3:-300Kb:4e-07:2.3e-08:5.3e+03:3e+04
chr6	130200000	130300000	Klra19:300Kb:5.8e-08:3.1e-09:5.3e+03:3e+04
chr6	130200000	130300000	Klra6:300Kb:5.8e-08:3.1e-09:5.3e+03:3e+04
chr6	132000000	132100000	Gm4736:-300Kb:4.1e-15:2.2e-16:1.5e+03:7.9e+03
chr6	132000000	132100000	Gm8882:-300Kb:4.1e-15:2.2e-16:1.5e+03:7.9e+03
chr6	132100000	132200000	Gm4736:-200Kb:3.2e-05:3.4e-06:1.8e+03:5.4e+03
chr6	132100000	132200000	Gm8882:-200Kb:3.2e-05:3.4e-06:1.8e+03:5.4e+03
chr6	133200000	133300000	Gm5885:-200Kb:0:0:1.8e+03:9.1e+03
chr6	133400000	133500000	5530400C23Rik:200Kb:0:0:1.8e+03:9.1e+03
chr6	142700000	142800000	St8sia1:-200Kb:2.8e-07:1.6e-08:0:5.2e+03
chr6	142800000	142900000	Cmas:100Kb:8.2e-07:9.4e-08:0:4.8e+03
chr6	142800000	142900000	Gm7457:100Kb:8.2e-07:9.4e-08:0:4.8e+03
chr6	142800000	142900000	Gm766:100Kb:8.2e-07:9.4e-08:0:4.8e+03
chr6	142800000	142900000	St8sia1:-100Kb:1.3e-05:2.3e-06:0:4.3e+03
chr6	142900000	143000000	C2cd5:-100Kb:1.2e-05:6.7e-07:0:4.6e+03
chr6	142900000	143000000	Cmas:200Kb:2.2e-07:1.3e-08:0:5.2e+03
chr6	142900000	143000000	Gm7457:200Kb:2.2e-07:1.3e-08:0:5.2e+03
chr6	142900000	143000000	Gm766:200Kb:2.2e-07:1.3e-08:0:5.2e+03
chr6	143000000	143100000	St8sia1:100Kb:4.2e-06:4.9e-07:0:4.6e+03
chr7	6800000	6900000	Mir3099:100Kb:9.7e-09:5.3e-10:3.4e+03:7.8e+03
chr7	6800000	6900000	Peg3:200Kb:5.8e-05:3.2e-06:1.9e+03:5.4e+03
chr7	6800000	6900000	Peg3as:200Kb:5.8e-05:3.2e-06:1.9e+03:5.4e+03
chr7	6800000	6900000	Usp29:200Kb:5.8e-05:3.2e-06:1.9e+03:5.4e+03
chr7	6800000	6900000	Zim1:200Kb:5.8e-05:3.2e-06:1.9e+03:5.4e+03
chr7	10500000	10600000	Vmn2r50:-100Kb:6.8e-06:3.7e-07:6.5e+02:4e+03
chr7	10500000	10600000	Vmn2r51:-100Kb:6.8e-06:3.7e-07:6.5e+02:4e+03
chr7	10600000	10700000	Vmn2r44:900Kb:8.7e-12:4.6e-13:2.1e+02:2.9e+03
chr7	10600000	10700000	Vmn2r48:100Kb:8.2e-07:4.4e-08:6.5e+02:4e+03
chr7	10600000	10700000	Vmn2r49:100Kb:8.2e-07:4.4e-08:6.5e+02:4e+03
chr7	13300000	13400000	Zfp110:-100Kb:1.6e-06:8.6e-08:2.5e+03:5.5e+03
chr7	13300000	13400000	Zfp128:-100Kb:1.6e-06:8.6e-08:2.5e+03:5.5e+03
chr7	13300000	13400000	Zfp329:-100Kb:1.6e-06:8.6e-08:2.5e+03:5.5e+03
chr7	13300000	13400000	Zscan22:-100Kb:1.6e-06:8.6e-08:2.5e+03:5.5e+03
chr7	13400000	13500000	Vmn2r56:100Kb:1.7e-06:9.5e-08:2.5e+03:5.5e+03
chr7	13400000	13500000	Zscan18:100Kb:1.7e-06:9.5e-08:2.5e+03:5.5e+03
chr7	14200000	14300000	Sult2a2:-100Kb:9.9e-12:6.3e-13:2.5e+03:7.3e+03
chr7	14300000	14400000	Sult2a5:100Kb:2.1e-12:1.1e-13:2.5e+03:7.3e+03
chr7	15400000	15500000	Obox3:-800Kb:0:0:2e+02:1.2e+04
chr7	18900000	19000000	Psg26:-100Kb:0:0:2.3e+03:3.4e+04
chr7	18900000	19000000	Psg28:-100Kb:0:0:2.3e+03:3.4e+04
chr7	19000000	19100000	Psg18:100Kb:0:0:2.3e+03:3.4e+04
chr7	19100000	19200000	Psg20:-100Kb:1.7e-07:9.7e-09:2.3e+03:1.8e+04
chr7	19100000	19200000	Psg21:-100Kb:1.7e-07:9.7e-09:2.3e+03:1.8e+04
chr7	19100000	19200000	Psg23:-100Kb:1.7e-07:9.7e-09:2.3e+03:1.8e+04
chr7	19200000	19300000	Psg25:100Kb:1.8e-07:9.1e-09:2.3e+03:1.8e+04
chr7	19200000	19300000	Psg27:100Kb:1.8e-07:9.1e-09:2.3e+03:1.8e+04
chr7	20300000	20400000	Bcl3:-100Kb:9.4e-05:4.7e-06:2.3e+03:5.4e+03
chr7	20300000	20400000	Ceacam16:-100Kb:9.4e-05:4.7e-06:2.3e+03:5.4e+03
chr7	20300000	20400000	Ceacam19:-100Kb:9.4e-05:4.7e-06:2.3e+03:5.4e+03
chr7	20300000	20400000	Gm19345:-100Kb:9.4e-05:4.7e-06:2.3e+03:5.4e+03
chr7	24300000	24400000	Vmn1r176:-300Kb:0:0:1.2e+03:1.8e+04
chr7	24300000	24400000	Vmn1r177:-300Kb:0:0:1.2e+03:1.8e+04
chr7	24300000	24400000	Vmn1r178:-300Kb:0:0:1.2e+03:1.8e+04
chr7	24400000	24500000	Vmn1r174:-100Kb:8.3e-09:4.4e-10:4.7e+03:1.4e+04
chr7	24400000	24500000	Vmn1r175:-100Kb:8.3e-09:4.4e-10:4.7e+03:1.4e+04
chr7	24500000	24600000	Vmn1r171:100Kb:7.5e-09:4e-10:4.7e+03:1.4e+04
chr7	24500000	24600000	Vmn1r172:100Kb:7.5e-09:4e-10:4.7e+03:1.4e+04
chr7	24500000	24600000	Vmn1r173:100Kb:7.5e-09:4e-10:4.7e+03:1.4e+04
chr7	24600000	24700000	Vmn1r168:300Kb:0:0:1.2e+03:1.8e+04
chr7	24600000	24700000	Vmn1r169:300Kb:0:0:1.2e+03:1.8e+04
chr7	24600000	24700000	Vmn1r170:300Kb:0:0:1.2e+03:1.8e+04
chr7	26200000	26300000	Ceacam2:-100Kb:1.1e-06:5.8e-08:4.7e+03:1e+04
chr7	26300000	26400000	Ceacam1:100Kb:1.5e-06:7.4e-08:4.7e+03:1e+04
chr7	26700000	26800000	Cyp2b9:-200Kb:9.8e-09:5.1e-10:2e+03:9.4e+03
chr7	34000000	34100000	Scgb1b20:-100Kb:3e-14:1.7e-15:1.6e+02:5.9e+03
chr7	34000000	34100000	Scgb2b20:-100Kb:3e-14:1.7e-15:1.6e+02:5.9e+03
chr7	34100000	34200000	Scgb2b19:100Kb:2.5e-14:1.3e-15:1.6e+02:5.9e+03
chr7	34200000	34300000	Scgb1b20:100Kb:1.6e-08:1.8e-09:1.6e+02:4.5e+03
chr7	34200000	34300000	Scgb2b20:100Kb:1.6e-08:1.8e-09:1.6e+02:4.5e+03
chr7	46400000	46500000	Gm5114:-200Kb:0:0:1.7e+03:6.2e+03
chr7	50300000	50400000	Gm5595:400Kb:7.4e-10:3.9e-11:1.1e+03:6.8e+03
chr7	51200000	51300000	1700028J19Rik:-200Kb:0:0:2.4e+03:1.4e+04
chr7	51200000	51300000	Klk1:-200Kb:0:0:2.4e+03:1.4e+04
chr7	51200000	51300000	Klk1b16:-100Kb:8.6e-14:4.6e-15:5.7e+03:1.6e+04
chr7	51200000	51300000	Klk1b21:-100Kb:8.6e-14:4.6e-15:5.7e+03:1.6e+04
chr7	51200000	51300000	Klk1b22:-100Kb:8.6e-14:4.6e-15:5.7e+03:1.6e+04
chr7	51200000	51300000	Klk1b24:-200Kb:0:0:2.4e+03:1.4e+04
chr7	51200000	51300000	Klk1b27:-100Kb:8.6e-14:4.6e-15:5.7e+03:1.6e+04
chr7	51200000	51300000	Klk1b3:-200Kb:0:0:2.4e+03:1.4e+04
chr7	51200000	51300000	Klk1b4:-200Kb:0:0:2.4e+03:1.4e+04
chr7	51200000	51300000	Klk1b5:-200Kb:0:0:2.4e+03:1.4e+04
chr7	51300000	51400000	Egfbp2:100Kb:7.4e-14:7.9e-15:5.7e+03:1.6e+04
chr7	51300000	51400000	Klk1b11:100Kb:7.4e-14:7.9e-15:5.7e+03:1.6e+04
chr7	51300000	51400000	Klk1b1:100Kb:7.4e-14:7.9e-15:5.7e+03:1.6e+04
chr7	51300000	51400000	Klk1b26:100Kb:7.4e-14:7.9e-15:5.7e+03:1.6e+04
chr7	51300000	51400000	Klk1b7-ps:100Kb:7.4e-14:7.9e-15:5.7e+03:1.6e+04
chr7	51300000	51400000	Klk1b8:100Kb:7.4e-14:7.9e-15:5.7e+03:1.6e+04
chr7	51300000	51400000	Klk1b9:100Kb:7.4e-14:7.9e-15:5.7e+03:1.6e+04
chr7	51400000	51500000	Egfbp2:200Kb:0:0:2.4e+03:1.4e+04
chr7	51400000	51500000	Klk1b11:200Kb:0:0:2.4e+03:1.4e+04
chr7	51400000	51500000	Klk1b1:200Kb:0:0:2.4e+03:1.4e+04
chr7	51400000	51500000	Klk1b26:200Kb:0:0:2.4e+03:1.4e+04
chr7	51400000	51500000	Klk1b7-ps:200Kb:0:0:2.4e+03:1.4e+04
chr7	51400000	51500000	Klk1b8:200Kb:0:0:2.4e+03:1.4e+04
chr7	51400000	51500000	Klk1b9:200Kb:0:0:2.4e+03:1.4e+04
chr7	54700000	54800000	Mrgpra3:-100Kb:1e-06:1.3e-07:1.4e+04:4.4e+04
chr7	54800000	54900000	Mrgpra2a:100Kb:6.5e-07:7.6e-08:1.4e+04:4.4e+04
chr7	54800000	54900000	Mrgpra2b:100Kb:6.5e-07:7.6e-08:1.4e+04:4.4e+04
chr7	55100000	55200000	Mrgpra2a:400Kb:5e-12:3e-13:7.4e+03:4.8e+04
chr7	55100000	55200000	Mrgpra2b:400Kb:5e-12:3e-13:7.4e+03:4.8e+04
chr7	55100000	55200000	Mrgpra3:300Kb:2e-08:1.2e-09:7.7e+03:4.2e+04
chr7	80600000	80700000	1810026B05Rik:-100Kb:4.4e-13:2.3e-14:3.8e+03:1e+04
chr7	80700000	80800000	Chd2:100Kb:1.6e-12:8.3e-14:3.8e+03:1e+04
chr7	82300000	82400000	1500012K07Rik:-100Kb:8e-06:4.3e-07:3.8e+03:6e+03
chr7	82300000	82400000	Sv2b:-100Kb:8e-06:4.3e-07:3.8e+03:6e+03
chr7	90600000	90700000	Mex3b:600Kb:2.9e-05:1.6e-06:1.1e+03:4.3e+03
chr7	104100000	104200000	Kctd21:-300Kb:7.8e-05:4.4e-06:7.7e+02:3.8e+03
chr7	104100000	104200000	Usp35:-300Kb:7.8e-05:4.4e-06:7.7e+02:3.8e+03
chr7	104400000	104500000	Nars2:300Kb:6.4e-05:3.6e-06:7.7e+02:3.8e+03
chr7	110500000	110600000	Olfr596:100Kb:3.1e-07:1.6e-08:3.6e+03:7.2e+03
chr7	110500000	110600000	Olfr597:100Kb:3.1e-07:1.6e-08:3.6e+03:7.2e+03
chr7	110500000	110600000	Olfr598:100Kb:3.1e-07:1.6e-08:3.6e+03:7.2e+03
chr7	110500000	110600000	Olfr599:100Kb:3.1e-07:1.6e-08:3.6e+03:7.2e+03
chr7	110500000	110600000	Olfr600:100Kb:3.1e-07:1.6e-08:3.6e+03:7.2e+03
chr7	110500000	110600000	Usp17ld:100Kb:3.1e-07:1.6e-08:3.6e+03:7.2e+03
chr7	111400000	111500000	Trim12c:-100Kb:0:0:3.6e+03:2.7e+04
chr7	111400000	111500000	Trim30b:-100Kb:0:0:3.6e+03:2.7e+04
chr7	111500000	111600000	Gm15133:100Kb:0:0:3.6e+03:2.7e+04
chr7	111500000	111600000	Trim12a:100Kb:0:0:3.6e+03:2.7e+04
chr7	111500000	111600000	Trim34b:100Kb:0:0:3.6e+03:2.7e+04
chr7	114300000	114400000	Cyb5r2:-600Kb:7.1e-05:3.9e-06:7.3e+02:3.1e+03
chr7	114300000	114400000	Olfr467:-600Kb:7.1e-05:3.9e-06:7.3e+02:3.1e+03
chr7	114300000	114400000	Olfr469:-600Kb:7.1e-05:3.9e-06:7.3e+02:3.1e+03
chr7	114300000	114400000	Olfr470:-600Kb:7.1e-05:3.9e-06:7.3e+02:3.1e+03
chr7	114300000	114400000	Ovch2:-600Kb:7.1e-05:3.9e-06:7.3e+02:3.1e+03
chr7	120000000	120100000	Micalcl:500Kb:3.3e-06:1.9e-07:1.4e+03:4.8e+03
chr7	120000000	120100000	Parva:500Kb:3.3e-06:1.9e-07:1.4e+03:4.8e+03
chr7	126100000	126200000	Acsm2:-500Kb:9.5e-06:5.8e-07:1.1e+03:3.3e+03
chr7	126100000	126200000	Acsm5:-500Kb:9.5e-06:5.8e-07:1.1e+03:3.3e+03
chr7	126100000	126200000	Gp2:-500Kb:9.5e-06:5.8e-07:1.1e+03:3.3e+03
chr7	126100000	126200000	Pdilt:-500Kb:9.5e-06:5.8e-07:1.1e+03:3.3e+03
chr7	126100000	126200000	Umod:-500Kb:9.5e-06:5.8e-07:1.1e+03:3.3e+03
chr7	126500000	126600000	Gprc5b:400Kb:1.4e-05:1.5e-06:1.3e+03:3.5e+03
chr7	126600000	126700000	Gprc5b:500Kb:1.4e-05:1.8e-06:1.1e+03:3.3e+03
chr7	133200000	133300000	D430042O09Rik:400Kb:5.1e-05:2.7e-06:1.7e+03:4.2e+03
chr7	133200000	133300000	Gtf3c1:400Kb:5.1e-05:2.7e-06:1.7e+03:4.2e+03
chr7	133900000	134000000	AI467606:-300Kb:2.5e-08:1.3e-09:2.1e+03:6.6e+03
chr7	133900000	134000000	Cdipt:-200Kb:6.4e-06:3.3e-07:2.9e+03:6.6e+03
chr7	133900000	134000000	Kif22:-200Kb:6.4e-06:3.3e-07:2.9e+03:6.6e+03
chr7	133900000	134000000	Maz:-200Kb:6.4e-06:3.3e-07:2.9e+03:6.6e+03
chr7	133900000	134000000	Mvp:-200Kb:6.4e-06:3.3e-07:2.9e+03:6.6e+03
chr7	133900000	134000000	Pagr1a:-200Kb:6.4e-06:3.3e-07:2.9e+03:6.6e+03
chr7	133900000	134000000	Prrt2:-200Kb:6.4e-06:3.3e-07:2.9e+03:6.6e+03
chr7	133900000	134000000	Qprt:-300Kb:2.5e-08:1.3e-09:2.1e+03:6.6e+03
chr7	133900000	134000000	Spn:-300Kb:2.5e-08:1.3e-09:2.1e+03:6.6e+03
chr7	133900000	134000000	Zg16:-200Kb:6.4e-06:3.3e-07:2.9e+03:6.6e+03
chr7	134100000	134200000	4930451I11Rik:200Kb:1.7e-06:2e-07:2.9e+03:6.6e+03
chr7	134100000	134200000	Aldoa:200Kb:1.7e-06:2e-07:2.9e+03:6.6e+03
chr7	134100000	134200000	Doc2a:200Kb:1.7e-06:2e-07:2.9e+03:6.6e+03
chr7	134100000	134200000	Fam57b:200Kb:1.7e-06:2e-07:2.9e+03:6.6e+03
chr7	134100000	134200000	Gdpd3:200Kb:1.7e-06:2e-07:2.9e+03:6.6e+03
chr7	134100000	134200000	Mapk3:200Kb:1.7e-06:2e-07:2.9e+03:6.6e+03
chr7	134100000	134200000	Ppp4c:200Kb:1.7e-06:2e-07:2.9e+03:6.6e+03
chr7	134100000	134200000	Tbx6:200Kb:1.7e-06:2e-07:2.9e+03:6.6e+03
chr7	134100000	134200000	Ypel3:200Kb:1.7e-06:2e-07:2.9e+03:6.6e+03
chr7	134200000	134300000	4930451I11Rik:300Kb:1e-08:5.8e-10:2.1e+03:6.6e+03
chr7	134200000	134300000	Aldoa:300Kb:1e-08:5.8e-10:2.1e+03:6.6e+03
chr7	134200000	134300000	Doc2a:300Kb:1e-08:5.8e-10:2.1e+03:6.6e+03
chr7	134200000	134300000	Fam57b:300Kb:1e-08:5.8e-10:2.1e+03:6.6e+03
chr7	134200000	134300000	Gdpd3:300Kb:1e-08:5.8e-10:2.1e+03:6.6e+03
chr7	134200000	134300000	Mapk3:300Kb:1e-08:5.8e-10:2.1e+03:6.6e+03
chr7	134200000	134300000	Ppp4c:300Kb:1e-08:5.8e-10:2.1e+03:6.6e+03
chr7	134200000	134300000	Tbx6:300Kb:1e-08:5.8e-10:2.1e+03:6.6e+03
chr7	134200000	134300000	Ypel3:300Kb:1e-08:5.8e-10:2.1e+03:6.6e+03
chr7	135500000	135600000	Mcmbp:-300Kb:9.5e-06:5.7e-07:2.1e+03:5.9e+03
chr7	135500000	135600000	Sec23ip:-300Kb:9.5e-06:5.7e-07:2.1e+03:5.9e+03
chr7	135800000	135900000	Rgs10:300Kb:3e-06:1.5e-07:2.1e+03:5.9e+03
chr7	136700000	136800000	Ate1:-900Kb:8.4e-05:4.5e-06:2.9e+02:3.8e+03
chr7	136700000	136800000	Nsmce4a:-900Kb:8.4e-05:4.5e-06:2.9e+02:3.8e+03
chr7	147000000	147100000	E030019B06Rik:200Kb:2.5e-05:1.4e-06:2.5e+03:4.9e+03
chr7	148500000	148600000	Cd151:-100Kb:5.1e-06:2.6e-07:4.3e+03:7.5e+03
chr7	148500000	148600000	Cend1:-100Kb:5.1e-06:2.6e-07:4.3e+03:7.5e+03
chr7	148500000	148600000	Efcab4a:-100Kb:5.1e-06:2.6e-07:4.3e+03:7.5e+03
chr7	148500000	148600000	Lrdd:-100Kb:5.1e-06:2.6e-07:4.3e+03:7.5e+03
chr7	148500000	148600000	Pddc1:-100Kb:5.1e-06:2.6e-07:4.3e+03:7.5e+03
chr7	148500000	148600000	Pnpla2:-100Kb:5.1e-06:2.6e-07:4.3e+03:7.5e+03
chr7	148500000	148600000	Polr2l:-100Kb:5.1e-06:2.6e-07:4.3e+03:7.5e+03
chr7	148500000	148600000	Rplp2:-100Kb:5.1e-06:2.6e-07:4.3e+03:7.5e+03
chr7	148500000	148600000	Slc25a22:-100Kb:5.1e-06:2.6e-07:4.3e+03:7.5e+03
chr7	148500000	148600000	Snora52:-100Kb:5.1e-06:2.6e-07:4.3e+03:7.5e+03
chr7	148500000	148600000	Tspan4:-100Kb:5.1e-06:2.6e-07:4.3e+03:7.5e+03
chr7	148600000	148700000	B230206H07Rik:100Kb:4.2e-06:2.3e-07:4.3e+03:7.5e+03
chr7	148600000	148700000	Deaf1:100Kb:4.2e-06:2.3e-07:4.3e+03:7.5e+03
chr7	148600000	148700000	Eps8l2:100Kb:4.2e-06:2.3e-07:4.3e+03:7.5e+03
chr7	148600000	148700000	Taldo1:100Kb:4.2e-06:2.3e-07:4.3e+03:7.5e+03
chr7	148600000	148700000	Tmem80:100Kb:4.2e-06:2.3e-07:4.3e+03:7.5e+03
chr8	11900000	12000000	Spaca7:-600Kb:3.4e-06:2.1e-07:1.2e+03:5.3e+03
chr8	14900000	15000000	BB014433:-100Kb:7.1e-09:3.8e-10:4.3e+03:7.8e+03
chr8	14900000	15000000	Kbtbd11:-100Kb:7.1e-09:3.8e-10:4.3e+03:7.8e+03
chr8	14900000	15000000	Myom2:-100Kb:7.1e-09:3.8e-10:4.3e+03:7.8e+03
chr8	15000000	15100000	Arhgef10:100Kb:1.8e-08:9.3e-10:4.3e+03:7.8e+03
chr8	19300000	19400000	Defb7:-100Kb:0:0:5.7e+03:2.9e+04
chr8	19300000	19400000	Defb8:-100Kb:0:0:5.7e+03:2.9e+04
chr8	19400000	19500000	Defa-ps13:100Kb:0:0:5.7e+03:2.9e+04
chr8	22200000	22300000	Defa20:-400Kb:0:0:3.4e+02:8e+04
chr8	22200000	22300000	Gm14850:-400Kb:0:0:3.4e+02:8e+04
chr8	22200000	22300000	Gm15308:-400Kb:0:0:3.4e+02:8e+04
chr8	22200000	22300000	Gm21002:-400Kb:0:0:3.4e+02:8e+04
chr8	22200000	22300000	Gm21498:-400Kb:0:0:3.4e+02:8e+04
chr8	22200000	22300000	Gm6696:-400Kb:0:0:3.4e+02:8e+04
chr8	22600000	22700000	Defa25:400Kb:0:0:3.4e+02:8e+04
chr8	22600000	22700000	Gm10104:400Kb:0:0:3.4e+02:8e+04
chr8	22600000	22700000	Gm14851:400Kb:0:0:3.4e+02:8e+04
chr8	22600000	22700000	Gm15284:400Kb:0:0:3.4e+02:8e+04
chr8	37200000	37300000	5430403N17Rik:300Kb:7.7e-05:4.4e-06:2.3e+03:5.2e+03
chr8	40400000	40500000	Gm6213:100Kb:2.3e-06:1.3e-07:3e+03:5.2e+03
chr8	48000000	48100000	Stox2:-400Kb:1.4e-05:1.7e-06:1.6e+03:4.3e+03
chr8	48100000	48200000	Stox2:-300Kb:6.6e-06:4.1e-07:1.9e+03:4.7e+03
chr8	56100000	56200000	Gpm6a:300Kb:2e-12:1e-13:0:4.5e+03
chr8	56100000	56200000	Wdr17:300Kb:2e-12:1e-13:0:4.5e+03
chr8	63500000	63600000	Cbr4:-400Kb:9.8e-06:5.8e-07:1.7e+03:4.6e+03
chr8	73800000	73900000	B3gnt3:-400Kb:3.7e-05:2e-06:1.5e+03:6.6e+03
chr8	73800000	73900000	Fcho1:-400Kb:3.7e-05:2e-06:1.5e+03:6.6e+03
chr8	73800000	73900000	Insl3:-400Kb:3.7e-05:2e-06:1.5e+03:6.6e+03
chr8	73800000	73900000	Jak3:-400Kb:3.7e-05:2e-06:1.5e+03:6.6e+03
chr8	74200000	74300000	Ocel1:400Kb:3.5e-05:1.9e-06:1.5e+03:6.6e+03
chr8	74200000	74300000	Use1:400Kb:3.5e-05:1.9e-06:1.5e+03:6.6e+03
chr8	74300000	74400000	Haus8:600Kb:7.9e-06:4.2e-07:1.2e+03:6.6e+03
chr8	74300000	74400000	Myo9b:600Kb:7.9e-06:4.2e-07:1.2e+03:6.6e+03
chr8	74500000	74600000	Olfr373:-100Kb:3.8e-07:1.9e-08:3.3e+03:8.9e+03
chr8	74500000	74600000	Olfr374:-100Kb:3.8e-07:1.9e-08:3.3e+03:8.9e+03
chr8	74500000	74600000	Rab8a:-100Kb:3.8e-07:1.9e-08:3.3e+03:8.9e+03
chr8	74500000	74600000	Tpm4:-100Kb:3.8e-07:1.9e-08:3.3e+03:8.9e+03
chr8	74600000	74700000	Cyp4f18:100Kb:1.5e-06:7.4e-08:3.3e+03:8.9e+03
chr8	74600000	74700000	Olfr372:100Kb:1.5e-06:7.4e-08:3.3e+03:8.9e+03
chr8	77600000	77700000	Rasd2:-100Kb:8.2e-06:4.4e-07:3.3e+03:5.6e+03
chr8	77700000	77800000	Hmox1:100Kb:1.1e-05:5.8e-07:3.3e+03:5.6e+03
chr8	77700000	77800000	Mcm5:100Kb:1.1e-05:5.8e-07:3.3e+03:5.6e+03
chr8	80500000	80600000	1700092C02Rik:400Kb:8.2e-06:4.6e-07:1.6e+03:3.7e+03
chr8	80500000	80600000	Tmem184c:400Kb:8.2e-06:4.6e-07:1.6e+03:3.7e+03
chr8	83500000	83600000	Smarca5:300Kb:8.7e-05:5e-06:1e+03:3.3e+03
chr8	95500000	95600000	Ces1b:-100Kb:2.6e-06:1.4e-07:4.2e+03:7.2e+03
chr8	95500000	95600000	Ces1c:-100Kb:2.6e-06:1.4e-07:4.2e+03:7.2e+03
chr8	95600000	95700000	Ces1a:100Kb:6e-06:3.3e-07:4.2e+03:7.2e+03
chr8	95900000	96000000	Ces1a:400Kb:9.4e-05:1e-05:1.8e+03:4.4e+03
chr8	98200000	98300000	Got2:-200Kb:6.1e-06:4.1e-07:2.1e+02:2.9e+03
chr8	98200000	98300000	Mir1186b:-200Kb:6.1e-06:4.1e-07:2.1e+02:2.9e+03
chr8	98300000	98400000	Got2:-100Kb:1.9e-05:2.5e-06:3.7e+02:2.9e+03
chr8	98300000	98400000	Mir1186b:-100Kb:1.9e-05:2.5e-06:3.7e+02:2.9e+03
chr8	98400000	98500000	4930513N10Rik:100Kb:8.8e-05:4.5e-06:3.7e+02:2.9e+03
chr8	98400000	98500000	Cnot1:100Kb:8.8e-05:4.5e-06:3.7e+02:2.9e+03
chr8	98400000	98500000	Ndrg4:200Kb:2.4e-05:1.3e-06:2.1e+02:2.9e+03
chr8	98400000	98500000	Setd6:200Kb:2.4e-05:1.3e-06:2.1e+02:2.9e+03
chr8	98400000	98500000	Slc38a7:100Kb:8.8e-05:4.5e-06:3.7e+02:2.9e+03
chr8	113500000	113600000	Cog4:200Kb:2.6e-05:1.5e-06:2.8e+03:5.8e+03
chr8	113500000	113600000	Il34:200Kb:2.6e-05:1.5e-06:2.8e+03:5.8e+03
chr8	113500000	113600000	Sf3b3:200Kb:2.6e-05:1.5e-06:2.8e+03:5.8e+03
chr8	113500000	113600000	Snord111:200Kb:2.6e-05:1.5e-06:2.8e+03:5.8e+03
chr8	114000000	114100000	Ldhd:-100Kb:2.5e-08:1.4e-09:3.4e+03:6.7e+03
chr8	114000000	114100000	Zfp1:-100Kb:2.5e-08:1.4e-09:3.4e+03:6.7e+03
chr8	114100000	114200000	Wdr59:100Kb:8.7e-08:4.4e-09:3.4e+03:6.7e+03
chr8	114100000	114200000	Znrf1:100Kb:8.7e-08:4.4e-09:3.4e+03:6.7e+03
chr8	114400000	114500000	Adat1:-100Kb:5.9e-07:3.5e-08:4e+02:3.3e+03
chr8	114400000	114500000	Kars:-100Kb:5.9e-07:3.5e-08:4e+02:3.3e+03
chr8	114400000	114500000	Terf2ip:-100Kb:5.9e-07:3.5e-08:4e+02:3.3e+03
chr8	114500000	114600000	Chst5:100Kb:7.3e-07:3.7e-08:4e+02:3.3e+03
chr8	114500000	114600000	Gabarapl2:100Kb:7.3e-07:3.7e-08:4e+02:3.3e+03
chr8	114500000	114600000	Tmem170:100Kb:7.3e-07:3.7e-08:4e+02:3.3e+03
chr8	114500000	114600000	Tmem231:100Kb:7.3e-07:3.7e-08:4e+02:3.3e+03
chr8	116600000	116700000	4933408N05Rik:-200Kb:3.4e-05:1.8e-06:1.5e+03:4.3e+03
chr8	116800000	116900000	Nudt7:200Kb:3.1e-05:1.8e-06:1.5e+03:4.3e+03
chr8	125900000	126000000	Afg3l1:-100Kb:6.7e-09:3.5e-10:5e+03:9.9e+03
chr8	125900000	126000000	Dbndd1:-100Kb:6.7e-09:3.5e-10:5e+03:9.9e+03
chr8	125900000	126000000	Gas8:-100Kb:6.7e-09:3.5e-10:5e+03:9.9e+03
chr8	126000000	126100000	Def8:100Kb:7.3e-09:3.7e-10:5e+03:9.9e+03
chr8	126000000	126100000	Mc1r:100Kb:7.3e-09:3.7e-10:5e+03:9.9e+03
chr8	126000000	126100000	Tubb3:100Kb:7.3e-09:3.7e-10:5e+03:9.9e+03
chr9	3000000	3100000	4930433N12Rik:-100Kb:2.1e-15:1.1e-16:0:5.2e+03
chr9	3100000	3200000	Mir101c:100Kb:0:0:0:5.2e+03
chr9	13600000	13700000	Endod1:-500Kb:1.3e-06:7.9e-08:1.5e+03:4.9e+03
chr9	14100000	14200000	Cep57:500Kb:6.9e-07:4.3e-08:1.5e+03:4.9e+03
chr9	14100000	14200000	Fam76b:500Kb:6.9e-07:4.3e-08:1.5e+03:4.9e+03
chr9	24800000	24900000	Dpy19l2:300Kb:7.7e-05:4.1e-06:2e+03:4.3e+03
chr9	24800000	24900000	Tbx20:300Kb:7.7e-05:4.1e-06:2e+03:4.3e+03
chr9	28000000	28100000	Spata19:800Kb:4.1e-07:2.8e-08:1.1e+03:4.9e+03
chr9	35000000	35100000	Cdon:-200Kb:1.1e-05:6.4e-07:8.9e+02:4e+03
chr9	35000000	35100000	Ddx25:-300Kb:1.9e-09:1e-10:6.8e+02:4.7e+03
chr9	35000000	35100000	Hyls1:-300Kb:1.9e-09:1e-10:6.8e+02:4.7e+03
chr9	35000000	35100000	Pus3:-300Kb:1.9e-09:1e-10:6.8e+02:4.7e+03
chr9	35200000	35300000	4933422A05Rik:200Kb:6.8e-06:7.7e-07:8.9e+02:4e+03
chr9	35200000	35300000	Fam118b:200Kb:6.8e-06:7.7e-07:8.9e+02:4e+03
chr9	35200000	35300000	Foxred1:200Kb:6.8e-06:7.7e-07:8.9e+02:4e+03
chr9	35200000	35300000	Rpusd4:200Kb:6.8e-06:7.7e-07:8.9e+02:4e+03
chr9	35200000	35300000	Srpr:200Kb:6.8e-06:7.7e-07:8.9e+02:4e+03
chr9	35200000	35300000	Tirap:200Kb:6.8e-06:7.7e-07:8.9e+02:4e+03
chr9	35300000	35400000	4933422A05Rik:300Kb:3.7e-09:2.1e-10:6.8e+02:4.7e+03
chr9	35300000	35400000	Fam118b:300Kb:3.7e-09:2.1e-10:6.8e+02:4.7e+03
chr9	35300000	35400000	Foxred1:300Kb:3.7e-09:2.1e-10:6.8e+02:4.7e+03
chr9	35300000	35400000	Rpusd4:300Kb:3.7e-09:2.1e-10:6.8e+02:4.7e+03
chr9	35300000	35400000	Srpr:300Kb:3.7e-09:2.1e-10:6.8e+02:4.7e+03
chr9	35300000	35400000	Tirap:300Kb:3.7e-09:2.1e-10:6.8e+02:4.7e+03
chr9	45700000	45800000	Apoa1:-300Kb:6.4e-06:3.4e-07:1.5e+03:4.5e+03
chr9	45700000	45800000	Apoa4:-300Kb:6.4e-06:3.4e-07:1.5e+03:4.5e+03
chr9	45700000	45800000	Apoa5:-300Kb:6.4e-06:3.4e-07:1.5e+03:4.5e+03
chr9	45700000	45800000	Apoc3:-300Kb:6.4e-06:3.4e-07:1.5e+03:4.5e+03
chr9	45700000	45800000	Bud13:-300Kb:6.4e-06:3.4e-07:1.5e+03:4.5e+03
chr9	45700000	45800000	Zfp259:-300Kb:6.4e-06:3.4e-07:1.5e+03:4.5e+03
chr9	46000000	46100000	Pafah1b2:300Kb:1.1e-05:6.5e-07:1.5e+03:4.5e+03
chr9	46000000	46100000	Pcsk7:300Kb:1.1e-05:6.5e-07:1.5e+03:4.5e+03
chr9	46000000	46100000	Rnf214:300Kb:1.1e-05:6.5e-07:1.5e+03:4.5e+03
chr9	46000000	46100000	Sidt2:300Kb:1.1e-05:6.5e-07:1.5e+03:4.5e+03
chr9	46000000	46100000	Tagln:300Kb:1.1e-05:6.5e-07:1.5e+03:4.5e+03
chr9	51100000	51200000	4933407I05Rik:-600Kb:8.4e-05:4.8e-06:1.2e+03:3.9e+03
chr9	51100000	51200000	Arhgap20:-400Kb:6.2e-06:3.4e-07:1.6e+03:4.7e+03
chr9	51100000	51200000	Fdx1:-600Kb:8.4e-05:4.8e-06:1.2e+03:3.9e+03
chr9	51500000	51600000	1810046K07Rik:400Kb:6.3e-06:3.6e-07:1.6e+03:4.7e+03
chr9	51700000	51800000	1810046K07Rik:600Kb:4.9e-05:5.6e-06:1.2e+03:3.9e+03
chr9	58800000	58900000	Adpgk:-300Kb:2.9e-05:1.5e-06:2.2e+03:4.7e+03
chr9	60700000	60800000	Kif23:-1000Kb:4.1e-05:2.3e-06:8.2e+02:4.5e+03
chr9	60700000	60800000	Rplp1:-1000Kb:4.1e-05:2.3e-06:8.2e+02:4.5e+03
chr9	72600000	72700000	Pygo1:-100Kb:5.9e-09:3e-10:4.1e+03:8.5e+03
chr9	72700000	72800000	Prtg:100Kb:4.3e-09:2.2e-10:4.1e+03:8.5e+03
chr9	79600000	79700000	Filip1:-200Kb:6.4e-05:3.4e-06:2.2e+03:4.5e+03
chr9	85600000	85700000	Dopey1:-700Kb:3.9e-05:2.1e-06:1.2e+03:4.1e+03
chr9	85600000	85700000	Ube2cbp:-700Kb:3.9e-05:2.1e-06:1.2e+03:4.1e+03
chr9	86300000	86400000	Ibtk:700Kb:4.3e-07:2.4e-08:1.2e+03:4.1e+03
chr9	88600000	88700000	Bcl2a1b:-400Kb:3.3e-11:1.8e-12:3.5e+03:2.9e+04
chr9	89000000	89100000	Bcl2a1d:400Kb:3.2e-11:1.7e-12:3.5e+03:2.9e+04
chr9	89000000	89100000	Gm2382:400Kb:3.2e-11:1.7e-12:3.5e+03:2.9e+04
chr9	103900000	104000000	Ccrl1:-100Kb:4.1e-07:2.1e-08:2.8e+03:5.9e+03
chr9	104000000	104100000	Acad11:100Kb:2.6e-07:1.4e-08:2.8e+03:5.9e+03
chr9	104000000	104100000	Nphp3:100Kb:2.6e-07:1.4e-08:2.8e+03:5.9e+03
chr9	104000000	104100000	Uba5:100Kb:2.6e-07:1.4e-08:2.8e+03:5.9e+03
chr9	107200000	107300000	Cyb561d2:-200Kb:2.7e-06:1.4e-07:2.7e+03:5.5e+03
chr9	107200000	107300000	Hyal1:-200Kb:2.7e-06:1.4e-07:2.7e+03:5.5e+03
chr9	107200000	107300000	Hyal2:-200Kb:2.7e-06:1.4e-07:2.7e+03:5.5e+03
chr9	107200000	107300000	Hyal3:-200Kb:2.7e-06:1.4e-07:2.7e+03:5.5e+03
chr9	107200000	107300000	Ifrd2:-200Kb:2.7e-06:1.4e-07:2.7e+03:5.5e+03
chr9	107200000	107300000	Nat6:-200Kb:2.7e-06:1.4e-07:2.7e+03:5.5e+03
chr9	107200000	107300000	Nprl2:-200Kb:2.7e-06:1.4e-07:2.7e+03:5.5e+03
chr9	107200000	107300000	Rassf1:-200Kb:2.7e-06:1.4e-07:2.7e+03:5.5e+03
chr9	107200000	107300000	Tmem115:-200Kb:2.7e-06:1.4e-07:2.7e+03:5.5e+03
chr9	107200000	107300000	Tusc2:-200Kb:2.7e-06:1.4e-07:2.7e+03:5.5e+03
chr9	107200000	107300000	Zmynd10:-200Kb:2.7e-06:1.4e-07:2.7e+03:5.5e+03
chr9	107400000	107500000	6430571L13Rik:200Kb:6.1e-06:3.6e-07:2.7e+03:5.5e+03
chr9	107400000	107500000	Hemk1:200Kb:6.1e-06:3.6e-07:2.7e+03:5.5e+03
chr9	108800000	108900000	Celsr3:100Kb:8.9e-05:4.6e-06:5.1e+03:8e+03
chr9	108800000	108900000	Nckipsd:100Kb:8.9e-05:4.6e-06:5.1e+03:8e+03
chr9	108800000	108900000	Slc26a6:100Kb:8.9e-05:4.6e-06:5.1e+03:8e+03
chr9	113700000	113800000	Clasp2:100Kb:6e-08:3.5e-09:2.8e+03:5.9e+03
chr9	113700000	113800000	Pdcd6ip:100Kb:6e-08:3.5e-09:2.8e+03:5.9e+03
chr9	113700000	113800000	Ubp1:-100Kb:4.5e-09:2.5e-10:2.8e+03:6.1e+03
chrX	4600000	4700000	Gm5925:400Kb:1.1e-10:5.8e-12:1.8e+02:6.6e+03
chrX	4700000	4800000	Gm5925:500Kb:1.1e-09:1.2e-10:1.6e+02:6.2e+03
chrX	4900000	5000000	Mycs:-100Kb:5.2e-05:2.7e-06:3.7e+02:8e+03
chrX	7900000	8000000	Ssx9:-400Kb:1.9e-07:9.9e-09:6.1e+02:9.2e+03
chrX	7900000	8000000	Ssxb5:-400Kb:1.9e-07:9.9e-09:6.1e+02:9.2e+03
chrX	8300000	8400000	Ssxb10:400Kb:2.6e-08:1.4e-09:6.1e+02:9.2e+03
chrX	8300000	8400000	Ssxb1:400Kb:2.6e-08:1.4e-09:6.1e+02:9.2e+03
chrX	8300000	8400000	Ssxb9:400Kb:2.6e-08:1.4e-09:6.1e+02:9.2e+03
chrX	8900000	9000000	Gm5132:-200Kb:2.1e-07:1.1e-08:3.6e+03:9.5e+03
chrX	35000000	35100000	Rhox6:-100Kb:5e-07:2.8e-08:4.1e+03:1.1e+04
chrX	35000000	35100000	Rhox7:-100Kb:5e-07:2.8e-08:4.1e+03:1.1e+04
chrX	35100000	35200000	Rhox2g:100Kb:2.2e-05:1.1e-06:4.1e+03:1.1e+04
chrX	35100000	35200000	Rhox2h:100Kb:2.2e-05:1.1e-06:4.1e+03:1.1e+04
chrX	35100000	35200000	Rhox3g-ps:100Kb:2.2e-05:1.1e-06:4.1e+03:1.1e+04
chrX	35100000	35200000	Rhox3h:100Kb:2.2e-05:1.1e-06:4.1e+03:1.1e+04
chrX	35100000	35200000	Rhox4f:100Kb:2.2e-05:1.1e-06:4.1e+03:1.1e+04
chrX	35100000	35200000	Rhox4g:100Kb:2.2e-05:1.1e-06:4.1e+03:1.1e+04
chrX	50300000	50400000	Fam122b:-300Kb:9e-06:5e-07:1.8e+03:5.9e+03
chrX	50300000	50400000	Fam122c:-300Kb:9e-06:5e-07:1.8e+03:5.9e+03
chrX	50600000	50700000	Hprt:300Kb:3.1e-05:1.8e-06:1.8e+03:5.9e+03
chrX	52600000	52700000	Gm16404:-200Kb:6.7e-05:3.6e-06:2.4e+03:9.8e+03
chrX	52800000	52900000	Gm14625:200Kb:5.6e-06:7.3e-07:2.4e+03:9.8e+03
chrX	52900000	53000000	Gm14625:300Kb:4.1e-08:2.6e-09:1.9e+03:1.1e+04
chrX	59600000	59700000	1700019B21Rik:-100Kb:4.9e-08:2.9e-09:3.6e+03:7.5e+03
chrX	71900000	72000000	Gm5936:-100Kb:5.2e-11:2.8e-12:5.4e+03:1.3e+04
chrX	72000000	72100000	Gm6890:100Kb:1.7e-10:9.3e-12:5.4e+03:1.3e+04
chrX	91600000	91700000	Maged1:-100Kb:4.9e-06:2.6e-07:5.5e+03:9.2e+03
chrX	91700000	91800000	Apoo-ps:100Kb:4.9e-06:2.9e-07:5.5e+03:9.2e+03
chrX	91700000	91800000	Apoo:100Kb:4.9e-06:2.9e-07:5.5e+03:9.2e+03
chrX	91700000	91800000	Gm14827:100Kb:4.9e-06:2.9e-07:5.5e+03:9.2e+03
chrX	96300000	96400000	Gm14812:-300Kb:6.2e-05:3.5e-06:2.9e+03:7.8e+03
chrX	96300000	96400000	Pja1:-300Kb:6.2e-05:3.5e-06:2.9e+03:7.8e+03
chrX	96600000	96700000	Efnb1:300Kb:6.5e-06:5.4e-07:2.9e+03:7.8e+03
chrX	96700000	96800000	Efnb1:400Kb:6.5e-06:7.8e-07:2.3e+03:7.2e+03
chrX	109700000	109800000	Pof1b:-100Kb:2.5e-05:1.4e-06:3.7e+03:7.8e+03
chrX	109800000	109900000	Zfp711:100Kb:2.4e-05:1.3e-06:3.7e+03:7.8e+03
chrX	120000000	120100000	3110007F17Rik:-200Kb:5.1e-07:2.9e-08:80:2.7e+03
chrX	120200000	120300000	Vmn2r121:-1000Kb:3.2e-05:3.4e-06:1.3e+02:1.3e+03
chrX	121300000	121400000	Vmn2r121:100Kb:1.6e-07:8.5e-09:53:1.5e+03
chrX	146500000	146600000	Gm15104:-200Kb:6.1e-07:6.9e-08:2.1e+02:4.3e+03
chrX	146600000	146700000	Gm15104:-100Kb:1.6e-08:9.1e-10:2.9e+02:4.9e+03
chrX	146700000	146800000	Tmem29:-100Kb:2e-05:1.1e-06:2.9e+02:4e+03
chrX	146800000	146900000	Gm15104:100Kb:4e-06:6.8e-07:2.9e+02:4e+03
chrX	153900000	154000000	Mbtps2:-100Kb:4.9e-05:2.5e-06:5e+03:7.8e+03
chrX	153900000	154000000	Yy2:-100Kb:4.9e-05:2.5e-06:5e+03:7.8e+03
chrX	154000000	154100000	Gm6568:100Kb:9e-05:5.1e-06:5e+03:7.8e+03
chrX	154000000	154100000	Sms:100Kb:9e-05:5.1e-06:5e+03:7.8e+03
chrX	159300000	159400000	Ap1s2:-1000Kb:2e-05:1.1e-06:1.8e+03:6.1e+03
chrX	159300000	159400000	Zrsr2:-1000Kb:2e-05:1.1e-06:1.8e+03:6.1e+03
chrX	160300000	160400000	Ctps2:1000Kb:4.1e-05:2.2e-06:1.8e+03:6.1e+03
chrX	160300000	160400000	Mir3473:1000Kb:4.1e-05:2.2e-06:1.8e+03:6.1e+03
chrX	160300000	160400000	Syap1:1000Kb:4.1e-05:2.2e-06:1.8e+03:6.1e+03
chrX	162700000	162800000	Gemin8:100Kb:3.6e-05:2e-06:5.4e+03:1.1e+04
chrX	162700000	162800000	Gpm6b:100Kb:3.6e-05:2e-06:5.4e+03:1.1e+04
