# Supplementary material for: Promoter-enhancer interactions identified from Hi-C data using probabilistic models and hierarchical topological domains
Source: Nat Commun. 2017 Dec 21;8:2237. doi: 10.1038/s41467-017-02386-3 (PMC5740158; doi:10.1038/s41467-017-02386-3)
Supplement: Supplementary file 5 — Supplementary Data 2 [file 41467_2017_2386_MOESM5_ESM.zip › pombo_Neuron_NcoI.enh_1e-10.bed]

chr1	51700000	51750000	Myo1b:-250Kb:2.5e-11:6.6e-13:6.2e+02:2.3e+03
chr1	93300000	93350000	Per2:-50Kb:1.9e-11:5.1e-13:1.7e+03:3.4e+03
chr1	93300000	93350000	Traf3ip1:-50Kb:1.9e-11:5.1e-13:1.7e+03:3.4e+03
chr1	93350000	93400000	1700020N18Rik:50Kb:6.1e-12:1.5e-13:1.7e+03:3.4e+03
chr1	93350000	93400000	Hes6:50Kb:6.1e-12:1.5e-13:1.7e+03:3.4e+03
chr1	95750000	95800000	Neu4:-150Kb:0:0:8e+02:4.3e+03
chr1	95750000	95800000	Pdcd1:-150Kb:0:0:8e+02:4.3e+03
chr1	120950000	121000000	Inhbb:-350Kb:4.3e-11:1.2e-12:5.1e+02:2.2e+03
chr1	157050000	157100000	Ier5:150Kb:3.5e-13:9.4e-15:1.1e+03:3.3e+03
chr1	158050000	158100000	Fam163a:-50Kb:2.4e-12:6.4e-14:1.6e+03:4.4e+03
chr1	173950000	174000000	Copa:-50Kb:5.5e-13:1.8e-14:2e+03:4.6e+03
chr1	173950000	174000000	Ncstn:-50Kb:5.5e-13:1.8e-14:2e+03:4.6e+03
chr1	174000000	174050000	Nhlh1:50Kb:9.2e-13:2.5e-14:2e+03:4.6e+03
chr1	174000000	174050000	Vangl2:50Kb:9.2e-13:2.5e-14:2e+03:4.6e+03
chr10	21900000	21950000	Gm10825:-200Kb:0:0:2.9e+03:1.4e+04
chr10	22150000	22200000	H60b:200Kb:0:0:2.9e+03:1.3e+04
chr10	53050000	53100000	Gm20597:-150Kb:8.5e-11:2.3e-12:7.2e+02:2.4e+03
chr10	81450000	81500000	Gm10778:350Kb:2.6e-11:7.7e-13:11:2.7e+03
chr10	88900000	88950000	Slc17a8:-150Kb:0:0:8.3e+02:2.7e+03
chr10	89050000	89100000	Gas2l3:150Kb:0:0:8.3e+02:2.7e+03
chr10	111350000	111400000	Gm5176:450Kb:0:0:6.9e+02:3.4e+03
chr10	111350000	111400000	Nap1l1:450Kb:0:0:6.9e+02:3.4e+03
chr10	111350000	111400000	Phlda1:450Kb:0:0:6.9e+02:3.4e+03
chr11	48600000	48650000	Irgm1:-50Kb:0:0:1.2e+03:3.5e+03
chr11	48650000	48700000	Gnb2l1:50Kb:0:0:1.2e+03:3.5e+03
chr11	48650000	48700000	Snord95:50Kb:0:0:1.2e+03:3.5e+03
chr11	48650000	48700000	Snord96a:50Kb:0:0:1.2e+03:3.5e+03
chr11	48650000	48700000	Trim41:50Kb:0:0:1.2e+03:3.5e+03
chr11	48650000	48700000	Trim7:50Kb:0:0:1.2e+03:3.5e+03
chr11	57400000	57450000	Galnt10:-50Kb:1.5e-11:8.4e-13:0:2.7e+03
chr11	57500000	57550000	Galnt10:50Kb:9.8e-14:2.7e-15:0:3e+03
chr11	57550000	57600000	Galnt10:100Kb:6.6e-11:5.4e-12:0:2.6e+03
chr11	58450000	58500000	Olfr317:-50Kb:0:0:2.2e+03:6.8e+03
chr11	58450000	58500000	Olfr318:-50Kb:0:0:2.2e+03:6.8e+03
chr11	58450000	58500000	Olfr319:-50Kb:0:0:2.2e+03:6.8e+03
chr11	58500000	58550000	Olfr179:50Kb:0:0:2.2e+03:6.8e+03
chr11	58500000	58550000	Olfr320:50Kb:0:0:2.2e+03:6.8e+03
chr11	58500000	58550000	Trim58:50Kb:0:0:2.2e+03:6.8e+03
chr11	70900000	70950000	Nlrp1c-ps:-150Kb:0:0:1.9e+02:1e+04
chr11	70950000	71000000	Nlrp1b:-50Kb:0:0:7.1e+02:1.2e+04
chr11	71000000	71050000	Nlrp1a:50Kb:0:0:7.1e+02:1.2e+04
chr11	71000000	71050000	Nlrp1c-ps:-50Kb:0:0:3e+03:2.9e+04
chr11	71050000	71100000	Nlrp1b:50Kb:0:0:3e+03:2.9e+04
chr11	84300000	84350000	1700109G15Rik:-200Kb:0:0:1.1e+03:4.3e+03
chr11	84500000	84550000	1500016L03Rik:200Kb:0:0:1.1e+03:4.3e+03
chr11	84500000	84550000	Aatf:200Kb:0:0:1.1e+03:4.3e+03
chr11	84500000	84550000	Lhx1:200Kb:0:0:1.1e+03:4.3e+03
chr11	100150000	100200000	Hap1:-50Kb:0:0:6.9e+02:3.2e+03
chr11	100200000	100250000	Eif1:50Kb:0:0:6.9e+02:3.2e+03
chr11	100200000	100250000	Gast:50Kb:0:0:6.9e+02:3.2e+03
chr12	33700000	33750000	Cdhr3:-50Kb:0:0:1.8e+03:4.9e+03
chr12	33750000	33800000	Atxn7l1:-50Kb:3.3e-13:9.1e-15:1.8e+03:3.9e+03
chr12	33750000	33800000	F730043M19Rik:-50Kb:3.3e-13:9.1e-15:1.8e+03:3.9e+03
chr12	33800000	33850000	Cdhr3:50Kb:2e-13:1.1e-14:1.8e+03:3.9e+03
chr12	66050000	66100000	Prpf39:-50Kb:0:0:0:2.2e+03
chr12	66100000	66150000	Fam179b:50Kb:0:0:0:2.2e+03
chr12	66100000	66150000	Fancm:-50Kb:4.2e-15:1.1e-16:0:1.9e+03
chr12	66100000	66150000	Fkbp3:-50Kb:4.2e-15:1.1e-16:0:1.9e+03
chr12	66100000	66150000	Klhl28:50Kb:0:0:0:2.2e+03
chr12	66150000	66200000	Prpf39:50Kb:4.3e-15:2.2e-16:0:1.9e+03
chr12	88100000	88150000	2310044G17Rik:-150Kb:0:0:1e+03:4.3e+03
chr12	89100000	89150000	Gm5662:-400Kb:0:0:5.9e+02:1.5e+04
chr12	89100000	89150000	Gm7104:-400Kb:0:0:5.9e+02:1.5e+04
chr12	89350000	89400000	Gm21319:50Kb:0:0:1.4e+03:2.2e+04
chr12	89500000	89550000	Gm2016:400Kb:0:0:5.9e+02:1.5e+04
chr12	89500000	89550000	Gm2022:400Kb:0:0:5.9e+02:1.5e+04
chr12	104950000	105000000	Serpina1d:-50Kb:0:0:2.9e+03:1.3e+04
chr12	105000000	105050000	Serpina1b:50Kb:0:0:2.9e+03:1.3e+04
chr12	105000000	105050000	Serpina1e:-150Kb:0:0:14:1.1e+04
chr12	105050000	105100000	Serpina1e:-100Kb:0:0:17:2.4e+04
chr12	105150000	105200000	Serpina1d:150Kb:0:0:14:1.1e+04
chr12	111850000	111900000	1700001K19Rik:-50Kb:1.4e-12:3.9e-14:2.1e+03:4.1e+03
chr12	111850000	111900000	Hsp90aa1:-50Kb:1.4e-12:3.9e-14:2.1e+03:4.1e+03
chr13	3350000	3400000	Speer6-ps1:250Kb:0:0:3.3e+02:2.1e+03
chr13	12700000	12750000	Gpr137b:-750Kb:0:0:18:1.3e+04
chr13	12850000	12900000	Prl2c2:-200Kb:0:0:5.8e+02:1.4e+04
chr13	13050000	13100000	Prl2c3:200Kb:0:0:5.8e+02:1.4e+04
chr13	13050000	13100000	Prl2c4:200Kb:0:0:5.8e+02:1.4e+04
chr13	13400000	13450000	Gpr137b-ps:700Kb:0:0:20:2.2e+04
chr13	13450000	13500000	Gpr137b-ps:750Kb:0:0:18:1.3e+04
chr13	23500000	23550000	Btn1a1:-50Kb:0:0:0:3.4e+03
chr13	23500000	23550000	Btn2a2:-50Kb:0:0:0:3.4e+03
chr13	23500000	23550000	Hist1h1d:-100Kb:0:0:0:4.7e+03
chr13	23500000	23550000	Hist1h2af:-100Kb:0:0:0:4.7e+03
chr13	23500000	23550000	Hist1h2bh:-100Kb:0:0:0:4.7e+03
chr13	23500000	23550000	Hist1h3f:-100Kb:0:0:0:4.7e+03
chr13	23500000	23550000	Hist1h3g:-100Kb:0:0:0:4.7e+03
chr13	23500000	23550000	Hist1h4f:-100Kb:0:0:0:4.7e+03
chr13	23500000	23550000	Hist1h4h:-100Kb:0:0:0:4.7e+03
chr13	23550000	23600000	Abt1:50Kb:0:0:0:3.4e+03
chr13	23550000	23600000	C230035I16Rik:50Kb:0:0:0:3.4e+03
chr13	23600000	23650000	Abt1:100Kb:0:0:0:4.7e+03
chr13	23600000	23650000	C230035I16Rik:100Kb:0:0:0:4.7e+03
chr13	23600000	23650000	Hist1h2ad:-50Kb:8.8e-14:4.8e-15:0:3e+03
chr13	23600000	23650000	Hist1h2ae:-50Kb:8.8e-14:4.8e-15:0:3e+03
chr13	23600000	23650000	Hist1h2bf:-50Kb:8.8e-14:4.8e-15:0:3e+03
chr13	23600000	23650000	Hist1h2bg:-50Kb:8.8e-14:4.8e-15:0:3e+03
chr13	23600000	23650000	Hist1h3d:-50Kb:8.8e-14:4.8e-15:0:3e+03
chr13	23600000	23650000	Hist1h3e:-50Kb:8.8e-14:4.8e-15:0:3e+03
chr13	23600000	23650000	Hist1h4d:-50Kb:8.8e-14:4.8e-15:0:3e+03
chr13	23650000	23700000	Hist1h1d:50Kb:5.9e-14:3.3e-15:0:3e+03
chr13	23650000	23700000	Hist1h1e:-50Kb:0:0:0:3.3e+03
chr13	23650000	23700000	Hist1h2af:50Kb:5.9e-14:3.3e-15:0:3e+03
chr13	23650000	23700000	Hist1h2be:-50Kb:0:0:0:3.3e+03
chr13	23650000	23700000	Hist1h2bh:50Kb:5.9e-14:3.3e-15:0:3e+03
chr13	23650000	23700000	Hist1h3f:50Kb:5.9e-14:3.3e-15:0:3e+03
chr13	23650000	23700000	Hist1h3g:50Kb:5.9e-14:3.3e-15:0:3e+03
chr13	23650000	23700000	Hist1h4f:50Kb:5.9e-14:3.3e-15:0:3e+03
chr13	23650000	23700000	Hist1h4h:50Kb:5.9e-14:3.3e-15:0:3e+03
chr13	23700000	23750000	Hist1h2ad:50Kb:0:0:0:3.3e+03
chr13	23700000	23750000	Hist1h2ae:50Kb:0:0:0:3.3e+03
chr13	23700000	23750000	Hist1h2bf:50Kb:0:0:0:3.3e+03
chr13	23700000	23750000	Hist1h2bg:50Kb:0:0:0:3.3e+03
chr13	23700000	23750000	Hist1h3d:50Kb:0:0:0:3.3e+03
chr13	23700000	23750000	Hist1h3e:50Kb:0:0:0:3.3e+03
chr13	23700000	23750000	Hist1h4d:50Kb:0:0:0:3.3e+03
chr13	33350000	33400000	Serpinb9g:-200Kb:8.2e-12:4.5e-13:4.4e+02:2.7e+03
chr13	33400000	33450000	Serpinb9g:-150Kb:0:0:4.9e+02:3.5e+03
chr13	33550000	33600000	Serpinb9f:150Kb:0:0:4.9e+02:3.5e+03
chr13	50050000	50100000	Gm8765:-700Kb:0:0:2e+02:5e+03
chr13	50250000	50300000	Gm904:-450Kb:0:0:2.6e+02:5.2e+03
chr13	62150000	62200000	BC052688:300Kb:0:0:5.1e+02:9.5e+03
chr13	64400000	64450000	Ctsl:-50Kb:8.5e-15:2.2e-16:7.9e+02:2.9e+03
chr13	64450000	64500000	Aaed1:50Kb:0:0:7.9e+02:2.9e+03
chr13	84450000	84500000	C130071C03Rik:600Kb:2.2e-13:7.9e-15:3.5e+02:2.4e+03
chr13	84450000	84500000	Mir9-2:600Kb:2.2e-13:7.9e-15:3.5e+02:2.4e+03
chr13	101000000	101050000	Naip6:-50Kb:0:0:2.3e+03:1.3e+04
chr13	101000000	101050000	Naip7:-50Kb:0:0:2.3e+03:1.3e+04
chr13	101050000	101100000	Naip5:50Kb:0:0:2.3e+03:1.3e+04
chr13	107650000	107700000	Dimt1:-50Kb:9.2e-11:2.5e-12:6.3e+02:2.2e+03
chr13	107650000	107700000	Ipo11:-50Kb:9.2e-11:2.5e-12:6.3e+02:2.2e+03
chr14	50650000	50700000	Olfr726:-50Kb:0:0:1.4e+03:3.3e+03
chr14	50650000	50700000	Olfr727:-50Kb:0:0:1.4e+03:3.3e+03
chr14	50700000	50750000	Olfr725:50Kb:0:0:1.4e+03:3.3e+03
chr14	52500000	52550000	Arhgef40:-100Kb:6.6e-13:1.9e-14:1.2e+03:3.9e+03
chr14	52500000	52550000	Gm16617:-100Kb:6.6e-13:1.9e-14:1.2e+03:3.9e+03
chr14	52500000	52550000	Tmem253:-100Kb:6.6e-13:1.9e-14:1.2e+03:3.9e+03
chr14	52500000	52550000	Zfp219:-100Kb:6.6e-13:1.9e-14:1.2e+03:3.9e+03
chr14	52600000	52650000	Mettl17:100Kb:3.3e-12:9.1e-14:1.2e+03:3.9e+03
chr14	52600000	52650000	Ndrg2:100Kb:3.3e-12:9.1e-14:1.2e+03:3.9e+03
chr14	52600000	52650000	Rnase13:100Kb:3.3e-12:9.1e-14:1.2e+03:3.9e+03
chr14	52600000	52650000	Slc39a2:100Kb:3.3e-12:9.1e-14:1.2e+03:3.9e+03
chr14	52600000	52650000	Tppp2:100Kb:3.3e-12:9.1e-14:1.2e+03:3.9e+03
chr15	9300000	9350000	Ugt3a2:50Kb:1e-12:2.7e-14:1.4e+03:3.2e+03
chr15	58750000	58800000	Sqle:-350Kb:3.9e-15:1.1e-16:5.3e+02:2.7e+03
chr15	58750000	58800000	Zfp572:-350Kb:3.9e-15:1.1e-16:5.3e+02:2.7e+03
chr15	59100000	59150000	Ndufb9:350Kb:2.1e-13:5.7e-15:5.3e+02:2.7e+03
chr15	59100000	59150000	Tatdn1:350Kb:2.1e-13:5.7e-15:5.3e+02:2.7e+03
chr15	61800000	61850000	Pvt1:-50Kb:0:0:2.9e+02:2.5e+03
chr15	61850000	61900000	Myc:50Kb:0:0:2.9e+02:2.5e+03
chr15	85700000	85750000	Celsr1:-150Kb:0:0:3.2e+02:3e+03
chr15	85700000	85750000	Gramd4:-150Kb:0:0:3.2e+02:3e+03
chr15	85850000	85900000	Trmu:150Kb:0:0:3.2e+02:3e+03
chr16	26150000	26200000	Leprel1:50Kb:1.7e-12:4.4e-14:1.5e+03:3.1e+03
chr16	72200000	72250000	4930567J20Rik:950Kb:1.5e-14:4.4e-16:2.5e+02:2.6e+03
chr17	6750000	6800000	Gm9992:-800Kb:0:0:74:1.3e+04
chr17	6750000	6800000	Ttll2:-800Kb:0:0:74:1.3e+04
chr17	8200000	8250000	1700010I14Rik:-950Kb:4.2e-11:1.1e-12:85:2.5e+03
chr17	13300000	13350000	Tcp10c:-200Kb:0:0:7.7e+02:5.3e+03
chr17	13500000	13550000	Unc93a:200Kb:0:0:7.7e+02:5.3e+03
chr17	15100000	15150000	2210404J11Rik:-50Kb:0:0:3e+02:1e+04
chr17	15100000	15150000	Gm3417:-50Kb:0:0:3e+02:1e+04
chr17	15100000	15150000	Gm3448:-50Kb:0:0:3e+02:1e+04
chr17	15100000	15150000	Tcte3:-50Kb:0:0:3e+02:1e+04
chr17	15150000	15200000	9030025P20Rik:50Kb:0:0:3e+02:1e+04
chr17	15150000	15200000	Gm3435:50Kb:0:0:3e+02:1e+04
chr17	17100000	17150000	Zfp960:-100Kb:0:0:1.2e+03:4.8e+03
chr17	17350000	17400000	Zfp960:150Kb:0:0:8.6e+02:6.2e+03
chr17	18800000	18850000	Vmn2r96:100Kb:0:0:8.9e+02:3.8e+03
chr17	18950000	19000000	Vmn2r96:250Kb:0:0:4.1e+02:3.9e+03
chr17	20100000	20150000	Vmn2r104:-50Kb:4.4e-15:1.1e-16:1.1e+03:3.4e+03
chr17	20250000	20300000	Fpr-rs6:-50Kb:1.2e-13:3e-15:1.1e+03:3.9e+03
chr17	22400000	22450000	Zfp947:100Kb:0:0:8.7e+02:1e+04
chr17	22800000	22850000	Vmn2r-ps129:-300Kb:0:0:4.1e+02:6.7e+03
chr17	23350000	23400000	Vmn2r-ps129:250Kb:0:0:4.7e+02:7.4e+03
chr17	23550000	23600000	Vmn2r115:100Kb:3.6e-12:9.2e-14:8.7e+02:4.8e+03
chr17	24300000	24350000	D330041H03Rik:-250Kb:4.7e-11:2.7e-12:48:2e+03
chr17	24300000	24350000	Dnase1l2:-250Kb:4.7e-11:2.7e-12:48:2e+03
chr17	24300000	24350000	E4f1:-250Kb:4.7e-11:2.7e-12:48:2e+03
chr17	24300000	24350000	Eci1:-250Kb:4.7e-11:2.7e-12:48:2e+03
chr17	24300000	24350000	Rnps1:-250Kb:4.7e-11:2.7e-12:48:2e+03
chr17	24500000	24550000	D330041H03Rik:-50Kb:3.9e-14:1.1e-15:2.3e+02:2.5e+03
chr17	24500000	24550000	Dnase1l2:-50Kb:3.9e-14:1.1e-15:2.3e+02:2.5e+03
chr17	24500000	24550000	E4f1:-50Kb:3.9e-14:1.1e-15:2.3e+02:2.5e+03
chr17	24500000	24550000	Eci1:-50Kb:3.9e-14:1.1e-15:2.3e+02:2.5e+03
chr17	24500000	24550000	Rnps1:-50Kb:3.9e-14:1.1e-15:2.3e+02:2.5e+03
chr17	24700000	24750000	Npw:-50Kb:6.6e-11:1.8e-12:2.7e+03:4.7e+03
chr17	24700000	24750000	Nthl1:-50Kb:6.6e-11:1.8e-12:2.7e+03:4.7e+03
chr17	24700000	24750000	Slc9a3r2:-50Kb:6.6e-11:1.8e-12:2.7e+03:4.7e+03
chr17	24700000	24750000	Tsc2:-50Kb:6.6e-11:1.8e-12:2.7e+03:4.7e+03
chr17	34000000	34050000	B3galt4:-50Kb:0:0:7.9e+02:4.4e+03
chr17	34000000	34050000	H2-Ke2:-50Kb:0:0:7.9e+02:4.4e+03
chr17	34000000	34050000	Rgl2:-50Kb:0:0:7.9e+02:4.4e+03
chr17	34000000	34050000	Rps18:-50Kb:0:0:7.9e+02:4.4e+03
chr17	34000000	34050000	Tapbp:-50Kb:0:0:7.9e+02:4.4e+03
chr17	34000000	34050000	Vps52:-50Kb:0:0:7.9e+02:4.4e+03
chr17	34000000	34050000	Wdr46:-50Kb:0:0:7.9e+02:4.4e+03
chr17	34000000	34050000	Zbtb22:-50Kb:0:0:7.9e+02:4.4e+03
chr17	34050000	34100000	BC033916:50Kb:0:0:7.9e+02:4.4e+03
chr17	34050000	34100000	BC051226:50Kb:0:0:7.9e+02:4.4e+03
chr17	34050000	34100000	Daxx:50Kb:0:0:7.9e+02:4.4e+03
chr17	34050000	34100000	Kifc1:50Kb:0:0:7.9e+02:4.4e+03
chr17	36150000	36200000	2410017I17Rik:-100Kb:0:0:1.5e+03:5.6e+03
chr17	36150000	36200000	Gm7030:-100Kb:0:0:1.5e+03:5.6e+03
chr17	36150000	36200000	H2-T10:-100Kb:0:0:1.5e+03:5.6e+03
chr17	36200000	36250000	2410017I17Rik:-50Kb:0:0:2.8e+03:7.4e+03
chr17	36200000	36250000	Gm7030:-50Kb:0:0:2.8e+03:7.4e+03
chr17	36200000	36250000	H2-T10:-50Kb:0:0:2.8e+03:7.4e+03
chr17	36250000	36300000	C920025E04Rik:50Kb:0:0:2.8e+03:7.4e+03
chr17	36250000	36300000	Gm11127:100Kb:0:0:1.5e+03:5.6e+03
chr17	36250000	36300000	Gm6034:100Kb:0:0:1.5e+03:5.6e+03
chr17	36250000	36300000	H2-Bl:50Kb:0:0:2.8e+03:7.4e+03
chr17	36250000	36300000	H2-T22:100Kb:0:0:1.5e+03:5.6e+03
chr17	36250000	36300000	H2-T23:100Kb:0:0:1.5e+03:5.6e+03
chr17	36250000	36300000	H2-T24:100Kb:0:0:1.5e+03:5.6e+03
chr17	36250000	36300000	H2-T9:100Kb:0:0:1.5e+03:5.6e+03
chr17	36500000	36550000	H2-M10.5:-400Kb:0:0:2e+02:4.2e+03
chr17	36500000	36550000	H2-M10.6:-400Kb:0:0:2e+02:4.2e+03
chr17	36850000	36900000	H2-M10.4:300Kb:4.1e-13:1e-14:2.6e+02:3.6e+03
chr17	36850000	36900000	H2-M10.5:-50Kb:8.5e-11:4.6e-12:8.7e+02:3.8e+03
chr17	36850000	36900000	H2-M10.6:-50Kb:8.5e-11:4.6e-12:8.7e+02:3.8e+03
chr17	36900000	36950000	H2-M10.3:400Kb:0:0:2e+02:4.2e+03
chr17	38550000	38600000	Gm20516:-200Kb:0:0:6.1e+02:5.8e+03
chr17	38650000	38700000	Gm20516:-100Kb:0:0:9.8e+02:8.1e+03
chr17	38750000	38800000	Gm20408:200Kb:0:0:6.1e+02:5.8e+03
chr17	38750000	38800000	Gm20410:100Kb:0:0:9.8e+02:8.1e+03
chr17	53600000	53650000	Sgol1:-200Kb:0:0:5.6e+02:2.9e+03
chr17	53800000	53850000	Efhb:200Kb:4.4e-15:1.1e-16:5.6e+02:2.9e+03
chr17	53800000	53850000	Rab5a:200Kb:4.4e-15:1.1e-16:5.6e+02:2.9e+03
chr17	79400000	79450000	Qpct:-50Kb:4.2e-15:1.1e-16:2e+03:4.5e+03
chr17	79450000	79500000	Prkd3:50Kb:4.2e-15:1.1e-16:2e+03:4.5e+03
chr17	91400000	91450000	Nrxn1:-50Kb:1.6e-12:5e-14:1.4e+03:3.2e+03
chr18	23950000	24000000	Mapre2:50Kb:0:0:1.7e+03:6.9e+03
chr18	60450000	60500000	Iigp1:-50Kb:0:0:1.5e+03:1e+04
chr18	60500000	60550000	F830016B08Rik:50Kb:0:0:1.5e+03:1e+04
chr18	80900000	80950000	Ctdp1:250Kb:5e-11:1.3e-12:7e+02:2.4e+03
chr19	12500000	12550000	Dtx4:-50Kb:0:0:1.2e+03:3.5e+03
chr19	12550000	12600000	Mpeg1:50Kb:0:0:1.2e+03:3.5e+03
chr19	12550000	12600000	Pfpl:50Kb:0:0:1.2e+03:3.5e+03
chr19	13400000	13450000	Olfr1469:-50Kb:1.8e-11:5e-13:1.2e+03:3.1e+03
chr19	18850000	18900000	Trpm6:50Kb:1.7e-11:4.3e-13:0:1.6e+03
chr19	39600000	39650000	Cyp2c38:100Kb:8.1e-13:2.1e-14:8.5e+02:5.5e+03
chr19	40050000	40100000	Cyp2c54:-50Kb:5.4e-11:1.4e-12:1.3e+03:5.3e+03
chr19	40100000	40150000	Cyp2c37:50Kb:6.8e-11:1.7e-12:1.3e+03:5.3e+03
chr19	41700000	41750000	Gm19424:-100Kb:0:0:1.3e+03:3.8e+03
chr19	41700000	41750000	Slit1:-100Kb:0:0:1.3e+03:3.8e+03
chr19	41750000	41800000	Gm19424:-50Kb:1.4e-12:8.4e-14:2e+03:4e+03
chr19	41750000	41800000	Slit1:-50Kb:1.4e-12:8.4e-14:2e+03:4e+03
chr19	55150000	55200000	Tectb:-100Kb:7.8e-13:2.2e-14:0:2.5e+03
chr19	55200000	55250000	Gpam:50Kb:3.3e-13:1.7e-14:0:2.5e+03
chr19	55250000	55300000	Gpam:100Kb:3.3e-13:1.4e-14:0:2.5e+03
chr2	52900000	52950000	Stam2:300Kb:2e-11:5.8e-13:6.6e+02:2.3e+03
chr2	88100000	88150000	Olfr1170:50Kb:5.6e-11:1.7e-12:1.1e+03:2.7e+03
chr2	90050000	90100000	Olfr1271:-50Kb:1.1e-12:3e-14:7.1e+02:2.7e+03
chr2	90050000	90100000	Olfr1272:-50Kb:1.1e-12:3e-14:7.1e+02:2.7e+03
chr2	90050000	90100000	Olfr1273-ps:-50Kb:1.1e-12:3e-14:7.1e+02:2.7e+03
chr2	90100000	90150000	Olfr142:50Kb:2.2e-12:6.7e-14:7.1e+02:2.7e+03
chr2	91300000	91350000	Arfgap2:200Kb:0:0:8.8e+02:3.3e+03
chr2	92650000	92700000	Slc35c1:350Kb:4.8e-12:1.3e-13:7.7e+02:2.9e+03
chr2	131600000	131650000	Prnd:-150Kb:0:0:9.4e+02:3.2e+03
chr2	147650000	147700000	Foxa2:-200Kb:2.6e-13:7.3e-15:6.8e+02:2.7e+03
chr2	157300000	157350000	Blcap:-50Kb:0:0:3.2e+03:6.6e+03
chr2	157300000	157350000	Nnat:-50Kb:0:0:3.2e+03:6.6e+03
chr2	160600000	160650000	Plcg1:50Kb:1.5e-12:4.3e-14:1.1e+03:3.1e+03
chr2	177100000	177150000	Gm14405:250Kb:0:0:2.5e+02:1.1e+04
chr2	177600000	177650000	Gm14326:-50Kb:0:0:1.2e+03:2.1e+04
chr2	177650000	177700000	Gm14327:50Kb:0:0:1.2e+03:2.1e+04
chr3	15400000	15450000	LOC100038947:-300Kb:0:0:3.9e+02:6.5e+03
chr3	15500000	15550000	LOC100038947:-200Kb:0:0:4.9e+02:6.1e+03
chr3	15500000	15550000	Sirpb1a:100Kb:8.5e-15:4.4e-16:7.2e+02:5.8e+03
chr3	15700000	15750000	Sirpb1a:300Kb:0:0:3.9e+02:6.5e+03
chr3	67200000	67250000	Lxn:-50Kb:8.1e-11:2.1e-12:8.2e+02:2.3e+03
chr3	92050000	92100000	Sprr2a1:50Kb:0:0:1.6e+03:1.2e+04
chr3	92050000	92100000	Sprr2a2:50Kb:0:0:1.6e+03:1.2e+04
chr3	93550000	93600000	Tdpoz1:100Kb:0:0:6.8e+02:1.8e+04
chr3	93550000	93600000	Tdpoz2:100Kb:0:0:6.8e+02:1.8e+04
chr3	118050000	118100000	Mir137:-50Kb:3.9e-15:1.1e-16:8.2e+02:2.6e+03
chr4	3050000	3100000	Vmn1r3:-50Kb:0:0:1.3e+03:5.5e+03
chr4	3100000	3150000	Vmn1r2:50Kb:0:0:1.3e+03:5.5e+03
chr4	19450000	19500000	Rmdn1:-50Kb:1.5e-13:4.1e-15:2.9e+02:2.1e+03
chr4	19500000	19550000	Cpne3:50Kb:3e-13:7.4e-15:2.9e+02:2.1e+03
chr4	34900000	34950000	Mob3b:-200Kb:0:0:6e+02:2.5e+03
chr4	49350000	49400000	Acnat2:-50Kb:0:0:1.6e+03:4.1e+03
chr4	55450000	55500000	Gm12505:50Kb:0:0:4.5e+02:2.4e+03
chr4	60400000	60450000	Mup1:-100Kb:0:0:7.7e+02:1.6e+04
chr4	60500000	60550000	Mup9:100Kb:0:0:7.7e+02:1.6e+04
chr4	61350000	61400000	Mup9:950Kb:0:0:15:8.5e+03
chr4	86300000	86350000	Haus6:50Kb:9.7e-11:2.7e-12:1.4e+03:3e+03
chr4	88350000	88400000	Gm13271:-50Kb:2.1e-13:6.3e-15:1.7e+03:5.1e+03
chr4	88350000	88400000	Gm13272:-50Kb:2.1e-13:6.3e-15:1.7e+03:5.1e+03
chr4	88350000	88400000	Gm13275:-50Kb:2.1e-13:6.3e-15:1.7e+03:5.1e+03
chr4	88350000	88400000	Gm13276:-50Kb:2.1e-13:6.3e-15:1.7e+03:5.1e+03
chr4	88350000	88400000	Gm13277:-50Kb:2.1e-13:6.3e-15:1.7e+03:5.1e+03
chr4	88350000	88400000	Gm13278:-50Kb:2.1e-13:6.3e-15:1.7e+03:5.1e+03
chr4	88350000	88400000	Gm13279:-50Kb:2.1e-13:6.3e-15:1.7e+03:5.1e+03
chr4	88350000	88400000	Gm13283:-50Kb:2.1e-13:6.3e-15:1.7e+03:5.1e+03
chr4	88350000	88400000	Gm13285:-50Kb:2.1e-13:6.3e-15:1.7e+03:5.1e+03
chr4	88350000	88400000	Gm13286:-50Kb:2.1e-13:6.3e-15:1.7e+03:5.1e+03
chr4	88350000	88400000	Gm13287:-50Kb:2.1e-13:6.3e-15:1.7e+03:5.1e+03
chr4	88350000	88400000	Gm13289:-50Kb:2.1e-13:6.3e-15:1.7e+03:5.1e+03
chr4	88350000	88400000	Gm13290:-50Kb:2.1e-13:6.3e-15:1.7e+03:5.1e+03
chr4	88350000	88400000	Ifnz:-50Kb:2.1e-13:6.3e-15:1.7e+03:5.1e+03
chr4	88400000	88450000	Klhl9:50Kb:2.2e-13:5.3e-15:1.7e+03:5.1e+03
chr4	112950000	113000000	Skint5:-700Kb:1.3e-13:3.2e-15:2.5e+02:2.4e+04
chr4	114300000	114350000	9130206I24Rik:-250Kb:1e-12:3e-14:6.8e+02:2.7e+03
chr4	114300000	114350000	Foxd2:-250Kb:1e-12:3e-14:6.8e+02:2.7e+03
chr4	114300000	114350000	Foxe3:-250Kb:1e-12:3e-14:6.8e+02:2.7e+03
chr4	121600000	121650000	Gm12887:350Kb:0:0:1.3e+02:2.8e+03
chr4	123000000	123050000	D830031N03Rik:-50Kb:0:0:2.8e+02:3.6e+03
chr4	123050000	123100000	Bmp8a:50Kb:0:0:2.8e+02:3.6e+03
chr4	123050000	123100000	Oxct2a:50Kb:0:0:2.8e+02:3.6e+03
chr4	143150000	143200000	Gm13109:-350Kb:0:0:36:4.7e+04
chr4	143500000	143550000	BC080695:350Kb:0:0:36:4.7e+04
chr4	145050000	145100000	Gm13238:-350Kb:0:0:1.4e+02:7.4e+03
chr4	145400000	145450000	Smarca5-ps:350Kb:0:0:1.4e+02:7.4e+03
chr4	146000000	146050000	Gm13212:800Kb:0:0:1.4e+02:8e+03
chr4	146300000	146350000	Gm13034:300Kb:0:0:1.4e+02:1.1e+04
chr5	14950000	15000000	Gm9758:50Kb:0:0:2.5e+03:5.9e+03
chr5	14950000	15000000	Speer4e:50Kb:0:0:2.5e+03:5.9e+03
chr5	14950000	15000000	Speer8-ps1:50Kb:0:0:2.5e+03:5.9e+03
chr5	23850000	23900000	Agap3:-100Kb:8.4e-14:5e-15:1.1e+02:2.8e+03
chr5	23850000	23900000	Fastk:-100Kb:8.4e-14:5e-15:1.1e+02:2.8e+03
chr5	23850000	23900000	Tmub1:-100Kb:8.4e-14:5e-15:1.1e+02:2.8e+03
chr5	23900000	23950000	Agap3:-50Kb:0:0:1.9e+02:3.7e+03
chr5	23900000	23950000	Fastk:-50Kb:0:0:1.9e+02:3.7e+03
chr5	23900000	23950000	Tmub1:-50Kb:0:0:1.9e+02:3.7e+03
chr5	23950000	24000000	Abcb8:100Kb:1.4e-13:4.2e-15:1.1e+02:2.8e+03
chr5	23950000	24000000	Asic3:50Kb:0:0:1.9e+02:3.7e+03
chr5	23950000	24000000	Atg9b:100Kb:1.4e-13:4.2e-15:1.1e+02:2.8e+03
chr5	23950000	24000000	Cdk5:50Kb:0:0:1.9e+02:3.7e+03
chr5	23950000	24000000	Kcnh2:100Kb:1.4e-13:4.2e-15:1.1e+02:2.8e+03
chr5	23950000	24000000	Nos3:100Kb:1.4e-13:4.2e-15:1.1e+02:2.8e+03
chr5	23950000	24000000	Slc4a2:50Kb:0:0:1.9e+02:3.7e+03
chr5	26350000	26400000	5031410I06Rik:-50Kb:0:0:7.2e+02:3.2e+03
chr5	26350000	26400000	Gm10220:-50Kb:0:0:7.2e+02:3.2e+03
chr5	26350000	26400000	Gm10471:-50Kb:0:0:7.2e+02:3.2e+03
chr5	65600000	65650000	Fam114a1:250Kb:2.4e-11:6.9e-13:7.3e+02:2.5e+03
chr5	65600000	65650000	Mir574:250Kb:2.4e-11:6.9e-13:7.3e+02:2.5e+03
chr5	65600000	65650000	Tlr6:250Kb:2.4e-11:6.9e-13:7.3e+02:2.5e+03
chr5	88600000	88650000	Gm7714:-50Kb:0:0:1.3e+03:3.6e+03
chr5	107400000	107450000	Tgfbr3:-300Kb:8.2e-12:2.2e-13:8.8e+02:3.1e+03
chr5	139100000	139150000	A430033K04Rik:50Kb:0:0:2.5e+03:6.3e+03
chr5	139100000	139150000	Smok3a:650Kb:0:0:3.5e+02:4.8e+03
chr5	139100000	139150000	Smok3b:650Kb:0:0:3.5e+02:4.8e+03
chr5	139100000	139150000	Zfp68:50Kb:0:0:2.5e+03:6.3e+03
chr5	141000000	141050000	Ttyh3:-100Kb:1.5e-11:3.9e-13:1.6e+03:3.9e+03
chr5	147700000	147750000	Cdx2:-400Kb:8.7e-12:2.7e-13:4.5e+02:2.4e+03
chr5	147700000	147750000	Prhoxnb:-400Kb:8.7e-12:2.7e-13:4.5e+02:2.4e+03
chr6	3350000	3400000	Samd9l:50Kb:0:0:1.1e+03:1e+04
chr6	5250000	5300000	Asb4:-50Kb:0:0:1.3e+03:3.6e+03
chr6	7650000	7700000	Asns:50Kb:1.7e-12:4.8e-14:5.3e+02:2.3e+03
chr6	56650000	56700000	Kbtbd2:-50Kb:1.2e-12:2.9e-14:1.1e+03:3.1e+03
chr6	56700000	56750000	Avl9:50Kb:1.8e-12:4.6e-14:1.1e+03:3.1e+03
chr6	56700000	56750000	Lsm5:50Kb:1.8e-12:4.6e-14:1.1e+03:3.1e+03
chr6	56950000	57000000	Vmn1r9:-50Kb:1.2e-13:3.2e-15:1.4e+03:3.6e+03
chr6	57000000	57050000	Vmn1r6:50Kb:1.3e-13:3.2e-15:1.4e+03:3.6e+03
chr6	57000000	57050000	Vmn1r7:50Kb:1.3e-13:3.2e-15:1.4e+03:3.6e+03
chr6	57000000	57050000	Vmn1r8:50Kb:1.3e-13:3.2e-15:1.4e+03:3.6e+03
chr6	57300000	57350000	Vmn1r28:-900Kb:0:0:27:3.8e+03
chr6	57350000	57400000	Vmn1r27:-800Kb:0:0:29:7.4e+03
chr6	58150000	58200000	Vmn1r19:800Kb:0:0:29:7.4e+03
chr6	58150000	58200000	Vmn1r20:800Kb:0:0:29:7.4e+03
chr6	58200000	58250000	Vmn1r17:900Kb:0:0:27:3.8e+03
chr6	58200000	58250000	Vmn1r18:900Kb:0:0:27:3.8e+03
chr6	85700000	85750000	Cml2:-100Kb:0:0:1.3e+03:4.7e+03
chr6	85800000	85850000	Alms1-ps2:100Kb:0:0:1.3e+03:4.7e+03
chr6	85800000	85850000	Cml3:100Kb:0:0:1.3e+03:4.7e+03
chr6	106600000	106650000	Il5ra:-50Kb:7.8e-11:2e-12:3.7e+02:1.8e+03
chr6	124800000	124850000	Lag3:-50Kb:0:0:2.6e+03:5.2e+03
chr6	124800000	124850000	Mlf2:-50Kb:0:0:2.6e+03:5.2e+03
chr6	124800000	124850000	Ptms:-50Kb:0:0:2.6e+03:5.2e+03
chr6	124850000	124900000	Cd4:50Kb:0:0:2.6e+03:5.2e+03
chr6	124850000	124900000	Gpr162:50Kb:0:0:2.6e+03:5.2e+03
chr6	124850000	124900000	Leprel2:50Kb:0:0:2.6e+03:5.2e+03
chr6	128550000	128600000	Klrb1c:-150Kb:0:0:8e+02:6.7e+03
chr6	128700000	128750000	Klrb1a:150Kb:0:0:8e+02:6.7e+03
chr6	130250000	130300000	Klra14:150Kb:5.3e-11:1.4e-12:1.5e+03:1.4e+04
chr6	130250000	130300000	Klra9:150Kb:5.3e-11:1.4e-12:1.5e+03:1.4e+04
chr6	132150000	132200000	Gm4736:-150Kb:0:0:6e+02:4.6e+03
chr6	132150000	132200000	Gm8882:-150Kb:0:0:6e+02:4.6e+03
chr6	132300000	132350000	Prb1:150Kb:0:0:6e+02:4.6e+03
chr6	133200000	133250000	Gm5885:-250Kb:0:0:3.7e+02:7.5e+03
chr6	133400000	133450000	5530400C23Rik:200Kb:0:0:4.2e+02:5.7e+03
chr6	133450000	133500000	5530400C23Rik:250Kb:0:0:3.7e+02:7.5e+03
chr6	136400000	136450000	Atf7ip:-50Kb:0:0:1.8e+03:4.3e+03
chr6	145250000	145300000	Casc1:100Kb:2e-11:5.5e-13:1.4e+03:3.3e+03
chr6	145250000	145300000	Gm15706:100Kb:2e-11:5.5e-13:1.4e+03:3.3e+03
chr6	145250000	145300000	Kras:100Kb:2e-11:5.5e-13:1.4e+03:3.3e+03
chr6	145250000	145300000	Lyrm5:100Kb:2e-11:5.5e-13:1.4e+03:3.3e+03
chr7	6950000	7000000	Vmn2r33:-550Kb:4.5e-15:1.1e-16:1.8e+02:3.7e+03
chr7	7300000	7350000	Zfp772:150Kb:0:0:7e+02:8e+03
chr7	14300000	14350000	Sult2a1:-100Kb:7.2e-11:2e-12:7.1e+02:3.8e+03
chr7	14400000	14450000	Sult2a2:100Kb:1.5e-11:4e-13:7.1e+02:3.8e+03
chr7	16050000	16100000	Obox5:-250Kb:0:0:1.2e+02:8.9e+03
chr7	19000000	19050000	Psg26:-50Kb:0:0:4e+03:1.7e+04
chr7	19050000	19100000	Psg28:50Kb:0:0:4e+03:1.7e+04
chr7	19150000	19200000	Psg21:-50Kb:0:0:4e+03:2.5e+04
chr7	19150000	19200000	Psg23:-50Kb:0:0:4e+03:2.5e+04
chr7	19200000	19250000	Psg27:50Kb:0:0:4e+03:2.5e+04
chr7	24300000	24350000	Vmn1r176:-300Kb:6e-14:3.1e-15:6.7e+02:7.2e+03
chr7	24350000	24400000	Vmn1r176:-250Kb:0:0:7.2e+02:1.1e+04
chr7	24400000	24450000	Vmn1r173:-50Kb:0:0:1.5e+03:9.1e+03
chr7	24450000	24500000	Vmn1r171:50Kb:0:0:1.5e+03:9.1e+03
chr7	24450000	24500000	Vmn1r172:50Kb:0:0:1.5e+03:9.1e+03
chr7	24450000	24500000	Vmn1r174:-50Kb:0:0:1.5e+03:1.5e+04
chr7	24500000	24550000	Vmn1r173:50Kb:0:0:1.5e+03:1.5e+04
chr7	24600000	24650000	Vmn1r168:300Kb:0:0:6.7e+02:7.2e+03
chr7	24600000	24650000	Vmn1r169:250Kb:0:0:7.2e+02:1.1e+04
chr7	24600000	24650000	Vmn1r170:250Kb:0:0:7.2e+02:1.1e+04
chr7	27050000	27100000	Cyp2a5:-550Kb:0:0:2.5e+02:6.7e+03
chr7	27600000	27650000	Cyp2a4:550Kb:0:0:2.5e+02:6.7e+03
chr7	27600000	27650000	Vmn1r184:550Kb:0:0:2.5e+02:6.7e+03
chr7	31150000	31200000	Aplp1:-50Kb:6.6e-14:1.8e-15:2.5e+03:4.5e+03
chr7	31150000	31200000	Hcst:-50Kb:6.6e-14:1.8e-15:2.5e+03:4.5e+03
chr7	31150000	31200000	Kirrel2:-50Kb:6.6e-14:1.8e-15:2.5e+03:4.5e+03
chr7	31150000	31200000	Nfkbid:-50Kb:6.6e-14:1.8e-15:2.5e+03:4.5e+03
chr7	31150000	31200000	Nphs1:-50Kb:6.6e-14:1.8e-15:2.5e+03:4.5e+03
chr7	31200000	31250000	Tyrobp:50Kb:9.7e-14:2.4e-15:2.5e+03:4.5e+03
chr7	32400000	32450000	Scgb1b7:-50Kb:0:0:2.6e+02:3.1e+03
chr7	32400000	32450000	Scgb2b7:-50Kb:0:0:2.6e+02:3.1e+03
chr7	32700000	32750000	Scgb1b3:550Kb:0:0:47:4.5e+03
chr7	34100000	34150000	Scgb1b20:-50Kb:0:0:4.9e+02:2.6e+03
chr7	34100000	34150000	Scgb2b20:-50Kb:0:0:4.9e+02:2.6e+03
chr7	39200000	39250000	Gm5591:-100Kb:1.2e-13:3e-15:0:1.4e+03
chr7	48400000	48450000	Gm5592:-100Kb:0:0:5.1e+02:2.6e+03
chr7	51350000	51400000	Klk1b24:-50Kb:0:0:1.6e+03:4.8e+03
chr7	51400000	51450000	Klk1b16:50Kb:0:0:1.6e+03:4.8e+03
chr7	51400000	51450000	Klk1b21:50Kb:0:0:1.6e+03:4.8e+03
chr7	51400000	51450000	Klk1b22:50Kb:0:0:1.6e+03:4.8e+03
chr7	52150000	52200000	Cpt1c:-50Kb:0:0:9.1e+02:4.4e+03
chr7	52150000	52200000	Gm15545:-50Kb:0:0:9.1e+02:4.4e+03
chr7	52150000	52200000	Prmt1:-50Kb:0:0:9.1e+02:4.4e+03
chr7	52200000	52250000	Ap2a1:50Kb:0:0:9.1e+02:4.4e+03
chr7	52200000	52250000	Fuz:50Kb:0:0:9.1e+02:4.4e+03
chr7	52200000	52250000	Tsks:50Kb:0:0:9.1e+02:4.4e+03
chr7	55100000	55150000	Mrgpra3:250Kb:3.9e-15:1.1e-16:1.5e+03:1.5e+04
chr7	59050000	59100000	Slc17a6:200Kb:2.6e-11:7.4e-13:7.6e+02:2.4e+03
chr7	69350000	69400000	Magel2:-150Kb:3.2e-12:8.6e-14:9.2e+02:2.7e+03
chr7	71550000	71600000	Apba2:-50Kb:3.3e-11:8.4e-13:1.9e+03:3.5e+03
chr7	92300000	92350000	Vmn2r68:-50Kb:4.8e-13:1.3e-14:1.3e+03:3.1e+03
chr7	92350000	92400000	Vmn2r67:50Kb:2.5e-13:7e-15:1.3e+03:3.1e+03
chr7	110500000	110550000	Olfr596:50Kb:9.3e-12:2.3e-13:1.3e+03:3.1e+03
chr7	110500000	110550000	Olfr597:50Kb:9.3e-12:2.3e-13:1.3e+03:3.1e+03
chr7	110500000	110550000	Olfr598:50Kb:9.3e-12:2.3e-13:1.3e+03:3.1e+03
chr7	110500000	110550000	Olfr599:50Kb:9.3e-12:2.3e-13:1.3e+03:3.1e+03
chr7	110500000	110550000	Olfr600:50Kb:9.3e-12:2.3e-13:1.3e+03:3.1e+03
chr7	111450000	111500000	Trim12c:-50Kb:0:0:8.3e+02:5.6e+03
chr7	111450000	111500000	Trim30b:-50Kb:0:0:8.3e+02:5.6e+03
chr7	111500000	111550000	Gm15133:50Kb:0:0:8.3e+02:5.6e+03
chr7	111500000	111550000	Trim12a:50Kb:0:0:8.3e+02:5.6e+03
chr7	111500000	111550000	Trim34b:50Kb:0:0:8.3e+02:5.6e+03
chr7	144450000	144500000	Gm10578:50Kb:1.3e-11:4.1e-13:1.8e+03:3.3e+03
chr7	149500000	149550000	Ins2:-350Kb:8.3e-11:2.4e-12:5.5e+02:2.2e+03
chr8	14950000	15000000	BB014433:-50Kb:1.3e-14:3.3e-16:1.9e+03:3.9e+03
chr8	14950000	15000000	Kbtbd11:-50Kb:1.3e-14:3.3e-16:1.9e+03:3.9e+03
chr8	19350000	19400000	Defb7:-100Kb:0:0:9e+02:1.1e+04
chr8	22200000	22250000	Defa20:-400Kb:0:0:60:2.6e+04
chr8	22200000	22250000	Gm15308:-400Kb:0:0:60:2.6e+04
chr8	22200000	22250000	Gm21002:-400Kb:0:0:60:2.6e+04
chr8	22600000	22650000	Defa25:400Kb:0:0:60:2.6e+04
chr8	22600000	22650000	Gm10104:400Kb:0:0:60:2.6e+04
chr8	22600000	22650000	Gm14851:400Kb:0:0:60:2.6e+04
chr8	32200000	32250000	Fut10:-50Kb:0:0:1.4e+03:3.3e+03
chr8	32200000	32250000	Mak16:-50Kb:0:0:1.4e+03:3.3e+03
chr8	32200000	32250000	Tti2:-50Kb:0:0:1.4e+03:3.3e+03
chr8	32250000	32300000	Dusp26:50Kb:0:0:1.4e+03:3.3e+03
chr8	32250000	32300000	Mir1186:50Kb:0:0:1.4e+03:3.3e+03
chr8	32250000	32300000	Rnf122:50Kb:0:0:1.4e+03:3.3e+03
chr8	55700000	55750000	Asb5:100Kb:5.6e-11:1.5e-12:4.8e+02:2.6e+03
chr8	55700000	55750000	Spcs3:100Kb:5.6e-11:1.5e-12:4.8e+02:2.6e+03
chr8	59900000	59950000	Hmgb2:-50Kb:1.6e-12:4.5e-14:1.3e+03:3.3e+03
chr8	59900000	59950000	Sap30:-50Kb:1.6e-12:4.5e-14:1.3e+03:3.3e+03
chr8	59950000	60000000	Scrg1:50Kb:1.5e-12:4.1e-14:1.3e+03:3.3e+03
chr8	74550000	74600000	Olfr373:-50Kb:0:0:1.6e+03:8.8e+03
chr8	74550000	74600000	Olfr374:-50Kb:0:0:1.6e+03:8.8e+03
chr8	74600000	74650000	Olfr372:50Kb:0:0:1.6e+03:8.8e+03
chr8	83250000	83300000	Usp38:-250Kb:1.5e-11:4.1e-13:6e+02:2.3e+03
chr8	83500000	83550000	Smarca5:250Kb:3.6e-11:9.6e-13:6e+02:2.3e+03
chr8	87200000	87250000	Nfix:-100Kb:7e-14:1.8e-15:1.7e+03:3.9e+03
chr8	87300000	87350000	Lyl1:100Kb:1.2e-13:3.1e-15:1.7e+03:3.9e+03
chr8	87300000	87350000	Nacc1:100Kb:1.2e-13:3.1e-15:1.7e+03:3.9e+03
chr8	87300000	87350000	Trmt1:100Kb:1.2e-13:3.1e-15:1.7e+03:3.9e+03
chr8	101850000	101900000	Cdh8:-50Kb:4.4e-12:1.2e-13:1.1e+03:2.8e+03
chr8	124350000	124400000	BC048644:-50Kb:0:0:2.4e+03:5.6e+03
chr8	124350000	124400000	Slc7a5:-50Kb:0:0:2.4e+03:5.6e+03
chr8	124400000	124450000	Klhdc4:50Kb:0:0:2.4e+03:5.6e+03
chr8	125950000	126000000	Afg3l1:-50Kb:0:0:71:4.4e+03
chr8	125950000	126000000	Dbndd1:-50Kb:0:0:71:4.4e+03
chr8	125950000	126000000	Gas8:-50Kb:0:0:71:4.4e+03
chr8	126000000	126050000	Def8:50Kb:0:0:71:4.4e+03
chr8	126050000	126100000	Def8:100Kb:1.1e-11:6.2e-13:43:3.4e+03
chr9	71750000	71800000	Tcf12:-200Kb:6.2e-11:1.7e-12:9.5e+02:3e+03
chr9	72550000	72600000	Nedd4:50Kb:7.9e-11:2e-12:2.7e+03:4.7e+03
chr9	89000000	89050000	Trim43c:300Kb:0:0:42:1.2e+04
chrX	4250000	4300000	Gm5925:50Kb:2.7e-14:6.7e-16:1.3e+03:4e+03
chrX	4950000	5000000	Gm5925:750Kb:1.4e-13:7.1e-15:2.1e+02:2.8e+03
chrX	5100000	5150000	Mycs:100Kb:8e-11:2.1e-12:8.4e+02:3.8e+03
chrX	6300000	6350000	Dgkk:-50Kb:1.9e-11:1.1e-12:1.3e+03:5.1e+03
chrX	6400000	6450000	Dgkk:50Kb:0:0:1.3e+03:6.1e+03
chrX	7950000	8000000	Gm6592:-450Kb:1.7e-11:4.6e-13:56:4.7e+03
chrX	8400000	8450000	Ssxb1:450Kb:7.9e-13:1.9e-14:56:4.7e+03
chrX	9050000	9100000	Gm14501:150Kb:2.6e-12:7.1e-14:8.7e+02:5.8e+03
chrX	32150000	32200000	Gm21950:50Kb:0:0:0:6.6e+03
chrX	50850000	50900000	Xlr:-250Kb:0:0:5.1e+02:4.6e+03
chrX	52550000	52600000	Gm14625:-100Kb:0:0:8.2e+02:1.5e+04
chrX	52650000	52700000	Gm16404:-150Kb:4.3e-15:1.1e-16:6.2e+02:8.2e+03
chrX	52800000	52850000	Gm14625:150Kb:0:0:6.2e+02:8.2e+03
chrX	65950000	66000000	Fmr1nb:-50Kb:0:0:1.5e+03:4.9e+03
chrX	70300000	70350000	Xlr3c:-200Kb:0:0:1.3e+03:9.1e+03
chrX	70300000	70350000	Xlr5c:-200Kb:0:0:1.3e+03:9.1e+03
chrX	70500000	70550000	Pnma3:200Kb:0:0:1.3e+03:9.1e+03
chrX	70500000	70550000	Xlr3a:200Kb:0:0:1.3e+03:9.1e+03
chrX	70500000	70550000	Xlr4a:200Kb:0:0:1.3e+03:9.1e+03
chrX	75500000	75550000	Gm14743:50Kb:6.7e-13:1.8e-14:1.3e+03:4.3e+03
chrX	91650000	91700000	Maged1:-100Kb:0:0:1.4e+03:6.6e+03
chrX	91750000	91800000	Gm14827:100Kb:0:0:1.4e+03:6.6e+03
chrX	93500000	93550000	Hsf3:-50Kb:0:0:1.8e+03:6e+03
chrX	121250000	121300000	Vmn2r121:50Kb:0:0:0:2.6e+03
chrX	122650000	122700000	4932411N23Rik:-700Kb:0:0:1.2e+02:4.3e+03
chrX	149400000	149450000	9530051G07Rik:-50Kb:2.8e-13:7.3e-15:2.3e+03:5.6e+03
chrX	149400000	149450000	Mageh1:-50Kb:2.8e-13:7.3e-15:2.3e+03:5.6e+03
chrX	149450000	149500000	Usp51:50Kb:3.5e-13:9.7e-15:2.3e+03:5.6e+03
chrX	151450000	151500000	Magea1:-50Kb:0:0:1.3e+03:1.1e+04
chrX	151500000	151550000	Magea2:50Kb:0:0:1.3e+03:1.1e+04
chrX	151500000	151550000	Magea5:50Kb:0:0:1.3e+03:1.1e+04
