# Supplementary material for: Promoter-enhancer interactions identified from Hi-C data using probabilistic models and hierarchical topological domains
Source: Nat Commun. 2017 Dec 21;8:2237. doi: 10.1038/s41467-017-02386-3 (PMC5740158; doi:10.1038/s41467-017-02386-3)
Supplement: Supplementary file 5 — Supplementary Data 2 [file 41467_2017_2386_MOESM5_ESM.zip › pombo_Neuron_NcoI.enh_1e-2.bed]

chr1	3600000	3650000	Xkr4:-50Kb:0.0048:0.00013:1.2e+03:1.9e+03
chr1	4800000	4850000	Atp6v1h:-250Kb:0.003:0.00014:4.6e+02:1.2e+03
chr1	4800000	4850000	Rgs20:-250Kb:0.003:0.00014:4.6e+02:1.2e+03
chr1	4850000	4900000	Atp6v1h:-200Kb:0.003:0.00017:5.3e+02:1.3e+03
chr1	4850000	4900000	Rgs20:-200Kb:0.003:0.00017:5.3e+02:1.3e+03
chr1	5050000	5100000	Tcea1:250Kb:0.0022:5.7e-05:4.6e+02:1.2e+03
chr1	6800000	6850000	St18:350Kb:0.0021:5.7e-05:3.8e+02:1.3e+03
chr1	7100000	7150000	Pcmtd1:50Kb:3.8e-05:9.5e-07:1.7e+03:2.8e+03
chr1	10050000	10100000	Cops5:50Kb:0.009:0.00052:1.6e+03:2.3e+03
chr1	10050000	10100000	Cspp1:50Kb:0.009:0.00052:1.6e+03:2.3e+03
chr1	10050000	10100000	Sgk3:300Kb:7.5e-05:2e-06:5.6e+02:1.6e+03
chr1	10100000	10150000	1700034P13Rik:400Kb:6.9e-05:1.8e-06:4.7e+02:1.5e+03
chr1	10100000	10150000	Cops5:100Kb:0.0065:0.00019:1.1e+03:1.8e+03
chr1	10100000	10150000	Cspp1:100Kb:0.0065:0.00019:1.1e+03:1.8e+03
chr1	10100000	10150000	Sgk3:350Kb:0.0021:0.00011:5.1e+02:1.3e+03
chr1	10100000	10150000	Vcpip1:400Kb:6.9e-05:1.8e-06:4.7e+02:1.5e+03
chr1	12700000	12750000	Gm17644:50Kb:0.00022:5.9e-06:1.3e+03:2.3e+03
chr1	12700000	12750000	Sulf1:50Kb:0.00022:5.9e-06:1.3e+03:2.3e+03
chr1	13750000	13800000	Msc:-950Kb:0.0095:0.00026:3.7e+02:1.2e+03
chr1	16400000	16450000	4930444P10Rik:350Kb:0.00035:9.5e-06:4.1e+02:1.4e+03
chr1	16400000	16450000	Rdh10:350Kb:0.00035:9.5e-06:4.1e+02:1.4e+03
chr1	16400000	16450000	Rpl7:350Kb:0.00035:9.5e-06:4.1e+02:1.4e+03
chr1	16550000	16600000	Stau2:50Kb:0.00074:2e-05:1.5e+03:2.4e+03
chr1	22600000	22650000	4933415F23Rik:-500Kb:0.0078:0.0002:3.7e+02:1.2e+03
chr1	34200000	34250000	Dst:150Kb:0.0077:0.00021:9.3e+02:1.7e+03
chr1	34300000	34350000	Ccdc115:-150Kb:3.6e-06:9.5e-08:9.3e+02:2.1e+03
chr1	34300000	34350000	Imp4:-150Kb:3.6e-06:9.5e-08:9.3e+02:2.1e+03
chr1	34300000	34350000	Mir5103:-150Kb:3.6e-06:9.5e-08:9.3e+02:2.1e+03
chr1	39400000	39450000	Cnot11:-150Kb:0.0012:3.4e-05:8.2e+02:2.4e+03
chr1	39550000	39600000	Rpl31:150Kb:0.0016:4.2e-05:8.2e+02:2.4e+03
chr1	46200000	46250000	Dnahc7b:100Kb:0.00046:1.2e-05:7.4e+02:2.3e+03
chr1	51000000	51050000	9330175M20Rik:-350Kb:3.3e-06:8.6e-08:4.9e+02:1.8e+03
chr1	51700000	51750000	Myo1b:-250Kb:2.5e-11:6.6e-13:6.2e+02:2.3e+03
chr1	51700000	51750000	Stat4:-350Kb:0.0014:3.8e-05:4.9e+02:1.4e+03
chr1	51750000	51800000	Myo1b:-200Kb:0.0082:0.00042:7.3e+02:1.5e+03
chr1	53750000	53800000	Stk17b:-50Kb:0.0015:3.9e-05:1.5e+03:2.4e+03
chr1	53800000	53850000	Dnahc7a:50Kb:0.0015:4.1e-05:1.5e+03:2.4e+03
chr1	58450000	58500000	Nif3l1:-50Kb:0.0026:6.4e-05:1.8e+03:3.1e+03
chr1	58450000	58500000	Ppil3:-50Kb:0.0026:6.4e-05:1.8e+03:3.1e+03
chr1	58500000	58550000	Clk1:50Kb:0.0068:0.00017:1.8e+03:3.1e+03
chr1	61350000	61400000	9530026F06Rik:-50Kb:3.5e-05:1.1e-06:1.2e+03:2.4e+03
chr1	62950000	63000000	4930487H11Rik:150Kb:5.1e-05:1.4e-06:8.5e+02:2.2e+03
chr1	63100000	63150000	Gm11602:-50Kb:6.3e-05:1.6e-06:1.1e+03:2.4e+03
chr1	63100000	63150000	Ino80d:-50Kb:6.3e-05:1.6e-06:1.1e+03:2.4e+03
chr1	63600000	63650000	Eef1b2:400Kb:0.004:0.00011:4.9e+02:1.5e+03
chr1	63600000	63650000	Ndufs1:400Kb:0.004:0.00011:4.9e+02:1.5e+03
chr1	63600000	63650000	Snora41:400Kb:0.004:0.00011:4.9e+02:1.5e+03
chr1	64200000	64250000	Klf7:50Kb:3.2e-05:1e-06:2.1e+03:3.6e+03
chr1	64450000	64500000	4933402D24Rik:650Kb:0.0011:3.2e-05:3.5e+02:1.6e+03
chr1	64450000	64500000	Dytn:750Kb:0.0019:5.2e-05:3.2e+02:1.6e+03
chr1	64450000	64500000	Klf7:300Kb:0.00093:5.7e-05:6e+02:1.8e+03
chr1	64700000	64750000	Akr1cl:-350Kb:0.0096:0.00024:5.4e+02:1.4e+03
chr1	64700000	64750000	Cryge:-350Kb:0.0096:0.00024:5.4e+02:1.4e+03
chr1	66150000	66200000	Map2:-50Kb:0.0061:0.00054:1.2e+03:2.2e+03
chr1	66250000	66300000	Map2:50Kb:1.1e-05:3.4e-07:1.2e+03:2.7e+03
chr1	66450000	66500000	Map2:250Kb:0.00017:1e-05:5.6e+02:1.8e+03
chr1	66550000	66600000	Unc80:50Kb:0.0051:0.00013:1.2e+03:2.2e+03
chr1	66800000	66850000	Kansl1l:-50Kb:6.5e-05:1.7e-06:1.2e+03:2.4e+03
chr1	75100000	75150000	A630095N17Rik:-100Kb:0.00011:2.9e-06:1.5e+03:2.7e+03
chr1	75100000	75150000	Abcb6:-50Kb:1.2e-07:3.3e-09:2.3e+03:3.9e+03
chr1	75100000	75150000	Ankzf1:-50Kb:1.2e-07:3.3e-09:2.3e+03:3.9e+03
chr1	75100000	75150000	Atg9a:-50Kb:1.2e-07:3.3e-09:2.3e+03:3.9e+03
chr1	75100000	75150000	Dnajb2:-100Kb:0.00011:2.9e-06:1.5e+03:2.7e+03
chr1	75100000	75150000	Glb1l:-100Kb:0.00011:2.9e-06:1.5e+03:2.7e+03
chr1	75100000	75150000	Ptprn:-150Kb:0.0021:0.00011:1.2e+03:2.2e+03
chr1	75100000	75150000	Resp18:-150Kb:0.0021:0.00011:1.2e+03:2.2e+03
chr1	75100000	75150000	Stk16:-100Kb:0.00011:2.9e-06:1.5e+03:2.7e+03
chr1	75100000	75150000	Tuba4a:-100Kb:0.00011:2.9e-06:1.5e+03:2.7e+03
chr1	75100000	75150000	Zfand2b:-50Kb:1.2e-07:3.3e-09:2.3e+03:3.9e+03
chr1	75150000	75200000	A630095N17Rik:-50Kb:0.0042:0.00033:2.3e+03:3.2e+03
chr1	75150000	75200000	Dnajb2:-50Kb:0.0042:0.00033:2.3e+03:3.2e+03
chr1	75150000	75200000	Glb1l:-50Kb:0.0042:0.00033:2.3e+03:3.2e+03
chr1	75150000	75200000	Stk16:-50Kb:0.0042:0.00033:2.3e+03:3.2e+03
chr1	75150000	75200000	Tuba4a:-50Kb:0.0042:0.00033:2.3e+03:3.2e+03
chr1	75200000	75250000	Abcb6:50Kb:0.0065:0.00034:2.3e+03:3.2e+03
chr1	75200000	75250000	Ankzf1:50Kb:0.0065:0.00034:2.3e+03:3.2e+03
chr1	75200000	75250000	Atg9a:50Kb:0.0065:0.00034:2.3e+03:3.2e+03
chr1	75200000	75250000	Ptprn:-50Kb:0.00055:1.4e-05:2.3e+03:3.5e+03
chr1	75200000	75250000	Resp18:-50Kb:0.00055:1.4e-05:2.3e+03:3.5e+03
chr1	75200000	75250000	Zfand2b:50Kb:0.0065:0.00034:2.3e+03:3.2e+03
chr1	75250000	75300000	A630095N17Rik:50Kb:0.00025:1.3e-05:2.3e+03:3.5e+03
chr1	75250000	75300000	Dnajb2:50Kb:0.00025:1.3e-05:2.3e+03:3.5e+03
chr1	75250000	75300000	Glb1l:50Kb:0.00025:1.3e-05:2.3e+03:3.5e+03
chr1	75250000	75300000	Stk16:50Kb:0.00025:1.3e-05:2.3e+03:3.5e+03
chr1	75250000	75300000	Tuba4a:50Kb:0.00025:1.3e-05:2.3e+03:3.5e+03
chr1	75300000	75350000	Asic4:-100Kb:0.0086:0.00045:1.5e+03:2.4e+03
chr1	75300000	75350000	Chpf:-150Kb:1.9e-07:5.2e-09:1.2e+03:2.7e+03
chr1	75300000	75350000	Gmppa:-100Kb:0.0086:0.00045:1.5e+03:2.4e+03
chr1	75300000	75350000	Tmem198:-150Kb:1.9e-07:5.2e-09:1.2e+03:2.7e+03
chr1	75400000	75450000	Chpf:-50Kb:2.1e-07:1.1e-08:2.3e+03:3.8e+03
chr1	75400000	75450000	Dnpep:100Kb:0.008:0.00043:1.5e+03:2.4e+03
chr1	75400000	75450000	Tmem198:-50Kb:2.1e-07:1.1e-08:2.3e+03:3.8e+03
chr1	75450000	75500000	Asic4:50Kb:5.4e-07:1.4e-08:2.3e+03:3.8e+03
chr1	75450000	75500000	Dnpep:150Kb:2.2e-07:5.8e-09:1.2e+03:2.7e+03
chr1	75450000	75500000	Gmppa:50Kb:5.4e-07:1.4e-08:2.3e+03:3.8e+03
chr1	76400000	76450000	Gm17751:-50Kb:0.0097:0.00026:9.5e+02:1.9e+03
chr1	78200000	78250000	Pax3:50Kb:0.0008:2.3e-05:2e+03:3.1e+03
chr1	78700000	78750000	Scg2:-700Kb:0.00065:3.7e-05:2.9e+02:1.4e+03
chr1	78750000	78800000	Scg2:-650Kb:0.00065:2.9e-05:3e+02:1.4e+03
chr1	79800000	79850000	Serpine2:-50Kb:0.00099:5.5e-05:2e+03:2.9e+03
chr1	80000000	80050000	Serpine2:150Kb:0.00099:8e-05:8.9e+02:1.8e+03
chr1	80050000	80100000	Mrpl44:300Kb:0.0058:0.00048:5.3e+02:1.3e+03
chr1	80050000	80100000	Wdfy1:300Kb:0.0058:0.00048:5.3e+02:1.3e+03
chr1	80100000	80150000	Mrpl44:350Kb:0.0058:0.00028:4.7e+02:1.3e+03
chr1	80100000	80150000	Serpine2:250Kb:1.8e-05:4.9e-07:6.1e+02:1.8e+03
chr1	80100000	80150000	Wdfy1:350Kb:0.0058:0.00028:4.7e+02:1.3e+03
chr1	80150000	80200000	Mrpl44:400Kb:0.0058:0.00041:4.3e+02:1.3e+03
chr1	80150000	80200000	Wdfy1:400Kb:0.0058:0.00041:4.3e+02:1.3e+03
chr1	85200000	85250000	A530032D15Rik:100Kb:0.00064:1.6e-05:9.2e+02:1.9e+03
chr1	88500000	88550000	Chrnd:-550Kb:0.0001:2.6e-06:3e+02:1.9e+03
chr1	88500000	88550000	Ecel1:-550Kb:0.0001:2.6e-06:3e+02:1.9e+03
chr1	88500000	88550000	Prss56:-550Kb:0.0001:2.6e-06:3e+02:1.9e+03
chr1	90600000	90650000	Spp2:300Kb:7.2e-06:2e-07:6.8e+02:2.5e+03
chr1	91050000	91100000	2410088K16Rik:400Kb:0.0028:7.5e-05:5.6e+02:2e+03
chr1	91100000	91150000	Agap1:-250Kb:0.00098:2.5e-05:7.7e+02:2e+03
chr1	91900000	91950000	Cops8:-550Kb:4.3e-06:2.8e-07:3.9e+02:1.8e+03
chr1	91950000	92000000	Cops8:-500Kb:3e-09:9.8e-11:4.3e+02:2.2e+03
chr1	92000000	92050000	Cops8:-450Kb:0.00084:8.4e-05:4.9e+02:1.6e+03
chr1	92050000	92100000	Cops8:-400Kb:0.0011:0.00021:5.6e+02:1.6e+03
chr1	92100000	92150000	Cops8:-350Kb:0.0011:0.00018:6.4e+02:1.7e+03
chr1	92150000	92200000	Cops8:-300Kb:0.0087:0.002:7.6e+02:1.6e+03
chr1	92400000	92450000	Cops8:-50Kb:0.00084:0.00011:1.9e+03:2.9e+03
chr1	92450000	92500000	Asb18:550Kb:5.2e-05:1.4e-06:3.9e+02:1.8e+03
chr1	92450000	92500000	Iqca:450Kb:0.0082:0.00021:4.9e+02:1.6e+03
chr1	93300000	93350000	Per2:-50Kb:1.9e-11:5.1e-13:1.7e+03:3.4e+03
chr1	93300000	93350000	Traf3ip1:-50Kb:1.9e-11:5.1e-13:1.7e+03:3.4e+03
chr1	93350000	93400000	1700020N18Rik:50Kb:6.1e-12:1.5e-13:1.7e+03:3.4e+03
chr1	93350000	93400000	Hes6:50Kb:6.1e-12:1.5e-13:1.7e+03:3.4e+03
chr1	95250000	95300000	Gm9994:-550Kb:7.2e-09:1.9e-10:6.5e+02:2.8e+03
chr1	95750000	95800000	Neu4:-150Kb:0:0:8e+02:4.3e+03
chr1	95750000	95800000	Pdcd1:-150Kb:0:0:8e+02:4.3e+03
chr1	96800000	96850000	Gm9994:1000Kb:0.0076:0.00041:31:1.2e+03
chr1	97150000	97200000	Fam174a:-50Kb:4.9e-06:1.3e-07:1.4e+03:2.6e+03
chr1	99700000	99750000	Pam:-250Kb:0.0055:0.00068:5e+02:1.3e+03
chr1	99850000	99900000	Pam:-100Kb:0.0055:0.00052:1e+03:1.9e+03
chr1	99900000	99950000	Pam:-50Kb:0.002:0.00012:1.7e+03:2.7e+03
chr1	99950000	100000000	B230216N24Rik:50Kb:0.0059:0.00015:1.7e+03:2.7e+03
chr1	100050000	100100000	Pam:100Kb:0.00075:2.3e-05:1e+03:2.1e+03
chr1	106850000	106900000	2310035C23Rik:-700Kb:7.6e-07:2.2e-08:1.9e+02:1.6e+03
chr1	106850000	106900000	Pign:-700Kb:7.6e-07:2.2e-08:1.9e+02:1.6e+03
chr1	106900000	106950000	2310035C23Rik:-650Kb:3.8e-05:2.2e-06:2e+02:1.4e+03
chr1	106900000	106950000	Pign:-650Kb:3.8e-05:2.2e-06:2e+02:1.4e+03
chr1	107500000	107550000	2310035C23Rik:-50Kb:0.00014:1.2e-05:6.8e+02:1.8e+03
chr1	107500000	107550000	Pign:-50Kb:0.00014:1.2e-05:6.8e+02:1.8e+03
chr1	107950000	108000000	Gm20753:-100Kb:0.0083:0.00046:1e+03:1.8e+03
chr1	107950000	108000000	Phlpp1:-100Kb:0.0083:0.00046:1e+03:1.8e+03
chr1	108250000	108300000	2310035C23Rik:700Kb:0.0075:0.00085:3.4e+02:1.1e+03
chr1	108250000	108300000	Gm20753:200Kb:0.00017:4.6e-06:6.9e+02:1.8e+03
chr1	108250000	108300000	Phlpp1:200Kb:0.00017:4.6e-06:6.9e+02:1.8e+03
chr1	108250000	108300000	Pign:700Kb:0.0075:0.00085:3.4e+02:1.1e+03
chr1	108300000	108350000	Bcl2:-300Kb:0.0093:0.00059:5.5e+02:1.3e+03
chr1	108400000	108450000	Bcl2:-200Kb:8.4e-06:2.7e-07:6.9e+02:1.9e+03
chr1	108950000	109000000	Serpinb3c:-200Kb:5.1e-06:1.4e-07:4.3e+02:1.5e+03
chr1	109100000	109150000	Serpinb3d:150Kb:8.5e-06:2.2e-07:5.6e+02:1.7e+03
chr1	109150000	109200000	Serpinb3d:200Kb:1.8e-05:9.4e-07:4.3e+02:1.5e+03
chr1	109400000	109450000	Serpinb8:-50Kb:0.0012:2.9e-05:40:8.6e+02
chr1	109450000	109500000	Serpinb10:50Kb:0.0017:4.2e-05:40:8.6e+02
chr1	109450000	109500000	Serpinb2:50Kb:0.0017:4.2e-05:40:8.6e+02
chr1	112650000	112700000	Cdh19:-200Kb:0.00024:6e-06:3.7e+02:1.3e+03
chr1	114250000	114300000	Dsel:500Kb:0.00065:1.9e-05:2.6e+02:1.1e+03
chr1	118050000	118100000	Cntnap5a:500Kb:0.009:0.00024:3e+02:9.8e+02
chr1	120350000	120400000	Mki67ip:150Kb:0.0067:0.00017:7.7e+02:1.7e+03
chr1	120350000	120400000	Tsn:150Kb:0.0067:0.00017:7.7e+02:1.7e+03
chr1	120650000	120700000	Gli2:-300Kb:3.7e-06:3.3e-07:5.9e+02:1.8e+03
chr1	120950000	121000000	Inhbb:-350Kb:4.3e-11:1.2e-12:5.1e+02:2.2e+03
chr1	121000000	121050000	Inhbb:-300Kb:0.0028:0.00016:5.9e+02:1.4e+03
chr1	121300000	121350000	Gli2:350Kb:4.4e-10:1.3e-11:5.1e+02:2.2e+03
chr1	121350000	121400000	Gli2:400Kb:2.5e-06:1.5e-07:4.5e+02:1.7e+03
chr1	121350000	121400000	Ralb:-50Kb:0.0041:0.00011:1.6e+03:2.5e+03
chr1	121350000	121400000	Tmem185b:-50Kb:0.0041:0.00011:1.6e+03:2.5e+03
chr1	122050000	122100000	Marco:-350Kb:3.9e-05:1e-06:4.8e+02:1.6e+03
chr1	122450000	122500000	Ccdc93:-850Kb:0.0032:8.6e-05:2.8e+02:1.1e+03
chr1	122450000	122500000	Insig2:-750Kb:0.0038:9.3e-05:3e+02:1.1e+03
chr1	123050000	123100000	En1:600Kb:1.3e-08:4.2e-10:3.5e+02:1.9e+03
chr1	123100000	123150000	En1:650Kb:0.0031:0.00024:3.3e+02:1.2e+03
chr1	123200000	123250000	En1:750Kb:0.0031:0.00036:3e+02:1.1e+03
chr1	123300000	123350000	En1:850Kb:0.0031:0.0004:2.8e+02:1.1e+03
chr1	123350000	123400000	En1:900Kb:0.0067:0.0011:2.7e+02:1e+03
chr1	127250000	127300000	Actr3:-50Kb:0.00067:1.7e-05:1.6e+03:2.3e+03
chr1	129400000	129450000	2900009J06Rik:-250Kb:0.0014:3.6e-05:6.2e+02:1.7e+03
chr1	129400000	129450000	Ccnt2:-250Kb:0.0014:3.6e-05:6.2e+02:1.7e+03
chr1	129400000	129450000	Tmem163:-150Kb:0.0044:0.00012:8.8e+02:1.8e+03
chr1	129550000	129600000	2900009J06Rik:-100Kb:0.0054:0.00028:1.2e+03:2.1e+03
chr1	129550000	129600000	Ccnt2:-100Kb:0.0054:0.00028:1.2e+03:2.1e+03
chr1	129650000	129700000	Tmem163:100Kb:0.0044:0.00024:1.2e+03:2.1e+03
chr1	132300000	132350000	Cd55:-50Kb:2.5e-05:6.3e-07:2.1e+02:1.3e+03
chr1	132350000	132400000	Daf2:50Kb:2.9e-05:7.8e-07:2.1e+02:1.3e+03
chr1	133200000	133250000	Fam72a:-200Kb:9.3e-05:2.4e-06:6.9e+02:1.9e+03
chr1	133200000	133250000	Srgap2:-200Kb:9.3e-05:2.4e-06:6.9e+02:1.9e+03
chr1	133400000	133450000	Ikbke:250Kb:0.0085:0.00022:5.9e+02:1.5e+03
chr1	135600000	135650000	Btg2:-350Kb:0.0057:0.00015:7.2e+02:1.9e+03
chr1	135950000	136000000	Ppfia4:-250Kb:0.0093:0.00075:1e+03:2.1e+03
chr1	136000000	136050000	Ppfia4:-200Kb:0.00084:2.3e-05:1.1e+03:2.4e+03
chr1	136100000	136150000	Ppfia4:-100Kb:0.007:0.00037:1.6e+03:2.7e+03
chr1	136200000	136250000	Chit1:200Kb:0.0011:3.1e-05:1.1e+03:2.4e+03
chr1	136350000	136400000	Syt2:-150Kb:0.0049:0.00027:1.1e+03:2.2e+03
chr1	136700000	136750000	Syt2:200Kb:0.00022:6e-06:9.7e+02:2.4e+03
chr1	136850000	136900000	Arl8a:-150Kb:9.8e-06:2.5e-07:1.1e+03:2.7e+03
chr1	136850000	136900000	Lgr6:-150Kb:9.8e-06:2.5e-07:1.1e+03:2.7e+03
chr1	136850000	136900000	Ptpn7:-150Kb:9.8e-06:2.5e-07:1.1e+03:2.7e+03
chr1	136850000	136900000	Ptprv:-150Kb:9.8e-06:2.5e-07:1.1e+03:2.7e+03
chr1	137000000	137050000	Ppp1r12b:150Kb:1.3e-05:3.3e-07:1.1e+03:2.7e+03
chr1	137000000	137050000	Ube2t:150Kb:1.3e-05:3.3e-07:1.1e+03:2.7e+03
chr1	142450000	142500000	Cfh:400Kb:0.0064:0.00017:3e+02:1.2e+03
chr1	156100000	156150000	Cacna1e:-450Kb:1.3e-05:3.7e-07:3.9e+02:1.9e+03
chr1	157050000	157100000	Ier5:150Kb:3.5e-13:9.4e-15:1.1e+03:3.3e+03
chr1	157900000	157950000	Fam163a:-200Kb:0.0052:0.00028:7.8e+02:2.1e+03
chr1	158050000	158100000	Fam163a:-50Kb:2.4e-12:6.4e-14:1.6e+03:4.4e+03
chr1	158050000	158100000	Fam20b:-550Kb:0.0034:8.6e-05:4.3e+02:1.8e+03
chr1	158050000	158100000	Tor3a:-550Kb:0.0034:8.6e-05:4.3e+02:1.8e+03
chr1	158650000	158700000	Tex35:-350Kb:1.8e-10:5.1e-12:5.7e+02:2.5e+03
chr1	158950000	159000000	Tex35:-50Kb:0.0016:9e-05:1.6e+03:2.7e+03
chr1	161600000	161650000	Tnr:150Kb:0.0038:0.00011:8.7e+02:1.9e+03
chr1	161650000	161700000	Tnr:200Kb:0.0039:0.00023:7.6e+02:1.7e+03
chr1	161700000	161750000	Tnr:250Kb:0.0039:0.00033:6.8e+02:1.6e+03
chr1	161800000	161850000	Tnr:350Kb:0.0063:0.00071:5.8e+02:1.5e+03
chr1	164950000	165000000	Fmo3:50Kb:0.0022:5.3e-05:1.4e+03:2.4e+03
chr1	165050000	165100000	Kifap3:-650Kb:0.001:2.7e-05:3.7e+02:1.4e+03
chr1	165050000	165100000	Scyl3:-800Kb:0.00089:2.3e-05:3.4e+02:1.3e+03
chr1	165750000	165800000	Gorab:450Kb:0.0056:0.00014:4.5e+02:1.4e+03
chr1	166700000	166750000	Gm20743:-50Kb:2.3e-05:6e-07:1.4e+03:2.7e+03
chr1	166750000	166800000	Dpt:50Kb:1.8e-05:4.6e-07:1.4e+03:2.7e+03
chr1	166950000	167000000	Atp1b1:600Kb:2.8e-05:7.8e-07:7.3e+02:1.9e+03
chr1	167550000	167600000	Dusp27:-500Kb:0.0041:0.00027:3.8e+02:1.4e+03
chr1	167550000	167600000	Gpa33:-500Kb:0.0041:0.00027:3.8e+02:1.4e+03
chr1	167700000	167750000	Dusp27:-350Kb:1.1e-05:3.7e-07:6.1e+02:2.1e+03
chr1	167700000	167750000	Gpa33:-350Kb:1.1e-05:3.7e-07:6.1e+02:2.1e+03
chr1	167750000	167800000	Cd247:50Kb:0.00013:7.5e-06:2e+03:3.2e+03
chr1	167900000	167950000	Cd247:200Kb:0.0085:0.00077:8.5e+02:1.7e+03
chr1	167900000	167950000	Dusp27:-150Kb:0.0055:0.00054:1e+03:2e+03
chr1	167900000	167950000	Gpa33:-150Kb:0.0055:0.00054:1e+03:2e+03
chr1	168050000	168100000	Cd247:350Kb:3.6e-06:1.1e-07:6.1e+02:2.1e+03
chr1	168050000	168100000	Mpzl1:500Kb:0.0038:0.00011:3.8e+02:1.4e+03
chr1	168200000	168250000	Ildr2:50Kb:0.00047:1.2e-05:2e+03:3.3e+03
chr1	168200000	168250000	Mael:50Kb:0.00047:1.2e-05:2e+03:3.3e+03
chr1	169150000	169200000	Aldh9a1:-100Kb:0.0024:6.1e-05:1.2e+03:2.4e+03
chr1	169550000	169600000	Mgst3:250Kb:0.00097:2.8e-05:9.1e+02:2.3e+03
chr1	169650000	169700000	Lmx1a:50Kb:1.2e-09:3.4e-11:1.6e+03:3.7e+03
chr1	169700000	169750000	Lmx1a:100Kb:2.8e-05:2.3e-06:1.2e+03:2.6e+03
chr1	169800000	169850000	Lmx1a:200Kb:3e-08:1.6e-09:8.2e+02:2.7e+03
chr1	171800000	171850000	Rgs5:250Kb:0.0032:8.5e-05:6.3e+02:1.7e+03
chr1	171850000	171900000	Nuf2:400Kb:0.0092:0.00032:4.3e+02:1.3e+03
chr1	172050000	172100000	Nuf2:600Kb:0.0092:0.00049:3.1e+02:1.2e+03
chr1	172150000	172200000	Olfml2b:-400Kb:0.00071:1.8e-05:4.3e+02:1.7e+03
chr1	172200000	172250000	Atf6:-550Kb:0.00018:5.1e-06:3.4e+02:1.7e+03
chr1	172200000	172250000	Nos1ap:-300Kb:1e-06:2.8e-08:5.5e+02:2.2e+03
chr1	172400000	172450000	1700015E13Rik:200Kb:0.0044:0.00038:7.6e+02:1.8e+03
chr1	172400000	172450000	Gm7694:200Kb:0.0044:0.00038:7.6e+02:1.8e+03
chr1	172400000	172450000	Sh2d1b1:200Kb:0.0044:0.00038:7.6e+02:1.8e+03
chr1	172500000	172550000	1700015E13Rik:300Kb:5.7e-07:1.7e-08:5.5e+02:2.2e+03
chr1	172500000	172550000	Gm7694:300Kb:5.7e-07:1.7e-08:5.5e+02:2.2e+03
chr1	172500000	172550000	Sh2d1b1:300Kb:5.7e-07:1.7e-08:5.5e+02:2.2e+03
chr1	172550000	172600000	Sh2d1b2:400Kb:0.00051:1.3e-05:4.3e+02:1.7e+03
chr1	172750000	172800000	1700015E13Rik:550Kb:9.3e-05:5.4e-06:3.4e+02:1.7e+03
chr1	172750000	172800000	Gm7694:550Kb:9.3e-05:5.4e-06:3.4e+02:1.7e+03
chr1	172750000	172800000	Sh2d1b1:550Kb:9.3e-05:5.4e-06:3.4e+02:1.7e+03
chr1	173050000	173100000	Adamts4:-100Kb:9.7e-07:2.5e-08:1.4e+03:3.2e+03
chr1	173050000	173100000	Apoa2:-100Kb:9.7e-07:2.5e-08:1.4e+03:3.2e+03
chr1	173050000	173100000	Fcer1g:-100Kb:9.7e-07:2.5e-08:1.4e+03:3.2e+03
chr1	173050000	173100000	Ndufs2:-100Kb:9.7e-07:2.5e-08:1.4e+03:3.2e+03
chr1	173050000	173100000	Tomm40l:-100Kb:9.7e-07:2.5e-08:1.4e+03:3.2e+03
chr1	173150000	173200000	1700009P17Rik:100Kb:3.7e-07:9.5e-09:1.4e+03:3.2e+03
chr1	173150000	173200000	Mpz:100Kb:3.7e-07:9.5e-09:1.4e+03:3.2e+03
chr1	173150000	173200000	Sdhc:100Kb:3.7e-07:9.5e-09:1.4e+03:3.2e+03
chr1	173950000	174000000	Atp1a2:-250Kb:0.0017:0.0002:5e+02:1.7e+03
chr1	173950000	174000000	Copa:-50Kb:5.5e-13:1.8e-14:2e+03:4.6e+03
chr1	173950000	174000000	Igsf8:-250Kb:0.0017:0.0002:5e+02:1.7e+03
chr1	173950000	174000000	Kcnj10:-300Kb:0.00018:1e-05:4.2e+02:1.9e+03
chr1	173950000	174000000	Kcnj9:-300Kb:0.00018:1e-05:4.2e+02:1.9e+03
chr1	173950000	174000000	Ncstn:-50Kb:5.5e-13:1.8e-14:2e+03:4.6e+03
chr1	174000000	174050000	Atp1a2:-200Kb:0.001:8.4e-05:7e+02:1.9e+03
chr1	174000000	174050000	Igsf8:-200Kb:0.001:8.4e-05:7e+02:1.9e+03
chr1	174000000	174050000	Kcnj10:-250Kb:3.5e-08:1e-09:5e+02:2.5e+03
chr1	174000000	174050000	Kcnj9:-250Kb:3.5e-08:1e-09:5e+02:2.5e+03
chr1	174000000	174050000	Nhlh1:50Kb:9.2e-13:2.5e-14:2e+03:4.6e+03
chr1	174000000	174050000	Pea15a:-100Kb:8.4e-06:4.6e-07:1.3e+03:2.9e+03
chr1	174000000	174050000	Pigm:-300Kb:0.007:0.00067:4.2e+02:1.5e+03
chr1	174000000	174050000	Vangl2:50Kb:9.2e-13:2.5e-14:2e+03:4.6e+03
chr1	174050000	174100000	Atp1a2:-150Kb:0.0009:5e-05:1e+03:2.3e+03
chr1	174050000	174100000	Igsf8:-150Kb:0.0009:5e-05:1e+03:2.3e+03
chr1	174050000	174100000	Kcnj10:-200Kb:0.0017:0.00019:6.3e+02:1.8e+03
chr1	174050000	174100000	Kcnj9:-200Kb:0.0017:0.00019:6.3e+02:1.8e+03
chr1	174100000	174150000	Atp1a2:-100Kb:1.2e-05:3.3e-07:1.3e+03:2.9e+03
chr1	174100000	174150000	Copa:100Kb:1.2e-05:1.1e-06:1.3e+03:2.9e+03
chr1	174100000	174150000	Igsf8:-100Kb:1.2e-05:3.3e-07:1.3e+03:2.9e+03
chr1	174100000	174150000	Kcnj10:-150Kb:0.001:8.9e-05:8.4e+02:2.1e+03
chr1	174100000	174150000	Kcnj9:-150Kb:0.001:8.9e-05:8.4e+02:2.1e+03
chr1	174100000	174150000	Ncstn:100Kb:1.2e-05:1.1e-06:1.3e+03:2.9e+03
chr1	174150000	174200000	Dcaf8:100Kb:0.0043:0.00038:1.3e+03:2.4e+03
chr1	174150000	174200000	Pex19:100Kb:0.0043:0.00038:1.3e+03:2.4e+03
chr1	174200000	174250000	Copa:200Kb:0.001:0.00013:7e+02:1.9e+03
chr1	174200000	174250000	Dcaf8:150Kb:0.0021:6.3e-05:1e+03:2.3e+03
chr1	174200000	174250000	Ncstn:200Kb:0.001:0.00013:7e+02:1.9e+03
chr1	174200000	174250000	Nhlh1:250Kb:0.0039:0.00032:5e+02:1.7e+03
chr1	174200000	174250000	Pea15a:100Kb:8.4e-06:2.6e-07:1.3e+03:2.9e+03
chr1	174200000	174250000	Pex19:150Kb:0.0021:6.3e-05:1e+03:2.3e+03
chr1	174200000	174250000	Vangl2:250Kb:0.0039:0.00032:5e+02:1.7e+03
chr1	174250000	174300000	Copa:250Kb:1.2e-08:7.3e-10:5e+02:2.5e+03
chr1	174250000	174300000	Dcaf8:200Kb:0.0023:0.00014:6.3e+02:1.8e+03
chr1	174250000	174300000	Ncstn:250Kb:1.2e-08:7.3e-10:5e+02:2.5e+03
chr1	174250000	174300000	Nhlh1:300Kb:0.00018:1e-05:4.2e+02:1.9e+03
chr1	174250000	174300000	Pea15a:150Kb:0.00053:4.4e-05:8.4e+02:2.1e+03
chr1	174250000	174300000	Pex19:200Kb:0.0023:0.00014:6.3e+02:1.8e+03
chr1	174250000	174300000	Pigm:-50Kb:0.007:0.00064:1.2e+03:2.3e+03
chr1	174250000	174300000	Vangl2:300Kb:0.00018:1e-05:4.2e+02:1.9e+03
chr1	174300000	174350000	Copa:300Kb:0.0031:0.0005:4.2e+02:1.5e+03
chr1	174300000	174350000	Dcaf8:250Kb:0.0096:0.0011:5e+02:1.5e+03
chr1	174300000	174350000	Kcnj10:50Kb:0.0036:0.00051:1.2e+03:2.3e+03
chr1	174300000	174350000	Kcnj9:50Kb:0.0036:0.00051:1.2e+03:2.3e+03
chr1	174300000	174350000	Ncstn:300Kb:0.0031:0.0005:4.2e+02:1.5e+03
chr1	174300000	174350000	Pex19:250Kb:0.0096:0.0011:5e+02:1.5e+03
chr1	174450000	174500000	Pigm:150Kb:0.0022:7e-05:7.5e+02:2.1e+03
chr1	176950000	177000000	Fh1:-600Kb:0.00024:6.3e-06:3.9e+02:1.4e+03
chr1	176950000	177000000	Kmo:-600Kb:0.00024:6.3e-06:3.9e+02:1.4e+03
chr1	177750000	177800000	Chml:150Kb:0.001:2.6e-05:7.8e+02:1.7e+03
chr1	177750000	177800000	Opn3:150Kb:0.001:2.6e-05:7.8e+02:1.7e+03
chr1	177750000	177800000	Wdr64:150Kb:0.001:2.6e-05:7.8e+02:1.7e+03
chr1	180400000	180450000	Smyd3:-1000Kb:0.00014:4e-06:2.4e+02:1.5e+03
chr1	181400000	181450000	Sccpdh:-150Kb:0.00012:3.2e-06:6.7e+02:1.8e+03
chr1	181550000	181600000	Smyd3:150Kb:0.00041:2.3e-05:6.7e+02:1.8e+03
chr1	184450000	184500000	Tlr5:-400Kb:2.2e-06:1.4e-07:3.6e+02:2.3e+03
chr1	184500000	184550000	Tlr5:-350Kb:0.0008:0.00013:4.7e+02:1.8e+03
chr1	184550000	184600000	Tlr5:-300Kb:0.0008:0.00012:6.4e+02:2e+03
chr1	184650000	184700000	Tlr5:-200Kb:0.0037:0.00073:7.2e+02:1.9e+03
chr1	184750000	184800000	Tlr5:-100Kb:0.0008:0.00013:1.1e+03:2.5e+03
chr1	184900000	184950000	Tlr5:50Kb:4.9e-07:1.6e-08:1.7e+03:3.8e+03
chr1	186050000	186100000	4930488B22Rik:-450Kb:0.0021:5.8e-05:4.7e+02:1.3e+03
chr1	186200000	186250000	Hlx:-350Kb:0.0033:0.00012:5.3e+02:1.3e+03
chr1	186550000	186600000	Marc1:-50Kb:0.006:0.00015:1.2e+03:2e+03
chr1	186550000	186600000	Mir1981:-50Kb:0.006:0.00015:1.2e+03:2e+03
chr1	186600000	186650000	Hlx:50Kb:0.0033:0.00017:1.2e+03:2e+03
chr1	186650000	186700000	Rab3gap2:-350Kb:0.001:5.6e-05:5.9e+02:1.3e+03
chr1	186700000	186750000	Rab3gap2:-300Kb:2.1e-05:5.6e-07:6.6e+02:1.6e+03
chr1	186900000	186950000	Mark1:100Kb:0.0085:0.00022:1.1e+03:1.8e+03
chr1	186950000	187000000	Marc2:300Kb:0.0069:0.00035:6.6e+02:1.3e+03
chr1	187000000	187050000	C130074G19Rik:300Kb:2.1e-05:5.4e-07:6.6e+02:1.6e+03
chr1	187000000	187050000	Marc2:350Kb:0.0031:8e-05:5.9e+02:1.3e+03
chr1	187050000	187100000	5033404E19Rik:-250Kb:0.0052:0.00043:3.5e+02:1e+03
chr1	187200000	187250000	5033404E19Rik:-100Kb:5e-08:1.4e-09:1.1e+03:2.2e+03
chr1	187250000	187300000	5033404E19Rik:-50Kb:0.00014:7.8e-06:1.8e+03:2.6e+03
chr1	187300000	187350000	9630028B13Rik:50Kb:0.0003:7.4e-06:1.8e+03:2.6e+03
chr1	187300000	187350000	Gm2061:50Kb:0.0003:7.4e-06:1.8e+03:2.6e+03
chr1	187300000	187350000	Slc30a10:50Kb:0.0003:7.4e-06:1.8e+03:2.6e+03
chr1	187500000	187550000	Tgfb2:-1000Kb:0.0025:0.00024:5e+02:1.3e+03
chr1	187950000	188000000	Tgfb2:-550Kb:0.0085:0.0013:5.7e+02:1.2e+03
chr1	188050000	188100000	Tgfb2:-450Kb:9.6e-05:3.4e-06:5.9e+02:1.6e+03
chr1	188250000	188300000	Tgfb2:-250Kb:0.0025:0.00027:6.7e+02:1.4e+03
chr1	188400000	188450000	Tgfb2:-100Kb:0.0085:0.0015:1.2e+03:1.8e+03
chr1	189450000	189500000	Esrrg:50Kb:6.1e-05:1.6e-06:1.2e+03:2.3e+03
chr1	190800000	190850000	Cenpf:-700Kb:0.004:0.00034:2.1e+02:1.1e+03
chr1	190800000	190850000	Smyd2:-900Kb:0.0013:6.9e-05:1.6e+02:1.2e+03
chr1	191450000	191500000	Kctd3:650Kb:0.00012:3.6e-06:9.9e+02:2.1e+03
chr1	191500000	191550000	Kctd3:700Kb:0.0033:0.00029:2.1e+02:1.1e+03
chr1	191500000	191550000	Smyd2:-200Kb:3.2e-06:8.8e-08:8.7e+02:2.3e+03
chr1	191650000	191700000	Cenpf:150Kb:0.0071:0.0008:1e+03:1.9e+03
chr1	191700000	191750000	Cenpf:200Kb:4.5e-07:1.3e-08:8.7e+02:2.3e+03
chr1	191700000	191750000	Kctd3:900Kb:0.00027:1.5e-05:1.6e+02:1.2e+03
chr1	191750000	191800000	Cenpf:250Kb:0.003:0.00017:7.4e+02:1.7e+03
chr1	193200000	193250000	Dtl:-150Kb:0.0044:0.00011:1.1e+03:3.1e+03
chr1	193200000	193250000	Ints7:-150Kb:0.0044:0.00011:1.1e+03:3.1e+03
chr1	193350000	193400000	Ppp2r5a:150Kb:0.0041:0.0001:1.1e+03:3.1e+03
chr1	193650000	193700000	Traf5:-250Kb:6.1e-05:1.6e-06:6.6e+02:2e+03
chr1	193750000	193800000	Traf5:-150Kb:0.0009:4.7e-05:1.1e+03:2.3e+03
chr1	193850000	193900000	Mir3473c:50Kb:0.00029:7.4e-06:2.4e+03:3.7e+03
chr1	193850000	193900000	Rd3:50Kb:0.00029:7.4e-06:2.4e+03:3.7e+03
chr1	194400000	194450000	Kcnh1:400Kb:2.8e-09:7.8e-11:5.8e+02:2.5e+03
chr1	194500000	194550000	Kcnh1:500Kb:6.3e-06:3.5e-07:4.8e+02:1.9e+03
chr1	195050000	195100000	Lamb3:-50Kb:0.0048:0.00024:1.2e+03:2.1e+03
chr1	195100000	195150000	Camk1g:-50Kb:0.0017:4.5e-05:1.2e+03:2.2e+03
chr1	195100000	195150000	G0s2:50Kb:0.0099:0.00026:1.2e+03:2.1e+03
chr1	195100000	195150000	Hsd11b1:50Kb:0.0099:0.00026:1.2e+03:2.1e+03
chr1	195150000	195200000	Lamb3:50Kb:0.0015:3.8e-05:1.2e+03:2.2e+03
chr1	195200000	195250000	Camk1g:50Kb:0.0036:0.00019:1.2e+03:2.1e+03
chr1	195250000	195300000	Mir205:-50Kb:8.6e-07:2.2e-08:1.2e+03:2.6e+03
chr1	196450000	196500000	Cd46:-450Kb:0.0032:0.00013:1.2e+03:2.4e+03
chr1	196450000	196500000	Mir29b-2:-400Kb:0.0021:8.3e-05:1.2e+03:2.4e+03
chr1	196450000	196500000	Mir29c:-400Kb:0.0021:8.3e-05:1.2e+03:2.4e+03
chr1	196500000	196550000	A330023F24Rik:-300Kb:0.0019:7.3e-05:1.2e+03:2.4e+03
chr1	196500000	196550000	Cd34:-250Kb:0.0022:8.1e-05:1.2e+03:2.4e+03
chr1	196500000	196550000	Gm16897:-300Kb:0.0019:7.3e-05:1.2e+03:2.4e+03
chr10	3700000	3750000	Oprm1:150Kb:0.0013:4.2e-05:6.9e+02:1.5e+03
chr10	4250000	4300000	Oprm1:700Kb:0.0013:7.5e-05:3.1e+02:1.1e+03
chr10	5150000	5200000	Zbtb2:-800Kb:0.003:0.00027:1.2e+02:9.7e+02
chr10	5200000	5250000	1700052N19Rik:-700Kb:0.0081:0.00022:2.3e+02:1.1e+03
chr10	5200000	5250000	Gm5512:-700Kb:0.0081:0.00022:2.3e+02:1.1e+03
chr10	5200000	5250000	Rmnd1:-700Kb:0.0081:0.00022:2.3e+02:1.1e+03
chr10	5950000	6000000	Mthfd1l:-400Kb:0.0008:4.4e-05:5.3e+02:1.5e+03
chr10	6250000	6300000	Akap12:200Kb:0.0013:3.3e-05:8e+02:1.8e+03
chr10	6300000	6350000	Zbtb2:350Kb:0.00079:4.6e-05:5.7e+02:1.5e+03
chr10	6350000	6400000	Iyd:-450Kb:0.001:2.9e-05:4.9e+02:1.5e+03
chr10	6350000	6400000	Zbtb2:400Kb:0.00079:2.6e-05:5.3e+02:1.5e+03
chr10	6750000	6800000	Mthfd1l:400Kb:0.0051:0.00042:5.3e+02:1.4e+03
chr10	6800000	6850000	Mthfd1l:450Kb:0.00071:2e-05:4.9e+02:1.5e+03
chr10	7000000	7050000	H60c:-50Kb:0.00013:3.3e-06:1.2e+02:1.3e+03
chr10	7050000	7100000	B020014A21Rik:-150Kb:0.0092:0.00023:7.2e+02:1.6e+03
chr10	7200000	7250000	H60c:150Kb:0.0041:0.00022:7.2e+02:1.6e+03
chr10	12400000	12450000	Utrn:-150Kb:4.6e-06:1.2e-07:8.3e+02:2.1e+03
chr10	12500000	12550000	Utrn:-50Kb:0.00074:4e-05:1.6e+03:2.6e+03
chr10	12800000	12850000	Ltv1:-100Kb:0.0096:0.00027:1e+03:1.9e+03
chr10	12900000	12950000	Plagl1:100Kb:0.0033:0.00019:1e+03:1.9e+03
chr10	13050000	13100000	Plagl1:250Kb:0.0068:0.00059:6.8e+02:1.5e+03
chr10	13100000	13150000	Plagl1:300Kb:0.0033:9.6e-05:6.3e+02:1.6e+03
chr10	13150000	13200000	Plagl1:350Kb:0.0069:0.0008:5.9e+02:1.4e+03
chr10	16950000	17000000	Cited2:-450Kb:0.00067:4.3e-05:4.6e+02:1.4e+03
chr10	17000000	17050000	Cited2:-400Kb:0.0023:0.00022:4.9e+02:1.3e+03
chr10	17050000	17100000	Cited2:-350Kb:0.00035:1.1e-05:5.3e+02:1.5e+03
chr10	18100000	18150000	Hebp2:-150Kb:0.00013:3.4e-06:7.7e+02:1.8e+03
chr10	18250000	18300000	Nhsl1:150Kb:3e-05:8.2e-07:7.7e+02:1.8e+03
chr10	19400000	19450000	Slc35d3:-150Kb:0.0046:0.00026:8.9e+02:1.7e+03
chr10	19450000	19500000	Slc35d3:-100Kb:0.0046:0.00024:1.1e+03:1.9e+03
chr10	19850000	19900000	Bclaf1:-150Kb:0.0012:3e-05:1e+03:2.1e+03
chr10	20000000	20050000	Ahi1:-650Kb:0.0022:0.00024:6.7e+02:1.6e+03
chr10	20000000	20050000	Map7:150Kb:0.0018:4.6e-05:1e+03:2.1e+03
chr10	20050000	20100000	Ahi1:-600Kb:0.00067:5e-05:6.8e+02:1.7e+03
chr10	20100000	20150000	Ahi1:-550Kb:0.00034:9.4e-06:7e+02:1.8e+03
chr10	20100000	20150000	Mtfr2:50Kb:0.00042:1.2e-05:1.9e+03:3e+03
chr10	20650000	20700000	Bclaf1:650Kb:0.0035:0.00018:6.7e+02:1.6e+03
chr10	20650000	20700000	Mtfr2:600Kb:0.00052:3e-05:6.8e+02:1.7e+03
chr10	21000000	21050000	Ahi1:350Kb:0.00067:5.5e-05:4.1e+02:1.4e+03
chr10	21900000	21950000	Gm10825:-200Kb:0:0:2.9e+03:1.4e+04
chr10	22150000	22200000	H60b:200Kb:0:0:2.9e+03:1.3e+04
chr10	25100000	25150000	Epb4.1l2:50Kb:0.0047:0.00012:1.6e+03:2.7e+03
chr10	26000000	26050000	L3mbtl3:-50Kb:0.0022:5.7e-05:7e+02:1.7e+03
chr10	26550000	26600000	Arhgap18:100Kb:0.0071:0.00037:1e+03:1.8e+03
chr10	26600000	26650000	Arhgap18:150Kb:0.0013:3.4e-05:8.3e+02:1.8e+03
chr10	28850000	28900000	9330159F19Rik:-50Kb:0.0054:0.00014:1.3e+03:2.3e+03
chr10	28900000	28950000	Soga3:50Kb:0.0043:0.00011:1.3e+03:2.3e+03
chr10	30500000	30550000	Hddc2:-500Kb:2e-07:5.5e-09:4.3e+02:1.8e+03
chr10	30550000	30600000	Hddc2:-450Kb:0.0034:0.00019:4.5e+02:1.3e+03
chr10	31000000	31050000	Hey2:450Kb:0.0065:0.00019:4.5e+02:1.3e+03
chr10	31000000	31050000	Ncoa7:500Kb:5.5e-07:1.5e-08:4.3e+02:1.8e+03
chr10	31200000	31250000	Rnf217:-100Kb:0.00043:1.1e-05:8.1e+02:1.9e+03
chr10	32550000	32600000	Nkain2:-50Kb:5.1e-10:1.3e-11:1.1e+03:2.9e+03
chr10	32900000	32950000	D830005E20Rik:-50Kb:0.009:0.0005:1.2e+03:2.1e+03
chr10	33000000	33050000	D830005E20Rik:50Kb:0.00058:1.6e-05:1.2e+03:2.3e+03
chr10	34150000	34200000	Frk:-50Kb:0.00025:6.3e-06:1.1e+03:3.1e+03
chr10	36700000	36750000	Hdac2:50Kb:9.4e-09:2.3e-10:1.8e+02:1.7e+03
chr10	38700000	38750000	Lama4:50Kb:7.3e-06:1.8e-07:1.1e+03:2.6e+03
chr10	39200000	39250000	Fam229b:350Kb:0.00011:3.4e-06:6.2e+02:1.9e+03
chr10	39200000	39250000	Tube1:350Kb:0.00011:3.4e-06:6.2e+02:1.9e+03
chr10	39200000	39250000	Wisp3:350Kb:0.00011:3.4e-06:6.2e+02:1.9e+03
chr10	39250000	39300000	Traf3ip2:-50Kb:0.0035:8.8e-05:2e+03:3.2e+03
chr10	39350000	39400000	Traf3ip2:50Kb:0.004:0.0002:2e+03:3.1e+03
chr10	39500000	39550000	Fam229b:650Kb:0.00012:7.5e-06:3.8e+02:1.6e+03
chr10	39500000	39550000	Tube1:650Kb:0.00012:7.5e-06:3.8e+02:1.6e+03
chr10	39500000	39550000	Wisp3:650Kb:0.00012:7.5e-06:3.8e+02:1.6e+03
chr10	40200000	40250000	Amd1:200Kb:0.0012:3.1e-05:7.6e+02:1.9e+03
chr10	40200000	40250000	Amd2:200Kb:0.0012:3.1e-05:7.6e+02:1.9e+03
chr10	40350000	40400000	Fig4:-650Kb:0.0051:0.00029:3.1e+02:1.2e+03
chr10	40700000	40750000	Fig4:-300Kb:5.8e-07:1.6e-08:5.6e+02:2e+03
chr10	42000000	42050000	Armc2:300Kb:0.0011:2.8e-05:6.5e+02:1.8e+03
chr10	42000000	42050000	Nr2e1:-300Kb:0.0048:0.00013:6.5e+02:1.7e+03
chr10	42000000	42050000	Ostm1:-350Kb:0.00016:4.3e-06:6e+02:1.9e+03
chr10	42700000	42750000	Pdss2:-200Kb:0.0013:3.7e-05:8.6e+02:2e+03
chr10	43250000	43300000	Qrsl1:-350Kb:1e-06:2.7e-08:6.1e+02:2e+03
chr10	43250000	43300000	Rtn4ip1:-350Kb:1e-06:2.7e-08:6.1e+02:2e+03
chr10	43300000	43350000	Qrsl1:-300Kb:0.00074:4e-05:7e+02:1.7e+03
chr10	43300000	43350000	Rtn4ip1:-300Kb:0.00074:4e-05:7e+02:1.7e+03
chr10	43400000	43450000	F830002L21Rik:100Kb:0.0016:5.8e-05:1.3e+03:2.3e+03
chr10	43600000	43650000	1700021F05Rik:350Kb:4.3e-06:1.2e-07:6.1e+02:2e+03
chr10	43600000	43650000	Cd24a:350Kb:4.3e-06:1.2e-07:6.1e+02:2e+03
chr10	43600000	43650000	F830002L21Rik:300Kb:0.0016:8.1e-05:7e+02:1.7e+03
chr10	44750000	44800000	Bves:-300Kb:0.0018:0.0001:4.9e+02:1.3e+03
chr10	44800000	44850000	Bves:-250Kb:2.2e-10:6.1e-12:5.7e+02:2e+03
chr10	45550000	45600000	D030045P18Rik:50Kb:0.0045:0.00012:1.3e+03:2e+03
chr10	53050000	53100000	Gm20597:-150Kb:8.5e-11:2.3e-12:7.2e+02:2.4e+03
chr10	53100000	53150000	Gm20597:-100Kb:5.8e-06:3.1e-07:9.5e+02:2.1e+03
chr10	53150000	53200000	Gm20597:-50Kb:0.0012:9.3e-05:1.5e+03:2.4e+03
chr10	53200000	53250000	Cep85l:150Kb:9.7e-08:2.5e-09:7.2e+02:2.4e+03
chr10	53200000	53250000	Pln:150Kb:9.7e-08:2.5e-09:7.2e+02:2.4e+03
chr10	53350000	53400000	Fam184a:-100Kb:0.0012:3.2e-05:9.5e+02:1.9e+03
chr10	53450000	53500000	Mcm9:100Kb:0.00092:4.8e-05:9.5e+02:1.9e+03
chr10	53500000	53550000	Mcm9:150Kb:5.3e-05:1.4e-06:7e+02:1.8e+03
chr10	55850000	55900000	D630037F22Rik:-50Kb:0.004:0.00012:1.4e+03:2.3e+03
chr10	55950000	56000000	D630037F22Rik:50Kb:0.0063:0.00036:6e+02:1.4e+03
chr10	57550000	57600000	Fabp7:50Kb:0.0025:6.5e-05:1.6e+03:3.1e+03
chr10	57550000	57600000	Smpdl3a:50Kb:0.0025:6.5e-05:1.6e+03:3.1e+03
chr10	57600000	57650000	Ranbp2:-300Kb:0.0063:0.00017:5.2e+02:2e+03
chr10	57850000	57900000	Ranbp2:-50Kb:0.0072:0.00038:1.6e+03:2.9e+03
chr10	58750000	58800000	Dnajb12:-550Kb:2.8e-07:7.8e-09:3.4e+02:1.8e+03
chr10	59250000	59300000	Oit3:350Kb:0.0019:5e-05:6.2e+02:1.6e+03
chr10	59300000	59350000	P4ha1:550Kb:1.3e-07:3.5e-09:3.4e+02:1.8e+03
chr10	59350000	59400000	Ddit4:-50Kb:3.6e-10:9.1e-12:2.3e+03:4.1e+03
chr10	62050000	62100000	Atoh7:-500Kb:0.0069:0.00018:4.3e+02:1.2e+03
chr10	62200000	62250000	Ddx21:150Kb:0.00094:2.5e-05:9.6e+02:1.9e+03
chr10	62550000	62600000	Ddx21:500Kb:0.0084:0.00046:4.3e+02:1.2e+03
chr10	68900000	68950000	Ank3:-50Kb:0.00039:1e-05:2e+03:3e+03
chr10	70700000	70750000	Cisd1:-100Kb:0.0004:3.1e-05:0:1e+03
chr10	70700000	70750000	Ipmk:-100Kb:0.0004:3.1e-05:0:1e+03
chr10	70750000	70800000	Cisd1:-50Kb:6e-10:1.6e-11:0:1.7e+03
chr10	70750000	70800000	Ipmk:-50Kb:6e-10:1.6e-11:0:1.7e+03
chr10	70750000	70800000	Tfam:50Kb:2.8e-10:8e-12:0:1.8e+03
chr10	70750000	70800000	Ube2d1:50Kb:2.8e-10:8e-12:0:1.8e+03
chr10	70800000	70850000	Tfam:100Kb:0.0018:0.0001:0:1e+03
chr10	70800000	70850000	Ube2d1:100Kb:0.0018:0.0001:0:1e+03
chr10	70850000	70900000	Cisd1:50Kb:6.3e-09:3.3e-10:0:1.6e+03
chr10	70850000	70900000	Ipmk:50Kb:6.3e-09:3.3e-10:0:1.6e+03
chr10	72550000	72600000	A330049N07Rik:50Kb:1.3e-07:3.3e-09:5.4e+02:1.6e+03
chr10	77400000	77450000	Pfkl:-50Kb:0.0081:0.00044:1.9e+03:2.8e+03
chr10	77450000	77500000	D10Jhu81e:-150Kb:0.00012:3.3e-06:9.2e+02:2.2e+03
chr10	77450000	77500000	Pwp2:-150Kb:0.00012:3.3e-06:9.2e+02:2.2e+03
chr10	77500000	77550000	D10Jhu81e:-100Kb:0.00081:4.3e-05:1.2e+03:2.3e+03
chr10	77500000	77550000	Pwp2:-100Kb:0.00081:4.3e-05:1.2e+03:2.3e+03
chr10	77600000	77650000	Aire:100Kb:0.0015:3.7e-05:1.2e+03:2.3e+03
chr10	77600000	77650000	Dnmt3l:100Kb:0.0015:3.7e-05:1.2e+03:2.3e+03
chr10	77600000	77650000	Icosl:100Kb:0.0015:3.7e-05:1.2e+03:2.3e+03
chr10	77600000	77650000	Pfkl:150Kb:7.6e-05:2.1e-06:9.2e+02:2.2e+03
chr10	78550000	78600000	Olfr1357:500Kb:0.0094:0.00024:3.2e+02:1.5e+03
chr10	78550000	78600000	Syde1:500Kb:0.0094:0.00024:3.2e+02:1.5e+03
chr10	79250000	79300000	Arid3a:-100Kb:0.0037:0.00021:2e+03:3.3e+03
chr10	79250000	79300000	Cfd:-100Kb:0.0037:0.00021:2e+03:3.3e+03
chr10	79250000	79300000	Kiss1r:-100Kb:0.0037:0.00021:2e+03:3.3e+03
chr10	79250000	79300000	Med16:-100Kb:0.0037:0.00021:2e+03:3.3e+03
chr10	79250000	79300000	R3hdm4:-100Kb:0.0037:0.00021:2e+03:3.3e+03
chr10	79300000	79350000	1600002K03Rik:-300Kb:0.00046:3.6e-05:6.8e+02:2.1e+03
chr10	79300000	79350000	Atp5d:-300Kb:0.00046:3.6e-05:6.8e+02:2.1e+03
chr10	79300000	79350000	Cirbp:-300Kb:0.00046:3.6e-05:6.8e+02:2.1e+03
chr10	79300000	79350000	Dos:-300Kb:0.00046:3.6e-05:6.8e+02:2.1e+03
chr10	79300000	79350000	Efna2:-300Kb:0.00046:3.6e-05:6.8e+02:2.1e+03
chr10	79300000	79350000	Midn:-300Kb:0.00046:3.6e-05:6.8e+02:2.1e+03
chr10	79350000	79400000	1600002K03Rik:-250Kb:5.9e-07:1.8e-08:1e+03:3.1e+03
chr10	79350000	79400000	9130017N09Rik:100Kb:0.0067:0.00018:2e+03:3.3e+03
chr10	79350000	79400000	Atp5d:-250Kb:5.9e-07:1.8e-08:1e+03:3.1e+03
chr10	79350000	79400000	Cirbp:-250Kb:5.9e-07:1.8e-08:1e+03:3.1e+03
chr10	79350000	79400000	Dos:-250Kb:5.9e-07:1.8e-08:1e+03:3.1e+03
chr10	79350000	79400000	Efna2:-250Kb:5.9e-07:1.8e-08:1e+03:3.1e+03
chr10	79350000	79400000	Midn:-250Kb:5.9e-07:1.8e-08:1e+03:3.1e+03
chr10	79350000	79400000	Palm:100Kb:0.0067:0.00018:2e+03:3.3e+03
chr10	79350000	79400000	Prss57:100Kb:0.0067:0.00018:2e+03:3.3e+03
chr10	79450000	79500000	1600002K03Rik:-150Kb:0.0015:0.00019:1.5e+03:2.8e+03
chr10	79450000	79500000	Atp5d:-150Kb:0.0015:0.00019:1.5e+03:2.8e+03
chr10	79450000	79500000	Cirbp:-150Kb:0.0015:0.00019:1.5e+03:2.8e+03
chr10	79450000	79500000	Dos:-150Kb:0.0015:0.00019:1.5e+03:2.8e+03
chr10	79450000	79500000	Efna2:-150Kb:0.0015:0.00019:1.5e+03:2.8e+03
chr10	79450000	79500000	Midn:-150Kb:0.0015:0.00019:1.5e+03:2.8e+03
chr10	79600000	79650000	Abca7:150Kb:0.0067:0.00017:1.5e+03:2.8e+03
chr10	79600000	79650000	Arid3a:250Kb:4.2e-07:1.2e-08:1e+03:3.1e+03
chr10	79600000	79650000	BC005764:300Kb:0.00085:2.4e-05:6.8e+02:2.1e+03
chr10	79600000	79650000	Cfd:250Kb:4.2e-07:1.2e-08:1e+03:3.1e+03
chr10	79600000	79650000	Cnn2:150Kb:0.0067:0.00017:1.5e+03:2.8e+03
chr10	79600000	79650000	Dazap1:-100Kb:0.002:5.1e-05:2e+03:3.4e+03
chr10	79600000	79650000	E130317F20Rik:300Kb:0.00085:2.4e-05:6.8e+02:2.1e+03
chr10	79600000	79650000	Elane:300Kb:0.00085:2.4e-05:6.8e+02:2.1e+03
chr10	79600000	79650000	Gamt:-100Kb:0.002:5.1e-05:2e+03:3.4e+03
chr10	79600000	79650000	Hmha1:150Kb:0.0067:0.00017:1.5e+03:2.8e+03
chr10	79600000	79650000	Kiss1r:250Kb:4.2e-07:1.2e-08:1e+03:3.1e+03
chr10	79600000	79650000	Med16:250Kb:4.2e-07:1.2e-08:1e+03:3.1e+03
chr10	79600000	79650000	Ndufs7:-100Kb:0.002:5.1e-05:2e+03:3.4e+03
chr10	79600000	79650000	Prtn3:300Kb:0.00085:2.4e-05:6.8e+02:2.1e+03
chr10	79600000	79650000	Ptbp1:300Kb:0.00085:2.4e-05:6.8e+02:2.1e+03
chr10	79600000	79650000	R3hdm4:250Kb:4.2e-07:1.2e-08:1e+03:3.1e+03
chr10	79700000	79750000	1600002K03Rik:100Kb:0.00046:4.3e-05:2e+03:3.4e+03
chr10	79700000	79750000	Atp5d:100Kb:0.00046:4.3e-05:2e+03:3.4e+03
chr10	79700000	79750000	Cirbp:100Kb:0.00046:4.3e-05:2e+03:3.4e+03
chr10	79700000	79750000	Dos:100Kb:0.00046:4.3e-05:2e+03:3.4e+03
chr10	79700000	79750000	Efna2:100Kb:0.00046:4.3e-05:2e+03:3.4e+03
chr10	79700000	79750000	Midn:100Kb:0.00046:4.3e-05:2e+03:3.4e+03
chr10	80800000	80850000	Celf5:-100Kb:0.0016:4.4e-05:2e+03:3.5e+03
chr10	80900000	80950000	4930404N11Rik:100Kb:0.0021:5.5e-05:2e+03:3.5e+03
chr10	80900000	80950000	Dohh:100Kb:0.0021:5.5e-05:2e+03:3.5e+03
chr10	80900000	80950000	Fzr1:100Kb:0.0021:5.5e-05:2e+03:3.5e+03
chr10	80900000	80950000	Gipc3:100Kb:0.0021:5.5e-05:2e+03:3.5e+03
chr10	80900000	80950000	Hmg20b:100Kb:0.0021:5.5e-05:2e+03:3.5e+03
chr10	80900000	80950000	Mfsd12:100Kb:0.0021:5.5e-05:2e+03:3.5e+03
chr10	81050000	81100000	AU041133:-500Kb:6.2e-05:1.7e-06:8.9:1.7e+03
chr10	81100000	81150000	AU041133:-450Kb:0.0021:0.00011:9.6:1.4e+03
chr10	81450000	81500000	Gm10778:350Kb:2.6e-11:7.7e-13:11:2.7e+03
chr10	81500000	81550000	Gm10778:400Kb:0.0055:0.00081:10:1.2e+03
chr10	81550000	81600000	Ankrd24:500Kb:4.6e-05:1.3e-06:8.9:1.7e+03
chr10	81550000	81600000	BC025920:500Kb:4.6e-05:1.3e-06:8.9:1.7e+03
chr10	81550000	81600000	Gm10778:450Kb:0.0013:0.00016:9.6:1.4e+03
chr10	81550000	81600000	Sirt6:500Kb:4.6e-05:1.3e-06:8.9:1.7e+03
chr10	81550000	81600000	Tle6:500Kb:4.6e-05:1.3e-06:8.9:1.7e+03
chr10	81600000	81650000	Gm10778:500Kb:3e-06:1.8e-07:8.9:2e+03
chr10	81600000	81650000	Zfp873:100Kb:0.0021:5.8e-05:6.6e+02:2.1e+03
chr10	81650000	81700000	Gm10778:550Kb:0.00088:7.8e-05:8.4:1.5e+03
chr10	83000000	83050000	1500009L16Rik:-150Kb:0.003:7.8e-05:1e+03:2e+03
chr10	83150000	83200000	A230046K03Rik:150Kb:0.0062:0.00016:1e+03:2e+03
chr10	86450000	86500000	Ascl1:-500Kb:3.8e-05:1.2e-06:4.5e+02:1.6e+03
chr10	86450000	86500000	Pah:-500Kb:3.8e-05:1.2e-06:4.5e+02:1.6e+03
chr10	86500000	86550000	Ascl1:-450Kb:0.00029:2.7e-05:4.8e+02:1.5e+03
chr10	86500000	86550000	Pah:-450Kb:0.00029:2.7e-05:4.8e+02:1.5e+03
chr10	86900000	86950000	Stab2:450Kb:0.0051:0.00028:4.8e+02:1.3e+03
chr10	86950000	87000000	1700113H08Rik:450Kb:0.00023:6.1e-06:4.8e+02:1.5e+03
chr10	86950000	87000000	Stab2:500Kb:1.1e-05:2.9e-07:4.5e+02:1.6e+03
chr10	87750000	87800000	Ascl1:800Kb:0.00017:1e-05:1.8e+02:1.2e+03
chr10	87750000	87800000	Pah:800Kb:0.00017:1e-05:1.8e+02:1.2e+03
chr10	87900000	87950000	Chpt1:-50Kb:0.0023:6e-05:1.4e+03:2.2e+03
chr10	87950000	88000000	Sycp3:50Kb:0.0027:6.8e-05:1.4e+03:2.2e+03
chr10	88900000	88950000	Scyl2:-200Kb:0.00092:2.3e-05:6.9e+02:1.6e+03
chr10	88900000	88950000	Slc17a8:-150Kb:0:0:8.3e+02:2.7e+03
chr10	89000000	89050000	Nr1h4:50Kb:0.00083:2.1e-05:1.7e+03:2.5e+03
chr10	89050000	89100000	Gas2l3:150Kb:0:0:8.3e+02:2.7e+03
chr10	89100000	89150000	Gas2l3:200Kb:0.00022:1.3e-05:6.9e+02:1.6e+03
chr10	89250000	89300000	Anks1b:-50Kb:0.0033:8.6e-05:1.7e+03:2.5e+03
chr10	90650000	90700000	Tmpo:50Kb:0.00038:9.7e-06:1.6e+03:2.8e+03
chr10	94050000	94100000	Plxnc1:-350Kb:7.3e-06:2.1e-07:6.7e+02:2.1e+03
chr10	94900000	94950000	Plxnc1:500Kb:0.00079:4.5e-05:5.4e+02:1.6e+03
chr10	95050000	95100000	Mir3058:50Kb:0.0029:0.00026:1.6e+03:2.5e+03
chr10	95050000	95100000	Nudt4:50Kb:0.0029:0.00026:1.6e+03:2.5e+03
chr10	95300000	95350000	Mir3058:300Kb:1.7e-09:5.4e-11:5.7e+02:2.3e+03
chr10	95300000	95350000	Nudt4:300Kb:1.7e-09:5.4e-11:5.7e+02:2.3e+03
chr10	95350000	95400000	Mir3058:350Kb:0.0029:0.00037:4.9e+02:1.4e+03
chr10	95350000	95400000	Nudt4:350Kb:0.0029:0.00037:4.9e+02:1.4e+03
chr10	95450000	95500000	Mir3058:450Kb:0.0029:0.00034:3.8e+02:1.3e+03
chr10	95450000	95500000	Nudt4:450Kb:0.0029:0.00034:3.8e+02:1.3e+03
chr10	96800000	96850000	Ccer1:-350Kb:1.5e-05:3.8e-07:2.7e+02:1.8e+03
chr10	96800000	96850000	Epyc:-300Kb:2.5e-05:6.7e-07:3e+02:1.8e+03
chr10	96850000	96900000	4930473O22Rik:-200Kb:7e-05:3.9e-06:0:1.4e+03
chr10	96850000	96900000	Dcn:-50Kb:2.2e-09:6e-11:0:2e+03
chr10	96850000	96900000	Epyc:-250Kb:0.00058:3.2e-05:3.8e+02:1.6e+03
chr10	96850000	96900000	Kera:-200Kb:7e-05:3.9e-06:0:1.4e+03
chr10	96850000	96900000	Lum:-150Kb:0.0062:0.00069:0:9.9e+02
chr10	96900000	96950000	4930473O22Rik:-150Kb:0.0017:0.00014:0:1.1e+03
chr10	96900000	96950000	Kera:-150Kb:0.0017:0.00014:0:1.1e+03
chr10	96900000	96950000	Lum:-100Kb:6.2e-06:1.7e-07:0:1.6e+03
chr10	96900000	96950000	Mir3966:50Kb:1.8e-09:5e-11:0:2e+03
chr10	96950000	97000000	4930473O22Rik:-100Kb:0.0026:0.00029:0:1.1e+03
chr10	96950000	97000000	Dcn:50Kb:1.5e-08:8.4e-10:0:1.8e+03
chr10	96950000	97000000	Kera:-100Kb:0.0026:0.00029:0:1.1e+03
chr10	96950000	97000000	Lum:-50Kb:0.00025:2.1e-05:0:1.3e+03
chr10	96950000	97000000	Mir3966:100Kb:4.2e-07:2.4e-08:0:1.7e+03
chr10	97000000	97050000	4930473O22Rik:-50Kb:6.7e-05:1.9e-06:0:1.4e+03
chr10	97000000	97050000	Dcn:100Kb:1.9e-06:1.5e-07:0:1.6e+03
chr10	97000000	97050000	Kera:-50Kb:6.7e-05:1.9e-06:0:1.4e+03
chr10	97000000	97050000	Mir3966:150Kb:0.0043:0.00061:0:9.9e+02
chr10	97050000	97100000	Dcn:150Kb:0.0011:0.00012:0:1.1e+03
chr10	97050000	97100000	Epyc:-50Kb:0.0094:0.00077:7.5e+02:1.7e+03
chr10	97050000	97100000	Lum:50Kb:3e-05:1.7e-06:0:1.4e+03
chr10	97050000	97100000	Mir3966:200Kb:3.4e-05:2.8e-06:0:1.4e+03
chr10	97100000	97150000	4930473O22Rik:50Kb:0.0058:0.00081:7.5e+02:1.7e+03
chr10	97100000	97150000	Kera:50Kb:0.0058:0.00081:7.5e+02:1.7e+03
chr10	97100000	97150000	Mir3966:250Kb:0.00023:2.6e-05:3.8e+02:1.6e+03
chr10	98600000	98650000	Dusp6:-100Kb:0.001:5.4e-05:9.9e+02:2e+03
chr10	98900000	98950000	Dusp6:200Kb:0.0055:0.00043:6.2e+02:1.5e+03
chr10	99000000	99050000	Dusp6:300Kb:1e-07:2.8e-09:4.8e+02:2e+03
chr10	101150000	101200000	Mgat4c:50Kb:0.0084:0.00021:9e+02:2.1e+03
chr10	101250000	101300000	Mir3059:50Kb:0.0032:8.2e-05:9e+02:2.1e+03
chr10	110900000	110950000	Gm20758:-400Kb:0.0018:9.7e-05:7.1e+02:1.9e+03
chr10	110950000	111000000	Gm20758:-350Kb:0.0087:0.00071:7.5e+02:1.8e+03
chr10	111050000	111100000	Gm20758:-250Kb:0.0011:3.1e-05:8.3e+02:2.1e+03
chr10	111300000	111350000	Gm5176:400Kb:0.0012:6.7e-05:7.1e+02:1.9e+03
chr10	111300000	111350000	Nap1l1:400Kb:0.0012:6.7e-05:7.1e+02:1.9e+03
chr10	111300000	111350000	Phlda1:400Kb:0.0012:6.7e-05:7.1e+02:1.9e+03
chr10	111350000	111400000	Gm5176:450Kb:0:0:6.9e+02:3.4e+03
chr10	111350000	111400000	Nap1l1:450Kb:0:0:6.9e+02:3.4e+03
chr10	111350000	111400000	Phlda1:450Kb:0:0:6.9e+02:3.4e+03
chr10	111550000	111600000	Glipr1l1:100Kb:5.1e-10:1.4e-11:9.2e+02:3.1e+03
chr10	112400000	112450000	Atxn7l3b:50Kb:0.0076:0.00019:1.5e+03:2.3e+03
chr10	113850000	113900000	Trhde:-350Kb:0.0056:0.00014:4.6e+02:1.5e+03
chr10	114850000	114900000	A930009A15Rik:-150Kb:0.0012:2.9e-05:8e+02:1.9e+03
chr10	114850000	114900000	Lgr5:-150Kb:0.0012:2.9e-05:8e+02:1.9e+03
chr10	114850000	114900000	Thap2:50Kb:0.0015:3.8e-05:1.4e+03:2.6e+03
chr10	114850000	114900000	Zfc3h1:50Kb:0.0015:3.8e-05:1.4e+03:2.6e+03
chr10	116250000	116300000	Kcnmb4:350Kb:0.00013:3.9e-06:5.6e+02:1.6e+03
chr10	117600000	117650000	Iltifb:-100Kb:3e-06:1.5e-07:1.4e+03:6.7e+03
chr10	117650000	117700000	Iltifb:-50Kb:3.9e-09:9.8e-11:2.2e+03:8.8e+03
chr10	117700000	117750000	Il22:100Kb:3e-06:1.5e-07:1.4e+03:6.7e+03
chr10	117750000	117800000	Il22:150Kb:5.7e-08:1.4e-09:1e+03:7.2e+03
chr10	118000000	118050000	1700064J06Rik:-500Kb:0.002:5.2e-05:4.7e+02:2.2e+03
chr10	119200000	119250000	Helb:-350Kb:0.00021:5.7e-06:6.4e+02:2.1e+03
chr10	119250000	119300000	Helb:-300Kb:0.0061:0.00033:6.9e+02:1.8e+03
chr10	119650000	119700000	Gm15910:-600Kb:0.0057:0.00015:5.8e+02:1.9e+03
chr10	120100000	120150000	Llph:450Kb:0.0018:6.9e-05:6.6e+02:2e+03
chr10	120250000	120300000	Llph:600Kb:0.0018:9.8e-05:5.8e+02:1.9e+03
chr10	121200000	121250000	Srgap1:-250Kb:2.1e-05:5.8e-07:6.2e+02:2.2e+03
chr10	121250000	121300000	Srgap1:-200Kb:0.0015:8.3e-05:7.4e+02:2e+03
chr10	121600000	121650000	Avpr1a:-250Kb:1.1e-05:2.8e-07:6.9e+02:2.2e+03
chr10	121950000	122000000	Gm9079:450Kb:6.1e-06:1.7e-07:4.8e+02:2.2e+03
chr10	121950000	122000000	Mirlet7i:-450Kb:0.0026:0.00014:4.8e+02:1.4e+03
chr10	121950000	122000000	Tmem5:450Kb:6.1e-06:1.7e-07:4.8e+02:2.2e+03
chr10	122200000	122250000	Mirlet7i:-200Kb:0.0095:0.0011:8e+02:1.6e+03
chr10	122300000	122350000	Mirlet7i:-100Kb:0.0036:0.00031:1.2e+03:2.1e+03
chr10	122350000	122400000	Mirlet7i:-50Kb:4.5e-06:1.3e-07:1.9e+03:3.2e+03
chr10	122650000	122700000	Usp15:50Kb:1.6e-05:4e-07:1e+02:1.2e+03
chr10	125200000	125250000	Lrig3:-200Kb:0.0046:0.00013:6.1e+02:1.5e+03
chr10	126350000	126400000	Avil:-50Kb:4.3e-05:1.1e-06:1.7e+03:3.3e+03
chr10	126350000	126400000	Ctdsp2:-50Kb:4.3e-05:1.1e-06:1.7e+03:3.3e+03
chr10	126350000	126400000	Mir26a-2:-50Kb:4.3e-05:1.1e-06:1.7e+03:3.3e+03
chr10	126350000	126400000	Mir546:-50Kb:4.3e-05:1.1e-06:1.7e+03:3.3e+03
chr10	126650000	126700000	Dctn2:-50Kb:1.2e-05:3.1e-07:2.6e+03:4.4e+03
chr10	126650000	126700000	Ddit3:-50Kb:1.2e-05:3.1e-07:2.6e+03:4.4e+03
chr10	126650000	126700000	Kif5a:-50Kb:1.2e-05:3.1e-07:2.6e+03:4.4e+03
chr10	126650000	126700000	Mars:-50Kb:1.2e-05:3.1e-07:2.6e+03:4.4e+03
chr10	126650000	126700000	Mbd6:-50Kb:1.2e-05:3.1e-07:2.6e+03:4.4e+03
chr10	127500000	127550000	Gls2:-100Kb:7.2e-06:1.9e-07:1.6e+03:3.2e+03
chr10	127500000	127550000	Rbms2:-100Kb:7.2e-06:1.9e-07:1.6e+03:3.2e+03
chr10	127500000	127550000	Spryd4:-100Kb:7.2e-06:1.9e-07:1.6e+03:3.2e+03
chr10	127600000	127650000	Atp5b:100Kb:1.1e-05:3.2e-07:1.6e+03:3.2e+03
chr10	127600000	127650000	Baz2a:100Kb:1.1e-05:3.2e-07:1.6e+03:3.2e+03
chr10	127600000	127650000	Mir677:100Kb:1.1e-05:3.2e-07:1.6e+03:3.2e+03
chr10	127650000	127700000	Apof:-50Kb:0.0052:0.00013:2.6e+03:3.7e+03
chr10	127650000	127700000	Il23a:-50Kb:0.0052:0.00013:2.6e+03:3.7e+03
chr10	127650000	127700000	Pan2:-50Kb:0.0052:0.00013:2.6e+03:3.7e+03
chr10	127650000	127700000	Stat2:-50Kb:0.0052:0.00013:2.6e+03:3.7e+03
chr10	127700000	127750000	Apon:50Kb:0.0076:0.0002:2.6e+03:3.7e+03
chr10	127700000	127750000	Mip:50Kb:0.0076:0.0002:2.6e+03:3.7e+03
chr10	127700000	127750000	Timeless:50Kb:0.0076:0.0002:2.6e+03:3.7e+03
chr10	127750000	127800000	Ankrd52:-50Kb:0.00073:2e-05:2.5e+03:3.7e+03
chr10	127750000	127800000	Coq10a:-50Kb:0.00073:2e-05:2.5e+03:3.7e+03
chr10	127750000	127800000	Nabp2:-50Kb:0.00073:2e-05:2.5e+03:3.7e+03
chr10	127750000	127800000	Rnf41:-50Kb:0.00073:2e-05:2.5e+03:3.7e+03
chr10	127750000	127800000	Slc39a5:-50Kb:0.00073:2e-05:2.5e+03:3.7e+03
chr10	127800000	127850000	Cnpy2:50Kb:0.00089:2.4e-05:2.5e+03:3.7e+03
chr10	127800000	127850000	Cs:50Kb:0.00089:2.4e-05:2.5e+03:3.7e+03
chr10	127800000	127850000	Myl6:-100Kb:0.0087:0.00076:1.7e+03:2.6e+03
chr10	127800000	127850000	Myl6b:-100Kb:0.0087:0.00076:1.7e+03:2.6e+03
chr10	127900000	127950000	Esyt1:-50Kb:1.2e-06:3.4e-08:2.5e+03:4e+03
chr10	127900000	127950000	Ikzf4:-150Kb:0.0098:0.00025:1.4e+03:2.3e+03
chr10	127900000	127950000	Rpl41:-50Kb:1.2e-06:3.4e-08:2.5e+03:4e+03
chr10	127900000	127950000	Rps26:-150Kb:0.0098:0.00025:1.4e+03:2.3e+03
chr10	127900000	127950000	Zc3h10:-50Kb:1.2e-06:3.4e-08:2.5e+03:4e+03
chr10	127950000	128000000	Myl6:50Kb:2.5e-06:7.2e-08:2.5e+03:4e+03
chr10	127950000	128000000	Myl6b:50Kb:2.5e-06:7.2e-08:2.5e+03:4e+03
chr10	128050000	128100000	Myl6:150Kb:0.0086:0.0005:1.4e+03:2.3e+03
chr10	128050000	128100000	Myl6b:150Kb:0.0086:0.0005:1.4e+03:2.3e+03
chr10	128650000	128700000	Olfr812:-600Kb:0.00034:1e-05:3.1e+02:1.6e+03
chr10	128650000	128700000	Olfr813:-600Kb:0.00034:1e-05:3.1e+02:1.6e+03
chr10	128650000	128700000	Olfr814:-650Kb:0.00043:1.4e-05:3.1e+02:1.6e+03
chr10	128650000	128700000	Olfr815:-650Kb:0.00043:1.4e-05:3.1e+02:1.6e+03
chr10	128650000	128700000	Olfr816:-650Kb:0.00043:1.4e-05:3.1e+02:1.6e+03
chr10	129100000	129150000	Olfr774:450Kb:1.6e-05:4e-07:3.1e+02:1.6e+03
chr10	129100000	129150000	Olfr775:450Kb:1.6e-05:4e-07:3.1e+02:1.6e+03
chr10	129100000	129150000	Olfr776:450Kb:1.6e-05:4e-07:3.1e+02:1.6e+03
chr11	5050000	5100000	Kremen1:-100Kb:0.00015:4.4e-06:1.3e+03:2.6e+03
chr11	5100000	5150000	Emid1:50Kb:0.0091:0.00051:2e+03:2.9e+03
chr11	5150000	5200000	Emid1:100Kb:0.00014:3.8e-06:1.3e+03:2.6e+03
chr11	5350000	5400000	Kremen1:200Kb:0.0017:0.0001:9e+02:1.9e+03
chr11	11700000	11750000	1700042O10Rik:-50Kb:1.3e-05:3.3e-07:1.5e+03:2.6e+03
chr11	11700000	11750000	Ddc:-50Kb:1.3e-05:3.3e-07:1.5e+03:2.6e+03
chr11	11750000	11800000	Fignl1:50Kb:1.3e-05:4e-07:1.5e+03:2.6e+03
chr11	11850000	11900000	Fignl1:150Kb:0.00022:1.9e-05:7.5e+02:1.7e+03
chr11	12250000	12300000	Fignl1:550Kb:0.0068:0.0008:3.3e+02:1e+03
chr11	12400000	12450000	Cobl:50Kb:0.0052:0.00014:1.5e+03:2.4e+03
chr11	12400000	12450000	Fignl1:700Kb:0.00017:1e-05:2.9e+02:1.2e+03
chr11	14400000	14450000	1700046C09Rik:-50Kb:0.0035:8.8e-05:1.1e+03:2.1e+03
chr11	14400000	14450000	Pom121l12:-50Kb:0.0035:8.8e-05:1.1e+03:2.1e+03
chr11	17050000	17100000	Pno1:-50Kb:0.00044:1.2e-05:1.5e+03:2.8e+03
chr11	17050000	17100000	Wdr92:-50Kb:0.00044:1.2e-05:1.5e+03:2.8e+03
chr11	17100000	17150000	C1d:-50Kb:0.0067:0.00018:1.2e+03:2.2e+03
chr11	17100000	17150000	Ppp3r1:50Kb:0.00043:1.1e-05:1.5e+03:2.8e+03
chr11	17150000	17200000	Pno1:50Kb:0.0035:0.00018:1.2e+03:2.2e+03
chr11	17150000	17200000	Wdr92:50Kb:0.0035:0.00018:1.2e+03:2.2e+03
chr11	18700000	18750000	Etaa1:850Kb:0.0083:0.00022:3.5e+02:1.2e+03
chr11	20500000	20550000	Sertad2:100Kb:0.003:0.00016:1.1e+03:1.9e+03
chr11	20550000	20600000	Sertad2:150Kb:1.9e-05:5e-07:8.8e+02:2e+03
chr11	21050000	21100000	Lgalsl:350Kb:0.0025:6.2e-05:5.7e+02:1.5e+03
chr11	22500000	22550000	Cct4:-350Kb:1.5e-07:4.7e-09:4.8e+02:2e+03
chr11	22500000	22550000	Commd1:-350Kb:1.5e-07:4.7e-09:4.8e+02:2e+03
chr11	22500000	22550000	Zrsr1:-350Kb:1.5e-07:4.7e-09:4.8e+02:2e+03
chr11	23150000	23200000	Cct4:300Kb:0.00011:6.7e-06:7.5e+02:1.9e+03
chr11	23150000	23200000	Commd1:300Kb:0.00011:6.7e-06:7.5e+02:1.9e+03
chr11	23150000	23200000	Zrsr1:300Kb:0.00011:6.7e-06:7.5e+02:1.9e+03
chr11	23200000	23250000	Cct4:350Kb:0.0065:0.00081:5.7e+02:1.4e+03
chr11	23200000	23250000	Commd1:350Kb:0.0065:0.00081:5.7e+02:1.4e+03
chr11	23200000	23250000	Zrsr1:350Kb:0.0065:0.00081:5.7e+02:1.4e+03
chr11	23250000	23300000	Cct4:400Kb:0.0065:0.00072:4.5e+02:1.3e+03
chr11	23250000	23300000	Commd1:400Kb:0.0065:0.00072:4.5e+02:1.3e+03
chr11	23250000	23300000	Zrsr1:400Kb:0.0065:0.00072:4.5e+02:1.3e+03
chr11	26050000	26100000	5730522E02Rik:-50Kb:0.0074:0.00059:1.2e+03:2e+03
chr11	26200000	26250000	5730522E02Rik:100Kb:0.0038:0.0002:8.7e+02:1.7e+03
chr11	26350000	26400000	5730522E02Rik:250Kb:0.0038:0.00014:5.5e+02:1.4e+03
chr11	26450000	26500000	Gm12070:-200Kb:0.0016:8.3e-05:6.1e+02:1.4e+03
chr11	26650000	26700000	Vrk2:200Kb:0.0053:0.00013:6.1e+02:1.4e+03
chr11	26700000	26750000	Gm12070:50Kb:6e-07:1.6e-08:1.2e+03:2.4e+03
chr11	26850000	26900000	Gm12070:200Kb:0.008:0.00064:6.1e+02:1.3e+03
chr11	28500000	28550000	Pnpt1:-500Kb:3.4e-08:1e-09:2.9e+02:1.6e+03
chr11	29650000	29700000	Rtn4:100Kb:0.0043:0.00011:9.4e+02:1.8e+03
chr11	29750000	29800000	Pnpt1:750Kb:4.8e-05:2.9e-06:1.8e+02:1.2e+03
chr11	30200000	30250000	4930505A04Rik:-150Kb:0.0014:4.1e-05:7.6e+02:1.7e+03
chr11	33050000	33100000	Gabrp:-400Kb:7.3e-05:1.8e-06:4.4e+02:1.5e+03
chr11	33450000	33500000	Npm1:400Kb:0.00013:4.2e-06:4.4e+02:1.5e+03
chr11	33500000	33550000	Npm1:450Kb:0.004:0.0004:4e+02:1.2e+03
chr11	33800000	33850000	Npm1:750Kb:0.003:0.0002:1.7e+02:1e+03
chr11	35700000	35750000	Wwc1:-50Kb:3.4e-05:8.6e-07:2e+03:3.1e+03
chr11	40450000	40500000	Hmmr:-50Kb:4.3e-06:1.1e-07:0:1.3e+03
chr11	40450000	40500000	Mat2b:-50Kb:4.3e-06:1.1e-07:0:1.3e+03
chr11	40450000	40500000	Nudcd2:-50Kb:4.3e-06:1.1e-07:0:1.3e+03
chr11	43500000	43550000	Ccnjl:200Kb:0.00026:6.6e-06:7.2e+02:1.8e+03
chr11	45800000	45850000	Fndc9:-200Kb:0.002:5.1e-05:6.4e+02:1.7e+03
chr11	47800000	47850000	9930111J21Rik1:-950Kb:0.0087:0.00098:1.5e+02:9.7e+02
chr11	48600000	48650000	Irgm1:-50Kb:0:0:1.2e+03:3.5e+03
chr11	48650000	48700000	Gnb2l1:50Kb:0:0:1.2e+03:3.5e+03
chr11	48650000	48700000	Snord95:50Kb:0:0:1.2e+03:3.5e+03
chr11	48650000	48700000	Snord96a:50Kb:0:0:1.2e+03:3.5e+03
chr11	48650000	48700000	Trim41:50Kb:0:0:1.2e+03:3.5e+03
chr11	48650000	48700000	Trim7:50Kb:0:0:1.2e+03:3.5e+03
chr11	48750000	48800000	Mgat1:-300Kb:6.5e-05:1.8e-06:4.8e+02:1.7e+03
chr11	48750000	48800000	Olfr10:-350Kb:5.6e-05:1.4e-06:4.9e+02:1.7e+03
chr11	48750000	48800000	Olfr1391:-350Kb:5.6e-05:1.4e-06:4.9e+02:1.7e+03
chr11	48750000	48800000	Olfr1392:-350Kb:5.6e-05:1.4e-06:4.9e+02:1.7e+03
chr11	48750000	48800000	Olfr1393:-300Kb:6.5e-05:1.8e-06:4.8e+02:1.7e+03
chr11	48750000	48800000	Tgtp1:-50Kb:6.9e-10:1.8e-11:1.2e+03:3e+03
chr11	48800000	48850000	9930111J21Rik1:50Kb:5.8e-10:1.6e-11:1.2e+03:3e+03
chr11	48900000	48950000	Olfr1394:-50Kb:0.00083:2.1e-05:1.2e+03:2.3e+03
chr11	48900000	48950000	Olfr1395:-50Kb:0.00083:2.1e-05:1.2e+03:2.3e+03
chr11	48950000	49000000	Olfr1396:50Kb:0.00088:2.4e-05:1.2e+03:2.3e+03
chr11	49000000	49050000	Mgat1:-50Kb:0.00024:1.3e-05:1.2e+03:2.3e+03
chr11	49000000	49050000	Olfr1393:-50Kb:0.00024:1.3e-05:1.2e+03:2.3e+03
chr11	49050000	49100000	9930111J21Rik1:300Kb:3.8e-05:3.2e-06:4.8e+02:1.7e+03
chr11	49050000	49100000	Btnl9:50Kb:0.00056:1.4e-05:1.2e+03:2.3e+03
chr11	49050000	49100000	Zfp62:50Kb:0.00056:1.4e-05:1.2e+03:2.3e+03
chr11	49100000	49150000	9930111J21Rik1:350Kb:3.8e-05:2.2e-06:4.9e+02:1.7e+03
chr11	49500000	49550000	Mapk9:-150Kb:0.0014:3.5e-05:9.9e+02:2e+03
chr11	49650000	49700000	Cnot6:150Kb:0.0023:5.8e-05:9.9e+02:2e+03
chr11	50550000	50600000	Rufy1:350Kb:0.0016:5.2e-05:4.7e+02:1.3e+03
chr11	51300000	51350000	Col23a1:200Kb:0.002:0.0001:6.8e+02:1.6e+03
chr11	51350000	51400000	BC049762:300Kb:0.0076:0.0002:5.2e+02:1.4e+03
chr11	51350000	51400000	Clk4:300Kb:0.0076:0.0002:5.2e+02:1.4e+03
chr11	51350000	51400000	Col23a1:250Kb:0.00058:1.5e-05:5.9e+02:1.6e+03
chr11	53850000	53900000	P4ha2:-50Kb:0.0078:0.00043:1.9e+03:2.6e+03
chr11	53950000	54000000	P4ha2:50Kb:0.0078:0.00031:1.9e+03:2.6e+03
chr11	54500000	54550000	Cdc42se2:-100Kb:0.00024:6e-06:1.3e+03:2.2e+03
chr11	54500000	54550000	Gm12228:-100Kb:0.00024:6e-06:1.3e+03:2.2e+03
chr11	54500000	54550000	Hint1:-150Kb:0.0013:3.7e-05:9.6e+02:1.8e+03
chr11	54500000	54550000	Lyrm7:-150Kb:0.0013:3.7e-05:9.6e+02:1.8e+03
chr11	54800000	54850000	Ccdc69:-50Kb:1.7e-06:4.4e-08:2e+03:3.1e+03
chr11	54850000	54900000	Anxa6:50Kb:1.6e-06:4.3e-08:2e+03:3.1e+03
chr11	55350000	55400000	Glra1:-50Kb:0.0004:1.1e-05:1.1e+03:2e+03
chr11	55800000	55850000	Nmur2:-50Kb:0.00062:1.5e-05:1.1e+03:1.9e+03
chr11	55900000	55950000	Glra1:500Kb:0.0036:0.00019:2.1e+02:9.1e+02
chr11	57300000	57350000	Galnt10:-150Kb:0.0035:0.00048:4.7e+02:1.8e+03
chr11	57350000	57400000	Galnt10:-100Kb:3.2e-06:3.5e-07:0:1.9e+03
chr11	57400000	57450000	Galnt10:-50Kb:1.5e-11:8.4e-13:0:2.7e+03
chr11	57450000	57500000	Fam114a2:150Kb:0.0072:0.00042:4.7e+02:1.8e+03
chr11	57450000	57500000	Mfap3:150Kb:0.0072:0.00042:4.7e+02:1.8e+03
chr11	57500000	57550000	Galnt10:50Kb:9.8e-14:2.7e-15:0:3e+03
chr11	57550000	57600000	Fam114a2:250Kb:0.00094:2.7e-05:3.6e+02:1.9e+03
chr11	57550000	57600000	Galnt10:100Kb:6.6e-11:5.4e-12:0:2.6e+03
chr11	57550000	57600000	Mfap3:250Kb:0.00094:2.7e-05:3.6e+02:1.9e+03
chr11	58450000	58500000	Olfr314:-100Kb:8.7e-06:2.2e-07:1.2e+03:2.9e+03
chr11	58450000	58500000	Olfr315:-100Kb:8.7e-06:2.2e-07:1.2e+03:2.9e+03
chr11	58450000	58500000	Olfr316:-100Kb:8.7e-06:2.2e-07:1.2e+03:2.9e+03
chr11	58450000	58500000	Olfr317:-50Kb:0:0:2.2e+03:6.8e+03
chr11	58450000	58500000	Olfr318:-50Kb:0:0:2.2e+03:6.8e+03
chr11	58450000	58500000	Olfr319:-50Kb:0:0:2.2e+03:6.8e+03
chr11	58500000	58550000	Olfr179:50Kb:0:0:2.2e+03:6.8e+03
chr11	58500000	58550000	Olfr320:50Kb:0:0:2.2e+03:6.8e+03
chr11	58500000	58550000	Trim58:50Kb:0:0:2.2e+03:6.8e+03
chr11	58550000	58600000	Olfr179:100Kb:7.5e-05:3.9e-06:1.2e+03:2.9e+03
chr11	58550000	58600000	Olfr320:100Kb:7.5e-05:3.9e-06:1.2e+03:2.9e+03
chr11	58550000	58600000	Trim58:100Kb:7.5e-05:3.9e-06:1.2e+03:2.9e+03
chr11	58600000	58650000	2810021J22Rik:-50Kb:2e-06:5.1e-08:2.2e+03:3.8e+03
chr11	58600000	58650000	Olfr311:-50Kb:2e-06:5.1e-08:2.2e+03:3.8e+03
chr11	58650000	58700000	Fam183b:50Kb:2.2e-06:5.4e-08:2.2e+03:3.8e+03
chr11	58650000	58700000	Olfr312:50Kb:2.2e-06:5.4e-08:2.2e+03:3.8e+03
chr11	58650000	58700000	Olfr313:50Kb:2.2e-06:5.4e-08:2.2e+03:3.8e+03
chr11	58700000	58750000	Hist3h2a:-50Kb:0.0062:0.00016:2.1e+03:3.2e+03
chr11	58700000	58750000	Hist3h2ba:-50Kb:0.0062:0.00016:2.1e+03:3.2e+03
chr11	58700000	58750000	Hist3h2bb-ps:-50Kb:0.0062:0.00016:2.1e+03:3.2e+03
chr11	58700000	58750000	Rnf187:-50Kb:0.0062:0.00016:2.1e+03:3.2e+03
chr11	58700000	58750000	Trim11:-50Kb:0.0062:0.00016:2.1e+03:3.2e+03
chr11	58700000	58750000	Trim17:-50Kb:0.0062:0.00016:2.1e+03:3.2e+03
chr11	58750000	58800000	Btnl10:50Kb:0.0067:0.00017:2.1e+03:3.2e+03
chr11	58750000	58800000	Zfp39:50Kb:0.0067:0.00017:2.1e+03:3.2e+03
chr11	59100000	59150000	Jmjd4:-150Kb:1e-06:2.6e-08:1e+03:2.6e+03
chr11	59100000	59150000	Snap47:-150Kb:1e-06:2.6e-08:1e+03:2.6e+03
chr11	59100000	59150000	Zfp867:-150Kb:1e-06:2.6e-08:1e+03:2.6e+03
chr11	59200000	59250000	Wnt3a:100Kb:0.0021:0.00011:1.3e+03:2.4e+03
chr11	59200000	59250000	Wnt9a:100Kb:0.0021:0.00011:1.3e+03:2.4e+03
chr11	59250000	59300000	Wnt3a:150Kb:6.5e-07:1.8e-08:1e+03:2.6e+03
chr11	59250000	59300000	Wnt9a:150Kb:6.5e-07:1.8e-08:1e+03:2.6e+03
chr11	59400000	59450000	1700007J10Rik:-150Kb:0.0055:0.00014:1e+03:2.1e+03
chr11	60450000	60500000	Alkbh5:100Kb:0.00093:2.5e-05:1.3e+03:2.5e+03
chr11	60450000	60500000	Pemt:600Kb:3.1e-05:8.1e-07:2.3e+02:1.6e+03
chr11	61200000	61250000	Tnfrsf13b:250Kb:0.0032:9.1e-05:7.8e+02:1.9e+03
chr11	61200000	61250000	Usp22:250Kb:0.0032:9.1e-05:7.8e+02:1.9e+03
chr11	63200000	63250000	Hs3st3b1:-500Kb:0.0085:0.00025:5e+02:1.4e+03
chr11	63400000	63450000	Hs3st3b1:-300Kb:0.0095:0.0007:6.1e+02:1.4e+03
chr11	63650000	63700000	Hs3st3b1:-50Kb:0.0095:0.00084:1.2e+03:2e+03
chr11	64700000	64750000	Elac2:-50Kb:4.8e-05:1.2e-06:1.2e+03:2.2e+03
chr11	65000000	65050000	Myocd:-50Kb:0.0076:0.0004:1.4e+03:2.1e+03
chr11	65400000	65450000	Myocd:350Kb:0.0076:0.00033:6.1e+02:1.3e+03
chr11	65550000	65600000	Map2k4:-50Kb:0.0018:4.5e-05:6.7e+02:1.5e+03
chr11	65550000	65600000	Zkscan6:-50Kb:0.0018:4.5e-05:6.7e+02:1.5e+03
chr11	66700000	66750000	Gm12298:-50Kb:0.00048:2.4e-05:1.1e+03:2.5e+03
chr11	66700000	66750000	Tmem220:-100Kb:0.0034:0.00018:8.9e+02:2.2e+03
chr11	66750000	66800000	Pirt:50Kb:0.0011:2.8e-05:1.1e+03:2.5e+03
chr11	66750000	66800000	Tmem220:-50Kb:0.00087:2.3e-05:1.1e+03:2.5e+03
chr11	66800000	66850000	Gm12298:50Kb:0.00048:2.3e-05:1.1e+03:2.5e+03
chr11	66800000	66850000	Pirt:100Kb:0.0039:0.0002:8.9e+02:2.2e+03
chr11	67800000	67850000	Ntn1:-400Kb:0.00082:2.4e-05:5.5e+02:2.2e+03
chr11	67800000	67850000	Pik3r5:-400Kb:0.00082:2.4e-05:5.5e+02:2.2e+03
chr11	68850000	68900000	Aloxe3:-50Kb:0.00012:3e-06:3.3e+03:5.5e+03
chr11	68850000	68900000	Hes7:-50Kb:0.00012:3e-06:3.3e+03:5.5e+03
chr11	68850000	68900000	Per1:-50Kb:0.00012:3e-06:3.3e+03:5.5e+03
chr11	68850000	68900000	Vamp2:-50Kb:0.00012:3e-06:3.3e+03:5.5e+03
chr11	68900000	68950000	2310047M10Rik:50Kb:0.00016:3.9e-06:3.3e+03:5.5e+03
chr11	68900000	68950000	Aurkb:50Kb:0.00016:3.9e-06:3.3e+03:5.5e+03
chr11	68900000	68950000	Tmem107:50Kb:0.00016:3.9e-06:3.3e+03:5.5e+03
chr11	69050000	69100000	Dnahc2:-300Kb:0.00011:4.8e-06:9.3e+02:3e+03
chr11	69050000	69100000	Efnb3:-300Kb:0.00011:4.8e-06:9.3e+02:3e+03
chr11	69050000	69100000	Trp53:-300Kb:0.00011:4.8e-06:9.3e+02:3e+03
chr11	69050000	69100000	Wrap53:-300Kb:0.00011:4.8e-06:9.3e+02:3e+03
chr11	69200000	69250000	Dnahc2:-150Kb:0.00011:5.7e-06:1.6e+03:3.7e+03
chr11	69200000	69250000	Efnb3:-150Kb:0.00011:5.7e-06:1.6e+03:3.7e+03
chr11	69200000	69250000	Trp53:-150Kb:0.00011:5.7e-06:1.6e+03:3.7e+03
chr11	69200000	69250000	Wrap53:-150Kb:0.00011:5.7e-06:1.6e+03:3.7e+03
chr11	69350000	69400000	Cyb5d1:150Kb:0.00025:6.5e-06:1.6e+03:3.7e+03
chr11	69350000	69400000	Gucy2e:300Kb:0.00022:5.7e-06:9.3e+02:3e+03
chr11	69350000	69400000	Kdm6b:150Kb:0.00025:6.5e-06:1.6e+03:3.7e+03
chr11	69350000	69400000	Lsmd1:150Kb:0.00025:6.5e-06:1.6e+03:3.7e+03
chr11	69350000	69400000	Tmem88:150Kb:0.00025:6.5e-06:1.6e+03:3.7e+03
chr11	70900000	70950000	Nlrp1c-ps:-150Kb:0:0:1.9e+02:1e+04
chr11	70950000	71000000	Nlrp1b:-50Kb:0:0:7.1e+02:1.2e+04
chr11	70950000	71000000	Nlrp1c-ps:-100Kb:5.6e-06:4.4e-07:3e+02:5.9e+03
chr11	71000000	71050000	Nlrp1a:50Kb:0:0:7.1e+02:1.2e+04
chr11	71000000	71050000	Nlrp1c-ps:-50Kb:0:0:3e+03:2.9e+04
chr11	71050000	71100000	Nlrp1a:100Kb:8.5e-06:4.3e-07:3e+02:5.9e+03
chr11	71050000	71100000	Nlrp1b:50Kb:0:0:3e+03:2.9e+04
chr11	72150000	72200000	Spns3:-200Kb:0.0062:0.00052:7.7e+02:1.6e+03
chr11	72350000	72400000	Ankfy1:-150Kb:0.00012:3.1e-06:9.2e+02:2e+03
chr11	72500000	72550000	Spns3:150Kb:0.00029:8e-06:9.2e+02:2e+03
chr11	72550000	72600000	Spns3:200Kb:0.0017:9.6e-05:7.7e+02:1.7e+03
chr11	72700000	72750000	Cyb5d2:100Kb:0.0016:4e-05:1.2e+03:2.1e+03
chr11	72700000	72750000	Zzef1:100Kb:0.0016:4e-05:1.2e+03:2.1e+03
chr11	72900000	72950000	Trpv1:-150Kb:0.0039:0.0001:2.6e+02:9.4e+02
chr11	72900000	72950000	Trpv3:-150Kb:0.0039:0.0001:2.6e+02:9.4e+02
chr11	73000000	73050000	Trpv1:-50Kb:0.0055:0.00028:5.8e+02:1.2e+03
chr11	73000000	73050000	Trpv3:-50Kb:0.0055:0.00028:5.8e+02:1.2e+03
chr11	81450000	81500000	Asic2:-300Kb:0.0026:6.8e-05:6.8e+02:1.8e+03
chr11	84000000	84050000	4930502E09Rik:-600Kb:0.0035:0.00057:5.8e+02:1.7e+03
chr11	84000000	84050000	Dhrs11:-600Kb:0.0035:0.00057:5.8e+02:1.7e+03
chr11	84000000	84050000	Mrm1:-600Kb:0.0035:0.00057:5.8e+02:1.7e+03
chr11	84050000	84100000	4930502E09Rik:-550Kb:4.4e-09:1.4e-10:6.1e+02:2.9e+03
chr11	84050000	84100000	Dhrs11:-550Kb:4.4e-09:1.4e-10:6.1e+02:2.9e+03
chr11	84050000	84100000	Mrm1:-550Kb:4.4e-09:1.4e-10:6.1e+02:2.9e+03
chr11	84100000	84150000	4930502E09Rik:-500Kb:1e-05:6.6e-07:6.4e+02:2.4e+03
chr11	84100000	84150000	Dhrs11:-500Kb:1e-05:6.6e-07:6.4e+02:2.4e+03
chr11	84100000	84150000	Mrm1:-500Kb:1e-05:6.6e-07:6.4e+02:2.4e+03
chr11	84200000	84250000	4930502E09Rik:-400Kb:4.1e-05:4e-06:7.3e+02:2.3e+03
chr11	84200000	84250000	Dhrs11:-400Kb:4.1e-05:4e-06:7.3e+02:2.3e+03
chr11	84200000	84250000	Mrm1:-400Kb:4.1e-05:4e-06:7.3e+02:2.3e+03
chr11	84300000	84350000	1700109G15Rik:-200Kb:0:0:1.1e+03:4.3e+03
chr11	84300000	84350000	4930502E09Rik:-300Kb:0.00013:1.7e-05:8.7e+02:2.4e+03
chr11	84300000	84350000	Dhrs11:-300Kb:0.00013:1.7e-05:8.7e+02:2.4e+03
chr11	84300000	84350000	Mrm1:-300Kb:0.00013:1.7e-05:8.7e+02:2.4e+03
chr11	84350000	84400000	1500016L03Rik:50Kb:0.00081:9.7e-05:2.5e+03:3.8e+03
chr11	84350000	84400000	Aatf:50Kb:0.00081:9.7e-05:2.5e+03:3.8e+03
chr11	84350000	84400000	Lhx1:50Kb:0.00081:9.7e-05:2.5e+03:3.8e+03
chr11	84450000	84500000	1500016L03Rik:150Kb:0.0022:0.00033:1.3e+03:2.5e+03
chr11	84450000	84500000	Aatf:150Kb:0.0022:0.00033:1.3e+03:2.5e+03
chr11	84450000	84500000	Lhx1:150Kb:0.0022:0.00033:1.3e+03:2.5e+03
chr11	84500000	84550000	1500016L03Rik:200Kb:0:0:1.1e+03:4.3e+03
chr11	84500000	84550000	Aatf:200Kb:0:0:1.1e+03:4.3e+03
chr11	84500000	84550000	Lhx1:200Kb:0:0:1.1e+03:4.3e+03
chr11	84550000	84600000	1500016L03Rik:250Kb:0.0002:1.2e-05:9.7e+02:2.5e+03
chr11	84550000	84600000	Aatf:250Kb:0.0002:1.2e-05:9.7e+02:2.5e+03
chr11	84550000	84600000	Lhx1:250Kb:0.0002:1.2e-05:9.7e+02:2.5e+03
chr11	84600000	84650000	1500016L03Rik:300Kb:0.00023:2.1e-05:8.7e+02:2.4e+03
chr11	84600000	84650000	Aatf:300Kb:0.00023:2.1e-05:8.7e+02:2.4e+03
chr11	84600000	84650000	Lhx1:300Kb:0.00023:2.1e-05:8.7e+02:2.4e+03
chr11	87850000	87900000	Mrps23:-150Kb:0.0022:0.00027:1.3e+03:2.6e+03
chr11	88050000	88100000	C030037D09Rik:-500Kb:0.003:0.00036:6.8e+02:1.9e+03
chr11	88050000	88100000	Msi2:-500Kb:0.003:0.00036:6.8e+02:1.9e+03
chr11	88300000	88350000	C030037D09Rik:-250Kb:0.00082:5e-05:1e+03:2.4e+03
chr11	88300000	88350000	Msi2:-250Kb:0.00082:5e-05:1e+03:2.4e+03
chr11	88350000	88400000	C030037D09Rik:-200Kb:0.003:0.00036:1.1e+03:2.4e+03
chr11	88350000	88400000	Msi2:-200Kb:0.003:0.00036:1.1e+03:2.4e+03
chr11	88400000	88450000	C030037D09Rik:-150Kb:0.00038:1.1e-05:1.3e+03:2.9e+03
chr11	88400000	88450000	Mrps23:400Kb:0.0022:0.00021:7.7e+02:2.1e+03
chr11	88400000	88450000	Msi2:-150Kb:0.00038:1.1e-05:1.3e+03:2.9e+03
chr11	88600000	88650000	Mrps23:600Kb:0.0016:5.9e-05:6.1e+02:2e+03
chr11	88650000	88700000	Mrps23:650Kb:0.0016:9.8e-05:5.8e+02:2e+03
chr11	90000000	90050000	Pctp:150Kb:0.0011:2.9e-05:1e+03:2.2e+03
chr11	90000000	90050000	Tmem100:150Kb:0.0011:2.9e-05:1e+03:2.2e+03
chr11	93650000	93700000	Car10:700Kb:0.0017:4.3e-05:3.3e+02:1.1e+03
chr11	95350000	95400000	Phb:-150Kb:0.00026:1.5e-05:1.3e+03:2.5e+03
chr11	95400000	95450000	Phb:-100Kb:0.00025:6.9e-06:1.6e+03:2.9e+03
chr11	95950000	96000000	Phb:450Kb:0.0031:0.00026:5e+02:1.5e+03
chr11	100150000	100200000	Fkbp10:-100Kb:0.0017:4.1e-05:3e+02:1.3e+03
chr11	100150000	100200000	Hap1:-50Kb:0:0:6.9e+02:3.2e+03
chr11	100150000	100200000	Jup:-100Kb:0.0017:4.1e-05:3e+02:1.3e+03
chr11	100150000	100200000	Klhl10:-150Kb:0.0097:0.00025:1.8e+02:1.1e+03
chr11	100150000	100200000	Klhl11:-150Kb:0.0097:0.00025:1.8e+02:1.1e+03
chr11	100150000	100200000	Leprel4:-100Kb:0.0017:4.1e-05:3e+02:1.3e+03
chr11	100150000	100200000	Nt5c3l:-150Kb:0.0097:0.00025:1.8e+02:1.1e+03
chr11	100200000	100250000	Eif1:50Kb:0:0:6.9e+02:3.2e+03
chr11	100200000	100250000	Gast:50Kb:0:0:6.9e+02:3.2e+03
chr11	100250000	100300000	Eif1:100Kb:0.00091:5.9e-05:3e+02:1.3e+03
chr11	100250000	100300000	Gast:100Kb:0.00091:5.9e-05:3e+02:1.3e+03
chr11	100300000	100350000	Eif1:150Kb:0.0039:0.00039:1.8e+02:1.1e+03
chr11	100300000	100350000	Gast:150Kb:0.0039:0.00039:1.8e+02:1.1e+03
chr11	100950000	101000000	Ccr10:-50Kb:0.00027:6.7e-06:2.6e+03:4.7e+03
chr11	100950000	101000000	Cntnap1:-50Kb:0.00027:6.7e-06:2.6e+03:4.7e+03
chr11	100950000	101000000	Plekhh3:-50Kb:0.00027:6.7e-06:2.6e+03:4.7e+03
chr11	100950000	101000000	Tubg2:-50Kb:0.00027:6.7e-06:2.6e+03:4.7e+03
chr11	101000000	101050000	Fam134c:50Kb:0.00026:6.3e-06:2.6e+03:4.7e+03
chr11	101000000	101050000	Psmc3ip:50Kb:0.00026:6.3e-06:2.6e+03:4.7e+03
chr11	101000000	101050000	Tubg1:50Kb:0.00026:6.3e-06:2.6e+03:4.7e+03
chr11	101600000	101650000	Meox1:-150Kb:0.00012:3e-06:1.4e+03:3.6e+03
chr11	101650000	101700000	Meox1:-100Kb:0.00039:2e-05:1.8e+03:3.9e+03
chr11	101750000	101800000	Etv4:150Kb:0.00011:2.8e-06:1.4e+03:3.6e+03
chr11	102150000	102200000	Grn:-100Kb:1e-06:2.7e-08:1.8e+03:4.6e+03
chr11	102150000	102200000	Rundc3a:-100Kb:1e-06:2.7e-08:1.8e+03:4.6e+03
chr11	102150000	102200000	Slc25a39:-100Kb:1e-06:2.7e-08:1.8e+03:4.6e+03
chr11	102250000	102300000	Atxn7l3:100Kb:1.2e-06:2.9e-08:1.8e+03:4.6e+03
chr11	102250000	102300000	Ubtf:100Kb:1.2e-06:2.9e-08:1.8e+03:4.6e+03
chr11	102750000	102800000	Dcakd:-100Kb:9e-06:2.3e-07:1.8e+03:3.5e+03
chr11	102750000	102800000	Nmt1:-100Kb:9e-06:2.3e-07:1.8e+03:3.5e+03
chr11	102850000	102900000	Gfap:100Kb:1.1e-05:2.8e-07:1.8e+03:3.5e+03
chr11	102850000	102900000	Kif18b:100Kb:1.1e-05:2.8e-07:1.8e+03:3.5e+03
chr11	103150000	103200000	Fmnl1:150Kb:0.0036:9e-05:9.7e+02:2.2e+03
chr11	103150000	103200000	Map3k14:50Kb:0.0036:9.1e-05:1.9e+03:3.1e+03
chr11	103750000	103800000	Wnt3:150Kb:1.3e-05:3.3e-07:9.7e+02:2.5e+03
chr11	103750000	103800000	Wnt9b:150Kb:1.3e-05:3.3e-07:9.7e+02:2.5e+03
chr11	103800000	103850000	Sppl2c:-200Kb:0.0026:6.9e-05:8.2e+02:1.8e+03
chr11	104150000	104200000	Kansl1:-150Kb:0.0037:0.00019:7.1e+02:1.6e+03
chr11	104350000	104400000	Kansl1:50Kb:4.6e-07:1.2e-08:1.4e+03:2.9e+03
chr11	105200000	105250000	Tanc2:-250Kb:5.7e-08:1.5e-09:7.5e+02:2.3e+03
chr11	106400000	106450000	Snord104:50Kb:4.6e-05:1.2e-06:2.4e+03:3.8e+03
chr11	106900000	106950000	Bptf:-50Kb:7.3e-06:1.8e-07:2.2e+03:3.7e+03
chr11	107050000	107100000	Pitpnc1:-250Kb:3.6e-05:9.9e-07:7.5e+02:2.3e+03
chr11	107050000	107100000	Psmd12:-250Kb:3.6e-05:9.9e-07:7.5e+02:2.3e+03
chr11	107300000	107350000	Nol11:250Kb:1.1e-05:2.7e-07:7.5e+02:2.3e+03
chr11	107850000	107900000	Prkca:-350Kb:0.0025:0.00022:6.4e+02:1.7e+03
chr11	107950000	108000000	Prkca:-250Kb:0.0017:9.8e-05:7.6e+02:1.9e+03
chr11	108000000	108050000	Prkca:-200Kb:0.0016:4.8e-05:8.5e+02:2e+03
chr11	108300000	108350000	E030025P04Rik:-700Kb:7.2e-05:1.9e-06:4.5e+02:1.7e+03
chr11	109250000	109300000	Rgs9:100Kb:0.0045:0.00012:1.4e+03:2.4e+03
chr11	109700000	109750000	Abca6:-400Kb:0.0049:0.00013:5.2e+02:1.7e+03
chr11	110100000	110150000	1700023C21Rik:400Kb:0.0033:8.7e-05:5.2e+02:1.7e+03
chr11	110300000	110350000	Map2k6:50Kb:6.2e-07:1.6e-08:1.2e+03:3e+03
chr11	116100000	116150000	Qrich2:-200Kb:2.8e-06:1.5e-07:1.3e+03:2.9e+03
chr11	116150000	116200000	Qrich2:-150Kb:6.4e-07:1.8e-08:1.5e+03:3.3e+03
chr11	116650000	116700000	Ube2o:250Kb:0.0089:0.00022:8.2e+02:2e+03
chr11	116850000	116900000	Mgat5b:100Kb:0.0029:7.2e-05:1.8e+03:3.4e+03
chr11	117200000	117250000	6030468B19Rik:-450Kb:0.005:0.00014:5.5e+02:2e+03
chr11	117200000	117250000	Afmid:-450Kb:0.005:0.00014:5.5e+02:2e+03
chr11	117200000	117250000	Syngr2:-450Kb:0.005:0.00014:5.5e+02:2e+03
chr11	117200000	117250000	Tk1:-450Kb:0.005:0.00014:5.5e+02:2e+03
chr11	117250000	117300000	2900041M22Rik:-200Kb:0.00066:1.8e-05:1.2e+03:2.9e+03
chr11	117250000	117300000	Tnrc6c:-250Kb:0.0011:3.2e-05:1.3e+03:2.9e+03
chr11	117300000	117350000	2900041M22Rik:-150Kb:0.00072:3.8e-05:1.4e+03:3.1e+03
chr11	117300000	117350000	Tnrc6c:-200Kb:0.0035:0.0002:1.2e+03:2.7e+03
chr12	3250000	3300000	1700012B15Rik:50Kb:0.0034:8.7e-05:1.9e+03:2.7e+03
chr12	5150000	5200000	2810032G03Rik:-200Kb:8.9e-06:2.4e-07:5.4e+02:2e+03
chr12	5150000	5200000	Klhl29:-200Kb:8.9e-06:2.4e-07:5.4e+02:2e+03
chr12	5200000	5250000	2810032G03Rik:-150Kb:0.0019:0.00016:6.1e+02:1.6e+03
chr12	5200000	5250000	Klhl29:-150Kb:0.0019:0.00016:6.1e+02:1.6e+03
chr12	5300000	5350000	2810032G03Rik:-50Kb:0.0019:0.0001:9.9e+02:2e+03
chr12	5300000	5350000	Klhl29:-50Kb:0.0019:0.0001:9.9e+02:2e+03
chr12	7200000	7250000	1700101O22Rik:-150Kb:0.0004:1e-05:6.1e+02:1.7e+03
chr12	12100000	12150000	Rad51ap2:650Kb:0.0095:0.00024:3e+02:1.2e+03
chr12	12600000	12650000	Mycn:-300Kb:0.00028:8.3e-06:5.1e+02:1.8e+03
chr12	13200000	13250000	4921511I17Rik:850Kb:0.0017:4.2e-05:2.5e+02:1.5e+03
chr12	14200000	14250000	Fam84a:50Kb:0.0082:0.00022:8.9e+02:1.7e+03
chr12	21150000	21200000	Asap2:50Kb:0.0029:7.3e-05:4.3e+02:3.8e+03
chr12	25200000	25250000	Taf1b:50Kb:0.00063:1.6e-05:1e+03:2.3e+03
chr12	25250000	25300000	Cys1:-100Kb:0.0008:4.9e-05:6.5e+02:1.9e+03
chr12	25250000	25300000	Klf11:-50Kb:1.6e-09:8.3e-11:1e+03:3.1e+03
chr12	25250000	25300000	Rrm2:-100Kb:0.0008:4.9e-05:6.5e+02:1.9e+03
chr12	25300000	25350000	Cys1:-50Kb:2.4e-09:7.4e-11:1e+03:3.1e+03
chr12	25300000	25350000	Grhl1:50Kb:2.3e-09:6.1e-11:1e+03:3.1e+03
chr12	25300000	25350000	Rrm2:-50Kb:2.4e-09:7.4e-11:1e+03:3.1e+03
chr12	25350000	25400000	Grhl1:100Kb:0.00054:2.9e-05:6.5e+02:1.9e+03
chr12	25350000	25400000	Klf11:50Kb:1.4e-09:3.6e-11:1e+03:3.1e+03
chr12	25450000	25500000	Mboat2:-50Kb:0.0034:0.00011:1e+03:2.3e+03
chr12	25550000	25600000	Mboat2:50Kb:0.0034:0.00018:1e+03:2.2e+03
chr12	25650000	25700000	Cys1:300Kb:0.0027:0.00025:3.1e+02:1.4e+03
chr12	25650000	25700000	Rrm2:300Kb:0.0027:0.00025:3.1e+02:1.4e+03
chr12	25700000	25750000	Id2:-50Kb:0.0017:4.9e-05:1e+03:2.4e+03
chr12	26800000	26850000	4930480M12Rik:-50Kb:0.0039:0.0001:1e+03:2.3e+03
chr12	29150000	29200000	Dcdc2c:-50Kb:4.1e-05:1.1e-06:8.9e+02:1.8e+03
chr12	30450000	30500000	C630031E19Rik:100Kb:0.00028:1.5e-05:1.3e+03:2.4e+03
chr12	30500000	30550000	C630031E19Rik:150Kb:3.1e-06:8.3e-08:1e+03:2.4e+03
chr12	31250000	31300000	Acp1:-300Kb:0.0026:6.6e-05:5.3e+02:1.6e+03
chr12	31250000	31300000	Fam150b:-300Kb:0.0026:6.6e-05:5.3e+02:1.6e+03
chr12	31250000	31300000	Sh3yl1:-300Kb:0.0026:6.6e-05:5.3e+02:1.6e+03
chr12	31550000	31600000	Tmem18:300Kb:0.0025:7e-05:5.3e+02:1.6e+03
chr12	32150000	32200000	Hbp1:-450Kb:6.7e-05:2.1e-06:4e+02:1.4e+03
chr12	32600000	32650000	Cbll1:450Kb:7.4e-05:2.2e-06:4e+02:1.4e+03
chr12	33700000	33750000	Atxn7l1:-100Kb:4e-06:2.2e-07:1.1e+03:2.5e+03
chr12	33700000	33750000	Cdhr3:-50Kb:0:0:1.8e+03:4.9e+03
chr12	33700000	33750000	Efcab10:-350Kb:0.0049:0.00027:4.7e+02:1.5e+03
chr12	33700000	33750000	F730043M19Rik:-100Kb:4e-06:2.2e-07:1.1e+03:2.5e+03
chr12	33750000	33800000	Atxn7l1:-50Kb:3.3e-13:9.1e-15:1.8e+03:3.9e+03
chr12	33750000	33800000	F730043M19Rik:-50Kb:3.3e-13:9.1e-15:1.8e+03:3.9e+03
chr12	33800000	33850000	Cdhr3:50Kb:2e-13:1.1e-14:1.8e+03:3.9e+03
chr12	34050000	34100000	Twistnb:-50Kb:9.4e-06:2.5e-07:8.2e+02:2.3e+03
chr12	34100000	34150000	Efcab10:50Kb:7.1e-06:1.9e-07:8.2e+02:2.3e+03
chr12	35400000	35450000	Prps1l1:-250Kb:0.00069:1.9e-05:6.5e+02:1.7e+03
chr12	36600000	36650000	Agr2:-100Kb:0.0024:6e-05:9.8e+02:1.9e+03
chr12	36600000	36650000	Gm5434:-200Kb:0.0017:4.3e-05:6.4e+02:1.6e+03
chr12	38800000	38850000	Dgkb:200Kb:6.3e-07:1.7e-08:6.4e+02:1.9e+03
chr12	45500000	45550000	Nrcam:100Kb:0.00013:7.1e-06:1.1e+03:2.4e+03
chr12	45550000	45600000	Nrcam:150Kb:0.00057:4.8e-05:8.2e+02:2e+03
chr12	45600000	45650000	Nrcam:200Kb:3.8e-06:1.1e-07:6.8e+02:2.2e+03
chr12	45650000	45700000	Nrcam:250Kb:0.003:0.00034:5.8e+02:1.6e+03
chr12	48200000	48250000	Nova1:300Kb:0.00066:2e-05:5.3e+02:1.7e+03
chr12	48250000	48300000	Nova1:350Kb:0.0079:0.00047:4.9e+02:1.4e+03
chr12	51400000	51450000	Prkd1:-350Kb:5.5e-05:1.5e-06:4.2e+02:1.5e+03
chr12	51800000	51850000	Prkd1:50Kb:0.0025:0.00014:1.4e+03:2.3e+03
chr12	52850000	52900000	G2e3:450Kb:0.0021:5.6e-05:87:9.8e+02
chr12	56950000	57000000	Nkx2-9:-750Kb:0.0019:5e-05:2.8e+02:1.5e+03
chr12	57750000	57800000	Mipol1:-550Kb:0.0039:9.8e-05:3.4e+02:1.3e+03
chr12	57750000	57800000	Prps1l3:-550Kb:0.0039:9.8e-05:3.4e+02:1.3e+03
chr12	57750000	57800000	Slc25a21:-500Kb:5.1e-05:1.5e-06:3.7e+02:1.6e+03
chr12	58250000	58300000	Pax9:500Kb:0.00049:1.4e-05:3.7e+02:1.6e+03
chr12	58300000	58350000	Pax9:550Kb:0.0086:0.0005:3.4e+02:1.3e+03
chr12	58350000	58400000	Foxa1:-250Kb:0.00013:3.6e-06:5.7e+02:1.8e+03
chr12	58500000	58550000	Foxa1:-100Kb:0.004:0.00027:1e+03:1.9e+03
chr12	58550000	58600000	Foxa1:-50Kb:0.004:0.00033:1.5e+03:2.4e+03
chr12	60100000	60150000	Mia2:-50Kb:9.4e-05:2.4e-06:1.5e+03:2.5e+03
chr12	60100000	60150000	Pnn:-50Kb:9.4e-05:2.4e-06:1.5e+03:2.5e+03
chr12	60100000	60150000	Trappc6b:-50Kb:9.4e-05:2.4e-06:1.5e+03:2.5e+03
chr12	60150000	60200000	Gemin2:50Kb:5.2e-05:2.7e-06:1.5e+03:2.5e+03
chr12	60150000	60200000	Sec23a:50Kb:5.2e-05:2.7e-06:1.5e+03:2.5e+03
chr12	60250000	60300000	Ctage5:50Kb:2.2e-08:5.9e-10:1.5e+03:2.8e+03
chr12	60250000	60300000	Gemin2:150Kb:4e-05:1e-06:7.8e+02:1.8e+03
chr12	60250000	60300000	Sec23a:150Kb:4e-05:1e-06:7.8e+02:1.8e+03
chr12	62650000	62700000	Gm20063:50Kb:0.0055:0.00016:8.7e+02:1.7e+03
chr12	62650000	62700000	Lrfn5:50Kb:0.0055:0.00016:8.7e+02:1.7e+03
chr12	65950000	66000000	Gm527:-50Kb:0.0027:0.00022:1.3e+02:9.7e+02
chr12	66000000	66050000	Fam179b:-50Kb:8.7e-05:6.8e-06:0:1e+03
chr12	66000000	66050000	Fancm:-150Kb:0.00081:6.3e-05:0:9e+02
chr12	66000000	66050000	Fkbp3:-150Kb:0.00081:6.3e-05:0:9e+02
chr12	66000000	66050000	Klhl28:-50Kb:8.7e-05:6.8e-06:0:1e+03
chr12	66000000	66050000	Prpf39:-100Kb:0.008:0.00062:0:7.7e+02
chr12	66050000	66100000	Fancm:-100Kb:8.2e-05:4.3e-06:0:1e+03
chr12	66050000	66100000	Fkbp3:-100Kb:8.2e-05:4.3e-06:0:1e+03
chr12	66050000	66100000	Gm527:50Kb:0.00027:7.1e-06:0:1e+03
chr12	66050000	66100000	Prpf39:-50Kb:0:0:0:2.2e+03
chr12	66100000	66150000	Fam179b:50Kb:0:0:0:2.2e+03
chr12	66100000	66150000	Fancm:-50Kb:4.2e-15:1.1e-16:0:1.9e+03
chr12	66100000	66150000	Fkbp3:-50Kb:4.2e-15:1.1e-16:0:1.9e+03
chr12	66100000	66150000	Gm527:100Kb:0.0062:0.00067:0:7.7e+02
chr12	66100000	66150000	Klhl28:50Kb:0:0:0:2.2e+03
chr12	66150000	66200000	Fam179b:100Kb:8.7e-05:5.6e-06:0:1e+03
chr12	66150000	66200000	Gm527:150Kb:0.0015:8e-05:0:9e+02
chr12	66150000	66200000	Klhl28:100Kb:8.7e-05:5.6e-06:0:1e+03
chr12	66150000	66200000	Prpf39:50Kb:4.3e-15:2.2e-16:0:1.9e+03
chr12	66250000	66300000	Wdr20b:-50Kb:1.6e-06:4.1e-08:1.1e+03:2.3e+03
chr12	66300000	66350000	Mis18bp1:50Kb:8.8e-07:2.2e-08:1.1e+03:2.3e+03
chr12	67300000	67350000	Rpl10l:-50Kb:0.0092:0.00048:1.1e+03:1.9e+03
chr12	67400000	67450000	Rpl10l:50Kb:0.0018:4.8e-05:1.1e+03:2e+03
chr12	68000000	68050000	Mdga2:-300Kb:0.0072:0.00039:4.6e+02:1.3e+03
chr12	68250000	68300000	Mdga2:-50Kb:0.00069:1.9e-05:1.1e+03:2.1e+03
chr12	70300000	70350000	Klhdc2:-50Kb:0.0041:0.0001:2e+03:2.9e+03
chr12	70350000	70400000	Klhdc1:50Kb:0.0034:8.9e-05:2e+03:2.9e+03
chr12	70350000	70400000	Pole2:50Kb:0.0034:8.9e-05:2e+03:2.9e+03
chr12	70400000	70450000	Mettl21d:-250Kb:4.9e-06:2.7e-07:7.4e+02:1.9e+03
chr12	70450000	70500000	Mettl21d:-200Kb:4.3e-08:1.2e-09:8.5e+02:2.2e+03
chr12	70500000	70550000	5830428M24Rik:-50Kb:0.0018:4.5e-05:2e+03:2.9e+03
chr12	70550000	70600000	Mettl21d:-100Kb:0.004:0.00043:1.3e+03:2.1e+03
chr12	70600000	70650000	Mettl21d:-50Kb:0.00056:4.6e-05:2e+03:2.9e+03
chr12	70650000	70700000	Arf6:200Kb:5.6e-08:1.5e-09:8.5e+02:2.2e+03
chr12	70650000	70700000	Nemf:200Kb:5.6e-08:1.5e-09:8.5e+02:2.2e+03
chr12	73150000	73200000	Lrrc9:-350Kb:0.00072:4.3e-05:5.8e+02:1.6e+03
chr12	73150000	73200000	Rtn1:-350Kb:0.00072:4.3e-05:5.8e+02:1.6e+03
chr12	73200000	73250000	Lrrc9:-300Kb:0.0025:0.0003:6.4e+02:1.5e+03
chr12	73200000	73250000	Rtn1:-300Kb:0.0025:0.0003:6.4e+02:1.5e+03
chr12	73300000	73350000	Lrrc9:-200Kb:0.00094:8.4e-05:8.2e+02:1.8e+03
chr12	73300000	73350000	Rtn1:-200Kb:0.00094:8.4e-05:8.2e+02:1.8e+03
chr12	73350000	73400000	Lrrc9:-150Kb:2.3e-05:6.8e-07:9.9e+02:2.2e+03
chr12	73350000	73400000	Rtn1:-150Kb:2.3e-05:6.8e-07:9.9e+02:2.2e+03
chr12	74800000	74850000	1700086L19Rik:-550Kb:0.0028:0.00017:3.6e+02:1.4e+03
chr12	74800000	74850000	Dbpht2:-550Kb:0.0028:0.00017:3.6e+02:1.4e+03
chr12	74800000	74850000	Hif1a:-200Kb:1.7e-08:4.7e-10:7.1e+02:2.5e+03
chr12	74800000	74850000	Snapc1:-250Kb:2.9e-06:8.6e-08:6.1e+02:2.2e+03
chr12	74800000	74850000	Syt16:-250Kb:2.9e-06:8.6e-08:6.1e+02:2.2e+03
chr12	74950000	75000000	Hif1a:-50Kb:0.0063:0.00053:1.8e+03:2.8e+03
chr12	75000000	75050000	Snapc1:-50Kb:1.2e-05:6.9e-07:1.8e+03:3.2e+03
chr12	75000000	75050000	Syt16:-50Kb:1.2e-05:6.9e-07:1.8e+03:3.2e+03
chr12	75050000	75100000	Hif1a:50Kb:1.3e-05:7.4e-07:1.8e+03:3.2e+03
chr12	75100000	75150000	1700086L19Rik:-250Kb:0.006:0.00054:6.1e+02:1.6e+03
chr12	75100000	75150000	Dbpht2:-250Kb:0.006:0.00054:6.1e+02:1.6e+03
chr12	75150000	75200000	1700086L19Rik:-200Kb:4.2e-06:1.3e-07:7.1e+02:2.3e+03
chr12	75150000	75200000	Dbpht2:-200Kb:4.2e-06:1.3e-07:7.1e+02:2.3e+03
chr12	75400000	75450000	Kcnh5:-850Kb:0.0063:0.00037:2.7e+02:1.1e+03
chr12	75450000	75500000	Kcnh5:-800Kb:0.0063:0.00028:2.8e+02:1.1e+03
chr12	79150000	79200000	Gphn:-150Kb:0.00058:1.5e-05:7.7e+02:1.9e+03
chr12	79950000	80000000	Pigh:-200Kb:0.00099:5.4e-05:6.4e+02:1.7e+03
chr12	80000000	80050000	Pigh:-150Kb:0.00058:1.6e-05:7.7e+02:1.9e+03
chr12	80150000	80200000	Atp6v1d:200Kb:0.00029:8.1e-06:6.4e+02:1.7e+03
chr12	80150000	80200000	Eif2s1:200Kb:0.00029:8.1e-06:6.4e+02:1.7e+03
chr12	80150000	80200000	Plek2:150Kb:0.00014:3.8e-06:7.7e+02:1.9e+03
chr12	84150000	84200000	Dpf3:-650Kb:0.0067:0.00036:2.5e+02:1.5e+03
chr12	84200000	84250000	Dcaf4:-650Kb:0.00047:1.3e-05:92:1.7e+03
chr12	84200000	84250000	Dpf3:-600Kb:7.5e-06:2e-07:2.7e+02:2.2e+03
chr12	85250000	85300000	Dnalc1:-200Kb:0.0076:0.0002:8.5e+02:1.9e+03
chr12	85250000	85300000	Pnma1:-200Kb:0.0076:0.0002:8.5e+02:1.9e+03
chr12	86450000	86500000	Acyp1:-150Kb:0.00032:1.7e-05:1e+03:2.3e+03
chr12	86450000	86500000	Mlh3:-150Kb:0.00032:1.7e-05:1e+03:2.3e+03
chr12	86450000	86500000	Zc2hc1c:-150Kb:0.00032:1.7e-05:1e+03:2.3e+03
chr12	86500000	86550000	Acyp1:-100Kb:0.00017:4.5e-06:1.4e+03:2.7e+03
chr12	86500000	86550000	Mlh3:-100Kb:0.00017:4.5e-06:1.4e+03:2.7e+03
chr12	86500000	86550000	Zc2hc1c:-100Kb:0.00017:4.5e-06:1.4e+03:2.7e+03
chr12	86600000	86650000	Dlst:150Kb:0.00083:2.2e-05:1e+03:2.3e+03
chr12	86600000	86650000	Pgf:100Kb:0.0002:5.3e-06:1.4e+03:2.7e+03
chr12	86600000	86650000	Rps6kl1:150Kb:0.00083:2.2e-05:1e+03:2.3e+03
chr12	86700000	86750000	Fos:-100Kb:1.4e-05:3.8e-07:1.4e+03:2.9e+03
chr12	86800000	86850000	Tmed10:100Kb:8.2e-06:2.1e-07:1.4e+03:2.9e+03
chr12	87400000	87450000	0610007P14Rik:250Kb:0.0031:7.6e-05:6.6e+02:1.9e+03
chr12	87400000	87450000	Ttll5:250Kb:0.0031:7.6e-05:6.6e+02:1.9e+03
chr12	87450000	87500000	Esrrb:-250Kb:0.0024:6.2e-05:6.6e+02:1.9e+03
chr12	88050000	88100000	Zdhhc22:-250Kb:0.0097:0.0005:6.6e+02:1.9e+03
chr12	88100000	88150000	2310044G17Rik:-150Kb:0:0:1e+03:4.3e+03
chr12	88100000	88150000	Irf2bpl:-100Kb:1.3e-05:3.2e-07:1.4e+03:3.2e+03
chr12	88100000	88150000	Zdhhc22:-200Kb:4.4e-05:1.1e-06:8e+02:2.6e+03
chr12	88300000	88350000	Angel1:250Kb:0.0015:4.1e-05:6.6e+02:1.9e+03
chr12	88300000	88350000	Gm6772:250Kb:0.0015:4.1e-05:6.6e+02:1.9e+03
chr12	89050000	89100000	Gm5662:-450Kb:3.1e-07:1.7e-08:4.8e+02:6.2e+03
chr12	89050000	89100000	Gm7104:-450Kb:3.1e-07:1.7e-08:4.8e+02:6.2e+03
chr12	89100000	89150000	Gm5662:-400Kb:0:0:5.9e+02:1.5e+04
chr12	89100000	89150000	Gm7104:-400Kb:0:0:5.9e+02:1.5e+04
chr12	89200000	89250000	Oog1:300Kb:0.0011:2.7e-05:4.9e+02:4.7e+03
chr12	89250000	89300000	Gm21319:-50Kb:0.0012:6.1e-05:1.4e+03:5.3e+03
chr12	89350000	89400000	Gm21319:50Kb:0:0:1.4e+03:2.2e+04
chr12	89500000	89550000	Gm16381:450Kb:7.1e-07:1.8e-08:4.8e+02:6.2e+03
chr12	89500000	89550000	Gm1995:450Kb:7.1e-07:1.8e-08:4.8e+02:6.2e+03
chr12	89500000	89550000	Gm2016:400Kb:0:0:5.9e+02:1.5e+04
chr12	89500000	89550000	Gm2022:400Kb:0:0:5.9e+02:1.5e+04
chr12	92600000	92650000	Ston2:-400Kb:0.0033:8.8e-05:2e+02:1.7e+03
chr12	92850000	92900000	Ston2:-150Kb:0.0038:0.00021:5.9e+02:2e+03
chr12	93000000	93050000	Cep128:400Kb:0.0037:9.3e-05:2e+02:1.7e+03
chr12	93000000	93050000	Tshr:400Kb:0.0037:9.3e-05:2e+02:1.7e+03
chr12	99850000	99900000	Gpr65:350Kb:0.0076:0.00021:5.6e+02:1.4e+03
chr12	100100000	100150000	Ttc8:-50Kb:0.0071:0.00018:2.1e+03:3.1e+03
chr12	100150000	100200000	Eml5:50Kb:0.0026:0.00014:2.1e+03:3.1e+03
chr12	100200000	100250000	Eml5:100Kb:5.6e-05:1.5e-06:1.3e+03:2.6e+03
chr12	100300000	100350000	Efcab11:-800Kb:0.0043:0.00011:3.2e+02:1.5e+03
chr12	100300000	100350000	Tdp1:-800Kb:0.0043:0.00011:3.2e+02:1.5e+03
chr12	100350000	100400000	4930474N09Rik:-50Kb:0.0046:0.00013:2.1e+03:3.2e+03
chr12	101450000	101500000	Gm10432:-50Kb:9.5e-08:2.5e-09:2e+03:3.6e+03
chr12	101550000	101600000	Calm1:150Kb:8.8e-08:2.5e-09:1.1e+03:2.7e+03
chr12	101550000	101600000	Gm10432:50Kb:0.0015:8e-05:2e+03:3e+03
chr12	101550000	101600000	Gm10433:150Kb:8.8e-08:2.5e-09:1.1e+03:2.7e+03
chr12	101600000	101650000	Calm1:200Kb:0.00084:7.3e-05:9.2e+02:2e+03
chr12	101600000	101650000	Gm10433:200Kb:0.00084:7.3e-05:9.2e+02:2e+03
chr12	101650000	101700000	Calm1:250Kb:0.0013:0.00015:8.1e+02:1.8e+03
chr12	101650000	101700000	Gm10433:250Kb:0.0013:0.00015:8.1e+02:1.8e+03
chr12	101700000	101750000	Calm1:300Kb:0.00015:8.6e-06:7.3e+02:1.9e+03
chr12	101700000	101750000	Gm10433:300Kb:0.00015:8.6e-06:7.3e+02:1.9e+03
chr12	102200000	102250000	Ccdc88c:-50Kb:0.0018:9.6e-05:2e+03:3.1e+03
chr12	102200000	102250000	Mir1190:-50Kb:0.0018:9.6e-05:2e+03:3.1e+03
chr12	102250000	102300000	D130020L05Rik:-50Kb:0.0012:3.3e-05:6.2e+02:1.8e+03
chr12	102250000	102300000	Smek1:-50Kb:0.0012:3.3e-05:6.2e+02:1.8e+03
chr12	102300000	102350000	Ccdc88c:50Kb:0.0013:3.4e-05:6.2e+02:1.8e+03
chr12	102300000	102350000	Mir1190:50Kb:0.0013:3.4e-05:6.2e+02:1.8e+03
chr12	102400000	102450000	Catsperb:-200Kb:0.0051:0.00013:5.1e+02:1.6e+03
chr12	103200000	103250000	Lgmn:-450Kb:0.0025:6.4e-05:2.4e+02:1.5e+03
chr12	103550000	103600000	Cpsf2:350Kb:0.00018:5.3e-06:3.3e+02:1.9e+03
chr12	103600000	103650000	Cpsf2:400Kb:0.00022:1.3e-05:2.9e+02:1.8e+03
chr12	103650000	103700000	Cpsf2:450Kb:0.0025:0.00023:2.4e+02:1.5e+03
chr12	103950000	104000000	Chga:200Kb:0.0061:0.00016:7.8e+02:1.9e+03
chr12	104950000	105000000	Serpina1d:-50Kb:0:0:2.9e+03:1.3e+04
chr12	104950000	105000000	Serpina1e:-200Kb:1.2e-08:9.4e-10:12:7e+03
chr12	105000000	105050000	Serpina1a:-100Kb:6.3e-07:3.3e-08:1.5e+03:7.8e+03
chr12	105000000	105050000	Serpina1b:50Kb:0:0:2.9e+03:1.3e+04
chr12	105000000	105050000	Serpina1c:-100Kb:6.3e-07:3.3e-08:1.5e+03:7.8e+03
chr12	105000000	105050000	Serpina1e:-150Kb:0:0:14:1.1e+04
chr12	105050000	105100000	Serpina1a:-50Kb:2.8e-07:7.4e-09:2.9e+03:9.4e+03
chr12	105050000	105100000	Serpina1c:-50Kb:2.8e-07:7.4e-09:2.9e+03:9.4e+03
chr12	105050000	105100000	Serpina1d:50Kb:9.6e-08:7.6e-09:2.9e+03:9.4e+03
chr12	105050000	105100000	Serpina1e:-100Kb:0:0:17:2.4e+04
chr12	105100000	105150000	Serpina1d:100Kb:3.2e-07:3.4e-08:1.5e+03:7.8e+03
chr12	105100000	105150000	Serpina1e:-50Kb:0.0043:0.00046:25:3.9e+03
chr12	105150000	105200000	Serpina1a:50Kb:0.0057:0.00045:25:3.9e+03
chr12	105150000	105200000	Serpina1b:200Kb:1.9e-08:9.7e-10:12:7e+03
chr12	105150000	105200000	Serpina1c:50Kb:0.0057:0.00045:25:3.9e+03
chr12	105150000	105200000	Serpina1d:150Kb:0:0:14:1.1e+04
chr12	106150000	106200000	Glrx5:-100Kb:0.0026:0.00015:1.2e+03:2.2e+03
chr12	106150000	106200000	Mir3069:-100Kb:0.0026:0.00015:1.2e+03:2.2e+03
chr12	106150000	106200000	Scarna13:-100Kb:0.0026:0.00015:1.2e+03:2.2e+03
chr12	106150000	106200000	Snhg10:-100Kb:0.0026:0.00015:1.2e+03:2.2e+03
chr12	106200000	106250000	D430019H16Rik:-450Kb:0.0092:0.002:4.3e+02:1.2e+03
chr12	106250000	106300000	Bdkrb1:-550Kb:0.0037:0.00014:3.7e+02:1.3e+03
chr12	106250000	106300000	Bdkrb2:-550Kb:0.0037:0.00014:3.7e+02:1.3e+03
chr12	106250000	106300000	D430019H16Rik:-400Kb:1e-07:3.2e-09:4.7e+02:2e+03
chr12	106300000	106350000	D430019H16Rik:-350Kb:1.9e-07:1.2e-08:5.1e+02:2e+03
chr12	106300000	106350000	Gm2721:-300Kb:0.0022:5.7e-05:5.7e+02:1.6e+03
chr12	106350000	106400000	D430019H16Rik:-300Kb:0.0021:0.00025:5.7e+02:1.5e+03
chr12	106400000	106450000	D430019H16Rik:-250Kb:0.0062:0.0011:6.4e+02:1.5e+03
chr12	106650000	106700000	Glrx5:400Kb:2.4e-07:6.8e-09:4.7e+02:2e+03
chr12	106650000	106700000	Mir3069:400Kb:2.4e-07:6.8e-09:4.7e+02:2e+03
chr12	106650000	106700000	Scarna13:400Kb:2.4e-07:6.8e-09:4.7e+02:2e+03
chr12	106650000	106700000	Snhg10:400Kb:2.4e-07:6.8e-09:4.7e+02:2e+03
chr12	106650000	106700000	Tcl1b1:300Kb:0.0082:0.00021:5.7e+02:1.5e+03
chr12	106650000	106700000	Tcl1b2:300Kb:0.0082:0.00021:5.7e+02:1.5e+03
chr12	106700000	106750000	Bdkrb1:-100Kb:0.0037:0.0002:1.2e+03:2.1e+03
chr12	106700000	106750000	Bdkrb2:-100Kb:0.0037:0.0002:1.2e+03:2.1e+03
chr12	106700000	106750000	D430019H16Rik:50Kb:1.3e-05:1.2e-06:1.9e+03:3.2e+03
chr12	106800000	106850000	Glrx5:550Kb:0.0026:0.00023:3.7e+02:1.3e+03
chr12	106800000	106850000	Mir3069:550Kb:0.0026:0.00023:3.7e+02:1.3e+03
chr12	106800000	106850000	Scarna13:550Kb:0.0026:0.00023:3.7e+02:1.3e+03
chr12	106800000	106850000	Snhg10:550Kb:0.0026:0.00023:3.7e+02:1.3e+03
chr12	106850000	106900000	D430019H16Rik:200Kb:0.0045:0.00068:7.5e+02:1.6e+03
chr12	109400000	109450000	Ccdc85c:-100Kb:2e-09:5.4e-11:2.3e+02:2.3e+03
chr12	109400000	109450000	Cyp46a1:-150Kb:0.0054:0.00028:1.8e+02:1.3e+03
chr12	109400000	109450000	Evl:-350Kb:0.00081:2.2e-05:1.2e+02:1.5e+03
chr12	109400000	109450000	Gm16596:-350Kb:0.00081:2.2e-05:1.2e+02:1.5e+03
chr12	109400000	109450000	Hhipl1:-100Kb:2e-09:5.4e-11:2.3e+02:2.3e+03
chr12	109450000	109500000	Ccdc85c:-50Kb:0.0021:0.00011:2.4e+03:3.6e+03
chr12	109450000	109500000	Ccnk:50Kb:4.1e-07:2.4e-08:3.3e+02:2e+03
chr12	109450000	109500000	Hhipl1:-50Kb:0.0021:0.00011:2.4e+03:3.6e+03
chr12	109450000	109500000	Setd3:50Kb:4.1e-07:2.4e-08:3.3e+02:2e+03
chr12	109500000	109550000	Ccnk:100Kb:1.1e-09:3.2e-11:2.3e+02:2.3e+03
chr12	109500000	109550000	Setd3:100Kb:1.1e-09:3.2e-11:2.3e+02:2.3e+03
chr12	109550000	109600000	Ccnk:150Kb:0.0017:0.00025:1.8e+02:1.3e+03
chr12	109550000	109600000	Setd3:150Kb:0.0017:0.00025:1.8e+02:1.3e+03
chr12	109700000	109750000	Ccnk:300Kb:5.1e-06:4.6e-07:1.3e+02:1.7e+03
chr12	109700000	109750000	Cyp46a1:150Kb:7.5e-07:2e-08:9e+02:2.6e+03
chr12	109700000	109750000	Setd3:300Kb:5.1e-06:4.6e-07:1.3e+02:1.7e+03
chr12	109750000	109800000	Ccnk:350Kb:3.4e-05:4e-06:1.2e+02:1.5e+03
chr12	109750000	109800000	Setd3:350Kb:3.4e-05:4e-06:1.2e+02:1.5e+03
chr12	110150000	110200000	Dlk1:-500Kb:0.0063:0.00052:4.9e+02:1.6e+03
chr12	110150000	110200000	Meg3:-600Kb:0.0043:0.00022:4.3e+02:1.6e+03
chr12	110650000	110700000	6430411K18Rik:-150Kb:0.0082:0.00022:1.1e+03:2.3e+03
chr12	110650000	110700000	Meg3:-100Kb:1.2e-05:3e-07:1.4e+03:3e+03
chr12	110650000	110700000	Mir127:-150Kb:0.0082:0.00022:1.1e+03:2.3e+03
chr12	110650000	110700000	Mir136:-150Kb:0.0082:0.00022:1.1e+03:2.3e+03
chr12	110650000	110700000	Mir3070a:-150Kb:0.0082:0.00022:1.1e+03:2.3e+03
chr12	110650000	110700000	Mir3070b:-150Kb:0.0082:0.00022:1.1e+03:2.3e+03
chr12	110650000	110700000	Mir3071:-150Kb:0.0082:0.00022:1.1e+03:2.3e+03
chr12	110650000	110700000	Mir337:-150Kb:0.0082:0.00022:1.1e+03:2.3e+03
chr12	110650000	110700000	Mir341:-150Kb:0.0082:0.00022:1.1e+03:2.3e+03
chr12	110650000	110700000	Mir431:-150Kb:0.0082:0.00022:1.1e+03:2.3e+03
chr12	110650000	110700000	Mir432:-150Kb:0.0082:0.00022:1.1e+03:2.3e+03
chr12	110650000	110700000	Mir433:-150Kb:0.0082:0.00022:1.1e+03:2.3e+03
chr12	110650000	110700000	Mir434:-150Kb:0.0082:0.00022:1.1e+03:2.3e+03
chr12	110650000	110700000	Mir493:-150Kb:0.0082:0.00022:1.1e+03:2.3e+03
chr12	110650000	110700000	Mir540:-150Kb:0.0082:0.00022:1.1e+03:2.3e+03
chr12	110650000	110700000	Mir665:-150Kb:0.0082:0.00022:1.1e+03:2.3e+03
chr12	110650000	110700000	Mir673:-150Kb:0.0082:0.00022:1.1e+03:2.3e+03
chr12	110650000	110700000	Mir770:-150Kb:0.0082:0.00022:1.1e+03:2.3e+03
chr12	110650000	110700000	Rian:-150Kb:0.0082:0.00022:1.1e+03:2.3e+03
chr12	110650000	110700000	Rtl1:-150Kb:0.0082:0.00022:1.1e+03:2.3e+03
chr12	110750000	110800000	Dlk1:100Kb:7.2e-06:2e-07:1.4e+03:3e+03
chr12	110800000	110850000	Dlk1:150Kb:0.0029:0.00016:1.1e+03:2.3e+03
chr12	111650000	111700000	1700001K19Rik:-250Kb:0.00091:5e-05:7.6e+02:1.8e+03
chr12	111650000	111700000	B930059L03Rik:-150Kb:2.1e-06:5.5e-08:1.1e+03:2.5e+03
chr12	111650000	111700000	Dync1h1:-150Kb:2.1e-06:5.5e-08:1.1e+03:2.5e+03
chr12	111650000	111700000	Hsp90aa1:-250Kb:0.00091:5e-05:7.6e+02:1.8e+03
chr12	111700000	111750000	1700001K19Rik:-200Kb:0.008:0.00089:8.7e+02:1.7e+03
chr12	111700000	111750000	Hsp90aa1:-200Kb:0.008:0.00089:8.7e+02:1.7e+03
chr12	111700000	111750000	Stk30:-350Kb:0.0051:0.00044:6.1e+02:1.5e+03
chr12	111700000	111750000	Zfp839:-350Kb:0.0051:0.00044:6.1e+02:1.5e+03
chr12	111800000	111850000	Ppp2r5c:150Kb:8.2e-06:2.3e-07:1.1e+03:2.5e+03
chr12	111850000	111900000	1700001K19Rik:-50Kb:1.4e-12:3.9e-14:2.1e+03:4.1e+03
chr12	111850000	111900000	Hsp90aa1:-50Kb:1.4e-12:3.9e-14:2.1e+03:4.1e+03
chr12	111850000	111900000	Stk30:-200Kb:1.6e-06:4.6e-08:8.7e+02:2.3e+03
chr12	111850000	111900000	Zfp839:-200Kb:1.6e-06:4.6e-08:8.7e+02:2.3e+03
chr12	111900000	111950000	Ppp2r5c:250Kb:0.0032:0.00018:7.6e+02:1.8e+03
chr12	111900000	111950000	Stk30:-150Kb:0.0051:0.00033:1.1e+03:1.9e+03
chr12	111900000	111950000	Zfp839:-150Kb:0.0051:0.00033:1.1e+03:1.9e+03
chr12	112050000	112100000	1700001K19Rik:150Kb:0.0049:0.00041:1.1e+03:1.9e+03
chr12	112050000	112100000	Hsp90aa1:150Kb:0.0049:0.00041:1.1e+03:1.9e+03
chr12	112300000	112350000	Amn:-200Kb:7.9e-05:2.1e-06:1e+03:2.3e+03
chr12	113350000	113400000	A530016L24Rik:-350Kb:5.8e-05:1.5e-06:6.9e+02:2.9e+03
chr12	113350000	113400000	A730018C14Rik:-300Kb:0.0012:3.1e-05:7.7e+02:2.6e+03
chr12	113350000	113400000	B020018J22Rik:-300Kb:0.0012:3.1e-05:7.7e+02:2.6e+03
chr12	113350000	113400000	Tmem179:-350Kb:5.8e-05:1.5e-06:6.9e+02:2.9e+03
chr12	113600000	113650000	Kif26a:250Kb:0.0079:0.0009:8.7e+02:2.2e+03
chr12	113600000	113650000	Mir203:250Kb:0.0079:0.0009:8.7e+02:2.2e+03
chr12	113650000	113700000	Kif26a:300Kb:0.00011:9.7e-06:7.7e+02:2.6e+03
chr12	113650000	113700000	Mir203:300Kb:0.00011:9.7e-06:7.7e+02:2.6e+03
chr12	113700000	113750000	Kif26a:350Kb:6.8e-06:3.2e-07:6.9e+02:2.9e+03
chr12	113700000	113750000	Mir203:350Kb:6.8e-06:3.2e-07:6.9e+02:2.9e+03
chr12	113750000	113800000	Kif26a:400Kb:6.8e-06:3.8e-07:6.3e+02:2.8e+03
chr12	113750000	113800000	Mir203:400Kb:6.8e-06:3.8e-07:6.3e+02:2.8e+03
chr12	117850000	117900000	Gm5441:-700Kb:8.2e-06:2.7e-07:2.9e+02:1.8e+03
chr12	117900000	117950000	Gm5441:-650Kb:0.0066:0.0013:3.1e+02:1.2e+03
chr12	118050000	118100000	Gm5441:-500Kb:0.0056:0.00094:4.1e+02:1.4e+03
chr12	118150000	118200000	Gm5441:-400Kb:0.0024:0.00032:5.2e+02:1.6e+03
chr12	118250000	118300000	Gm5441:-300Kb:0.0021:0.00021:7e+02:1.8e+03
chr12	118400000	118450000	Gm5441:-150Kb:0.0004:2.6e-05:9.8e+02:2.2e+03
chr12	119050000	119100000	Sp8:-1000Kb:0.0091:0.00055:2e+02:1.1e+03
chr12	119200000	119250000	Sp8:-850Kb:0.0018:5.4e-05:2.3e+02:1.3e+03
chr12	119850000	119900000	D230030E09Rik:100Kb:0.00043:1.2e-05:1e+03:2.1e+03
chr12	120500000	120550000	Macc1:-150Kb:2.1e-05:6.7e-07:1.7e+03:3.4e+03
chr13	3150000	3200000	Speer6-ps1:50Kb:0.005:0.00028:1.1e+03:1.9e+03
chr13	3350000	3400000	Asb13:-250Kb:0.00055:1.6e-05:1.1e+02:1.1e+03
chr13	3350000	3400000	BC016423:-250Kb:0.00055:1.6e-05:1.1e+02:1.1e+03
chr13	3350000	3400000	Speer6-ps1:250Kb:0:0:3.3e+02:2.1e+03
chr13	3400000	3450000	Asb13:-200Kb:0.0038:0.00022:1.4e+02:9.9e+02
chr13	3400000	3450000	BC016423:-200Kb:0.0038:0.00022:1.4e+02:9.9e+02
chr13	3500000	3550000	1700024F13Rik:50Kb:0.0077:0.0004:1.1e+03:1.9e+03
chr13	3500000	3550000	2810429I04Rik:50Kb:0.0077:0.0004:1.1e+03:1.9e+03
chr13	3550000	3600000	1700024F13Rik:100Kb:5.5e-05:1.4e-06:6.7e+02:1.8e+03
chr13	3550000	3600000	2810429I04Rik:100Kb:5.5e-05:1.4e-06:6.7e+02:1.8e+03
chr13	6450000	6500000	1700016G22Rik:600Kb:0.00089:2.4e-05:5.4e+02:1.6e+03
chr13	6450000	6500000	Klf6:600Kb:0.00089:2.4e-05:5.4e+02:1.6e+03
chr13	8250000	8300000	Adarb2:50Kb:0.00023:6e-06:1e+03:2.1e+03
chr13	8800000	8850000	Idi1:-50Kb:0.00098:2.7e-05:4.1e+02:1.3e+03
chr13	8800000	8850000	Wdr37:-50Kb:0.00098:2.7e-05:4.1e+02:1.3e+03
chr13	10300000	10350000	Chrm3:-50Kb:0.0062:0.00034:8.9e+02:1.8e+03
chr13	10700000	10750000	Chrm3:350Kb:0.0062:0.00032:4.5e+02:1.3e+03
chr13	12700000	12750000	Gpr137b:-750Kb:0:0:18:1.3e+04
chr13	12850000	12900000	Prl2c2:-200Kb:0:0:5.8e+02:1.4e+04
chr13	13050000	13100000	Prl2c3:200Kb:0:0:5.8e+02:1.4e+04
chr13	13050000	13100000	Prl2c4:200Kb:0:0:5.8e+02:1.4e+04
chr13	13100000	13150000	Prl2c5:-150Kb:2.1e-05:5.4e-07:6.3e+02:6.3e+03
chr13	13400000	13450000	Ero1lb:750Kb:2.2e-10:5.5e-12:18:7.8e+03
chr13	13400000	13450000	Gpr137b-ps:700Kb:0:0:20:2.2e+04
chr13	13450000	13500000	Gpr137b-ps:750Kb:0:0:18:1.3e+04
chr13	15650000	15700000	Gli3:100Kb:0.00039:1e-05:7.6e+02:1.6e+03
chr13	16850000	16900000	Inhba:750Kb:3.6e-05:9.8e-07:3.1e+02:1.2e+03
chr13	17900000	17950000	Cdk13:50Kb:1.7e-05:4.6e-07:1.6e+03:2.6e+03
chr13	23500000	23550000	Btn1a1:-50Kb:0:0:0:3.4e+03
chr13	23500000	23550000	Btn2a2:-50Kb:0:0:0:3.4e+03
chr13	23500000	23550000	Hist1h1d:-100Kb:0:0:0:4.7e+03
chr13	23500000	23550000	Hist1h2ad:-150Kb:0.0019:0.00015:0:1.4e+03
chr13	23500000	23550000	Hist1h2ae:-150Kb:0.0019:0.00015:0:1.4e+03
chr13	23500000	23550000	Hist1h2af:-100Kb:0:0:0:4.7e+03
chr13	23500000	23550000	Hist1h2bf:-150Kb:0.0019:0.00015:0:1.4e+03
chr13	23500000	23550000	Hist1h2bg:-150Kb:0.0019:0.00015:0:1.4e+03
chr13	23500000	23550000	Hist1h2bh:-100Kb:0:0:0:4.7e+03
chr13	23500000	23550000	Hist1h3d:-150Kb:0.0019:0.00015:0:1.4e+03
chr13	23500000	23550000	Hist1h3e:-150Kb:0.0019:0.00015:0:1.4e+03
chr13	23500000	23550000	Hist1h3f:-100Kb:0:0:0:4.7e+03
chr13	23500000	23550000	Hist1h3g:-100Kb:0:0:0:4.7e+03
chr13	23500000	23550000	Hist1h4d:-150Kb:0.0019:0.00015:0:1.4e+03
chr13	23500000	23550000	Hist1h4f:-100Kb:0:0:0:4.7e+03
chr13	23500000	23550000	Hist1h4h:-100Kb:0:0:0:4.7e+03
chr13	23550000	23600000	Abt1:50Kb:0:0:0:3.4e+03
chr13	23550000	23600000	C230035I16Rik:50Kb:0:0:0:3.4e+03
chr13	23550000	23600000	Hist1h1d:-50Kb:1.5e-07:1.3e-08:0:2.1e+03
chr13	23550000	23600000	Hist1h2af:-50Kb:1.5e-07:1.3e-08:0:2.1e+03
chr13	23550000	23600000	Hist1h2bh:-50Kb:1.5e-07:1.3e-08:0:2.1e+03
chr13	23550000	23600000	Hist1h3f:-50Kb:1.5e-07:1.3e-08:0:2.1e+03
chr13	23550000	23600000	Hist1h3g:-50Kb:1.5e-07:1.3e-08:0:2.1e+03
chr13	23550000	23600000	Hist1h4f:-50Kb:1.5e-07:1.3e-08:0:2.1e+03
chr13	23550000	23600000	Hist1h4h:-50Kb:1.5e-07:1.3e-08:0:2.1e+03
chr13	23600000	23650000	Abt1:100Kb:0:0:0:4.7e+03
chr13	23600000	23650000	Btn1a1:50Kb:2.5e-07:1.3e-08:0:2.1e+03
chr13	23600000	23650000	Btn2a2:50Kb:2.5e-07:1.3e-08:0:2.1e+03
chr13	23600000	23650000	C230035I16Rik:100Kb:0:0:0:4.7e+03
chr13	23600000	23650000	Hist1h2ad:-50Kb:8.8e-14:4.8e-15:0:3e+03
chr13	23600000	23650000	Hist1h2ae:-50Kb:8.8e-14:4.8e-15:0:3e+03
chr13	23600000	23650000	Hist1h2bf:-50Kb:8.8e-14:4.8e-15:0:3e+03
chr13	23600000	23650000	Hist1h2bg:-50Kb:8.8e-14:4.8e-15:0:3e+03
chr13	23600000	23650000	Hist1h3d:-50Kb:8.8e-14:4.8e-15:0:3e+03
chr13	23600000	23650000	Hist1h3e:-50Kb:8.8e-14:4.8e-15:0:3e+03
chr13	23600000	23650000	Hist1h4d:-50Kb:8.8e-14:4.8e-15:0:3e+03
chr13	23650000	23700000	Abt1:150Kb:0.0018:0.00015:0:1.4e+03
chr13	23650000	23700000	C230035I16Rik:150Kb:0.0018:0.00015:0:1.4e+03
chr13	23650000	23700000	Hist1h1d:50Kb:5.9e-14:3.3e-15:0:3e+03
chr13	23650000	23700000	Hist1h1e:-50Kb:0:0:0:3.3e+03
chr13	23650000	23700000	Hist1h2af:50Kb:5.9e-14:3.3e-15:0:3e+03
chr13	23650000	23700000	Hist1h2be:-50Kb:0:0:0:3.3e+03
chr13	23650000	23700000	Hist1h2bh:50Kb:5.9e-14:3.3e-15:0:3e+03
chr13	23650000	23700000	Hist1h3f:50Kb:5.9e-14:3.3e-15:0:3e+03
chr13	23650000	23700000	Hist1h3g:50Kb:5.9e-14:3.3e-15:0:3e+03
chr13	23650000	23700000	Hist1h4f:50Kb:5.9e-14:3.3e-15:0:3e+03
chr13	23650000	23700000	Hist1h4h:50Kb:5.9e-14:3.3e-15:0:3e+03
chr13	23700000	23750000	Hist1h2ad:50Kb:0:0:0:3.3e+03
chr13	23700000	23750000	Hist1h2ae:50Kb:0:0:0:3.3e+03
chr13	23700000	23750000	Hist1h2bf:50Kb:0:0:0:3.3e+03
chr13	23700000	23750000	Hist1h2bg:50Kb:0:0:0:3.3e+03
chr13	23700000	23750000	Hist1h3d:50Kb:0:0:0:3.3e+03
chr13	23700000	23750000	Hist1h3e:50Kb:0:0:0:3.3e+03
chr13	23700000	23750000	Hist1h4d:50Kb:0:0:0:3.3e+03
chr13	23750000	23800000	Hist1h1e:50Kb:0.0067:0.00036:1.6e+03:2.9e+03
chr13	23750000	23800000	Hist1h2be:50Kb:0.0067:0.00036:1.6e+03:2.9e+03
chr13	24600000	24650000	Gm11346:-50Kb:0.00051:1.3e-05:1.7e+03:3.1e+03
chr13	25200000	25250000	Dcdc2a:100Kb:0.001:2.6e-05:9.8e+02:2.2e+03
chr13	25200000	25250000	Mrs2:100Kb:0.001:2.6e-05:9.8e+02:2.2e+03
chr13	26100000	26150000	Gm11351:50Kb:1.3e-07:3.5e-09:1.7e+03:3.4e+03
chr13	27050000	27100000	Prl:-50Kb:2.8e-05:7.9e-07:1.7e+03:3e+03
chr13	27200000	27250000	Prl3b1:-100Kb:1.4e-05:7.3e-07:8.7e+02:2.2e+03
chr13	27200000	27250000	Prl3c1:-50Kb:0.00011:5.7e-06:1.3e+03:2.5e+03
chr13	27250000	27300000	Prl3b1:-50Kb:1.9e-06:5e-08:1.3e+03:2.8e+03
chr13	27250000	27300000	Prl3d2:50Kb:9.2e-05:5e-06:1.3e+03:2.5e+03
chr13	27250000	27300000	Prl3d3:50Kb:9.2e-05:5e-06:1.3e+03:2.5e+03
chr13	27300000	27350000	Prl3c1:50Kb:1.8e-06:4.8e-08:1.3e+03:2.8e+03
chr13	27300000	27350000	Prl3d2:100Kb:2.3e-05:6.1e-07:8.7e+02:2.2e+03
chr13	27300000	27350000	Prl3d3:100Kb:2.3e-05:6.1e-07:8.7e+02:2.2e+03
chr13	28050000	28100000	Prl4a1:-50Kb:6.1e-05:1.5e-06:1.3e+03:2.6e+03
chr13	30250000	30300000	Mboat1:50Kb:0.0028:6.8e-05:1.5e+03:2.7e+03
chr13	30950000	31000000	Foxf2:-750Kb:0.003:0.00017:2.6e+02:9.9e+02
chr13	31150000	31200000	Foxf2:-550Kb:4.5e-10:1.3e-11:3.2e+02:1.7e+03
chr13	33350000	33400000	Serpinb1b:200Kb:0.00063:1.8e-05:4.4e+02:1.7e+03
chr13	33350000	33400000	Serpinb1c:400Kb:2.5e-06:6.7e-08:3.3e+02:1.8e+03
chr13	33350000	33400000	Serpinb9g:-200Kb:8.2e-12:4.5e-13:4.4e+02:2.7e+03
chr13	33400000	33450000	Serpinb9g:-150Kb:0:0:4.9e+02:3.5e+03
chr13	33550000	33600000	Serpinb9f:150Kb:0:0:4.9e+02:3.5e+03
chr13	34250000	34300000	Pxdc1:-450Kb:2.8e-05:1.2e-06:5.7e+02:2.1e+03
chr13	34700000	34750000	Prpf4b:-250Kb:0.00014:3.9e-06:7.7e+02:2.2e+03
chr13	34700000	34750000	Psmg4:450Kb:0.00075:2e-05:5.7e+02:2.1e+03
chr13	34900000	34950000	Pxdc1:200Kb:0.0014:0.00012:8.7e+02:2e+03
chr13	34950000	35000000	Pxdc1:250Kb:2.8e-05:1.7e-06:7.7e+02:2.2e+03
chr13	35700000	35750000	Cdyl:-50Kb:0.0011:2.9e-05:1.1e+03:2.2e+03
chr13	36250000	36300000	Fars2:50Kb:0.0018:4.6e-05:1.3e+03:2.1e+03
chr13	36250000	36300000	Lyrm4:50Kb:0.0018:4.6e-05:1.3e+03:2.1e+03
chr13	36850000	36900000	Nrn1:50Kb:7.8e-05:2.2e-06:1.3e+03:2.3e+03
chr13	37450000	37500000	Ly86:50Kb:1.1e-05:2.8e-07:8.1e+02:2.1e+03
chr13	37550000	37600000	Rreb1:-350Kb:0.0065:0.00018:4.4e+02:1.3e+03
chr13	40900000	40950000	Pak1ip1:-150Kb:1.9e-06:4.9e-08:9.4e+02:2.1e+03
chr13	41350000	41400000	Gm5082:-350Kb:0.0028:8.3e-05:2.8e+02:1.2e+03
chr13	41350000	41400000	Tmem170b:-350Kb:0.0028:8.3e-05:2.8e+02:1.2e+03
chr13	41800000	41850000	Edn1:-550Kb:0.0019:5.1e-05:3.9e+02:1.5e+03
chr13	43250000	43300000	Nol7:-200Kb:0.00062:1.6e-05:9.1e+02:2e+03
chr13	43250000	43300000	Sirt5:-200Kb:0.00062:1.6e-05:9.1e+02:2e+03
chr13	43450000	43500000	Tbc1d7:200Kb:0.00027:8.1e-06:9.1e+02:2e+03
chr13	43600000	43650000	Ranbp9:50Kb:0.0099:0.00025:1.9e+03:2.9e+03
chr13	43600000	43650000	Tbc1d7:350Kb:0.0034:0.00026:6.8e+02:1.6e+03
chr13	43650000	43700000	Gm20751:-150Kb:2.3e-09:5.8e-11:1.1e+03:3e+03
chr13	43800000	43850000	Ccdc90a:150Kb:3.8e-10:1e-11:1.1e+03:3e+03
chr13	43800000	43850000	Tbc1d7:550Kb:0.0034:0.00031:5.3e+02:1.4e+03
chr13	43850000	43900000	Ccdc90a:200Kb:0.0064:0.00034:9.1e+02:1.9e+03
chr13	46400000	46450000	C78339:-350Kb:7.8e-07:2e-08:6.7e+02:2.3e+03
chr13	47350000	47400000	Dek:150Kb:0.0005:1.3e-05:9.8e+02:2.3e+03
chr13	47350000	47400000	Rnf144b:150Kb:0.0005:1.3e-05:9.8e+02:2.3e+03
chr13	47950000	48000000	G630093K05Rik:-50Kb:0.002:5.3e-05:1.4e+03:2.7e+03
chr13	48050000	48100000	G630093K05Rik:50Kb:0.003:0.00016:1.4e+03:2.6e+03
chr13	49800000	49850000	Iars:50Kb:0.00058:1.4e-05:1.1e+03:3.3e+03
chr13	50050000	50100000	Gm8765:-700Kb:0:0:2e+02:5e+03
chr13	50150000	50200000	Gm8765:-600Kb:4.7e-07:4.1e-08:2.2e+02:3e+03
chr13	50200000	50250000	2310081J21Rik:-150Kb:0.0033:0.00017:5.3e+02:2.7e+03
chr13	50200000	50250000	4930518P08Rik:-650Kb:7.1e-06:1.9e-07:2.4e+02:2.8e+03
chr13	50250000	50300000	Gm904:-450Kb:0:0:2.6e+02:5.2e+03
chr13	50350000	50400000	Gm904:-350Kb:1e-05:5.2e-07:3.1e+02:2.9e+03
chr13	50450000	50500000	Gm8765:-300Kb:0.0094:0.0011:3.4e+02:1.9e+03
chr13	50650000	50700000	Gm8765:-100Kb:1e-07:6.1e-09:6.9e+02:3.7e+03
chr13	50700000	50750000	2310081J21Rik:350Kb:0.00032:8.3e-06:3.1e+02:2.9e+03
chr13	50750000	50800000	Mir683-1:100Kb:1.9e-07:4.8e-09:6.9e+02:3.7e+03
chr13	50750000	50800000	Mir683-2:100Kb:1.9e-07:4.8e-09:6.9e+02:3.7e+03
chr13	50800000	50850000	4930518P08Rik:-50Kb:0.00064:3.4e-05:6.2e+02:2.7e+03
chr13	50900000	50950000	Gm906:600Kb:6.4e-06:1.7e-07:2.5e+02:3.3e+03
chr13	51650000	51700000	Cks2:-50Kb:8.9e-08:2.4e-09:1.5e+03:3.2e+03
chr13	51650000	51700000	Secisbp2:-50Kb:8.9e-08:2.4e-09:1.5e+03:3.2e+03
chr13	51700000	51750000	Shc3:50Kb:3.4e-07:8.6e-09:1.5e+03:3.2e+03
chr13	52300000	52350000	Gadd45g:400Kb:0.0029:8.1e-05:6.1e+02:1.6e+03
chr13	52350000	52400000	Diras2:-250Kb:2.4e-07:5.9e-09:7.2e+02:2.3e+03
chr13	52350000	52400000	Gadd45g:450Kb:0.0076:0.00043:5.4e+02:1.5e+03
chr13	53200000	53250000	Gm2762:-250Kb:1.3e-05:3.3e-07:5.9e+02:1.9e+03
chr13	53200000	53250000	Sptlc1:-250Kb:1.3e-05:3.3e-07:5.9e+02:1.9e+03
chr13	59600000	59650000	Etohd2:-250Kb:0.0034:0.00019:2.2e+02:1.2e+03
chr13	59600000	59650000	Isca1:-250Kb:0.0034:0.00019:2.2e+02:1.2e+03
chr13	59650000	59700000	Etohd2:-200Kb:0.0085:0.00069:3e+02:1.2e+03
chr13	59650000	59700000	Isca1:-200Kb:0.0085:0.00069:3e+02:1.2e+03
chr13	59700000	59750000	Etohd2:-150Kb:8.5e-05:2.3e-06:4.4e+02:1.7e+03
chr13	59700000	59750000	Isca1:-150Kb:8.5e-05:2.3e-06:4.4e+02:1.7e+03
chr13	59950000	60000000	Gas1:-300Kb:0.00083:2.4e-05:5.9e+02:1.6e+03
chr13	60550000	60600000	Gas1:300Kb:0.0091:0.00054:5.9e+02:1.4e+03
chr13	60550000	60600000	Zcchc6:650Kb:0.0095:0.00028:3.7e+02:1.3e+03
chr13	61600000	61650000	Cts3:-50Kb:0.0048:0.00012:9.4e+02:4.8e+03
chr13	61650000	61700000	Ctsm:50Kb:0.0044:0.00011:9.4e+02:4.8e+03
chr13	61850000	61900000	Gm3604:-600Kb:0.0015:5.1e-05:4e+02:4.7e+03
chr13	61850000	61900000	Zfp935:-700Kb:9e-08:2.3e-09:3.2e+02:6.8e+03
chr13	61950000	62000000	6720489N17Rik:-750Kb:0.0018:4.5e-05:2.9e+02:4.5e+03
chr13	62100000	62150000	Gm3604:-350Kb:0.0015:8e-05:4.8e+02:4.7e+03
chr13	62100000	62150000	Zfp935:-450Kb:1.2e-07:6.1e-09:4.4e+02:6.7e+03
chr13	62150000	62200000	BC052688:300Kb:0:0:5.1e+02:9.5e+03
chr13	62150000	62200000	Gm5141:-700Kb:2.4e-06:6e-08:3.2e+02:5e+03
chr13	62150000	62200000	Mir713:-700Kb:2.4e-06:6e-08:3.2e+02:5e+03
chr13	62450000	62500000	BC052688:600Kb:0.00037:4.2e-05:4e+02:4.7e+03
chr13	62450000	62500000	Zfp935:-100Kb:0.002:0.00016:7.4e+02:4.7e+03
chr13	62550000	62600000	BC052688:700Kb:2e-08:1.7e-09:3.2e+02:6.8e+03
chr13	62550000	62600000	Gm3604:100Kb:0.0021:0.00016:7.4e+02:4.7e+03
chr13	62600000	62650000	BC052688:750Kb:1.2e-08:6.6e-10:2.9e+02:6.9e+03
chr13	63000000	63050000	Mir23b:-400Kb:0.0032:0.00018:4.7e+02:1.9e+03
chr13	63000000	63050000	Mir24-1:-400Kb:0.0032:0.00018:4.7e+02:1.9e+03
chr13	63000000	63050000	Mir27b:-400Kb:0.0032:0.00018:4.7e+02:1.9e+03
chr13	63000000	63050000	Mir3074-1:-400Kb:0.0032:0.00018:4.7e+02:1.9e+03
chr13	63100000	63150000	Mir23b:-300Kb:0.0014:3.9e-05:5.8e+02:2.2e+03
chr13	63100000	63150000	Mir24-1:-300Kb:0.0014:3.9e-05:5.8e+02:2.2e+03
chr13	63100000	63150000	Mir27b:-300Kb:0.0014:3.9e-05:5.8e+02:2.2e+03
chr13	63100000	63150000	Mir3074-1:-300Kb:0.0014:3.9e-05:5.8e+02:2.2e+03
chr13	64400000	64450000	Cdk20:-100Kb:0.0013:3.4e-05:4.3e+02:1.5e+03
chr13	64400000	64450000	Ctsl:-50Kb:8.5e-15:2.2e-16:7.9e+02:2.9e+03
chr13	64450000	64500000	Aaed1:50Kb:0:0:7.9e+02:2.9e+03
chr13	64500000	64550000	Aaed1:100Kb:0.00019:1.1e-05:4.3e+02:1.5e+03
chr13	64600000	64650000	1190003K10Rik:50Kb:0.0069:0.00019:7.9e+02:1.7e+03
chr13	64800000	64850000	Spata31d1c:-300Kb:0.0083:0.00023:1.6e+02:1.1e+03
chr13	65700000	65750000	Cntnap3:700Kb:0.00038:1e-05:75:1.2e+03
chr13	65700000	65750000	Spata31:700Kb:0.00038:1e-05:75:1.2e+03
chr13	66050000	66100000	2410141K09Rik:-450Kb:0.006:0.00048:62:4.8e+03
chr13	66350000	66400000	2410141K09Rik:-150Kb:0.0034:0.00018:9.8e+02:6.1e+03
chr13	66750000	66800000	2410141K09Rik:250Kb:3e-05:8e-07:4.9e+02:7.4e+03
chr13	67250000	67300000	Zfp456:-200Kb:2.6e-05:6.4e-07:6.7e+02:6.7e+03
chr13	67250000	67300000	Zfp953:-200Kb:2.6e-05:6.4e-07:6.7e+02:6.7e+03
chr13	67450000	67500000	Rsl1:200Kb:1.9e-07:4.8e-09:6.7e+02:6.7e+03
chr13	67450000	67500000	Zfp455:200Kb:1.9e-07:4.8e-09:6.7e+02:6.7e+03
chr13	67500000	67550000	Rsl1:250Kb:0.0077:0.00039:4.9e+02:4e+03
chr13	67500000	67550000	Zfp455:250Kb:0.0077:0.00039:4.9e+02:4e+03
chr13	69600000	69650000	Papd7:-50Kb:3.6e-06:2e-07:1.3e+03:2.4e+03
chr13	69650000	69700000	Nsun2:-100Kb:4.4e-06:1.1e-07:8.3e+02:1.9e+03
chr13	69650000	69700000	Srd5a1:-100Kb:4.4e-06:1.1e-07:8.3e+02:1.9e+03
chr13	69750000	69800000	Papd7:100Kb:3.6e-06:1.7e-07:8.3e+02:1.9e+03
chr13	72150000	72200000	Irx1:50Kb:0.0033:9.5e-05:1.4e+03:2.2e+03
chr13	76000000	76050000	Rhobtb3:-50Kb:5.3e-05:2.9e-06:1.4e+03:2.5e+03
chr13	76050000	76100000	Gpr150:-100Kb:0.0046:0.00024:9.4e+02:1.8e+03
chr13	76050000	76100000	Rfesd:-100Kb:0.0046:0.00024:9.4e+02:1.8e+03
chr13	76050000	76100000	Spata9:-50Kb:3.4e-05:8.3e-07:1.4e+03:2.5e+03
chr13	76100000	76150000	Rhobtb3:50Kb:3.5e-05:9.5e-07:1.4e+03:2.5e+03
chr13	76150000	76200000	Rhobtb3:100Kb:0.0033:0.00027:9.4e+02:1.8e+03
chr13	76300000	76350000	Gpr150:150Kb:0.0046:0.0002:4.9e+02:1.3e+03
chr13	76300000	76350000	Rfesd:150Kb:0.0046:0.0002:4.9e+02:1.3e+03
chr13	77300000	77350000	2210408I21Rik:50Kb:0.0057:0.00015:1e+03:2e+03
chr13	77300000	77350000	Ankrd32:50Kb:0.0057:0.00015:1e+03:2e+03
chr13	77700000	77750000	Fam172a:-100Kb:0.00018:4.8e-06:7.8e+02:2e+03
chr13	78000000	78050000	A830082K12Rik:-300Kb:0.0001:6.3e-06:5.4e+02:1.7e+03
chr13	78000000	78050000	Nr2f1:-300Kb:0.0001:6.3e-06:5.4e+02:1.7e+03
chr13	78100000	78150000	Pou5f2:-50Kb:0.0022:5.3e-05:1e+03:2.1e+03
chr13	78250000	78300000	A830082K12Rik:-50Kb:6.5e-05:2e-06:1e+03:2.2e+03
chr13	78250000	78300000	Nr2f1:-50Kb:6.5e-05:2e-06:1e+03:2.2e+03
chr13	79150000	79200000	A830082K12Rik:850Kb:0.0038:0.00035:2e+02:1.1e+03
chr13	79150000	79200000	Nr2f1:850Kb:0.0038:0.00035:2e+02:1.1e+03
chr13	83800000	83850000	C130071C03Rik:-50Kb:5.6e-06:3.9e-07:2.5e+02:1.6e+03
chr13	83800000	83850000	Mir9-2:-50Kb:5.6e-06:3.9e-07:2.5e+02:1.6e+03
chr13	84100000	84150000	2810049E08Rik:100Kb:0.0035:9.1e-05:1.1e+03:2.1e+03
chr13	84350000	84400000	C130071C03Rik:500Kb:0.0017:0.00024:3.9e+02:1.3e+03
chr13	84350000	84400000	Mir9-2:500Kb:0.0017:0.00024:3.9e+02:1.3e+03
chr13	84400000	84450000	C130071C03Rik:550Kb:0.0066:0.0012:3.7e+02:1.2e+03
chr13	84400000	84450000	Mir9-2:550Kb:0.0066:0.0012:3.7e+02:1.2e+03
chr13	84450000	84500000	C130071C03Rik:600Kb:2.2e-13:7.9e-15:3.5e+02:2.4e+03
chr13	84450000	84500000	Mir9-2:600Kb:2.2e-13:7.9e-15:3.5e+02:2.4e+03
chr13	84750000	84800000	C130071C03Rik:900Kb:0.0079:0.0017:2.7e+02:1.1e+03
chr13	84750000	84800000	Mir9-2:900Kb:0.0079:0.0017:2.7e+02:1.1e+03
chr13	84850000	84900000	C130071C03Rik:1000Kb:0.00038:4e-05:2.6e+02:1.3e+03
chr13	84850000	84900000	Mir9-2:1000Kb:0.00038:4e-05:2.6e+02:1.3e+03
chr13	89700000	89750000	Hapln1:50Kb:1.2e-06:3.3e-08:2e+02:1.4e+03
chr13	90150000	90200000	Vcan:300Kb:0.0038:0.00021:5.8e+02:1.3e+03
chr13	90200000	90250000	Vcan:350Kb:0.0011:2.8e-05:5.7e+02:1.4e+03
chr13	94600000	94650000	Lhfpl2:-200Kb:0.0037:0.0001:7.9e+02:1.7e+03
chr13	98300000	98350000	Enc1:300Kb:0.0077:0.0013:8.4e+02:1.8e+03
chr13	98500000	98550000	Enc1:500Kb:0.00024:1.6e-05:5e+02:1.8e+03
chr13	98550000	98600000	Enc1:550Kb:0.00045:4.8e-05:4.6e+02:1.7e+03
chr13	98650000	98700000	Enc1:650Kb:0.00024:1.7e-05:3.9e+02:1.7e+03
chr13	98700000	98750000	Enc1:700Kb:0.00045:6.1e-05:3.6e+02:1.6e+03
chr13	98700000	98750000	Hexb:750Kb:0.0068:0.00018:3.4e+02:1.5e+03
chr13	101000000	101050000	Naip6:-50Kb:0:0:2.3e+03:1.3e+04
chr13	101000000	101050000	Naip7:-50Kb:0:0:2.3e+03:1.3e+04
chr13	101050000	101100000	Naip5:50Kb:0:0:2.3e+03:1.3e+04
chr13	104900000	104950000	Trappc13:-50Kb:0.0011:2.9e-05:1.5e+03:2.5e+03
chr13	104900000	104950000	Trim23:-50Kb:0.0011:2.9e-05:1.5e+03:2.5e+03
chr13	105900000	105950000	Rgs7bp:100Kb:0.006:0.00031:1e+03:1.8e+03
chr13	106000000	106050000	Rgs7bp:200Kb:0.006:0.00025:6.6e+02:1.5e+03
chr13	107650000	107700000	Dimt1:-50Kb:9.2e-11:2.5e-12:6.3e+02:2.2e+03
chr13	107650000	107700000	Ipo11:-50Kb:9.2e-11:2.5e-12:6.3e+02:2.2e+03
chr13	108100000	108150000	Ercc8:-800Kb:0.006:0.00017:4.2e+02:1.4e+03
chr13	108100000	108150000	Ndufaf2:-800Kb:0.006:0.00017:4.2e+02:1.4e+03
chr13	108250000	108300000	Zswim6:-400Kb:0.0015:4.5e-05:6e+02:1.7e+03
chr13	108450000	108500000	AI197445:200Kb:0.0052:0.0005:8.8e+02:1.8e+03
chr13	108500000	108550000	1700006H21Rik:50Kb:0.00056:1.5e-05:1.8e+03:3e+03
chr13	108500000	108550000	AI197445:250Kb:0.0072:0.00094:7.8e+02:1.6e+03
chr13	108600000	108650000	AI197445:350Kb:0.00023:7.4e-06:6.5e+02:1.8e+03
chr13	108650000	108700000	AI197445:400Kb:0.00044:2.9e-05:6e+02:1.7e+03
chr13	108950000	109000000	Depdc1b:-150Kb:0.00084:2.3e-05:3.7e+02:1.5e+03
chr13	110000000	110050000	Depdc1b:900Kb:0.0046:0.00025:3e+02:1.3e+03
chr13	110850000	110900000	Gapt:-250Kb:2.1e-05:5.5e-07:7.6e+02:2.4e+03
chr13	110850000	110900000	Plk2:-300Kb:0.0031:9.2e-05:6.9e+02:1.9e+03
chr13	118050000	118100000	Emb:50Kb:2e-07:5.1e-09:1.5e+03:2.8e+03
chr13	118950000	119000000	Hcn1:600Kb:0.0027:0.00016:2.9e+02:1.2e+03
chr13	119000000	119050000	Hcn1:650Kb:0.0054:0.00049:2.7e+02:1.1e+03
chr13	119100000	119150000	Hcn1:750Kb:5.4e-05:1.6e-06:2.5e+02:1.4e+03
chr14	8700000	8750000	Flnb:50Kb:0.0003:7.6e-06:1.5e+03:3.2e+03
chr14	9050000	9100000	Fam107a:-50Kb:7e-05:1.9e-06:1.5e+03:3.1e+03
chr14	9100000	9150000	Acox2:50Kb:6.4e-05:1.7e-06:1.5e+03:3.1e+03
chr14	9150000	9200000	Fam107a:50Kb:0.00016:8.3e-06:1.5e+03:3e+03
chr14	10200000	10250000	Gm3833:-500Kb:0.0011:2.8e-05:4.9e+02:1.4e+03
chr14	13200000	13250000	Fezf2:50Kb:0.0018:4.9e-05:1.9e+03:2.9e+03
chr14	16300000	16350000	Lrrc3b:50Kb:0.0015:4e-05:1.6e+03:2.6e+03
chr14	21900000	21950000	Dusp13:-650Kb:0.00024:6.7e-06:4.4e+02:1.7e+03
chr14	21900000	21950000	Samd8:-650Kb:0.00024:6.7e-06:4.4e+02:1.7e+03
chr14	21950000	22000000	Dupd1:-550Kb:8.9e-06:2.3e-07:4.9e+02:1.9e+03
chr14	21950000	22000000	Dusp13:-600Kb:0.0057:0.00032:4.6e+02:1.5e+03
chr14	21950000	22000000	Samd8:-600Kb:0.0057:0.00032:4.6e+02:1.5e+03
chr14	23550000	23600000	1700112E06Rik:750Kb:0.001:5.7e-05:4.9e+02:1.6e+03
chr14	23550000	23600000	Zfp503:750Kb:0.001:5.7e-05:4.9e+02:1.6e+03
chr14	23600000	23650000	1700112E06Rik:800Kb:0.001:3.3e-05:4.8e+02:1.6e+03
chr14	23600000	23650000	Zfp503:800Kb:0.001:3.3e-05:4.8e+02:1.6e+03
chr14	27400000	27450000	Arf4:-50Kb:0.0051:0.00013:1.7e+03:3.1e+03
chr14	27400000	27450000	Pde12:-50Kb:0.0051:0.00013:1.7e+03:3.1e+03
chr14	28000000	28050000	Arhgef3:-50Kb:0.0036:0.00018:1.7e+03:2.6e+03
chr14	28000000	28050000	D14Abb1e:-200Kb:5.1e-08:1.3e-09:7e+02:2e+03
chr14	28100000	28150000	Arhgef3:50Kb:0.0036:0.0001:1.7e+03:2.7e+03
chr14	28550000	28600000	Ccdc66:250Kb:0.0078:0.0002:4.1e+02:1.2e+03
chr14	28600000	28650000	Wnt5a:-700Kb:0.0074:0.00065:4.3e+02:1.2e+03
chr14	29250000	29300000	Wnt5a:-50Kb:0.0069:0.0004:1.3e+03:2e+03
chr14	29750000	29800000	Lrtm1:-50Kb:5.9e-05:1.5e-06:1.3e+03:2.4e+03
chr14	29750000	29800000	Wnt5a:450Kb:0.0069:0.00029:5.1e+02:1.3e+03
chr14	30900000	30950000	Dcp1a:-350Kb:0.001:5.8e-05:5.5e+02:1.3e+03
chr14	30950000	31000000	Dcp1a:-300Kb:0.00017:4.8e-06:6.1e+02:1.5e+03
chr14	30950000	31000000	Mir3076:-400Kb:0.0029:7.6e-05:5.1e+02:1.3e+03
chr14	30950000	31000000	Tkt:-400Kb:0.0029:7.6e-05:5.1e+02:1.3e+03
chr14	31800000	31850000	Nt5dc2:-100Kb:0.00033:8.6e-06:1.3e+03:2.4e+03
chr14	31800000	31850000	Smim4:-100Kb:0.00033:8.6e-06:1.3e+03:2.4e+03
chr14	31900000	31950000	Glt8d1:100Kb:0.00019:5e-06:1.3e+03:2.4e+03
chr14	31900000	31950000	Gnl3:100Kb:0.00019:5e-06:1.3e+03:2.4e+03
chr14	31900000	31950000	Nisch:-100Kb:0.0036:0.0002:1.3e+03:2.2e+03
chr14	31900000	31950000	Pbrm1:100Kb:0.00019:5e-06:1.3e+03:2.4e+03
chr14	31900000	31950000	Sema3g:-100Kb:0.0036:0.0002:1.3e+03:2.2e+03
chr14	31900000	31950000	Snord19:100Kb:0.00019:5e-06:1.3e+03:2.4e+03
chr14	31900000	31950000	Snord69:100Kb:0.00019:5e-06:1.3e+03:2.4e+03
chr14	31900000	31950000	Spcs1:100Kb:0.00019:5e-06:1.3e+03:2.4e+03
chr14	31900000	31950000	Stab1:-50Kb:0.00044:2.4e-05:2.2e+03:3.2e+03
chr14	31900000	31950000	Tnnc1:-100Kb:0.0036:0.0002:1.3e+03:2.2e+03
chr14	31950000	32000000	Nisch:-50Kb:2e-05:5.6e-07:2.2e+03:3.3e+03
chr14	31950000	32000000	Nt5dc2:50Kb:0.00054:2.8e-05:2.2e+03:3.2e+03
chr14	31950000	32000000	Sema3g:-50Kb:2e-05:5.6e-07:2.2e+03:3.3e+03
chr14	31950000	32000000	Smim4:50Kb:0.00054:2.8e-05:2.2e+03:3.2e+03
chr14	31950000	32000000	Tnnc1:-50Kb:2e-05:5.6e-07:2.2e+03:3.3e+03
chr14	32000000	32050000	Nt5dc2:100Kb:0.0033:0.00025:1.3e+03:2.2e+03
chr14	32000000	32050000	Smim4:100Kb:0.0033:0.00025:1.3e+03:2.2e+03
chr14	32000000	32050000	Stab1:50Kb:2.3e-05:6.3e-07:2.2e+03:3.3e+03
chr14	32450000	32500000	Ankrd28:-150Kb:2.7e-05:7.4e-07:1e+03:2.2e+03
chr14	32550000	32600000	Btd:100Kb:0.0018:0.00011:1.3e+03:2.2e+03
chr14	32550000	32600000	Hacl1:100Kb:0.0018:0.00011:1.3e+03:2.2e+03
chr14	32600000	32650000	Btd:150Kb:3.1e-05:9e-07:1e+03:2.2e+03
chr14	32600000	32650000	Galnt15:-200Kb:0.0016:8.3e-05:8.8e+02:1.8e+03
chr14	32600000	32650000	Hacl1:150Kb:3.1e-05:9e-07:1e+03:2.2e+03
chr14	32700000	32750000	Ankrd28:100Kb:0.0075:0.00083:1.3e+03:2e+03
chr14	32750000	32800000	Ankrd28:150Kb:0.00017:9.5e-06:1e+03:2.1e+03
chr14	32750000	32800000	Dph3:-100Kb:0.00032:8.4e-06:1.3e+03:2.4e+03
chr14	32750000	32800000	Galnt15:-50Kb:0.0016:8e-05:1.9e+03:2.8e+03
chr14	32750000	32800000	Oxnad1:-100Kb:0.00032:8.4e-06:1.3e+03:2.4e+03
chr14	32800000	32850000	Ankrd28:200Kb:0.00058:4.8e-05:8.8e+02:1.8e+03
chr14	33000000	33050000	Chat:-250Kb:0.0018:5e-05:8.2e+02:1.8e+03
chr14	33000000	33050000	Slc18a3:-250Kb:0.0018:5e-05:8.2e+02:1.8e+03
chr14	33100000	33150000	Chat:-150Kb:0.0024:0.00013:1e+03:1.9e+03
chr14	33100000	33150000	Slc18a3:-150Kb:0.0024:0.00013:1e+03:1.9e+03
chr14	33250000	33300000	Ogdhl:150Kb:0.0047:0.00012:1e+03:1.9e+03
chr14	33250000	33300000	Parg:250Kb:0.0016:4.3e-05:8.2e+02:1.8e+03
chr14	33250000	33300000	Timm23:250Kb:0.0016:4.3e-05:8.2e+02:1.8e+03
chr14	33750000	33800000	Prrxl1:350Kb:0.0028:7.5e-05:5e+02:1.4e+03
chr14	34450000	34500000	Gdf10:-250Kb:7.1e-05:3.8e-06:7.6e+02:1.7e+03
chr14	34500000	34550000	Gdf10:-200Kb:1.3e-06:3.3e-08:6.6e+02:1.8e+03
chr14	35350000	35400000	Fam25c:200Kb:0.00022:6.1e-06:6.6e+02:1.6e+03
chr14	35350000	35400000	Gm3219:200Kb:0.00022:6.1e-06:6.6e+02:1.6e+03
chr14	35350000	35400000	Mmrn2:200Kb:0.00022:6.1e-06:6.6e+02:1.6e+03
chr14	35350000	35400000	Sncg:200Kb:0.00022:6.1e-06:6.6e+02:1.6e+03
chr14	40500000	40550000	1700109I08Rik:50Kb:0.0037:9.4e-05:1.1e+03:1.9e+03
chr14	41700000	41750000	Tspan14:-50Kb:0.00024:6.4e-06:6e+02:2.4e+03
chr14	41750000	41800000	Fam213a:-50Kb:0.0069:0.00018:6e+02:2.1e+03
chr14	41750000	41800000	Sh2d4b:50Kb:0.00029:7.5e-06:6e+02:2.4e+03
chr14	41800000	41850000	Tspan14:50Kb:0.0036:0.00019:6e+02:2.1e+03
chr14	43950000	44000000	Gm10377:300Kb:0.00032:8e-06:3e+02:3.2e+03
chr14	44450000	44500000	4930503E14Rik:-250Kb:0.0076:0.00038:3.7e+02:3.9e+03
chr14	44900000	44950000	1700047E10Rik:150Kb:0.00031:8.6e-06:6.2e+02:6.5e+03
chr14	44900000	44950000	4930503E14Rik:200Kb:0.00042:1.1e-05:4.6e+02:5e+03
chr14	44950000	45000000	1700047E10Rik:200Kb:0.007:0.00039:4.6e+02:5e+03
chr14	47450000	47500000	Socs4:-400Kb:1.2e-05:3e-07:3.8e+02:1.5e+03
chr14	47450000	47500000	Wdhd1:-400Kb:1.2e-05:3e-07:3.8e+02:1.5e+03
chr14	47650000	47700000	Samd4:150Kb:0.0055:0.00015:9e+02:1.7e+03
chr14	47700000	47750000	Cgrrf1:250Kb:0.0001:6e-06:6.4e+02:1.6e+03
chr14	47800000	47850000	Cgrrf1:350Kb:0.0098:0.00085:4.4e+02:1.1e+03
chr14	47850000	47900000	Cgrrf1:400Kb:5.7e-06:1.6e-07:3.8e+02:1.5e+03
chr14	48950000	49000000	4930447J18Rik:450Kb:0.0012:3e-05:5.7e+02:1.7e+03
chr14	49100000	49150000	Ap5m1:-550Kb:0.009:0.00025:5.1e+02:1.4e+03
chr14	49100000	49150000	Exoc5:-550Kb:0.009:0.00025:5.1e+02:1.4e+03
chr14	49700000	49750000	Naa30:-50Kb:0.00067:2e-05:1.4e+03:2.5e+03
chr14	50650000	50700000	Olfr726:-50Kb:0:0:1.4e+03:3.3e+03
chr14	50650000	50700000	Olfr727:-50Kb:0:0:1.4e+03:3.3e+03
chr14	50700000	50750000	Olfr725:50Kb:0:0:1.4e+03:3.3e+03
chr14	51100000	51150000	Olfr743:-50Kb:0.0035:0.00018:1.4e+03:2.3e+03
chr14	51150000	51200000	4930413M19Rik:50Kb:0.005:0.00014:1.4e+03:2.3e+03
chr14	51150000	51200000	Olfr742:50Kb:0.005:0.00014:1.4e+03:2.3e+03
chr14	51150000	51200000	Olfr744:-50Kb:0.003:7.5e-05:1.4e+03:2.4e+03
chr14	51200000	51250000	Olfr743:50Kb:0.0016:4e-05:1.4e+03:2.4e+03
chr14	51700000	51750000	Ang4:-650Kb:7.3e-06:1.8e-07:1.6e+02:2.1e+03
chr14	51750000	51800000	Ear11:-100Kb:2.2e-07:1.2e-08:8.7e+02:2.8e+03
chr14	51800000	51850000	Ear11:-50Kb:4.9e-09:1.3e-10:1.7e+03:3.9e+03
chr14	51850000	51900000	Ang2:50Kb:4.1e-09:1e-10:1.7e+03:3.9e+03
chr14	51850000	51900000	Ear14:50Kb:4.1e-09:1e-10:1.7e+03:3.9e+03
chr14	51850000	51900000	Ear4:50Kb:4.1e-09:1e-10:1.7e+03:3.9e+03
chr14	51850000	51900000	Ear5:100Kb:1.5e-07:3.7e-09:8.7e+02:2.8e+03
chr14	51850000	51900000	Rnase1:100Kb:1.5e-07:3.7e-09:8.7e+02:2.8e+03
chr14	52200000	52250000	Pnp2:650Kb:0.0033:8.8e-05:96:1.4e+03
chr14	52200000	52250000	Pnp:650Kb:0.0033:8.8e-05:96:1.4e+03
chr14	52200000	52250000	Tmem55b:650Kb:0.0033:8.8e-05:96:1.4e+03
chr14	52250000	52300000	4930597G03Rik:300Kb:2.4e-06:6.5e-08:4.4e+02:2.3e+03
chr14	52250000	52300000	Gm5622:100Kb:0.00071:1.8e-05:8.7e+02:2.4e+03
chr14	52350000	52400000	Ang:650Kb:3.2e-07:8.3e-09:1.6e+02:2.1e+03
chr14	52350000	52400000	Eddm3b:650Kb:3.2e-07:8.3e-09:1.6e+02:2.1e+03
chr14	52350000	52400000	Rnase4:650Kb:3.2e-07:8.3e-09:1.6e+02:2.1e+03
chr14	52350000	52400000	Rnase6:650Kb:3.2e-07:8.3e-09:1.6e+02:2.1e+03
chr14	52500000	52550000	Arhgef40:-100Kb:6.6e-13:1.9e-14:1.2e+03:3.9e+03
chr14	52500000	52550000	Gm16617:-100Kb:6.6e-13:1.9e-14:1.2e+03:3.9e+03
chr14	52500000	52550000	Tmem253:-100Kb:6.6e-13:1.9e-14:1.2e+03:3.9e+03
chr14	52500000	52550000	Zfp219:-100Kb:6.6e-13:1.9e-14:1.2e+03:3.9e+03
chr14	52600000	52650000	Mettl17:100Kb:3.3e-12:9.1e-14:1.2e+03:3.9e+03
chr14	52600000	52650000	Ndrg2:100Kb:3.3e-12:9.1e-14:1.2e+03:3.9e+03
chr14	52600000	52650000	Rnase13:100Kb:3.3e-12:9.1e-14:1.2e+03:3.9e+03
chr14	52600000	52650000	Slc39a2:100Kb:3.3e-12:9.1e-14:1.2e+03:3.9e+03
chr14	52600000	52650000	Tppp2:100Kb:3.3e-12:9.1e-14:1.2e+03:3.9e+03
chr14	54650000	54700000	Mrpl52:-350Kb:0.00015:3.7e-06:6e+02:2.1e+03
chr14	54650000	54700000	Slc7a7:-350Kb:0.00015:3.7e-06:6e+02:2.1e+03
chr14	55150000	55200000	4931414P19Rik:-50Kb:0.0013:3.2e-05:2.2e+03:3.5e+03
chr14	55150000	55200000	Mir686:-50Kb:0.0013:3.2e-05:2.2e+03:3.5e+03
chr14	55150000	55200000	Psmb11:-50Kb:0.0013:3.2e-05:2.2e+03:3.5e+03
chr14	55150000	55200000	Psmb5:-50Kb:0.0013:3.2e-05:2.2e+03:3.5e+03
chr14	55200000	55250000	Ajuba:50Kb:0.0011:2.8e-05:2.2e+03:3.5e+03
chr14	55200000	55250000	Haus4:50Kb:0.0011:2.8e-05:2.2e+03:3.5e+03
chr14	55600000	55650000	Bcl2l2:100Kb:4.6e-05:1.3e-06:1.6e+03:3.2e+03
chr14	55600000	55650000	Efs:100Kb:4.6e-05:1.3e-06:1.6e+03:3.2e+03
chr14	55600000	55650000	Pabpn1:100Kb:4.6e-05:1.3e-06:1.6e+03:3.2e+03
chr14	55600000	55650000	Slc22a17:100Kb:4.6e-05:1.3e-06:1.6e+03:3.2e+03
chr14	58200000	58250000	N6amt2:50Kb:0.0013:3.3e-05:1.8e+03:2.6e+03
chr14	58250000	58300000	Zdhhc20:-250Kb:0.003:0.00016:6.7e+02:1.4e+03
chr14	58450000	58500000	Zdhhc20:-50Kb:0.003:0.00017:1.8e+03:2.5e+03
chr14	58500000	58550000	Xpo4:250Kb:0.004:0.00011:6.7e+02:1.4e+03
chr14	58550000	58600000	Efha1:-50Kb:0.0025:0.00013:8e+02:1.5e+03
chr14	58600000	58650000	Fgf9:-50Kb:5e-06:1.4e-07:9.7e+02:2e+03
chr14	58600000	58650000	Zdhhc20:100Kb:0.0095:0.00081:5.5e+02:1.2e+03
chr14	58650000	58700000	Efha1:50Kb:3.4e-06:9.1e-08:9.7e+02:2e+03
chr14	59800000	59850000	Phf11a:-100Kb:0.0094:0.0004:1.1e+03:1.8e+03
chr14	60550000	60600000	Cdadc1:350Kb:1.5e-07:4.5e-09:4.9e+02:1.8e+03
chr14	60550000	60600000	Shisa2:350Kb:1.5e-07:4.5e-09:4.9e+02:1.8e+03
chr14	60600000	60650000	Cdadc1:400Kb:5.7e-07:3.4e-08:4.5e+02:1.6e+03
chr14	60600000	60650000	Gm6904:750Kb:0.0017:4.8e-05:2.9e+02:1.1e+03
chr14	60600000	60650000	Shisa2:400Kb:5.7e-07:3.4e-08:4.5e+02:1.6e+03
chr14	60650000	60700000	Phf11a:750Kb:0.0094:0.0005:2.9e+02:9.8e+02
chr14	65900000	65950000	Fbxo16:50Kb:0.0053:0.00014:2.1e+03:3.1e+03
chr14	65900000	65950000	Fzd3:50Kb:0.0053:0.00014:2.1e+03:3.1e+03
chr14	65900000	65950000	Pnoc:-100Kb:0.00025:1.5e-05:1.4e+03:2.5e+03
chr14	65950000	66000000	Pnoc:-50Kb:0.0044:0.0004:2.1e+03:3e+03
chr14	66150000	66200000	Pnoc:150Kb:0.00025:8.8e-06:1.1e+03:2.3e+03
chr14	67000000	67050000	Adra1a:-250Kb:2.2e-06:5.7e-08:7.4e+02:2.2e+03
chr14	67350000	67400000	Stmn4:400Kb:0.0015:8.9e-05:5.3e+02:1.5e+03
chr14	67400000	67450000	Dpysl2:-50Kb:0.0077:0.0002:2.3e+03:3.3e+03
chr14	67400000	67450000	Gm5464:-50Kb:0.0077:0.0002:2.3e+03:3.3e+03
chr14	67400000	67450000	Stmn4:450Kb:0.0015:6.1e-05:4.9e+02:1.5e+03
chr14	68200000	68250000	Ebf2:350Kb:0.00038:1.1e-05:6.2e+02:1.8e+03
chr14	68200000	68250000	Gm6878:300Kb:0.0034:8.9e-05:7.5e+02:1.8e+03
chr14	70250000	70300000	Bin3:-200Kb:0.00097:2.6e-05:8.5e+02:2e+03
chr14	70250000	70300000	Egr3:-200Kb:0.00097:2.6e-05:8.5e+02:2e+03
chr14	70700000	70750000	2610301G19Rik:150Kb:0.0091:0.00025:1e+03:2e+03
chr14	70700000	70750000	9930012K11Rik:150Kb:0.0091:0.00025:1e+03:2e+03
chr14	70700000	70750000	Pdlim2:150Kb:0.0091:0.00025:1e+03:2e+03
chr14	70900000	70950000	Epb4.9:-100Kb:0.0022:5.8e-05:1.3e+03:2.4e+03
chr14	70900000	70950000	Fgf17:-100Kb:0.0022:5.8e-05:1.3e+03:2.4e+03
chr14	71000000	71050000	Bmp1:100Kb:0.0057:0.00015:1.3e+03:2.4e+03
chr14	71000000	71050000	Lgi3:100Kb:0.0057:0.00015:1.3e+03:2.4e+03
chr14	71000000	71050000	Reep4:100Kb:0.0057:0.00015:1.3e+03:2.4e+03
chr14	71000000	71050000	Sftpc:100Kb:0.0057:0.00015:1.3e+03:2.4e+03
chr14	72150000	72200000	4930434J06Rik:-100Kb:0.00013:3.6e-06:9.3e+02:2.1e+03
chr14	84750000	84800000	Pcdh17:-50Kb:3.3e-08:8.4e-10:4.8e+02:2e+03
chr14	93750000	93800000	Pcdh9:-500Kb:0.0069:0.00041:4.1e+02:1.1e+03
chr14	94100000	94150000	Pcdh9:-150Kb:0.0091:0.00083:7.5e+02:1.4e+03
chr14	94300000	94350000	Pcdh9:50Kb:0.0091:0.0011:1.7e+02:8.3e+02
chr14	94450000	94500000	Pcdh9:200Kb:0.0069:0.0002:1.3e+02:8.9e+02
chr14	100400000	100450000	Klf12:-100Kb:6.3e-05:3.4e-06:9.8e+02:2.1e+03
chr14	100450000	100500000	Klf12:-50Kb:5.2e-08:1.4e-09:1.2e+03:2.6e+03
chr14	101850000	101900000	Commd6:-150Kb:0.00022:5.5e-06:5.3e+02:1.6e+03
chr14	101850000	101900000	Tbc1d4:-150Kb:0.00022:5.5e-06:5.3e+02:1.6e+03
chr14	102050000	102100000	Lmo7:-50Kb:0.0048:0.00012:1.1e+03:2e+03
chr14	102100000	102150000	Uchl3:50Kb:0.0051:0.00013:1.1e+03:2e+03
chr14	103300000	103350000	Kctd12:-50Kb:0.00064:3.8e-05:1.2e+03:2.2e+03
chr14	103300000	103350000	Mir5130:-50Kb:0.00064:3.8e-05:1.2e+03:2.2e+03
chr14	103350000	103400000	4933432I03Rik:-50Kb:0.00014:3.6e-06:1.2e+03:2.3e+03
chr14	103350000	103400000	Irg1:-50Kb:0.00014:3.6e-06:1.2e+03:2.3e+03
chr14	103400000	103450000	Kctd12:50Kb:0.00018:5.4e-06:1.2e+03:2.3e+03
chr14	103400000	103450000	Mir5130:50Kb:0.00018:5.4e-06:1.2e+03:2.3e+03
chr14	103650000	103700000	Mycbp2:-50Kb:1.6e-06:4.1e-08:1.6e+03:2.8e+03
chr14	104100000	104150000	4921525B02Rik:50Kb:0.0058:0.00015:1.6e+03:2.3e+03
chr14	105850000	105900000	5430440P10Rik:50Kb:0.007:0.00018:1.3e+03:2.1e+03
chr14	105950000	106000000	Spry2:-300Kb:0.0045:0.00012:5.1e+02:1.4e+03
chr14	106300000	106350000	Ndfip2:650Kb:0.0052:0.00013:1.7e+02:9.9e+02
chr14	106750000	106800000	Trim52:250Kb:0.0042:0.00011:5.6e+02:1.5e+03
chr14	119400000	119450000	Uggt2:-50Kb:0.0019:4.8e-05:1.1e+03:2.1e+03
chr14	120250000	120300000	Hs6st3:750Kb:0.0019:5e-05:5.4e+02:1.5e+03
chr14	120700000	120750000	Mbnl2:50Kb:1e-05:2.8e-07:1.7e+03:2.8e+03
chr14	121600000	121650000	Farp1:200Kb:3e-06:8.2e-08:8e+02:2.1e+03
chr14	121650000	121700000	Farp1:250Kb:0.0035:0.00019:6.9e+02:1.6e+03
chr14	121950000	122000000	Dock9:-200Kb:1.6e-06:4.4e-08:8e+02:2.1e+03
chr14	122000000	122050000	Dock9:-150Kb:0.00037:2.1e-05:9.7e+02:2e+03
chr14	122550000	122600000	2610035F20Rik:-300Kb:0.00075:0.00015:5.8e+02:1.6e+03
chr14	122550000	122600000	Gm5089:-300Kb:0.00075:0.00015:5.8e+02:1.6e+03
chr14	122550000	122600000	Zic2:-300Kb:0.00075:0.00015:5.8e+02:1.6e+03
chr14	122550000	122600000	Zic5:-300Kb:0.00075:0.00015:5.8e+02:1.6e+03
chr14	122600000	122650000	2610035F20Rik:-250Kb:8.4e-06:8.2e-07:6.4e+02:2e+03
chr14	122600000	122650000	Gm5089:-250Kb:8.4e-06:8.2e-07:6.4e+02:2e+03
chr14	122600000	122650000	Zic2:-250Kb:8.4e-06:8.2e-07:6.4e+02:2e+03
chr14	122600000	122650000	Zic5:-250Kb:8.4e-06:8.2e-07:6.4e+02:2e+03
chr14	122800000	122850000	2610035F20Rik:-50Kb:2.1e-07:1.4e-08:1.6e+03:3.1e+03
chr14	122800000	122850000	Gm5089:-50Kb:2.1e-07:1.4e-08:1.6e+03:3.1e+03
chr14	122800000	122850000	Zic2:-50Kb:2.1e-07:1.4e-08:1.6e+03:3.1e+03
chr14	122800000	122850000	Zic5:-50Kb:2.1e-07:1.4e-08:1.6e+03:3.1e+03
chr14	122850000	122900000	1700108J01Rik:250Kb:1.2e-05:3.4e-07:6.4e+02:2e+03
chr14	122850000	122900000	Clybl:300Kb:0.0025:6.5e-05:5.8e+02:1.6e+03
chr14	122850000	122900000	Pcca:-50Kb:0.0016:4e-05:1.6e+03:2.7e+03
chr14	122900000	122950000	2610035F20Rik:50Kb:0.00029:3.7e-05:1.6e+03:2.7e+03
chr14	122900000	122950000	Gm5089:50Kb:0.00029:3.7e-05:1.6e+03:2.7e+03
chr14	122900000	122950000	Zic2:50Kb:0.00029:3.7e-05:1.6e+03:2.7e+03
chr14	122900000	122950000	Zic5:50Kb:0.00029:3.7e-05:1.6e+03:2.7e+03
chr14	123050000	123100000	2610035F20Rik:200Kb:0.0047:0.0014:7.2e+02:1.6e+03
chr14	123050000	123100000	Gm5089:200Kb:0.0047:0.0014:7.2e+02:1.6e+03
chr14	123050000	123100000	Zic2:200Kb:0.0047:0.0014:7.2e+02:1.6e+03
chr14	123050000	123100000	Zic5:200Kb:0.0047:0.0014:7.2e+02:1.6e+03
chr14	123250000	123300000	2610035F20Rik:400Kb:1.4e-10:4.7e-12:4.9e+02:2.4e+03
chr14	123250000	123300000	Gm5089:400Kb:1.4e-10:4.7e-12:4.9e+02:2.4e+03
chr14	123250000	123300000	Zic2:400Kb:1.4e-10:4.7e-12:4.9e+02:2.4e+03
chr14	123250000	123300000	Zic5:400Kb:1.4e-10:4.7e-12:4.9e+02:2.4e+03
chr14	123300000	123350000	2610035F20Rik:450Kb:0.0014:0.00038:4.6e+02:1.4e+03
chr14	123300000	123350000	Gm5089:450Kb:0.0014:0.00038:4.6e+02:1.4e+03
chr14	123300000	123350000	Zic2:450Kb:0.0014:0.00038:4.6e+02:1.4e+03
chr14	123300000	123350000	Zic5:450Kb:0.0014:0.00038:4.6e+02:1.4e+03
chr14	123400000	123450000	2610035F20Rik:550Kb:0.00097:0.00022:4.1e+02:1.4e+03
chr14	123400000	123450000	Gm5089:550Kb:0.00097:0.00022:4.1e+02:1.4e+03
chr14	123400000	123450000	Zic2:550Kb:0.00097:0.00022:4.1e+02:1.4e+03
chr14	123400000	123450000	Zic5:550Kb:0.00097:0.00022:4.1e+02:1.4e+03
chr14	123650000	123700000	2610035F20Rik:800Kb:0.0004:6.6e-05:2.2e+02:1.3e+03
chr14	123650000	123700000	Gm5089:800Kb:0.0004:6.6e-05:2.2e+02:1.3e+03
chr14	123650000	123700000	Zic2:800Kb:0.0004:6.6e-05:2.2e+02:1.3e+03
chr14	123650000	123700000	Zic5:800Kb:0.0004:6.6e-05:2.2e+02:1.3e+03
chr15	5050000	5100000	Ttc33:-50Kb:1.7e-10:4.6e-12:3.1e+02:1.9e+03
chr15	5100000	5150000	Card6:50Kb:1.5e-10:3.9e-12:3.1e+02:1.9e+03
chr15	5100000	5150000	Prkaa1:50Kb:1.5e-10:3.9e-12:3.1e+02:1.9e+03
chr15	5100000	5150000	Rpl37:50Kb:1.5e-10:3.9e-12:3.1e+02:1.9e+03
chr15	5100000	5150000	Snord72:50Kb:1.5e-10:3.9e-12:3.1e+02:1.9e+03
chr15	7400000	7450000	Gdnf:-350Kb:4.8e-08:1.2e-09:4.8e+02:2e+03
chr15	8050000	8100000	2410089E03Rik:-50Kb:2.2e-05:6e-07:1.9e+03:3.1e+03
chr15	8100000	8150000	Nup155:50Kb:2.1e-05:5.8e-07:1.9e+03:3.1e+03
chr15	8250000	8300000	Nup155:200Kb:3.7e-05:2.1e-06:7.7e+02:1.9e+03
chr15	9100000	9150000	Ugt3a2:-150Kb:0.0039:0.0002:4e+02:1.3e+03
chr15	9300000	9350000	Ugt3a2:50Kb:1e-12:2.7e-14:1.4e+03:3.2e+03
chr15	11950000	12000000	Zfr:-50Kb:9.4e-09:2.5e-10:1.8e+03:3.5e+03
chr15	18200000	18250000	4921515E04Rik:-50Kb:5.4e-05:1.4e-06:1.7e+03:2.8e+03
chr15	25600000	25650000	Myo10:50Kb:0.0022:5.6e-05:1.8e+03:2.8e+03
chr15	25850000	25900000	Fam134b:100Kb:0.0036:9.5e-05:8.5e+02:1.8e+03
chr15	31200000	31250000	Cct5:-300Kb:6.7e-05:3.8e-06:3.4e+02:1.3e+03
chr15	31200000	31250000	Fam173b:-300Kb:6.7e-05:3.8e-06:3.4e+02:1.3e+03
chr15	31250000	31300000	Cct5:-250Kb:0.00045:3.8e-05:4.1e+02:1.3e+03
chr15	31250000	31300000	Fam173b:-250Kb:0.00045:3.8e-05:4.1e+02:1.3e+03
chr15	31300000	31350000	Ankrd33b:50Kb:7.6e-07:2e-08:1.6e+03:2.8e+03
chr15	31350000	31400000	Cct5:-150Kb:0.0022:0.00024:7.1e+02:1.4e+03
chr15	31350000	31400000	Fam173b:-150Kb:0.0022:0.00024:7.1e+02:1.4e+03
chr15	31400000	31450000	Cct5:-100Kb:3.1e-06:8.7e-08:1.1e+03:2.2e+03
chr15	31400000	31450000	Cmbl:-50Kb:0.00022:5.9e-06:1.6e+03:2.6e+03
chr15	31400000	31450000	Fam173b:-100Kb:3.1e-06:8.7e-08:1.1e+03:2.2e+03
chr15	31400000	31450000	March6:-50Kb:0.00022:5.9e-06:1.6e+03:2.6e+03
chr15	31500000	31550000	Ankrd33b:250Kb:0.00044:2.4e-05:4.1e+02:1.3e+03
chr15	31500000	31550000	Ropn1l:150Kb:0.0085:0.00023:7.1e+02:1.4e+03
chr15	37900000	37950000	Azin1:-500Kb:0.0003:8.4e-06:2.8e+02:1.4e+03
chr15	38200000	38250000	Azin1:-200Kb:0.00049:4.2e-05:6.9e+02:1.8e+03
chr15	38250000	38300000	Azin1:-150Kb:0.00049:3.8e-05:8.7e+02:1.9e+03
chr15	38400000	38450000	Klf10:200Kb:0.0021:6e-05:6.9e+02:1.8e+03
chr15	42950000	43000000	Emc2:-350Kb:0.0037:0.00021:5.5e+02:1.4e+03
chr15	42950000	43000000	Gm10373:-350Kb:0.0037:0.00021:5.5e+02:1.4e+03
chr15	43000000	43050000	Emc2:-300Kb:0.0017:4.8e-05:5.7e+02:1.5e+03
chr15	43000000	43050000	Gm10373:-300Kb:0.0017:4.8e-05:5.7e+02:1.5e+03
chr15	43300000	43350000	Rspo2:300Kb:0.00093:2.4e-05:5.7e+02:1.5e+03
chr15	44250000	44300000	2310069G16Rik:-350Kb:0.0063:0.00036:4.9e+02:1.3e+03
chr15	44250000	44300000	Sybu:-350Kb:0.0063:0.00036:4.9e+02:1.3e+03
chr15	44300000	44350000	Eny2:50Kb:1.2e-09:3.5e-11:1.6e+03:3.2e+03
chr15	44300000	44350000	Nudcd1:50Kb:1.2e-09:3.5e-11:1.6e+03:3.2e+03
chr15	44300000	44350000	Pkhd1l1:50Kb:1.2e-09:3.5e-11:1.6e+03:3.2e+03
chr15	44450000	44500000	2310069G16Rik:-150Kb:6.8e-05:2e-06:8.2e+02:1.9e+03
chr15	44450000	44500000	Sybu:-150Kb:6.8e-05:2e-06:8.2e+02:1.9e+03
chr15	44500000	44550000	Ebag9:50Kb:4.4e-05:3.5e-06:1.6e+03:2.7e+03
chr15	44550000	44600000	Ebag9:100Kb:2.4e-05:1.3e-06:1.1e+03:2.2e+03
chr15	44600000	44650000	Ebag9:150Kb:2.4e-05:1.3e-06:8.2e+02:1.9e+03
chr15	44600000	44650000	Eny2:350Kb:0.0061:0.00037:4.9e+02:1.3e+03
chr15	44600000	44650000	Nudcd1:350Kb:0.0061:0.00037:4.9e+02:1.3e+03
chr15	44600000	44650000	Pkhd1l1:350Kb:0.0061:0.00037:4.9e+02:1.3e+03
chr15	46200000	46250000	1700022A22Rik:50Kb:0.00043:1.1e-05:1.3e+03:2.3e+03
chr15	53850000	53900000	Nov:-700Kb:7.4e-06:2e-07:2.8e+02:1.3e+03
chr15	54900000	54950000	Col14a1:-200Kb:7.1e-05:2e-06:7.5e+02:1.7e+03
chr15	55050000	55100000	Deptor:150Kb:0.0025:0.00014:8.8e+02:1.7e+03
chr15	55050000	55100000	Dscc1:150Kb:0.0025:0.00014:8.8e+02:1.7e+03
chr15	55050000	55100000	Gm9920:150Kb:0.0025:0.00014:8.8e+02:1.7e+03
chr15	55050000	55100000	Taf2:150Kb:0.0025:0.00014:8.8e+02:1.7e+03
chr15	55100000	55150000	Deptor:200Kb:9.4e-05:2.6e-06:7.5e+02:1.7e+03
chr15	55100000	55150000	Dscc1:200Kb:9.4e-05:2.6e-06:7.5e+02:1.7e+03
chr15	55100000	55150000	Gm9920:200Kb:9.4e-05:2.6e-06:7.5e+02:1.7e+03
chr15	55100000	55150000	Mrpl13:-250Kb:0.00068:1.8e-05:6.6e+02:1.6e+03
chr15	55100000	55150000	Mtbp:-250Kb:0.00068:1.8e-05:6.6e+02:1.6e+03
chr15	55100000	55150000	Taf2:200Kb:9.4e-05:2.6e-06:7.5e+02:1.7e+03
chr15	55150000	55200000	Mrpl13:-200Kb:0.0019:0.0001:7.5e+02:1.6e+03
chr15	55150000	55200000	Mtbp:-200Kb:0.0019:0.0001:7.5e+02:1.6e+03
chr15	55350000	55400000	Col14a1:250Kb:0.00025:1.4e-05:6.6e+02:1.6e+03
chr15	55400000	55450000	Sntb1:-300Kb:0.0042:0.00013:5.9e+02:1.4e+03
chr15	55750000	55800000	Sntb1:50Kb:0.0042:0.00023:1.7e+03:2.5e+03
chr15	57500000	57550000	Derl1:-200Kb:0.0003:7.6e-06:8e+02:1.8e+03
chr15	57500000	57550000	Wdr67:-200Kb:0.0003:7.6e-06:8e+02:1.8e+03
chr15	57600000	57650000	Zhx2:100Kb:2.1e-05:1.2e-06:1.2e+03:2.3e+03
chr15	57650000	57700000	Zhx2:150Kb:0.0024:0.0002:9.6e+02:1.7e+03
chr15	57700000	57750000	Zhx2:200Kb:2.1e-05:1.2e-06:8e+02:1.8e+03
chr15	57850000	57900000	Zhx1:-50Kb:0.00046:1.3e-05:2e+03:3e+03
chr15	57900000	57950000	9130401M01Rik:50Kb:0.0004:1.1e-05:2e+03:3e+03
chr15	57950000	58000000	Anxa13:-250Kb:0.0099:0.00025:9.3e+02:1.9e+03
chr15	57950000	58000000	D15Ertd621e:-250Kb:0.0099:0.00025:9.3e+02:1.9e+03
chr15	57950000	58000000	Rnf139:-750Kb:0.0079:0.00048:2.5e+02:1.2e+03
chr15	57950000	58000000	Trmt12:-750Kb:0.0079:0.00048:2.5e+02:1.2e+03
chr15	58200000	58250000	Atad2:250Kb:0.001:2.8e-05:9.3e+02:1.9e+03
chr15	58200000	58250000	Wdyhv1:250Kb:0.001:2.8e-05:9.3e+02:1.9e+03
chr15	58250000	58300000	Rnf139:-450Kb:7.2e-06:2.2e-07:4.6e+02:1.9e+03
chr15	58250000	58300000	Tmem65:-400Kb:1.1e-05:3e-07:5.3e+02:1.9e+03
chr15	58250000	58300000	Trmt12:-450Kb:7.2e-06:2.2e-07:4.6e+02:1.9e+03
chr15	58300000	58350000	Tmem65:-350Kb:0.00014:7.7e-06:6.2e+02:1.8e+03
chr15	58700000	58750000	Atad2:750Kb:0.0017:9.2e-05:2.5e+02:1.2e+03
chr15	58700000	58750000	Wdyhv1:750Kb:0.0017:9.2e-05:2.5e+02:1.2e+03
chr15	58750000	58800000	Sqle:-350Kb:3.9e-15:1.1e-16:5.3e+02:2.7e+03
chr15	58750000	58800000	Zfp572:-350Kb:3.9e-15:1.1e-16:5.3e+02:2.7e+03
chr15	58800000	58850000	Mtss1:-100Kb:0.0065:0.00018:1.3e+03:2.3e+03
chr15	58800000	58850000	Sqle:-300Kb:0.0013:7.4e-05:6.5e+02:1.6e+03
chr15	58800000	58850000	Zfp572:-300Kb:0.0013:7.4e-05:6.5e+02:1.6e+03
chr15	58950000	59000000	Mtss1:50Kb:0.0072:0.00039:2.1e+03:3e+03
chr15	59000000	59050000	Ndufb9:250Kb:0.008:0.00066:8.2e+02:1.7e+03
chr15	59000000	59050000	Tatdn1:250Kb:0.008:0.00066:8.2e+02:1.7e+03
chr15	59100000	59150000	Ndufb9:350Kb:2.1e-13:5.7e-15:5.3e+02:2.7e+03
chr15	59100000	59150000	Tatdn1:350Kb:2.1e-13:5.7e-15:5.3e+02:2.7e+03
chr15	59150000	59200000	Ndufb9:400Kb:1.5e-05:8.5e-07:4.5e+02:1.8e+03
chr15	59150000	59200000	Tatdn1:400Kb:1.5e-05:8.5e-07:4.5e+02:1.8e+03
chr15	59650000	59700000	9930014A18Rik:-1000Kb:0.0086:0.00098:1.2e+02:8.5e+02
chr15	59650000	59700000	Fam84b:-1000Kb:0.0086:0.00098:1.2e+02:8.5e+02
chr15	59900000	59950000	9930014A18Rik:-750Kb:0.00092:3.6e-05:4.7e+02:1.4e+03
[truncated: 4,726 more rows]
