# Supplementary material for: Promoter-enhancer interactions identified from Hi-C data using probabilistic models and hierarchical topological domains
Source: Nat Commun. 2017 Dec 21;8:2237. doi: 10.1038/s41467-017-02386-3 (PMC5740158; doi:10.1038/s41467-017-02386-3)
Supplement: Supplementary file 5 — Supplementary Data 2 [file 41467_2017_2386_MOESM5_ESM.zip › pombo_Neuron_NcoI.enh_1e-4.bed]

chr1	7100000	7150000	Pcmtd1:50Kb:3.8e-05:9.5e-07:1.7e+03:2.8e+03
chr1	10050000	10100000	Sgk3:300Kb:7.5e-05:2e-06:5.6e+02:1.6e+03
chr1	10100000	10150000	1700034P13Rik:400Kb:6.9e-05:1.8e-06:4.7e+02:1.5e+03
chr1	10100000	10150000	Vcpip1:400Kb:6.9e-05:1.8e-06:4.7e+02:1.5e+03
chr1	34300000	34350000	Ccdc115:-150Kb:3.6e-06:9.5e-08:9.3e+02:2.1e+03
chr1	34300000	34350000	Imp4:-150Kb:3.6e-06:9.5e-08:9.3e+02:2.1e+03
chr1	34300000	34350000	Mir5103:-150Kb:3.6e-06:9.5e-08:9.3e+02:2.1e+03
chr1	51000000	51050000	9330175M20Rik:-350Kb:3.3e-06:8.6e-08:4.9e+02:1.8e+03
chr1	51700000	51750000	Myo1b:-250Kb:2.5e-11:6.6e-13:6.2e+02:2.3e+03
chr1	61350000	61400000	9530026F06Rik:-50Kb:3.5e-05:1.1e-06:1.2e+03:2.4e+03
chr1	62950000	63000000	4930487H11Rik:150Kb:5.1e-05:1.4e-06:8.5e+02:2.2e+03
chr1	63100000	63150000	Gm11602:-50Kb:6.3e-05:1.6e-06:1.1e+03:2.4e+03
chr1	63100000	63150000	Ino80d:-50Kb:6.3e-05:1.6e-06:1.1e+03:2.4e+03
chr1	64200000	64250000	Klf7:50Kb:3.2e-05:1e-06:2.1e+03:3.6e+03
chr1	66250000	66300000	Map2:50Kb:1.1e-05:3.4e-07:1.2e+03:2.7e+03
chr1	66800000	66850000	Kansl1l:-50Kb:6.5e-05:1.7e-06:1.2e+03:2.4e+03
chr1	75100000	75150000	Abcb6:-50Kb:1.2e-07:3.3e-09:2.3e+03:3.9e+03
chr1	75100000	75150000	Ankzf1:-50Kb:1.2e-07:3.3e-09:2.3e+03:3.9e+03
chr1	75100000	75150000	Atg9a:-50Kb:1.2e-07:3.3e-09:2.3e+03:3.9e+03
chr1	75100000	75150000	Zfand2b:-50Kb:1.2e-07:3.3e-09:2.3e+03:3.9e+03
chr1	75300000	75350000	Chpf:-150Kb:1.9e-07:5.2e-09:1.2e+03:2.7e+03
chr1	75300000	75350000	Tmem198:-150Kb:1.9e-07:5.2e-09:1.2e+03:2.7e+03
chr1	75400000	75450000	Chpf:-50Kb:2.1e-07:1.1e-08:2.3e+03:3.8e+03
chr1	75400000	75450000	Tmem198:-50Kb:2.1e-07:1.1e-08:2.3e+03:3.8e+03
chr1	75450000	75500000	Asic4:50Kb:5.4e-07:1.4e-08:2.3e+03:3.8e+03
chr1	75450000	75500000	Dnpep:150Kb:2.2e-07:5.8e-09:1.2e+03:2.7e+03
chr1	75450000	75500000	Gmppa:50Kb:5.4e-07:1.4e-08:2.3e+03:3.8e+03
chr1	80100000	80150000	Serpine2:250Kb:1.8e-05:4.9e-07:6.1e+02:1.8e+03
chr1	90600000	90650000	Spp2:300Kb:7.2e-06:2e-07:6.8e+02:2.5e+03
chr1	91900000	91950000	Cops8:-550Kb:4.3e-06:2.8e-07:3.9e+02:1.8e+03
chr1	91950000	92000000	Cops8:-500Kb:3e-09:9.8e-11:4.3e+02:2.2e+03
chr1	92450000	92500000	Asb18:550Kb:5.2e-05:1.4e-06:3.9e+02:1.8e+03
chr1	93300000	93350000	Per2:-50Kb:1.9e-11:5.1e-13:1.7e+03:3.4e+03
chr1	93300000	93350000	Traf3ip1:-50Kb:1.9e-11:5.1e-13:1.7e+03:3.4e+03
chr1	93350000	93400000	1700020N18Rik:50Kb:6.1e-12:1.5e-13:1.7e+03:3.4e+03
chr1	93350000	93400000	Hes6:50Kb:6.1e-12:1.5e-13:1.7e+03:3.4e+03
chr1	95250000	95300000	Gm9994:-550Kb:7.2e-09:1.9e-10:6.5e+02:2.8e+03
chr1	95750000	95800000	Neu4:-150Kb:0:0:8e+02:4.3e+03
chr1	95750000	95800000	Pdcd1:-150Kb:0:0:8e+02:4.3e+03
chr1	97150000	97200000	Fam174a:-50Kb:4.9e-06:1.3e-07:1.4e+03:2.6e+03
chr1	106850000	106900000	2310035C23Rik:-700Kb:7.6e-07:2.2e-08:1.9e+02:1.6e+03
chr1	106850000	106900000	Pign:-700Kb:7.6e-07:2.2e-08:1.9e+02:1.6e+03
chr1	106900000	106950000	2310035C23Rik:-650Kb:3.8e-05:2.2e-06:2e+02:1.4e+03
chr1	106900000	106950000	Pign:-650Kb:3.8e-05:2.2e-06:2e+02:1.4e+03
chr1	108400000	108450000	Bcl2:-200Kb:8.4e-06:2.7e-07:6.9e+02:1.9e+03
chr1	108950000	109000000	Serpinb3c:-200Kb:5.1e-06:1.4e-07:4.3e+02:1.5e+03
chr1	109100000	109150000	Serpinb3d:150Kb:8.5e-06:2.2e-07:5.6e+02:1.7e+03
chr1	109150000	109200000	Serpinb3d:200Kb:1.8e-05:9.4e-07:4.3e+02:1.5e+03
chr1	120650000	120700000	Gli2:-300Kb:3.7e-06:3.3e-07:5.9e+02:1.8e+03
chr1	120950000	121000000	Inhbb:-350Kb:4.3e-11:1.2e-12:5.1e+02:2.2e+03
chr1	121300000	121350000	Gli2:350Kb:4.4e-10:1.3e-11:5.1e+02:2.2e+03
chr1	121350000	121400000	Gli2:400Kb:2.5e-06:1.5e-07:4.5e+02:1.7e+03
chr1	122050000	122100000	Marco:-350Kb:3.9e-05:1e-06:4.8e+02:1.6e+03
chr1	123050000	123100000	En1:600Kb:1.3e-08:4.2e-10:3.5e+02:1.9e+03
chr1	132300000	132350000	Cd55:-50Kb:2.5e-05:6.3e-07:2.1e+02:1.3e+03
chr1	132350000	132400000	Daf2:50Kb:2.9e-05:7.8e-07:2.1e+02:1.3e+03
chr1	133200000	133250000	Fam72a:-200Kb:9.3e-05:2.4e-06:6.9e+02:1.9e+03
chr1	133200000	133250000	Srgap2:-200Kb:9.3e-05:2.4e-06:6.9e+02:1.9e+03
chr1	136850000	136900000	Arl8a:-150Kb:9.8e-06:2.5e-07:1.1e+03:2.7e+03
chr1	136850000	136900000	Lgr6:-150Kb:9.8e-06:2.5e-07:1.1e+03:2.7e+03
chr1	136850000	136900000	Ptpn7:-150Kb:9.8e-06:2.5e-07:1.1e+03:2.7e+03
chr1	136850000	136900000	Ptprv:-150Kb:9.8e-06:2.5e-07:1.1e+03:2.7e+03
chr1	137000000	137050000	Ppp1r12b:150Kb:1.3e-05:3.3e-07:1.1e+03:2.7e+03
chr1	137000000	137050000	Ube2t:150Kb:1.3e-05:3.3e-07:1.1e+03:2.7e+03
chr1	156100000	156150000	Cacna1e:-450Kb:1.3e-05:3.7e-07:3.9e+02:1.9e+03
chr1	157050000	157100000	Ier5:150Kb:3.5e-13:9.4e-15:1.1e+03:3.3e+03
chr1	158050000	158100000	Fam163a:-50Kb:2.4e-12:6.4e-14:1.6e+03:4.4e+03
chr1	158650000	158700000	Tex35:-350Kb:1.8e-10:5.1e-12:5.7e+02:2.5e+03
chr1	166700000	166750000	Gm20743:-50Kb:2.3e-05:6e-07:1.4e+03:2.7e+03
chr1	166750000	166800000	Dpt:50Kb:1.8e-05:4.6e-07:1.4e+03:2.7e+03
chr1	166950000	167000000	Atp1b1:600Kb:2.8e-05:7.8e-07:7.3e+02:1.9e+03
chr1	167700000	167750000	Dusp27:-350Kb:1.1e-05:3.7e-07:6.1e+02:2.1e+03
chr1	167700000	167750000	Gpa33:-350Kb:1.1e-05:3.7e-07:6.1e+02:2.1e+03
chr1	168050000	168100000	Cd247:350Kb:3.6e-06:1.1e-07:6.1e+02:2.1e+03
chr1	169650000	169700000	Lmx1a:50Kb:1.2e-09:3.4e-11:1.6e+03:3.7e+03
chr1	169700000	169750000	Lmx1a:100Kb:2.8e-05:2.3e-06:1.2e+03:2.6e+03
chr1	169800000	169850000	Lmx1a:200Kb:3e-08:1.6e-09:8.2e+02:2.7e+03
chr1	172200000	172250000	Nos1ap:-300Kb:1e-06:2.8e-08:5.5e+02:2.2e+03
chr1	172500000	172550000	1700015E13Rik:300Kb:5.7e-07:1.7e-08:5.5e+02:2.2e+03
chr1	172500000	172550000	Gm7694:300Kb:5.7e-07:1.7e-08:5.5e+02:2.2e+03
chr1	172500000	172550000	Sh2d1b1:300Kb:5.7e-07:1.7e-08:5.5e+02:2.2e+03
chr1	172750000	172800000	1700015E13Rik:550Kb:9.3e-05:5.4e-06:3.4e+02:1.7e+03
chr1	172750000	172800000	Gm7694:550Kb:9.3e-05:5.4e-06:3.4e+02:1.7e+03
chr1	172750000	172800000	Sh2d1b1:550Kb:9.3e-05:5.4e-06:3.4e+02:1.7e+03
chr1	173050000	173100000	Adamts4:-100Kb:9.7e-07:2.5e-08:1.4e+03:3.2e+03
chr1	173050000	173100000	Apoa2:-100Kb:9.7e-07:2.5e-08:1.4e+03:3.2e+03
chr1	173050000	173100000	Fcer1g:-100Kb:9.7e-07:2.5e-08:1.4e+03:3.2e+03
chr1	173050000	173100000	Ndufs2:-100Kb:9.7e-07:2.5e-08:1.4e+03:3.2e+03
chr1	173050000	173100000	Tomm40l:-100Kb:9.7e-07:2.5e-08:1.4e+03:3.2e+03
chr1	173150000	173200000	1700009P17Rik:100Kb:3.7e-07:9.5e-09:1.4e+03:3.2e+03
chr1	173150000	173200000	Mpz:100Kb:3.7e-07:9.5e-09:1.4e+03:3.2e+03
chr1	173150000	173200000	Sdhc:100Kb:3.7e-07:9.5e-09:1.4e+03:3.2e+03
chr1	173950000	174000000	Copa:-50Kb:5.5e-13:1.8e-14:2e+03:4.6e+03
chr1	173950000	174000000	Ncstn:-50Kb:5.5e-13:1.8e-14:2e+03:4.6e+03
chr1	174000000	174050000	Kcnj10:-250Kb:3.5e-08:1e-09:5e+02:2.5e+03
chr1	174000000	174050000	Kcnj9:-250Kb:3.5e-08:1e-09:5e+02:2.5e+03
chr1	174000000	174050000	Nhlh1:50Kb:9.2e-13:2.5e-14:2e+03:4.6e+03
chr1	174000000	174050000	Pea15a:-100Kb:8.4e-06:4.6e-07:1.3e+03:2.9e+03
chr1	174000000	174050000	Vangl2:50Kb:9.2e-13:2.5e-14:2e+03:4.6e+03
chr1	174100000	174150000	Atp1a2:-100Kb:1.2e-05:3.3e-07:1.3e+03:2.9e+03
chr1	174100000	174150000	Copa:100Kb:1.2e-05:1.1e-06:1.3e+03:2.9e+03
chr1	174100000	174150000	Igsf8:-100Kb:1.2e-05:3.3e-07:1.3e+03:2.9e+03
chr1	174100000	174150000	Ncstn:100Kb:1.2e-05:1.1e-06:1.3e+03:2.9e+03
chr1	174200000	174250000	Pea15a:100Kb:8.4e-06:2.6e-07:1.3e+03:2.9e+03
chr1	174250000	174300000	Copa:250Kb:1.2e-08:7.3e-10:5e+02:2.5e+03
chr1	174250000	174300000	Ncstn:250Kb:1.2e-08:7.3e-10:5e+02:2.5e+03
chr1	184450000	184500000	Tlr5:-400Kb:2.2e-06:1.4e-07:3.6e+02:2.3e+03
chr1	184900000	184950000	Tlr5:50Kb:4.9e-07:1.6e-08:1.7e+03:3.8e+03
chr1	186700000	186750000	Rab3gap2:-300Kb:2.1e-05:5.6e-07:6.6e+02:1.6e+03
chr1	187000000	187050000	C130074G19Rik:300Kb:2.1e-05:5.4e-07:6.6e+02:1.6e+03
chr1	187200000	187250000	5033404E19Rik:-100Kb:5e-08:1.4e-09:1.1e+03:2.2e+03
chr1	188050000	188100000	Tgfb2:-450Kb:9.6e-05:3.4e-06:5.9e+02:1.6e+03
chr1	189450000	189500000	Esrrg:50Kb:6.1e-05:1.6e-06:1.2e+03:2.3e+03
chr1	191500000	191550000	Smyd2:-200Kb:3.2e-06:8.8e-08:8.7e+02:2.3e+03
chr1	191700000	191750000	Cenpf:200Kb:4.5e-07:1.3e-08:8.7e+02:2.3e+03
chr1	193650000	193700000	Traf5:-250Kb:6.1e-05:1.6e-06:6.6e+02:2e+03
chr1	194400000	194450000	Kcnh1:400Kb:2.8e-09:7.8e-11:5.8e+02:2.5e+03
chr1	194500000	194550000	Kcnh1:500Kb:6.3e-06:3.5e-07:4.8e+02:1.9e+03
chr1	195250000	195300000	Mir205:-50Kb:8.6e-07:2.2e-08:1.2e+03:2.6e+03
chr10	12400000	12450000	Utrn:-150Kb:4.6e-06:1.2e-07:8.3e+02:2.1e+03
chr10	18250000	18300000	Nhsl1:150Kb:3e-05:8.2e-07:7.7e+02:1.8e+03
chr10	21900000	21950000	Gm10825:-200Kb:0:0:2.9e+03:1.4e+04
chr10	22150000	22200000	H60b:200Kb:0:0:2.9e+03:1.3e+04
chr10	30500000	30550000	Hddc2:-500Kb:2e-07:5.5e-09:4.3e+02:1.8e+03
chr10	31000000	31050000	Ncoa7:500Kb:5.5e-07:1.5e-08:4.3e+02:1.8e+03
chr10	32550000	32600000	Nkain2:-50Kb:5.1e-10:1.3e-11:1.1e+03:2.9e+03
chr10	36700000	36750000	Hdac2:50Kb:9.4e-09:2.3e-10:1.8e+02:1.7e+03
chr10	38700000	38750000	Lama4:50Kb:7.3e-06:1.8e-07:1.1e+03:2.6e+03
chr10	40700000	40750000	Fig4:-300Kb:5.8e-07:1.6e-08:5.6e+02:2e+03
chr10	43250000	43300000	Qrsl1:-350Kb:1e-06:2.7e-08:6.1e+02:2e+03
chr10	43250000	43300000	Rtn4ip1:-350Kb:1e-06:2.7e-08:6.1e+02:2e+03
chr10	43600000	43650000	1700021F05Rik:350Kb:4.3e-06:1.2e-07:6.1e+02:2e+03
chr10	43600000	43650000	Cd24a:350Kb:4.3e-06:1.2e-07:6.1e+02:2e+03
chr10	44800000	44850000	Bves:-250Kb:2.2e-10:6.1e-12:5.7e+02:2e+03
chr10	53050000	53100000	Gm20597:-150Kb:8.5e-11:2.3e-12:7.2e+02:2.4e+03
chr10	53100000	53150000	Gm20597:-100Kb:5.8e-06:3.1e-07:9.5e+02:2.1e+03
chr10	53200000	53250000	Cep85l:150Kb:9.7e-08:2.5e-09:7.2e+02:2.4e+03
chr10	53200000	53250000	Pln:150Kb:9.7e-08:2.5e-09:7.2e+02:2.4e+03
chr10	53500000	53550000	Mcm9:150Kb:5.3e-05:1.4e-06:7e+02:1.8e+03
chr10	58750000	58800000	Dnajb12:-550Kb:2.8e-07:7.8e-09:3.4e+02:1.8e+03
chr10	59300000	59350000	P4ha1:550Kb:1.3e-07:3.5e-09:3.4e+02:1.8e+03
chr10	59350000	59400000	Ddit4:-50Kb:3.6e-10:9.1e-12:2.3e+03:4.1e+03
chr10	70750000	70800000	Cisd1:-50Kb:6e-10:1.6e-11:0:1.7e+03
chr10	70750000	70800000	Ipmk:-50Kb:6e-10:1.6e-11:0:1.7e+03
chr10	70750000	70800000	Tfam:50Kb:2.8e-10:8e-12:0:1.8e+03
chr10	70750000	70800000	Ube2d1:50Kb:2.8e-10:8e-12:0:1.8e+03
chr10	70850000	70900000	Cisd1:50Kb:6.3e-09:3.3e-10:0:1.6e+03
chr10	70850000	70900000	Ipmk:50Kb:6.3e-09:3.3e-10:0:1.6e+03
chr10	72550000	72600000	A330049N07Rik:50Kb:1.3e-07:3.3e-09:5.4e+02:1.6e+03
chr10	77600000	77650000	Pfkl:150Kb:7.6e-05:2.1e-06:9.2e+02:2.2e+03
chr10	79350000	79400000	1600002K03Rik:-250Kb:5.9e-07:1.8e-08:1e+03:3.1e+03
chr10	79350000	79400000	Atp5d:-250Kb:5.9e-07:1.8e-08:1e+03:3.1e+03
chr10	79350000	79400000	Cirbp:-250Kb:5.9e-07:1.8e-08:1e+03:3.1e+03
chr10	79350000	79400000	Dos:-250Kb:5.9e-07:1.8e-08:1e+03:3.1e+03
chr10	79350000	79400000	Efna2:-250Kb:5.9e-07:1.8e-08:1e+03:3.1e+03
chr10	79350000	79400000	Midn:-250Kb:5.9e-07:1.8e-08:1e+03:3.1e+03
chr10	79600000	79650000	Arid3a:250Kb:4.2e-07:1.2e-08:1e+03:3.1e+03
chr10	79600000	79650000	Cfd:250Kb:4.2e-07:1.2e-08:1e+03:3.1e+03
chr10	79600000	79650000	Kiss1r:250Kb:4.2e-07:1.2e-08:1e+03:3.1e+03
chr10	79600000	79650000	Med16:250Kb:4.2e-07:1.2e-08:1e+03:3.1e+03
chr10	79600000	79650000	R3hdm4:250Kb:4.2e-07:1.2e-08:1e+03:3.1e+03
chr10	81050000	81100000	AU041133:-500Kb:6.2e-05:1.7e-06:8.9:1.7e+03
chr10	81450000	81500000	Gm10778:350Kb:2.6e-11:7.7e-13:11:2.7e+03
chr10	81550000	81600000	Ankrd24:500Kb:4.6e-05:1.3e-06:8.9:1.7e+03
chr10	81550000	81600000	BC025920:500Kb:4.6e-05:1.3e-06:8.9:1.7e+03
chr10	81550000	81600000	Sirt6:500Kb:4.6e-05:1.3e-06:8.9:1.7e+03
chr10	81550000	81600000	Tle6:500Kb:4.6e-05:1.3e-06:8.9:1.7e+03
chr10	81600000	81650000	Gm10778:500Kb:3e-06:1.8e-07:8.9:2e+03
chr10	86450000	86500000	Ascl1:-500Kb:3.8e-05:1.2e-06:4.5e+02:1.6e+03
chr10	86450000	86500000	Pah:-500Kb:3.8e-05:1.2e-06:4.5e+02:1.6e+03
chr10	86950000	87000000	Stab2:500Kb:1.1e-05:2.9e-07:4.5e+02:1.6e+03
chr10	88900000	88950000	Slc17a8:-150Kb:0:0:8.3e+02:2.7e+03
chr10	89050000	89100000	Gas2l3:150Kb:0:0:8.3e+02:2.7e+03
chr10	94050000	94100000	Plxnc1:-350Kb:7.3e-06:2.1e-07:6.7e+02:2.1e+03
chr10	95300000	95350000	Mir3058:300Kb:1.7e-09:5.4e-11:5.7e+02:2.3e+03
chr10	95300000	95350000	Nudt4:300Kb:1.7e-09:5.4e-11:5.7e+02:2.3e+03
chr10	96800000	96850000	Ccer1:-350Kb:1.5e-05:3.8e-07:2.7e+02:1.8e+03
chr10	96800000	96850000	Epyc:-300Kb:2.5e-05:6.7e-07:3e+02:1.8e+03
chr10	96850000	96900000	4930473O22Rik:-200Kb:7e-05:3.9e-06:0:1.4e+03
chr10	96850000	96900000	Dcn:-50Kb:2.2e-09:6e-11:0:2e+03
chr10	96850000	96900000	Kera:-200Kb:7e-05:3.9e-06:0:1.4e+03
chr10	96900000	96950000	Lum:-100Kb:6.2e-06:1.7e-07:0:1.6e+03
chr10	96900000	96950000	Mir3966:50Kb:1.8e-09:5e-11:0:2e+03
chr10	96950000	97000000	Dcn:50Kb:1.5e-08:8.4e-10:0:1.8e+03
chr10	96950000	97000000	Mir3966:100Kb:4.2e-07:2.4e-08:0:1.7e+03
chr10	97000000	97050000	4930473O22Rik:-50Kb:6.7e-05:1.9e-06:0:1.4e+03
chr10	97000000	97050000	Dcn:100Kb:1.9e-06:1.5e-07:0:1.6e+03
chr10	97000000	97050000	Kera:-50Kb:6.7e-05:1.9e-06:0:1.4e+03
chr10	97050000	97100000	Lum:50Kb:3e-05:1.7e-06:0:1.4e+03
chr10	97050000	97100000	Mir3966:200Kb:3.4e-05:2.8e-06:0:1.4e+03
chr10	99000000	99050000	Dusp6:300Kb:1e-07:2.8e-09:4.8e+02:2e+03
chr10	111350000	111400000	Gm5176:450Kb:0:0:6.9e+02:3.4e+03
chr10	111350000	111400000	Nap1l1:450Kb:0:0:6.9e+02:3.4e+03
chr10	111350000	111400000	Phlda1:450Kb:0:0:6.9e+02:3.4e+03
chr10	111550000	111600000	Glipr1l1:100Kb:5.1e-10:1.4e-11:9.2e+02:3.1e+03
chr10	117600000	117650000	Iltifb:-100Kb:3e-06:1.5e-07:1.4e+03:6.7e+03
chr10	117650000	117700000	Iltifb:-50Kb:3.9e-09:9.8e-11:2.2e+03:8.8e+03
chr10	117700000	117750000	Il22:100Kb:3e-06:1.5e-07:1.4e+03:6.7e+03
chr10	117750000	117800000	Il22:150Kb:5.7e-08:1.4e-09:1e+03:7.2e+03
chr10	121200000	121250000	Srgap1:-250Kb:2.1e-05:5.8e-07:6.2e+02:2.2e+03
chr10	121600000	121650000	Avpr1a:-250Kb:1.1e-05:2.8e-07:6.9e+02:2.2e+03
chr10	121950000	122000000	Gm9079:450Kb:6.1e-06:1.7e-07:4.8e+02:2.2e+03
chr10	121950000	122000000	Tmem5:450Kb:6.1e-06:1.7e-07:4.8e+02:2.2e+03
chr10	122350000	122400000	Mirlet7i:-50Kb:4.5e-06:1.3e-07:1.9e+03:3.2e+03
chr10	122650000	122700000	Usp15:50Kb:1.6e-05:4e-07:1e+02:1.2e+03
chr10	126350000	126400000	Avil:-50Kb:4.3e-05:1.1e-06:1.7e+03:3.3e+03
chr10	126350000	126400000	Ctdsp2:-50Kb:4.3e-05:1.1e-06:1.7e+03:3.3e+03
chr10	126350000	126400000	Mir26a-2:-50Kb:4.3e-05:1.1e-06:1.7e+03:3.3e+03
chr10	126350000	126400000	Mir546:-50Kb:4.3e-05:1.1e-06:1.7e+03:3.3e+03
chr10	126650000	126700000	Dctn2:-50Kb:1.2e-05:3.1e-07:2.6e+03:4.4e+03
chr10	126650000	126700000	Ddit3:-50Kb:1.2e-05:3.1e-07:2.6e+03:4.4e+03
chr10	126650000	126700000	Kif5a:-50Kb:1.2e-05:3.1e-07:2.6e+03:4.4e+03
chr10	126650000	126700000	Mars:-50Kb:1.2e-05:3.1e-07:2.6e+03:4.4e+03
chr10	126650000	126700000	Mbd6:-50Kb:1.2e-05:3.1e-07:2.6e+03:4.4e+03
chr10	127500000	127550000	Gls2:-100Kb:7.2e-06:1.9e-07:1.6e+03:3.2e+03
chr10	127500000	127550000	Rbms2:-100Kb:7.2e-06:1.9e-07:1.6e+03:3.2e+03
chr10	127500000	127550000	Spryd4:-100Kb:7.2e-06:1.9e-07:1.6e+03:3.2e+03
chr10	127600000	127650000	Atp5b:100Kb:1.1e-05:3.2e-07:1.6e+03:3.2e+03
chr10	127600000	127650000	Baz2a:100Kb:1.1e-05:3.2e-07:1.6e+03:3.2e+03
chr10	127600000	127650000	Mir677:100Kb:1.1e-05:3.2e-07:1.6e+03:3.2e+03
chr10	127900000	127950000	Esyt1:-50Kb:1.2e-06:3.4e-08:2.5e+03:4e+03
chr10	127900000	127950000	Rpl41:-50Kb:1.2e-06:3.4e-08:2.5e+03:4e+03
chr10	127900000	127950000	Zc3h10:-50Kb:1.2e-06:3.4e-08:2.5e+03:4e+03
chr10	127950000	128000000	Myl6:50Kb:2.5e-06:7.2e-08:2.5e+03:4e+03
chr10	127950000	128000000	Myl6b:50Kb:2.5e-06:7.2e-08:2.5e+03:4e+03
chr10	129100000	129150000	Olfr774:450Kb:1.6e-05:4e-07:3.1e+02:1.6e+03
chr10	129100000	129150000	Olfr775:450Kb:1.6e-05:4e-07:3.1e+02:1.6e+03
chr10	129100000	129150000	Olfr776:450Kb:1.6e-05:4e-07:3.1e+02:1.6e+03
chr11	11700000	11750000	1700042O10Rik:-50Kb:1.3e-05:3.3e-07:1.5e+03:2.6e+03
chr11	11700000	11750000	Ddc:-50Kb:1.3e-05:3.3e-07:1.5e+03:2.6e+03
chr11	11750000	11800000	Fignl1:50Kb:1.3e-05:4e-07:1.5e+03:2.6e+03
chr11	20550000	20600000	Sertad2:150Kb:1.9e-05:5e-07:8.8e+02:2e+03
chr11	22500000	22550000	Cct4:-350Kb:1.5e-07:4.7e-09:4.8e+02:2e+03
chr11	22500000	22550000	Commd1:-350Kb:1.5e-07:4.7e-09:4.8e+02:2e+03
chr11	22500000	22550000	Zrsr1:-350Kb:1.5e-07:4.7e-09:4.8e+02:2e+03
chr11	26700000	26750000	Gm12070:50Kb:6e-07:1.6e-08:1.2e+03:2.4e+03
chr11	28500000	28550000	Pnpt1:-500Kb:3.4e-08:1e-09:2.9e+02:1.6e+03
chr11	29750000	29800000	Pnpt1:750Kb:4.8e-05:2.9e-06:1.8e+02:1.2e+03
chr11	33050000	33100000	Gabrp:-400Kb:7.3e-05:1.8e-06:4.4e+02:1.5e+03
chr11	35700000	35750000	Wwc1:-50Kb:3.4e-05:8.6e-07:2e+03:3.1e+03
chr11	40450000	40500000	Hmmr:-50Kb:4.3e-06:1.1e-07:0:1.3e+03
chr11	40450000	40500000	Mat2b:-50Kb:4.3e-06:1.1e-07:0:1.3e+03
chr11	40450000	40500000	Nudcd2:-50Kb:4.3e-06:1.1e-07:0:1.3e+03
chr11	48600000	48650000	Irgm1:-50Kb:0:0:1.2e+03:3.5e+03
chr11	48650000	48700000	Gnb2l1:50Kb:0:0:1.2e+03:3.5e+03
chr11	48650000	48700000	Snord95:50Kb:0:0:1.2e+03:3.5e+03
chr11	48650000	48700000	Snord96a:50Kb:0:0:1.2e+03:3.5e+03
chr11	48650000	48700000	Trim41:50Kb:0:0:1.2e+03:3.5e+03
chr11	48650000	48700000	Trim7:50Kb:0:0:1.2e+03:3.5e+03
chr11	48750000	48800000	Mgat1:-300Kb:6.5e-05:1.8e-06:4.8e+02:1.7e+03
chr11	48750000	48800000	Olfr10:-350Kb:5.6e-05:1.4e-06:4.9e+02:1.7e+03
chr11	48750000	48800000	Olfr1391:-350Kb:5.6e-05:1.4e-06:4.9e+02:1.7e+03
chr11	48750000	48800000	Olfr1392:-350Kb:5.6e-05:1.4e-06:4.9e+02:1.7e+03
chr11	48750000	48800000	Olfr1393:-300Kb:6.5e-05:1.8e-06:4.8e+02:1.7e+03
chr11	48750000	48800000	Tgtp1:-50Kb:6.9e-10:1.8e-11:1.2e+03:3e+03
chr11	48800000	48850000	9930111J21Rik1:50Kb:5.8e-10:1.6e-11:1.2e+03:3e+03
chr11	49050000	49100000	9930111J21Rik1:300Kb:3.8e-05:3.2e-06:4.8e+02:1.7e+03
chr11	49100000	49150000	9930111J21Rik1:350Kb:3.8e-05:2.2e-06:4.9e+02:1.7e+03
chr11	54800000	54850000	Ccdc69:-50Kb:1.7e-06:4.4e-08:2e+03:3.1e+03
chr11	54850000	54900000	Anxa6:50Kb:1.6e-06:4.3e-08:2e+03:3.1e+03
chr11	57350000	57400000	Galnt10:-100Kb:3.2e-06:3.5e-07:0:1.9e+03
chr11	57400000	57450000	Galnt10:-50Kb:1.5e-11:8.4e-13:0:2.7e+03
chr11	57500000	57550000	Galnt10:50Kb:9.8e-14:2.7e-15:0:3e+03
chr11	57550000	57600000	Galnt10:100Kb:6.6e-11:5.4e-12:0:2.6e+03
chr11	58450000	58500000	Olfr314:-100Kb:8.7e-06:2.2e-07:1.2e+03:2.9e+03
chr11	58450000	58500000	Olfr315:-100Kb:8.7e-06:2.2e-07:1.2e+03:2.9e+03
chr11	58450000	58500000	Olfr316:-100Kb:8.7e-06:2.2e-07:1.2e+03:2.9e+03
chr11	58450000	58500000	Olfr317:-50Kb:0:0:2.2e+03:6.8e+03
chr11	58450000	58500000	Olfr318:-50Kb:0:0:2.2e+03:6.8e+03
chr11	58450000	58500000	Olfr319:-50Kb:0:0:2.2e+03:6.8e+03
chr11	58500000	58550000	Olfr179:50Kb:0:0:2.2e+03:6.8e+03
chr11	58500000	58550000	Olfr320:50Kb:0:0:2.2e+03:6.8e+03
chr11	58500000	58550000	Trim58:50Kb:0:0:2.2e+03:6.8e+03
chr11	58550000	58600000	Olfr179:100Kb:7.5e-05:3.9e-06:1.2e+03:2.9e+03
chr11	58550000	58600000	Olfr320:100Kb:7.5e-05:3.9e-06:1.2e+03:2.9e+03
chr11	58550000	58600000	Trim58:100Kb:7.5e-05:3.9e-06:1.2e+03:2.9e+03
chr11	58600000	58650000	2810021J22Rik:-50Kb:2e-06:5.1e-08:2.2e+03:3.8e+03
chr11	58600000	58650000	Olfr311:-50Kb:2e-06:5.1e-08:2.2e+03:3.8e+03
chr11	58650000	58700000	Fam183b:50Kb:2.2e-06:5.4e-08:2.2e+03:3.8e+03
chr11	58650000	58700000	Olfr312:50Kb:2.2e-06:5.4e-08:2.2e+03:3.8e+03
chr11	58650000	58700000	Olfr313:50Kb:2.2e-06:5.4e-08:2.2e+03:3.8e+03
chr11	59100000	59150000	Jmjd4:-150Kb:1e-06:2.6e-08:1e+03:2.6e+03
chr11	59100000	59150000	Snap47:-150Kb:1e-06:2.6e-08:1e+03:2.6e+03
chr11	59100000	59150000	Zfp867:-150Kb:1e-06:2.6e-08:1e+03:2.6e+03
chr11	59250000	59300000	Wnt3a:150Kb:6.5e-07:1.8e-08:1e+03:2.6e+03
chr11	59250000	59300000	Wnt9a:150Kb:6.5e-07:1.8e-08:1e+03:2.6e+03
chr11	60450000	60500000	Pemt:600Kb:3.1e-05:8.1e-07:2.3e+02:1.6e+03
chr11	64700000	64750000	Elac2:-50Kb:4.8e-05:1.2e-06:1.2e+03:2.2e+03
chr11	70900000	70950000	Nlrp1c-ps:-150Kb:0:0:1.9e+02:1e+04
chr11	70950000	71000000	Nlrp1b:-50Kb:0:0:7.1e+02:1.2e+04
chr11	70950000	71000000	Nlrp1c-ps:-100Kb:5.6e-06:4.4e-07:3e+02:5.9e+03
chr11	71000000	71050000	Nlrp1a:50Kb:0:0:7.1e+02:1.2e+04
chr11	71000000	71050000	Nlrp1c-ps:-50Kb:0:0:3e+03:2.9e+04
chr11	71050000	71100000	Nlrp1a:100Kb:8.5e-06:4.3e-07:3e+02:5.9e+03
chr11	71050000	71100000	Nlrp1b:50Kb:0:0:3e+03:2.9e+04
chr11	84050000	84100000	4930502E09Rik:-550Kb:4.4e-09:1.4e-10:6.1e+02:2.9e+03
chr11	84050000	84100000	Dhrs11:-550Kb:4.4e-09:1.4e-10:6.1e+02:2.9e+03
chr11	84050000	84100000	Mrm1:-550Kb:4.4e-09:1.4e-10:6.1e+02:2.9e+03
chr11	84100000	84150000	4930502E09Rik:-500Kb:1e-05:6.6e-07:6.4e+02:2.4e+03
chr11	84100000	84150000	Dhrs11:-500Kb:1e-05:6.6e-07:6.4e+02:2.4e+03
chr11	84100000	84150000	Mrm1:-500Kb:1e-05:6.6e-07:6.4e+02:2.4e+03
chr11	84200000	84250000	4930502E09Rik:-400Kb:4.1e-05:4e-06:7.3e+02:2.3e+03
chr11	84200000	84250000	Dhrs11:-400Kb:4.1e-05:4e-06:7.3e+02:2.3e+03
chr11	84200000	84250000	Mrm1:-400Kb:4.1e-05:4e-06:7.3e+02:2.3e+03
chr11	84300000	84350000	1700109G15Rik:-200Kb:0:0:1.1e+03:4.3e+03
chr11	84500000	84550000	1500016L03Rik:200Kb:0:0:1.1e+03:4.3e+03
chr11	84500000	84550000	Aatf:200Kb:0:0:1.1e+03:4.3e+03
chr11	84500000	84550000	Lhx1:200Kb:0:0:1.1e+03:4.3e+03
chr11	100150000	100200000	Hap1:-50Kb:0:0:6.9e+02:3.2e+03
chr11	100200000	100250000	Eif1:50Kb:0:0:6.9e+02:3.2e+03
chr11	100200000	100250000	Gast:50Kb:0:0:6.9e+02:3.2e+03
chr11	102150000	102200000	Grn:-100Kb:1e-06:2.7e-08:1.8e+03:4.6e+03
chr11	102150000	102200000	Rundc3a:-100Kb:1e-06:2.7e-08:1.8e+03:4.6e+03
chr11	102150000	102200000	Slc25a39:-100Kb:1e-06:2.7e-08:1.8e+03:4.6e+03
chr11	102250000	102300000	Atxn7l3:100Kb:1.2e-06:2.9e-08:1.8e+03:4.6e+03
chr11	102250000	102300000	Ubtf:100Kb:1.2e-06:2.9e-08:1.8e+03:4.6e+03
chr11	102750000	102800000	Dcakd:-100Kb:9e-06:2.3e-07:1.8e+03:3.5e+03
chr11	102750000	102800000	Nmt1:-100Kb:9e-06:2.3e-07:1.8e+03:3.5e+03
chr11	102850000	102900000	Gfap:100Kb:1.1e-05:2.8e-07:1.8e+03:3.5e+03
chr11	102850000	102900000	Kif18b:100Kb:1.1e-05:2.8e-07:1.8e+03:3.5e+03
chr11	103750000	103800000	Wnt3:150Kb:1.3e-05:3.3e-07:9.7e+02:2.5e+03
chr11	103750000	103800000	Wnt9b:150Kb:1.3e-05:3.3e-07:9.7e+02:2.5e+03
chr11	104350000	104400000	Kansl1:50Kb:4.6e-07:1.2e-08:1.4e+03:2.9e+03
chr11	105200000	105250000	Tanc2:-250Kb:5.7e-08:1.5e-09:7.5e+02:2.3e+03
chr11	106400000	106450000	Snord104:50Kb:4.6e-05:1.2e-06:2.4e+03:3.8e+03
chr11	106900000	106950000	Bptf:-50Kb:7.3e-06:1.8e-07:2.2e+03:3.7e+03
chr11	107050000	107100000	Pitpnc1:-250Kb:3.6e-05:9.9e-07:7.5e+02:2.3e+03
chr11	107050000	107100000	Psmd12:-250Kb:3.6e-05:9.9e-07:7.5e+02:2.3e+03
chr11	107300000	107350000	Nol11:250Kb:1.1e-05:2.7e-07:7.5e+02:2.3e+03
chr11	108300000	108350000	E030025P04Rik:-700Kb:7.2e-05:1.9e-06:4.5e+02:1.7e+03
chr11	110300000	110350000	Map2k6:50Kb:6.2e-07:1.6e-08:1.2e+03:3e+03
chr11	116100000	116150000	Qrich2:-200Kb:2.8e-06:1.5e-07:1.3e+03:2.9e+03
chr11	116150000	116200000	Qrich2:-150Kb:6.4e-07:1.8e-08:1.5e+03:3.3e+03
chr12	5150000	5200000	2810032G03Rik:-200Kb:8.9e-06:2.4e-07:5.4e+02:2e+03
chr12	5150000	5200000	Klhl29:-200Kb:8.9e-06:2.4e-07:5.4e+02:2e+03
chr12	25250000	25300000	Klf11:-50Kb:1.6e-09:8.3e-11:1e+03:3.1e+03
chr12	25300000	25350000	Cys1:-50Kb:2.4e-09:7.4e-11:1e+03:3.1e+03
chr12	25300000	25350000	Grhl1:50Kb:2.3e-09:6.1e-11:1e+03:3.1e+03
chr12	25300000	25350000	Rrm2:-50Kb:2.4e-09:7.4e-11:1e+03:3.1e+03
chr12	25350000	25400000	Klf11:50Kb:1.4e-09:3.6e-11:1e+03:3.1e+03
chr12	29150000	29200000	Dcdc2c:-50Kb:4.1e-05:1.1e-06:8.9e+02:1.8e+03
chr12	30500000	30550000	C630031E19Rik:150Kb:3.1e-06:8.3e-08:1e+03:2.4e+03
chr12	32150000	32200000	Hbp1:-450Kb:6.7e-05:2.1e-06:4e+02:1.4e+03
chr12	32600000	32650000	Cbll1:450Kb:7.4e-05:2.2e-06:4e+02:1.4e+03
chr12	33700000	33750000	Atxn7l1:-100Kb:4e-06:2.2e-07:1.1e+03:2.5e+03
chr12	33700000	33750000	Cdhr3:-50Kb:0:0:1.8e+03:4.9e+03
chr12	33700000	33750000	F730043M19Rik:-100Kb:4e-06:2.2e-07:1.1e+03:2.5e+03
chr12	33750000	33800000	Atxn7l1:-50Kb:3.3e-13:9.1e-15:1.8e+03:3.9e+03
chr12	33750000	33800000	F730043M19Rik:-50Kb:3.3e-13:9.1e-15:1.8e+03:3.9e+03
chr12	33800000	33850000	Cdhr3:50Kb:2e-13:1.1e-14:1.8e+03:3.9e+03
chr12	34050000	34100000	Twistnb:-50Kb:9.4e-06:2.5e-07:8.2e+02:2.3e+03
chr12	34100000	34150000	Efcab10:50Kb:7.1e-06:1.9e-07:8.2e+02:2.3e+03
chr12	38800000	38850000	Dgkb:200Kb:6.3e-07:1.7e-08:6.4e+02:1.9e+03
chr12	45600000	45650000	Nrcam:200Kb:3.8e-06:1.1e-07:6.8e+02:2.2e+03
chr12	51400000	51450000	Prkd1:-350Kb:5.5e-05:1.5e-06:4.2e+02:1.5e+03
chr12	57750000	57800000	Slc25a21:-500Kb:5.1e-05:1.5e-06:3.7e+02:1.6e+03
chr12	60100000	60150000	Mia2:-50Kb:9.4e-05:2.4e-06:1.5e+03:2.5e+03
chr12	60100000	60150000	Pnn:-50Kb:9.4e-05:2.4e-06:1.5e+03:2.5e+03
chr12	60100000	60150000	Trappc6b:-50Kb:9.4e-05:2.4e-06:1.5e+03:2.5e+03
chr12	60150000	60200000	Gemin2:50Kb:5.2e-05:2.7e-06:1.5e+03:2.5e+03
chr12	60150000	60200000	Sec23a:50Kb:5.2e-05:2.7e-06:1.5e+03:2.5e+03
chr12	60250000	60300000	Ctage5:50Kb:2.2e-08:5.9e-10:1.5e+03:2.8e+03
chr12	60250000	60300000	Gemin2:150Kb:4e-05:1e-06:7.8e+02:1.8e+03
chr12	60250000	60300000	Sec23a:150Kb:4e-05:1e-06:7.8e+02:1.8e+03
chr12	66000000	66050000	Fam179b:-50Kb:8.7e-05:6.8e-06:0:1e+03
chr12	66000000	66050000	Klhl28:-50Kb:8.7e-05:6.8e-06:0:1e+03
chr12	66050000	66100000	Fancm:-100Kb:8.2e-05:4.3e-06:0:1e+03
chr12	66050000	66100000	Fkbp3:-100Kb:8.2e-05:4.3e-06:0:1e+03
chr12	66050000	66100000	Prpf39:-50Kb:0:0:0:2.2e+03
chr12	66100000	66150000	Fam179b:50Kb:0:0:0:2.2e+03
chr12	66100000	66150000	Fancm:-50Kb:4.2e-15:1.1e-16:0:1.9e+03
chr12	66100000	66150000	Fkbp3:-50Kb:4.2e-15:1.1e-16:0:1.9e+03
chr12	66100000	66150000	Klhl28:50Kb:0:0:0:2.2e+03
chr12	66150000	66200000	Fam179b:100Kb:8.7e-05:5.6e-06:0:1e+03
chr12	66150000	66200000	Klhl28:100Kb:8.7e-05:5.6e-06:0:1e+03
chr12	66150000	66200000	Prpf39:50Kb:4.3e-15:2.2e-16:0:1.9e+03
chr12	66250000	66300000	Wdr20b:-50Kb:1.6e-06:4.1e-08:1.1e+03:2.3e+03
chr12	66300000	66350000	Mis18bp1:50Kb:8.8e-07:2.2e-08:1.1e+03:2.3e+03
chr12	70400000	70450000	Mettl21d:-250Kb:4.9e-06:2.7e-07:7.4e+02:1.9e+03
chr12	70450000	70500000	Mettl21d:-200Kb:4.3e-08:1.2e-09:8.5e+02:2.2e+03
chr12	70650000	70700000	Arf6:200Kb:5.6e-08:1.5e-09:8.5e+02:2.2e+03
chr12	70650000	70700000	Nemf:200Kb:5.6e-08:1.5e-09:8.5e+02:2.2e+03
chr12	73350000	73400000	Lrrc9:-150Kb:2.3e-05:6.8e-07:9.9e+02:2.2e+03
chr12	73350000	73400000	Rtn1:-150Kb:2.3e-05:6.8e-07:9.9e+02:2.2e+03
chr12	74800000	74850000	Hif1a:-200Kb:1.7e-08:4.7e-10:7.1e+02:2.5e+03
chr12	74800000	74850000	Snapc1:-250Kb:2.9e-06:8.6e-08:6.1e+02:2.2e+03
chr12	74800000	74850000	Syt16:-250Kb:2.9e-06:8.6e-08:6.1e+02:2.2e+03
chr12	75000000	75050000	Snapc1:-50Kb:1.2e-05:6.9e-07:1.8e+03:3.2e+03
chr12	75000000	75050000	Syt16:-50Kb:1.2e-05:6.9e-07:1.8e+03:3.2e+03
chr12	75050000	75100000	Hif1a:50Kb:1.3e-05:7.4e-07:1.8e+03:3.2e+03
chr12	75150000	75200000	1700086L19Rik:-200Kb:4.2e-06:1.3e-07:7.1e+02:2.3e+03
chr12	75150000	75200000	Dbpht2:-200Kb:4.2e-06:1.3e-07:7.1e+02:2.3e+03
chr12	84200000	84250000	Dpf3:-600Kb:7.5e-06:2e-07:2.7e+02:2.2e+03
chr12	86700000	86750000	Fos:-100Kb:1.4e-05:3.8e-07:1.4e+03:2.9e+03
chr12	86800000	86850000	Tmed10:100Kb:8.2e-06:2.1e-07:1.4e+03:2.9e+03
chr12	88100000	88150000	2310044G17Rik:-150Kb:0:0:1e+03:4.3e+03
chr12	88100000	88150000	Irf2bpl:-100Kb:1.3e-05:3.2e-07:1.4e+03:3.2e+03
chr12	88100000	88150000	Zdhhc22:-200Kb:4.4e-05:1.1e-06:8e+02:2.6e+03
chr12	89050000	89100000	Gm5662:-450Kb:3.1e-07:1.7e-08:4.8e+02:6.2e+03
chr12	89050000	89100000	Gm7104:-450Kb:3.1e-07:1.7e-08:4.8e+02:6.2e+03
chr12	89100000	89150000	Gm5662:-400Kb:0:0:5.9e+02:1.5e+04
chr12	89100000	89150000	Gm7104:-400Kb:0:0:5.9e+02:1.5e+04
chr12	89350000	89400000	Gm21319:50Kb:0:0:1.4e+03:2.2e+04
chr12	89500000	89550000	Gm16381:450Kb:7.1e-07:1.8e-08:4.8e+02:6.2e+03
chr12	89500000	89550000	Gm1995:450Kb:7.1e-07:1.8e-08:4.8e+02:6.2e+03
chr12	89500000	89550000	Gm2016:400Kb:0:0:5.9e+02:1.5e+04
chr12	89500000	89550000	Gm2022:400Kb:0:0:5.9e+02:1.5e+04
chr12	100200000	100250000	Eml5:100Kb:5.6e-05:1.5e-06:1.3e+03:2.6e+03
chr12	101450000	101500000	Gm10432:-50Kb:9.5e-08:2.5e-09:2e+03:3.6e+03
chr12	101550000	101600000	Calm1:150Kb:8.8e-08:2.5e-09:1.1e+03:2.7e+03
chr12	101550000	101600000	Gm10433:150Kb:8.8e-08:2.5e-09:1.1e+03:2.7e+03
chr12	104950000	105000000	Serpina1d:-50Kb:0:0:2.9e+03:1.3e+04
chr12	104950000	105000000	Serpina1e:-200Kb:1.2e-08:9.4e-10:12:7e+03
chr12	105000000	105050000	Serpina1a:-100Kb:6.3e-07:3.3e-08:1.5e+03:7.8e+03
chr12	105000000	105050000	Serpina1b:50Kb:0:0:2.9e+03:1.3e+04
chr12	105000000	105050000	Serpina1c:-100Kb:6.3e-07:3.3e-08:1.5e+03:7.8e+03
chr12	105000000	105050000	Serpina1e:-150Kb:0:0:14:1.1e+04
chr12	105050000	105100000	Serpina1a:-50Kb:2.8e-07:7.4e-09:2.9e+03:9.4e+03
chr12	105050000	105100000	Serpina1c:-50Kb:2.8e-07:7.4e-09:2.9e+03:9.4e+03
chr12	105050000	105100000	Serpina1d:50Kb:9.6e-08:7.6e-09:2.9e+03:9.4e+03
chr12	105050000	105100000	Serpina1e:-100Kb:0:0:17:2.4e+04
chr12	105100000	105150000	Serpina1d:100Kb:3.2e-07:3.4e-08:1.5e+03:7.8e+03
chr12	105150000	105200000	Serpina1b:200Kb:1.9e-08:9.7e-10:12:7e+03
chr12	105150000	105200000	Serpina1d:150Kb:0:0:14:1.1e+04
chr12	106250000	106300000	D430019H16Rik:-400Kb:1e-07:3.2e-09:4.7e+02:2e+03
chr12	106300000	106350000	D430019H16Rik:-350Kb:1.9e-07:1.2e-08:5.1e+02:2e+03
chr12	106650000	106700000	Glrx5:400Kb:2.4e-07:6.8e-09:4.7e+02:2e+03
chr12	106650000	106700000	Mir3069:400Kb:2.4e-07:6.8e-09:4.7e+02:2e+03
chr12	106650000	106700000	Scarna13:400Kb:2.4e-07:6.8e-09:4.7e+02:2e+03
chr12	106650000	106700000	Snhg10:400Kb:2.4e-07:6.8e-09:4.7e+02:2e+03
chr12	106700000	106750000	D430019H16Rik:50Kb:1.3e-05:1.2e-06:1.9e+03:3.2e+03
chr12	109400000	109450000	Ccdc85c:-100Kb:2e-09:5.4e-11:2.3e+02:2.3e+03
chr12	109400000	109450000	Hhipl1:-100Kb:2e-09:5.4e-11:2.3e+02:2.3e+03
chr12	109450000	109500000	Ccnk:50Kb:4.1e-07:2.4e-08:3.3e+02:2e+03
chr12	109450000	109500000	Setd3:50Kb:4.1e-07:2.4e-08:3.3e+02:2e+03
chr12	109500000	109550000	Ccnk:100Kb:1.1e-09:3.2e-11:2.3e+02:2.3e+03
chr12	109500000	109550000	Setd3:100Kb:1.1e-09:3.2e-11:2.3e+02:2.3e+03
chr12	109700000	109750000	Ccnk:300Kb:5.1e-06:4.6e-07:1.3e+02:1.7e+03
chr12	109700000	109750000	Cyp46a1:150Kb:7.5e-07:2e-08:9e+02:2.6e+03
chr12	109700000	109750000	Setd3:300Kb:5.1e-06:4.6e-07:1.3e+02:1.7e+03
chr12	109750000	109800000	Ccnk:350Kb:3.4e-05:4e-06:1.2e+02:1.5e+03
chr12	109750000	109800000	Setd3:350Kb:3.4e-05:4e-06:1.2e+02:1.5e+03
chr12	110650000	110700000	Meg3:-100Kb:1.2e-05:3e-07:1.4e+03:3e+03
chr12	110750000	110800000	Dlk1:100Kb:7.2e-06:2e-07:1.4e+03:3e+03
chr12	111650000	111700000	B930059L03Rik:-150Kb:2.1e-06:5.5e-08:1.1e+03:2.5e+03
chr12	111650000	111700000	Dync1h1:-150Kb:2.1e-06:5.5e-08:1.1e+03:2.5e+03
chr12	111800000	111850000	Ppp2r5c:150Kb:8.2e-06:2.3e-07:1.1e+03:2.5e+03
chr12	111850000	111900000	1700001K19Rik:-50Kb:1.4e-12:3.9e-14:2.1e+03:4.1e+03
chr12	111850000	111900000	Hsp90aa1:-50Kb:1.4e-12:3.9e-14:2.1e+03:4.1e+03
chr12	111850000	111900000	Stk30:-200Kb:1.6e-06:4.6e-08:8.7e+02:2.3e+03
chr12	111850000	111900000	Zfp839:-200Kb:1.6e-06:4.6e-08:8.7e+02:2.3e+03
chr12	112300000	112350000	Amn:-200Kb:7.9e-05:2.1e-06:1e+03:2.3e+03
chr12	113350000	113400000	A530016L24Rik:-350Kb:5.8e-05:1.5e-06:6.9e+02:2.9e+03
chr12	113350000	113400000	Tmem179:-350Kb:5.8e-05:1.5e-06:6.9e+02:2.9e+03
chr12	113700000	113750000	Kif26a:350Kb:6.8e-06:3.2e-07:6.9e+02:2.9e+03
chr12	113700000	113750000	Mir203:350Kb:6.8e-06:3.2e-07:6.9e+02:2.9e+03
chr12	113750000	113800000	Kif26a:400Kb:6.8e-06:3.8e-07:6.3e+02:2.8e+03
chr12	113750000	113800000	Mir203:400Kb:6.8e-06:3.8e-07:6.3e+02:2.8e+03
chr12	117850000	117900000	Gm5441:-700Kb:8.2e-06:2.7e-07:2.9e+02:1.8e+03
chr12	120500000	120550000	Macc1:-150Kb:2.1e-05:6.7e-07:1.7e+03:3.4e+03
chr13	3350000	3400000	Speer6-ps1:250Kb:0:0:3.3e+02:2.1e+03
chr13	3550000	3600000	1700024F13Rik:100Kb:5.5e-05:1.4e-06:6.7e+02:1.8e+03
chr13	3550000	3600000	2810429I04Rik:100Kb:5.5e-05:1.4e-06:6.7e+02:1.8e+03
chr13	12700000	12750000	Gpr137b:-750Kb:0:0:18:1.3e+04
chr13	12850000	12900000	Prl2c2:-200Kb:0:0:5.8e+02:1.4e+04
chr13	13050000	13100000	Prl2c3:200Kb:0:0:5.8e+02:1.4e+04
chr13	13050000	13100000	Prl2c4:200Kb:0:0:5.8e+02:1.4e+04
chr13	13100000	13150000	Prl2c5:-150Kb:2.1e-05:5.4e-07:6.3e+02:6.3e+03
chr13	13400000	13450000	Ero1lb:750Kb:2.2e-10:5.5e-12:18:7.8e+03
chr13	13400000	13450000	Gpr137b-ps:700Kb:0:0:20:2.2e+04
chr13	13450000	13500000	Gpr137b-ps:750Kb:0:0:18:1.3e+04
chr13	16850000	16900000	Inhba:750Kb:3.6e-05:9.8e-07:3.1e+02:1.2e+03
chr13	17900000	17950000	Cdk13:50Kb:1.7e-05:4.6e-07:1.6e+03:2.6e+03
chr13	23500000	23550000	Btn1a1:-50Kb:0:0:0:3.4e+03
chr13	23500000	23550000	Btn2a2:-50Kb:0:0:0:3.4e+03
chr13	23500000	23550000	Hist1h1d:-100Kb:0:0:0:4.7e+03
chr13	23500000	23550000	Hist1h2af:-100Kb:0:0:0:4.7e+03
chr13	23500000	23550000	Hist1h2bh:-100Kb:0:0:0:4.7e+03
chr13	23500000	23550000	Hist1h3f:-100Kb:0:0:0:4.7e+03
chr13	23500000	23550000	Hist1h3g:-100Kb:0:0:0:4.7e+03
chr13	23500000	23550000	Hist1h4f:-100Kb:0:0:0:4.7e+03
chr13	23500000	23550000	Hist1h4h:-100Kb:0:0:0:4.7e+03
chr13	23550000	23600000	Abt1:50Kb:0:0:0:3.4e+03
chr13	23550000	23600000	C230035I16Rik:50Kb:0:0:0:3.4e+03
chr13	23550000	23600000	Hist1h1d:-50Kb:1.5e-07:1.3e-08:0:2.1e+03
chr13	23550000	23600000	Hist1h2af:-50Kb:1.5e-07:1.3e-08:0:2.1e+03
chr13	23550000	23600000	Hist1h2bh:-50Kb:1.5e-07:1.3e-08:0:2.1e+03
chr13	23550000	23600000	Hist1h3f:-50Kb:1.5e-07:1.3e-08:0:2.1e+03
chr13	23550000	23600000	Hist1h3g:-50Kb:1.5e-07:1.3e-08:0:2.1e+03
chr13	23550000	23600000	Hist1h4f:-50Kb:1.5e-07:1.3e-08:0:2.1e+03
chr13	23550000	23600000	Hist1h4h:-50Kb:1.5e-07:1.3e-08:0:2.1e+03
chr13	23600000	23650000	Abt1:100Kb:0:0:0:4.7e+03
chr13	23600000	23650000	Btn1a1:50Kb:2.5e-07:1.3e-08:0:2.1e+03
chr13	23600000	23650000	Btn2a2:50Kb:2.5e-07:1.3e-08:0:2.1e+03
chr13	23600000	23650000	C230035I16Rik:100Kb:0:0:0:4.7e+03
chr13	23600000	23650000	Hist1h2ad:-50Kb:8.8e-14:4.8e-15:0:3e+03
chr13	23600000	23650000	Hist1h2ae:-50Kb:8.8e-14:4.8e-15:0:3e+03
chr13	23600000	23650000	Hist1h2bf:-50Kb:8.8e-14:4.8e-15:0:3e+03
chr13	23600000	23650000	Hist1h2bg:-50Kb:8.8e-14:4.8e-15:0:3e+03
chr13	23600000	23650000	Hist1h3d:-50Kb:8.8e-14:4.8e-15:0:3e+03
chr13	23600000	23650000	Hist1h3e:-50Kb:8.8e-14:4.8e-15:0:3e+03
chr13	23600000	23650000	Hist1h4d:-50Kb:8.8e-14:4.8e-15:0:3e+03
chr13	23650000	23700000	Hist1h1d:50Kb:5.9e-14:3.3e-15:0:3e+03
chr13	23650000	23700000	Hist1h1e:-50Kb:0:0:0:3.3e+03
chr13	23650000	23700000	Hist1h2af:50Kb:5.9e-14:3.3e-15:0:3e+03
chr13	23650000	23700000	Hist1h2be:-50Kb:0:0:0:3.3e+03
chr13	23650000	23700000	Hist1h2bh:50Kb:5.9e-14:3.3e-15:0:3e+03
chr13	23650000	23700000	Hist1h3f:50Kb:5.9e-14:3.3e-15:0:3e+03
chr13	23650000	23700000	Hist1h3g:50Kb:5.9e-14:3.3e-15:0:3e+03
chr13	23650000	23700000	Hist1h4f:50Kb:5.9e-14:3.3e-15:0:3e+03
chr13	23650000	23700000	Hist1h4h:50Kb:5.9e-14:3.3e-15:0:3e+03
chr13	23700000	23750000	Hist1h2ad:50Kb:0:0:0:3.3e+03
chr13	23700000	23750000	Hist1h2ae:50Kb:0:0:0:3.3e+03
chr13	23700000	23750000	Hist1h2bf:50Kb:0:0:0:3.3e+03
chr13	23700000	23750000	Hist1h2bg:50Kb:0:0:0:3.3e+03
chr13	23700000	23750000	Hist1h3d:50Kb:0:0:0:3.3e+03
chr13	23700000	23750000	Hist1h3e:50Kb:0:0:0:3.3e+03
chr13	23700000	23750000	Hist1h4d:50Kb:0:0:0:3.3e+03
chr13	26100000	26150000	Gm11351:50Kb:1.3e-07:3.5e-09:1.7e+03:3.4e+03
chr13	27050000	27100000	Prl:-50Kb:2.8e-05:7.9e-07:1.7e+03:3e+03
chr13	27200000	27250000	Prl3b1:-100Kb:1.4e-05:7.3e-07:8.7e+02:2.2e+03
chr13	27250000	27300000	Prl3b1:-50Kb:1.9e-06:5e-08:1.3e+03:2.8e+03
chr13	27250000	27300000	Prl3d2:50Kb:9.2e-05:5e-06:1.3e+03:2.5e+03
chr13	27250000	27300000	Prl3d3:50Kb:9.2e-05:5e-06:1.3e+03:2.5e+03
chr13	27300000	27350000	Prl3c1:50Kb:1.8e-06:4.8e-08:1.3e+03:2.8e+03
chr13	27300000	27350000	Prl3d2:100Kb:2.3e-05:6.1e-07:8.7e+02:2.2e+03
chr13	27300000	27350000	Prl3d3:100Kb:2.3e-05:6.1e-07:8.7e+02:2.2e+03
chr13	28050000	28100000	Prl4a1:-50Kb:6.1e-05:1.5e-06:1.3e+03:2.6e+03
chr13	31150000	31200000	Foxf2:-550Kb:4.5e-10:1.3e-11:3.2e+02:1.7e+03
chr13	33350000	33400000	Serpinb1c:400Kb:2.5e-06:6.7e-08:3.3e+02:1.8e+03
chr13	33350000	33400000	Serpinb9g:-200Kb:8.2e-12:4.5e-13:4.4e+02:2.7e+03
chr13	33400000	33450000	Serpinb9g:-150Kb:0:0:4.9e+02:3.5e+03
chr13	33550000	33600000	Serpinb9f:150Kb:0:0:4.9e+02:3.5e+03
chr13	34250000	34300000	Pxdc1:-450Kb:2.8e-05:1.2e-06:5.7e+02:2.1e+03
chr13	34950000	35000000	Pxdc1:250Kb:2.8e-05:1.7e-06:7.7e+02:2.2e+03
chr13	36850000	36900000	Nrn1:50Kb:7.8e-05:2.2e-06:1.3e+03:2.3e+03
chr13	37450000	37500000	Ly86:50Kb:1.1e-05:2.8e-07:8.1e+02:2.1e+03
chr13	40900000	40950000	Pak1ip1:-150Kb:1.9e-06:4.9e-08:9.4e+02:2.1e+03
chr13	43650000	43700000	Gm20751:-150Kb:2.3e-09:5.8e-11:1.1e+03:3e+03
chr13	43800000	43850000	Ccdc90a:150Kb:3.8e-10:1e-11:1.1e+03:3e+03
chr13	46400000	46450000	C78339:-350Kb:7.8e-07:2e-08:6.7e+02:2.3e+03
chr13	50050000	50100000	Gm8765:-700Kb:0:0:2e+02:5e+03
chr13	50150000	50200000	Gm8765:-600Kb:4.7e-07:4.1e-08:2.2e+02:3e+03
chr13	50200000	50250000	4930518P08Rik:-650Kb:7.1e-06:1.9e-07:2.4e+02:2.8e+03
chr13	50250000	50300000	Gm904:-450Kb:0:0:2.6e+02:5.2e+03
chr13	50350000	50400000	Gm904:-350Kb:1e-05:5.2e-07:3.1e+02:2.9e+03
chr13	50650000	50700000	Gm8765:-100Kb:1e-07:6.1e-09:6.9e+02:3.7e+03
chr13	50750000	50800000	Mir683-1:100Kb:1.9e-07:4.8e-09:6.9e+02:3.7e+03
chr13	50750000	50800000	Mir683-2:100Kb:1.9e-07:4.8e-09:6.9e+02:3.7e+03
chr13	50900000	50950000	Gm906:600Kb:6.4e-06:1.7e-07:2.5e+02:3.3e+03
chr13	51650000	51700000	Cks2:-50Kb:8.9e-08:2.4e-09:1.5e+03:3.2e+03
chr13	51650000	51700000	Secisbp2:-50Kb:8.9e-08:2.4e-09:1.5e+03:3.2e+03
chr13	51700000	51750000	Shc3:50Kb:3.4e-07:8.6e-09:1.5e+03:3.2e+03
chr13	52350000	52400000	Diras2:-250Kb:2.4e-07:5.9e-09:7.2e+02:2.3e+03
chr13	53200000	53250000	Gm2762:-250Kb:1.3e-05:3.3e-07:5.9e+02:1.9e+03
chr13	53200000	53250000	Sptlc1:-250Kb:1.3e-05:3.3e-07:5.9e+02:1.9e+03
chr13	59700000	59750000	Etohd2:-150Kb:8.5e-05:2.3e-06:4.4e+02:1.7e+03
chr13	59700000	59750000	Isca1:-150Kb:8.5e-05:2.3e-06:4.4e+02:1.7e+03
chr13	61850000	61900000	Zfp935:-700Kb:9e-08:2.3e-09:3.2e+02:6.8e+03
chr13	62100000	62150000	Zfp935:-450Kb:1.2e-07:6.1e-09:4.4e+02:6.7e+03
chr13	62150000	62200000	BC052688:300Kb:0:0:5.1e+02:9.5e+03
chr13	62150000	62200000	Gm5141:-700Kb:2.4e-06:6e-08:3.2e+02:5e+03
chr13	62150000	62200000	Mir713:-700Kb:2.4e-06:6e-08:3.2e+02:5e+03
chr13	62550000	62600000	BC052688:700Kb:2e-08:1.7e-09:3.2e+02:6.8e+03
chr13	62600000	62650000	BC052688:750Kb:1.2e-08:6.6e-10:2.9e+02:6.9e+03
chr13	64400000	64450000	Ctsl:-50Kb:8.5e-15:2.2e-16:7.9e+02:2.9e+03
chr13	64450000	64500000	Aaed1:50Kb:0:0:7.9e+02:2.9e+03
chr13	66750000	66800000	2410141K09Rik:250Kb:3e-05:8e-07:4.9e+02:7.4e+03
chr13	67250000	67300000	Zfp456:-200Kb:2.6e-05:6.4e-07:6.7e+02:6.7e+03
chr13	67250000	67300000	Zfp953:-200Kb:2.6e-05:6.4e-07:6.7e+02:6.7e+03
chr13	67450000	67500000	Rsl1:200Kb:1.9e-07:4.8e-09:6.7e+02:6.7e+03
chr13	67450000	67500000	Zfp455:200Kb:1.9e-07:4.8e-09:6.7e+02:6.7e+03
chr13	69600000	69650000	Papd7:-50Kb:3.6e-06:2e-07:1.3e+03:2.4e+03
chr13	69650000	69700000	Nsun2:-100Kb:4.4e-06:1.1e-07:8.3e+02:1.9e+03
chr13	69650000	69700000	Srd5a1:-100Kb:4.4e-06:1.1e-07:8.3e+02:1.9e+03
chr13	69750000	69800000	Papd7:100Kb:3.6e-06:1.7e-07:8.3e+02:1.9e+03
chr13	76000000	76050000	Rhobtb3:-50Kb:5.3e-05:2.9e-06:1.4e+03:2.5e+03
chr13	76050000	76100000	Spata9:-50Kb:3.4e-05:8.3e-07:1.4e+03:2.5e+03
chr13	76100000	76150000	Rhobtb3:50Kb:3.5e-05:9.5e-07:1.4e+03:2.5e+03
chr13	78250000	78300000	A830082K12Rik:-50Kb:6.5e-05:2e-06:1e+03:2.2e+03
chr13	78250000	78300000	Nr2f1:-50Kb:6.5e-05:2e-06:1e+03:2.2e+03
chr13	83800000	83850000	C130071C03Rik:-50Kb:5.6e-06:3.9e-07:2.5e+02:1.6e+03
chr13	83800000	83850000	Mir9-2:-50Kb:5.6e-06:3.9e-07:2.5e+02:1.6e+03
chr13	84450000	84500000	C130071C03Rik:600Kb:2.2e-13:7.9e-15:3.5e+02:2.4e+03
chr13	84450000	84500000	Mir9-2:600Kb:2.2e-13:7.9e-15:3.5e+02:2.4e+03
chr13	89700000	89750000	Hapln1:50Kb:1.2e-06:3.3e-08:2e+02:1.4e+03
chr13	101000000	101050000	Naip6:-50Kb:0:0:2.3e+03:1.3e+04
chr13	101000000	101050000	Naip7:-50Kb:0:0:2.3e+03:1.3e+04
chr13	101050000	101100000	Naip5:50Kb:0:0:2.3e+03:1.3e+04
chr13	107650000	107700000	Dimt1:-50Kb:9.2e-11:2.5e-12:6.3e+02:2.2e+03
chr13	107650000	107700000	Ipo11:-50Kb:9.2e-11:2.5e-12:6.3e+02:2.2e+03
chr13	110850000	110900000	Gapt:-250Kb:2.1e-05:5.5e-07:7.6e+02:2.4e+03
chr13	118050000	118100000	Emb:50Kb:2e-07:5.1e-09:1.5e+03:2.8e+03
chr13	119100000	119150000	Hcn1:750Kb:5.4e-05:1.6e-06:2.5e+02:1.4e+03
chr14	9050000	9100000	Fam107a:-50Kb:7e-05:1.9e-06:1.5e+03:3.1e+03
chr14	9100000	9150000	Acox2:50Kb:6.4e-05:1.7e-06:1.5e+03:3.1e+03
chr14	21950000	22000000	Dupd1:-550Kb:8.9e-06:2.3e-07:4.9e+02:1.9e+03
chr14	28000000	28050000	D14Abb1e:-200Kb:5.1e-08:1.3e-09:7e+02:2e+03
chr14	29750000	29800000	Lrtm1:-50Kb:5.9e-05:1.5e-06:1.3e+03:2.4e+03
chr14	31950000	32000000	Nisch:-50Kb:2e-05:5.6e-07:2.2e+03:3.3e+03
chr14	31950000	32000000	Sema3g:-50Kb:2e-05:5.6e-07:2.2e+03:3.3e+03
chr14	31950000	32000000	Tnnc1:-50Kb:2e-05:5.6e-07:2.2e+03:3.3e+03
chr14	32000000	32050000	Stab1:50Kb:2.3e-05:6.3e-07:2.2e+03:3.3e+03
chr14	32450000	32500000	Ankrd28:-150Kb:2.7e-05:7.4e-07:1e+03:2.2e+03
chr14	32600000	32650000	Btd:150Kb:3.1e-05:9e-07:1e+03:2.2e+03
chr14	32600000	32650000	Hacl1:150Kb:3.1e-05:9e-07:1e+03:2.2e+03
chr14	34450000	34500000	Gdf10:-250Kb:7.1e-05:3.8e-06:7.6e+02:1.7e+03
chr14	34500000	34550000	Gdf10:-200Kb:1.3e-06:3.3e-08:6.6e+02:1.8e+03
chr14	47450000	47500000	Socs4:-400Kb:1.2e-05:3e-07:3.8e+02:1.5e+03
chr14	47450000	47500000	Wdhd1:-400Kb:1.2e-05:3e-07:3.8e+02:1.5e+03
chr14	47850000	47900000	Cgrrf1:400Kb:5.7e-06:1.6e-07:3.8e+02:1.5e+03
chr14	50650000	50700000	Olfr726:-50Kb:0:0:1.4e+03:3.3e+03
chr14	50650000	50700000	Olfr727:-50Kb:0:0:1.4e+03:3.3e+03
chr14	50700000	50750000	Olfr725:50Kb:0:0:1.4e+03:3.3e+03
chr14	51700000	51750000	Ang4:-650Kb:7.3e-06:1.8e-07:1.6e+02:2.1e+03
chr14	51750000	51800000	Ear11:-100Kb:2.2e-07:1.2e-08:8.7e+02:2.8e+03
chr14	51800000	51850000	Ear11:-50Kb:4.9e-09:1.3e-10:1.7e+03:3.9e+03
chr14	51850000	51900000	Ang2:50Kb:4.1e-09:1e-10:1.7e+03:3.9e+03
chr14	51850000	51900000	Ear14:50Kb:4.1e-09:1e-10:1.7e+03:3.9e+03
chr14	51850000	51900000	Ear4:50Kb:4.1e-09:1e-10:1.7e+03:3.9e+03
chr14	51850000	51900000	Ear5:100Kb:1.5e-07:3.7e-09:8.7e+02:2.8e+03
chr14	51850000	51900000	Rnase1:100Kb:1.5e-07:3.7e-09:8.7e+02:2.8e+03
chr14	52250000	52300000	4930597G03Rik:300Kb:2.4e-06:6.5e-08:4.4e+02:2.3e+03
chr14	52350000	52400000	Ang:650Kb:3.2e-07:8.3e-09:1.6e+02:2.1e+03
chr14	52350000	52400000	Eddm3b:650Kb:3.2e-07:8.3e-09:1.6e+02:2.1e+03
chr14	52350000	52400000	Rnase4:650Kb:3.2e-07:8.3e-09:1.6e+02:2.1e+03
chr14	52350000	52400000	Rnase6:650Kb:3.2e-07:8.3e-09:1.6e+02:2.1e+03
chr14	52500000	52550000	Arhgef40:-100Kb:6.6e-13:1.9e-14:1.2e+03:3.9e+03
chr14	52500000	52550000	Gm16617:-100Kb:6.6e-13:1.9e-14:1.2e+03:3.9e+03
chr14	52500000	52550000	Tmem253:-100Kb:6.6e-13:1.9e-14:1.2e+03:3.9e+03
chr14	52500000	52550000	Zfp219:-100Kb:6.6e-13:1.9e-14:1.2e+03:3.9e+03
chr14	52600000	52650000	Mettl17:100Kb:3.3e-12:9.1e-14:1.2e+03:3.9e+03
chr14	52600000	52650000	Ndrg2:100Kb:3.3e-12:9.1e-14:1.2e+03:3.9e+03
chr14	52600000	52650000	Rnase13:100Kb:3.3e-12:9.1e-14:1.2e+03:3.9e+03
chr14	52600000	52650000	Slc39a2:100Kb:3.3e-12:9.1e-14:1.2e+03:3.9e+03
chr14	52600000	52650000	Tppp2:100Kb:3.3e-12:9.1e-14:1.2e+03:3.9e+03
chr14	55600000	55650000	Bcl2l2:100Kb:4.6e-05:1.3e-06:1.6e+03:3.2e+03
chr14	55600000	55650000	Efs:100Kb:4.6e-05:1.3e-06:1.6e+03:3.2e+03
chr14	55600000	55650000	Pabpn1:100Kb:4.6e-05:1.3e-06:1.6e+03:3.2e+03
chr14	55600000	55650000	Slc22a17:100Kb:4.6e-05:1.3e-06:1.6e+03:3.2e+03
chr14	58600000	58650000	Fgf9:-50Kb:5e-06:1.4e-07:9.7e+02:2e+03
chr14	58650000	58700000	Efha1:50Kb:3.4e-06:9.1e-08:9.7e+02:2e+03
chr14	60550000	60600000	Cdadc1:350Kb:1.5e-07:4.5e-09:4.9e+02:1.8e+03
chr14	60550000	60600000	Shisa2:350Kb:1.5e-07:4.5e-09:4.9e+02:1.8e+03
chr14	60600000	60650000	Cdadc1:400Kb:5.7e-07:3.4e-08:4.5e+02:1.6e+03
chr14	60600000	60650000	Shisa2:400Kb:5.7e-07:3.4e-08:4.5e+02:1.6e+03
chr14	67000000	67050000	Adra1a:-250Kb:2.2e-06:5.7e-08:7.4e+02:2.2e+03
chr14	84750000	84800000	Pcdh17:-50Kb:3.3e-08:8.4e-10:4.8e+02:2e+03
chr14	100400000	100450000	Klf12:-100Kb:6.3e-05:3.4e-06:9.8e+02:2.1e+03
chr14	100450000	100500000	Klf12:-50Kb:5.2e-08:1.4e-09:1.2e+03:2.6e+03
chr14	103650000	103700000	Mycbp2:-50Kb:1.6e-06:4.1e-08:1.6e+03:2.8e+03
chr14	120700000	120750000	Mbnl2:50Kb:1e-05:2.8e-07:1.7e+03:2.8e+03
chr14	121600000	121650000	Farp1:200Kb:3e-06:8.2e-08:8e+02:2.1e+03
chr14	121950000	122000000	Dock9:-200Kb:1.6e-06:4.4e-08:8e+02:2.1e+03
chr14	122600000	122650000	2610035F20Rik:-250Kb:8.4e-06:8.2e-07:6.4e+02:2e+03
chr14	122600000	122650000	Gm5089:-250Kb:8.4e-06:8.2e-07:6.4e+02:2e+03
chr14	122600000	122650000	Zic2:-250Kb:8.4e-06:8.2e-07:6.4e+02:2e+03
chr14	122600000	122650000	Zic5:-250Kb:8.4e-06:8.2e-07:6.4e+02:2e+03
chr14	122800000	122850000	2610035F20Rik:-50Kb:2.1e-07:1.4e-08:1.6e+03:3.1e+03
chr14	122800000	122850000	Gm5089:-50Kb:2.1e-07:1.4e-08:1.6e+03:3.1e+03
chr14	122800000	122850000	Zic2:-50Kb:2.1e-07:1.4e-08:1.6e+03:3.1e+03
chr14	122800000	122850000	Zic5:-50Kb:2.1e-07:1.4e-08:1.6e+03:3.1e+03
chr14	122850000	122900000	1700108J01Rik:250Kb:1.2e-05:3.4e-07:6.4e+02:2e+03
chr14	123250000	123300000	2610035F20Rik:400Kb:1.4e-10:4.7e-12:4.9e+02:2.4e+03
chr14	123250000	123300000	Gm5089:400Kb:1.4e-10:4.7e-12:4.9e+02:2.4e+03
chr14	123250000	123300000	Zic2:400Kb:1.4e-10:4.7e-12:4.9e+02:2.4e+03
chr14	123250000	123300000	Zic5:400Kb:1.4e-10:4.7e-12:4.9e+02:2.4e+03
chr15	5050000	5100000	Ttc33:-50Kb:1.7e-10:4.6e-12:3.1e+02:1.9e+03
chr15	5100000	5150000	Card6:50Kb:1.5e-10:3.9e-12:3.1e+02:1.9e+03
chr15	5100000	5150000	Prkaa1:50Kb:1.5e-10:3.9e-12:3.1e+02:1.9e+03
chr15	5100000	5150000	Rpl37:50Kb:1.5e-10:3.9e-12:3.1e+02:1.9e+03
chr15	5100000	5150000	Snord72:50Kb:1.5e-10:3.9e-12:3.1e+02:1.9e+03
chr15	7400000	7450000	Gdnf:-350Kb:4.8e-08:1.2e-09:4.8e+02:2e+03
chr15	8050000	8100000	2410089E03Rik:-50Kb:2.2e-05:6e-07:1.9e+03:3.1e+03
chr15	8100000	8150000	Nup155:50Kb:2.1e-05:5.8e-07:1.9e+03:3.1e+03
chr15	8250000	8300000	Nup155:200Kb:3.7e-05:2.1e-06:7.7e+02:1.9e+03
chr15	9300000	9350000	Ugt3a2:50Kb:1e-12:2.7e-14:1.4e+03:3.2e+03
chr15	11950000	12000000	Zfr:-50Kb:9.4e-09:2.5e-10:1.8e+03:3.5e+03
chr15	18200000	18250000	4921515E04Rik:-50Kb:5.4e-05:1.4e-06:1.7e+03:2.8e+03
chr15	31200000	31250000	Cct5:-300Kb:6.7e-05:3.8e-06:3.4e+02:1.3e+03
chr15	31200000	31250000	Fam173b:-300Kb:6.7e-05:3.8e-06:3.4e+02:1.3e+03
chr15	31300000	31350000	Ankrd33b:50Kb:7.6e-07:2e-08:1.6e+03:2.8e+03
chr15	31400000	31450000	Cct5:-100Kb:3.1e-06:8.7e-08:1.1e+03:2.2e+03
chr15	31400000	31450000	Fam173b:-100Kb:3.1e-06:8.7e-08:1.1e+03:2.2e+03
chr15	44300000	44350000	Eny2:50Kb:1.2e-09:3.5e-11:1.6e+03:3.2e+03
chr15	44300000	44350000	Nudcd1:50Kb:1.2e-09:3.5e-11:1.6e+03:3.2e+03
chr15	44300000	44350000	Pkhd1l1:50Kb:1.2e-09:3.5e-11:1.6e+03:3.2e+03
chr15	44450000	44500000	2310069G16Rik:-150Kb:6.8e-05:2e-06:8.2e+02:1.9e+03
chr15	44450000	44500000	Sybu:-150Kb:6.8e-05:2e-06:8.2e+02:1.9e+03
chr15	44500000	44550000	Ebag9:50Kb:4.4e-05:3.5e-06:1.6e+03:2.7e+03
chr15	44550000	44600000	Ebag9:100Kb:2.4e-05:1.3e-06:1.1e+03:2.2e+03
chr15	44600000	44650000	Ebag9:150Kb:2.4e-05:1.3e-06:8.2e+02:1.9e+03
chr15	53850000	53900000	Nov:-700Kb:7.4e-06:2e-07:2.8e+02:1.3e+03
chr15	54900000	54950000	Col14a1:-200Kb:7.1e-05:2e-06:7.5e+02:1.7e+03
chr15	55100000	55150000	Deptor:200Kb:9.4e-05:2.6e-06:7.5e+02:1.7e+03
chr15	55100000	55150000	Dscc1:200Kb:9.4e-05:2.6e-06:7.5e+02:1.7e+03
chr15	55100000	55150000	Gm9920:200Kb:9.4e-05:2.6e-06:7.5e+02:1.7e+03
chr15	55100000	55150000	Taf2:200Kb:9.4e-05:2.6e-06:7.5e+02:1.7e+03
chr15	57600000	57650000	Zhx2:100Kb:2.1e-05:1.2e-06:1.2e+03:2.3e+03
chr15	57700000	57750000	Zhx2:200Kb:2.1e-05:1.2e-06:8e+02:1.8e+03
chr15	58250000	58300000	Rnf139:-450Kb:7.2e-06:2.2e-07:4.6e+02:1.9e+03
chr15	58250000	58300000	Tmem65:-400Kb:1.1e-05:3e-07:5.3e+02:1.9e+03
chr15	58250000	58300000	Trmt12:-450Kb:7.2e-06:2.2e-07:4.6e+02:1.9e+03
chr15	58750000	58800000	Sqle:-350Kb:3.9e-15:1.1e-16:5.3e+02:2.7e+03
chr15	58750000	58800000	Zfp572:-350Kb:3.9e-15:1.1e-16:5.3e+02:2.7e+03
chr15	59100000	59150000	Ndufb9:350Kb:2.1e-13:5.7e-15:5.3e+02:2.7e+03
chr15	59100000	59150000	Tatdn1:350Kb:2.1e-13:5.7e-15:5.3e+02:2.7e+03
chr15	59150000	59200000	Ndufb9:400Kb:1.5e-05:8.5e-07:4.5e+02:1.8e+03
chr15	59150000	59200000	Tatdn1:400Kb:1.5e-05:8.5e-07:4.5e+02:1.8e+03
chr15	61800000	61850000	Pvt1:-50Kb:0:0:2.9e+02:2.5e+03
chr15	61850000	61900000	Myc:50Kb:0:0:2.9e+02:2.5e+03
chr15	63600000	63650000	Gsdmc2:-50Kb:8.6e-07:2.2e-08:1.7e+03:3.1e+03
chr15	63600000	63650000	Gsdmcl1:-50Kb:8.6e-07:2.2e-08:1.7e+03:3.1e+03
chr15	63650000	63700000	1700065I16Rik:50Kb:9.6e-07:2.4e-08:1.7e+03:3.1e+03
chr15	63650000	63700000	Gsdmc:50Kb:9.6e-07:2.4e-08:1.7e+03:3.1e+03
chr15	66500000	66550000	Wisp1:-200Kb:5.5e-07:1.5e-08:7.5e+02:2e+03
chr15	66700000	66750000	Tg:200Kb:3.4e-07:9.4e-09:7.5e+02:2e+03
chr15	66900000	66950000	Wisp1:200Kb:5.9e-06:3.2e-07:7.5e+02:1.8e+03
chr15	74750000	74800000	Ly6c1:-100Kb:2.8e-05:7.6e-07:7.9e+02:2e+03
chr15	74850000	74900000	Ly6e:100Kb:5.6e-05:1.4e-06:7.9e+02:2e+03
chr15	75500000	75550000	Ly6h:150Kb:1.7e-05:4.8e-07:1.3e+03:2.6e+03
chr15	79050000	79100000	Csnk1e:-200Kb:4.6e-05:1.2e-06:1e+03:2.7e+03
chr15	79250000	79300000	Pick1:200Kb:3.7e-05:1.1e-06:1e+03:2.7e+03
chr15	79250000	79300000	Slc16a8:200Kb:3.7e-05:1.1e-06:1e+03:2.7e+03
chr15	80050000	80100000	A430088P11Rik:-450Kb:1.9e-06:6.5e-08:5.4e+02:2.4e+03
chr15	80050000	80100000	Fam83f:-450Kb:1.9e-06:6.5e-08:5.4e+02:2.4e+03
chr15	80050000	80100000	Tnrc6b:-450Kb:1.9e-06:6.5e-08:5.4e+02:2.4e+03
chr15	80100000	80150000	A430088P11Rik:-400Kb:1.9e-06:1.2e-07:6e+02:2.4e+03
chr15	80100000	80150000	Fam83f:-400Kb:1.9e-06:1.2e-07:6e+02:2.4e+03
chr15	80100000	80150000	Tnrc6b:-400Kb:1.9e-06:1.2e-07:6e+02:2.4e+03
chr15	80500000	80550000	Atf4:450Kb:1.3e-06:3.5e-08:5.4e+02:2.4e+03
chr15	80500000	80550000	Cacna1i:400Kb:3.9e-07:1.1e-08:6e+02:2.4e+03
chr15	80500000	80550000	Rps19bp1:450Kb:1.3e-06:3.5e-08:5.4e+02:2.4e+03
chr15	80500000	80550000	Smcr7l:450Kb:1.3e-06:3.5e-08:5.4e+02:2.4e+03
chr15	81250000	81300000	L3mbtl2:-200Kb:3.9e-08:1.1e-09:1.3e+03:3.1e+03
chr15	81450000	81500000	Rbx1:200Kb:8.7e-08:2.3e-09:1.3e+03:3.1e+03
chr15	81950000	82000000	AI848285:-50Kb:1.2e-05:2.9e-07:2.5e+03:4.1e+03
chr15	81950000	82000000	Mir33:-50Kb:1.2e-05:2.9e-07:2.5e+03:4.1e+03
chr15	82000000	82050000	Ccdc134:50Kb:9.7e-06:2.4e-07:2.5e+03:4.1e+03
chr15	82000000	82050000	Srebf2:50Kb:9.7e-06:2.4e-07:2.5e+03:4.1e+03
chr15	85700000	85750000	Celsr1:-150Kb:0:0:3.2e+02:3e+03
chr15	85700000	85750000	Gramd4:-150Kb:0:0:3.2e+02:3e+03
chr15	85750000	85800000	Celsr1:-100Kb:1.6e-05:9.8e-07:6.6e+02:2.1e+03
chr15	85750000	85800000	Gramd4:-100Kb:1.6e-05:9.8e-07:6.6e+02:2.1e+03
chr15	85800000	85850000	Trmu:100Kb:1.3e-06:1e-07:6.6e+02:2.3e+03
chr15	85850000	85900000	Trmu:150Kb:0:0:3.2e+02:3e+03
chr15	85900000	85950000	Trmu:200Kb:5.4e-06:5.8e-07:1.9e+02:1.7e+03
chr15	85950000	86000000	Trmu:250Kb:2.2e-10:1.2e-11:1.3e+02:2.2e+03
chr15	88700000	88750000	Creld2:50Kb:1.1e-08:3e-10:2.3e+03:3.6e+03
chr15	88700000	88750000	Pim3:50Kb:1.1e-08:3e-10:2.3e+03:3.6e+03
chr15	88900000	88950000	Creld2:250Kb:6.7e-05:3.6e-06:7.4e+02:1.6e+03
chr15	88900000	88950000	Pim3:250Kb:6.7e-05:3.6e-06:7.4e+02:1.6e+03
chr15	88950000	89000000	Dennd6b:-50Kb:3e-09:7.8e-11:2.3e+03:3.7e+03
chr15	88950000	89000000	Plxnb2:-50Kb:3e-09:7.8e-11:2.3e+03:3.7e+03
chr15	88950000	89000000	Ppp6r2:-50Kb:3e-09:7.8e-11:2.3e+03:3.7e+03
chr15	89000000	89050000	Hdac10:50Kb:3.3e-10:8.9e-12:2.3e+03:3.7e+03
chr15	89000000	89050000	Mapk11:50Kb:3.3e-10:8.9e-12:2.3e+03:3.7e+03
chr15	89000000	89050000	Mapk12:50Kb:3.3e-10:8.9e-12:2.3e+03:3.7e+03
chr15	89000000	89050000	Tubgcp6:50Kb:3.3e-10:8.9e-12:2.3e+03:3.7e+03
chr15	90650000	90700000	Alg10b:600Kb:3.3e-08:9.2e-10:4e+02:2.2e+03
chr15	90750000	90800000	Alg10b:700Kb:1.8e-06:9.9e-08:3.7e+02:1.9e+03
chr15	96400000	96450000	Slc38a1:-50Kb:1.1e-07:2.8e-09:2e+03:3.7e+03
chr15	97650000	97700000	Endou:100Kb:9.4e-05:2.5e-06:1e+03:2.5e+03
chr15	97650000	97700000	Rapgef3:100Kb:9.4e-05:2.5e-06:1e+03:2.5e+03
chr15	97650000	97700000	Rpap3:150Kb:2.9e-06:1.2e-07:5.5e+02:2.2e+03
chr15	97750000	97800000	Rpap3:250Kb:2.9e-06:1.8e-07:2.6e+02:1.9e+03
chr15	101050000	101100000	6030408B16Rik:-50Kb:9.8e-10:2.5e-11:1.2e+03:3.1e+03
chr15	101050000	101100000	9430023L20Rik:-50Kb:9.8e-10:2.5e-11:1.2e+03:3.1e+03
chr15	101100000	101150000	A330009N23Rik:50Kb:9.7e-10:2.4e-11:1.2e+03:3.1e+03
chr15	101100000	101150000	AU021063:50Kb:9.7e-10:2.4e-11:1.2e+03:3.1e+03
chr15	101100000	101150000	Grasp:50Kb:9.7e-10:2.4e-11:1.2e+03:3.1e+03
chr15	101100000	101150000	Nr4a1:50Kb:9.7e-10:2.4e-11:1.2e+03:3.1e+03
chr16	8450000	8500000	Carhsp1:-200Kb:5.9e-07:1.6e-08:9e+02:2e+03
chr16	8550000	8600000	Abat:50Kb:7.4e-07:1.9e-08:1.6e+03:2.7e+03
chr16	8650000	8700000	Mettl22:200Kb:7.6e-07:2.1e-08:9e+02:2e+03
chr16	9000000	9050000	Grin2a:-950Kb:2.8e-08:8.3e-10:3.6e+02:1.6e+03
chr16	18100000	18150000	4933432I09Rik:-100Kb:9.5e-06:2.5e-07:1.4e+03:2.9e+03
chr16	18100000	18150000	Ranbp1:-100Kb:9.5e-06:2.5e-07:1.4e+03:2.9e+03
chr16	18100000	18150000	Trmt2a:-100Kb:9.5e-06:2.5e-07:1.4e+03:2.9e+03
chr16	18100000	18150000	Zdhhc8:-100Kb:9.5e-06:2.5e-07:1.4e+03:2.9e+03
chr16	18150000	18200000	Rtn4r:50Kb:1.4e-07:3.5e-09:2.1e+03:3.9e+03
chr16	18200000	18250000	Rtn4r:100Kb:5.1e-06:2.6e-07:1.4e+03:2.9e+03
chr16	22550000	22600000	Crygs:-250Kb:1.3e-07:4.1e-09:6.9e+02:1.9e+03
chr16	26150000	26200000	Leprel1:50Kb:1.7e-12:4.4e-14:1.5e+03:3.1e+03
chr16	27400000	27450000	Ccdc50:50Kb:3.9e-05:9.7e-07:1.5e+03:2.5e+03
chr16	27400000	27450000	Uts2d:50Kb:3.9e-05:9.7e-07:1.5e+03:2.5e+03
chr16	28800000	28850000	Opa1:-750Kb:7.9e-05:2.1e-06:4.8e+02:1.9e+03
chr16	29700000	29750000	Hes1:-350Kb:6.7e-05:1.9e-06:7.7e+02:2.1e+03
chr16	33750000	33800000	Itgb5:-50Kb:3.3e-07:9.9e-09:2e+03:3.5e+03
chr16	33800000	33850000	Muc13:50Kb:3.6e-07:1e-08:2e+03:3.5e+03
chr16	48200000	48250000	Dppa4:-50Kb:4.3e-05:1.1e-06:1.2e+03:2.4e+03
chr16	48900000	48950000	C330027C09Rik:-50Kb:1.2e-08:3e-10:1.2e+03:2.5e+03
chr16	48900000	48950000	Dzip3:-50Kb:1.2e-08:3e-10:1.2e+03:2.5e+03
chr16	59050000	59100000	Olfr198:-150Kb:1.3e-05:3.5e-07:6.6e+02:2e+03
chr16	59050000	59100000	Olfr199:-150Kb:1.3e-05:3.5e-07:6.6e+02:2e+03
chr16	59200000	59250000	Olfr190:150Kb:1.2e-05:3e-07:6.6e+02:2e+03
chr16	59200000	59250000	Olfr191:150Kb:1.2e-05:3e-07:6.6e+02:2e+03
chr16	59200000	59250000	Olfr192:150Kb:1.2e-05:3e-07:6.6e+02:2e+03
chr16	62800000	62850000	Pros1:-50Kb:4.5e-06:1.2e-07:96:1.5e+03
chr16	62850000	62900000	Arl13b:50Kb:2.9e-06:7.5e-08:96:1.5e+03
chr16	62850000	62900000	Stx19:50Kb:2.9e-06:7.5e-08:96:1.5e+03
chr16	72200000	72250000	4930567J20Rik:950Kb:1.5e-14:4.4e-16:2.5e+02:2.6e+03
chr16	72950000	73000000	Robo1:300Kb:8.1e-06:2.2e-07:5.2e+02:1.7e+03
chr16	77500000	77550000	Mir99a:-50Kb:1.9e-06:5.5e-08:1.9e+03:3.4e+03
chr16	77500000	77550000	Mirlet7c-1:-50Kb:1.9e-06:5.5e-08:1.9e+03:3.4e+03
chr16	86850000	86900000	N6amt1:-500Kb:3.4e-05:9.3e-07:1.2e+02:1.2e+03
chr16	90650000	90700000	Hunk:300Kb:3.1e-05:1.8e-06:6.1e+02:1.9e+03
chr16	90700000	90750000	Hunk:350Kb:3.1e-05:1.5e-06:6.4e+02:2e+03
chr16	90800000	90850000	1110004E09Rik:-100Kb:1.1e-06:2.9e-08:1.2e+03:2.9e+03
chr16	90900000	90950000	Eva1c:100Kb:2.3e-06:6e-08:1.2e+03:2.9e+03
chr16	90900000	90950000	Urb1:100Kb:2.3e-06:6e-08:1.2e+03:2.9e+03
chr17	5800000	5850000	Gm8363:350Kb:6.6e-05:1.9e-06:3.7e+02:2e+03
chr17	5800000	5850000	Zdhhc14:350Kb:6.6e-05:1.9e-06:3.7e+02:2e+03
chr17	6300000	6350000	Gm1604b:-900Kb:9.1e-05:2.2e-06:67:5.2e+03
chr17	6750000	6800000	Gm9992:-800Kb:0:0:74:1.3e+04
chr17	6750000	6800000	Ttll2:-800Kb:0:0:74:1.3e+04
chr17	7200000	7250000	Dynlt1a:900Kb:1.9e-06:4.9e-08:67:5.2e+03
chr17	8200000	8250000	1700010I14Rik:-950Kb:4.2e-11:1.1e-12:85:2.5e+03
chr17	8250000	8300000	Ccr6:-150Kb:6.1e-05:1.5e-06:8.7e+02:3.3e+03
chr17	10550000	10600000	1700110C19Rik:50Kb:4.8e-07:1.5e-08:1.4e+03:2.8e+03
chr17	10550000	10600000	B930003M22Rik:50Kb:4.8e-07:1.5e-08:1.4e+03:2.8e+03
chr17	10550000	10600000	Qk:50Kb:4.8e-07:1.5e-08:1.4e+03:2.8e+03
chr17	13250000	13300000	Gm10512:-100Kb:4.8e-06:1.4e-07:1.2e+03:3.7e+03
chr17	13300000	13350000	Smok2a:-100Kb:1.2e-08:3e-10:1.8e+03:4.8e+03
chr17	13300000	13350000	Smok2b:-100Kb:1.2e-08:3e-10:1.8e+03:4.8e+03
chr17	13300000	13350000	Tcp10c:-200Kb:0:0:7.7e+02:5.3e+03
chr17	13350000	13400000	Gm11166:100Kb:5e-06:1.3e-07:1.2e+03:3.7e+03
chr17	13350000	13400000	Tcp10b:100Kb:5e-06:1.3e-07:1.2e+03:3.7e+03
chr17	13400000	13450000	Unc93a:100Kb:3.7e-09:2e-10:1.8e+03:4.8e+03
chr17	13500000	13550000	Unc93a:200Kb:0:0:7.7e+02:5.3e+03
chr17	15000000	15050000	9030025P20Rik:-100Kb:3.1e-05:2.8e-06:1.2e+03:3.8e+03
chr17	15000000	15050000	Gm3435:-100Kb:3.1e-05:2.8e-06:1.2e+03:3.8e+03
chr17	15100000	15150000	2210404J11Rik:-50Kb:0:0:3e+02:1e+04
chr17	15100000	15150000	Gm3417:-50Kb:0:0:3e+02:1e+04
chr17	15100000	15150000	Gm3448:-50Kb:0:0:3e+02:1e+04
chr17	15100000	15150000	Rgmb:-850Kb:1.3e-08:3.3e-10:22:3.5e+03
chr17	15100000	15150000	Tcte3:-50Kb:0:0:3e+02:1e+04
chr17	15150000	15200000	9030025P20Rik:50Kb:0:0:3e+02:1e+04
chr17	15150000	15200000	Gm3435:50Kb:0:0:3e+02:1e+04
chr17	15600000	15650000	9030025P20Rik:500Kb:5.8e-05:7e-06:36:2.5e+03
chr17	15600000	15650000	Gm3435:500Kb:5.8e-05:7e-06:36:2.5e+03
chr17	15950000	16000000	9030025P20Rik:850Kb:1.5e-08:8.9e-10:22:3.5e+03
chr17	15950000	16000000	Gm3435:850Kb:1.5e-08:8.9e-10:22:3.5e+03
chr17	17100000	17150000	Zfp960:-100Kb:0:0:1.2e+03:4.8e+03
chr17	17350000	17400000	Zfp960:150Kb:0:0:8.6e+02:6.2e+03
chr17	17400000	17450000	Zfp960:200Kb:1.7e-08:1.4e-09:5.7e+02:3e+03
chr17	18650000	18700000	Vmn2r98:-500Kb:3e-06:7.6e-08:2.3e+02:2.2e+03
chr17	18700000	18750000	Vmn2r97:-350Kb:1.4e-05:7.5e-07:3.1e+02:2e+03
chr17	18800000	18850000	Vmn2r96:100Kb:0:0:8.9e+02:3.8e+03
chr17	18950000	19000000	Vmn2r96:250Kb:0:0:4.1e+02:3.9e+03
chr17	18950000	19000000	Vmn2r97:-100Kb:1.3e-05:3.6e-07:8.9e+02:2.7e+03
chr17	19050000	19100000	Vmn2r96:350Kb:3.4e-06:2.9e-07:3.1e+02:2e+03
chr17	19050000	19100000	Vmn2r98:-100Kb:6.2e-05:3.2e-06:8.9e+02:2.6e+03
chr17	19150000	19200000	Vmn2r97:100Kb:2.2e-05:1.7e-06:8.9e+02:2.6e+03
chr17	20100000	20150000	Vmn2r104:-50Kb:4.4e-15:1.1e-16:1.1e+03:3.4e+03
chr17	20250000	20300000	Fpr-rs6:-50Kb:1.2e-13:3e-15:1.1e+03:3.9e+03
chr17	21300000	21350000	3110052M02Rik:-450Kb:5.4e-07:1.4e-08:2.7e+02:3.3e+03
chr17	21300000	21350000	Vmn1r231:300Kb:3.5e-07:8.5e-09:1.7e+02:2.2e+03
chr17	22350000	22400000	Zfp758:-100Kb:7.5e-05:1.9e-06:8.7e+02:3.8e+03
chr17	22350000	22400000	Zfp944:-100Kb:7.5e-05:1.9e-06:8.7e+02:3.8e+03
chr17	22400000	22450000	Zfp947:100Kb:0:0:8.7e+02:1e+04
chr17	22450000	22500000	Gm4944:100Kb:4.8e-05:1.2e-06:8.7e+02:3.8e+03
chr17	22800000	22850000	Vmn2r-ps129:-300Kb:0:0:4.1e+02:6.7e+03
chr17	23350000	23400000	Vmn2r-ps129:250Kb:0:0:4.7e+02:7.4e+03
chr17	23400000	23450000	Vmn2r115:-50Kb:8.4e-07:4.3e-08:1.4e+03:4.3e+03
chr17	23450000	23500000	Vmn2r114:50Kb:1.9e-06:4.9e-08:1.4e+03:4.3e+03
chr17	23550000	23600000	Vmn2r115:100Kb:3.6e-12:9.2e-14:8.7e+02:4.8e+03
chr17	24300000	24350000	D330041H03Rik:-250Kb:4.7e-11:2.7e-12:48:2e+03
chr17	24300000	24350000	Dnase1l2:-250Kb:4.7e-11:2.7e-12:48:2e+03
chr17	24300000	24350000	E4f1:-250Kb:4.7e-11:2.7e-12:48:2e+03
chr17	24300000	24350000	Eci1:-250Kb:4.7e-11:2.7e-12:48:2e+03
chr17	24300000	24350000	Rnps1:-250Kb:4.7e-11:2.7e-12:48:2e+03
chr17	24500000	24550000	D330041H03Rik:-50Kb:3.9e-14:1.1e-15:2.3e+02:2.5e+03
chr17	24500000	24550000	Dnase1l2:-50Kb:3.9e-14:1.1e-15:2.3e+02:2.5e+03
chr17	24500000	24550000	E4f1:-50Kb:3.9e-14:1.1e-15:2.3e+02:2.5e+03
chr17	24500000	24550000	Eci1:-50Kb:3.9e-14:1.1e-15:2.3e+02:2.5e+03
chr17	24500000	24550000	Rnps1:-50Kb:3.9e-14:1.1e-15:2.3e+02:2.5e+03
chr17	24550000	24600000	Amdhd2:250Kb:3.7e-07:1.1e-08:48:2e+03
chr17	24550000	24600000	Atp6v0c-ps2:250Kb:3.7e-07:1.1e-08:48:2e+03
chr17	24550000	24600000	Atp6v0c:250Kb:3.7e-07:1.1e-08:48:2e+03
chr17	24550000	24600000	Ntn3:250Kb:3.7e-07:1.1e-08:48:2e+03
chr17	24550000	24600000	Tbc1d24:250Kb:3.7e-07:1.1e-08:48:2e+03
chr17	24700000	24750000	Npw:-50Kb:6.6e-11:1.8e-12:2.7e+03:4.7e+03
chr17	24700000	24750000	Nthl1:-50Kb:6.6e-11:1.8e-12:2.7e+03:4.7e+03
chr17	24700000	24750000	Slc9a3r2:-50Kb:6.6e-11:1.8e-12:2.7e+03:4.7e+03
chr17	24700000	24750000	Tsc2:-50Kb:6.6e-11:1.8e-12:2.7e+03:4.7e+03
chr17	27650000	27700000	Mnf1:400Kb:9.5e-05:2.4e-06:5.8e+02:2.1e+03
chr17	29850000	29900000	Mdga1:-150Kb:1.3e-05:3.8e-07:1.1e+03:2.7e+03
chr17	29900000	29950000	Ccdc167:50Kb:1.8e-10:5.1e-12:2.1e+03:4.3e+03
chr17	30000000	30050000	Ccdc167:150Kb:4.4e-06:2.5e-07:1.1e+03:2.7e+03
chr17	33350000	33400000	Olfr63:-50Kb:2.1e-07:5.7e-09:1.4e+03:3.2e+03
chr17	33350000	33400000	Zfp870:350Kb:5.8e-06:1.5e-07:5.2e+02:2e+03
chr17	33350000	33400000	Zfp955b:-50Kb:2.1e-07:5.7e-09:1.4e+03:3.2e+03
chr17	33400000	33450000	Gm4461:50Kb:2.8e-07:7.2e-09:1.4e+03:3.2e+03
chr17	33400000	33450000	Zfp955a:50Kb:2.8e-07:7.2e-09:1.4e+03:3.2e+03
chr17	34000000	34050000	AA388235:-100Kb:1.1e-06:2.7e-08:3.8e+02:2e+03
chr17	34000000	34050000	B3galt4:-50Kb:0:0:7.9e+02:4.4e+03
chr17	34000000	34050000	H2-K1:-100Kb:1.1e-06:2.7e-08:3.8e+02:2e+03
chr17	34000000	34050000	H2-K2:-100Kb:1.1e-06:2.7e-08:3.8e+02:2e+03
chr17	34000000	34050000	H2-Ke2:-50Kb:0:0:7.9e+02:4.4e+03
chr17	34000000	34050000	Rgl2:-50Kb:0:0:7.9e+02:4.4e+03
chr17	34000000	34050000	Rps18:-50Kb:0:0:7.9e+02:4.4e+03
chr17	34000000	34050000	Tapbp:-50Kb:0:0:7.9e+02:4.4e+03
chr17	34000000	34050000	Vps52:-50Kb:0:0:7.9e+02:4.4e+03
chr17	34000000	34050000	Wdr46:-50Kb:0:0:7.9e+02:4.4e+03
chr17	34000000	34050000	Zbtb22:-50Kb:0:0:7.9e+02:4.4e+03
chr17	34050000	34100000	BC033916:50Kb:0:0:7.9e+02:4.4e+03
chr17	34050000	34100000	BC051226:50Kb:0:0:7.9e+02:4.4e+03
chr17	34050000	34100000	Daxx:50Kb:0:0:7.9e+02:4.4e+03
chr17	34050000	34100000	Kifc1:50Kb:0:0:7.9e+02:4.4e+03
chr17	34100000	34150000	BC033916:100Kb:5.5e-07:3.1e-08:3.8e+02:2e+03
chr17	34100000	34150000	BC051226:100Kb:5.5e-07:3.1e-08:3.8e+02:2e+03
chr17	34100000	34150000	Daxx:100Kb:5.5e-07:3.1e-08:3.8e+02:2e+03
chr17	34100000	34150000	Kifc1:100Kb:5.5e-07:3.1e-08:3.8e+02:2e+03
chr17	36150000	36200000	2410017I17Rik:-100Kb:0:0:1.5e+03:5.6e+03
chr17	36150000	36200000	Gm7030:-100Kb:0:0:1.5e+03:5.6e+03
chr17	36150000	36200000	H2-T10:-100Kb:0:0:1.5e+03:5.6e+03
chr17	36200000	36250000	2410017I17Rik:-50Kb:0:0:2.8e+03:7.4e+03
chr17	36200000	36250000	Gm7030:-50Kb:0:0:2.8e+03:7.4e+03
chr17	36200000	36250000	H2-T10:-50Kb:0:0:2.8e+03:7.4e+03
chr17	36250000	36300000	C920025E04Rik:50Kb:0:0:2.8e+03:7.4e+03
chr17	36250000	36300000	Gm11127:100Kb:0:0:1.5e+03:5.6e+03
chr17	36250000	36300000	Gm6034:100Kb:0:0:1.5e+03:5.6e+03
chr17	36250000	36300000	Gm6623:-50Kb:6.1e-05:1.6e-06:2.8e+03:5e+03
chr17	36250000	36300000	Gm8909:-50Kb:6.1e-05:1.6e-06:2.8e+03:5e+03
chr17	36250000	36300000	H2-Bl:50Kb:0:0:2.8e+03:7.4e+03
chr17	36250000	36300000	H2-T22:100Kb:0:0:1.5e+03:5.6e+03
chr17	36250000	36300000	H2-T23:100Kb:0:0:1.5e+03:5.6e+03
chr17	36250000	36300000	H2-T24:100Kb:0:0:1.5e+03:5.6e+03
chr17	36250000	36300000	H2-T3:-50Kb:6.1e-05:1.6e-06:2.8e+03:5e+03
chr17	36250000	36300000	H2-T9:100Kb:0:0:1.5e+03:5.6e+03
chr17	36300000	36350000	2410017I17Rik:50Kb:2.2e-05:1.7e-06:2.8e+03:5e+03
chr17	36300000	36350000	Gm7030:50Kb:2.2e-05:1.7e-06:2.8e+03:5e+03
chr17	36300000	36350000	H2-T10:50Kb:2.2e-05:1.7e-06:2.8e+03:5e+03
chr17	36450000	36500000	H2-M10.5:-450Kb:2.4e-05:2e-06:2e+02:2.2e+03
chr17	36450000	36500000	H2-M10.6:-450Kb:2.4e-05:2e-06:2e+02:2.2e+03
chr17	36500000	36550000	H2-M10.5:-400Kb:0:0:2e+02:4.2e+03
chr17	36500000	36550000	H2-M10.6:-400Kb:0:0:2e+02:4.2e+03
chr17	36850000	36900000	H2-M10.3:350Kb:2.1e-06:1.1e-07:2.3e+02:2.6e+03
chr17	36850000	36900000	H2-M10.4:300Kb:4.1e-13:1e-14:2.6e+02:3.6e+03
chr17	36850000	36900000	H2-M10.5:-50Kb:8.5e-11:4.6e-12:8.7e+02:3.8e+03
chr17	36850000	36900000	H2-M10.6:-50Kb:8.5e-11:4.6e-12:8.7e+02:3.8e+03
chr17	36850000	36900000	H2-M1:50Kb:6e-08:1.5e-09:8.7e+02:3.4e+03
chr17	36900000	36950000	H2-M10.3:400Kb:0:0:2e+02:4.2e+03
chr17	38550000	38600000	Gm20516:-200Kb:0:0:6.1e+02:5.8e+03
chr17	38650000	38700000	Gm20516:-100Kb:0:0:9.8e+02:8.1e+03
chr17	38750000	38800000	Gm20408:200Kb:0:0:6.1e+02:5.8e+03
chr17	38750000	38800000	Gm20410:100Kb:0:0:9.8e+02:8.1e+03
chr17	38850000	38900000	Gm20516:100Kb:7.7e-05:8.2e-06:9.8e+02:3.1e+03
chr17	38900000	38950000	Gm20516:150Kb:4.1e-08:3.2e-09:7.4e+02:3.6e+03
chr17	39650000	39700000	Rn45s:-300Kb:3.2e-06:8.7e-08:4.6e+02:2.8e+03
chr17	40800000	40850000	Gm21945:50Kb:1.5e-05:3.7e-07:8.2e+02:2.9e+03
chr17	47900000	47950000	1700067P10Rik:-300Kb:1.4e-05:1.2e-06:8.5e+02:2.2e+03
chr17	47950000	48000000	1700067P10Rik:-250Kb:4.2e-05:4.9e-06:7.7e+02:2.1e+03
chr17	48000000	48050000	1700067P10Rik:-200Kb:3.4e-08:2e-09:9e+02:2.6e+03
chr17	48000000	48050000	1700122O11Rik:-150Kb:3e-07:8.3e-09:1.1e+03:2.8e+03
chr17	48000000	48050000	Foxp4:-50Kb:1.7e-05:1.4e-06:2.3e+03:3.7e+03
chr17	48050000	48100000	1700067P10Rik:-150Kb:2.6e-08:7.6e-10:1.1e+03:2.9e+03
chr17	48100000	48150000	Foxp4:50Kb:3.9e-06:2.2e-07:2.3e+03:3.8e+03
chr17	48200000	48250000	Foxp4:150Kb:1.6e-07:4.3e-09:1.1e+03:2.9e+03
chr17	53600000	53650000	Sgol1:-200Kb:0:0:5.6e+02:2.9e+03
chr17	53650000	53700000	Sgol1:-150Kb:2.6e-09:1.4e-10:6.8e+02:2.4e+03
chr17	53800000	53850000	Efhb:200Kb:4.4e-15:1.1e-16:5.6e+02:2.9e+03
chr17	53800000	53850000	Pp2d1:150Kb:3.6e-08:9.3e-10:6.8e+02:2.4e+03
chr17	53800000	53850000	Rab5a:200Kb:4.4e-15:1.1e-16:5.6e+02:2.9e+03
chr17	54050000	54100000	Sgol1:250Kb:1.8e-07:1.4e-08:4.8e+02:2e+03
chr17	55900000	55950000	Emr4:50Kb:2.8e-05:7.3e-07:0:1.5e+03
chr17	55900000	55950000	Pot1b:50Kb:2.8e-05:7.3e-07:0:1.5e+03
chr17	56450000	56500000	2410015M20Rik:-250Kb:1.7e-05:9.8e-07:9.1e+02:2.4e+03
chr17	56450000	56500000	Safb2:-250Kb:1.7e-05:9.8e-07:9.1e+02:2.4e+03
chr17	56450000	56500000	Safb:-250Kb:1.7e-05:9.8e-07:9.1e+02:2.4e+03
chr17	56500000	56550000	2410015M20Rik:-200Kb:3.3e-08:9.3e-10:1e+03:2.9e+03
chr17	56500000	56550000	Safb2:-200Kb:3.3e-08:9.3e-10:1e+03:2.9e+03
chr17	56500000	56550000	Safb:-200Kb:3.3e-08:9.3e-10:1e+03:2.9e+03
chr17	56550000	56600000	Ptprs:-50Kb:5.9e-06:3.1e-07:2.4e+03:4e+03
chr17	56550000	56600000	Znrf4:-100Kb:1.7e-06:8.9e-08:1.6e+03:3.2e+03
chr17	56600000	56650000	Znrf4:-50Kb:1.2e-10:3.1e-12:2.4e+03:4.6e+03
chr17	56650000	56700000	Ptprs:50Kb:1.5e-10:4e-12:2.4e+03:4.6e+03
chr17	56700000	56750000	Kdm4b:250Kb:5.7e-05:1.5e-06:9.1e+02:2.4e+03
chr17	59050000	59100000	2610034M16Rik:-50Kb:5.2e-06:1.4e-07:0:1.1e+03
chr17	59200000	59250000	Nudt12:50Kb:6.8e-06:1.8e-07:0:1.2e+03
chr17	65000000	65050000	Man2a1:50Kb:3.5e-05:9.6e-07:1.2e+03:2.4e+03
chr17	73600000	73650000	Lbh:350Kb:5e-08:1.5e-09:3.5e+02:1.5e+03
chr17	75200000	75250000	Fam98a:-750Kb:3.8e-06:1e-07:1.8e+02:1.3e+03
chr17	78500000	78550000	Crim1:-50Kb:2.5e-06:6.5e-08:1.5e+02:1.5e+03
chr17	79400000	79450000	Qpct:-50Kb:4.2e-15:1.1e-16:2e+03:4.5e+03
chr17	79450000	79500000	Prkd3:50Kb:4.2e-15:1.1e-16:2e+03:4.5e+03
chr17	83400000	83450000	Pkdcc:-200Kb:2.1e-08:5.8e-10:9.3e+02:2.6e+03
chr17	83450000	83500000	Pkdcc:-150Kb:1.2e-06:6.8e-08:1.1e+03:2.6e+03
chr17	83600000	83650000	Gm19689:150Kb:1.7e-06:4.5e-08:1.1e+03:2.6e+03
chr17	86400000	86450000	Six2:350Kb:2.9e-05:7.8e-07:6.4e+02:2e+03
chr17	86800000	86850000	Prkce:250Kb:1.5e-05:8.6e-07:7.9e+02:2.1e+03
chr17	86850000	86900000	Prkce:300Kb:4.1e-06:1.2e-07:7.3e+02:2.1e+03
chr17	87700000	87750000	1700011E24Rik:-100Kb:9.5e-05:2.5e-06:1.3e+03:2.9e+03
chr17	87700000	87750000	Calm2:-100Kb:9.5e-05:2.5e-06:1.3e+03:2.9e+03
chr17	91400000	91450000	Nrxn1:-50Kb:1.6e-12:5e-14:1.4e+03:3.2e+03
chr18	6150000	6200000	Kif5b:-50Kb:3.8e-07:9.7e-09:1.7e+03:3e+03
chr18	7900000	7950000	Wac:50Kb:1.6e-09:4.1e-11:4.5e+02:2e+03
chr18	15250000	15300000	4933424G05Rik:150Kb:6.5e-05:1.7e-06:7.1e+02:1.6e+03
chr18	17300000	17350000	4921533I20Rik:-50Kb:5e-08:1.3e-09:1.3e+03:2.6e+03
chr18	21050000	21100000	Rnf125:-50Kb:1e-05:2.6e-07:1.2e+03:2.5e+03
chr18	21100000	21150000	Trappc8:50Kb:1e-05:2.6e-07:1.2e+03:2.5e+03
chr18	23950000	24000000	Mapre2:50Kb:0:0:1.7e+03:6.9e+03
chr18	35100000	35150000	Sil1:-550Kb:9.6e-09:3.1e-10:4.9e+02:2.7e+03
chr18	35150000	35200000	Sil1:-500Kb:2.1e-05:1.3e-06:5.7e+02:2.2e+03
chr18	36000000	36050000	Cxxc5:50Kb:3.1e-05:8.1e-07:2.5e+03:4.2e+03
chr18	37350000	37400000	Pcdha10:200Kb:6.5e-07:1.6e-08:7.3e+02:2.2e+03
chr18	37350000	37400000	Pcdha11:200Kb:6.5e-07:1.6e-08:7.3e+02:2.2e+03
chr18	37350000	37400000	Pcdha12:200Kb:6.5e-07:1.6e-08:7.3e+02:2.2e+03
chr18	37350000	37400000	Pcdha8:200Kb:6.5e-07:1.6e-08:7.3e+02:2.2e+03
chr18	37350000	37400000	Pcdha9:200Kb:6.5e-07:1.6e-08:7.3e+02:2.2e+03
chr18	38150000	38200000	0610009O20Rik:-250Kb:6.9e-05:1.7e-06:8.3e+02:2.2e+03
chr18	38150000	38200000	1700086O06Rik:-250Kb:6.9e-05:1.7e-06:8.3e+02:2.2e+03
chr18	38150000	38200000	Pcdh12:-250Kb:6.9e-05:1.7e-06:8.3e+02:2.2e+03
chr18	38150000	38200000	Pcdh1:-200Kb:6.7e-08:1.8e-09:9.3e+02:2.7e+03
chr18	38200000	38250000	Pcdh1:-150Kb:6.6e-06:3.6e-07:1.1e+03:2.6e+03
chr18	38350000	38400000	Arap3:200Kb:6.2e-08:1.8e-09:9.3e+02:2.7e+03
chr18	38400000	38450000	Arap3:250Kb:3.4e-05:2e-06:8.3e+02:2.2e+03
chr18	46450000	46500000	Ticam2:-250Kb:1.2e-05:3.1e-07:6.1e+02:2.1e+03
chr18	46500000	46550000	Fem1c:-150Kb:2.9e-05:7.5e-07:8.3e+02:2.3e+03
chr18	46700000	46750000	Ccdc112:250Kb:1.3e-05:3.3e-07:6.1e+02:2.1e+03
chr18	47450000	47500000	Sema6a:-50Kb:5.1e-05:1.3e-06:1.1e+03:2.5e+03
chr18	49950000	50000000	Tnfaip8:-150Kb:3.5e-05:2e-06:4.2e+02:1.4e+03
chr18	50000000	50050000	Tnfaip8:-100Kb:6.2e-05:5.3e-06:7.9e+02:1.7e+03
chr18	50100000	50150000	Hsd17b4:-150Kb:4.9e-07:1.3e-08:4.2e+02:1.6e+03
chr18	50250000	50300000	Tnfaip8:150Kb:4.5e-07:1.3e-08:4.2e+02:1.6e+03
chr18	60450000	60500000	Iigp1:-50Kb:0:0:1.5e+03:1e+04
chr18	60500000	60550000	F830016B08Rik:50Kb:0:0:1.5e+03:1e+04
chr18	62800000	62850000	Napg:-300Kb:3.1e-09:9e-11:5.4e+02:2.4e+03
chr18	62850000	62900000	Napg:-250Kb:4.5e-07:2.6e-08:6e+02:2.2e+03
chr18	62900000	62950000	Apcdd1:-150Kb:4.8e-05:1.3e-06:8.2e+02:2.2e+03
chr18	62950000	63000000	2700046A07Rik:50Kb:9.2e-05:4.9e-06:1.6e+03:2.9e+03
chr18	62950000	63000000	Spink13:50Kb:9.2e-05:4.9e-06:1.6e+03:2.9e+03
chr18	63050000	63100000	2700046A07Rik:150Kb:4e-05:1.1e-06:8.2e+02:2.2e+03
chr18	63050000	63100000	Spink13:150Kb:4e-05:1.1e-06:8.2e+02:2.2e+03
chr18	63850000	63900000	Nars:-800Kb:7e-05:1.9e-06:1.5e+02:1.3e+03
chr18	69650000	69700000	Tcf4:150Kb:4.7e-06:1.4e-07:8.5e+02:2.2e+03
chr18	74950000	75000000	Lipg:-150Kb:6.7e-05:1.9e-06:8e+02:1.9e+03
chr18	75750000	75800000	Ctif:-100Kb:2.6e-06:6.6e-08:1.4e+03:3e+03
chr18	80200000	80250000	Adnp2:-100Kb:1e-07:2.7e-09:1.1e+03:2.5e+03
chr18	80300000	80350000	Pard6g:100Kb:1e-07:3e-09:1.1e+03:2.5e+03
chr18	80650000	80700000	Nfatc1:-250Kb:6.8e-10:2e-11:7e+02:2.4e+03
chr18	80700000	80750000	Nfatc1:-200Kb:3.3e-06:3.9e-07:8.2e+02:2.1e+03
chr18	80750000	80800000	Nfatc1:-150Kb:2.3e-08:1.4e-09:9.9e+02:2.5e+03
chr18	80800000	80850000	Nfatc1:-100Kb:3.3e-06:4e-07:1.3e+03:2.6e+03
chr18	80900000	80950000	Ctdp1:250Kb:5e-11:1.3e-12:7e+02:2.4e+03
chr18	80900000	80950000	Gm2176:200Kb:4e-06:1e-07:8.2e+02:2.1e+03
chr18	84950000	85000000	Cndp2:100Kb:6.7e-07:1.8e-08:9.7e+02:2.1e+03
chr18	84950000	85000000	Fam69c:100Kb:6.7e-07:1.8e-08:9.7e+02:2.1e+03
chr18	89000000	89050000	Socs6:-50Kb:3.3e-06:8.6e-08:0:1.3e+03
chr19	3400000	3450000	Mtl5:50Kb:6e-06:1.7e-07:1.1e+03:2.4e+03
chr19	3450000	3500000	Ighmbp2:200Kb:1.1e-05:2.8e-07:1.5e+02:1.3e+03
chr19	3450000	3500000	Mrpl21:200Kb:1.1e-05:2.8e-07:1.5e+02:1.3e+03
chr19	4200000	4250000	Adrbk1:-100Kb:1e-06:2.9e-08:1.6e+03:3.6e+03
chr19	4300000	4350000	Clcf1:100Kb:1.3e-07:3.7e-09:1.6e+03:3.6e+03
chr19	4300000	4350000	Pold4:100Kb:1.3e-07:3.7e-09:1.6e+03:3.6e+03
chr19	4300000	4350000	Rad9a:100Kb:1.3e-07:3.7e-09:1.6e+03:3.6e+03
chr19	5750000	5800000	Malat1:-50Kb:3.7e-09:9.1e-11:3.2e+03:5.6e+03
chr19	5750000	5800000	Neat1:-50Kb:3.7e-09:9.1e-11:3.2e+03:5.6e+03
chr19	5800000	5850000	Scyl1:50Kb:7.8e-10:2.1e-11:3.2e+03:5.6e+03
chr19	5850000	5900000	Scyl1:100Kb:7e-06:3.7e-07:2e+03:3.9e+03
chr19	10400000	10450000	Cpsf7:-150Kb:4.1e-07:1.1e-08:1.2e+03:2.6e+03
chr19	10400000	10450000	Lrrc10b:-100Kb:3.8e-07:1.1e-08:1.5e+03:3e+03
chr19	10400000	10450000	Ppp1r32:-150Kb:4.1e-07:1.1e-08:1.2e+03:2.6e+03
chr19	10400000	10450000	Sdhaf2:-150Kb:4.1e-07:1.1e-08:1.2e+03:2.6e+03
chr19	12500000	12550000	Dtx4:-50Kb:0:0:1.2e+03:3.5e+03
chr19	12550000	12600000	Mpeg1:50Kb:0:0:1.2e+03:3.5e+03
chr19	12550000	12600000	Pfpl:50Kb:0:0:1.2e+03:3.5e+03
chr19	12850000	12900000	Dtx4:300Kb:6.6e-05:3.5e-06:4.2e+02:1.6e+03
chr19	13400000	13450000	Olfr1469:-50Kb:1.8e-11:5e-13:1.2e+03:3.1e+03
chr19	13450000	13500000	Olfr1466:50Kb:1e-10:2.8e-12:1.2e+03:3.1e+03
chr19	13450000	13500000	Olfr1467:50Kb:1e-10:2.8e-12:1.2e+03:3.1e+03
chr19	13900000	13950000	Olfr1504:-50Kb:1.5e-06:3.9e-08:2.4e+02:1.5e+03
chr19	13900000	13950000	Olfr1505:-50Kb:1.5e-06:3.9e-08:2.4e+02:1.5e+03
chr19	13950000	14000000	Olfr1500:50Kb:1.3e-06:3.7e-08:2.4e+02:1.5e+03
chr19	13950000	14000000	Olfr1501:50Kb:1.3e-06:3.7e-08:2.4e+02:1.5e+03
chr19	13950000	14000000	Olfr1502:50Kb:1.3e-06:3.7e-08:2.4e+02:1.5e+03
chr19	18650000	18700000	2410127L17Rik:-50Kb:2.7e-07:1.4e-08:3.8e+02:1.6e+03
chr19	18650000	18700000	Nmrk1:-50Kb:2.7e-07:1.4e-08:3.8e+02:1.6e+03
chr19	18650000	18700000	Ostf1:-50Kb:2.7e-07:1.4e-08:3.8e+02:1.6e+03
chr19	18700000	18750000	D030056L22Rik:-50Kb:2.2e-10:6e-12:0:1.5e+03
chr19	18750000	18800000	2410127L17Rik:50Kb:2.7e-10:7.1e-12:0:1.5e+03
chr19	18750000	18800000	Nmrk1:50Kb:2.7e-10:7.1e-12:0:1.5e+03
chr19	18750000	18800000	Ostf1:50Kb:2.7e-10:7.1e-12:0:1.5e+03
chr19	18750000	18800000	Trpm6:-50Kb:8.4e-05:4.3e-06:0:1e+03
chr19	18800000	18850000	D030056L22Rik:50Kb:7.7e-05:4.2e-06:0:1e+03
chr19	18850000	18900000	D030056L22Rik:100Kb:7.7e-05:6.3e-06:0:9.9e+02
chr19	18850000	18900000	Trpm6:50Kb:1.7e-11:4.3e-13:0:1.6e+03
chr19	22350000	22400000	Tmem2:500Kb:5.8e-05:1.5e-06:3.9e+02:1.5e+03
chr19	26250000	26300000	Dmrt3:600Kb:5.6e-05:1.4e-06:79:1.1e+03
chr19	29100000	29150000	Insl6:-250Kb:8.7e-07:2.3e-08:7.5e+02:2e+03
chr19	29350000	29400000	1700018L02Rik:250Kb:8.7e-06:2.2e-07:7.5e+02:2e+03
chr19	29350000	29400000	Ak3:250Kb:8.7e-06:2.2e-07:7.5e+02:2e+03
chr19	29350000	29400000	Gm9895:250Kb:8.7e-06:2.2e-07:7.5e+02:2e+03
chr19	30150000	30200000	9930021J03Rik:300Kb:3.3e-05:1e-06:6.3e+02:1.7e+03
chr19	30150000	30200000	Ranbp6:300Kb:3.3e-05:1e-06:6.3e+02:1.7e+03
chr19	30400000	30450000	Dkk1:-200Kb:1.3e-05:3.4e-07:5.3e+02:1.8e+03
chr19	30400000	30450000	Ppp1r2-ps3:-200Kb:1.3e-05:3.4e-07:5.3e+02:1.8e+03
chr19	31200000	31250000	8430431K14Rik:-50Kb:1.6e-07:4.7e-09:1.4e+03:2.9e+03
chr19	33300000	33350000	Atad1:550Kb:2.4e-05:7.3e-07:3.8e+02:1.6e+03
chr19	33400000	33450000	Pten:600Kb:1e-06:2.9e-08:1.9e+02:1.6e+03
chr19	33550000	33600000	Lipo1:-100Kb:2.2e-06:6.1e-08:7.4e+02:2.2e+03
chr19	33800000	33850000	Lipf:-200Kb:3.9e-07:1.1e-08:5.6e+02:2e+03
chr19	33900000	33950000	Lipo1:250Kb:1e-05:5.7e-07:5.2e+02:1.9e+03
chr19	39600000	39650000	Cyp2c38:100Kb:8.1e-13:2.1e-14:8.5e+02:5.5e+03
chr19	40050000	40100000	Cyp2c54:-50Kb:5.4e-11:1.4e-12:1.3e+03:5.3e+03
chr19	40100000	40150000	Cyp2c37:50Kb:6.8e-11:1.7e-12:1.3e+03:5.3e+03
chr19	41700000	41750000	Gm19424:-100Kb:0:0:1.3e+03:3.8e+03
chr19	41700000	41750000	Slit1:-100Kb:0:0:1.3e+03:3.8e+03
chr19	41750000	41800000	Gm19424:-50Kb:1.4e-12:8.4e-14:2e+03:4e+03
chr19	41750000	41800000	Slit1:-50Kb:1.4e-12:8.4e-14:2e+03:4e+03
chr19	46200000	46250000	Nfkb2:-150Kb:3.9e-06:1.1e-07:1.2e+03:2.6e+03
chr19	46900000	46950000	Ina:-150Kb:2.8e-05:7.6e-07:1.2e+03:2.4e+03
chr19	46900000	46950000	Nt5c2:-150Kb:2.8e-05:7.6e-07:1.2e+03:2.4e+03
chr19	47400000	47450000	Gm19557:-150Kb:9.5e-05:2.5e-06:9.6e+02:1.9e+03
chr19	55100000	55150000	Gpam:-50Kb:6.4e-07:5e-08:0:1.8e+03
chr19	55150000	55200000	Tectb:-100Kb:7.8e-13:2.2e-14:0:2.5e+03
chr19	55200000	55250000	Gpam:50Kb:3.3e-13:1.7e-14:0:2.5e+03
chr19	55200000	55250000	Tectb:-50Kb:1.7e-07:9.7e-09:0:1.9e+03
chr19	55250000	55300000	Acsl5:-50Kb:4.1e-05:1.1e-06:0:1.6e+03
chr19	55250000	55300000	Gpam:100Kb:3.3e-13:1.4e-14:0:2.5e+03
chr19	55250000	55300000	Gucy2g:-50Kb:4.1e-05:1.1e-06:0:1.6e+03
chr19	55300000	55350000	Tectb:50Kb:1.1e-05:9.3e-07:0:1.6e+03
chr19	56600000	56650000	A630007B06Rik:-250Kb:1.4e-06:3.8e-08:9.3e+02:2.3e+03
chr19	56850000	56900000	Dclre1a:250Kb:3.2e-07:8.6e-09:9.3e+02:2.3e+03
chr19	56850000	56900000	Nhlrc2:250Kb:3.2e-07:8.6e-09:9.3e+02:2.3e+03
chr19	56850000	56900000	Plekhs1:350Kb:8.5e-05:2.3e-06:6.5e+02:1.8e+03
chr19	60200000	60250000	Emx2:700Kb:6.1e-05:1.9e-06:5.8e+02:1.9e+03
chr19	60200000	60250000	Emx2os:700Kb:6.1e-05:1.9e-06:5.8e+02:1.9e+03
chr2	6300000	6350000	A230108P19Rik:200Kb:7.6e-05:2.1e-06:7e+02:1.8e+03
chr2	6300000	6350000	Echdc3:200Kb:7.6e-05:2.1e-06:7e+02:1.8e+03
chr2	6850000	6900000	5031426D15Rik:50Kb:1.6e-07:4.1e-09:1.2e+03:2.7e+03
chr2	10200000	10250000	Atp5c1:200Kb:6.5e-06:1.6e-07:5.4e+02:1.9e+03
chr2	10200000	10250000	Kin:200Kb:6.5e-06:1.6e-07:5.4e+02:1.9e+03
chr2	10950000	11000000	Sfmbt2:700Kb:5e-06:1.4e-07:3e+02:1.7e+03
chr2	13200000	13250000	Trdmt1:-250Kb:1.9e-05:1e-06:6.2e+02:1.8e+03
chr2	13200000	13250000	Vim:-250Kb:1.9e-05:1e-06:6.2e+02:1.8e+03
chr2	13250000	13300000	Trdmt1:-200Kb:1.5e-08:4e-10:7.1e+02:2.2e+03
chr2	13250000	13300000	Vim:-200Kb:1.5e-08:4e-10:7.1e+02:2.2e+03
chr2	14250000	14300000	Slc39a12:-50Kb:1.9e-05:4.7e-07:1.5e+03:2.6e+03
chr2	19450000	19500000	Gm3230:-100Kb:2.9e-05:7.2e-07:9.3e+02:1.9e+03
chr2	19450000	19500000	Otud1:-100Kb:2.9e-05:7.2e-07:9.3e+02:1.9e+03
chr2	19550000	19600000	4921504E06Rik:100Kb:2.1e-05:5.4e-07:9.3e+02:1.9e+03
chr2	20800000	20850000	Enkur:-300Kb:1.7e-06:4.8e-08:5.1e+02:1.8e+03
chr2	20800000	20850000	Thnsl1:-300Kb:1.7e-06:4.8e-08:5.1e+02:1.8e+03
chr2	22350000	22400000	Myo3a:250Kb:3.8e-06:9.5e-08:5.7e+02:2.5e+03
chr2	26250000	26300000	Egfl7:-150Kb:6.8e-05:3.6e-06:1e+03:2.6e+03
chr2	26250000	26300000	Mir126:-150Kb:6.8e-05:3.6e-06:1e+03:2.6e+03
chr2	26300000	26350000	Egfl7:-100Kb:1.7e-06:4.6e-08:1.4e+03:3.3e+03
chr2	26300000	26350000	Mir126:-100Kb:1.7e-06:4.6e-08:1.4e+03:3.3e+03
chr2	26400000	26450000	Sec16a:100Kb:3.4e-06:8.5e-08:1.4e+03:3.3e+03
chr2	27150000	27200000	Vav2:-100Kb:9.6e-05:2.5e-06:1.6e+03:3.2e+03
chr2	35750000	35800000	Dab2ip:350Kb:1.4e-06:3.6e-08:6.1e+02:2.5e+03
chr2	35750000	35800000	Gm13446:350Kb:1.4e-06:3.6e-08:6.1e+02:2.5e+03
chr2	37400000	37450000	Crb2:-200Kb:1.6e-10:4.9e-12:8e+02:2.5e+03
chr2	38950000	39000000	Gm16523:-50Kb:7.4e-08:1.9e-09:1.4e+03:2.6e+03
chr2	38950000	39000000	Scai:-50Kb:7.4e-08:1.9e-09:1.4e+03:2.6e+03
chr2	43550000	43600000	Arhgap15:-50Kb:4.3e-05:1e-06:1.4e+03:2.3e+03
chr2	48250000	48300000	Acvr2a:-400Kb:8.8e-07:2.7e-08:5.7e+02:2.2e+03
chr2	49550000	49600000	Epc2:250Kb:4.9e-09:1.3e-10:6.1e+02:2.4e+03
chr2	50100000	50150000	Lypd6b:500Kb:2.3e-09:7.3e-11:3.4e+02:2.2e+03
chr2	52900000	52950000	Stam2:300Kb:2e-11:5.8e-13:6.6e+02:2.3e+03
chr2	52950000	53000000	Stam2:350Kb:1.3e-06:7.6e-08:5.5e+02:1.8e+03
chr2	55300000	55350000	Kcnj3:50Kb:1.3e-06:3.3e-08:1e+03:2.7e+03
chr2	59500000	59550000	Tanc1:50Kb:4.1e-08:1e-09:1.7e+03:3.3e+03
chr2	60850000	60900000	Gm13582:50Kb:1.6e-05:4e-07:1.7e+03:2.8e+03
chr2	60850000	60900000	Rbms1:50Kb:1.6e-05:4e-07:1.7e+03:2.8e+03
chr2	61250000	61300000	Itgb6:700Kb:2.6e-05:6.9e-07:3.5e+02:1.5e+03
chr2	65900000	65950000	Csrnp3:250Kb:4.6e-05:2.3e-06:6.3e+02:1.9e+03
chr2	66000000	66050000	Csrnp3:350Kb:4.6e-05:2.7e-06:5e+02:1.8e+03
chr2	66300000	66350000	Scn9a:-150Kb:3e-05:7.6e-07:9e+02:2.2e+03
chr2	70500000	70550000	Dcaf17:-350Kb:2.4e-05:6.3e-07:6e+02:2.2e+03
chr2	70500000	70550000	Mettl8:-350Kb:2.4e-05:6.3e-07:6e+02:2.2e+03
chr2	71400000	71450000	Itga6:-200Kb:9.3e-06:2.5e-07:8.9e+02:2.3e+03
chr2	79350000	79400000	Ssfa2:-100Kb:4.8e-06:1.2e-07:1.2e+03:2.5e+03
chr2	85050000	85100000	Aplnr:100Kb:1e-05:2.7e-07:9.1e+02:2e+03
chr2	86400000	86450000	Olfr1086:-100Kb:1.5e-05:4e-07:5.9e+02:1.7e+03
chr2	86400000	86450000	Olfr1087:-100Kb:1.5e-05:4e-07:5.9e+02:1.7e+03
chr2	86450000	86500000	Olfr1112:-550Kb:8.7e-05:2.2e-06:1.8e+02:1.3e+03
chr2	86500000	86550000	Olfr1082:100Kb:5.5e-06:1.4e-07:5.9e+02:1.7e+03
chr2	87000000	87050000	Olfr1084:550Kb:3.9e-05:1.1e-06:1.8e+02:1.3e+03
chr2	87000000	87050000	Olfr1085:550Kb:3.9e-05:1.1e-06:1.8e+02:1.3e+03
chr2	87500000	87550000	Olfr1152:-200Kb:3.9e-06:9.6e-08:3.8e+02:1.6e+03
chr2	87500000	87550000	Olfr1153:-200Kb:3.9e-06:9.6e-08:3.8e+02:1.6e+03
chr2	87500000	87550000	Olfr1154:-200Kb:3.9e-06:9.6e-08:3.8e+02:1.6e+03
chr2	87700000	87750000	Olfr1135:200Kb:3.9e-06:9.8e-08:3.8e+02:1.6e+03
chr2	87700000	87750000	Olfr1136:200Kb:3.9e-06:9.8e-08:3.8e+02:1.6e+03
chr2	87950000	88000000	Olfr1168:-50Kb:6.3e-05:1.6e-06:1.1e+03:2.2e+03
chr2	88000000	88050000	Olfr1166:50Kb:7.1e-05:2e-06:1.1e+03:2.2e+03
chr2	88000000	88050000	Olfr1167:50Kb:7.1e-05:2e-06:1.1e+03:2.2e+03
chr2	88050000	88100000	Olfr1173:-50Kb:1.2e-10:3.2e-12:1.1e+03:2.7e+03
chr2	88100000	88150000	Olfr1170:50Kb:5.6e-11:1.7e-12:1.1e+03:2.7e+03
chr2	89400000	89450000	Olfr1247:-50Kb:2.1e-06:5.7e-08:6.1e+02:2e+03
chr2	89400000	89450000	Olfr1248:-50Kb:2.1e-06:5.7e-08:6.1e+02:2e+03
chr2	89400000	89450000	Olfr1249:-50Kb:2.1e-06:5.7e-08:6.1e+02:2e+03
chr2	89400000	89450000	Olfr1250:-50Kb:2.1e-06:5.7e-08:6.1e+02:2e+03
chr2	89450000	89500000	Olfr1245:50Kb:2.1e-06:5.3e-08:6.1e+02:2e+03
chr2	89450000	89500000	Olfr1246:50Kb:2.1e-06:5.3e-08:6.1e+02:2e+03
chr2	89500000	89550000	Olfr1274-ps:-700Kb:1.2e-05:6.3e-07:2.2e+02:1.5e+03
chr2	89850000	89900000	Olfr142:-200Kb:4.3e-05:5.2e-06:3.9e+02:1.6e+03
chr2	89900000	89950000	Olfr142:-150Kb:1.6e-07:1.5e-08:4.4e+02:2e+03
chr2	90050000	90100000	Olfr1271:-50Kb:1.1e-12:3e-14:7.1e+02:2.7e+03
chr2	90050000	90100000	Olfr1272:-50Kb:1.1e-12:3e-14:7.1e+02:2.7e+03
chr2	90050000	90100000	Olfr1273-ps:-50Kb:1.1e-12:3e-14:7.1e+02:2.7e+03
chr2	90050000	90100000	Olfr1274-ps:-150Kb:1.6e-10:4.3e-12:4.4e+02:2.3e+03
chr2	90100000	90150000	Olfr142:50Kb:2.2e-12:6.7e-14:7.1e+02:2.7e+03
chr2	90200000	90250000	Olfr1251:700Kb:3.3e-05:8.7e-07:2.2e+02:1.5e+03
chr2	90200000	90250000	Olfr142:150Kb:1.8e-10:1.1e-11:4.4e+02:2.3e+03
chr2	90700000	90750000	Celf1:-50Kb:2.9e-07:7e-09:2.3e+03:4e+03
chr2	90700000	90750000	Ptpmt1:-50Kb:2.9e-07:7e-09:2.3e+03:4e+03
chr2	90750000	90800000	C1qtnf4:50Kb:2.1e-07:5.8e-09:2.3e+03:4e+03
chr2	90750000	90800000	Kbtbd4:50Kb:2.1e-07:5.8e-09:2.3e+03:4e+03
chr2	90750000	90800000	Ndufs3:50Kb:2.1e-07:5.8e-09:2.3e+03:4e+03
chr2	91100000	91150000	1110051M20Rik:-150Kb:3.7e-08:9.3e-10:1.1e+03:2.8e+03
chr2	91100000	91150000	Lrp4:-150Kb:3.7e-08:9.3e-10:1.1e+03:2.8e+03
chr2	91250000	91300000	Arfgap2:150Kb:1.9e-09:1e-10:1.1e+03:2.8e+03
chr2	91300000	91350000	Arfgap2:200Kb:0:0:8.8e+02:3.3e+03
chr2	92650000	92700000	Slc35c1:350Kb:4.8e-12:1.3e-13:7.7e+02:2.9e+03
chr2	109800000	109850000	Gm13939:50Kb:8.9e-08:2.3e-09:1.4e+03:2.8e+03
chr2	109800000	109850000	Lgr4:50Kb:8.9e-08:2.3e-09:1.4e+03:2.8e+03
chr2	110050000	110100000	Slc5a12:-350Kb:4.1e-06:1.2e-07:5.1e+02:1.8e+03
chr2	112600000	112650000	Tmco5b:-500Kb:4e-05:1e-06:4e+02:1.7e+03
chr2	113950000	114000000	Arhgap11a:300Kb:4.1e-06:1.1e-07:5.9e+02:1.8e+03
chr2	113950000	114000000	Scg5:300Kb:4.1e-06:1.1e-07:5.9e+02:1.8e+03
chr2	115400000	115450000	Mir1951:-50Kb:1.7e-10:4.6e-12:1.1e+03:2.9e+03
chr2	115450000	115500000	BC052040:50Kb:2.2e-10:5.6e-12:1.1e+03:2.9e+03
chr2	116700000	116750000	Fam98b:-350Kb:3.2e-08:8.4e-10:4.9e+02:1.9e+03
chr2	116700000	116750000	Mir674:-300Kb:4.8e-10:1.2e-11:5.4e+02:2.1e+03
chr2	116950000	117000000	D330050G23Rik:250Kb:6.5e-06:5.6e-07:6.1e+02:1.8e+03
chr2	116950000	117000000	Tmco5:250Kb:6.5e-06:5.6e-07:6.1e+02:1.8e+03
chr2	117000000	117050000	D330050G23Rik:300Kb:4.7e-09:1.4e-10:5.4e+02:2.1e+03
chr2	117000000	117050000	Tmco5:300Kb:4.7e-09:1.4e-10:5.4e+02:2.1e+03
chr2	117050000	117100000	D330050G23Rik:350Kb:5.7e-08:3.3e-09:4.9e+02:1.9e+03
chr2	117050000	117100000	Tmco5:350Kb:5.7e-08:3.3e-09:4.9e+02:1.9e+03
chr2	117250000	117300000	Fam98b:200Kb:1.1e-06:5.9e-08:7e+02:1.9e+03
chr2	117350000	117400000	Thbs1:-550Kb:4.6e-05:1.2e-06:3.7e+02:1.6e+03
chr2	119800000	119850000	Mapkbp1:50Kb:6.9e-05:1.9e-06:1.9e+03:3.6e+03
chr2	121250000	121300000	Mfap1a:-50Kb:6.2e-06:1.6e-07:1.3e+03:3e+03
chr2	121250000	121300000	Wdr76:-50Kb:6.2e-06:1.6e-07:1.3e+03:3e+03
chr2	121300000	121350000	Ell3:50Kb:7e-08:2.1e-09:1.3e+03:3e+03
chr2	121300000	121350000	Hypk:50Kb:7e-08:2.1e-09:1.3e+03:3e+03
chr2	121300000	121350000	Mfap1b:50Kb:7e-08:2.1e-09:1.3e+03:3e+03
chr2	121300000	121350000	Serf2:50Kb:7e-08:2.1e-09:1.3e+03:3e+03
chr2	121300000	121350000	Serinc4:50Kb:7e-08:2.1e-09:1.3e+03:3e+03
chr2	128100000	128150000	Bcl2l11:150Kb:1.1e-05:6.2e-07:9.1e+02:2.2e+03
chr2	128200000	128250000	Bcl2l11:250Kb:3.7e-06:1e-07:6.2e+02:2e+03
chr2	128550000	128600000	Tmem87b:-50Kb:9.3e-08:2.3e-09:1.8e+03:3.3e+03
chr2	131600000	131650000	Prnd:-150Kb:0:0:9.4e+02:3.2e+03
chr2	131650000	131700000	Prnp:-50Kb:1.4e-05:3.7e-07:1.7e+03:3e+03
chr2	131700000	131750000	5330413P13Rik:50Kb:7.3e-06:1.9e-07:1.7e+03:3e+03
chr2	131700000	131750000	Erv3:50Kb:7.3e-06:1.9e-07:1.7e+03:3e+03
chr2	132350000	132400000	Lrrn4:-350Kb:1.1e-06:3.1e-08:6e+02:1.8e+03
chr2	132550000	132600000	Chgb:-50Kb:7.1e-06:1.9e-07:1.7e+03:2.9e+03
chr2	132550000	132600000	Mcm8:-50Kb:7.1e-06:1.9e-07:1.7e+03:2.9e+03
chr2	132550000	132600000	Trmt6:-50Kb:7.1e-06:1.9e-07:1.7e+03:2.9e+03
chr2	138000000	138050000	Btbd3:-50Kb:2.5e-09:6.8e-11:1.2e+03:2.7e+03
chr2	142850000	142900000	Otor:-50Kb:4.9e-07:1.5e-08:4.5e+02:1.6e+03
chr2	142900000	142950000	Snrpb2:50Kb:6.7e-07:1.8e-08:4.5e+02:1.6e+03
chr2	146200000	146250000	4930529M08Rik:450Kb:8.2e-07:2.3e-08:5.1e+02:2.3e+03
chr2	146200000	146250000	Crnkl1:450Kb:8.2e-07:2.3e-08:5.1e+02:2.3e+03
chr2	146450000	146500000	Plk1s1:-200Kb:1.9e-05:5.1e-07:8.4e+02:2.3e+03
chr2	147650000	147700000	Foxa2:-200Kb:2.6e-13:7.3e-15:6.8e+02:2.7e+03
chr2	147700000	147750000	Foxa2:-150Kb:5.9e-05:5e-06:8.3e+02:2e+03
chr2	147750000	147800000	Foxa2:-100Kb:8.1e-06:4.5e-07:1.1e+03:2.4e+03
chr2	149050000	149100000	Gm14139:-950Kb:1.9e-05:5e-07:31:1.5e+03
chr2	149050000	149100000	Zfp937:-950Kb:1.9e-05:5e-07:31:1.5e+03
chr2	151200000	151250000	4930442J19Rik:100Kb:9.6e-06:2.5e-07:9.2e+02:3.5e+03
chr2	152500000	152550000	Bcl2l1:-150Kb:4.1e-05:1e-06:1.1e+03:2.4e+03
chr2	152500000	152550000	Tpx2:-150Kb:4.1e-05:1e-06:1.1e+03:2.4e+03
chr2	152650000	152700000	Mcts2:150Kb:5.5e-05:1.4e-06:1.1e+03:2.4e+03
chr2	153300000	153350000	8430427H17Rik:-50Kb:1.5e-07:4e-09:2.2e+03:3.5e+03
chr2	154200000	154250000	1700003F12Rik:-150Kb:6.3e-05:1.6e-06:1e+03:2.2e+03
chr2	154200000	154250000	Actl10:-150Kb:6.3e-05:1.6e-06:1e+03:2.2e+03
chr2	154200000	154250000	E2f1:-150Kb:6.3e-05:1.6e-06:1e+03:2.2e+03
chr2	154200000	154250000	Necab3:-150Kb:6.3e-05:1.6e-06:1e+03:2.2e+03
chr2	154350000	154400000	Snta1:150Kb:9.8e-05:2.7e-06:1e+03:2.2e+03
chr2	156350000	156400000	4930405A21Rik:-150Kb:9.8e-05:2.5e-06:1.2e+03:2.9e+03
chr2	156500000	156550000	Aar2:150Kb:6.3e-05:1.6e-06:1.2e+03:2.9e+03
chr2	157150000	157200000	Blcap:-200Kb:1.3e-06:6.8e-08:1e+03:3.1e+03
chr2	157150000	157200000	Nnat:-200Kb:1.3e-06:6.8e-08:1e+03:3.1e+03
chr2	157300000	157350000	Blcap:-50Kb:0:0:3.2e+03:6.6e+03
chr2	157300000	157350000	Nnat:-50Kb:0:0:3.2e+03:6.6e+03
chr2	157350000	157400000	Ghrh:200Kb:1.3e-06:3.4e-08:1e+03:3.1e+03
chr2	157350000	157400000	Manbal:200Kb:1.3e-06:3.4e-08:1e+03:3.1e+03
chr2	160450000	160500000	Emilin3:-250Kb:9.2e-05:2.6e-06:6.3e+02:1.8e+03
chr2	160450000	160500000	Lpin3:-250Kb:9.2e-05:2.6e-06:6.3e+02:1.8e+03
chr2	160600000	160650000	Plcg1:50Kb:1.5e-12:4.3e-14:1.1e+03:3.1e+03
chr2	160600000	160650000	Zhx3:-50Kb:4.3e-06:1.1e-07:1.1e+03:2.5e+03
chr2	168250000	168300000	Dpm1:200Kb:1.2e-06:3.5e-08:9.9e+02:2.6e+03
chr2	168250000	168300000	Kcng1:200Kb:1.2e-06:3.5e-08:9.9e+02:2.6e+03
chr2	168250000	168300000	Mocs3:200Kb:1.2e-06:3.5e-08:9.9e+02:2.6e+03
chr2	170100000	170150000	Zfp217:150Kb:5.3e-05:1.5e-06:1.1e+03:2.4e+03
chr2	170200000	170250000	1700040N02Rik:50Kb:5.6e-05:1.5e-06:2.2e+03:3.5e+03
chr2	173350000	173400000	Zbp1:350Kb:7.4e-10:2.2e-11:6.8e+02:2.8e+03
chr2	177100000	177150000	Gm14405:250Kb:0:0:2.5e+02:1.1e+04
chr2	177600000	177650000	Gm14326:-50Kb:0:0:1.2e+03:2.1e+04
chr2	177650000	177700000	Gm14327:50Kb:0:0:1.2e+03:2.1e+04
chr2	180200000	180250000	Col9a3:-100Kb:1.3e-05:6.7e-07:1.6e+03:2.7e+03
chr2	180200000	180250000	Mrgbp:-100Kb:1.3e-05:6.7e-07:1.6e+03:2.7e+03
chr2	180200000	180250000	Ogfr:-100Kb:1.3e-05:6.7e-07:1.6e+03:2.7e+03
chr2	180300000	180350000	Ntsr1:100Kb:2.1e-05:5.5e-07:1.6e+03:2.7e+03
chr2	180300000	180350000	Slc17a9:-150Kb:8.1e-06:2.1e-07:1.2e+03:2.4e+03
chr2	180450000	180500000	Col9a3:150Kb:3.4e-06:8.7e-08:1.2e+03:2.4e+03
chr2	180450000	180500000	Mrgbp:150Kb:3.4e-06:8.7e-08:1.2e+03:2.4e+03
chr2	180450000	180500000	Ogfr:150Kb:3.4e-06:8.7e-08:1.2e+03:2.4e+03
chr3	5350000	5400000	2700069I18Rik:150Kb:9e-06:2.8e-07:6.7e+02:2e+03
chr3	5350000	5400000	Zfhx4:150Kb:9e-06:2.8e-07:6.7e+02:2e+03
chr3	7300000	7350000	Zc2hc1a:-200Kb:4.8e-06:1.4e-07:5.5e+02:1.6e+03
chr3	15400000	15450000	LOC100038947:-300Kb:0:0:3.9e+02:6.5e+03
chr3	15400000	15450000	Sirpb1b:-150Kb:7e-08:1.8e-09:5.7e+02:4.3e+03
chr3	15500000	15550000	LOC100038947:-200Kb:0:0:4.9e+02:6.1e+03
chr3	15500000	15550000	Sirpb1a:100Kb:8.5e-15:4.4e-16:7.2e+02:5.8e+03
chr3	15550000	15600000	Sirpb1a:150Kb:3.2e-08:2.5e-09:5.7e+02:4.3e+03
chr3	15700000	15750000	Sirpb1a:300Kb:0:0:3.9e+02:6.5e+03
chr3	22100000	22150000	Rprl2:-50Kb:5.1e-05:1.3e-06:4.7e+02:1.5e+03
chr3	27300000	27350000	Ghsr:50Kb:5.3e-05:1.3e-06:1.9e+03:3e+03
chr3	27500000	27550000	Mir3092:50Kb:2.6e-09:7.3e-11:1.9e+03:3.4e+03
chr3	29000000	29050000	Egfem1:50Kb:1.8e-06:5.4e-08:1.5e+03:2.9e+03
chr3	30100000	30150000	Mecom:-300Kb:4.7e-05:1.4e-06:5.1e+02:1.6e+03
chr3	31500000	31550000	Cldn11:500Kb:5.8e-07:1.7e-08:3.6e+02:1.7e+03
chr3	32300000	32350000	Kcnmb3:-50Kb:8.2e-05:2.1e-06:1.5e+03:2.6e+03
chr3	32350000	32400000	Pik3ca:50Kb:9.2e-05:2.5e-06:1.5e+03:2.6e+03
chr3	35750000	35800000	Dcun1d1:-50Kb:1.3e-07:3.3e-09:1.7e+03:3.1e+03
chr3	36050000	36100000	1810062G17Rik:-300Kb:1.9e-09:5.3e-11:4.6e+02:1.9e+03
chr3	36050000	36100000	Anxa5:-300Kb:1.9e-09:5.3e-11:4.6e+02:1.9e+03
chr3	36350000	36400000	D3Ertd254e:300Kb:2.4e-09:6.3e-11:4.6e+02:1.9e+03
chr3	37350000	37400000	5430434I15Rik:-750Kb:3.5e-06:1.1e-07:3.6e+02:1.7e+03
chr3	52000000	52050000	5031434O11Rik:650Kb:9.5e-06:2.5e-07:4.9e+02:1.9e+03
chr3	52000000	52050000	Mgst2:550Kb:2e-08:5.7e-10:5.4e+02:2.3e+03
chr3	52000000	52050000	Setd7:650Kb:9.5e-06:2.5e-07:4.9e+02:1.9e+03
chr3	52750000	52800000	Foxo1:700Kb:6e-06:1.8e-07:4.4e+02:2e+03
chr3	53200000	53250000	Cog6:400Kb:5.6e-05:1.6e-06:5.9e+02:1.8e+03
chr3	53200000	53250000	Lhfp:400Kb:5.6e-05:1.6e-06:5.9e+02:1.8e+03
chr3	54150000	54200000	Supt20:-300Kb:8.7e-05:2.2e-06:5.2e+02:1.6e+03
chr3	54800000	54850000	Sertm1:100Kb:2.6e-05:6.5e-07:1.3e+03:2.4e+03
chr3	64450000	64500000	Vmn2r6:100Kb:3.5e-06:8.6e-08:1e+03:7.8e+03
chr3	67200000	67250000	Lxn:-50Kb:8.1e-11:2.1e-12:8.2e+02:2.3e+03
chr3	67250000	67300000	Gfm1:50Kb:1.6e-10:4.5e-12:8.2e+02:2.3e+03
chr3	68500000	68550000	Schip1:650Kb:6e-08:1.9e-09:3.2e+02:1.8e+03
chr3	69050000	69100000	Ppm1l:-50Kb:2.9e-05:7.7e-07:1.6e+03:2.6e+03
chr3	73650000	73700000	4930509J09Rik:400Kb:4.5e-05:1.2e-06:1.8e+02:1.2e+03
chr3	92050000	92100000	Sprr2a1:50Kb:0:0:1.6e+03:1.2e+04
chr3	92050000	92100000	Sprr2a2:50Kb:0:0:1.6e+03:1.2e+04
chr3	93550000	93600000	Tdpoz1:100Kb:0:0:6.8e+02:1.8e+04
chr3	93550000	93600000	Tdpoz2:100Kb:0:0:6.8e+02:1.8e+04
chr3	94900000	94950000	Sema6c:-50Kb:2e-06:4.8e-08:2.4e+03:3.9e+03
chr3	94950000	95000000	Lysmd1:50Kb:1.4e-06:3.7e-08:2.4e+03:3.9e+03
chr3	94950000	95000000	Pip5k1a:50Kb:1.4e-06:3.7e-08:2.4e+03:3.9e+03
chr3	94950000	95000000	Scnm1:50Kb:1.4e-06:3.7e-08:2.4e+03:3.9e+03
chr3	94950000	95000000	Tmod4:50Kb:1.4e-06:3.7e-08:2.4e+03:3.9e+03
chr3	94950000	95000000	Tnfaip8l2:50Kb:1.4e-06:3.7e-08:2.4e+03:3.9e+03
chr3	94950000	95000000	Vps72:50Kb:1.4e-06:3.7e-08:2.4e+03:3.9e+03
chr3	101400000	101450000	Mab21l3:-200Kb:4.2e-06:1.2e-07:9.1e+02:2.4e+03
chr3	111600000	111650000	Gm6602:-50Kb:2.7e-05:7.2e-07:1.1e+03:2.4e+03
chr3	118050000	118100000	Mir137:-50Kb:3.9e-15:1.1e-16:8.2e+02:2.6e+03
chr3	121000000	121050000	Cnn3:-100Kb:4e-05:2e-06:1.3e+03:2.6e+03
chr3	121150000	121200000	Cnn3:50Kb:5.8e-07:1.5e-08:1.9e+03:3.4e+03
chr3	121250000	121300000	F3:-150Kb:7.6e-07:2.1e-08:1.1e+03:2.7e+03
chr3	122000000	122050000	Fnbp1l:-300Kb:1.8e-06:1.2e-07:7.1e+02:2.1e+03
chr3	122150000	122200000	Fnbp1l:-150Kb:3.4e-08:1.1e-09:1e+03:2.7e+03
chr3	122800000	122850000	Usp53:150Kb:2.7e-07:6.7e-09:1e+03:2.5e+03
chr3	123200000	123250000	Tram1l1:-800Kb:8.4e-05:2.3e-06:4.2e+02:1.5e+03
chr3	125650000	125700000	Ugt8a:50Kb:7.5e-10:2.1e-11:1.2e+03:2.7e+03
chr3	125700000	125750000	Ugt8a:100Kb:5.1e-07:2.9e-08:9.7e+02:2.2e+03
chr3	135100000	135150000	Nfkb1:-250Kb:9.9e-09:2.9e-10:4.4e+02:2.1e+03
chr3	157300000	157350000	Mir186:100Kb:6.3e-05:1.6e-06:9e+02:1.7e+03
chr3	157300000	157350000	Ptger3:100Kb:6.3e-05:1.6e-06:9e+02:1.7e+03
chr4	3050000	3100000	Vmn1r3:-50Kb:0:0:1.3e+03:5.5e+03
chr4	3100000	3150000	Vmn1r2:50Kb:0:0:1.3e+03:5.5e+03
chr4	8700000	8750000	Chd7:100Kb:3.7e-06:9.8e-08:1.2e+03:2.7e+03
chr4	10750000	10800000	Gdf6:1000Kb:3.7e-05:1.1e-06:3.2e+02:1.3e+03
chr4	19450000	19500000	Rmdn1:-50Kb:1.5e-13:4.1e-15:2.9e+02:2.1e+03
chr4	19500000	19550000	Cpne3:50Kb:3e-13:7.4e-15:2.9e+02:2.1e+03
chr4	30450000	30500000	4930556G01Rik:-100Kb:5.3e-06:1.5e-07:7e+02:2.1e+03
chr4	34900000	34950000	Mob3b:-200Kb:0:0:6e+02:2.5e+03
chr4	40100000	40150000	Ddx58:-50Kb:2.2e-05:6.2e-07:1.2e+03:2.2e+03
chr4	40600000	40650000	2010003O02Rik:400Kb:6.7e-07:2e-08:6.3e+02:1.8e+03
chr4	40600000	40650000	Ndufb6:400Kb:6.7e-07:2e-08:6.3e+02:1.8e+03
chr4	40600000	40650000	Topors:400Kb:6.7e-07:2e-08:6.3e+02:1.8e+03
chr4	40650000	40700000	2010003O02Rik:450Kb:2.3e-05:1.3e-06:2e+02:1.2e+03
chr4	40650000	40700000	Ndufb6:450Kb:2.3e-05:1.3e-06:2e+02:1.2e+03
chr4	40650000	40700000	Topors:450Kb:2.3e-05:1.3e-06:2e+02:1.2e+03
chr4	40700000	40750000	Bag1:-150Kb:8.5e-05:2.1e-06:1.1e+03:2.4e+03
chr4	40700000	40750000	Chmp5:-150Kb:8.5e-05:2.1e-06:1.1e+03:2.4e+03
chr4	40700000	40750000	Spink4:-150Kb:8.5e-05:2.1e-06:1.1e+03:2.4e+03
chr4	40850000	40900000	Smu1:150Kb:3.1e-05:8.3e-07:1.1e+03:2.4e+03
chr4	42050000	42100000	Arid3c:400Kb:2.2e-05:5.9e-07:9.5:2.2e+03
chr4	42050000	42100000	Dctn3:400Kb:2.2e-05:5.9e-07:9.5:2.2e+03
chr4	42050000	42100000	Nol6:1000Kb:8.5e-06:2.2e-07:5.4:1.8e+03
chr4	42050000	42100000	Rpp25l:400Kb:2.2e-05:5.9e-07:9.5:2.2e+03
chr4	42050000	42100000	Sigmar1:400Kb:2.2e-05:5.9e-07:9.5:2.2e+03
chr4	42050000	42100000	Ube2r2:1000Kb:8.5e-06:2.2e-07:5.4:1.8e+03
chr4	48800000	48850000	E130309F12Rik:-250Kb:5.1e-05:1.4e-06:6.2e+02:1.8e+03
chr4	49350000	49400000	Acnat1:-100Kb:7.2e-07:1.8e-08:1.1e+03:2.5e+03
chr4	49350000	49400000	Acnat2:-50Kb:0:0:1.6e+03:4.1e+03
chr4	51300000	51350000	Cylc2:100Kb:5.4e-06:1.4e-07:3.3e+02:1.8e+03
chr4	55450000	55500000	Gm12505:50Kb:0:0:4.5e+02:2.4e+03
chr4	59350000	59400000	Hsdl2:-200Kb:5.3e-05:1.3e-06:4.3e+02:3.8e+03
chr4	59350000	59400000	Ptbp3:-200Kb:5.3e-05:1.3e-06:4.3e+02:3.8e+03
chr4	60400000	60450000	Mup1:-100Kb:0:0:7.7e+02:1.6e+04
chr4	60500000	60550000	Mup9:100Kb:0:0:7.7e+02:1.6e+04
chr4	61350000	61400000	Mup9:950Kb:0:0:15:8.5e+03
chr4	61700000	61750000	Mup21:-100Kb:5.6e-05:1.4e-06:3.1e+02:1.6e+03
chr4	61800000	61850000	Mup20:100Kb:2.7e-05:7.1e-07:3.1e+02:1.6e+03
chr4	61800000	61850000	Mup3:100Kb:2.7e-05:7.1e-07:3.1e+02:1.6e+03
chr4	62350000	62400000	Rgs3:150Kb:1.7e-05:4.5e-07:9.6e+02:2.4e+03
chr4	62400000	62450000	Rgs3:200Kb:4.5e-05:2.3e-06:7.8e+02:2.2e+03
chr4	62950000	63000000	Col27a1:100Kb:7.9e-06:2e-07:1.3e+03:2.6e+03
chr4	73500000	73550000	LOC100502924:250Kb:1.8e-06:4.7e-08:4.5e+02:1.9e+03
chr4	85800000	85850000	Adamtsl1:150Kb:3.6e-08:9.3e-10:7.9e+02:2.4e+03
chr4	86250000	86300000	Plin2:-50Kb:1.2e-10:2.9e-12:1.4e+03:3e+03
chr4	86300000	86350000	Haus6:50Kb:9.7e-11:2.7e-12:1.4e+03:3e+03
chr4	88300000	88350000	Gm13271:-100Kb:3e-08:1.9e-09:1e+03:3.6e+03
chr4	88300000	88350000	Gm13272:-100Kb:3e-08:1.9e-09:1e+03:3.6e+03
chr4	88300000	88350000	Gm13275:-100Kb:3e-08:1.9e-09:1e+03:3.6e+03
chr4	88300000	88350000	Gm13276:-100Kb:3e-08:1.9e-09:1e+03:3.6e+03
chr4	88300000	88350000	Gm13277:-100Kb:3e-08:1.9e-09:1e+03:3.6e+03
chr4	88300000	88350000	Gm13278:-100Kb:3e-08:1.9e-09:1e+03:3.6e+03
chr4	88300000	88350000	Gm13279:-100Kb:3e-08:1.9e-09:1e+03:3.6e+03
chr4	88300000	88350000	Gm13283:-100Kb:3e-08:1.9e-09:1e+03:3.6e+03
chr4	88300000	88350000	Gm13285:-100Kb:3e-08:1.9e-09:1e+03:3.6e+03
chr4	88300000	88350000	Gm13286:-100Kb:3e-08:1.9e-09:1e+03:3.6e+03
chr4	88300000	88350000	Gm13287:-100Kb:3e-08:1.9e-09:1e+03:3.6e+03
chr4	88300000	88350000	Gm13289:-100Kb:3e-08:1.9e-09:1e+03:3.6e+03
chr4	88300000	88350000	Gm13290:-100Kb:3e-08:1.9e-09:1e+03:3.6e+03
chr4	88300000	88350000	Ifnz:-100Kb:3e-08:1.9e-09:1e+03:3.6e+03
chr4	88350000	88400000	Gm13271:-50Kb:2.1e-13:6.3e-15:1.7e+03:5.1e+03
chr4	88350000	88400000	Gm13272:-50Kb:2.1e-13:6.3e-15:1.7e+03:5.1e+03
chr4	88350000	88400000	Gm13275:-50Kb:2.1e-13:6.3e-15:1.7e+03:5.1e+03
chr4	88350000	88400000	Gm13276:-50Kb:2.1e-13:6.3e-15:1.7e+03:5.1e+03
chr4	88350000	88400000	Gm13277:-50Kb:2.1e-13:6.3e-15:1.7e+03:5.1e+03
chr4	88350000	88400000	Gm13278:-50Kb:2.1e-13:6.3e-15:1.7e+03:5.1e+03
chr4	88350000	88400000	Gm13279:-50Kb:2.1e-13:6.3e-15:1.7e+03:5.1e+03
chr4	88350000	88400000	Gm13283:-50Kb:2.1e-13:6.3e-15:1.7e+03:5.1e+03
chr4	88350000	88400000	Gm13285:-50Kb:2.1e-13:6.3e-15:1.7e+03:5.1e+03
chr4	88350000	88400000	Gm13286:-50Kb:2.1e-13:6.3e-15:1.7e+03:5.1e+03
chr4	88350000	88400000	Gm13287:-50Kb:2.1e-13:6.3e-15:1.7e+03:5.1e+03
chr4	88350000	88400000	Gm13289:-50Kb:2.1e-13:6.3e-15:1.7e+03:5.1e+03
chr4	88350000	88400000	Gm13290:-50Kb:2.1e-13:6.3e-15:1.7e+03:5.1e+03
chr4	88350000	88400000	Ifnz:-50Kb:2.1e-13:6.3e-15:1.7e+03:5.1e+03
chr4	88400000	88450000	Gm13280:100Kb:6.6e-08:1.7e-09:1e+03:3.6e+03
chr4	88400000	88450000	Ifna2:100Kb:6.6e-08:1.7e-09:1e+03:3.6e+03
chr4	88400000	88450000	Ifnab:100Kb:6.6e-08:1.7e-09:1e+03:3.6e+03
chr4	88400000	88450000	Klhl9:50Kb:2.2e-13:5.3e-15:1.7e+03:5.1e+03
chr4	88900000	88950000	Cdkn2b:-50Kb:2.5e-05:6.7e-07:1.7e+03:3.7e+03
chr4	88950000	89000000	Cdkn2a:50Kb:2.4e-05:6e-07:1.7e+03:3.7e+03
chr4	95500000	95550000	Jun:800Kb:8.9e-05:2.7e-06:3.5e+02:1.6e+03
chr4	102100000	102150000	Pde4b:200Kb:4e-06:1.3e-07:7.5e+02:2e+03
chr4	102150000	102200000	Pde4b:250Kb:4.5e-06:2.8e-07:7.8e+02:2e+03
chr4	102200000	102250000	Pde4b:300Kb:9.3e-06:8.8e-07:6.5e+02:1.8e+03
chr4	109400000	109450000	Dmrta2:-250Kb:1.2e-05:3.5e-07:6.2e+02:2e+03
chr4	111000000	111050000	Bend5:-50Kb:8.3e-05:2.2e-06:9.9e+02:2.2e+03
chr4	111300000	111350000	Spata6:-50Kb:5.6e-08:1.4e-09:9.9e+02:2.7e+03
chr4	111550000	111600000	Skint7:-50Kb:1.8e-06:4.7e-08:1.2e+03:2.9e+03
chr4	111600000	111650000	Skint8:50Kb:1.7e-06:4.2e-08:1.2e+03:2.9e+03
chr4	111600000	111650000	Slc5a9:50Kb:1.7e-06:4.2e-08:1.2e+03:2.9e+03
chr4	112950000	113000000	Skint5:-700Kb:1.3e-13:3.2e-15:2.5e+02:2.4e+04
chr4	113650000	113700000	Skint6:700Kb:3e-10:7.6e-12:2.5e+02:2.4e+04
chr4	114300000	114350000	9130206I24Rik:-250Kb:1e-12:3e-14:6.8e+02:2.7e+03
chr4	114300000	114350000	Foxd2:-250Kb:1e-12:3e-14:6.8e+02:2.7e+03
chr4	114300000	114350000	Foxe3:-250Kb:1e-12:3e-14:6.8e+02:2.7e+03
chr4	121600000	121650000	Gm12887:350Kb:0:0:1.3e+02:2.8e+03
chr4	122300000	122350000	9530002B09Rik:-50Kb:4.1e-05:1e-06:3.1e+02:1.8e+03
chr4	123000000	123050000	D830031N03Rik:-50Kb:0:0:2.8e+02:3.6e+03
chr4	123050000	123100000	Bmp8a:50Kb:0:0:2.8e+02:3.6e+03
chr4	123050000	123100000	Oxct2a:50Kb:0:0:2.8e+02:3.6e+03
chr4	123100000	123150000	Bmp8a:100Kb:3.9e-10:2.4e-11:1.5e+02:2.4e+03
chr4	123100000	123150000	Oxct2a:100Kb:3.9e-10:2.4e-11:1.5e+02:2.4e+03
chr4	123150000	123200000	Bmp8a:150Kb:4.8e-08:4.3e-09:1.1e+02:2e+03
chr4	123150000	123200000	Oxct2a:150Kb:4.8e-08:4.3e-09:1.1e+02:2e+03
chr4	123600000	123650000	Fhl3:-750Kb:1.5e-09:4.5e-11:3.2e+02:2.8e+03
chr4	123600000	123650000	Sf3a3:-750Kb:1.5e-09:4.5e-11:3.2e+02:2.8e+03
chr4	123600000	123650000	Utp11l:-750Kb:1.5e-09:4.5e-11:3.2e+02:2.8e+03
chr4	135600000	135650000	E2f2:-100Kb:8.8e-07:2.4e-08:1.6e+03:3.3e+03
chr4	135700000	135750000	Rpl11:100Kb:8.4e-07:2.2e-08:1.6e+03:3.3e+03
chr4	139000000	139050000	Aldh4a1:-150Kb:3.3e-06:8.4e-08:1.3e+03:3.2e+03
chr4	143150000	143200000	Gm13109:-350Kb:0:0:36:4.7e+04
chr4	143350000	143400000	C87977:-450Kb:1.7e-10:4.2e-12:5e+02:1.3e+04
chr4	143500000	143550000	BC080695:350Kb:0:0:36:4.7e+04
chr4	143800000	143850000	Gm13023:450Kb:1.5e-10:3.7e-12:5e+02:1.3e+04
chr4	145050000	145100000	Gm13238:-350Kb:0:0:1.4e+02:7.4e+03
chr4	145200000	145250000	Gm13034:-800Kb:1.2e-09:6.1e-11:1.4e+02:8e+03
chr4	145400000	145450000	Smarca5-ps:350Kb:0:0:1.4e+02:7.4e+03
chr4	146000000	146050000	Gm13212:800Kb:0:0:1.4e+02:8e+03
chr4	146300000	146350000	Gm13034:300Kb:0:0:1.4e+02:1.1e+04
chr4	147500000	147550000	Mtor:-300Kb:5.2e-08:1.4e-09:8.1e+02:3e+03
chr4	147500000	147550000	Ubiad1:-300Kb:5.2e-08:1.4e-09:8.1e+02:3e+03
chr4	147800000	147850000	Draxin:300Kb:7.4e-07:1.9e-08:8.1e+02:3e+03
chr4	147800000	147850000	Fbxo2:300Kb:7.4e-07:1.9e-08:8.1e+02:3e+03
chr4	147800000	147850000	Fbxo44:300Kb:7.4e-07:1.9e-08:8.1e+02:3e+03
chr4	147800000	147850000	Fbxo6:300Kb:7.4e-07:1.9e-08:8.1e+02:3e+03
chr4	147800000	147850000	Mad2l2:300Kb:7.4e-07:1.9e-08:8.1e+02:3e+03
chr5	10000000	10050000	Gm6455:-850Kb:3.9e-07:1.1e-08:96:2.5e+03
chr5	14900000	14950000	Speer4d:-200Kb:9.5e-08:4.9e-09:3.3e+02:2.3e+03
chr5	14950000	15000000	Gm9758:50Kb:0:0:2.5e+03:5.9e+03
chr5	14950000	15000000	Speer4d:-150Kb:2.6e-08:6.6e-10:4.6e+02:2.5e+03
chr5	14950000	15000000	Speer4e:50Kb:0:0:2.5e+03:5.9e+03
chr5	14950000	15000000	Speer8-ps1:50Kb:0:0:2.5e+03:5.9e+03
chr5	15000000	15050000	4930572O03Rik:-150Kb:8.5e-05:2.3e-06:4.6e+02:2e+03
chr5	15000000	15050000	Speer7-ps1:-150Kb:8.5e-05:2.3e-06:4.6e+02:2e+03
chr5	15100000	15150000	Gm9758:200Kb:8.4e-08:4.5e-09:3.3e+02:2.3e+03
chr5	15100000	15150000	Speer4e:200Kb:8.4e-08:4.5e-09:3.3e+02:2.3e+03
chr5	15100000	15150000	Speer8-ps1:200Kb:8.4e-08:4.5e-09:3.3e+02:2.3e+03
chr5	15150000	15200000	Gm17019:150Kb:8.5e-05:2.1e-06:4.6e+02:2e+03
chr5	16400000	16450000	Mir5109:-850Kb:3.6e-07:2e-08:1.8e+02:1.6e+03
chr5	16450000	16500000	Mir5109:-800Kb:2.1e-07:5.7e-09:2.7e+02:1.8e+03
chr5	23850000	23900000	Agap3:-100Kb:8.4e-14:5e-15:1.1e+02:2.8e+03
chr5	23850000	23900000	Asb10:-150Kb:1.7e-07:5.1e-09:78:2e+03
chr5	23850000	23900000	Fastk:-100Kb:8.4e-14:5e-15:1.1e+02:2.8e+03
chr5	23850000	23900000	Gbx1:-150Kb:1.7e-07:5.1e-09:78:2e+03
chr5	23850000	23900000	Tmub1:-100Kb:8.4e-14:5e-15:1.1e+02:2.8e+03
chr5	23900000	23950000	Agap3:-50Kb:0:0:1.9e+02:3.7e+03
chr5	23900000	23950000	Asb10:-100Kb:2.9e-05:1.7e-06:1.1e+02:1.7e+03
chr5	23900000	23950000	Fastk:-50Kb:0:0:1.9e+02:3.7e+03
chr5	23900000	23950000	Gbx1:-100Kb:2.9e-05:1.7e-06:1.1e+02:1.7e+03
chr5	23900000	23950000	Smarcd3:-200Kb:8.1e-05:4.7e-06:62:1.6e+03
chr5	23900000	23950000	Tmub1:-50Kb:0:0:1.9e+02:3.7e+03
chr5	23950000	24000000	Abcb8:100Kb:1.4e-13:4.2e-15:1.1e+02:2.8e+03
chr5	23950000	24000000	Asic3:50Kb:0:0:1.9e+02:3.7e+03
chr5	23950000	24000000	Atg9b:100Kb:1.4e-13:4.2e-15:1.1e+02:2.8e+03
chr5	23950000	24000000	Cdk5:50Kb:0:0:1.9e+02:3.7e+03
chr5	23950000	24000000	Kcnh2:100Kb:1.4e-13:4.2e-15:1.1e+02:2.8e+03
chr5	23950000	24000000	Nos3:100Kb:1.4e-13:4.2e-15:1.1e+02:2.8e+03
chr5	23950000	24000000	Slc4a2:50Kb:0:0:1.9e+02:3.7e+03
chr5	24000000	24050000	Abcb8:150Kb:1.7e-07:1e-08:78:2e+03
chr5	24000000	24050000	Asic3:100Kb:5.3e-05:3e-06:1.1e+02:1.7e+03
chr5	24000000	24050000	Atg9b:150Kb:1.7e-07:1e-08:78:2e+03
chr5	24000000	24050000	Cdk5:100Kb:5.3e-05:3e-06:1.1e+02:1.7e+03
chr5	24000000	24050000	Kcnh2:150Kb:1.7e-07:1e-08:78:2e+03
chr5	24000000	24050000	Nos3:150Kb:1.7e-07:1e-08:78:2e+03
chr5	24000000	24050000	Slc4a2:100Kb:5.3e-05:3e-06:1.1e+02:1.7e+03
chr5	24050000	24100000	Smarcd3:-50Kb:8.1e-05:4.3e-06:2e+03:3.5e+03
chr5	26350000	26400000	5031410I06Rik:-50Kb:0:0:7.2e+02:3.2e+03
chr5	26350000	26400000	Gm10220:-50Kb:0:0:7.2e+02:3.2e+03
chr5	26350000	26400000	Gm10471:-50Kb:0:0:7.2e+02:3.2e+03
chr5	26400000	26450000	Speer4a:50Kb:6.9e-05:1.7e-06:7.2e+02:3.2e+03
chr5	33000000	33050000	Prr14l:-150Kb:2.2e-06:1.1e-07:1.1e+03:2.5e+03
chr5	33350000	33400000	Prr14l:200Kb:5.7e-07:1.5e-08:9.2e+02:2.5e+03
chr5	34000000	34050000	Fgfr3:-50Kb:4.1e-05:1e-06:2.3e+03:4.3e+03
chr5	34050000	34100000	Tacc3:50Kb:5.5e-05:1.4e-06:2.3e+03:4.3e+03
chr5	34050000	34100000	Tmem129:50Kb:5.5e-05:1.4e-06:2.3e+03:4.3e+03
chr5	37000000	37050000	Bloc1s4:-100Kb:5e-08:1.4e-09:1.4e+03:3.2e+03
chr5	39200000	39250000	Hs3st1:-800Kb:3.2e-05:9.2e-07:3.6e+02:1.3e+03
chr5	45800000	45850000	Lap3:-50Kb:2.8e-07:7.1e-09:2.7e+02:1.8e+03
chr5	45850000	45900000	Clrn2:50Kb:2.6e-07:7.1e-09:2.7e+02:1.8e+03
chr5	45850000	45900000	Qdpr:50Kb:2.6e-07:7.1e-09:2.7e+02:1.8e+03
chr5	51950000	52000000	Ppargc1a:50Kb:2.6e-06:7.2e-08:1.5e+03:2.7e+03
chr5	53700000	53750000	Cckar:-350Kb:9.7e-05:2.5e-06:4.9e+02:1.5e+03
chr5	65550000	65600000	Fam114a1:200Kb:6.8e-05:3.9e-06:8e+02:1.9e+03
chr5	65550000	65600000	Mir574:200Kb:6.8e-05:3.9e-06:8e+02:1.9e+03
chr5	65550000	65600000	Tlr6:200Kb:6.8e-05:3.9e-06:8e+02:1.9e+03
chr5	65600000	65650000	Fam114a1:250Kb:2.4e-11:6.9e-13:7.3e+02:2.5e+03
chr5	65600000	65650000	Mir574:250Kb:2.4e-11:6.9e-13:7.3e+02:2.5e+03
chr5	65600000	65650000	Tlr6:250Kb:2.4e-11:6.9e-13:7.3e+02:2.5e+03
chr5	66400000	66450000	9130230L23Rik:50Kb:5.1e-05:1.3e-06:2e+03:3.2e+03
chr5	66400000	66450000	Chrna9:50Kb:5.1e-05:1.3e-06:2e+03:3.2e+03
chr5	71400000	71450000	Gabra2:-50Kb:6.7e-10:1.9e-11:1.2e+03:2.8e+03
chr5	72150000	72200000	Gabra2:700Kb:5e-08:2.9e-09:2e+02:1.6e+03
chr5	73800000	73850000	Lrrc66:-200Kb:3.3e-07:8.6e-09:6.4e+02:2.1e+03
chr5	73800000	73850000	Sgcb:-200Kb:3.3e-07:8.6e-09:6.4e+02:2.1e+03
chr5	73800000	73850000	Spata18:-200Kb:3.3e-07:8.6e-09:6.4e+02:2.1e+03
chr5	74500000	74550000	Rasl11b:-50Kb:8.5e-05:2.4e-06:1.5e+03:2.8e+03
chr5	77000000	77050000	Aasdh:-300Kb:5.7e-09:1.5e-10:6.1e+02:2.1e+03
chr5	77000000	77050000	C530008M17Rik:-250Kb:1.9e-07:5.3e-09:7.5e+02:2.1e+03
chr5	77250000	77300000	Cep135:250Kb:2.7e-07:1.5e-08:7.5e+02:2.1e+03
chr5	77300000	77350000	Cep135:300Kb:6.1e-08:1.7e-09:6.1e+02:2.1e+03
chr5	77750000	77800000	Igfbp7:-50Kb:7e-05:1.7e-06:2.2e+02:1.3e+03
chr5	88600000	88650000	Gm7714:-50Kb:0:0:1.3e+03:3.6e+03
chr5	88950000	89000000	Rufy3:-50Kb:3.2e-06:1.6e-07:1.8e+03:3e+03
chr5	89000000	89050000	Igj:50Kb:3.8e-06:2.1e-07:1.8e+03:3e+03
chr5	89000000	89050000	Utp3:50Kb:3.8e-06:2.1e-07:1.8e+03:3e+03
chr5	89050000	89100000	Igj:100Kb:3.5e-10:9.9e-12:1.1e+03:2.7e+03
chr5	89050000	89100000	Rufy3:50Kb:3.7e-08:9.5e-10:1.8e+03:3.2e+03
chr5	89050000	89100000	Utp3:100Kb:3.5e-10:9.9e-12:1.1e+03:2.7e+03
chr5	96200000	96250000	Cxcl13:-150Kb:2.6e-08:7e-10:1.5e+02:1.3e+03
chr5	98400000	98450000	Antxr2:-50Kb:4.2e-05:1.1e-06:1.1e+03:2.4e+03
chr5	103800000	103850000	Ptpn13:-50Kb:2.6e-07:7.1e-09:1.8e+03:3.2e+03
chr5	105500000	105550000	Gbp10:-150Kb:1.3e-05:3.5e-07:5.6e+02:1.8e+03
chr5	105650000	105700000	Gbp9:150Kb:2.6e-05:6.7e-07:5.6e+02:1.8e+03
chr5	106350000	106400000	Zfp326:50Kb:7.4e-08:2.1e-09:8.8e+02:2.5e+03
chr5	107400000	107450000	Tgfbr3:-300Kb:8.2e-12:2.2e-13:8.8e+02:3.1e+03
chr5	109200000	109250000	Vmn2r9:-50Kb:1.7e-05:4.2e-07:1.4e+03:3.5e+03
chr5	109250000	109300000	Tmed11:50Kb:1.4e-05:3.5e-07:1.4e+03:3.5e+03
chr5	109250000	109300000	Vmn2r8:50Kb:1.4e-05:3.5e-07:1.4e+03:3.5e+03
chr5	114900000	114950000	Fam222a:-100Kb:2.3e-07:6.2e-09:1.7e+03:3.4e+03
chr5	117950000	118000000	Fbxo21:-450Kb:9.2e-06:2.4e-07:5.4e+02:2.1e+03
chr5	125150000	125200000	Atp6v0a2:100Kb:1.2e-05:3.1e-07:1.5e+03:3.7e+03
chr5	125150000	125200000	Dnahc10:-50Kb:3.3e-08:8.2e-10:2.4e+03:5e+03
chr5	125700000	125750000	Ncor2:50Kb:3.6e-05:1e-06:2.4e+03:4.4e+03
chr5	127750000	127800000	Tmem132c:50Kb:5.1e-05:4.2e-06:1.2e+03:2e+03
chr5	127850000	127900000	Tmem132c:150Kb:2.6e-05:1.4e-06:6.7e+02:1.4e+03
chr5	127950000	128000000	Tmem132c:250Kb:2.6e-05:1.4e-06:5e+02:1.3e+03
chr5	137700000	137750000	Ephb4:-50Kb:1.1e-05:2.8e-07:2.5e+03:4.5e+03
chr5	137700000	137750000	Slc12a9:-50Kb:1.1e-05:2.8e-07:2.5e+03:4.5e+03
chr5	137700000	137750000	Trip6:-50Kb:1.1e-05:2.8e-07:2.5e+03:4.5e+03
chr5	137750000	137800000	Ache:50Kb:1.2e-05:3.8e-07:2.5e+03:4.5e+03
chr5	137750000	137800000	Srrt:50Kb:1.2e-05:3.8e-07:2.5e+03:4.5e+03
chr5	137750000	137800000	Ufsp1:50Kb:1.2e-05:3.8e-07:2.5e+03:4.5e+03
chr5	139100000	139150000	A430033K04Rik:50Kb:0:0:2.5e+03:6.3e+03
chr5	139100000	139150000	Azgp1:700Kb:7.2e-05:1.8e-06:3.1e+02:2.5e+03
chr5	139100000	139150000	Gjc3:700Kb:7.2e-05:1.8e-06:3.1e+02:2.5e+03
chr5	139100000	139150000	Smok3a:650Kb:0:0:3.5e+02:4.8e+03
chr5	139100000	139150000	Smok3b:650Kb:0:0:3.5e+02:4.8e+03
chr5	139100000	139150000	Zfp68:50Kb:0:0:2.5e+03:6.3e+03
chr5	139950000	140000000	Micall2:-250Kb:5e-06:1.4e-07:52:2.3e+03
chr5	140100000	140150000	4930500L23Rik:150Kb:2.1e-07:5.7e-09:78:2.6e+03
chr5	140100000	140150000	Uncx:100Kb:7.6e-10:2.1e-11:1.1e+02:3.1e+03
chr5	140100000	140150000	Zfand2a:150Kb:2.1e-07:5.7e-09:78:2.6e+03
chr5	140150000	140200000	4930500L23Rik:200Kb:4.7e-06:4e-07:62:2.3e+03
chr5	140150000	140200000	Uncx:150Kb:3e-06:1.6e-07:78:2.4e+03
chr5	140150000	140200000	Zfand2a:200Kb:4.7e-06:4e-07:62:2.3e+03
chr5	140200000	140250000	4930500L23Rik:250Kb:3.8e-06:2.1e-07:52:2.3e+03
chr5	140200000	140250000	Zfand2a:250Kb:3.8e-06:2.1e-07:52:2.3e+03
chr5	141000000	141050000	Amz1:-200Kb:1.2e-07:3.5e-09:4.3e+02:2.3e+03
chr5	141000000	141050000	Lfng:-50Kb:3.8e-06:9.9e-08:2.7e+03:4.5e+03
chr5	141000000	141050000	Ttyh3:-100Kb:1.5e-11:3.9e-13:1.6e+03:3.9e+03
chr5	141050000	141100000	Grifin:50Kb:1.1e-05:9.1e-07:2.7e+03:4.5e+03
chr5	141100000	141150000	Grifin:100Kb:2.1e-08:5.9e-10:1.6e+03:3.9e+03
chr5	141200000	141250000	Grifin:200Kb:7.6e-06:4.1e-07:4.3e+02:2.3e+03
chr5	141500000	141550000	Card11:50Kb:2.9e-05:7.2e-07:1.2e+03:2.6e+03
chr5	145450000	145500000	Baiap2l1:350Kb:2.4e-07:6.3e-09:5.7e+02:2.4e+03
chr5	147700000	147750000	Cdx2:-400Kb:8.7e-12:2.7e-13:4.5e+02:2.4e+03
chr5	147700000	147750000	Prhoxnb:-400Kb:8.7e-12:2.7e-13:4.5e+02:2.4e+03
chr5	149000000	149050000	Mtus2:250Kb:6.8e-06:1.7e-07:6.7e+02:1.8e+03
chr5	149600000	149650000	Ubl3:250Kb:8.5e-06:2.3e-07:8.2e+02:2e+03
chr6	3350000	3400000	Samd9l:50Kb:0:0:1.1e+03:1e+04
chr6	5250000	5300000	Asb4:-50Kb:0:0:1.3e+03:3.6e+03
chr6	7650000	7700000	Asns:50Kb:1.7e-12:4.8e-14:5.3e+02:2.3e+03
chr6	11900000	11950000	Ndufa4:50Kb:7.7e-05:1.9e-06:1.2e+03:2.4e+03
chr6	11900000	11950000	Phf14:50Kb:7.7e-05:1.9e-06:1.2e+03:2.4e+03
chr6	17900000	17950000	Wnt2:-50Kb:3.5e-06:8.8e-08:1.2e+03:2.4e+03
chr6	30700000	30750000	Mest:50Kb:2.3e-06:6.3e-08:2.6e+03:5.4e+03
chr6	30700000	30750000	Mir335:50Kb:2.3e-06:6.3e-08:2.6e+03:5.4e+03
chr6	36800000	36850000	Ptn:50Kb:1.9e-05:4.9e-07:1.3e+03:2.4e+03
chr6	37300000	37350000	Creb3l2:-50Kb:9.6e-05:2.5e-06:1.8e+03:3e+03
chr6	40400000	40450000	Olfr461:-50Kb:1.6e-09:4e-11:15:1.4e+03
chr6	40400000	40450000	Prss37:-50Kb:1.6e-09:4e-11:15:1.4e+03
chr6	40450000	40500000	Ssbp1:50Kb:5.7e-09:1.5e-10:15:1.4e+03
chr6	40450000	40500000	Tas2r108:50Kb:5.7e-09:1.5e-10:15:1.4e+03
chr6	40450000	40500000	Tas2r137:50Kb:5.7e-09:1.5e-10:15:1.4e+03
chr6	41400000	41450000	1810009J06Rik:500Kb:1.1e-05:3e-07:2.7e+02:1.2e+03
chr6	41400000	41450000	Gm2663:500Kb:1.1e-05:3e-07:2.7e+02:1.2e+03
chr6	42200000	42250000	Fam131b:-50Kb:3.1e-07:8e-09:1.1e+03:2.4e+03
chr6	42200000	42250000	Zyx:-50Kb:3.1e-07:8e-09:1.1e+03:2.4e+03
chr6	42250000	42300000	Casp2:50Kb:3.3e-07:9.6e-09:1.1e+03:2.4e+03
chr6	42250000	42300000	Clcn1:50Kb:3.3e-07:9.6e-09:1.1e+03:2.4e+03
chr6	42250000	42300000	Tmem139:50Kb:3.3e-07:9.6e-09:1.1e+03:2.4e+03
chr6	42600000	42650000	Olfr453:-50Kb:1.1e-05:2.8e-07:1.1e+03:2.2e+03
chr6	42650000	42700000	Fam115a:50Kb:1.3e-05:3.4e-07:1.1e+03:2.2e+03
chr6	51500000	51550000	Cbx3:100Kb:4.7e-05:1.3e-06:1.4e+03:3e+03
chr6	51500000	51550000	Hnrnpa2b1:100Kb:4.7e-05:1.3e-06:1.4e+03:3e+03
chr6	51950000	52000000	Hoxa1:-150Kb:1.8e-07:5.2e-09:1.1e+03:3.1e+03
chr6	51950000	52000000	Hoxa2:-150Kb:1.8e-07:5.2e-09:1.1e+03:3.1e+03
chr6	51950000	52000000	Hoxa4:-150Kb:1.8e-07:5.2e-09:1.1e+03:3.1e+03
chr6	52100000	52150000	Skap2:150Kb:4.1e-07:1.1e-08:1.1e+03:3.1e+03
chr6	55300000	55350000	Adcyap1r1:-100Kb:6.4e-06:1.7e-07:1.2e+03:2.6e+03
chr6	55400000	55450000	6430584L05Rik:100Kb:6.6e-06:1.8e-07:1.2e+03:2.6e+03
chr6	55400000	55450000	Ghrhr:100Kb:6.6e-06:1.8e-07:1.2e+03:2.6e+03
chr6	56650000	56700000	Kbtbd2:-50Kb:1.2e-12:2.9e-14:1.1e+03:3.1e+03
chr6	56700000	56750000	Avl9:50Kb:1.8e-12:4.6e-14:1.1e+03:3.1e+03
chr6	56700000	56750000	Lsm5:50Kb:1.8e-12:4.6e-14:1.1e+03:3.1e+03
chr6	56850000	56900000	Vmn1r4:-50Kb:4.6e-09:1.3e-10:1.4e+03:3.2e+03
chr6	56850000	56900000	Vmn1r5:-50Kb:4.6e-09:1.3e-10:1.4e+03:3.2e+03
chr6	56900000	56950000	Nt5c3:50Kb:3.6e-09:9.1e-11:1.4e+03:3.2e+03
chr6	56950000	57000000	Vmn1r9:-50Kb:1.2e-13:3.2e-15:1.4e+03:3.6e+03
chr6	57000000	57050000	Vmn1r6:50Kb:1.3e-13:3.2e-15:1.4e+03:3.6e+03
chr6	57000000	57050000	Vmn1r7:50Kb:1.3e-13:3.2e-15:1.4e+03:3.6e+03
chr6	57000000	57050000	Vmn1r8:50Kb:1.3e-13:3.2e-15:1.4e+03:3.6e+03
chr6	57300000	57350000	Vmn1r28:-900Kb:0:0:27:3.8e+03
chr6	57350000	57400000	Vmn1r27:-800Kb:0:0:29:7.4e+03
chr6	57350000	57400000	Vmn1r4:450Kb:1.5e-05:8.7e-07:2.9e+02:1.6e+03
chr6	57350000	57400000	Vmn1r5:450Kb:1.5e-05:8.7e-07:2.9e+02:1.6e+03
chr6	58150000	58200000	Vmn1r19:800Kb:0:0:29:7.4e+03
chr6	58150000	58200000	Vmn1r20:800Kb:0:0:29:7.4e+03
chr6	58200000	58250000	Vmn1r17:900Kb:0:0:27:3.8e+03
chr6	58200000	58250000	Vmn1r18:900Kb:0:0:27:3.8e+03
chr6	61150000	61200000	A730020E08Rik:50Kb:7e-05:1.9e-06:1.3e+03:2.4e+03
chr6	61150000	61200000	Ccser1:50Kb:7e-05:1.9e-06:1.3e+03:2.4e+03
chr6	67050000	67100000	E230016M11Rik:100Kb:3.1e-06:8e-08:9e+02:2.2e+03
chr6	67050000	67100000	Gadd45a:100Kb:3.1e-06:8e-08:9e+02:2.2e+03
chr6	72350000	72400000	Capg:-100Kb:2.6e-08:6.6e-10:1.3e+03:4.1e+03
chr6	72450000	72500000	4930414L22Rik:100Kb:2.8e-08:7.3e-10:1.3e+03:4.1e+03
chr6	72450000	72500000	Ggcx:100Kb:2.8e-08:7.3e-10:1.3e+03:4.1e+03
chr6	72450000	72500000	Mat2a:100Kb:2.8e-08:7.3e-10:1.3e+03:4.1e+03
chr6	85200000	85250000	Mir705:-50Kb:1.2e-05:3e-07:1.8e+03:3.3e+03
chr6	85200000	85250000	Sfxn5:-50Kb:1.2e-05:3e-07:1.8e+03:3.3e+03
chr6	85650000	85700000	Alms1-ps2:-50Kb:1.6e-10:8.8e-12:2.1e+03:4.6e+03
chr6	85650000	85700000	Cml3:-50Kb:1.6e-10:8.8e-12:2.1e+03:4.6e+03
chr6	85700000	85750000	Cml2:-100Kb:0:0:1.3e+03:4.7e+03
chr6	85700000	85750000	Gm4477:50Kb:3e-10:8.5e-12:2.1e+03:4.6e+03
chr6	85800000	85850000	Alms1-ps2:100Kb:0:0:1.3e+03:4.7e+03
chr6	85800000	85850000	Cml3:100Kb:0:0:1.3e+03:4.7e+03
chr6	89600000	89650000	Aldh1l1:-900Kb:1.1e-06:2.7e-08:9.4:1.3e+03
chr6	90250000	90300000	Zxdc:-50Kb:3.7e-05:9.9e-07:15:1.2e+03
chr6	90300000	90350000	BC048671:50Kb:4.1e-05:1.1e-06:15:1.2e+03
chr6	90300000	90350000	Chst13:50Kb:4.1e-05:1.1e-06:15:1.2e+03
chr6	90300000	90350000	Uroc1:50Kb:4.1e-05:1.1e-06:15:1.2e+03
chr6	91200000	91250000	1810044D09Rik:-150Kb:5.2e-05:1.4e-06:9.9e+02:2.1e+03
chr6	91200000	91250000	4930471M09Rik:-150Kb:5.2e-05:1.4e-06:9.9e+02:2.1e+03
chr6	91200000	91250000	Wnt7a:-150Kb:5.2e-05:1.4e-06:9.9e+02:2.1e+03
chr6	94900000	94950000	Slc25a26:450Kb:1.2e-05:3.2e-07:1.1e+03:2.5e+03
chr6	95200000	95250000	AY512915:-50Kb:1.6e-06:4e-08:1e+03:2.5e+03
chr6	103250000	103300000	Chl1:-200Kb:6e-05:1.6e-06:8.1e+02:1.9e+03
chr6	106600000	106650000	Il5ra:-50Kb:7.8e-11:2e-12:3.7e+02:1.8e+03
chr6	115950000	116000000	Ift122:150Kb:7.3e-05:2e-06:9.7e+02:2.2e+03
chr6	115950000	116000000	Mbd4:150Kb:7.3e-05:2e-06:9.7e+02:2.2e+03
chr6	116600000	116650000	Tmem72:-50Kb:1.6e-05:3.9e-07:1.4e+03:2.6e+03
chr6	116650000	116700000	8430408G22Rik:50Kb:1.7e-05:4.2e-07:1.4e+03:2.6e+03
chr6	116650000	116700000	Rassf4:50Kb:1.7e-05:4.2e-07:1.4e+03:2.6e+03
chr6	121750000	121800000	Mug-ps1:-350Kb:7.9e-10:2.4e-11:4.1e+02:2.8e+03
chr6	122100000	122150000	Mug1:350Kb:1e-09:2.6e-11:4.1e+02:2.8e+03
chr6	122300000	122350000	Mug-ps1:200Kb:1.8e-06:1.1e-07:2.9e+02:2.2e+03
chr6	123550000	123600000	Vmn2r23:-100Kb:3.5e-07:8.9e-09:5.7e+02:2.2e+03
chr6	124800000	124850000	Lag3:-50Kb:0:0:2.6e+03:5.2e+03
chr6	124800000	124850000	Mlf2:-50Kb:0:0:2.6e+03:5.2e+03
chr6	124800000	124850000	Ptms:-50Kb:0:0:2.6e+03:5.2e+03
chr6	124850000	124900000	Cd4:50Kb:0:0:2.6e+03:5.2e+03
chr6	124850000	124900000	Gpr162:50Kb:0:0:2.6e+03:5.2e+03
chr6	124850000	124900000	Leprel2:50Kb:0:0:2.6e+03:5.2e+03
chr6	125400000	125450000	Vwf:-100Kb:4.6e-05:1.2e-06:9.5e+02:2.3e+03
chr6	125500000	125550000	Cd9:100Kb:7.1e-05:1.8e-06:9.5e+02:2.3e+03
chr6	128550000	128600000	Klrb1c:-150Kb:0:0:8e+02:6.7e+03
chr6	128700000	128750000	Klrb1a:150Kb:0:0:8e+02:6.7e+03
chr6	128700000	128750000	Klrb1b:-50Kb:7.3e-09:1.8e-10:2e+03:5.5e+03
chr6	128750000	128800000	Klrb1c:50Kb:2.2e-09:1.1e-10:2e+03:5.5e+03
chr6	130100000	130150000	Klra12:-150Kb:2.8e-09:7.7e-11:1.5e+03:1.4e+04
chr6	130100000	130150000	Klra13-ps:-150Kb:2.8e-09:7.7e-11:1.5e+03:1.4e+04
chr6	130100000	130150000	Klra23:-150Kb:2.8e-09:7.7e-11:1.5e+03:1.4e+04
chr6	130100000	130150000	Klra3:-150Kb:2.8e-09:7.7e-11:1.5e+03:1.4e+04
chr6	130250000	130300000	Klra14:150Kb:5.3e-11:1.4e-12:1.5e+03:1.4e+04
chr6	130250000	130300000	Klra9:150Kb:5.3e-11:1.4e-12:1.5e+03:1.4e+04
chr6	132050000	132100000	Prb1:-100Kb:7.9e-06:4.3e-07:7.9e+02:3.1e+03
chr6	132150000	132200000	Gm4736:-150Kb:0:0:6e+02:4.6e+03
chr6	132150000	132200000	Gm8882:-150Kb:0:0:6e+02:4.6e+03
chr6	132300000	132350000	Prb1:150Kb:0:0:6e+02:4.6e+03
chr6	133200000	133250000	Gm5885:-250Kb:0:0:3.7e+02:7.5e+03
chr6	133400000	133450000	5530400C23Rik:200Kb:0:0:4.2e+02:5.7e+03
chr6	133450000	133500000	5530400C23Rik:250Kb:0:0:3.7e+02:7.5e+03
chr6	136400000	136450000	Atf7ip:-50Kb:0:0:1.8e+03:4.3e+03
chr6	142450000	142500000	Abcc9:-200Kb:1.4e-10:4.2e-12:8.9e+02:2.4e+03
chr6	142650000	142700000	Ldhb:200Kb:7.3e-05:1.8e-06:8.9e+02:2.4e+03
chr6	143100000	143150000	D6Ertd474e:-50Kb:4.2e-05:1.2e-06:5e+02:1.6e+03
chr6	143150000	143200000	Etnk1:50Kb:4.2e-05:1.1e-06:5e+02:1.6e+03
chr6	145250000	145300000	Casc1:100Kb:2e-11:5.5e-13:1.4e+03:3.3e+03
chr6	145250000	145300000	Gm15706:100Kb:2e-11:5.5e-13:1.4e+03:3.3e+03
chr6	145250000	145300000	Kras:100Kb:2e-11:5.5e-13:1.4e+03:3.3e+03
chr6	145250000	145300000	Lyrm5:100Kb:2e-11:5.5e-13:1.4e+03:3.3e+03
chr6	145700000	145750000	1700073E17Rik:400Kb:5.7e-07:1.6e-08:5.3e+02:2.1e+03
chr6	148100000	148150000	4732416N19Rik:-50Kb:2.4e-05:7.5e-07:7e+02:1.8e+03
chr6	148100000	148150000	Ergic2:-50Kb:2.4e-05:7.5e-07:7e+02:1.8e+03
chr7	3550000	3600000	Lilrb3:-100Kb:8.9e-07:2.6e-08:9.3e+02:3e+03
chr7	3550000	3600000	Rps9:-100Kb:8.9e-07:2.6e-08:9.3e+02:3e+03
chr7	3650000	3700000	Cnot3:100Kb:4.1e-07:1.2e-08:9.3e+02:3e+03
chr7	3650000	3700000	Ndufa3:100Kb:4.1e-07:1.2e-08:9.3e+02:3e+03
chr7	3650000	3700000	Oscar:100Kb:4.1e-07:1.2e-08:9.3e+02:3e+03
chr7	3650000	3700000	Prpf31:100Kb:4.1e-07:1.2e-08:9.3e+02:3e+03
chr7	3650000	3700000	Tfpt:100Kb:4.1e-07:1.2e-08:9.3e+02:3e+03
chr7	4350000	4400000	Lilrb3:700Kb:2.9e-05:1.7e-06:60:1.8e+03
chr7	4350000	4400000	Rps9:700Kb:2.9e-05:1.7e-06:60:1.8e+03
chr7	4650000	4700000	Cox6b2:-50Kb:2.6e-10:6.5e-12:2.4e+03:4.5e+03
chr7	4650000	4700000	Fam71e2:-50Kb:2.6e-10:6.5e-12:2.4e+03:4.5e+03
chr7	4650000	4700000	Il11:-50Kb:2.6e-10:6.5e-12:2.4e+03:4.5e+03
chr7	4650000	4700000	Rpl28:-50Kb:2.6e-10:6.5e-12:2.4e+03:4.5e+03
chr7	4650000	4700000	Tmem190:-50Kb:2.6e-10:6.5e-12:2.4e+03:4.5e+03
chr7	4650000	4700000	Tmem238:-50Kb:2.6e-10:6.5e-12:2.4e+03:4.5e+03
chr7	4700000	4750000	Suv420h2:50Kb:7.8e-09:2e-10:2.4e+03:4.5e+03
chr7	4700000	4750000	Tmem150b:50Kb:7.8e-09:2e-10:2.4e+03:4.5e+03
chr7	5500000	5550000	Vmn1r60:50Kb:3e-07:7.9e-09:3.7e+02:2.2e+03
chr7	5850000	5900000	Vmn1r64:50Kb:1.1e-07:3e-09:3.7e+02:2.1e+03
chr7	6050000	6100000	Galp:-50Kb:2.5e-08:6.5e-10:0:2e+03
chr7	6050000	6100000	Zfp444:-50Kb:2.5e-08:6.5e-10:0:2e+03
chr7	6050000	6100000	Zfp787:-50Kb:2.5e-08:6.5e-10:0:2e+03
chr7	6850000	6900000	Mir3099:100Kb:6.1e-05:1.6e-06:9.4e+02:3.1e+03
chr7	6950000	7000000	Vmn2r33:-550Kb:4.5e-15:1.1e-16:1.8e+02:3.7e+03
chr7	7300000	7350000	Zfp772:150Kb:0:0:7e+02:8e+03
chr7	12550000	12600000	Vmn1r77:-50Kb:1.4e-10:3.4e-12:5.7e+02:4.1e+03
chr7	14300000	14350000	Sult2a1:-100Kb:7.2e-11:2e-12:7.1e+02:3.8e+03
chr7	14400000	14450000	Sult2a2:100Kb:1.5e-11:4e-13:7.1e+02:3.8e+03
chr7	14450000	14500000	Sult2a1:50Kb:1.6e-07:8.8e-09:1.1e+03:3.6e+03
chr7	16050000	16100000	Obox5:-250Kb:0:0:1.2e+02:8.9e+03
chr7	18900000	18950000	Psg26:-150Kb:2.2e-05:1.1e-06:1e+03:5.6e+03
chr7	19000000	19050000	Psg26:-50Kb:0:0:4e+03:1.7e+04
chr7	19050000	19100000	Psg28:50Kb:0:0:4e+03:1.7e+04
chr7	19150000	19200000	Psg21:-50Kb:0:0:4e+03:2.5e+04
chr7	19150000	19200000	Psg23:-50Kb:0:0:4e+03:2.5e+04
chr7	19200000	19250000	Psg27:50Kb:0:0:4e+03:2.5e+04
chr7	24250000	24300000	Vmn1r176:-350Kb:7.3e-05:5.6e-06:3.3e+02:4e+03
chr7	24300000	24350000	Vmn1r176:-300Kb:6e-14:3.1e-15:6.7e+02:7.2e+03
chr7	24350000	24400000	Vmn1r176:-250Kb:0:0:7.2e+02:1.1e+04
chr7	24400000	24450000	Vmn1r173:-50Kb:0:0:1.5e+03:9.1e+03
chr7	24450000	24500000	Vmn1r171:50Kb:0:0:1.5e+03:9.1e+03
chr7	24450000	24500000	Vmn1r172:50Kb:0:0:1.5e+03:9.1e+03
chr7	24450000	24500000	Vmn1r174:-50Kb:0:0:1.5e+03:1.5e+04
chr7	24500000	24550000	Vmn1r173:50Kb:0:0:1.5e+03:1.5e+04
chr7	24600000	24650000	Vmn1r167:350Kb:2.1e-05:5.1e-07:3.3e+02:4e+03
chr7	24600000	24650000	Vmn1r168:300Kb:0:0:6.7e+02:7.2e+03
chr7	24600000	24650000	Vmn1r169:250Kb:0:0:7.2e+02:1.1e+04
chr7	24600000	24650000	Vmn1r170:250Kb:0:0:7.2e+02:1.1e+04
chr7	26250000	26300000	Ceacam2:-50Kb:4.7e-09:1.1e-10:2.8e+03:5.7e+03
chr7	26300000	26350000	Ceacam1:50Kb:4.7e-09:1.2e-10:2.8e+03:5.7e+03
chr7	26500000	26550000	Axl:-50Kb:7.1e-10:3.7e-11:0:2.1e+03
chr7	26550000	26600000	Ccdc97:50Kb:1.6e-09:4.2e-11:0:2.1e+03
chr7	26550000	26600000	Cyp2s1:-50Kb:3.4e-06:8.9e-08:0:2.1e+03
chr7	26550000	26600000	Hnrnpul1:50Kb:1.6e-09:4.2e-11:0:2.1e+03
chr7	26600000	26650000	Axl:50Kb:7.1e-10:2e-11:0:2.1e+03
chr7	27050000	27100000	Cyp2a5:-550Kb:0:0:2.5e+02:6.7e+03
chr7	27600000	27650000	Cyp2a4:550Kb:0:0:2.5e+02:6.7e+03
chr7	27600000	27650000	Vmn1r184:550Kb:0:0:2.5e+02:6.7e+03
chr7	27700000	27750000	Cyp2a12:-100Kb:4.7e-06:1.2e-07:5.7e+02:3.7e+03
chr7	27800000	27850000	Cyp2a22:100Kb:7e-06:1.7e-07:5.7e+02:3.7e+03
chr7	29900000	29950000	Catsperg1:-50Kb:2.6e-05:1.5e-06:2.3e+03:3.5e+03
chr7	29900000	29950000	Ggn:-50Kb:2.6e-05:1.5e-06:2.3e+03:3.5e+03
chr7	29900000	29950000	Psmd8:-50Kb:2.6e-05:1.5e-06:2.3e+03:3.5e+03
chr7	29900000	29950000	Spred3:-50Kb:2.6e-05:1.5e-06:2.3e+03:3.5e+03
chr7	29950000	30000000	Catsperg2:-550Kb:1.5e-05:3.7e-07:2e+02:1.6e+03
chr7	29950000	30000000	Fam98c:50Kb:4.7e-05:1.2e-06:2.3e+03:3.5e+03
chr7	29950000	30000000	Rasgrp4:50Kb:4.7e-05:1.2e-06:2.3e+03:3.5e+03
chr7	29950000	30000000	Ryr1:50Kb:4.7e-05:1.2e-06:2.3e+03:3.5e+03
chr7	30500000	30550000	Catsperg1:550Kb:5.6e-06:1.6e-07:2e+02:1.6e+03
chr7	30500000	30550000	Ggn:550Kb:5.6e-06:1.6e-07:2e+02:1.6e+03
chr7	30500000	30550000	Psmd8:550Kb:5.6e-06:1.6e-07:2e+02:1.6e+03
chr7	30500000	30550000	Spred3:550Kb:5.6e-06:1.6e-07:2e+02:1.6e+03
chr7	31050000	31100000	Lrfn3:-50Kb:4.2e-05:3.7e-06:2.5e+03:3.6e+03
chr7	31050000	31100000	Sdhaf1:-50Kb:4.2e-05:3.7e-06:2.5e+03:3.6e+03
chr7	31100000	31150000	Aplp1:-100Kb:9.1e-08:4.8e-09:1.5e+03:3e+03
chr7	31100000	31150000	Hcst:-100Kb:9.1e-08:4.8e-09:1.5e+03:3e+03
chr7	31100000	31150000	Kirrel2:-100Kb:9.1e-08:4.8e-09:1.5e+03:3e+03
chr7	31100000	31150000	Nfkbid:-100Kb:9.1e-08:4.8e-09:1.5e+03:3e+03
chr7	31100000	31150000	Nphs1:-100Kb:9.1e-08:4.8e-09:1.5e+03:3e+03
chr7	31100000	31150000	Nphs1as:-150Kb:4.1e-06:1e-07:1.2e+03:2.5e+03
chr7	31100000	31150000	Prodh2:-150Kb:4.1e-06:1e-07:1.2e+03:2.5e+03
chr7	31150000	31200000	Aplp1:-50Kb:6.6e-14:1.8e-15:2.5e+03:4.5e+03
chr7	31150000	31200000	Hcst:-50Kb:6.6e-14:1.8e-15:2.5e+03:4.5e+03
chr7	31150000	31200000	Kirrel2:-50Kb:6.6e-14:1.8e-15:2.5e+03:4.5e+03
chr7	31150000	31200000	Nfkbid:-50Kb:6.6e-14:1.8e-15:2.5e+03:4.5e+03
chr7	31150000	31200000	Nphs1:-50Kb:6.6e-14:1.8e-15:2.5e+03:4.5e+03
chr7	31200000	31250000	Lrfn3:100Kb:2.1e-07:6.2e-09:1.5e+03:3e+03
chr7	31200000	31250000	Sdhaf1:100Kb:2.1e-07:6.2e-09:1.5e+03:3e+03
chr7	31200000	31250000	Tyrobp:50Kb:9.7e-14:2.4e-15:2.5e+03:4.5e+03
chr7	31250000	31300000	Lrfn3:150Kb:2.2e-06:1.3e-07:1.2e+03:2.5e+03
chr7	31250000	31300000	Sdhaf1:150Kb:2.2e-06:1.3e-07:1.2e+03:2.5e+03
chr7	32400000	32450000	Scgb1b7:-50Kb:0:0:2.6e+02:3.1e+03
chr7	32400000	32450000	Scgb2b7:-50Kb:0:0:2.6e+02:3.1e+03
chr7	32700000	32750000	Scgb1b3:550Kb:0:0:47:4.5e+03
chr7	34050000	34100000	Scgb1b27:-750Kb:1.1e-06:2.8e-08:21:1.5e+03
chr7	34100000	34150000	Scgb1b20:-50Kb:0:0:4.9e+02:2.6e+03
chr7	34100000	34150000	Scgb2b20:-50Kb:0:0:4.9e+02:2.6e+03
chr7	34100000	34150000	Scgb2b27:-650Kb:2.4e-05:6.1e-07:25:1.3e+03
chr7	34800000	34850000	Scgb2b19:750Kb:5.9e-09:1.7e-10:21:1.5e+03
chr7	34950000	35000000	Gpi1:-50Kb:5.6e-05:1.4e-06:8.4e+02:2.2e+03
chr7	35000000	35050000	Pdcd2l:50Kb:3.9e-05:9.9e-07:8.4e+02:2.2e+03
chr7	35000000	35050000	Uba2:50Kb:3.9e-05:9.9e-07:8.4e+02:2.2e+03
chr7	35500000	35550000	Chst8:-50Kb:2.4e-06:6.1e-08:2.1e+03:3.5e+03
chr7	35800000	35850000	Slc7a10:-150Kb:5.8e-05:1.6e-06:1.1e+03:2.3e+03
chr7	39200000	39250000	Gm5591:-100Kb:1.2e-13:3e-15:0:1.4e+03
chr7	46450000	46500000	Gm21276:-50Kb:6.2e-08:1.6e-09:0:1.2e+03
chr7	48400000	48450000	Gm5592:-100Kb:0:0:5.1e+02:2.6e+03
chr7	48950000	49000000	Gm5592:450Kb:3.2e-05:1.7e-06:1.7e+02:1.3e+03
chr7	49200000	49250000	Vmn2r62:-800Kb:4.2e-05:3.8e-06:1.3e+02:1.5e+03
chr7	50000000	50050000	Gm2381:-100Kb:8.1e-06:2.1e-07:5.7e+02:2.1e+03
chr7	50100000	50150000	Vmn2r62:100Kb:1e-05:6e-07:5.7e+02:2.1e+03
chr7	50300000	50350000	Vmn2r62:300Kb:1.1e-07:3.3e-09:2.7e+02:2.1e+03
chr7	51200000	51250000	Klk1b16:-150Kb:2.1e-08:1.1e-09:5.9e+02:2.7e+03
chr7	51200000	51250000	Klk1b21:-150Kb:2.1e-08:1.1e-09:5.9e+02:2.7e+03
chr7	51200000	51250000	Klk1b22:-150Kb:2.1e-08:1.1e-09:5.9e+02:2.7e+03
chr7	51250000	51300000	Klk1b16:-100Kb:1.4e-07:1.5e-08:8.6e+02:2.9e+03
chr7	51250000	51300000	Klk1b21:-100Kb:1.4e-07:1.5e-08:8.6e+02:2.9e+03
chr7	51250000	51300000	Klk1b22:-100Kb:1.4e-07:1.5e-08:8.6e+02:2.9e+03
chr7	51250000	51300000	Klk1b24:-150Kb:1.2e-05:6.2e-07:5.9e+02:2.3e+03
chr7	51300000	51350000	Klk1b16:-50Kb:2.9e-08:2.4e-09:1.6e+03:3.8e+03
chr7	51300000	51350000	Klk1b21:-50Kb:2.9e-08:2.4e-09:1.6e+03:3.8e+03
chr7	51300000	51350000	Klk1b22:-50Kb:2.9e-08:2.4e-09:1.6e+03:3.8e+03
chr7	51350000	51400000	Egfbp2:100Kb:5.6e-07:1.5e-08:8.6e+02:2.9e+03
chr7	51350000	51400000	Klk1b11:100Kb:5.6e-07:1.5e-08:8.6e+02:2.9e+03
chr7	51350000	51400000	Klk1b1:150Kb:1.8e-08:4.7e-10:5.9e+02:2.7e+03
chr7	51350000	51400000	Klk1b24:-50Kb:0:0:1.6e+03:4.8e+03
chr7	51350000	51400000	Klk1b26:100Kb:5.6e-07:1.5e-08:8.6e+02:2.9e+03
chr7	51350000	51400000	Klk1b27:50Kb:1.2e-07:3.1e-09:1.6e+03:3.8e+03
chr7	51350000	51400000	Klk1b7-ps:150Kb:1.8e-08:4.7e-10:5.9e+02:2.7e+03
chr7	51350000	51400000	Klk1b8:150Kb:1.8e-08:4.7e-10:5.9e+02:2.7e+03
chr7	51350000	51400000	Klk1b9:150Kb:1.8e-08:4.7e-10:5.9e+02:2.7e+03
chr7	51400000	51450000	Egfbp2:150Kb:1.1e-05:5.9e-07:5.9e+02:2.3e+03
chr7	51400000	51450000	Klk1b11:150Kb:1.1e-05:5.9e-07:5.9e+02:2.3e+03
chr7	51400000	51450000	Klk1b16:50Kb:0:0:1.6e+03:4.8e+03
chr7	51400000	51450000	Klk1b21:50Kb:0:0:1.6e+03:4.8e+03
chr7	51400000	51450000	Klk1b22:50Kb:0:0:1.6e+03:4.8e+03
chr7	51400000	51450000	Klk1b26:150Kb:1.1e-05:5.9e-07:5.9e+02:2.3e+03
chr7	51600000	51650000	Lrrc4b:-50Kb:3.8e-06:9.7e-08:2.8e+03:4.7e+03
chr7	51650000	51700000	1700008O03Rik:50Kb:3.1e-06:7.9e-08:2.8e+03:4.7e+03
chr7	51650000	51700000	Syt3:50Kb:3.1e-06:7.9e-08:2.8e+03:4.7e+03
chr7	51700000	51750000	Lrrc4b:50Kb:5.5e-05:2.8e-06:2.8e+03:4.5e+03
chr7	52100000	52150000	Cpt1c:-100Kb:1.1e-09:5.9e-11:4.7e+02:3e+03
chr7	52100000	52150000	Gm15545:-100Kb:1.1e-09:5.9e-11:4.7e+02:3e+03
chr7	52100000	52150000	Prmt1:-100Kb:1.1e-09:5.9e-11:4.7e+02:3e+03
chr7	52150000	52200000	Cpt1c:-50Kb:0:0:9.1e+02:4.4e+03
chr7	52150000	52200000	Gm15545:-50Kb:0:0:9.1e+02:4.4e+03
chr7	52150000	52200000	Prmt1:-50Kb:0:0:9.1e+02:4.4e+03
chr7	52200000	52250000	Akt1s1:100Kb:3.1e-10:9e-12:4.7e+02:3e+03
chr7	52200000	52250000	Ap2a1:50Kb:0:0:9.1e+02:4.4e+03
chr7	52200000	52250000	Fuz:50Kb:0:0:9.1e+02:4.4e+03
chr7	52200000	52250000	Med25:100Kb:3.1e-10:9e-12:4.7e+02:3e+03
chr7	52200000	52250000	Mir707:100Kb:3.1e-10:9e-12:4.7e+02:3e+03
chr7	52200000	52250000	Pnkp:100Kb:3.1e-10:9e-12:4.7e+02:3e+03
chr7	52200000	52250000	Ptov1:100Kb:3.1e-10:9e-12:4.7e+02:3e+03
chr7	52200000	52250000	Tbc1d17:100Kb:3.1e-10:9e-12:4.7e+02:3e+03
chr7	52200000	52250000	Tsks:50Kb:0:0:9.1e+02:4.4e+03
chr7	54900000	54950000	Mrgpra4:-300Kb:8.2e-05:2.1e-06:1.3e+03:9.1e+03
chr7	55100000	55150000	Mrgpra3:250Kb:3.9e-15:1.1e-16:1.5e+03:1.5e+04
chr7	55150000	55200000	Mrgpra3:300Kb:1.3e-06:7.4e-08:1.3e+03:1e+04
chr7	58900000	58950000	Slc17a6:50Kb:5.8e-05:5.4e-06:1.8e+03:2.8e+03
chr7	59000000	59050000	Slc17a6:150Kb:1.1e-07:6.5e-09:9.1e+02:2.2e+03
chr7	59050000	59100000	Slc17a6:200Kb:2.6e-11:7.4e-13:7.6e+02:2.4e+03
chr7	59200000	59250000	Slc17a6:350Kb:5.8e-05:6.6e-06:5.4e+02:1.5e+03
chr7	63200000	63250000	Nipa1:-50Kb:5.1e-05:1.3e-06:1.7e+03:2.7e+03
chr7	63250000	63300000	A230056P14Rik:50Kb:4.7e-05:1.3e-06:1.7e+03:2.7e+03
chr7	63250000	63300000	Nipa2:50Kb:4.7e-05:1.3e-06:1.7e+03:2.7e+03
chr7	69350000	69400000	Magel2:-150Kb:3.2e-12:8.6e-14:9.2e+02:2.7e+03
chr7	69450000	69500000	Magel2:-50Kb:4.6e-05:2.5e-06:1.9e+03:3e+03
chr7	69650000	69700000	Peg12:50Kb:3.7e-10:9.3e-12:2e+02:1.8e+03
chr7	71550000	71600000	Apba2:-50Kb:3.3e-11:8.4e-13:1.9e+03:3.5e+03
chr7	73150000	73200000	1810008I18Rik:250Kb:1.6e-05:4.1e-07:6e+02:1.7e+03
chr7	74550000	74600000	Mef2a:50Kb:7.8e-06:2.1e-07:1.5e+03:2.9e+03
chr7	74750000	74800000	Lysmd4:400Kb:3.3e-05:9.8e-07:5.7e+02:1.7e+03
chr7	77450000	77500000	4930402F11Rik:850Kb:1.6e-05:4.1e-07:5e+02:1.6e+03
chr7	77450000	77500000	B130024G19Rik:-50Kb:3.9e-08:1.2e-09:3.5e+02:1.7e+03
chr7	77450000	77500000	Nr2f2:-50Kb:3.9e-08:1.2e-09:3.5e+02:1.7e+03
chr7	80300000	80350000	A730056A06Rik:-200Kb:2.1e-05:7.5e-07:1e+03:2.4e+03
chr7	80300000	80350000	Rgma:-200Kb:2.1e-05:7.5e-07:1e+03:2.4e+03
chr7	80650000	80700000	1810026B05Rik:-50Kb:2.8e-05:7e-07:1.4e+03:2.6e+03
chr7	80700000	80750000	Chd2:50Kb:3.7e-05:9.4e-07:1.4e+03:2.6e+03
chr7	82300000	82350000	1500012K07Rik:-150Kb:5.2e-05:1.3e-06:8.6e+02:1.8e+03
chr7	82300000	82350000	Sv2b:-150Kb:5.2e-05:1.3e-06:8.6e+02:1.8e+03
chr7	82650000	82700000	Akap13:50Kb:5.9e-05:1.4e-06:1.8e+03:2.7e+03
chr7	87250000	87300000	Ngrn:-150Kb:1.5e-05:3.9e-07:1.2e+03:2.6e+03
chr7	87250000	87300000	Prc1:-150Kb:1.5e-05:3.9e-07:1.2e+03:2.6e+03
chr7	87250000	87300000	Vps33b:-150Kb:1.5e-05:3.9e-07:1.2e+03:2.6e+03
chr7	87300000	87350000	Cib1:-50Kb:6.5e-06:1.6e-07:2.5e+03:3.9e+03
chr7	87300000	87350000	Gdpgp1:-50Kb:6.5e-06:1.6e-07:2.5e+03:3.9e+03
chr7	87300000	87350000	Ttll13:-50Kb:6.5e-06:1.6e-07:2.5e+03:3.9e+03
chr7	87350000	87400000	Sema4b:50Kb:5.8e-06:1.5e-07:2.5e+03:3.9e+03
chr7	87400000	87450000	Idh2:150Kb:1.2e-05:3.1e-07:1.2e+03:2.6e+03
chr7	87400000	87450000	Mir1965:150Kb:1.2e-05:3.1e-07:1.2e+03:2.6e+03
chr7	87700000	87750000	Fes:200Kb:7.2e-05:1.9e-06:9.2e+02:2.3e+03
chr7	87700000	87750000	Man2a2:200Kb:7.2e-05:1.9e-06:9.2e+02:2.3e+03
chr7	91750000	91800000	2610206C17Rik:-50Kb:2.1e-06:5.1e-08:1.1e+03:2.4e+03
chr7	91750000	91800000	Zfand6:-50Kb:2.1e-06:5.1e-08:1.1e+03:2.4e+03
chr7	91800000	91850000	Fah:50Kb:1.1e-06:2.8e-08:1.1e+03:2.4e+03
chr7	92300000	92350000	Vmn2r68:-50Kb:4.8e-13:1.3e-14:1.3e+03:3.1e+03
chr7	92350000	92400000	Vmn2r67:50Kb:2.5e-13:7e-15:1.3e+03:3.1e+03
chr7	92900000	92950000	Vmn2r68:550Kb:2.3e-05:1.3e-06:2.6e+02:1.4e+03
chr7	109900000	109950000	Olfr564:-50Kb:3.4e-05:8.9e-07:1.1e+03:2.3e+03
chr7	109950000	110000000	Olfr560:50Kb:2.4e-05:6.6e-07:1.1e+03:2.3e+03
chr7	109950000	110000000	Olfr561:50Kb:2.4e-05:6.6e-07:1.1e+03:2.3e+03
chr7	109950000	110000000	Olfr78:50Kb:2.4e-05:6.6e-07:1.1e+03:2.3e+03
chr7	110450000	110500000	Olfr601:-50Kb:5.5e-08:1.4e-09:1.3e+03:3.1e+03
chr7	110450000	110500000	Olfr603:-50Kb:5.5e-08:1.4e-09:1.3e+03:3.1e+03
chr7	110500000	110550000	Olfr596:50Kb:9.3e-12:2.3e-13:1.3e+03:3.1e+03
chr7	110500000	110550000	Olfr597:50Kb:9.3e-12:2.3e-13:1.3e+03:3.1e+03
chr7	110500000	110550000	Olfr598:50Kb:9.3e-12:2.3e-13:1.3e+03:3.1e+03
chr7	110500000	110550000	Olfr599:50Kb:9.3e-12:2.3e-13:1.3e+03:3.1e+03
chr7	110500000	110550000	Olfr600:50Kb:9.3e-12:2.3e-13:1.3e+03:3.1e+03
chr7	111450000	111500000	Trim12c:-50Kb:0:0:8.3e+02:5.6e+03
chr7	111450000	111500000	Trim30b:-50Kb:0:0:8.3e+02:5.6e+03
chr7	111500000	111550000	Gm15133:50Kb:0:0:8.3e+02:5.6e+03
chr7	111500000	111550000	Trim12a:50Kb:0:0:8.3e+02:5.6e+03
chr7	111500000	111550000	Trim34b:50Kb:0:0:8.3e+02:5.6e+03
chr7	111550000	111600000	Trim30d:-100Kb:3e-06:1.7e-07:6e+02:2.1e+03
chr7	111550000	111600000	Trim30e-ps1:-100Kb:3e-06:1.7e-07:6e+02:2.1e+03
chr7	111600000	111650000	Trim30d:-50Kb:4.5e-10:1.3e-11:8.3e+02:2.8e+03
chr7	111600000	111650000	Trim30e-ps1:-50Kb:4.5e-10:1.3e-11:8.3e+02:2.8e+03
chr7	111650000	111700000	Trim30a:50Kb:4.6e-10:1.2e-11:8.3e+02:2.8e+03
chr7	113350000	113400000	Gm10081:-900Kb:3.6e-09:8.8e-11:81:2.6e+03
chr7	113350000	113400000	Olfr715:-900Kb:3.6e-09:8.8e-11:81:2.6e+03
chr7	113350000	113400000	Olfr716:-900Kb:3.6e-09:8.8e-11:81:2.6e+03
chr7	113400000	113450000	Gm4070:50Kb:8.5e-05:5e-06:8.8e+02:2.7e+03
chr7	113400000	113450000	Gm4759:-150Kb:6.6e-07:1.7e-08:5.3e+02:2.8e+03
chr7	113400000	113450000	Gvin1:50Kb:8.5e-05:5e-06:8.8e+02:2.7e+03
chr7	114250000	114300000	Gm4070:900Kb:2.4e-08:6.9e-10:81:2.6e+03
chr7	114250000	114300000	Gvin1:900Kb:2.4e-08:6.9e-10:81:2.6e+03
chr7	117400000	117450000	Adm:-350Kb:4.3e-08:1.4e-09:5.9e+02:1.8e+03
chr7	117400000	117450000	Sbf2:-350Kb:4.3e-08:1.4e-09:5.9e+02:1.8e+03
chr7	119100000	119150000	Ctr9:950Kb:1.3e-05:4e-07:1.2e+02:1.2e+03
chr7	120050000	120100000	4930543E12Rik:-200Kb:1.1e-08:3.2e-10:1e+03:2.8e+03
chr7	120250000	120300000	Rassf10:200Kb:4e-09:1.1e-10:1e+03:2.8e+03
chr7	121150000	121200000	Spon1:250Kb:4.9e-08:1.3e-09:7.4e+02:2.2e+03
chr7	121350000	121400000	Psma1:-50Kb:4.1e-05:1.1e-06:1.7e+03:2.7e+03
chr7	121400000	121450000	Copb1:50Kb:3.9e-05:1.1e-06:1.7e+03:2.7e+03
chr7	123350000	123400000	Rps13:-100Kb:1.5e-05:4e-07:1.3e+03:2.4e+03
chr7	127500000	127550000	Abca15:50Kb:1.2e-05:3e-07:1.1e+03:2.1e+03
chr7	135800000	135850000	Bag3:150Kb:3.7e-10:9.7e-12:1.1e+03:2.9e+03
chr7	140200000	140250000	2700050L05Rik:-600Kb:6.8e-08:2.1e-09:4.7e+02:1.9e+03
chr7	140850000	140900000	Bccip:-50Kb:5.2e-06:1.5e-07:9.4e+02:2.2e+03
chr7	140850000	140900000	Uros:-50Kb:5.2e-06:1.5e-07:9.4e+02:2.2e+03
chr7	140900000	140950000	Mmp21:50Kb:6.2e-06:1.6e-07:9.4e+02:2.2e+03
chr7	144450000	144500000	Gm10578:50Kb:1.3e-11:4.1e-13:1.8e+03:3.3e+03
chr7	149500000	149550000	Ins2:-350Kb:8.3e-11:2.4e-12:5.5e+02:2.2e+03
chr7	150300000	150350000	Phlda2:-350Kb:5e-08:1.3e-09:4.9e+02:1.9e+03
chr7	150300000	150350000	Slc22a18:-350Kb:5e-08:1.3e-09:4.9e+02:1.9e+03
chr7	150750000	150800000	Osbpl5:-150Kb:7.8e-05:2e-06:8.6e+02:2e+03
chr7	150900000	150950000	Cars:150Kb:5.1e-05:1.4e-06:8.6e+02:2e+03
[truncated: 413 more rows]
